# Supplementary material for: A stereodivergent multicomponent approach for the synthesis of C–N atropisomeric peptide analogues
Source: Chem Sci. 2024 Sep 16;15(40):16743–51. doi: 10.1039/d4sc04700a (PMC11418089; doi:10.1039/d4sc04700a)
Supplement: SC-015-D4SC04700A-s001 [file SC-015-D4SC04700A-s001.zip › CompData/_5_1a-BzOH/ImineBzOH8rpostfreq.out]

                                 *****************
                                 * O   R   C   A *
                                 *****************

                                            #,                                       
                                            ###                                      
                                            ####                                     
                                            #####                                    
                                            ######                                   
                                           ########,                                 
                                     ,,################,,,,,                         
                               ,,#################################,,                 
                          ,,##########################################,,             
                       ,#########################################, ''#####,          
                    ,#############################################,,   '####,        
                  ,##################################################,,,,####,       
                ,###########''''           ''''###############################       
              ,#####''   ,,,,##########,,,,          '''####'''          '####       
            ,##' ,,,,###########################,,,                        '##       
           ' ,,###''''                  '''############,,,                           
         ,,##''                                '''############,,,,        ,,,,,,###''
      ,#''                                            '''#######################'''  
     '                                                          ''''####''''         
             ,#######,   #######,   ,#######,      ##                                
            ,#'     '#,  ##    ##  ,#'     '#,    #''#        ######   ,####,        
            ##       ##  ##   ,#'  ##            #'  '#       #        #'  '#        
            ##       ##  #######   ##           ,######,      #####,   #    #        
            '#,     ,#'  ##    ##  '#,     ,#' ,#      #,         ##   #,  ,#        
             '#######'   ##     ##  '#######'  #'      '#     #####' # '####'        


                  #######################################################
                  #                        -***-                        #
                  #          Department of theory and spectroscopy      #
                  #    Directorship and core code : Frank Neese         #
                  #        Max Planck Institute fuer Kohlenforschung    #
                  #                Kaiser Wilhelm Platz 1               #
                  #                 D-45470 Muelheim/Ruhr               #
                  #                      Germany                        #
                  #                                                     #
                  #                  All rights reserved                #
                  #                        -***-                        #
                  #######################################################


                         Program Version 5.0.2 -  RELEASE  -


 With contributions from (in alphabetic order):
   Daniel Aravena         : Magnetic Suceptibility
   Michael Atanasov       : Ab Initio Ligand Field Theory (pilot matlab implementation)
   Alexander A. Auer      : GIAO ZORA, VPT2 properties, NMR spectrum
   Ute Becker             : Parallelization
   Giovanni Bistoni       : ED, misc. LED, open-shell LED, HFLD
   Martin Brehm           : Molecular dynamics
   Dmytro Bykov           : SCF Hessian
   Vijay G. Chilkuri      : MRCI spin determinant printing, contributions to CSF-ICE
   Dipayan Datta          : RHF DLPNO-CCSD density
   Achintya Kumar Dutta   : EOM-CC, STEOM-CC
   Dmitry Ganyushin       : Spin-Orbit,Spin-Spin,Magnetic field MRCI
   Miquel Garcia          : C-PCM and meta-GGA Hessian, CC/C-PCM, Gaussian charge scheme
   Yang Guo               : DLPNO-NEVPT2, F12-NEVPT2, CIM, IAO-localization
   Andreas Hansen         : Spin unrestricted coupled pair/coupled cluster methods
   Benjamin Helmich-Paris : MC-RPA, TRAH-SCF, COSX integrals
   Lee Huntington         : MR-EOM, pCC
   Robert Izsak           : Overlap fitted RIJCOSX, COSX-SCS-MP3, EOM
   Marcus Kettner         : VPT2
   Christian Kollmar      : KDIIS, OOCD, Brueckner-CCSD(T), CCSD density, CASPT2, CASPT2-K
   Simone Kossmann        : Meta GGA functionals, TD-DFT gradient, OOMP2, MP2 Hessian
   Martin Krupicka        : Initial AUTO-CI
   Lucas Lang             : DCDCAS
   Marvin Lechner         : AUTO-CI (C++ implementation), FIC-MRCC
   Dagmar Lenk            : GEPOL surface, SMD
   Dimitrios Liakos       : Extrapolation schemes; Compound Job, initial MDCI parallelization
   Dimitrios Manganas     : Further ROCIS development; embedding schemes
   Dimitrios Pantazis     : SARC Basis sets
   Anastasios Papadopoulos: AUTO-CI, single reference methods and gradients
   Taras Petrenko         : DFT Hessian,TD-DFT gradient, ASA, ECA, R-Raman, ABS, FL, XAS/XES, NRVS
   Peter Pinski           : DLPNO-MP2, DLPNO-MP2 Gradient
   Christoph Reimann      : Effective Core Potentials
   Marius Retegan         : Local ZFS, SOC
   Christoph Riplinger    : Optimizer, TS searches, QM/MM, DLPNO-CCSD(T), (RO)-DLPNO pert. Triples
   Tobias Risthaus        : Range-separated hybrids, TD-DFT gradient, RPA, STAB
   Michael Roemelt        : Original ROCIS implementation
   Masaaki Saitow         : Open-shell DLPNO-CCSD energy and density
   Barbara Sandhoefer     : DKH picture change effects
   Avijit Sen             : IP-ROCIS
   Kantharuban Sivalingam : CASSCF convergence, NEVPT2, FIC-MRCI
   Bernardo de Souza      : ESD, SOC TD-DFT
   Georgi Stoychev        : AutoAux, RI-MP2 NMR, DLPNO-MP2 response
   Willem Van den Heuvel  : Paramagnetic NMR
   Boris Wezisla          : Elementary symmetry handling
   Frank Wennmohs         : Technical directorship


 We gratefully acknowledge several colleagues who have allowed us to
 interface, adapt or use parts of their codes:
   Stefan Grimme, W. Hujo, H. Kruse, P. Pracht,  : VdW corrections, initial TS optimization,
                  C. Bannwarth, S. Ehlert          DFT functionals, gCP, sTDA/sTD-DF
   Ed Valeev, F. Pavosevic, A. Kumar             : LibInt (2-el integral package), F12 methods
   Garnet Chan, S. Sharma, J. Yang, R. Olivares  : DMRG
   Ulf Ekstrom                                   : XCFun DFT Library
   Mihaly Kallay                                 : mrcc  (arbitrary order and MRCC methods)
   Jiri Pittner, Ondrej Demel                    : Mk-CCSD
   Frank Weinhold                                : gennbo (NPA and NBO analysis)
   Christopher J. Cramer and Donald G. Truhlar   : smd solvation model
   Lars Goerigk                                  : TD-DFT with DH, B97 family of functionals
   V. Asgeirsson, H. Jonsson                     : NEB implementation
   FAccTs GmbH                                   : IRC, NEB, NEB-TS, DLPNO-Multilevel, CI-OPT
                                                   MM, QMMM, 2- and 3-layer-ONIOM, Crystal-QMMM,
                                                   LR-CPCM, SF, NACMEs, symmetry and pop. for TD-DFT,
                                                   nearIR, NL-DFT gradient (VV10), updates on ESD,
                                                   ML-optimized integration grids
   S Lehtola, MJT Oliveira, MAL Marques          : LibXC Library
   Liviu Ungur et al                             : ANISO software


 Your calculation uses the libint2 library for the computation of 2-el integrals
 For citations please refer to: http://libint.valeyev.net

 Your ORCA version has been built with support for libXC version: 5.1.0
 For citations please refer to: https://tddft.org/programs/libxc/

 This ORCA versions uses:
   CBLAS   interface :  Fast vector & matrix operations
   LAPACKE interface :  Fast linear algebra routines
   SCALAPACK package :  Parallel linear algebra routines
   Shared memory     :  Shared parallel matrices
   BLAS/LAPACK       :  OpenBLAS 0.3.15  USE64BITINT DYNAMIC_ARCH NO_AFFINITY Zen SINGLE_THREADED
        Core in use  :  Zen
   Copyright (c) 2011-2014, The OpenBLAS Project


Your calculation utilizes the atom-pairwise dispersion correction
with the Becke-Johnson damping scheme (D3BJ)
Cite in your paper:
S.Grimme, S.Ehrlich, L.Goerigk, J Comput Chem, (2011), 32, 1456–1465 
S.Grimme, J.Antony, S.Ehrlich and H.Krieg, J.Chem.Phys., 132, (2010), 154104 
   

Your calculation utilizes the SMD solvation module
Please cite in your paper:
A.V. Marenich, C.J. Cramer, D.G. Truhlar J. Phys. Chem. B, 113, (2009), 6378 

================================================================================

----- Orbital basis set information -----
Your calculation utilizes the basis: def2-TZVP
   F. Weigend and R. Ahlrichs, Phys. Chem. Chem. Phys. 7, 3297 (2005).

----- AuxJ basis set information -----
Your calculation utilizes the auxiliary basis: def2/J
   F. Weigend, Phys. Chem. Chem. Phys. 8, 1057 (2006).

================================================================================
                                        WARNINGS
                       Please study these warnings very carefully!
================================================================================

WARNING: Gradients needed for Numerical Frequencies
  ===> : Setting RunTyp to EnGrad

WARNING: The environment variable RSH_COMMAND is not set!
  ===> : All Displacements for the Numerical Hessian or Gradient calculation
         will be started on localhost

INFO   : the flag for use of the SHARK integral package has been found!

================================================================================
                                       INPUT FILE
================================================================================
NAME = ImineBzOH8rpostfreq.inp
|  1> ! PBE0 D3 def2-tzvp NumFreq
|  2> %maxcore 2660
|  3> %pal nprocs 30
|  4> end
|  5> %CPCM SMD TRUE
|  6>    SMDSOLVENT "2,2,2-TRIFLUOROETHANOL"
|  7> end
|  8> 
|  9> *xyz 0 1
| 10> O  1.218564  4.403189  1.635707
| 11> O  3.722355  3.419402  1.840193
| 12> N  0.025637  4.562921  3.559689
| 13> N  3.372366  5.633318  2.492897
| 14> C  1.112785  4.707301  2.825623
| 15> C  2.300480  5.343894  3.540758
| 16> H  1.991268  6.326732  3.894190
| 17> C  2.762302  4.563989  4.741202
| 18> C  2.784624  3.173021  4.761225
| 19> H  2.473093  2.609392  3.890093
| 20> C  3.223748  2.503312  5.891006
| 21> H  3.248640  1.419538  5.896743
| 22> C  3.629216  3.215254  7.012843
| 23> H  3.976584  2.687317  7.893942
| 24> C  3.578916  4.601221  7.007709
| 25> H  3.883024  5.162096  7.884159
| 26> C  3.141623  5.272455  5.876241
| 27> H  3.105652  6.356655  5.866715
| 28> C  -1.256780  3.985091  3.117348
| 29> C  -1.050912  2.540689  2.678875
| 30> H  -0.388122  2.474413  1.815266
| 31> H  -2.014008  2.104440  2.404979
| 32> H  -0.625357  1.947969  3.491992
| 33> C  -1.839967  4.823459  1.986584
| 34> H  -1.967657  5.861704  2.302277
| 35> H  -2.819279  4.426812  1.710104
| 36> H  -1.202064  4.803547  1.102229
| 37> C  -2.174296  4.034062  4.328773
| 38> H  -3.148842  3.618354  4.069181
| 39> H  -2.320223  5.062975  4.668492
| 40> H  -1.761995  3.448956  5.155284
| 41> C  3.268799  7.013560  1.958287
| 42> C  4.372210  7.856268  1.715976
| 43> C  4.074036  9.071553  1.090814
| 44> H  4.884971  9.745676  0.860058
| 45> C  2.793003  9.477923  0.766558
| 46> H  2.638372  10.436594  0.284809
| 47> C  1.724961  8.663826  1.085756
| 48> H  0.704309  8.956501  0.871546
| 49> C  1.976732  7.439955  1.671440
| 50> H  1.127926  6.804554  1.871530
| 51> C  5.817249  7.615139  2.163769
| 52> C  5.833435  7.595493  3.698685
| 53> H  5.556485  8.583203  4.077265
| 54> H  6.838805  7.361305  4.058472
| 55> H  5.153154  6.870036  4.138968
| 56> C  6.412061  6.353357  1.537515
| 57> H  6.434979  6.452488  0.449981
| 58> H  5.892051  5.435290  1.790625
| 59> H  7.440212  6.227606  1.887173
| 60> C  6.751329  8.753044  1.746982
| 61> H  6.465399  9.712966  2.182321
| 62> H  6.811524  8.862795  0.661358
| 63> H  7.753841  8.514770  2.109875
| 64> C  3.417194  4.485081  1.406860
| 65> C  3.506788  4.862782  -0.022717
| 66> C  4.653924  4.408262  -0.674560
| 67> H  5.397280  3.849021  -0.118738
| 68> C  4.847951  4.689971  -2.016137
| 69> H  5.748380  4.346047  -2.511725
| 70> C  3.890043  5.405595  -2.719660
| 71> H  4.039204  5.624374  -3.771090
| 72> C  2.731794  5.827303  -2.080464
| 73> H  1.968428  6.362497  -2.633355
| 74> C  2.536398  5.560705  -0.735847
| 75> H  1.617718  5.861692  -0.256579
| 76> H  4.288642  5.432750  2.980375
| 77> O  5.562732  4.570634  3.922763
| 78> C  6.452006  3.703187  3.729243
| 79> C  7.322070  3.356340  4.915863
| 80> C  8.200700  2.278018  4.853948
| 81> H  8.256287  1.694648  3.942135
| 82> C  8.992363  1.949327  5.944314
| 83> H  9.668227  1.102964  5.886616
| 84> C  8.921243  2.704152  7.107998
| 85> H  9.541669  2.449380  7.960386
| 86> C  8.053378  3.786512  7.175959
| 87> H  7.996630  4.381370  8.081154
| 88> C  7.256670  4.106789  6.086916
| 89> H  6.575683  4.947763  6.137515
| 90> O  6.674675  3.110414  2.650577
| 91> H  0.082403  4.858033  4.524768
| 92> *
| 93> 
| 94>                          ****END OF INPUT****
================================================================================

                     *******************************
                     * Energy+Gradient Calculation *
                     *******************************

---------------------------------
CARTESIAN COORDINATES (ANGSTROEM)
---------------------------------
  O      1.218564    4.403189    1.635707
  O      3.722355    3.419402    1.840193
  N      0.025637    4.562921    3.559689
  N      3.372366    5.633318    2.492897
  C      1.112785    4.707301    2.825623
  C      2.300480    5.343894    3.540758
  H      1.991268    6.326732    3.894190
  C      2.762302    4.563989    4.741202
  C      2.784624    3.173021    4.761225
  H      2.473093    2.609392    3.890093
  C      3.223748    2.503312    5.891006
  H      3.248640    1.419538    5.896743
  C      3.629216    3.215254    7.012843
  H      3.976584    2.687317    7.893942
  C      3.578916    4.601221    7.007709
  H      3.883024    5.162096    7.884159
  C      3.141623    5.272455    5.876241
  H      3.105652    6.356655    5.866715
  C     -1.256780    3.985091    3.117348
  C     -1.050912    2.540689    2.678875
  H     -0.388122    2.474413    1.815266
  H     -2.014008    2.104440    2.404979
  H     -0.625357    1.947969    3.491992
  C     -1.839967    4.823459    1.986584
  H     -1.967657    5.861704    2.302277
  H     -2.819279    4.426812    1.710104
  H     -1.202064    4.803547    1.102229
  C     -2.174296    4.034062    4.328773
  H     -3.148842    3.618354    4.069181
  H     -2.320223    5.062975    4.668492
  H     -1.761995    3.448956    5.155284
  C      3.268799    7.013560    1.958287
  C      4.372210    7.856268    1.715976
  C      4.074036    9.071553    1.090814
  H      4.884971    9.745676    0.860058
  C      2.793003    9.477923    0.766558
  H      2.638372   10.436594    0.284809
  C      1.724961    8.663826    1.085756
  H      0.704309    8.956501    0.871546
  C      1.976732    7.439955    1.671440
  H      1.127926    6.804554    1.871530
  C      5.817249    7.615139    2.163769
  C      5.833435    7.595493    3.698685
  H      5.556485    8.583203    4.077265
  H      6.838805    7.361305    4.058472
  H      5.153154    6.870036    4.138968
  C      6.412061    6.353357    1.537515
  H      6.434979    6.452488    0.449981
  H      5.892051    5.435290    1.790625
  H      7.440212    6.227606    1.887173
  C      6.751329    8.753044    1.746982
  H      6.465399    9.712966    2.182321
  H      6.811524    8.862795    0.661358
  H      7.753841    8.514770    2.109875
  C      3.417194    4.485081    1.406860
  C      3.506788    4.862782   -0.022717
  C      4.653924    4.408262   -0.674560
  H      5.397280    3.849021   -0.118738
  C      4.847951    4.689971   -2.016137
  H      5.748380    4.346047   -2.511725
  C      3.890043    5.405595   -2.719660
  H      4.039204    5.624374   -3.771090
  C      2.731794    5.827303   -2.080464
  H      1.968428    6.362497   -2.633355
  C      2.536398    5.560705   -0.735847
  H      1.617718    5.861692   -0.256579
  H      4.288642    5.432750    2.980375
  O      5.562732    4.570634    3.922763
  C      6.452006    3.703187    3.729243
  C      7.322070    3.356340    4.915863
  C      8.200700    2.278018    4.853948
  H      8.256287    1.694648    3.942135
  C      8.992363    1.949327    5.944314
  H      9.668227    1.102964    5.886616
  C      8.921243    2.704152    7.107998
  H      9.541669    2.449380    7.960386
  C      8.053378    3.786512    7.175959
  H      7.996630    4.381370    8.081154
  C      7.256670    4.106789    6.086916
  H      6.575683    4.947763    6.137515
  O      6.674675    3.110414    2.650577
  H      0.082403    4.858033    4.524768

----------------------------
CARTESIAN COORDINATES (A.U.)
----------------------------
  NO LB      ZA    FRAG     MASS         X           Y           Z
   0 O     8.0000    0    15.999    2.302752    8.320821    3.091038
   1 O     8.0000    0    15.999    7.034232    6.461733    3.477461
   2 N     7.0000    0    14.007    0.048447    8.622671    6.726837
   3 N     7.0000    0    14.007    6.372848   10.645428    4.710893
   4 C     6.0000    0    12.011    2.102859    8.895510    5.339654
   5 C     6.0000    0    12.011    4.347277   10.098496    6.691063
   6 H     1.0000    0     1.008    3.762951   11.955791    7.358953
   7 C     6.0000    0    12.011    5.219994    8.624689    8.959573
   8 C     6.0000    0    12.011    5.262177    5.996141    8.997411
   9 H     1.0000    0     1.008    4.673468    4.931036    7.351210
  10 C     6.0000    0    12.011    6.092001    4.730574   11.132388
  11 H     1.0000    0     1.008    6.139040    2.682538   11.143229
  12 C     6.0000    0    12.011    6.858224    6.075950   13.252353
  13 H     1.0000    0     1.008    7.514655    5.078293   14.917388
  14 C     6.0000    0    12.011    6.763171    8.695048   13.242651
  15 H     1.0000    0     1.008    7.337852    9.754948   14.898901
  16 C     6.0000    0    12.011    5.936807    9.963496   11.104486
  17 H     1.0000    0     1.008    5.868832   12.012337   11.086485
  18 C     6.0000    0    12.011   -2.374970    7.530731    5.890934
  19 C     6.0000    0    12.011   -1.985936    4.801206    5.062340
  20 H     1.0000    0     1.008   -0.733444    4.675963    3.430356
  21 H     1.0000    0     1.008   -3.805924    3.976815    4.544752
  22 H     1.0000    0     1.008   -1.181753    3.681128    6.598909
  23 C     6.0000    0    12.011   -3.477034    9.115017    3.754100
  24 H     1.0000    0     1.008   -3.718333   11.077015    4.350673
  25 H     1.0000    0     1.008   -5.327665    8.365462    3.231628
  26 H     1.0000    0     1.008   -2.271572    9.077388    2.082911
  27 C     6.0000    0    12.011   -4.108824    7.623272    8.180195
  28 H     1.0000    0     1.008   -5.950449    6.837698    7.689638
  29 H     1.0000    0     1.008   -4.384586    9.567636    8.822171
  30 H     1.0000    0     1.008   -3.329688    6.517582    9.742075
  31 C     6.0000    0    12.011    6.177135   13.253708    3.700626
  32 C     6.0000    0    12.011    8.262279   14.846195    3.242725
  33 C     6.0000    0    12.011    7.698812   17.142751    2.061340
  34 H     1.0000    0     1.008    9.231257   18.416659    1.625274
  35 C     6.0000    0    12.011    5.278011   17.910679    1.448585
  36 H     1.0000    0     1.008    4.985801   19.722304    0.538211
  37 C     6.0000    0    12.011    3.259704   16.372258    2.051781
  38 H     1.0000    0     1.008    1.330951   16.925334    1.646983
  39 C     6.0000    0    12.011    3.735482   14.059477    3.158564
  40 H     1.0000    0     1.008    2.131471   12.858744    3.536679
  41 C     6.0000    0    12.011   10.993007   14.390527    4.088931
  42 C     6.0000    0    12.011   11.023595   14.353402    6.989502
  43 H     1.0000    0     1.008   10.500235   16.219903    7.704914
  44 H     1.0000    0     1.008   12.923469   13.910850    7.669401
  45 H     1.0000    0     1.008    9.738050   12.982487    7.821516
  46 C     6.0000    0    12.011   12.117039   12.006105    2.905482
  47 H     1.0000    0     1.008   12.160348   12.193435    0.850341
  48 H     1.0000    0     1.008   11.134363   10.271210    3.383791
  49 H     1.0000    0     1.008   14.059963   11.768470    3.566240
  50 C     6.0000    0    12.011   12.758163   16.540856    3.301318
  51 H     1.0000    0     1.008   12.217833   18.354846    4.123989
  52 H     1.0000    0     1.008   12.871915   16.748255    1.249785
  53 H     1.0000    0     1.008   14.652636   16.090583    3.987086
  54 C     6.0000    0    12.011    6.457561    8.475575    2.658580
  55 C     6.0000    0    12.011    6.626869    9.189326   -0.042929
  56 C     6.0000    0    12.011    8.794642    8.330408   -1.274734
  57 H     1.0000    0     1.008   10.199381    7.273596   -0.224382
  58 C     6.0000    0    12.011    9.161300    8.862761   -3.809947
  59 H     1.0000    0     1.008   10.862864    8.212839   -4.746472
  60 C     6.0000    0    12.011    7.351116   10.215094   -5.139413
  61 H     1.0000    0     1.008    7.632989   10.628527   -7.126327
  62 C     6.0000    0    12.011    5.162343   11.012007   -3.931507
  63 H     1.0000    0     1.008    3.719790   12.023377   -4.976320
  64 C     6.0000    0    12.011    4.793098   10.508210   -1.390549
  65 H     1.0000    0     1.008    3.057044   11.076993   -0.484864
  66 H     1.0000    0     1.008    8.104359   10.266410    5.632093
  67 O     8.0000    0    15.999   10.512040    8.637247    7.412948
  68 C     6.0000    0    12.011   12.192524    6.998009    7.047248
  69 C     6.0000    0    12.011   13.836707    6.342563    9.289635
  70 C     6.0000    0    12.011   15.497077    4.304830    9.172632
  71 H     1.0000    0     1.008   15.602121    3.202421    7.449556
  72 C     6.0000    0    12.011   16.993103    3.683694   11.233126
  73 H     1.0000    0     1.008   18.270301    2.084300   11.124092
  74 C     6.0000    0    12.011   16.858706    5.110107   13.432170
  75 H     1.0000    0     1.008   18.031141    4.628657   15.042949
  76 C     6.0000    0    12.011   15.218679    7.155471   13.560597
  77 H     1.0000    0     1.008   15.111441    8.279589   15.271168
  78 C     6.0000    0    12.011   13.713119    7.760706   11.502604
  79 H     1.0000    0     1.008   12.426240    9.349917   11.598222
  80 O     8.0000    0    15.999   12.613308    5.877831    5.008865
  81 H     1.0000    0     1.008    0.155719    9.180352    8.550572

--------------------------------
INTERNAL COORDINATES (ANGSTROEM)
--------------------------------
 O      0   0   0     0.000000000000     0.00000000     0.00000000
 O      1   0   0     2.697891909852     0.00000000     0.00000000
 N      1   2   0     2.269426331802   116.69501604     0.00000000
 N      2   1   3     2.334510412655    62.37027941   282.71723442
 C      1   2   3     1.232709776241    95.53380060    19.64231935
 C      5   1   2     1.525545190710   119.25119076    41.23995280
 H      6   5   1     1.089264326879   107.91553036   119.58321538
 C      6   5   1     1.504193194322   113.37714978   238.18330986
 C      8   6   5     1.391291187795   122.32887111    38.12695187
 H      9   8   6     1.083328285898   120.26287045     0.66545817
 C      9   8   6     1.384826754514   120.02125386   179.76896367
 H     11   9   8     1.084075001053   119.67430437   180.64042462
 C     11   9   8     1.389166644056   120.23445571     0.71571001
 H     13  11   9     1.084305054491   120.01297274   180.27282377
 C     13  11   9     1.386888954836   119.90607835     0.78525469
 H     15  13  11     1.084078891866   120.25596591   179.28587080
 C     15  13  11     1.386362176932   119.88815666   359.10574517
 H     17  15  13     1.084838373914   120.09993711   180.30899645
 C      3   1   2     1.474498705008   100.09394866   226.24837709
 C     19   3   1     1.523462287934   109.89879268    61.52153091
 H     20  19   3     1.090643661861   111.56983844   296.65624789
 H     20  19   3     1.092193258555   109.37285238   176.93326533
 H     20  19   3     1.092507808720   110.65888861    57.74732340
 C     19   3   1     1.523678182586   109.87072128   298.99487012
 H     24  19   3     1.092666228257   110.67917824   302.86186175
 H     24  19   3     1.092163919177   109.34408942   183.68026103
 H     24  19   3     1.090596392428   111.58395491    64.00200833
 C     19   3   1     1.520455293562   105.85447225   180.22208943
 H     28  19   3     1.090844193203   109.70837631   179.98813950
 H     28  19   3     1.093327787015   111.00318341    60.38087908
 H     28  19   3     1.093371656372   110.94651925   299.52270026
 C      4   2   1     1.483779617785   142.36297817   276.79862322
 C     32   4   2     1.409392503494   124.29815975   275.07632824
 C     33  32   4     1.398804093412   115.43138432   174.09116155
 H     34  33  32     1.079493272276   118.55191864   181.42952046
 C     34  33  32     1.382506447553   123.89786125     2.55390714
 H     36  34  33     1.083993972033   119.76005308   179.80680672
 C     36  34  33     1.380345971986   119.29875515     1.02421501
 H     38  36  34     1.083178233177   121.60066681   178.44355471
 C     38  36  34     1.379954567708   118.68834388   357.35136139
 H     40  38  36     1.079000493298   117.22283621   182.60428147
 C     33  32   4     1.531926720510   126.45022865   349.03178007
 C     42  33  32     1.535127056295   107.71166366   297.35133722
 H     43  42  33     1.093432742788   109.38731451   295.07937305
 H     43  42  33     1.093187788814   109.96892040   176.37154481
 H     43  42  33     1.087620898061   113.99761361    55.70028909
 C     42  33  32     1.529081163112   112.15449216    62.63092434
 H     47  42  33     1.092283109382   109.94102540    61.59667491
 H     47  42  33     1.085044740409   114.59698721   298.95296816
 H     47  42  33     1.093237627310   109.25454258   179.96165908
 C     42  33  32     1.530047266850   112.28285001   181.03316280
 H     51  42  33     1.092120073941   112.66015174    60.93085516
 H     51  42  33     1.092816631188   112.26716149   297.68944969
 H     51  42  33     1.092472488747   107.91033629   179.35951529
 C      2   1   3     1.190198494307    53.69776806   238.44028675
 C     55   2   1     1.481342475313   124.34337328   250.32710099
 C     56  55   2     1.395495872278   114.67394105   319.18501539
 H     57  56  55     1.083635886496   119.49827735   358.54343886
 C     57  56  55     1.384498206694   120.10277497   179.57900057
 H     59  57  56     1.083818973612   119.66625803   179.09897852
 C     59  57  56     1.387317576249   119.97240092   358.89939978
 H     61  59  57     1.084259332292   120.05632108   180.18569241
 C     61  59  57     1.388506359251   119.94649138   359.37898006
 H     63  61  59     1.083904389452   120.17395614   181.71430178
 C     63  61  59     1.384647596722   120.41617350     1.25125963
 H     65  63  61     1.079010626636   119.85269578   182.17279583
 H      4   2   1     1.057082793013    79.57477631   161.16064311
 O     67   4   2     1.804063321533   160.68674803   318.13823009
 C     68  67   4     1.257267885252   138.48893011    81.16442821
 C     69  68  67     1.511747740169   116.39516717   177.79021430
 C     70  69  68     1.392337056825   120.39608866   170.75657055
 H     71  70  69     1.083888102360   119.11777362     0.34224631
 C     71  70  69     1.386962902534   120.58220161   180.55826053
 H     73  71  70     1.084643505244   119.91895141   179.58497620
 C     73  71  70     1.388876987671   120.04375770   359.49134786
 H     75  73  71     1.084620899671   120.09995689   180.14805997
 C     75  73  71     1.388996589393   119.76800536     0.11983823
 H     77  75  73     1.084644809923   120.05860277   180.21935688
 C     77  75  73     1.386843772687   120.03149645     0.31665776
 H     79  77  75     1.083300891556   120.24706328   179.75327237
 O     69  68  67     1.250792409893   125.84776401   357.79772205
 H      3   1   2     1.010787290948   143.17549879    45.15295615

---------------------------
INTERNAL COORDINATES (A.U.)
---------------------------
 O      0   0   0     0.000000000000     0.00000000     0.00000000
 O      1   0   0     5.098276848542     0.00000000     0.00000000
 N      1   2   0     4.288594248216   116.69501604     0.00000000
 N      2   1   3     4.411585336705    62.37027941   282.71723442
 C      1   2   3     2.329483879703    95.53380060    19.64231935
 C      5   1   2     2.882862615363   119.25119076    41.23995280
 H      6   5   1     2.058411265252   107.91553036   119.58321538
 C      6   5   1     2.842513189777   113.37714978   238.18330986
 C      8   6   5     2.629159317471   122.32887111    38.12695187
 H      9   8   6     2.047193773477   120.26287045     0.66545817
 C      9   8   6     2.616943308959   120.02125386   179.76896367
 H     11   9   8     2.048604860621   119.67430437   180.64042462
 C     11   9   8     2.625144511644   120.23445571     0.71571001
 H     13  11   9     2.049039598614   120.01297274   180.27282377
 C     13  11   9     2.620840302800   119.90607835     0.78525469
 H     15  13  11     2.048612213191   120.25596591   179.28587080
 C     15  13  11     2.619844836829   119.88815666   359.10574517
 H     17  15  13     2.050047426266   120.09993711   180.30899645
 C      3   1   2     2.786398737286   100.09394866   226.24837709
 C     19   3   1     2.878926499552   109.89879268    61.52153091
 H     20  19   3     2.061017830614   111.56983844   296.65624789
 H     20  19   3     2.063946143984   109.37285238   176.93326533
 H     20  19   3     2.064540557651   110.65888861    57.74732340
 C     19   3   1     2.879334481319   109.87072128   298.99487012
 H     24  19   3     2.064839927191   110.67917824   302.86186175
 H     24  19   3     2.063890700595   109.34408942   183.68026103
 H     24  19   3     2.060928504332   111.58395491    64.00200833
 C     19   3   1     2.873244103704   105.85447225   180.22208943
 H     28  19   3     2.061396779931   109.70837631   179.98813950
 H     28  19   3     2.066090092064   111.00318341    60.38087908
 H     28  19   3     2.066172993135   110.94651925   299.52270026
 C      4   2   1     2.803937120707   142.36297817   276.79862322
 C     32   4   2     2.663365846806   124.29815975   275.07632824
 C     33  32   4     2.643356651556   115.43138432   174.09116155
 H     34  33  32     2.039946648013   118.55191864   181.42952046
 C     34  33  32     2.612558564255   123.89786125     2.55390714
 H     36  34  33     2.048451737963   119.76005308   179.80680672
 C     36  34  33     2.608475857114   119.29875515     1.02421501
 H     38  36  34     2.046910214930   121.60066681   178.44355471
 C     38  36  34     2.607736210222   118.68834388   357.35136139
 H     40  38  36     2.039015430699   117.22283621   182.60428147
 C     33  32   4     2.894921958999   126.45022865   349.03178007
 C     42  33  32     2.900969717170   107.71166366   297.35133722
 H     43  42  33     2.066288429731   109.38731451   295.07937305
 H     43  42  33     2.065825533806   109.96892040   176.37154481
 H     43  42  33     2.055305634865   113.99761361    55.70028909
 C     42  33  32     2.889544634819   112.15449216    62.63092434
 H     47  42  33     2.064115937440   109.94102540    61.59667491
 H     47  42  33     2.050437402424   114.59698721   298.95296816
 H     47  42  33     2.065919714913   109.25454258   179.96165908
 C     42  33  32     2.891370306301   112.28285001   181.03316280
 H     51  42  33     2.063807845106   112.66015174    60.93085516
 H     51  42  33     2.065124147541   112.26716149   297.68944969
 H     51  42  33     2.064473812575   107.91033629   179.35951529
 C      2   1   3     2.249149199246    53.69776806   238.44028675
 C     55   2   1     2.799331588886   124.34337328   250.32710099
 C     56  55   2     2.637105019623   114.67394105   319.18501539
 H     57  56  55     2.047775054366   119.49827735   358.54343886
 C     57  56  55     2.616322443557   120.10277497   179.57900057
 H     59  57  56     2.048121038874   119.66625803   179.09897852
 C     59  57  56     2.621650279886   119.97240092   358.89939978
 H     61  59  57     2.048953196180   120.05632108   180.18569241
 C     61  59  57     2.623896754193   119.94649138   359.37898006
 H     63  61  59     2.048282451419   120.17395614   181.71430178
 C     63  61  59     2.616604749797   120.41617350     1.25125963
 H     65  63  61     2.039034579932   119.85269578   182.17279583
 H      4   2   1     1.997596979675    79.57477631   161.16064311
 O     67   4   2     3.409185605949   160.68674803   318.13823009
 C     68  67   4     2.375891980100   138.48893011    81.16442821
 C     69  68  67     2.856789212493   116.39516717   177.79021430
 C     70  69  68     2.631135723510   120.39608866   170.75657055
 H     71  70  69     2.048251673276   119.11777362     0.34224631
 C     71  70  69     2.620980043698   120.58220161   180.55826053
 H     73  71  70     2.049679177848   119.91895141   179.58497620
 C     73  71  70     2.624597140403   120.04375770   359.49134786
 H     75  73  71     2.049636459506   120.09995689   180.14805997
 C     75  73  71     2.624823154904   119.76800536     0.11983823
 H     77  75  73     2.049681643334   120.05860277   180.21935688
 C     77  75  73     2.620754920913   120.03149645     0.31665776
 H     79  77  75     2.047142005674   120.24706328   179.75327237
 O     69  68  67     2.363655105085   125.84776401   357.79772205
 H      3   1   2     1.910111159539   143.17549879    45.15295615

---------------------
BASIS SET INFORMATION
---------------------
There are 4 groups of distinct atoms

 Group   1 Type O   : 11s6p2d1f contracted to 5s3p2d1f pattern {62111/411/11/1}
 Group   2 Type N   : 11s6p2d1f contracted to 5s3p2d1f pattern {62111/411/11/1}
 Group   3 Type C   : 11s6p2d1f contracted to 5s3p2d1f pattern {62111/411/11/1}
 Group   4 Type H   : 5s1p contracted to 3s1p pattern {311/1}

Atom   0O    basis set group =>   1
Atom   1O    basis set group =>   1
Atom   2N    basis set group =>   2
Atom   3N    basis set group =>   2
Atom   4C    basis set group =>   3
Atom   5C    basis set group =>   3
Atom   6H    basis set group =>   4
Atom   7C    basis set group =>   3
Atom   8C    basis set group =>   3
Atom   9H    basis set group =>   4
Atom  10C    basis set group =>   3
Atom  11H    basis set group =>   4
Atom  12C    basis set group =>   3
Atom  13H    basis set group =>   4
Atom  14C    basis set group =>   3
Atom  15H    basis set group =>   4
Atom  16C    basis set group =>   3
Atom  17H    basis set group =>   4
Atom  18C    basis set group =>   3
Atom  19C    basis set group =>   3
Atom  20H    basis set group =>   4
Atom  21H    basis set group =>   4
Atom  22H    basis set group =>   4
Atom  23C    basis set group =>   3
Atom  24H    basis set group =>   4
Atom  25H    basis set group =>   4
Atom  26H    basis set group =>   4
Atom  27C    basis set group =>   3
Atom  28H    basis set group =>   4
Atom  29H    basis set group =>   4
Atom  30H    basis set group =>   4
Atom  31C    basis set group =>   3
Atom  32C    basis set group =>   3
Atom  33C    basis set group =>   3
Atom  34H    basis set group =>   4
Atom  35C    basis set group =>   3
Atom  36H    basis set group =>   4
Atom  37C    basis set group =>   3
Atom  38H    basis set group =>   4
Atom  39C    basis set group =>   3
Atom  40H    basis set group =>   4
Atom  41C    basis set group =>   3
Atom  42C    basis set group =>   3
Atom  43H    basis set group =>   4
Atom  44H    basis set group =>   4
Atom  45H    basis set group =>   4
Atom  46C    basis set group =>   3
Atom  47H    basis set group =>   4
Atom  48H    basis set group =>   4
Atom  49H    basis set group =>   4
Atom  50C    basis set group =>   3
Atom  51H    basis set group =>   4
Atom  52H    basis set group =>   4
Atom  53H    basis set group =>   4
Atom  54C    basis set group =>   3
Atom  55C    basis set group =>   3
Atom  56C    basis set group =>   3
Atom  57H    basis set group =>   4
Atom  58C    basis set group =>   3
Atom  59H    basis set group =>   4
Atom  60C    basis set group =>   3
Atom  61H    basis set group =>   4
Atom  62C    basis set group =>   3
Atom  63H    basis set group =>   4
Atom  64C    basis set group =>   3
Atom  65H    basis set group =>   4
Atom  66H    basis set group =>   4
Atom  67O    basis set group =>   1
Atom  68C    basis set group =>   3
Atom  69C    basis set group =>   3
Atom  70C    basis set group =>   3
Atom  71H    basis set group =>   4
Atom  72C    basis set group =>   3
Atom  73H    basis set group =>   4
Atom  74C    basis set group =>   3
Atom  75H    basis set group =>   4
Atom  76C    basis set group =>   3
Atom  77H    basis set group =>   4
Atom  78C    basis set group =>   3
Atom  79H    basis set group =>   4
Atom  80O    basis set group =>   1
Atom  81H    basis set group =>   4
---------------------------------
AUXILIARY/J BASIS SET INFORMATION
---------------------------------
There are 4 groups of distinct atoms

 Group   1 Type O   : 12s5p4d2f1g contracted to 6s4p3d1f1g pattern {711111/2111/211/2/1}
 Group   2 Type N   : 12s5p4d2f1g contracted to 6s4p3d1f1g pattern {711111/2111/211/2/1}
 Group   3 Type C   : 12s5p4d2f1g contracted to 6s4p3d1f1g pattern {711111/2111/211/2/1}
 Group   4 Type H   : 5s2p1d contracted to 3s1p1d pattern {311/2/1}

Atom   0O    basis set group =>   1
Atom   1O    basis set group =>   1
Atom   2N    basis set group =>   2
Atom   3N    basis set group =>   2
Atom   4C    basis set group =>   3
Atom   5C    basis set group =>   3
Atom   6H    basis set group =>   4
Atom   7C    basis set group =>   3
Atom   8C    basis set group =>   3
Atom   9H    basis set group =>   4
Atom  10C    basis set group =>   3
Atom  11H    basis set group =>   4
Atom  12C    basis set group =>   3
Atom  13H    basis set group =>   4
Atom  14C    basis set group =>   3
Atom  15H    basis set group =>   4
Atom  16C    basis set group =>   3
Atom  17H    basis set group =>   4
Atom  18C    basis set group =>   3
Atom  19C    basis set group =>   3
Atom  20H    basis set group =>   4
Atom  21H    basis set group =>   4
Atom  22H    basis set group =>   4
Atom  23C    basis set group =>   3
Atom  24H    basis set group =>   4
Atom  25H    basis set group =>   4
Atom  26H    basis set group =>   4
Atom  27C    basis set group =>   3
Atom  28H    basis set group =>   4
Atom  29H    basis set group =>   4
Atom  30H    basis set group =>   4
Atom  31C    basis set group =>   3
Atom  32C    basis set group =>   3
Atom  33C    basis set group =>   3
Atom  34H    basis set group =>   4
Atom  35C    basis set group =>   3
Atom  36H    basis set group =>   4
Atom  37C    basis set group =>   3
Atom  38H    basis set group =>   4
Atom  39C    basis set group =>   3
Atom  40H    basis set group =>   4
Atom  41C    basis set group =>   3
Atom  42C    basis set group =>   3
Atom  43H    basis set group =>   4
Atom  44H    basis set group =>   4
Atom  45H    basis set group =>   4
Atom  46C    basis set group =>   3
Atom  47H    basis set group =>   4
Atom  48H    basis set group =>   4
Atom  49H    basis set group =>   4
Atom  50C    basis set group =>   3
Atom  51H    basis set group =>   4
Atom  52H    basis set group =>   4
Atom  53H    basis set group =>   4
Atom  54C    basis set group =>   3
Atom  55C    basis set group =>   3
Atom  56C    basis set group =>   3
Atom  57H    basis set group =>   4
Atom  58C    basis set group =>   3
Atom  59H    basis set group =>   4
Atom  60C    basis set group =>   3
Atom  61H    basis set group =>   4
Atom  62C    basis set group =>   3
Atom  63H    basis set group =>   4
Atom  64C    basis set group =>   3
Atom  65H    basis set group =>   4
Atom  66H    basis set group =>   4
Atom  67O    basis set group =>   1
Atom  68C    basis set group =>   3
Atom  69C    basis set group =>   3
Atom  70C    basis set group =>   3
Atom  71H    basis set group =>   4
Atom  72C    basis set group =>   3
Atom  73H    basis set group =>   4
Atom  74C    basis set group =>   3
Atom  75H    basis set group =>   4
Atom  76C    basis set group =>   3
Atom  77H    basis set group =>   4
Atom  78C    basis set group =>   3
Atom  79H    basis set group =>   4
Atom  80O    basis set group =>   1
Atom  81H    basis set group =>   4


           ************************************************************
           *        Program running with 30 parallel MPI-processes    *
           *              working on a common directory               *
           ************************************************************
------------------------------------------------------------------------------
                           ORCA GTO INTEGRAL CALCULATION
                           -- RI-GTO INTEGRALS CHOSEN --
------------------------------------------------------------------------------
------------------------------------------------------------------------------
                   ___                                                        
                  /   \      - P O W E R E D   B Y -                         
                 /     \                                                     
                 |  |  |   _    _      __       _____    __    __             
                 |  |  |  | |  | |    /  \     |  _  \  |  |  /  |          
                  \  \/   | |  | |   /    \    | | | |  |  | /  /          
                 / \  \   | |__| |  /  /\  \   | |_| |  |  |/  /          
                |  |  |   |  __  | /  /__\  \  |    /   |      \           
                |  |  |   | |  | | |   __   |  |    \   |  |\   \          
                \     /   | |  | | |  |  |  |  | |\  \  |  | \   \       
                 \___/    |_|  |_| |__|  |__|  |_| \__\ |__|  \__/        
                                                                              
                      - O R C A' S   B I G   F R I E N D -                    
                                      &                                       
                       - I N T E G R A L  F E E D E R -                       
                                                                              
 v1 FN, 2020, v2 2021                                                         
------------------------------------------------------------------------------


Reading SHARK input file ImineBzOH8rpostfreq.SHARKINP.tmp ... ok
----------------------
SHARK INTEGRAL PACKAGE
----------------------

Number of atoms                             ...     82
Number of basis functions                   ...   1542
Number of shells                            ...    622
Maximum angular momentum                    ...      3
Integral batch strategy                     ... SHARK/LIBINT Hybrid
RI-J (if used) integral strategy            ... SPLIT-RIJ (Revised 2003 algorithm where possible)
Printlevel                                  ...      1
Contraction scheme used                     ... SEGMENTED contraction
Coulomb Range Separation                    ... NOT USED
Exchange Range Separation                   ... NOT USED
Finite Nucleus Model                        ... NOT USED
Auxiliary Coulomb fitting basis             ... AVAILABLE
   # of basis functions in Aux-J            ...   2498
   # of shells in Aux-J                     ...    830
   Maximum angular momentum in Aux-J        ...      4
Auxiliary J/K fitting basis                 ... NOT available
Auxiliary Correlation fitting basis         ... NOT available
Auxiliary 'external' fitting basis          ... NOT available
Integral threshold                          ...     2.500000e-11
Primitive cut-off                           ...     2.500000e-12
Primitive pair pre-selection threshold      ...     2.500000e-12

Calculating pre-screening integrals         ... done (  0.1 sec) Dimension = 622
Organizing shell pair data                  ... done (  1.0 sec)
Shell pair information
Total number of shell pairs                 ...    193753
Shell pairs after pre-screening             ...    114661
Total number of primitive shell pairs       ...    584784
Primitive shell pairs kept                  ...    215729
          la=0 lb=0:  31524 shell pairs
          la=1 lb=0:  34285 shell pairs
          la=1 lb=1:   9376 shell pairs
          la=2 lb=0:  15571 shell pairs
          la=2 lb=1:   8645 shell pairs
          la=2 lb=2:   2010 shell pairs
          la=3 lb=0:   7068 shell pairs
          la=3 lb=1:   4013 shell pairs
          la=3 lb=2:   1769 shell pairs
          la=3 lb=3:    400 shell pairs

Calculating one electron integrals          ... done (  0.6 sec)
Calculating RI/J V-Matrix + Cholesky decomp.... done (  1.0 sec)
Calculating Nuclear repulsion               ... done (  0.0 sec) ENN=   5298.665721020858 Eh

SHARK setup successfully completed in   4.0 seconds

Maximum memory used throughout the entire GTOINT-calculation: 167.0 MB
[1711560710.781625] [node139:316046:0]          mpool.c:43   UCX  WARN  object 0xbbe3b80 was not returned to mpool ucp_requests
[1711560710.781641] [node139:316046:0]          mpool.c:43   UCX  WARN  object 0xbbe3d40 was not returned to mpool ucp_requests
[1711560710.781644] [node139:316046:0]          mpool.c:43   UCX  WARN  object 0xbbe3f00 was not returned to mpool ucp_requests
[1711560710.781647] [node139:316046:0]          mpool.c:43   UCX  WARN  object 0xbbe40c0 was not returned to mpool ucp_requests
[1711560710.781649] [node139:316046:0]          mpool.c:43   UCX  WARN  object 0xbbe4280 was not returned to mpool ucp_requests
[1711560710.781617] [node139:316053:0]          mpool.c:43   UCX  WARN  object 0xb145780 was not returned to mpool ucp_requests
[1711560710.781632] [node139:316053:0]          mpool.c:43   UCX  WARN  object 0xb145940 was not returned to mpool ucp_requests
[1711560710.781635] [node139:316053:0]          mpool.c:43   UCX  WARN  object 0xb145b00 was not returned to mpool ucp_requests
[1711560710.781637] [node139:316053:0]          mpool.c:43   UCX  WARN  object 0xb145cc0 was not returned to mpool ucp_requests
[1711560710.781640] [node139:316053:0]          mpool.c:43   UCX  WARN  object 0xb145e80 was not returned to mpool ucp_requests
[1711560710.781624] [node139:316031:0]          mpool.c:43   UCX  WARN  object 0xb7d7bc0 was not returned to mpool ucp_requests
[1711560710.781641] [node139:316031:0]          mpool.c:43   UCX  WARN  object 0xb7d7d80 was not returned to mpool ucp_requests
[1711560710.781644] [node139:316031:0]          mpool.c:43   UCX  WARN  object 0xb7d7f40 was not returned to mpool ucp_requests
[1711560710.781648] [node139:316031:0]          mpool.c:43   UCX  WARN  object 0xb7d8100 was not returned to mpool ucp_requests
[1711560710.781651] [node139:316031:0]          mpool.c:43   UCX  WARN  object 0xb7d82c0 was not returned to mpool ucp_requests
[1711560710.781654] [node139:316031:0]          mpool.c:43   UCX  WARN  object 0xb7d8480 was not returned to mpool ucp_requests
[1711560710.781627] [node139:316033:0]          mpool.c:43   UCX  WARN  object 0xac65bc0 was not returned to mpool ucp_requests
[1711560710.781639] [node139:316033:0]          mpool.c:43   UCX  WARN  object 0xac65d80 was not returned to mpool ucp_requests
[1711560710.781642] [node139:316033:0]          mpool.c:43   UCX  WARN  object 0xac65f40 was not returned to mpool ucp_requests
[1711560710.781645] [node139:316033:0]          mpool.c:43   UCX  WARN  object 0xac66100 was not returned to mpool ucp_requests
[1711560710.781647] [node139:316033:0]          mpool.c:43   UCX  WARN  object 0xac662c0 was not returned to mpool ucp_requests
[1711560710.781650] [node139:316033:0]          mpool.c:43   UCX  WARN  object 0xac66480 was not returned to mpool ucp_requests
[1711560710.781612] [node139:316036:0]          mpool.c:43   UCX  WARN  object 0xb1e9b00 was not returned to mpool ucp_requests
[1711560710.781632] [node139:316036:0]          mpool.c:43   UCX  WARN  object 0xb1e9cc0 was not returned to mpool ucp_requests
[1711560710.781635] [node139:316036:0]          mpool.c:43   UCX  WARN  object 0xb1e9e80 was not returned to mpool ucp_requests
[1711560710.781637] [node139:316036:0]          mpool.c:43   UCX  WARN  object 0xb1ea040 was not returned to mpool ucp_requests
[1711560710.781640] [node139:316036:0]          mpool.c:43   UCX  WARN  object 0xb1ea200 was not returned to mpool ucp_requests
[1711560710.781642] [node139:316036:0]          mpool.c:43   UCX  WARN  object 0xb1ea3c0 was not returned to mpool ucp_requests
[1711560710.781626] [node139:316039:0]          mpool.c:43   UCX  WARN  object 0xbab8a40 was not returned to mpool ucp_requests
[1711560710.781639] [node139:316039:0]          mpool.c:43   UCX  WARN  object 0xbab8c00 was not returned to mpool ucp_requests
[1711560710.781642] [node139:316039:0]          mpool.c:43   UCX  WARN  object 0xbab8dc0 was not returned to mpool ucp_requests
[1711560710.781645] [node139:316039:0]          mpool.c:43   UCX  WARN  object 0xbab8f80 was not returned to mpool ucp_requests
[1711560710.781647] [node139:316039:0]          mpool.c:43   UCX  WARN  object 0xbab9140 was not returned to mpool ucp_requests
[1711560710.781660] [node139:316041:0]          mpool.c:43   UCX  WARN  object 0xb4117c0 was not returned to mpool ucp_requests
[1711560710.781679] [node139:316041:0]          mpool.c:43   UCX  WARN  object 0xb411980 was not returned to mpool ucp_requests
[1711560710.781686] [node139:316041:0]          mpool.c:43   UCX  WARN  object 0xb411b40 was not returned to mpool ucp_requests
[1711560710.781690] [node139:316041:0]          mpool.c:43   UCX  WARN  object 0xb411d00 was not returned to mpool ucp_requests
[1711560710.781692] [node139:316041:0]          mpool.c:43   UCX  WARN  object 0xb411ec0 was not returned to mpool ucp_requests
[1711560710.782570] [node139:316042:0]          mpool.c:43   UCX  WARN  object 0xab0ebc0 was not returned to mpool ucp_requests
[1711560710.782582] [node139:316042:0]          mpool.c:43   UCX  WARN  object 0xab0ed80 was not returned to mpool ucp_requests
[1711560710.782587] [node139:316042:0]          mpool.c:43   UCX  WARN  object 0xab0ef40 was not returned to mpool ucp_requests
[1711560710.782546] [node139:316055:0]          mpool.c:43   UCX  WARN  object 0xbab68c0 was not returned to mpool ucp_requests
[1711560710.782566] [node139:316055:0]          mpool.c:43   UCX  WARN  object 0xbab6a80 was not returned to mpool ucp_requests
[1711560710.782573] [node139:316055:0]          mpool.c:43   UCX  WARN  object 0xbab6c40 was not returned to mpool ucp_requests
[1711560710.782576] [node139:316055:0]          mpool.c:43   UCX  WARN  object 0xbab6e00 was not returned to mpool ucp_requests
[1711560710.782579] [node139:316055:0]          mpool.c:43   UCX  WARN  object 0xbab6fc0 was not returned to mpool ucp_requests
[1711560710.782590] [node139:316042:0]          mpool.c:43   UCX  WARN  object 0xab0f100 was not returned to mpool ucp_requests
[1711560710.782593] [node139:316042:0]          mpool.c:43   UCX  WARN  object 0xab0f2c0 was not returned to mpool ucp_requests
[1711560710.782597] [node139:316043:0]          mpool.c:43   UCX  WARN  object 0xb4167c0 was not returned to mpool ucp_requests
[1711560710.782608] [node139:316043:0]          mpool.c:43   UCX  WARN  object 0xb416980 was not returned to mpool ucp_requests
[1711560710.782613] [node139:316043:0]          mpool.c:43   UCX  WARN  object 0xb416b40 was not returned to mpool ucp_requests
[1711560710.782616] [node139:316043:0]          mpool.c:43   UCX  WARN  object 0xb416d00 was not returned to mpool ucp_requests
[1711560710.782612] [node139:316058:0]          mpool.c:43   UCX  WARN  object 0xc6e4b00 was not returned to mpool ucp_requests
[1711560710.782624] [node139:316058:0]          mpool.c:43   UCX  WARN  object 0xc6e4cc0 was not returned to mpool ucp_requests
[1711560710.782627] [node139:316058:0]          mpool.c:43   UCX  WARN  object 0xc6e4e80 was not returned to mpool ucp_requests
[1711560710.782630] [node139:316058:0]          mpool.c:43   UCX  WARN  object 0xc6e5040 was not returned to mpool ucp_requests
[1711560710.782632] [node139:316058:0]          mpool.c:43   UCX  WARN  object 0xc6e5200 was not returned to mpool ucp_requests
[1711560710.782619] [node139:316043:0]          mpool.c:43   UCX  WARN  object 0xb416ec0 was not returned to mpool ucp_requests
[1711560710.782625] [node139:316050:0]          mpool.c:43   UCX  WARN  object 0xc7009c0 was not returned to mpool ucp_requests
[1711560710.782641] [node139:316050:0]          mpool.c:43   UCX  WARN  object 0xc700b80 was not returned to mpool ucp_requests
[1711560710.782646] [node139:316050:0]          mpool.c:43   UCX  WARN  object 0xc700d40 was not returned to mpool ucp_requests
[1711560710.782650] [node139:316050:0]          mpool.c:43   UCX  WARN  object 0xc700f00 was not returned to mpool ucp_requests
[1711560710.782654] [node139:316050:0]          mpool.c:43   UCX  WARN  object 0xc7010c0 was not returned to mpool ucp_requests
[1711560710.804592] [node139:316047:0]          mpool.c:43   UCX  WARN  object 0xbeada80 was not returned to mpool ucp_requests
[1711560710.804606] [node139:316047:0]          mpool.c:43   UCX  WARN  object 0xbeadc40 was not returned to mpool ucp_requests
[1711560710.804611] [node139:316047:0]          mpool.c:43   UCX  WARN  object 0xbeade00 was not returned to mpool ucp_requests
[1711560710.804615] [node139:316047:0]          mpool.c:43   UCX  WARN  object 0xbeadfc0 was not returned to mpool ucp_requests
[1711560710.804619] [node139:316047:0]          mpool.c:43   UCX  WARN  object 0xbeae180 was not returned to mpool ucp_requests
[1711560710.804719] [node139:316045:0]          mpool.c:43   UCX  WARN  object 0xb1ddb40 was not returned to mpool ucp_requests
[1711560710.804737] [node139:316045:0]          mpool.c:43   UCX  WARN  object 0xb1ddd00 was not returned to mpool ucp_requests
[1711560710.804743] [node139:316045:0]          mpool.c:43   UCX  WARN  object 0xb1ddec0 was not returned to mpool ucp_requests
[1711560710.804747] [node139:316045:0]          mpool.c:43   UCX  WARN  object 0xb1de080 was not returned to mpool ucp_requests
[1711560710.804750] [node139:316045:0]          mpool.c:43   UCX  WARN  object 0xb1de240 was not returned to mpool ucp_requests
[1711560710.804945] [node139:316035:0]          mpool.c:43   UCX  WARN  object 0xb148840 was not returned to mpool ucp_requests
[1711560710.804957] [node139:316035:0]          mpool.c:43   UCX  WARN  object 0xb148a00 was not returned to mpool ucp_requests
[1711560710.804961] [node139:316035:0]          mpool.c:43   UCX  WARN  object 0xb148bc0 was not returned to mpool ucp_requests
[1711560710.804965] [node139:316035:0]          mpool.c:43   UCX  WARN  object 0xb148d80 was not returned to mpool ucp_requests
[1711560710.804969] [node139:316035:0]          mpool.c:43   UCX  WARN  object 0xb148f40 was not returned to mpool ucp_requests
[1711560710.804972] [node139:316035:0]          mpool.c:43   UCX  WARN  object 0xb149100 was not returned to mpool ucp_requests
[1711560710.805000] [node139:316034:0]          mpool.c:43   UCX  WARN  object 0xae97bc0 was not returned to mpool ucp_requests
[1711560710.805015] [node139:316034:0]          mpool.c:43   UCX  WARN  object 0xae97d80 was not returned to mpool ucp_requests
[1711560710.805020] [node139:316034:0]          mpool.c:43   UCX  WARN  object 0xae97f40 was not returned to mpool ucp_requests
[1711560710.805023] [node139:316034:0]          mpool.c:43   UCX  WARN  object 0xae98100 was not returned to mpool ucp_requests
[1711560710.805027] [node139:316034:0]          mpool.c:43   UCX  WARN  object 0xae98480 was not returned to mpool ucp_requests
[1711560710.805023] [node139:316032:0]          mpool.c:43   UCX  WARN  object 0xc17fb80 was not returned to mpool ucp_requests
[1711560710.805035] [node139:316032:0]          mpool.c:43   UCX  WARN  object 0xc17fd40 was not returned to mpool ucp_requests
[1711560710.805040] [node139:316032:0]          mpool.c:43   UCX  WARN  object 0xc17ff00 was not returned to mpool ucp_requests
[1711560710.805042] [node139:316032:0]          mpool.c:43   UCX  WARN  object 0xc1800c0 was not returned to mpool ucp_requests
[1711560710.805045] [node139:316032:0]          mpool.c:43   UCX  WARN  object 0xc180280 was not returned to mpool ucp_requests
[1711560710.805048] [node139:316032:0]          mpool.c:43   UCX  WARN  object 0xc180440 was not returned to mpool ucp_requests
[1711560710.805484] [node139:316056:0]          mpool.c:43   UCX  WARN  object 0xb955ac0 was not returned to mpool ucp_requests
[1711560710.805497] [node139:316056:0]          mpool.c:43   UCX  WARN  object 0xb955c80 was not returned to mpool ucp_requests
[1711560710.805501] [node139:316056:0]          mpool.c:43   UCX  WARN  object 0xb955e40 was not returned to mpool ucp_requests
[1711560710.805505] [node139:316056:0]          mpool.c:43   UCX  WARN  object 0xb956000 was not returned to mpool ucp_requests
[1711560710.805509] [node139:316056:0]          mpool.c:43   UCX  WARN  object 0xb9561c0 was not returned to mpool ucp_requests
[1711560710.805542] [node139:316044:0]          mpool.c:43   UCX  WARN  object 0xbb217c0 was not returned to mpool ucp_requests
[1711560710.805553] [node139:316044:0]          mpool.c:43   UCX  WARN  object 0xbb21980 was not returned to mpool ucp_requests
[1711560710.805557] [node139:316044:0]          mpool.c:43   UCX  WARN  object 0xbb21b40 was not returned to mpool ucp_requests
[1711560710.805561] [node139:316044:0]          mpool.c:43   UCX  WARN  object 0xbb21d00 was not returned to mpool ucp_requests
[1711560710.805566] [node139:316044:0]          mpool.c:43   UCX  WARN  object 0xbb21ec0 was not returned to mpool ucp_requests
[1711560710.805711] [node139:316054:0]          mpool.c:43   UCX  WARN  object 0xb8afa80 was not returned to mpool ucp_requests
[1711560710.805722] [node139:316054:0]          mpool.c:43   UCX  WARN  object 0xb8afc40 was not returned to mpool ucp_requests
[1711560710.805726] [node139:316054:0]          mpool.c:43   UCX  WARN  object 0xb8afe00 was not returned to mpool ucp_requests
[1711560710.805729] [node139:316054:0]          mpool.c:43   UCX  WARN  object 0xb8affc0 was not returned to mpool ucp_requests
[1711560710.805733] [node139:316054:0]          mpool.c:43   UCX  WARN  object 0xb8b0180 was not returned to mpool ucp_requests
[1711560710.807351] [node139:316051:0]          mpool.c:43   UCX  WARN  object 0xaddd840 was not returned to mpool ucp_requests
[1711560710.807363] [node139:316051:0]          mpool.c:43   UCX  WARN  object 0xaddda00 was not returned to mpool ucp_requests
[1711560710.807367] [node139:316051:0]          mpool.c:43   UCX  WARN  object 0xadddbc0 was not returned to mpool ucp_requests
[1711560710.807370] [node139:316051:0]          mpool.c:43   UCX  WARN  object 0xadddd80 was not returned to mpool ucp_requests
[1711560710.807374] [node139:316051:0]          mpool.c:43   UCX  WARN  object 0xadddf40 was not returned to mpool ucp_requests
[1711560710.809647] [node139:316038:0]          mpool.c:43   UCX  WARN  object 0xb74fbc0 was not returned to mpool ucp_requests
[1711560710.809659] [node139:316038:0]          mpool.c:43   UCX  WARN  object 0xb74fd80 was not returned to mpool ucp_requests
[1711560710.809663] [node139:316038:0]          mpool.c:43   UCX  WARN  object 0xb74ff40 was not returned to mpool ucp_requests
[1711560710.809667] [node139:316038:0]          mpool.c:43   UCX  WARN  object 0xb750100 was not returned to mpool ucp_requests
[1711560710.809670] [node139:316038:0]          mpool.c:43   UCX  WARN  object 0xb7502c0 was not returned to mpool ucp_requests
[1711560710.809662] [node139:316037:0]          mpool.c:43   UCX  WARN  object 0xb5dca40 was not returned to mpool ucp_requests
[1711560710.809674] [node139:316037:0]          mpool.c:43   UCX  WARN  object 0xb5dcc00 was not returned to mpool ucp_requests
[1711560710.809679] [node139:316037:0]          mpool.c:43   UCX  WARN  object 0xb5dcdc0 was not returned to mpool ucp_requests
[1711560710.809682] [node139:316037:0]          mpool.c:43   UCX  WARN  object 0xb5dcf80 was not returned to mpool ucp_requests
[1711560710.809686] [node139:316037:0]          mpool.c:43   UCX  WARN  object 0xb5dd140 was not returned to mpool ucp_requests
[1711560710.819387] [node139:316048:0]          mpool.c:43   UCX  WARN  object 0xb4eab00 was not returned to mpool ucp_requests
[1711560710.819403] [node139:316048:0]          mpool.c:43   UCX  WARN  object 0xb4eacc0 was not returned to mpool ucp_requests
[1711560710.819408] [node139:316048:0]          mpool.c:43   UCX  WARN  object 0xb4eae80 was not returned to mpool ucp_requests
[1711560710.819411] [node139:316048:0]          mpool.c:43   UCX  WARN  object 0xb4eb040 was not returned to mpool ucp_requests
[1711560710.819415] [node139:316048:0]          mpool.c:43   UCX  WARN  object 0xb4eb200 was not returned to mpool ucp_requests
[1711560710.819386] [node139:316049:0]          mpool.c:43   UCX  WARN  object 0xbe8b900 was not returned to mpool ucp_requests
[1711560710.819397] [node139:316049:0]          mpool.c:43   UCX  WARN  object 0xbe8bac0 was not returned to mpool ucp_requests
[1711560710.819408] [node139:316049:0]          mpool.c:43   UCX  WARN  object 0xbe8bc80 was not returned to mpool ucp_requests
[1711560710.819410] [node139:316049:0]          mpool.c:43   UCX  WARN  object 0xbe8be40 was not returned to mpool ucp_requests
[1711560710.819414] [node139:316049:0]          mpool.c:43   UCX  WARN  object 0xbe8c000 was not returned to mpool ucp_requests
[1711560710.819635] [node139:316057:0]          mpool.c:43   UCX  WARN  object 0xbfeeb80 was not returned to mpool ucp_requests
[1711560710.819653] [node139:316057:0]          mpool.c:43   UCX  WARN  object 0xbfeed40 was not returned to mpool ucp_requests
[1711560710.819656] [node139:316057:0]          mpool.c:43   UCX  WARN  object 0xbfeef00 was not returned to mpool ucp_requests
[1711560710.819658] [node139:316057:0]          mpool.c:43   UCX  WARN  object 0xbfef0c0 was not returned to mpool ucp_requests
[1711560710.819661] [node139:316057:0]          mpool.c:43   UCX  WARN  object 0xbfef280 was not returned to mpool ucp_requests
[1711560710.826022] [node139:316052:0]          mpool.c:43   UCX  WARN  object 0xbd4b840 was not returned to mpool ucp_requests
[1711560710.826034] [node139:316052:0]          mpool.c:43   UCX  WARN  object 0xbd4ba00 was not returned to mpool ucp_requests
[1711560710.826037] [node139:316052:0]          mpool.c:43   UCX  WARN  object 0xbd4bbc0 was not returned to mpool ucp_requests
[1711560710.826040] [node139:316052:0]          mpool.c:43   UCX  WARN  object 0xbd4bd80 was not returned to mpool ucp_requests
[1711560710.826042] [node139:316052:0]          mpool.c:43   UCX  WARN  object 0xbd4bf40 was not returned to mpool ucp_requests
[1711560710.862454] [node139:316030:0]          mpool.c:43   UCX  WARN  object 0xc565580 was not returned to mpool ucp_requests
[1711560710.862463] [node139:316030:0]          mpool.c:43   UCX  WARN  object 0xc565740 was not returned to mpool ucp_requests
[1711560710.862469] [node139:316030:0]          mpool.c:43   UCX  WARN  object 0xc565900 was not returned to mpool ucp_requests
[1711560710.892141] [node139:316040:0]          mpool.c:43   UCX  WARN  object 0xbfda900 was not returned to mpool ucp_requests
[1711560710.892153] [node139:316040:0]          mpool.c:43   UCX  WARN  object 0xbfdaac0 was not returned to mpool ucp_requests
[1711560710.892159] [node139:316040:0]          mpool.c:43   UCX  WARN  object 0xbfdac80 was not returned to mpool ucp_requests
[1711560710.892162] [node139:316040:0]          mpool.c:43   UCX  WARN  object 0xbfdae40 was not returned to mpool ucp_requests
[1711560710.892166] [node139:316040:0]          mpool.c:43   UCX  WARN  object 0xbfdb000 was not returned to mpool ucp_requests


           ************************************************************
           *        Program running with 30 parallel MPI-processes    *
           *              working on a common directory               *
           ************************************************************
-------------------------------------------------------------------------------
                                 ORCA SCF
-------------------------------------------------------------------------------

------------
SCF SETTINGS
------------
Hamiltonian:
 Density Functional     Method          .... DFT(GTOs)
 Exchange Functional    Exchange        .... PBE
   PBE kappa parameter   XKappa         ....  0.804000
   PBE mue parameter    XMuePBE         ....  0.219520
 Correlation Functional Correlation     .... PBE
   PBE beta parameter  CBetaPBE         ....  0.066725
 LDA part of GGA corr.  LDAOpt          .... PW91-LDA
 Gradients option       PostSCFGGA      .... off
 Hybrid DFT is turned on
   Fraction HF Exchange ScalHFX         ....  0.250000
   Scaling of DF-GGA-X  ScalDFX         ....  0.750000
   Scaling of DF-GGA-C  ScalDFC         ....  1.000000
   Scaling of DF-LDA-C  ScalLDAC        ....  1.000000
   Perturbative correction              ....  0.000000
   Density functional embedding theory  .... OFF
   NL short-range parameter             ....  6.900000
 RI-approximation to the Coulomb term is turned on
   Number of AuxJ basis functions       .... 2498
   RIJ-COSX (HFX calculated with COS-X)).... on


General Settings:
 Integral files         IntName         .... ImineBzOH8rpostfreq
 Hartree-Fock type      HFTyp           .... RHF
 Total Charge           Charge          ....    0
 Multiplicity           Mult            ....    1
 Number of Electrons    NEL             ....  302
 Basis Dimension        Dim             .... 1542
 Nuclear Repulsion      ENuc            ....   5298.6657210209 Eh

Convergence Acceleration:
 DIIS                   CNVDIIS         .... on
   Start iteration      DIISMaxIt       ....    12
   Startup error        DIISStart       ....  0.200000
   # of expansion vecs  DIISMaxEq       ....     5
   Bias factor          DIISBfac        ....   1.050
   Max. coefficient     DIISMaxC        ....  10.000
 Trust-Rad. Augm. Hess. CNVTRAH         .... auto
   Auto Start mean grad. ratio tolernc. ....  1.125000
   Auto Start start iteration           ....    20
   Auto Start num. interpolation iter.  ....    10
   Max. Number of Micro iterations      ....    16
   Max. Number of Macro iterations      .... Maxiter - #DIIS iter
   Number of Davidson start vectors     ....     2
   Converg. threshold I  (grad. norm)   ....   1.000e-05
   Converg. threshold II (energy diff.) ....   1.000e-08
   Grad. Scal. Fac. for Micro threshold ....   0.100
   Minimum threshold for Micro iter.    ....   0.010
   NR start threshold (gradient norm)   ....   0.001
   Initial trust radius                 ....   0.400
   Minimum AH scaling param. (alpha)    ....   1.000
   Maximum AH scaling param. (alpha)    .... 1000.000
   Orbital update algorithm             .... Taylor
   White noise on init. David. guess    .... on
   Maximum white noise                  ....   0.010
   Quad. conv. algorithm                .... NR
 SOSCF                  CNVSOSCF        .... on
   Start iteration      SOSCFMaxIt      ....   150
   Startup grad/error   SOSCFStart      ....  0.003300
 Level Shifting         CNVShift        .... on
   Level shift para.    LevelShift      ....    0.2500
   Turn off err/grad.   ShiftErr        ....    0.0010
 Zerner damping         CNVZerner       .... off
 Static damping         CNVDamp         .... on
   Fraction old density DampFac         ....    0.7000
   Max. Damping (<1)    DampMax         ....    0.9800
   Min. Damping (>=0)   DampMin         ....    0.0000
   Turn off err/grad.   DampErr         ....    0.1000
 Fernandez-Rico         CNVRico         .... off

SCF Procedure:
 Maximum # iterations   MaxIter         ....   125
 SCF integral mode      SCFMode         .... Direct
   Integral package                     .... SHARK and LIBINT hybrid scheme
 Reset frequency        DirectResetFreq ....    20
 Integral Threshold     Thresh          ....  2.500e-11 Eh
 Primitive CutOff       TCut            ....  2.500e-12 Eh

Convergence Tolerance:
 Convergence Check Mode ConvCheckMode   .... Total+1el-Energy
 Convergence forced     ConvForced      .... 0
 Energy Change          TolE            ....  1.000e-08 Eh
 1-El. energy change                    ....  1.000e-05 Eh
 Orbital Gradient       TolG            ....  1.000e-05
 Orbital Rotation angle TolX            ....  1.000e-05
 DIIS Error             TolErr          ....  5.000e-07


Diagonalization of the overlap matrix:
Smallest eigenvalue                        ... 2.931e-06
Time for diagonalization                   ...    1.074 sec
Threshold for overlap eigenvalues          ... 1.000e-08
Number of eigenvalues below threshold      ... 0
Time for construction of square roots      ...    0.526 sec
Total time needed                          ...    1.608 sec

Time for model grid setup =    0.601 sec

------------------------------
INITIAL GUESS: MODEL POTENTIAL
------------------------------
Loading Hartree-Fock densities                     ... done
Calculating cut-offs                               ... done
Initializing the effective Hamiltonian             ... done
Setting up the integral package (SHARK)            ... done
Starting the Coulomb interaction                   ... done (   1.2 sec)
Reading the grid                                   ... done
Mapping shells                                     ... done
Starting the XC term evaluation                    ... done (   0.6 sec)
  promolecular density results
     # of electrons  =    301.985766276
     EX              =   -241.744848093
     EC              =    -10.143924675
     EX+EC           =   -251.888772768
Transforming the Hamiltonian                       ... done (   0.1 sec)
Diagonalizing the Hamiltonian                      ... done (   0.5 sec)
Back transforming the eigenvectors                 ... done (   0.1 sec)
Now organizing SCF variables                       ... done
                      ------------------
                      INITIAL GUESS DONE (   3.8 sec)
                      ------------------
-------------------
DFT GRID GENERATION
-------------------

General Integration Accuracy     IntAcc      ... 4.388
Radial Grid Type                 RadialGrid  ... OptM3 with GC (2021)
Angular Grid (max. ang.)         AngularGrid ... 4 (Lebedev-302)
Angular grid pruning method      GridPruning ... 4 (adaptive)
Weight generation scheme         WeightScheme... Becke
Basis function cutoff            BFCut       ... 1.0000e-11
Integration weight cutoff        WCut        ... 1.0000e-14
Angular grids for H and He will be reduced by one unit
Partially contracted basis set               ... off
Rotationally invariant grid construction     ... off

Total number of grid points                  ...   374036
Total number of batches                      ...     5886
Average number of points per batch           ...       63
Average number of grid points per atom       ...     4561
Time for grid setup =    2.484 sec

--------------------
COSX GRID GENERATION
--------------------

GRIDX 1
-------
General Integration Accuracy     IntAcc      ... 3.816
Radial Grid Type                 RadialGrid  ... OptM3 with GC (2021)
Angular Grid (max. ang.)         AngularGrid ... 1 (Lebedev-50)
Angular grid pruning method      GridPruning ... 4 (adaptive)
Weight generation scheme         WeightScheme... Becke
Basis function cutoff            BFCut       ... 1.0000e-11
Integration weight cutoff        WCut        ... 1.0000e-14
Angular grids for H and He will be reduced by one unit
Partially contracted basis set               ... on
Rotationally invariant grid construction     ... off

Total number of grid points                  ...    47347
Total number of batches                      ...      776
Average number of points per batch           ...       61
Average number of grid points per atom       ...      577
UseSFitting                                  ... on

GRIDX 2
-------
General Integration Accuracy     IntAcc      ... 4.020
Radial Grid Type                 RadialGrid  ... OptM3 with GC (2021)
Angular Grid (max. ang.)         AngularGrid ... 2 (Lebedev-110)
Angular grid pruning method      GridPruning ... 4 (adaptive)
Weight generation scheme         WeightScheme... Becke
Basis function cutoff            BFCut       ... 1.0000e-11
Integration weight cutoff        WCut        ... 1.0000e-14
Angular grids for H and He will be reduced by one unit
Partially contracted basis set               ... on
Rotationally invariant grid construction     ... off

Total number of grid points                  ...   100307
Total number of batches                      ...     1609
Average number of points per batch           ...       62
Average number of grid points per atom       ...     1223
UseSFitting                                  ... on

GRIDX 3
-------
General Integration Accuracy     IntAcc      ... 4.338
Radial Grid Type                 RadialGrid  ... OptM3 with GC (2021)
Angular Grid (max. ang.)         AngularGrid ... 3 (Lebedev-194)
Angular grid pruning method      GridPruning ... 4 (adaptive)
Weight generation scheme         WeightScheme... Becke
Basis function cutoff            BFCut       ... 1.0000e-11
Integration weight cutoff        WCut        ... 1.0000e-14
Angular grids for H and He will be reduced by one unit
Partially contracted basis set               ... on
Rotationally invariant grid construction     ... off

Total number of grid points                  ...   217836
Total number of batches                      ...     3446
Average number of points per batch           ...       63
Average number of grid points per atom       ...     2657
UseSFitting                                  ... on

Time for X-Grid setup             =    7.794 sec


--------------------
CPCM SOLVATION MODEL
--------------------
CPCM parameters:
  Epsilon                                         ...      26.7260
  Refrac                                          ...       1.2907
  Rsolv                                           ...       1.3000
  Surface type                                    ... GAUSSIAN VDW
  Epsilon function type                           ...         CPCM
Solvent:                                     ... 2,2,2-TRIFLUOROETHANOL
SMD-CDS solvent descriptors:
  Soln                                       ...    1.2907
  Soln25                                     ... Unavailable
  Sola                                       ...    0.5700
  Solb                                       ...    0.2500
  Solg                                       ...   42.0200
  Solc                                       ...    0.0000
  Solh                                       ...    0.5000
Radii:
 Radius for O  used is    2.8724 Bohr (=   1.5200 Ang.)
 Radius for N  used is    3.5716 Bohr (=   1.8900 Ang.)
 Radius for C  used is    3.4960 Bohr (=   1.8500 Ang.)
 Radius for H  used is    2.2677 Bohr (=   1.2000 Ang.)
Calculating surface                               ...        done! (  0.0s)
GEPOL surface points                              ...         4685
GEPOL Volume                                      ...    3944.6084
GEPOL Surface-area                                ...    2127.1569
Calculating surface distance matrix               ...        done! (  0.2s)
Performing Cholesky decomposition & store         ...        done! (  1.5s)
Overall time for CPCM initialization              ...                 1.8s
--------------
SCF ITERATIONS
--------------
ITER       Energy         Delta-E        Max-DP      RMS-DP      [F,P]     Damp
               ***  Starting incremental Fock matrix formation  ***
  0  -1803.7832749456   0.000000000000 0.10106408  0.00058825  0.2982595 0.7000
  1  -1804.2940809475  -0.510806001879 0.07269877  0.00047406  0.1323705 0.7000
                               ***Turning on DIIS***
  2  -1804.5049092376  -0.210828290150 0.10002677  0.00085336  0.0394316 0.0000
  3  -1804.8325000301  -0.327590792502 0.10148880  0.00038122  0.0699356 0.0000
  4  -1804.9024699036  -0.069969873531 0.02173967  0.00013081  0.0168093 0.0000
  5  -1804.9063793928  -0.003909489124 0.01439954  0.00005758  0.0096544 0.0000
                      *** Initiating the SOSCF procedure ***
                           *** Shutting down DIIS ***
                      *** Re-Reading the Fockian *** 
                      *** Removing any level shift *** 
ITER      Energy       Delta-E        Grad      Rot      Max-DP    RMS-DP
  6  -1804.90671348  -0.0003340849  0.000281  0.000281  0.005575  0.000022
               *** Restarting incremental Fock matrix formation ***
  7  -1804.90670011   0.0000133685  0.000135  0.000602  0.005534  0.000043
  8  -1804.90669904   0.0000010657  0.000229  0.000385  0.001460  0.000009
  9  -1804.90670612  -0.0000070748  0.000040  0.000129  0.001054  0.000008
 10  -1804.90670597   0.0000001512  0.000075  0.000095  0.000398  0.000002
 11  -1804.90670631  -0.0000003409  0.000009  0.000019  0.000396  0.000002
 12  -1804.90670631  -0.0000000036  0.000006  0.000009  0.000121  0.000001
                  ***Gradient check signals convergence***
              ***Rediagonalizing the Fockian in SOSCF/NRSCF***

               *****************************************************
               *                     SUCCESS                       *
               *           SCF CONVERGED AFTER  13 CYCLES          *
               *****************************************************

Old exchange energy                            =    -61.825780552 Eh
New exchange energy                            =    -61.825772297 Eh
Exchange energy change after final integration =      0.000008255 Eh
Total energy after final integration           =  -1804.906697968 Eh
Final COS-X integration done in                =    38.847 sec

SMD CDS free energy correction energy :                 1.94237     Kcal/mol
Total Energy after SMD CDS correction =             -1804.903602610 Eh

----------------
TOTAL SCF ENERGY
----------------

Total Energy       :        -1804.90360261 Eh          -49113.92393 eV

Components:
Nuclear Repulsion  :         5298.66572102 Eh          144184.02444 eV
Electronic Energy  :        -7103.56932363 Eh         -193297.94837 eV
One Electron Energy:       -13007.12623693 Eh         -353941.89897 eV
Two Electron Energy:         5903.55691330 Eh          160643.95059 eV
Max COSX asymmetry :            0.00000273 Eh               0.00007 eV
CPCM Dielectric    :           -0.09739809 Eh              -2.65034 eV
SMD CDS (Gcds)     :            0.00309536 Eh               0.08423 eV

Virial components:
Potential Energy   :        -3601.37064948 Eh          -97998.27751 eV
Kinetic Energy     :         1796.46704687 Eh           48884.35358 eV
Virial Ratio       :            2.00469619


DFT components:
N(Alpha)           :      151.000309079876 electrons
N(Beta)            :      151.000309079876 electrons
N(Total)           :      302.000618159751 electrons
E(X)               :     -184.915928875007 Eh       
E(C)               :      -10.124455293424 Eh       
E(XC)              :     -195.040384168431 Eh       
DFET-embed. en.    :        0.000000000000 Eh       
CPCM Solvation Model Properties:
Surface-charge          :           -0.08482395
Charge-correction       :           -0.00181606 Eh              -0.04942 eV
Free-energy (cav+disp)  :            0.00309536 Eh               0.08423 eV

---------------
SCF CONVERGENCE
---------------

  Last Energy change         ...    8.8025e-08  Tolerance :   1.0000e-08
  Last MAX-Density change    ...    2.4425e-15  Tolerance :   1.0000e-07
  Last RMS-Density change    ...    1.0976e-17  Tolerance :   5.0000e-09
  Last Orbital Gradient      ...    7.4515e-07  Tolerance :   1.0000e-05
  Last Orbital Rotation      ...    2.4049e-06  Tolerance :   1.0000e-05

             **** THE GBW FILE WAS UPDATED (ImineBzOH8rpostfreq.gbw) ****
             **** DENSITY ImineBzOH8rpostfreq.scfp WAS UPDATED ****
             **** ENERGY FILE WAS UPDATED (ImineBzOH8rpostfreq.en.tmp) ****
             **** THE GBW FILE WAS UPDATED (ImineBzOH8rpostfreq.gbw) ****
             **** DENSITY ImineBzOH8rpostfreq.scfp WAS UPDATED ****
----------------
ORBITAL ENERGIES
----------------

  NO   OCC          E(Eh)            E(eV) 
   0   2.0000     -19.225338      -523.1480 
   1   2.0000     -19.209274      -522.7109 
   2   2.0000     -19.154333      -521.2159 
   3   2.0000     -19.150561      -521.1133 
   4   2.0000     -14.506314      -394.7369 
   5   2.0000     -14.424724      -392.5167 
   6   2.0000     -10.381130      -282.4849 
   7   2.0000     -10.349645      -281.6282 
   8   2.0000     -10.310197      -280.5547 
   9   2.0000     -10.305249      -280.4201 
  10   2.0000     -10.290874      -280.0289 
  11   2.0000     -10.277436      -279.6632 
  12   2.0000     -10.255289      -279.0606 
  13   2.0000     -10.254519      -279.0397 
  14   2.0000     -10.248562      -278.8776 
  15   2.0000     -10.244489      -278.7667 
  16   2.0000     -10.239044      -278.6185 
  17   2.0000     -10.238725      -278.6099 
  18   2.0000     -10.237928      -278.5882 
  19   2.0000     -10.234545      -278.4961 
  20   2.0000     -10.231774      -278.4207 
  21   2.0000     -10.231398      -278.4105 
  22   2.0000     -10.231198      -278.4050 
  23   2.0000     -10.230967      -278.3988 
  24   2.0000     -10.230831      -278.3951 
  25   2.0000     -10.230722      -278.3921 
  26   2.0000     -10.229534      -278.3598 
  27   2.0000     -10.228550      -278.3330 
  28   2.0000     -10.227773      -278.3119 
  29   2.0000     -10.227646      -278.3084 
  30   2.0000     -10.225004      -278.2365 
  31   2.0000     -10.224289      -278.2171 
  32   2.0000     -10.222306      -278.1631 
  33   2.0000     -10.222188      -278.1599 
  34   2.0000     -10.221406      -278.1386 
  35   2.0000     -10.221334      -278.1366 
  36   2.0000     -10.208201      -277.7793 
  37   2.0000     -10.204206      -277.6706 
  38   2.0000     -10.203741      -277.6579 
  39   2.0000     -10.201127      -277.5868 
  40   2.0000     -10.200657      -277.5740 
  41   2.0000     -10.197999      -277.5016 
  42   2.0000      -1.134171       -30.8624 
  43   2.0000      -1.102283       -29.9946 
  44   2.0000      -1.066533       -29.0218 
  45   2.0000      -1.022389       -27.8206 
  46   2.0000      -0.981177       -26.6992 
  47   2.0000      -0.974300       -26.5120 
  48   2.0000      -0.904931       -24.6244 
  49   2.0000      -0.899486       -24.4763 
  50   2.0000      -0.893654       -24.3176 
  51   2.0000      -0.882093       -24.0030 
  52   2.0000      -0.849276       -23.1100 
  53   2.0000      -0.843278       -22.9468 
  54   2.0000      -0.813058       -22.1244 
  55   2.0000      -0.799174       -21.7466 
  56   2.0000      -0.782158       -21.2836 
  57   2.0000      -0.779789       -21.2191 
  58   2.0000      -0.776621       -21.1329 
  59   2.0000      -0.774145       -21.0656 
  60   2.0000      -0.770712       -20.9721 
  61   2.0000      -0.767213       -20.8769 
  62   2.0000      -0.741399       -20.1745 
  63   2.0000      -0.715065       -19.4579 
  64   2.0000      -0.709565       -19.3083 
  65   2.0000      -0.705518       -19.1981 
  66   2.0000      -0.701600       -19.0915 
  67   2.0000      -0.681617       -18.5477 
  68   2.0000      -0.659678       -17.9508 
  69   2.0000      -0.650172       -17.6921 
  70   2.0000      -0.644921       -17.5492 
  71   2.0000      -0.638469       -17.3736 
  72   2.0000      -0.633900       -17.2493 
  73   2.0000      -0.630341       -17.1524 
  74   2.0000      -0.620617       -16.8878 
  75   2.0000      -0.618730       -16.8365 
  76   2.0000      -0.607040       -16.5184 
  77   2.0000      -0.590556       -16.0698 
  78   2.0000      -0.588140       -16.0041 
  79   2.0000      -0.568802       -15.4779 
  80   2.0000      -0.558563       -15.1993 
  81   2.0000      -0.550627       -14.9833 
  82   2.0000      -0.544698       -14.8220 
  83   2.0000      -0.535545       -14.5729 
  84   2.0000      -0.525160       -14.2903 
  85   2.0000      -0.512650       -13.9499 
  86   2.0000      -0.509484       -13.8638 
  87   2.0000      -0.506167       -13.7735 
  88   2.0000      -0.503775       -13.7084 
  89   2.0000      -0.492635       -13.4053 
  90   2.0000      -0.487681       -13.2705 
  91   2.0000      -0.484218       -13.1762 
  92   2.0000      -0.476795       -12.9742 
  93   2.0000      -0.473017       -12.8714 
  94   2.0000      -0.471451       -12.8288 
  95   2.0000      -0.469166       -12.7667 
  96   2.0000      -0.465142       -12.6572 
  97   2.0000      -0.464400       -12.6370 
  98   2.0000      -0.459881       -12.5140 
  99   2.0000      -0.456527       -12.4227 
 100   2.0000      -0.453676       -12.3451 
 101   2.0000      -0.450260       -12.2522 
 102   2.0000      -0.445993       -12.1361 
 103   2.0000      -0.445549       -12.1240 
 104   2.0000      -0.443526       -12.0689 
 105   2.0000      -0.439903       -11.9704 
 106   2.0000      -0.438708       -11.9379 
 107   2.0000      -0.434956       -11.8358 
 108   2.0000      -0.429718       -11.6932 
 109   2.0000      -0.428495       -11.6599 
 110   2.0000      -0.424326       -11.5465 
 111   2.0000      -0.422276       -11.4907 
 112   2.0000      -0.417428       -11.3588 
 113   2.0000      -0.409568       -11.1449 
 114   2.0000      -0.399446       -10.8695 
 115   2.0000      -0.395628       -10.7656 
 116   2.0000      -0.395053       -10.7499 
 117   2.0000      -0.392879       -10.6908 
 118   2.0000      -0.388928       -10.5833 
 119   2.0000      -0.385359       -10.4862 
 120   2.0000      -0.384387       -10.4597 
 121   2.0000      -0.379881       -10.3371 
 122   2.0000      -0.379438       -10.3250 
 123   2.0000      -0.377387       -10.2692 
 124   2.0000      -0.373875       -10.1737 
 125   2.0000      -0.370328       -10.0771 
 126   2.0000      -0.367225        -9.9927 
 127   2.0000      -0.363896        -9.9021 
 128   2.0000      -0.363296        -9.8858 
 129   2.0000      -0.360031        -9.7969 
 130   2.0000      -0.355882        -9.6840 
 131   2.0000      -0.354522        -9.6470 
 132   2.0000      -0.350134        -9.5276 
 133   2.0000      -0.346535        -9.4297 
 134   2.0000      -0.344617        -9.3775 
 135   2.0000      -0.336837        -9.1658 
 136   2.0000      -0.332823        -9.0566 
 137   2.0000      -0.324178        -8.8213 
 138   2.0000      -0.304247        -8.2790 
 139   2.0000      -0.295872        -8.0511 
 140   2.0000      -0.288376        -7.8471 
 141   2.0000      -0.282752        -7.6941 
 142   2.0000      -0.279816        -7.6142 
 143   2.0000      -0.276178        -7.5152 
 144   2.0000      -0.273841        -7.4516 
 145   2.0000      -0.269780        -7.3411 
 146   2.0000      -0.268897        -7.3171 
 147   2.0000      -0.267204        -7.2710 
 148   2.0000      -0.264619        -7.2006 
 149   2.0000      -0.261401        -7.1131 
 150   2.0000      -0.257549        -7.0083 
 151   0.0000      -0.058208        -1.5839 
 152   0.0000      -0.032544        -0.8856 
 153   0.0000      -0.027816        -0.7569 
 154   0.0000      -0.021969        -0.5978 
 155   0.0000      -0.019211        -0.5227 
 156   0.0000      -0.011829        -0.3219 
 157   0.0000      -0.009418        -0.2563 
 158   0.0000      -0.004568        -0.1243 
 159   0.0000      -0.003419        -0.0930 
 160   0.0000       0.005938         0.1616 
 161   0.0000       0.040184         1.0935 
 162   0.0000       0.052213         1.4208 
 163   0.0000       0.058843         1.6012 
 164   0.0000       0.066369         1.8060 
 165   0.0000       0.070426         1.9164 
 166   0.0000       0.075734         2.0608 
 167   0.0000       0.076899         2.0925 
 168   0.0000       0.081229         2.2104 
 169   0.0000       0.082742         2.2515 
 170   0.0000       0.087803         2.3892 
 171   0.0000       0.089831         2.4444 
 172   0.0000       0.092675         2.5218 
 173   0.0000       0.095702         2.6042 
 174   0.0000       0.097857         2.6628 
 175   0.0000       0.099855         2.7172 
 176   0.0000       0.102531         2.7900 
 177   0.0000       0.103074         2.8048 
 178   0.0000       0.106264         2.8916 
 179   0.0000       0.109209         2.9717 
 180   0.0000       0.111942         3.0461 
 181   0.0000       0.113822         3.0973 
 182   0.0000       0.115096         3.1319 
 183   0.0000       0.117591         3.1998 
 184   0.0000       0.120044         3.2666 
 185   0.0000       0.120545         3.2802 
 186   0.0000       0.124804         3.3961 
 187   0.0000       0.127410         3.4670 
 188   0.0000       0.130387         3.5480 
 189   0.0000       0.132287         3.5997 
 190   0.0000       0.136681         3.7193 
 191   0.0000       0.137704         3.7471 
 192   0.0000       0.141138         3.8406 
 193   0.0000       0.143562         3.9065 
 194   0.0000       0.143745         3.9115 
 195   0.0000       0.148152         4.0314 
 196   0.0000       0.149183         4.0595 
 197   0.0000       0.151216         4.1148 
 198   0.0000       0.153380         4.1737 
 199   0.0000       0.158584         4.3153 
 200   0.0000       0.160183         4.3588 
 201   0.0000       0.164043         4.4638 
 202   0.0000       0.164706         4.4819 
 203   0.0000       0.166439         4.5290 
 204   0.0000       0.171076         4.6552 
 205   0.0000       0.172314         4.6889 
 206   0.0000       0.173932         4.7329 
 207   0.0000       0.174420         4.7462 
 208   0.0000       0.177401         4.8273 
 209   0.0000       0.178427         4.8552 
 210   0.0000       0.180853         4.9213 
 211   0.0000       0.182064         4.9542 
 212   0.0000       0.185308         5.0425 
 213   0.0000       0.186895         5.0857 
 214   0.0000       0.188668         5.1339 
 215   0.0000       0.191876         5.2212 
 216   0.0000       0.195802         5.3280 
 217   0.0000       0.202242         5.5033 
 218   0.0000       0.204299         5.5593 
 219   0.0000       0.207059         5.6344 
 220   0.0000       0.207937         5.6583 
 221   0.0000       0.213075         5.7981 
 222   0.0000       0.214642         5.8407 
 223   0.0000       0.216751         5.8981 
 224   0.0000       0.220608         6.0030 
 225   0.0000       0.224964         6.1216 
 226   0.0000       0.227037         6.1780 
 227   0.0000       0.229223         6.2375 
 228   0.0000       0.230855         6.2819 
 229   0.0000       0.231846         6.3088 
 230   0.0000       0.235400         6.4056 
 231   0.0000       0.236280         6.4295 
 232   0.0000       0.239953         6.5294 
 233   0.0000       0.241400         6.5688 
 234   0.0000       0.245264         6.6740 
 235   0.0000       0.247524         6.7355 
 236   0.0000       0.249195         6.7809 
 237   0.0000       0.250705         6.8220 
 238   0.0000       0.253903         6.9090 
 239   0.0000       0.255390         6.9495 
 240   0.0000       0.257500         7.0069 
 241   0.0000       0.259294         7.0558 
 242   0.0000       0.264395         7.1945 
 243   0.0000       0.266632         7.2554 
 244   0.0000       0.266934         7.2636 
 245   0.0000       0.268735         7.3126 
 246   0.0000       0.270083         7.3493 
 247   0.0000       0.274237         7.4624 
 248   0.0000       0.275574         7.4987 
 249   0.0000       0.278800         7.5865 
 250   0.0000       0.281875         7.6702 
 251   0.0000       0.283069         7.7027 
 252   0.0000       0.286589         7.7985 
 253   0.0000       0.289339         7.8733 
 254   0.0000       0.294962         8.0263 
 255   0.0000       0.296530         8.0690 
 256   0.0000       0.298685         8.1276 
 257   0.0000       0.301570         8.2061 
 258   0.0000       0.302721         8.2375 
 259   0.0000       0.307842         8.3768 
 260   0.0000       0.309430         8.4200 
 261   0.0000       0.313310         8.5256 
 262   0.0000       0.316521         8.6130 
 263   0.0000       0.318034         8.6542 
 264   0.0000       0.320808         8.7296 
 265   0.0000       0.322468         8.7748 
 266   0.0000       0.324259         8.8235 
 267   0.0000       0.330977         9.0063 
 268   0.0000       0.332628         9.0513 
 269   0.0000       0.333597         9.0776 
 270   0.0000       0.335278         9.1234 
 271   0.0000       0.337186         9.1753 
 272   0.0000       0.341758         9.2997 
 273   0.0000       0.343286         9.3413 
 274   0.0000       0.345292         9.3959 
 275   0.0000       0.348477         9.4825 
 276   0.0000       0.351750         9.5716 
 277   0.0000       0.353005         9.6058 
 278   0.0000       0.356774         9.7083 
 279   0.0000       0.357934         9.7399 
 280   0.0000       0.359724         9.7886 
 281   0.0000       0.364438         9.9169 
 282   0.0000       0.367432         9.9983 
 283   0.0000       0.370235        10.0746 
 284   0.0000       0.372914        10.1475 
 285   0.0000       0.375310        10.2127 
 286   0.0000       0.377068        10.2605 
 287   0.0000       0.379643        10.3306 
 288   0.0000       0.380913        10.3652 
 289   0.0000       0.382406        10.4058 
 290   0.0000       0.388966        10.5843 
 291   0.0000       0.390676        10.6308 
 292   0.0000       0.394889        10.7455 
 293   0.0000       0.398601        10.8465 
 294   0.0000       0.400692        10.9034 
 295   0.0000       0.401701        10.9308 
 296   0.0000       0.403560        10.9814 
 297   0.0000       0.405581        11.0364 
 298   0.0000       0.408066        11.1040 
 299   0.0000       0.410410        11.1678 
 300   0.0000       0.413944        11.2640 
 301   0.0000       0.414772        11.2865 
 302   0.0000       0.415445        11.3048 
 303   0.0000       0.416514        11.3339 
 304   0.0000       0.420947        11.4545 
 305   0.0000       0.423092        11.5129 
 306   0.0000       0.426403        11.6030 
 307   0.0000       0.426777        11.6132 
 308   0.0000       0.428587        11.6624 
 309   0.0000       0.432524        11.7696 
 310   0.0000       0.433151        11.7866 
 311   0.0000       0.436933        11.8895 
 312   0.0000       0.439231        11.9521 
 313   0.0000       0.440005        11.9732 
 314   0.0000       0.441708        12.0195 
 315   0.0000       0.446321        12.1450 
 316   0.0000       0.447892        12.1878 
 317   0.0000       0.448511        12.2046 
 318   0.0000       0.450274        12.2526 
 319   0.0000       0.451499        12.2859 
 320   0.0000       0.453250        12.3335 
 321   0.0000       0.454928        12.3792 
 322   0.0000       0.456990        12.4353 
 323   0.0000       0.457323        12.4444 
 324   0.0000       0.460446        12.5294 
 325   0.0000       0.461157        12.5487 
 326   0.0000       0.462935        12.5971 
 327   0.0000       0.465584        12.6692 
 328   0.0000       0.467464        12.7204 
 329   0.0000       0.469501        12.7758 
 330   0.0000       0.471216        12.8224 
 331   0.0000       0.472814        12.8659 
 332   0.0000       0.474875        12.9220 
 333   0.0000       0.476513        12.9666 
 334   0.0000       0.480276        13.0690 
 335   0.0000       0.480641        13.0789 
 336   0.0000       0.481935        13.1141 
 337   0.0000       0.483476        13.1561 
 338   0.0000       0.485384        13.2080 
 339   0.0000       0.488777        13.3003 
 340   0.0000       0.489904        13.3310 
 341   0.0000       0.490925        13.3587 
 342   0.0000       0.494861        13.4659 
 343   0.0000       0.497232        13.5304 
 344   0.0000       0.499110        13.5815 
 345   0.0000       0.501084        13.6352 
 346   0.0000       0.505085        13.7441 
 347   0.0000       0.505606        13.7582 
 348   0.0000       0.510355        13.8875 
 349   0.0000       0.510722        13.8975 
 350   0.0000       0.511292        13.9130 
 351   0.0000       0.513073        13.9614 
 352   0.0000       0.514257        13.9937 
 353   0.0000       0.517668        14.0865 
 354   0.0000       0.519348        14.1322 
 355   0.0000       0.523158        14.2358 
 356   0.0000       0.524486        14.2720 
 357   0.0000       0.527267        14.3477 
 358   0.0000       0.529234        14.4012 
 359   0.0000       0.531385        14.4597 
 360   0.0000       0.533942        14.5293 
 361   0.0000       0.537499        14.6261 
 362   0.0000       0.538026        14.6404 
 363   0.0000       0.539088        14.6693 
 364   0.0000       0.542440        14.7605 
 365   0.0000       0.544470        14.8158 
 366   0.0000       0.551080        14.9957 
 367   0.0000       0.552053        15.0221 
 368   0.0000       0.555324        15.1111 
 369   0.0000       0.560584        15.2543 
 370   0.0000       0.562247        15.2995 
 371   0.0000       0.567948        15.4546 
 372   0.0000       0.569856        15.5066 
 373   0.0000       0.572275        15.5724 
 374   0.0000       0.577205        15.7065 
 375   0.0000       0.579955        15.7814 
 376   0.0000       0.581593        15.8260 
 377   0.0000       0.588009        16.0005 
 378   0.0000       0.594416        16.1749 
 379   0.0000       0.595057        16.1923 
 380   0.0000       0.600419        16.3382 
 381   0.0000       0.604734        16.4557 
 382   0.0000       0.605331        16.4719 
 383   0.0000       0.608956        16.5705 
 384   0.0000       0.617968        16.8158 
 385   0.0000       0.620144        16.8750 
 386   0.0000       0.622193        16.9307 
 387   0.0000       0.626236        17.0407 
 388   0.0000       0.627396        17.0723 
 389   0.0000       0.628947        17.1145 
 390   0.0000       0.631181        17.1753 
 391   0.0000       0.637554        17.3487 
 392   0.0000       0.640982        17.4420 
 393   0.0000       0.648761        17.6537 
 394   0.0000       0.655614        17.8402 
 395   0.0000       0.660621        17.9764 
 396   0.0000       0.665333        18.1046 
 397   0.0000       0.666619        18.1396 
 398   0.0000       0.669967        18.2307 
 399   0.0000       0.672033        18.2869 
 400   0.0000       0.673767        18.3341 
 401   0.0000       0.679787        18.4979 
 402   0.0000       0.684092        18.6151 
 403   0.0000       0.684947        18.6384 
 404   0.0000       0.687825        18.7167 
 405   0.0000       0.695472        18.9247 
 406   0.0000       0.698157        18.9978 
 407   0.0000       0.698862        19.0170 
 408   0.0000       0.702273        19.1098 
 409   0.0000       0.704682        19.1754 
 410   0.0000       0.707533        19.2529 
 411   0.0000       0.711177        19.3521 
 412   0.0000       0.713047        19.4030 
 413   0.0000       0.713860        19.4251 
 414   0.0000       0.719193        19.5702 
 415   0.0000       0.720229        19.5984 
 416   0.0000       0.723937        19.6993 
 417   0.0000       0.725212        19.7340 
 418   0.0000       0.728704        19.8291 
 419   0.0000       0.729669        19.8553 
 420   0.0000       0.733665        19.9640 
 421   0.0000       0.738652        20.0997 
 422   0.0000       0.740812        20.1585 
 423   0.0000       0.745588        20.2885 
 424   0.0000       0.748065        20.3559 
 425   0.0000       0.751386        20.4463 
 426   0.0000       0.751999        20.4629 
 427   0.0000       0.758505        20.6400 
 428   0.0000       0.762896        20.7595 
 429   0.0000       0.764876        20.8133 
 430   0.0000       0.766579        20.8597 
 431   0.0000       0.768921        20.9234 
 432   0.0000       0.774670        21.0798 
 433   0.0000       0.781146        21.2561 
 434   0.0000       0.783016        21.3070 
 435   0.0000       0.784115        21.3369 
 436   0.0000       0.787325        21.4242 
 437   0.0000       0.787734        21.4353 
 438   0.0000       0.791267        21.5315 
 439   0.0000       0.795333        21.6421 
 440   0.0000       0.798186        21.7197 
 441   0.0000       0.800637        21.7864 
 442   0.0000       0.803563        21.8661 
 443   0.0000       0.806371        21.9425 
 444   0.0000       0.811050        22.0698 
 445   0.0000       0.814784        22.1714 
 446   0.0000       0.815017        22.1777 
 447   0.0000       0.818906        22.2836 
 448   0.0000       0.820782        22.3346 
 449   0.0000       0.830819        22.6077 
 450   0.0000       0.833435        22.6789 
 451   0.0000       0.836127        22.7522 
 452   0.0000       0.840261        22.8647 
 453   0.0000       0.844055        22.9679 
 454   0.0000       0.846075        23.0229 
 455   0.0000       0.847669        23.0663 
 456   0.0000       0.850160        23.1340 
 457   0.0000       0.854858        23.2619 
 458   0.0000       0.858979        23.3740 
 459   0.0000       0.860279        23.4094 
 460   0.0000       0.866253        23.5719 
 461   0.0000       0.868818        23.6417 
 462   0.0000       0.871069        23.7030 
 463   0.0000       0.876608        23.8537 
 464   0.0000       0.881055        23.9747 
 465   0.0000       0.883494        24.0411 
 466   0.0000       0.887550        24.1515 
 467   0.0000       0.889164        24.1954 
 468   0.0000       0.895132        24.3578 
 469   0.0000       0.897698        24.4276 
 470   0.0000       0.898308        24.4442 
 471   0.0000       0.901506        24.5312 
 472   0.0000       0.906024        24.6542 
 473   0.0000       0.908542        24.7227 
 474   0.0000       0.911232        24.7959 
 475   0.0000       0.914934        24.8966 
 476   0.0000       0.918859        25.0034 
 477   0.0000       0.921758        25.0823 
 478   0.0000       0.923223        25.1222 
 479   0.0000       0.927720        25.2445 
 480   0.0000       0.933792        25.4098 
 481   0.0000       0.935617        25.4594 
 482   0.0000       0.939945        25.5772 
 483   0.0000       0.942342        25.6424 
 484   0.0000       0.945509        25.7286 
 485   0.0000       0.949556        25.8387 
 486   0.0000       0.955560        26.0021 
 487   0.0000       0.959004        26.0958 
 488   0.0000       0.961414        26.1614 
 489   0.0000       0.962377        26.1876 
 490   0.0000       0.967243        26.3200 
 491   0.0000       0.977753        26.6060 
 492   0.0000       0.980435        26.6790 
 493   0.0000       0.982431        26.7333 
 494   0.0000       0.985655        26.8210 
 495   0.0000       0.988934        26.9103 
 496   0.0000       0.995322        27.0841 
 497   0.0000       1.001986        27.2654 
 498   0.0000       1.004824        27.3427 
 499   0.0000       1.006696        27.3936 
 500   0.0000       1.011100        27.5134 
 501   0.0000       1.015281        27.6272 
 502   0.0000       1.020499        27.7692 
 503   0.0000       1.023624        27.8542 
 504   0.0000       1.024832        27.8871 
 505   0.0000       1.029112        28.0036 
 506   0.0000       1.030950        28.0536 
 507   0.0000       1.037497        28.2317 
 508   0.0000       1.042419        28.3657 
 509   0.0000       1.044704        28.4278 
 510   0.0000       1.049653        28.5625 
 511   0.0000       1.052692        28.6452 
 512   0.0000       1.056940        28.7608 
 513   0.0000       1.065782        29.0014 
 514   0.0000       1.068997        29.0889 
 515   0.0000       1.073276        29.2053 
 516   0.0000       1.074961        29.2512 
 517   0.0000       1.077187        29.3118 
 518   0.0000       1.085913        29.5492 
 519   0.0000       1.089387        29.6437 
 520   0.0000       1.092164        29.7193 
 521   0.0000       1.095694        29.8154 
 522   0.0000       1.098188        29.8832 
 523   0.0000       1.103015        30.0146 
 524   0.0000       1.108343        30.1595 
 525   0.0000       1.109791        30.1990 
 526   0.0000       1.119807        30.4715 
 527   0.0000       1.121239        30.5105 
 528   0.0000       1.122603        30.5476 
 529   0.0000       1.130631        30.7660 
 530   0.0000       1.133118        30.8337 
 531   0.0000       1.135824        30.9073 
 532   0.0000       1.142111        31.0784 
 533   0.0000       1.142891        31.0996 
 534   0.0000       1.144509        31.1437 
 535   0.0000       1.148827        31.2612 
 536   0.0000       1.151529        31.3347 
 537   0.0000       1.156576        31.4720 
 538   0.0000       1.159412        31.5492 
 539   0.0000       1.162277        31.6272 
 540   0.0000       1.164810        31.6961 
 541   0.0000       1.169421        31.8216 
 542   0.0000       1.174138        31.9499 
 543   0.0000       1.176722        32.0202 
 544   0.0000       1.179332        32.0913 
 545   0.0000       1.180343        32.1188 
 546   0.0000       1.190622        32.3985 
 547   0.0000       1.197195        32.5773 
 548   0.0000       1.199403        32.6374 
 549   0.0000       1.206591        32.8330 
 550   0.0000       1.206914        32.8418 
 551   0.0000       1.208379        32.8817 
 552   0.0000       1.215539        33.0765 
 553   0.0000       1.217238        33.1227 
 554   0.0000       1.220375        33.2081 
 555   0.0000       1.224932        33.3321 
 556   0.0000       1.229282        33.4505 
 557   0.0000       1.233744        33.5719 
 558   0.0000       1.237048        33.6618 
 559   0.0000       1.239844        33.7379 
 560   0.0000       1.244422        33.8624 
 561   0.0000       1.244886        33.8751 
 562   0.0000       1.246698        33.9244 
 563   0.0000       1.253341        34.1052 
 564   0.0000       1.256788        34.1989 
 565   0.0000       1.258711        34.2513 
 566   0.0000       1.264277        34.4027 
 567   0.0000       1.268400        34.5149 
 568   0.0000       1.270343        34.5678 
 569   0.0000       1.271143        34.5896 
 570   0.0000       1.275399        34.7054 
 571   0.0000       1.280261        34.8377 
 572   0.0000       1.281913        34.8826 
 573   0.0000       1.285684        34.9852 
 574   0.0000       1.290242        35.1093 
 575   0.0000       1.291700        35.1489 
 576   0.0000       1.294828        35.2341 
 577   0.0000       1.299411        35.3588 
 578   0.0000       1.300376        35.3850 
 579   0.0000       1.306844        35.5610 
 580   0.0000       1.309212        35.6255 
 581   0.0000       1.313339        35.7378 
 582   0.0000       1.320553        35.9341 
 583   0.0000       1.324339        36.0371 
 584   0.0000       1.329850        36.1871 
 585   0.0000       1.331120        36.2216 
 586   0.0000       1.335395        36.3379 
 587   0.0000       1.339135        36.4397 
 588   0.0000       1.341823        36.5128 
 589   0.0000       1.346591        36.6426 
 590   0.0000       1.354546        36.8591 
 591   0.0000       1.356345        36.9080 
 592   0.0000       1.356932        36.9240 
 593   0.0000       1.360335        37.0166 
 594   0.0000       1.367169        37.2025 
 595   0.0000       1.375521        37.4298 
 596   0.0000       1.377164        37.4745 
 597   0.0000       1.383333        37.6424 
 598   0.0000       1.391201        37.8565 
 599   0.0000       1.396784        38.0084 
 600   0.0000       1.401750        38.1435 
 601   0.0000       1.404790        38.2263 
 602   0.0000       1.407132        38.2900 
 603   0.0000       1.413699        38.4687 
 604   0.0000       1.416544        38.5461 
 605   0.0000       1.422646        38.7122 
 606   0.0000       1.425035        38.7772 
 607   0.0000       1.435412        39.0595 
 608   0.0000       1.436591        39.0916 
 609   0.0000       1.442039        39.2399 
 610   0.0000       1.444497        39.3068 
 611   0.0000       1.451235        39.4901 
 612   0.0000       1.452877        39.5348 
 613   0.0000       1.458046        39.6755 
 614   0.0000       1.462883        39.8071 
 615   0.0000       1.463203        39.8158 
 616   0.0000       1.472402        40.0661 
 617   0.0000       1.476353        40.1736 
 618   0.0000       1.483345        40.3639 
 619   0.0000       1.490037        40.5460 
 620   0.0000       1.492423        40.6109 
 621   0.0000       1.494144        40.6577 
 622   0.0000       1.499899        40.8143 
 623   0.0000       1.501426        40.8559 
 624   0.0000       1.510815        41.1114 
 625   0.0000       1.514141        41.2019 
 626   0.0000       1.518925        41.3321 
 627   0.0000       1.521155        41.3927 
 628   0.0000       1.527019        41.5523 
 629   0.0000       1.533147        41.7191 
 630   0.0000       1.536620        41.8136 
 631   0.0000       1.537013        41.8243 
 632   0.0000       1.541558        41.9479 
 633   0.0000       1.544424        42.0259 
 634   0.0000       1.549759        42.1711 
 635   0.0000       1.554379        42.2968 
 636   0.0000       1.556620        42.3578 
 637   0.0000       1.558790        42.4168 
 638   0.0000       1.562347        42.5136 
 639   0.0000       1.563055        42.5329 
 640   0.0000       1.566262        42.6201 
 641   0.0000       1.569536        42.7092 
 642   0.0000       1.574718        42.8503 
 643   0.0000       1.579574        42.9824 
 644   0.0000       1.583636        43.0929 
 645   0.0000       1.584960        43.1289 
 646   0.0000       1.588336        43.2208 
 647   0.0000       1.591055        43.2948 
 648   0.0000       1.596140        43.4332 
 649   0.0000       1.601625        43.5824 
 650   0.0000       1.602230        43.5989 
 651   0.0000       1.608619        43.7727 
 652   0.0000       1.609830        43.8057 
 653   0.0000       1.613957        43.9180 
 654   0.0000       1.619109        44.0582 
 655   0.0000       1.623351        44.1736 
 656   0.0000       1.626821        44.2681 
 657   0.0000       1.627821        44.2953 
 658   0.0000       1.628142        44.3040 
 659   0.0000       1.630847        44.3776 
 660   0.0000       1.632584        44.4249 
 661   0.0000       1.636331        44.5268 
 662   0.0000       1.638762        44.5930 
 663   0.0000       1.643375        44.7185 
 664   0.0000       1.644825        44.7580 
 665   0.0000       1.647616        44.8339 
 666   0.0000       1.651861        44.9494 
 667   0.0000       1.654136        45.0113 
 668   0.0000       1.654705        45.0268 
 669   0.0000       1.661598        45.2144 
 670   0.0000       1.661830        45.2207 
 671   0.0000       1.666585        45.3501 
 672   0.0000       1.671375        45.4804 
 673   0.0000       1.674786        45.5733 
 674   0.0000       1.675519        45.5932 
 675   0.0000       1.678058        45.6623 
 676   0.0000       1.679575        45.7036 
 677   0.0000       1.685386        45.8617 
 678   0.0000       1.687798        45.9273 
 679   0.0000       1.688207        45.9384 
 680   0.0000       1.692394        46.0524 
 681   0.0000       1.694099        46.0988 
 682   0.0000       1.698417        46.2163 
 683   0.0000       1.702580        46.3296 
 684   0.0000       1.702927        46.3390 
 685   0.0000       1.707054        46.4513 
 686   0.0000       1.709400        46.5151 
 687   0.0000       1.713564        46.6285 
 688   0.0000       1.716193        46.7000 
 689   0.0000       1.723584        46.9011 
 690   0.0000       1.725911        46.9644 
 691   0.0000       1.728528        47.0356 
 692   0.0000       1.730380        47.0860 
 693   0.0000       1.731985        47.1297 
 694   0.0000       1.737599        47.2825 
 695   0.0000       1.738945        47.3191 
 696   0.0000       1.740845        47.3708 
 697   0.0000       1.743087        47.4318 
 698   0.0000       1.745433        47.4956 
 699   0.0000       1.748213        47.5713 
 700   0.0000       1.752634        47.6916 
 701   0.0000       1.757023        47.8110 
 702   0.0000       1.760069        47.8939 
 703   0.0000       1.764639        48.0183 
 704   0.0000       1.765588        48.0441 
 705   0.0000       1.767614        48.0992 
 706   0.0000       1.774614        48.2897 
 707   0.0000       1.777943        48.3803 
 708   0.0000       1.780422        48.4478 
 709   0.0000       1.784628        48.5622 
 710   0.0000       1.792333        48.7719 
 711   0.0000       1.798366        48.9360 
 712   0.0000       1.800513        48.9945 
 713   0.0000       1.800979        49.0071 
 714   0.0000       1.804647        49.1069 
 715   0.0000       1.814474        49.3744 
 716   0.0000       1.823852        49.6295 
 717   0.0000       1.827158        49.7195 
 718   0.0000       1.834165        49.9102 
 719   0.0000       1.843068        50.1524 
 720   0.0000       1.849979        50.3405 
 721   0.0000       1.851197        50.3736 
 722   0.0000       1.855150        50.4812 
 723   0.0000       1.860646        50.6307 
 724   0.0000       1.864534        50.7365 
 725   0.0000       1.872210        50.9454 
 726   0.0000       1.878433        51.1148 
 727   0.0000       1.880848        51.1805 
 728   0.0000       1.884611        51.2829 
 729   0.0000       1.886709        51.3400 
 730   0.0000       1.891829        51.4793 
 731   0.0000       1.897118        51.6232 
 732   0.0000       1.904970        51.8369 
 733   0.0000       1.906511        51.8788 
 734   0.0000       1.910659        51.9917 
 735   0.0000       1.919747        52.2390 
 736   0.0000       1.923915        52.3524 
 737   0.0000       1.932438        52.5843 
 738   0.0000       1.936495        52.6947 
 739   0.0000       1.937472        52.7213 
 740   0.0000       1.941824        52.8397 
 741   0.0000       1.945273        52.9336 
 742   0.0000       1.952893        53.1409 
 743   0.0000       1.956831        53.2481 
 744   0.0000       1.963624        53.4329 
 745   0.0000       1.968541        53.5667 
 746   0.0000       1.971516        53.6477 
 747   0.0000       1.975323        53.7513 
 748   0.0000       1.979798        53.8730 
 749   0.0000       1.989446        54.1356 
 750   0.0000       1.989938        54.1490 
 751   0.0000       1.990887        54.1748 
 752   0.0000       1.991993        54.2049 
 753   0.0000       2.004028        54.5324 
 754   0.0000       2.008051        54.6419 
 755   0.0000       2.013611        54.7931 
 756   0.0000       2.015608        54.8475 
 757   0.0000       2.026062        55.1319 
 758   0.0000       2.029149        55.2160 
 759   0.0000       2.033158        55.3250 
 760   0.0000       2.042185        55.5707 
 761   0.0000       2.046995        55.7016 
 762   0.0000       2.051686        55.8292 
 763   0.0000       2.053882        55.8890 
 764   0.0000       2.055907        55.9441 
 765   0.0000       2.061755        56.1032 
 766   0.0000       2.068598        56.2894 
 767   0.0000       2.072077        56.3841 
 768   0.0000       2.076500        56.5044 
 769   0.0000       2.080897        56.6241 
 770   0.0000       2.089033        56.8455 
 771   0.0000       2.094479        56.9937 
 772   0.0000       2.098112        57.0925 
 773   0.0000       2.100669        57.1621 
 774   0.0000       2.103096        57.2281 
 775   0.0000       2.107767        57.3553 
 776   0.0000       2.110909        57.4408 
 777   0.0000       2.113766        57.5185 
 778   0.0000       2.115002        57.5521 
 779   0.0000       2.123313        57.7783 
 780   0.0000       2.126521        57.8656 
 781   0.0000       2.129052        57.9344 
 782   0.0000       2.134408        58.0802 
 783   0.0000       2.144137        58.3449 
 784   0.0000       2.150116        58.5076 
 785   0.0000       2.153425        58.5977 
 786   0.0000       2.157747        58.7153 
 787   0.0000       2.159606        58.7659 
 788   0.0000       2.164135        58.8891 
 789   0.0000       2.165060        58.9143 
 790   0.0000       2.169219        59.0274 
 791   0.0000       2.178575        59.2820 
 792   0.0000       2.182736        59.3953 
 793   0.0000       2.188483        59.5516 
 794   0.0000       2.192863        59.6708 
 795   0.0000       2.193262        59.6817 
 796   0.0000       2.195718        59.7485 
 797   0.0000       2.199824        59.8603 
 798   0.0000       2.206221        60.0343 
 799   0.0000       2.208788        60.1042 
 800   0.0000       2.215594        60.2894 
 801   0.0000       2.219457        60.3945 
 802   0.0000       2.222827        60.4862 
 803   0.0000       2.230795        60.7030 
 804   0.0000       2.234943        60.8159 
 805   0.0000       2.242049        61.0093 
 806   0.0000       2.246436        61.1286 
 807   0.0000       2.247838        61.1668 
 808   0.0000       2.252034        61.2810 
 809   0.0000       2.256016        61.3893 
 810   0.0000       2.261611        61.5416 
 811   0.0000       2.264616        61.6233 
 812   0.0000       2.268004        61.7155 
 813   0.0000       2.272745        61.8445 
 814   0.0000       2.273711        61.8708 
 815   0.0000       2.279191        62.0199 
 816   0.0000       2.283682        62.1421 
 817   0.0000       2.291717        62.3608 
 818   0.0000       2.294133        62.4265 
 819   0.0000       2.301706        62.6326 
 820   0.0000       2.307523        62.7909 
 821   0.0000       2.314278        62.9747 
 822   0.0000       2.315782        63.0156 
 823   0.0000       2.321948        63.1834 
 824   0.0000       2.323967        63.2384 
 825   0.0000       2.327057        63.3224 
 826   0.0000       2.330044        63.4037 
 827   0.0000       2.333435        63.4960 
 828   0.0000       2.340444        63.6867 
 829   0.0000       2.342620        63.7459 
 830   0.0000       2.343853        63.7795 
 831   0.0000       2.350553        63.9618 
 832   0.0000       2.353981        64.0551 
 833   0.0000       2.356426        64.1216 
 834   0.0000       2.366464        64.3948 
 835   0.0000       2.366910        64.4069 
 836   0.0000       2.376386        64.6648 
 837   0.0000       2.379210        64.7416 
 838   0.0000       2.384616        64.8887 
 839   0.0000       2.386410        64.9375 
 840   0.0000       2.393472        65.1297 
 841   0.0000       2.398722        65.2725 
 842   0.0000       2.408330        65.5340 
 843   0.0000       2.412115        65.6370 
 844   0.0000       2.416001        65.7427 
 845   0.0000       2.418614        65.8138 
 846   0.0000       2.421495        65.8922 
 847   0.0000       2.424904        65.9850 
 848   0.0000       2.426944        66.0405 
 849   0.0000       2.430013        66.1240 
 850   0.0000       2.439528        66.3829 
 851   0.0000       2.443488        66.4907 
 852   0.0000       2.447409        66.5974 
 853   0.0000       2.451257        66.7021 
 854   0.0000       2.455473        66.8168 
 855   0.0000       2.460762        66.9607 
 856   0.0000       2.467907        67.1552 
 857   0.0000       2.471180        67.2442 
 858   0.0000       2.477083        67.4048 
 859   0.0000       2.482173        67.5434 
 860   0.0000       2.485777        67.6414 
 861   0.0000       2.492012        67.8111 
 862   0.0000       2.493972        67.8644 
 863   0.0000       2.500357        68.0382 
 864   0.0000       2.503194        68.1154 
 865   0.0000       2.510267        68.3078 
 866   0.0000       2.515351        68.4462 
 867   0.0000       2.524147        68.6855 
 868   0.0000       2.528732        68.8103 
 869   0.0000       2.535264        68.9880 
 870   0.0000       2.536478        69.0211 
 871   0.0000       2.540249        69.1237 
 872   0.0000       2.542823        69.1937 
 873   0.0000       2.546591        69.2963 
 874   0.0000       2.549812        69.3839 
 875   0.0000       2.553937        69.4962 
 876   0.0000       2.555044        69.5263 
 877   0.0000       2.557956        69.6055 
 878   0.0000       2.561446        69.7005 
 879   0.0000       2.567469        69.8644 
 880   0.0000       2.570390        69.9439 
 881   0.0000       2.572089        69.9901 
 882   0.0000       2.579424        70.1897 
 883   0.0000       2.579841        70.2011 
 884   0.0000       2.588959        70.4492 
 885   0.0000       2.590067        70.4793 
 886   0.0000       2.594449        70.5986 
 887   0.0000       2.600353        70.7592 
 888   0.0000       2.606661        70.9309 
 889   0.0000       2.610254        71.0286 
 890   0.0000       2.611367        71.0589 
 891   0.0000       2.614059        71.1322 
 892   0.0000       2.620987        71.3207 
 893   0.0000       2.625067        71.4317 
 894   0.0000       2.629267        71.5460 
 895   0.0000       2.630126        71.5694 
 896   0.0000       2.633346        71.6570 
 897   0.0000       2.636045        71.7304 
 898   0.0000       2.639599        71.8271 
 899   0.0000       2.640557        71.8532 
 900   0.0000       2.642945        71.9182 
 901   0.0000       2.645062        71.9758 
 902   0.0000       2.649429        72.0946 
 903   0.0000       2.651406        72.1484 
 904   0.0000       2.652147        72.1686 
 905   0.0000       2.654313        72.2275 
 906   0.0000       2.661911        72.4343 
 907   0.0000       2.666332        72.5546 
 908   0.0000       2.669943        72.6528 
 909   0.0000       2.673023        72.7367 
 910   0.0000       2.678821        72.8944 
 911   0.0000       2.682287        72.9887 
 912   0.0000       2.683116        73.0113 
 913   0.0000       2.686981        73.1165 
 914   0.0000       2.688869        73.1678 
 915   0.0000       2.691872        73.2496 
 916   0.0000       2.692722        73.2727 
 917   0.0000       2.694757        73.3281 
 918   0.0000       2.696224        73.3680 
 919   0.0000       2.700092        73.4732 
 920   0.0000       2.704162        73.5840 
 921   0.0000       2.707467        73.6739 
 922   0.0000       2.707876        73.6851 
 923   0.0000       2.711316        73.7786 
 924   0.0000       2.713626        73.8415 
 925   0.0000       2.716021        73.9067 
 926   0.0000       2.720679        74.0334 
 927   0.0000       2.721257        74.0492 
 928   0.0000       2.724845        74.1468 
 929   0.0000       2.726111        74.1812 
 930   0.0000       2.729154        74.2640 
 931   0.0000       2.736310        74.4588 
 932   0.0000       2.738649        74.5224 
 933   0.0000       2.742495        74.6271 
 934   0.0000       2.744925        74.6932 
 935   0.0000       2.747796        74.7713 
 936   0.0000       2.749893        74.8284 
 937   0.0000       2.752203        74.8912 
 938   0.0000       2.756368        75.0046 
 939   0.0000       2.759412        75.0874 
 940   0.0000       2.763535        75.1996 
 941   0.0000       2.767529        75.3083 
 942   0.0000       2.768542        75.3359 
 943   0.0000       2.772306        75.4383 
 944   0.0000       2.778699        75.6122 
 945   0.0000       2.781199        75.6803 
 946   0.0000       2.783528        75.7437 
 947   0.0000       2.785879        75.8076 
 948   0.0000       2.792994        76.0012 
 949   0.0000       2.794377        76.0389 
 950   0.0000       2.796261        76.0901 
 951   0.0000       2.805453        76.3403 
 952   0.0000       2.807172        76.3870 
 953   0.0000       2.811181        76.4961 
 954   0.0000       2.813179        76.5505 
 955   0.0000       2.814779        76.5940 
 956   0.0000       2.817551        76.6695 
 957   0.0000       2.824027        76.8457 
 958   0.0000       2.824862        76.8684 
 959   0.0000       2.827216        76.9325 
 960   0.0000       2.830149        77.0123 
 961   0.0000       2.833938        77.1154 
 962   0.0000       2.837474        77.2116 
 963   0.0000       2.843550        77.3769 
 964   0.0000       2.845374        77.4266 
 965   0.0000       2.847049        77.4721 
 966   0.0000       2.850481        77.5655 
 967   0.0000       2.853212        77.6399 
 968   0.0000       2.857546        77.7578 
 969   0.0000       2.861278        77.8593 
 970   0.0000       2.864146        77.9374 
 971   0.0000       2.868109        78.0452 
 972   0.0000       2.869281        78.0771 
 973   0.0000       2.873569        78.1938 
 974   0.0000       2.877921        78.3122 
 975   0.0000       2.878156        78.3186 
 976   0.0000       2.882804        78.4451 
 977   0.0000       2.884973        78.5041 
 978   0.0000       2.888768        78.6074 
 979   0.0000       2.891306        78.6764 
 980   0.0000       2.895933        78.8023 
 981   0.0000       2.896209        78.8098 
 982   0.0000       2.902436        78.9793 
 983   0.0000       2.905700        79.0681 
 984   0.0000       2.907155        79.1077 
 985   0.0000       2.913356        79.2765 
 986   0.0000       2.915471        79.3340 
 987   0.0000       2.920407        79.4683 
 988   0.0000       2.922154        79.5159 
 989   0.0000       2.923907        79.5636 
 990   0.0000       2.930350        79.7389 
 991   0.0000       2.934362        79.8480 
 992   0.0000       2.935781        79.8867 
 993   0.0000       2.939902        79.9988 
 994   0.0000       2.947300        80.2001 
 995   0.0000       2.948489        80.2325 
 996   0.0000       2.952120        80.3313 
 997   0.0000       2.961621        80.5898 
 998   0.0000       2.962906        80.6248 
 999   0.0000       2.965277        80.6893 
 1000   0.0000       2.973248        80.9062 
 1001   0.0000       2.975223        80.9599 
 1002   0.0000       2.980931        81.1153 
 1003   0.0000       2.987883        81.3044 
 1004   0.0000       2.992093        81.4190 
 1005   0.0000       2.995831        81.5207 
 1006   0.0000       2.999782        81.6282 
 1007   0.0000       3.005622        81.7871 
 1008   0.0000       3.010310        81.9147 
 1009   0.0000       3.014831        82.0377 
 1010   0.0000       3.019578        82.1669 
 1011   0.0000       3.021293        82.2136 
 1012   0.0000       3.028471        82.4089 
 1013   0.0000       3.031658        82.4956 
 1014   0.0000       3.036430        82.6255 
 1015   0.0000       3.042372        82.7872 
 1016   0.0000       3.048641        82.9577 
 1017   0.0000       3.056420        83.1694 
 1018   0.0000       3.058360        83.2222 
 1019   0.0000       3.060153        83.2710 
 1020   0.0000       3.067876        83.4812 
 1021   0.0000       3.070305        83.5472 
 1022   0.0000       3.074068        83.6496 
 1023   0.0000       3.081021        83.8388 
 1024   0.0000       3.084339        83.9291 
 1025   0.0000       3.087047        84.0028 
 1026   0.0000       3.094161        84.1964 
 1027   0.0000       3.098136        84.3046 
 1028   0.0000       3.104726        84.4839 
 1029   0.0000       3.111580        84.6704 
 1030   0.0000       3.122322        84.9627 
 1031   0.0000       3.127758        85.1106 
 1032   0.0000       3.129349        85.1539 
 1033   0.0000       3.130767        85.1925 
 1034   0.0000       3.135883        85.3317 
 1035   0.0000       3.138677        85.4077 
 1036   0.0000       3.141883        85.4950 
 1037   0.0000       3.146070        85.6089 
 1038   0.0000       3.149184        85.6936 
 1039   0.0000       3.154996        85.8518 
 1040   0.0000       3.156378        85.8894 
 1041   0.0000       3.160292        85.9959 
 1042   0.0000       3.162507        86.0562 
 1043   0.0000       3.165718        86.1436 
 1044   0.0000       3.167739        86.1986 
 1045   0.0000       3.170400        86.2710 
 1046   0.0000       3.171766        86.3081 
 1047   0.0000       3.175963        86.4224 
 1048   0.0000       3.177806        86.4725 
 1049   0.0000       3.181944        86.5851 
 1050   0.0000       3.185054        86.6697 
 1051   0.0000       3.190205        86.8099 
 1052   0.0000       3.192888        86.8829 
 1053   0.0000       3.194263        86.9203 
 1054   0.0000       3.199040        87.0503 
 1055   0.0000       3.201333        87.1127 
 1056   0.0000       3.206280        87.2473 
 1057   0.0000       3.208682        87.3127 
 1058   0.0000       3.209903        87.3459 
 1059   0.0000       3.212605        87.4194 
 1060   0.0000       3.217190        87.5442 
 1061   0.0000       3.218796        87.5879 
 1062   0.0000       3.223164        87.7067 
 1063   0.0000       3.223666        87.7204 
 1064   0.0000       3.227347        87.8206 
 1065   0.0000       3.229401        87.8765 
 1066   0.0000       3.236153        88.0602 
 1067   0.0000       3.240180        88.1698 
 1068   0.0000       3.241833        88.2148 
 1069   0.0000       3.243821        88.2689 
 1070   0.0000       3.244595        88.2899 
 1071   0.0000       3.249803        88.4316 
 1072   0.0000       3.251489        88.4775 
 1073   0.0000       3.255334        88.5821 
 1074   0.0000       3.258521        88.6689 
 1075   0.0000       3.261572        88.7519 
 1076   0.0000       3.265503        88.8588 
 1077   0.0000       3.267540        88.9143 
 1078   0.0000       3.270348        88.9907 
 1079   0.0000       3.277670        89.1899 
 1080   0.0000       3.278882        89.2229 
 1081   0.0000       3.280109        89.2563 
 1082   0.0000       3.286901        89.4411 
 1083   0.0000       3.289035        89.4992 
 1084   0.0000       3.291467        89.5654 
 1085   0.0000       3.298473        89.7560 
 1086   0.0000       3.305368        89.9436 
 1087   0.0000       3.307835        90.0108 
 1088   0.0000       3.310843        90.0926 
 1089   0.0000       3.311493        90.1103 
 1090   0.0000       3.313522        90.1655 
 1091   0.0000       3.316134        90.2366 
 1092   0.0000       3.321900        90.3935 
 1093   0.0000       3.326017        90.5055 
 1094   0.0000       3.326400        90.5159 
 1095   0.0000       3.329104        90.5895 
 1096   0.0000       3.334906        90.7474 
 1097   0.0000       3.337568        90.8199 
 1098   0.0000       3.342159        90.9448 
 1099   0.0000       3.345500        91.0357 
 1100   0.0000       3.347928        91.1018 
 1101   0.0000       3.351685        91.2040 
 1102   0.0000       3.355222        91.3002 
 1103   0.0000       3.360735        91.4503 
 1104   0.0000       3.363486        91.5251 
 1105   0.0000       3.364153        91.5432 
 1106   0.0000       3.371143        91.7335 
 1107   0.0000       3.373195        91.7893 
 1108   0.0000       3.374930        91.8365 
 1109   0.0000       3.377263        91.9000 
 1110   0.0000       3.379854        91.9705 
 1111   0.0000       3.381528        92.0161 
 1112   0.0000       3.384816        92.1055 
 1113   0.0000       3.387225        92.1711 
 1114   0.0000       3.389921        92.2445 
 1115   0.0000       3.392524        92.3153 
 1116   0.0000       3.394573        92.3710 
 1117   0.0000       3.397459        92.4495 
 1118   0.0000       3.398632        92.4815 
 1119   0.0000       3.400182        92.5236 
 1120   0.0000       3.403524        92.6146 
 1121   0.0000       3.408151        92.7405 
 1122   0.0000       3.410475        92.8037 
 1123   0.0000       3.413375        92.8826 
 1124   0.0000       3.415150        92.9309 
 1125   0.0000       3.416154        92.9583 
 1126   0.0000       3.418617        93.0253 
 1127   0.0000       3.422782        93.1386 
 1128   0.0000       3.425902        93.2235 
 1129   0.0000       3.429195        93.3131 
 1130   0.0000       3.429953        93.3338 
 1131   0.0000       3.432801        93.4113 
 1132   0.0000       3.437351        93.5351 
 1133   0.0000       3.437908        93.5502 
 1134   0.0000       3.443864        93.7123 
 1135   0.0000       3.447250        93.8044 
 1136   0.0000       3.448356        93.8345 
 1137   0.0000       3.452538        93.9483 
 1138   0.0000       3.456340        94.0518 
 1139   0.0000       3.459594        94.1403 
 1140   0.0000       3.463698        94.2520 
 1141   0.0000       3.464882        94.2842 
 1142   0.0000       3.468269        94.3764 
 1143   0.0000       3.473223        94.5112 
 1144   0.0000       3.476138        94.5905 
 1145   0.0000       3.476911        94.6116 
 1146   0.0000       3.479628        94.6855 
 1147   0.0000       3.486390        94.8695 
 1148   0.0000       3.488793        94.9349 
 1149   0.0000       3.492977        95.0487 
 1150   0.0000       3.495526        95.1181 
 1151   0.0000       3.497245        95.1649 
 1152   0.0000       3.502957        95.3203 
 1153   0.0000       3.504964        95.3749 
 1154   0.0000       3.507296        95.4384 
 1155   0.0000       3.509026        95.4855 
 1156   0.0000       3.514622        95.6377 
 1157   0.0000       3.518209        95.7353 
 1158   0.0000       3.520725        95.8038 
 1159   0.0000       3.526649        95.9650 
 1160   0.0000       3.530065        96.0579 
 1161   0.0000       3.534008        96.1652 
 1162   0.0000       3.535537        96.2068 
 1163   0.0000       3.538649        96.2915 
 1164   0.0000       3.541063        96.3572 
 1165   0.0000       3.547581        96.5346 
 1166   0.0000       3.551788        96.6491 
 1167   0.0000       3.552729        96.6747 
 1168   0.0000       3.556402        96.7746 
 1169   0.0000       3.559685        96.8640 
 1170   0.0000       3.567172        97.0677 
 1171   0.0000       3.571081        97.1740 
 1172   0.0000       3.574474        97.2664 
 1173   0.0000       3.577794        97.3567 
 1174   0.0000       3.580538        97.4314 
 1175   0.0000       3.589772        97.6827 
 1176   0.0000       3.592150        97.7474 
 1177   0.0000       3.596734        97.8721 
 1178   0.0000       3.603018        98.0431 
 1179   0.0000       3.603372        98.0527 
 1180   0.0000       3.608740        98.1988 
 1181   0.0000       3.613812        98.3368 
 1182   0.0000       3.619250        98.4848 
 1183   0.0000       3.622100        98.5624 
 1184   0.0000       3.625535        98.6558 
 1185   0.0000       3.632630        98.8489 
 1186   0.0000       3.635832        98.9360 
 1187   0.0000       3.641022        99.0772 
 1188   0.0000       3.645078        99.1876 
 1189   0.0000       3.651416        99.3601 
 1190   0.0000       3.654821        99.4527 
 1191   0.0000       3.658401        99.5501 
 1192   0.0000       3.661610        99.6375 
 1193   0.0000       3.667485        99.7973 
 1194   0.0000       3.672663        99.9382 
 1195   0.0000       3.674573        99.9902 
 1196   0.0000       3.683727       100.2393 
 1197   0.0000       3.687758       100.3490 
 1198   0.0000       3.692521       100.4786 
 1199   0.0000       3.694813       100.5410 
 1200   0.0000       3.696683       100.5919 
 1201   0.0000       3.703925       100.7889 
 1202   0.0000       3.707895       100.8970 
 1203   0.0000       3.713229       101.0421 
 1204   0.0000       3.715785       101.1117 
 1205   0.0000       3.720507       101.2402 
 1206   0.0000       3.725619       101.3792 
 1207   0.0000       3.731263       101.5328 
 1208   0.0000       3.733532       101.5946 
 1209   0.0000       3.740358       101.7803 
 1210   0.0000       3.743822       101.8746 
 1211   0.0000       3.749966       102.0418 
 1212   0.0000       3.751631       102.0871 
 1213   0.0000       3.759325       102.2964 
 1214   0.0000       3.773742       102.6887 
 1215   0.0000       3.778862       102.8281 
 1216   0.0000       3.785954       103.0210 
 1217   0.0000       3.787517       103.0636 
 1218   0.0000       3.790852       103.1543 
 1219   0.0000       3.796328       103.3033 
 1220   0.0000       3.802250       103.4645 
 1221   0.0000       3.803704       103.5040 
 1222   0.0000       3.806854       103.5898 
 1223   0.0000       3.818355       103.9027 
 1224   0.0000       3.823642       104.0466 
 1225   0.0000       3.829868       104.2160 
 1226   0.0000       3.839267       104.4718 
 1227   0.0000       3.843495       104.5868 
 1228   0.0000       3.848575       104.7250 
 1229   0.0000       3.858463       104.9941 
 1230   0.0000       3.860613       105.0526 
 1231   0.0000       3.866335       105.2083 
 1232   0.0000       3.871861       105.3587 
 1233   0.0000       3.884383       105.6994 
 1234   0.0000       3.888785       105.8192 
 1235   0.0000       3.892728       105.9265 
 1236   0.0000       3.904131       106.2368 
 1237   0.0000       3.909344       106.3787 
 1238   0.0000       3.913958       106.5042 
 1239   0.0000       3.922060       106.7247 
 1240   0.0000       3.934968       107.0759 
 1241   0.0000       3.938397       107.1692 
 1242   0.0000       3.957894       107.6998 
 1243   0.0000       3.960633       107.7743 
 1244   0.0000       3.970947       108.0550 
 1245   0.0000       3.973765       108.1317 
 1246   0.0000       3.978078       108.2490 
 1247   0.0000       3.989396       108.5570 
 1248   0.0000       3.991812       108.6227 
 1249   0.0000       4.002047       108.9012 
 1250   0.0000       4.011899       109.1693 
 1251   0.0000       4.022476       109.4571 
 1252   0.0000       4.024552       109.5136 
 1253   0.0000       4.029177       109.6395 
 1254   0.0000       4.036513       109.8391 
 1255   0.0000       4.038063       109.8813 
 1256   0.0000       4.047234       110.1308 
 1257   0.0000       4.055312       110.3507 
 1258   0.0000       4.062194       110.5379 
 1259   0.0000       4.067435       110.6805 
 1260   0.0000       4.073170       110.8366 
 1261   0.0000       4.080421       111.0339 
 1262   0.0000       4.092928       111.3742 
 1263   0.0000       4.097424       111.4966 
 1264   0.0000       4.100786       111.5881 
 1265   0.0000       4.108552       111.7994 
 1266   0.0000       4.110880       111.8627 
 1267   0.0000       4.116014       112.0024 
 1268   0.0000       4.119662       112.1017 
 1269   0.0000       4.121543       112.1529 
 1270   0.0000       4.132422       112.4489 
 1271   0.0000       4.141123       112.6857 
 1272   0.0000       4.141659       112.7003 
 1273   0.0000       4.143416       112.7481 
 1274   0.0000       4.146205       112.8240 
 1275   0.0000       4.153559       113.0241 
 1276   0.0000       4.156408       113.1016 
 1277   0.0000       4.160907       113.2240 
 1278   0.0000       4.162446       113.2659 
 1279   0.0000       4.169809       113.4663 
 1280   0.0000       4.174095       113.5829 
 1281   0.0000       4.179898       113.7408 
 1282   0.0000       4.181080       113.7730 
 1283   0.0000       4.188337       113.9704 
 1284   0.0000       4.196078       114.1811 
 1285   0.0000       4.206458       114.4635 
 1286   0.0000       4.207123       114.4816 
 1287   0.0000       4.213094       114.6441 
 1288   0.0000       4.215939       114.7215 
 1289   0.0000       4.222580       114.9022 
 1290   0.0000       4.227071       115.0245 
 1291   0.0000       4.228887       115.0739 
 1292   0.0000       4.235160       115.2446 
 1293   0.0000       4.235972       115.2667 
 1294   0.0000       4.238406       115.3329 
 1295   0.0000       4.239268       115.3563 
 1296   0.0000       4.240251       115.3831 
 1297   0.0000       4.246422       115.5510 
 1298   0.0000       4.249468       115.6339 
 1299   0.0000       4.251648       115.6932 
 1300   0.0000       4.259558       115.9085 
 1301   0.0000       4.263431       116.0139 
 1302   0.0000       4.264624       116.0463 
 1303   0.0000       4.267861       116.1344 
 1304   0.0000       4.269243       116.1720 
 1305   0.0000       4.274573       116.3170 
 1306   0.0000       4.278158       116.4146 
 1307   0.0000       4.282662       116.5372 
 1308   0.0000       4.286425       116.6395 
 1309   0.0000       4.288423       116.6939 
 1310   0.0000       4.299908       117.0064 
 1311   0.0000       4.302137       117.0671 
 1312   0.0000       4.316006       117.4445 
 1313   0.0000       4.317856       117.4948 
 1314   0.0000       4.328272       117.7783 
 1315   0.0000       4.330765       117.8461 
 1316   0.0000       4.334497       117.9477 
 1317   0.0000       4.347089       118.2903 
 1318   0.0000       4.348161       118.3195 
 1319   0.0000       4.348476       118.3280 
 1320   0.0000       4.359611       118.6310 
 1321   0.0000       4.371323       118.9497 
 1322   0.0000       4.375160       119.0541 
 1323   0.0000       4.380912       119.2107 
 1324   0.0000       4.383585       119.2834 
 1325   0.0000       4.387910       119.4011 
 1326   0.0000       4.393183       119.5446 
 1327   0.0000       4.394908       119.5915 
 1328   0.0000       4.401392       119.7680 
 1329   0.0000       4.408983       119.9745 
 1330   0.0000       4.416972       120.1919 
 1331   0.0000       4.426040       120.4387 
 1332   0.0000       4.434094       120.6578 
 1333   0.0000       4.444001       120.9274 
 1334   0.0000       4.452028       121.1458 
 1335   0.0000       4.459776       121.3567 
 1336   0.0000       4.462109       121.4202 
 1337   0.0000       4.471153       121.6663 
 1338   0.0000       4.483055       121.9901 
 1339   0.0000       4.487432       122.1092 
 1340   0.0000       4.491722       122.2260 
 1341   0.0000       4.492709       122.2528 
 1342   0.0000       4.499096       122.4266 
 1343   0.0000       4.507329       122.6507 
 1344   0.0000       4.520250       123.0022 
 1345   0.0000       4.537315       123.4666 
 1346   0.0000       4.537887       123.4822 
 1347   0.0000       4.548750       123.7778 
 1348   0.0000       4.555616       123.9646 
 1349   0.0000       4.563905       124.1902 
 1350   0.0000       4.568278       124.3092 
 1351   0.0000       4.576365       124.5292 
 1352   0.0000       4.582495       124.6960 
 1353   0.0000       4.585767       124.7851 
 1354   0.0000       4.591273       124.9349 
 1355   0.0000       4.628551       125.9493 
 1356   0.0000       4.636864       126.1755 
 1357   0.0000       4.648946       126.5042 
 1358   0.0000       4.659906       126.8025 
 1359   0.0000       4.661747       126.8526 
 1360   0.0000       4.670734       127.0971 
 1361   0.0000       4.679438       127.3340 
 1362   0.0000       4.687092       127.5422 
 1363   0.0000       4.687698       127.5587 
 1364   0.0000       4.697790       127.8334 
 1365   0.0000       4.702010       127.9482 
 1366   0.0000       4.714128       128.2779 
 1367   0.0000       4.721848       128.4880 
 1368   0.0000       4.730835       128.7326 
 1369   0.0000       4.740357       128.9917 
 1370   0.0000       4.750571       129.2696 
 1371   0.0000       4.758539       129.4864 
 1372   0.0000       4.770360       129.8081 
 1373   0.0000       4.773554       129.8950 
 1374   0.0000       4.778980       130.0427 
 1375   0.0000       4.787111       130.2639 
 1376   0.0000       4.791426       130.3813 
 1377   0.0000       4.806538       130.7926 
 1378   0.0000       4.816657       131.0679 
 1379   0.0000       4.828643       131.3941 
 1380   0.0000       4.850164       131.9797 
 1381   0.0000       4.853462       132.0694 
 1382   0.0000       4.873081       132.6033 
 1383   0.0000       4.882830       132.8686 
 1384   0.0000       4.889432       133.0482 
 1385   0.0000       4.901894       133.3873 
 1386   0.0000       4.905865       133.4954 
 1387   0.0000       4.908940       133.5791 
 1388   0.0000       4.914421       133.7282 
 1389   0.0000       4.919885       133.8769 
 1390   0.0000       4.923676       133.9800 
 1391   0.0000       4.926333       134.0523 
 1392   0.0000       4.932413       134.2178 
 1393   0.0000       4.948471       134.6547 
 1394   0.0000       4.963969       135.0765 
 1395   0.0000       4.970390       135.2512 
 1396   0.0000       4.981315       135.5485 
 1397   0.0000       4.996048       135.9494 
 1398   0.0000       5.001059       136.0857 
 1399   0.0000       5.012366       136.3934 
 1400   0.0000       5.019704       136.5931 
 1401   0.0000       5.032789       136.9491 
 1402   0.0000       5.041277       137.1801 
 1403   0.0000       5.059530       137.6768 
 1404   0.0000       5.106656       138.9592 
 1405   0.0000       5.113141       139.1357 
 1406   0.0000       5.124326       139.4400 
 1407   0.0000       5.133059       139.6776 
 1408   0.0000       5.139606       139.8558 
 1409   0.0000       5.156419       140.3133 
 1410   0.0000       5.170042       140.6840 
 1411   0.0000       5.184035       141.0648 
 1412   0.0000       5.201022       141.5270 
 1413   0.0000       5.213450       141.8652 
 1414   0.0000       5.220075       142.0455 
 1415   0.0000       5.221373       142.0808 
 1416   0.0000       5.234116       142.4275 
 1417   0.0000       5.250069       142.8616 
 1418   0.0000       5.254383       142.9790 
 1419   0.0000       5.255713       143.0152 
 1420   0.0000       5.265253       143.2748 
 1421   0.0000       5.268007       143.3498 
 1422   0.0000       5.272164       143.4629 
 1423   0.0000       5.272388       143.4690 
 1424   0.0000       5.284845       143.8079 
 1425   0.0000       5.298171       144.1706 
 1426   0.0000       5.302325       144.2836 
 1427   0.0000       5.310242       144.4990 
 1428   0.0000       5.325292       144.9086 
 1429   0.0000       5.332855       145.1144 
 1430   0.0000       5.347945       145.5250 
 1431   0.0000       5.373342       146.2161 
 1432   0.0000       5.377462       146.3282 
 1433   0.0000       5.382294       146.4597 
 1434   0.0000       5.389858       146.6655 
 1435   0.0000       5.393477       146.7640 
 1436   0.0000       5.409784       147.2077 
 1437   0.0000       5.416335       147.3860 
 1438   0.0000       5.424230       147.6008 
 1439   0.0000       5.434132       147.8703 
 1440   0.0000       5.463628       148.6729 
 1441   0.0000       5.477058       149.0383 
 1442   0.0000       5.478720       149.0835 
 1443   0.0000       5.486255       149.2886 
 1444   0.0000       5.498279       149.6158 
 1445   0.0000       5.518238       150.1589 
 1446   0.0000       5.556811       151.2085 
 1447   0.0000       5.586208       152.0084 
 1448   0.0000       5.592820       152.1884 
 1449   0.0000       5.598109       152.3323 
 1450   0.0000       5.603796       152.4870 
 1451   0.0000       5.607340       152.5835 
 1452   0.0000       5.636152       153.3675 
 1453   0.0000       5.681099       154.5906 
 1454   0.0000       5.700420       155.1163 
 1455   0.0000       5.711998       155.4314 
 1456   0.0000       5.722849       155.7266 
 1457   0.0000       5.731022       155.9490 
 1458   0.0000       5.766571       156.9164 
 1459   0.0000       5.785045       157.4191 
 1460   0.0000       5.790638       157.5713 
 1461   0.0000       5.817818       158.3109 
 1462   0.0000       5.836032       158.8065 
 1463   0.0000       5.925786       161.2488 
 1464   0.0000       5.937567       161.5694 
 1465   0.0000       5.981447       162.7635 
 1466   0.0000       6.034363       164.2034 
 1467   0.0000       6.049068       164.6035 
 1468   0.0000       6.149596       167.3390 
 1469   0.0000       6.155287       167.4939 
 1470   0.0000       6.181151       168.1977 
 1471   0.0000       6.209038       168.9565 
 1472   0.0000       6.252218       170.1315 
 1473   0.0000       6.275396       170.7622 
 1474   0.0000       6.405399       174.2998 
 1475   0.0000       6.420294       174.7051 
 1476   0.0000       6.455149       175.6535 
 1477   0.0000       6.482456       176.3966 
 1478   0.0000       6.529783       177.6844 
 1479   0.0000       6.537996       177.9079 
 1480   0.0000       6.565415       178.6540 
 1481   0.0000       6.591020       179.3508 
 1482   0.0000       6.629735       180.4043 
 1483   0.0000       6.670149       181.5040 
 1484   0.0000       6.705822       182.4747 
 1485   0.0000       6.766175       184.1170 
 1486   0.0000       6.843524       186.2218 
 1487   0.0000       6.858281       186.6233 
 1488   0.0000       6.928399       188.5313 
 1489   0.0000       6.939693       188.8386 
 1490   0.0000       6.970378       189.6736 
 1491   0.0000       7.010363       190.7617 
 1492   0.0000       7.109099       193.4484 
 1493   0.0000       7.126240       193.9148 
 1494   0.0000       7.184601       195.5029 
 1495   0.0000       7.224708       196.5943 
 1496   0.0000       7.280766       198.1197 
 1497   0.0000       7.300048       198.6444 
 1498   0.0000       7.326311       199.3591 
 1499   0.0000       7.415705       201.7916 
 1500   0.0000      22.173099       603.3607 
 1501   0.0000      22.281052       606.2982 
 1502   0.0000      22.366844       608.6328 
 1503   0.0000      22.426172       610.2472 
 1504   0.0000      22.503701       612.3568 
 1505   0.0000      22.549210       613.5952 
 1506   0.0000      22.558625       613.8514 
 1507   0.0000      22.577588       614.3674 
 1508   0.0000      22.623384       615.6136 
 1509   0.0000      22.669544       616.8697 
 1510   0.0000      22.683436       617.2477 
 1511   0.0000      22.707409       617.9000 
 1512   0.0000      22.709894       617.9676 
 1513   0.0000      22.714117       618.0825 
 1514   0.0000      22.730593       618.5309 
 1515   0.0000      22.743057       618.8700 
 1516   0.0000      22.781778       619.9237 
 1517   0.0000      22.835141       621.3758 
 1518   0.0000      22.855197       621.9215 
 1519   0.0000      22.875333       622.4694 
 1520   0.0000      22.884333       622.7144 
 1521   0.0000      22.916927       623.6013 
 1522   0.0000      22.920826       623.7074 
 1523   0.0000      22.925922       623.8461 
 1524   0.0000      22.953637       624.6002 
 1525   0.0000      22.975857       625.2048 
 1526   0.0000      22.982569       625.3875 
 1527   0.0000      23.050454       627.2347 
 1528   0.0000      23.105276       628.7265 
 1529   0.0000      23.287553       633.6865 
 1530   0.0000      23.311321       634.3333 
 1531   0.0000      23.384430       636.3227 
 1532   0.0000      23.469393       638.6346 
 1533   0.0000      23.492274       639.2573 
 1534   0.0000      23.708095       645.1301 
 1535   0.0000      23.743803       646.1017 
 1536   0.0000      32.902390       895.3195 
 1537   0.0000      33.061305       899.6438 
 1538   0.0000      44.114125      1200.4064 
 1539   0.0000      44.294175      1205.3058 
 1540   0.0000      44.372888      1207.4477 
 1541   0.0000      44.397422      1208.1153 

                    ********************************
                    * MULLIKEN POPULATION ANALYSIS *
                    ********************************

-----------------------
MULLIKEN ATOMIC CHARGES
-----------------------
   0 O :   -0.465001
   1 O :   -0.296647
   2 N :   -0.194312
   3 N :    0.340975
   4 C :    0.231429
   5 C :    0.195511
   6 H :    0.204252
   7 C :   -0.069467
   8 C :   -0.161318
   9 H :    0.162169
  10 C :   -0.202930
  11 H :    0.156717
  12 C :   -0.093540
  13 H :    0.159490
  14 C :   -0.211128
  15 H :    0.154676
  16 C :   -0.192300
  17 H :    0.160464
  18 C :    0.152713
  19 C :   -0.426866
  20 H :    0.145579
  21 H :    0.149494
  22 H :    0.139834
  23 C :   -0.423170
  24 H :    0.137347
  25 H :    0.151391
  26 H :    0.149269
  27 C :   -0.441125
  28 H :    0.150904
  29 H :    0.151180
  30 H :    0.152960
  31 C :    0.031287
  32 C :   -0.023410
  33 C :   -0.144654
  34 H :    0.164323
  35 C :   -0.213442
  36 H :    0.158835
  37 C :   -0.155981
  38 H :    0.161864
  39 C :   -0.244514
  40 H :    0.156075
  41 C :    0.115533
  42 C :   -0.438963
  43 H :    0.140887
  44 H :    0.136932
  45 H :    0.159216
  46 C :   -0.437355
  47 H :    0.145523
  48 H :    0.108929
  49 H :    0.141870
  50 C :   -0.458735
  51 H :    0.150053
  52 H :    0.150458
  53 H :    0.152123
  54 C :    0.250692
  55 C :    0.129885
  56 C :   -0.248919
  57 H :    0.158299
  58 C :   -0.143200
  59 H :    0.161932
  60 C :   -0.139295
  61 H :    0.162007
  62 C :   -0.150958
  63 H :    0.159815
  64 C :   -0.175237
  65 H :    0.178828
  66 H :    0.167284
  67 O :   -0.613092
  68 C :    0.439198
  69 C :    0.144237
  70 C :   -0.268865
  71 H :    0.143585
  72 C :   -0.141507
  73 H :    0.154868
  74 C :   -0.153157
  75 H :    0.157015
  76 C :   -0.150533
  77 H :    0.152872
  78 C :   -0.227463
  79 H :    0.171393
  80 O :   -0.636005
  81 H :    0.290921
Sum of atomic charges:   -0.0000000

--------------------------------
MULLIKEN REDUCED ORBITAL CHARGES
--------------------------------
  0 O s       :     3.874426  s :     3.874426
      pz      :     1.317270  p :     4.558339
      px      :     1.708688
      py      :     1.532381
      dz2     :     0.011206  d :     0.030508
      dxz     :     0.007631
      dyz     :     0.009043
      dx2y2   :     0.001604
      dxy     :     0.001024
      f0      :     0.000580  f :     0.001728
      f+1     :     0.000450
      f-1     :     0.000479
      f+2     :     0.000098
      f-2     :     0.000096
      f+3     :     0.000014
      f-3     :     0.000012
  1 O s       :     3.807026  s :     3.807026
      pz      :     1.689074  p :     4.455227
      px      :     1.381785
      py      :     1.384368
      dz2     :     0.004540  d :     0.032403
      dxz     :     0.002354
      dyz     :     0.008390
      dx2y2   :     0.007824
      dxy     :     0.009295
      f0      :     0.000178  f :     0.001991
      f+1     :     0.000051
      f-1     :     0.000456
      f+2     :     0.000309
      f-2     :     0.000257
      f+3     :     0.000358
      f-3     :     0.000381
  2 N s       :     3.431777  s :     3.431777
      pz      :     1.128018  p :     3.697653
      px      :     1.089513
      py      :     1.480123
      dz2     :     0.015132  d :     0.060657
      dxz     :     0.013770
      dyz     :     0.005864
      dx2y2   :     0.012965
      dxy     :     0.012926
      f0      :     0.000540  f :     0.004225
      f+1     :     0.000689
      f-1     :     0.000401
      f+2     :     0.000495
      f-2     :     0.000643
      f+3     :     0.000686
      f-3     :     0.000771
  3 N s       :     3.140158  s :     3.140158
      pz      :     1.160492  p :     3.433889
      px      :     1.198014
      py      :     1.075383
      dz2     :     0.014187  d :     0.081875
      dxz     :     0.012645
      dyz     :     0.022866
      dx2y2   :     0.018165
      dxy     :     0.014012
      f0      :     0.000372  f :     0.003103
      f+1     :     0.000255
      f-1     :     0.000573
      f+2     :     0.000661
      f-2     :     0.000423
      f+3     :     0.000428
      f-3     :     0.000390
  4 C s       :     3.121959  s :     3.121959
      pz      :     0.753997  p :     2.362043
      px      :     0.852128
      py      :     0.755918
      dz2     :     0.048564  d :     0.262155
      dxz     :     0.092524
      dyz     :     0.062567
      dx2y2   :     0.022145
      dxy     :     0.036353
      f0      :     0.003614  f :     0.022415
      f+1     :     0.007267
      f-1     :     0.003281
      f+2     :     0.002156
      f-2     :     0.002760
      f+3     :     0.001481
      f-3     :     0.001856
  5 C s       :     2.996380  s :     2.996380
      pz      :     0.854017  p :     2.654709
      px      :     0.819291
      py      :     0.981400
      dz2     :     0.033377  d :     0.143795
      dxz     :     0.036419
      dyz     :     0.022374
      dx2y2   :     0.028113
      dxy     :     0.023512
      f0      :     0.001465  f :     0.009606
      f+1     :     0.002164
      f-1     :     0.000784
      f+2     :     0.001952
      f-2     :     0.001663
      f+3     :     0.000804
      f-3     :     0.000773
  6 H s       :     0.772115  s :     0.772115
      pz      :     0.005424  p :     0.023634
      px      :     0.004909
      py      :     0.013300
  7 C s       :     3.375749  s :     3.375749
      pz      :     0.790644  p :     2.540844
      px      :     0.958391
      py      :     0.791809
      dz2     :     0.032947  d :     0.142733
      dxz     :     0.018616
      dyz     :     0.043446
      dx2y2   :     0.021424
      dxy     :     0.026300
      f0      :     0.002087  f :     0.010142
      f+1     :     0.001124
      f-1     :     0.001297
      f+2     :     0.002371
      f-2     :     0.000883
      f+3     :     0.001708
      f-3     :     0.000671
  8 C s       :     3.242579  s :     3.242579
      pz      :     0.949310  p :     2.815087
      px      :     0.945035
      py      :     0.920742
      dz2     :     0.020112  d :     0.096274
      dxz     :     0.011353
      dyz     :     0.031969
      dx2y2   :     0.012884
      dxy     :     0.019955
      f0      :     0.001395  f :     0.007378
      f+1     :     0.000759
      f-1     :     0.000873
      f+2     :     0.001682
      f-2     :     0.000556
      f+3     :     0.001509
      f-3     :     0.000605
  9 H s       :     0.815242  s :     0.815242
      pz      :     0.010917  p :     0.022588
      px      :     0.005168
      py      :     0.006503
 10 C s       :     3.226589  s :     3.226589
      pz      :     0.925576  p :     2.876041
      px      :     0.955748
      py      :     0.994717
      dz2     :     0.029974  d :     0.093071
      dxz     :     0.018787
      dyz     :     0.020270
      dx2y2   :     0.016183
      dxy     :     0.007857
      f0      :     0.001671  f :     0.007229
      f+1     :     0.000901
      f-1     :     0.000999
      f+2     :     0.001518
      f-2     :     0.000954
      f+3     :     0.000415
      f-3     :     0.000771
 11 H s       :     0.821209  s :     0.821209
      pz      :     0.003714  p :     0.022074
      px      :     0.004463
      py      :     0.013898
 12 C s       :     3.149007  s :     3.149007
      pz      :     0.963008  p :     2.842725
      px      :     0.948195
      py      :     0.931522
      dz2     :     0.018321  d :     0.094620
      dxz     :     0.009646
      dyz     :     0.033474
      dx2y2   :     0.013373
      dxy     :     0.019806
      f0      :     0.001363  f :     0.007188
      f+1     :     0.000750
      f-1     :     0.000813
      f+2     :     0.001630
      f-2     :     0.000579
      f+3     :     0.001457
      f-3     :     0.000597
 13 H s       :     0.818506  s :     0.818506
      pz      :     0.010522  p :     0.022004
      px      :     0.005442
      py      :     0.006041
 14 C s       :     3.230923  s :     3.230923
      pz      :     0.980738  p :     2.878854
      px      :     0.958308
      py      :     0.939809
      dz2     :     0.019868  d :     0.094094
      dxz     :     0.009412
      dyz     :     0.032048
      dx2y2   :     0.013210
      dxy     :     0.019556
      f0      :     0.001415  f :     0.007256
      f+1     :     0.000751
      f-1     :     0.000833
      f+2     :     0.001676
      f-2     :     0.000522
      f+3     :     0.001460
      f-3     :     0.000599
 15 H s       :     0.823211  s :     0.823211
      pz      :     0.010480  p :     0.022113
      px      :     0.005292
      py      :     0.006340
 16 C s       :     3.220091  s :     3.220091
      pz      :     0.932830  p :     2.868015
      px      :     0.947187
      py      :     0.987997
      dz2     :     0.031855  d :     0.096776
      dxz     :     0.019840
      dyz     :     0.020822
      dx2y2   :     0.016770
      dxy     :     0.007489
      f0      :     0.001744  f :     0.007418
      f+1     :     0.000946
      f-1     :     0.001058
      f+2     :     0.001491
      f-2     :     0.000993
      f+3     :     0.000400
      f-3     :     0.000784
 17 H s       :     0.817352  s :     0.817352
      pz      :     0.003760  p :     0.022183
      px      :     0.004421
      py      :     0.014002
 18 C s       :     3.050844  s :     3.050844
      pz      :     0.903967  p :     2.571143
      px      :     0.770797
      py      :     0.896379
      dz2     :     0.041997  d :     0.212114
      dxz     :     0.038174
      dyz     :     0.040839
      dx2y2   :     0.045288
      dxy     :     0.045815
      f0      :     0.001807  f :     0.013188
      f+1     :     0.001616
      f-1     :     0.001584
      f+2     :     0.002204
      f-2     :     0.001792
      f+3     :     0.002459
      f-3     :     0.001724
 19 C s       :     3.271305  s :     3.271305
      pz      :     1.073336  p :     3.096227
      px      :     1.085092
      py      :     0.937799
      dz2     :     0.006948  d :     0.055890
      dxz     :     0.010902
      dyz     :     0.015508
      dx2y2   :     0.008375
      dxy     :     0.014157
      f0      :     0.000157  f :     0.003445
      f+1     :     0.000489
      f-1     :     0.000584
      f+2     :     0.000771
      f-2     :     0.000333
      f+3     :     0.000526
      f-3     :     0.000585
 20 H s       :     0.832655  s :     0.832655
      pz      :     0.009641  p :     0.021766
      px      :     0.007716
      py      :     0.004409
 21 H s       :     0.829208  s :     0.829208
      pz      :     0.005052  p :     0.021298
      px      :     0.010402
      py      :     0.005844
 22 H s       :     0.839076  s :     0.839076
      pz      :     0.008514  p :     0.021089
      px      :     0.005613
      py      :     0.006963
 23 C s       :     3.264411  s :     3.264411
      pz      :     1.000772  p :     3.099492
      px      :     1.064702
      py      :     1.034018
      dz2     :     0.015248  d :     0.055828
      dxz     :     0.013268
      dyz     :     0.006815
      dx2y2   :     0.014528
      dxy     :     0.005969
      f0      :     0.000457  f :     0.003440
      f+1     :     0.000715
      f-1     :     0.000382
      f+2     :     0.000876
      f-2     :     0.000418
      f+3     :     0.000103
      f-3     :     0.000489
 24 H s       :     0.841559  s :     0.841559
      pz      :     0.004761  p :     0.021095
      px      :     0.004484
      py      :     0.011850
 25 H s       :     0.827318  s :     0.827318
      pz      :     0.005081  p :     0.021291
      px      :     0.010966
      py      :     0.005244
 26 H s       :     0.828985  s :     0.828985
      pz      :     0.009977  p :     0.021747
      px      :     0.007402
      py      :     0.004367
 27 C s       :     3.281057  s :     3.281057
      pz      :     0.974509  p :     3.099168
      px      :     1.035305
      py      :     1.089354
      dz2     :     0.013094  d :     0.057343
      dxz     :     0.008662
      dyz     :     0.015870
      dx2y2   :     0.011558
      dxy     :     0.008159
      f0      :     0.000505  f :     0.003556
      f+1     :     0.000707
      f-1     :     0.000334
      f+2     :     0.000726
      f-2     :     0.000710
      f+3     :     0.000091
      f-3     :     0.000484
 28 H s       :     0.827659  s :     0.827659
      pz      :     0.004571  p :     0.021436
      px      :     0.011198
      py      :     0.005668
 29 H s       :     0.827939  s :     0.827939
      pz      :     0.005218  p :     0.020880
      px      :     0.004433
      py      :     0.011230
 30 H s       :     0.826175  s :     0.826175
      pz      :     0.009159  p :     0.020865
      px      :     0.005131
      py      :     0.006576
 31 C s       :     3.014286  s :     3.014286
      pz      :     1.032442  p :     2.790720
      px      :     0.962463
      py      :     0.795815
      dz2     :     0.014845  d :     0.151560
      dxz     :     0.029917
      dyz     :     0.023120
      dx2y2   :     0.047108
      dxy     :     0.036570
      f0      :     0.001431  f :     0.012146
      f+1     :     0.000908
      f-1     :     0.001556
      f+2     :     0.001672
      f-2     :     0.001459
      f+3     :     0.002959
      f-3     :     0.002161
 32 C s       :     3.382601  s :     3.382601
      pz      :     0.844596  p :     2.499504
      px      :     0.916069
      py      :     0.738838
      dz2     :     0.016563  d :     0.131817
      dxz     :     0.027322
      dyz     :     0.016718
      dx2y2   :     0.033454
      dxy     :     0.037759
      f0      :     0.000878  f :     0.009489
      f+1     :     0.001062
      f-1     :     0.001367
      f+2     :     0.001027
      f-2     :     0.001410
      f+3     :     0.001949
      f-3     :     0.001795
 33 C s       :     3.185460  s :     3.185460
      pz      :     0.945234  p :     2.857536
      px      :     0.988274
      py      :     0.924028
      dz2     :     0.011875  d :     0.094176
      dxz     :     0.017035
      dyz     :     0.011556
      dx2y2   :     0.021693
      dxy     :     0.032017
      f0      :     0.000706  f :     0.007482
      f+1     :     0.000685
      f-1     :     0.001442
      f+2     :     0.001021
      f-2     :     0.000901
      f+3     :     0.001371
      f-3     :     0.001355
 34 H s       :     0.811455  s :     0.811455
      pz      :     0.005155  p :     0.024222
      px      :     0.010937
      py      :     0.008130
 35 C s       :     3.244224  s :     3.244224
      pz      :     0.950977  p :     2.866588
      px      :     0.945590
      py      :     0.970022
      dz2     :     0.006901  d :     0.095374
      dxz     :     0.022263
      dyz     :     0.010050
      dx2y2   :     0.032194
      dxy     :     0.023966
      f0      :     0.000927  f :     0.007256
      f+1     :     0.000914
      f-1     :     0.000686
      f+2     :     0.000915
      f-2     :     0.000998
      f+3     :     0.001698
      f-3     :     0.001118
 36 H s       :     0.819181  s :     0.819181
      pz      :     0.006316  p :     0.021985
      px      :     0.003765
      py      :     0.011903
 37 C s       :     3.205425  s :     3.205425
      pz      :     0.963035  p :     2.851155
      px      :     0.954964
      py      :     0.933156
      dz2     :     0.010640  d :     0.092089
      dxz     :     0.012649
      dyz     :     0.015355
      dx2y2   :     0.027658
      dxy     :     0.025786
      f0      :     0.000717  f :     0.007313
      f+1     :     0.000612
      f-1     :     0.001504
      f+2     :     0.000665
      f-2     :     0.001098
      f+3     :     0.001730
      f-3     :     0.000986
 38 H s       :     0.816040  s :     0.816040
      pz      :     0.004784  p :     0.022096
      px      :     0.012837
      py      :     0.004475
 39 C s       :     3.368266  s :     3.368266
      pz      :     0.930916  p :     2.768921
      px      :     0.941803
      py      :     0.896202
      dz2     :     0.014086  d :     0.099490
      dxz     :     0.017381
      dyz     :     0.015930
      dx2y2   :     0.020177
      dxy     :     0.031916
      f0      :     0.000824  f :     0.007836
      f+1     :     0.000716
      f-1     :     0.001595
      f+2     :     0.001020
      f-2     :     0.000854
      f+3     :     0.001436
      f-3     :     0.001391
 40 H s       :     0.820175  s :     0.820175
      pz      :     0.004894  p :     0.023750
      px      :     0.010640
      py      :     0.008216
 41 C s       :     2.967046  s :     2.967046
      pz      :     0.907727  p :     2.721253
      px      :     0.876125
      py      :     0.937401
      dz2     :     0.039644  d :     0.186067
      dxz     :     0.036187
      dyz     :     0.036027
      dx2y2   :     0.040238
      dxy     :     0.033971
      f0      :     0.001359  f :     0.010102
      f+1     :     0.001766
      f-1     :     0.001961
      f+2     :     0.000746
      f-2     :     0.000960
      f+3     :     0.001390
      f-3     :     0.001920
 42 C s       :     3.265426  s :     3.265426
      pz      :     0.923809  p :     3.110950
      px      :     1.096119
      py      :     1.091023
      dz2     :     0.008625  d :     0.059226
      dxz     :     0.017923
      dyz     :     0.017863
      dx2y2   :     0.008092
      dxy     :     0.006723
      f0      :     0.001106  f :     0.003360
      f+1     :     0.000785
      f-1     :     0.000834
      f+2     :    -0.000012
      f-2     :    -0.000030
      f+3     :     0.000389
      f-3     :     0.000289
 43 H s       :     0.838003  s :     0.838003
      pz      :     0.005514  p :     0.021111
      px      :     0.004863
      py      :     0.010733
 44 H s       :     0.841654  s :     0.841654
      pz      :     0.005402  p :     0.021413
      px      :     0.011152
      py      :     0.004859
 45 H s       :     0.817949  s :     0.817949
      pz      :     0.006323  p :     0.022835
      px      :     0.007494
      py      :     0.009019
 46 C s       :     3.252823  s :     3.252823
      pz      :     1.067010  p :     3.122968
      px      :     1.084999
      py      :     0.970959
      dz2     :     0.019507  d :     0.058281
      dxz     :     0.004424
      dyz     :     0.006992
      dx2y2   :     0.016016
      dxy     :     0.011342
      f0      :     0.000827  f :     0.003283
      f+1     :     0.000119
      f-1     :     0.000573
      f+2     :     0.000249
      f-2     :     0.000206
      f+3     :     0.000794
      f-3     :     0.000515
 47 H s       :     0.833152  s :     0.833152
      pz      :     0.012547  p :     0.021325
      px      :     0.004428
      py      :     0.004350
 48 H s       :     0.866740  s :     0.866740
      pz      :     0.005672  p :     0.024331
      px      :     0.006179
      py      :     0.012480
 49 H s       :     0.836718  s :     0.836718
      pz      :     0.005104  p :     0.021413
      px      :     0.011723
      py      :     0.004586
 50 C s       :     3.299592  s :     3.299592
      pz      :     1.069197  p :     3.093478
      px      :     1.029610
      py      :     0.994671
      dz2     :     0.016349  d :     0.062054
      dxz     :     0.007211
      dyz     :     0.009752
      dx2y2   :     0.020755
      dxy     :     0.007986
      f0      :     0.001033  f :     0.003611
      f+1     :     0.000173
      f-1     :     0.000301
      f+2     :     0.000156
      f-2     :     0.000377
      f+3     :     0.000718
      f-3     :     0.000853
 51 H s       :     0.828857  s :     0.828857
      pz      :     0.005453  p :     0.021090
      px      :     0.004917
      py      :     0.010720
 52 H s       :     0.828640  s :     0.828640
      pz      :     0.012114  p :     0.020902
      px      :     0.004416
      py      :     0.004373
 53 H s       :     0.826407  s :     0.826407
      pz      :     0.005303  p :     0.021470
      px      :     0.011438
      py      :     0.004729
 54 C s       :     3.108508  s :     3.108508
      pz      :     0.839047  p :     2.354256
      px      :     0.735326
      py      :     0.779883
      dz2     :     0.054872  d :     0.265280
      dxz     :     0.029554
      dyz     :     0.091237
      dx2y2   :     0.049876
      dxy     :     0.039741
      f0      :     0.001918  f :     0.021265
      f+1     :     0.001600
      f-1     :     0.006359
      f+2     :     0.002959
      f-2     :     0.002467
      f+3     :     0.003075
      f-3     :     0.002886
 55 C s       :     3.296787  s :     3.296787
      pz      :     0.638064  p :     2.430311
      px      :     0.845789
      py      :     0.946458
      dz2     :     0.039460  d :     0.133116
      dxz     :     0.027568
      dyz     :     0.019472
      dx2y2   :     0.024187
      dxy     :     0.022430
      f0      :     0.001359  f :     0.009901
      f+1     :     0.002284
      f-1     :     0.001411
      f+2     :     0.001333
      f-2     :     0.001137
      f+3     :     0.001432
      f-3     :     0.000945
 56 C s       :     3.285135  s :     3.285135
      pz      :     0.942266  p :     2.858564
      px      :     0.955025
      py      :     0.961274
      dz2     :     0.020083  d :     0.097769
      dxz     :     0.031404
      dyz     :     0.023498
      dx2y2   :     0.009379
      dxy     :     0.013406
      f0      :     0.001048  f :     0.007452
      f+1     :     0.001892
      f-1     :     0.001186
      f+2     :     0.000651
      f-2     :     0.001051
      f+3     :     0.000940
      f-3     :     0.000684
 57 H s       :     0.819173  s :     0.819173
      pz      :     0.006685  p :     0.022527
      px      :     0.008752
      py      :     0.007090
 58 C s       :     3.176289  s :     3.176289
      pz      :     0.933976  p :     2.866342
      px      :     0.977659
      py      :     0.954708
      dz2     :     0.022020  d :     0.093348
      dxz     :     0.028662
      dyz     :     0.020842
      dx2y2   :     0.012764
      dxy     :     0.009059
      f0      :     0.001017  f :     0.007222
      f+1     :     0.001671
      f-1     :     0.001348
      f+2     :     0.000870
      f-2     :     0.000732
      f+3     :     0.000909
      f-3     :     0.000676
 59 H s       :     0.815945  s :     0.815945
      pz      :     0.005803  p :     0.022122
      px      :     0.010982
      py      :     0.005337
 60 C s       :     3.191965  s :     3.191965
      pz      :     0.988045  p :     2.844966
      px      :     0.926159
      py      :     0.930762
      dz2     :     0.026944  d :     0.095194
      dxz     :     0.019065
      dyz     :     0.010152
      dx2y2   :     0.020399
      dxy     :     0.018634
      f0      :     0.000668  f :     0.007170
      f+1     :     0.001589
      f-1     :     0.000691
      f+2     :     0.001034
      f-2     :     0.000913
      f+3     :     0.001386
      f-3     :     0.000890
 61 H s       :     0.816010  s :     0.816010
      pz      :     0.013444  p :     0.021983
      px      :     0.003943
      py      :     0.004596
 62 C s       :     3.187024  s :     3.187024
      pz      :     0.939166  p :     2.862972
      px      :     0.958873
      py      :     0.964933
      dz2     :     0.020549  d :     0.093739
      dxz     :     0.032348
      dyz     :     0.018837
      dx2y2   :     0.009459
      dxy     :     0.012545
      f0      :     0.001003  f :     0.007223
      f+1     :     0.001866
      f-1     :     0.001172
      f+2     :     0.000608
      f-2     :     0.000931
      f+3     :     0.000898
      f-3     :     0.000746
 63 H s       :     0.818094  s :     0.818094
      pz      :     0.006331  p :     0.022090
      px      :     0.008910
      py      :     0.006849
 64 C s       :     3.214474  s :     3.214474
      pz      :     0.932423  p :     2.853969
      px      :     0.992538
      py      :     0.929008
      dz2     :     0.023570  d :     0.099494
      dxz     :     0.030070
      dyz     :     0.023605
      dx2y2   :     0.014115
      dxy     :     0.008134
      f0      :     0.001051  f :     0.007300
      f+1     :     0.001627
      f-1     :     0.001399
      f+2     :     0.000978
      f-2     :     0.000713
      f+3     :     0.000916
      f-3     :     0.000617
 65 H s       :     0.797591  s :     0.797591
      pz      :     0.006469  p :     0.023582
      px      :     0.011913
      py      :     0.005200
 66 H s       :     0.785454  s :     0.785454
      pz      :     0.012483  p :     0.047262
      px      :     0.026178
      py      :     0.008601
 67 O s       :     3.859132  s :     3.859132
      pz      :     1.804846  p :     4.726487
      px      :     1.460890
      py      :     1.460751
      dz2     :     0.003267  d :     0.025778
      dxz     :     0.003988
      dyz     :     0.003665
      dx2y2   :     0.007922
      dxy     :     0.006936
      f0      :     0.000186  f :     0.001695
      f+1     :     0.000171
      f-1     :     0.000172
      f+2     :     0.000042
      f-2     :     0.000300
      f+3     :     0.000420
      f-3     :     0.000403
 68 C s       :     3.054283  s :     3.054283
      pz      :     0.763532  p :     2.224400
      px      :     0.722489
      py      :     0.738379
      dz2     :     0.051163  d :     0.256213
      dxz     :     0.066356
      dyz     :     0.053010
      dx2y2   :     0.059490
      dxy     :     0.026195
      f0      :     0.006484  f :     0.025906
      f+1     :     0.003413
      f-1     :     0.002839
      f+2     :     0.001961
      f-2     :     0.005825
      f+3     :     0.002844
      f-3     :     0.002542
 69 C s       :     3.239928  s :     3.239928
      pz      :     0.792939  p :     2.475397
      px      :     0.837616
      py      :     0.844842
      dz2     :     0.028470  d :     0.130547
      dxz     :     0.028603
      dyz     :     0.030028
      dx2y2   :     0.023813
      dxy     :     0.019633
      f0      :     0.002264  f :     0.009892
      f+1     :     0.001462
      f-1     :     0.000922
      f+2     :     0.000786
      f-2     :     0.002245
      f+3     :     0.000865
      f-3     :     0.001347
 70 C s       :     3.258882  s :     3.258882
      pz      :     0.996501  p :     2.903218
      px      :     0.950487
      py      :     0.956230
      dz2     :     0.021368  d :     0.099486
      dxz     :     0.015427
      dyz     :     0.027855
      dx2y2   :     0.021176
      dxy     :     0.013660
      f0      :     0.001372  f :     0.007279
      f+1     :     0.000675
      f-1     :     0.000958
      f+2     :     0.000696
      f-2     :     0.001521
      f+3     :     0.000783
      f-3     :     0.001273
 71 H s       :     0.833725  s :     0.833725
      pz      :     0.011725  p :     0.022690
      px      :     0.004175
      py      :     0.006790
 72 C s       :     3.173404  s :     3.173404
      pz      :     0.926410  p :     2.866410
      px      :     0.964537
      py      :     0.975463
      dz2     :     0.031607  d :     0.094490
      dxz     :     0.020157
      dyz     :     0.019267
      dx2y2   :     0.008034
      dxy     :     0.015425
      f0      :     0.001666  f :     0.007203
      f+1     :     0.001034
      f-1     :     0.000887
      f+2     :     0.000999
      f-2     :     0.001429
      f+3     :     0.000716
      f-3     :     0.000471
 73 H s       :     0.823121  s :     0.823121
      pz      :     0.003771  p :     0.022011
      px      :     0.008088
      py      :     0.010153
 74 C s       :     3.185313  s :     3.185313
      pz      :     0.968084  p :     2.866679
      px      :     0.962222
      py      :     0.936372
      dz2     :     0.017457  d :     0.094003
      dxz     :     0.023013
      dyz     :     0.021599
      dx2y2   :     0.019331
      dxy     :     0.012604
      f0      :     0.001406  f :     0.007162
      f+1     :     0.000987
      f-1     :     0.000617
      f+2     :     0.000504
      f-2     :     0.001644
      f+3     :     0.000751
      f-3     :     0.001253
 75 H s       :     0.821027  s :     0.821027
      pz      :     0.010005  p :     0.021958
      px      :     0.007431
      py      :     0.004522
 76 C s       :     3.182608  s :     3.182608
      pz      :     0.970741  p :     2.866756
      px      :     0.944498
      py      :     0.951517
      dz2     :     0.019363  d :     0.093987
      dxz     :     0.014537
      dyz     :     0.025985
      dx2y2   :     0.019836
      dxy     :     0.014266
      f0      :     0.001307  f :     0.007182
      f+1     :     0.000646
      f-1     :     0.000936
      f+2     :     0.000695
      f-2     :     0.001507
      f+3     :     0.000785
      f-3     :     0.001306
 77 H s       :     0.825124  s :     0.825124
      pz      :     0.010795  p :     0.022004
      px      :     0.004184
      py      :     0.007026
 78 C s       :     3.198840  s :     3.198840
      pz      :     0.944478  p :     2.921554
      px      :     0.978411
      py      :     0.998665
      dz2     :     0.033661  d :     0.099790
      dxz     :     0.021040
      dyz     :     0.020265
      dx2y2   :     0.008485
      dxy     :     0.016339
      f0      :     0.001701  f :     0.007279
      f+1     :     0.001104
      f-1     :     0.000891
      f+2     :     0.001007
      f-2     :     0.001424
      f+3     :     0.000695
      f-3     :     0.000456
 79 H s       :     0.805767  s :     0.805767
      pz      :     0.003974  p :     0.022839
      px      :     0.008610
      py      :     0.010255
 80 O s       :     3.843966  s :     3.843966
      pz      :     1.447111  p :     4.764223
      px      :     1.722577
      py      :     1.594535
      dz2     :     0.008056  d :     0.026141
      dxz     :     0.005952
      dyz     :     0.007912
      dx2y2   :     0.002192
      dxy     :     0.002030
      f0      :     0.000393  f :     0.001675
      f+1     :     0.000284
      f-1     :     0.000418
      f+2     :     0.000272
      f-2     :     0.000239
      f+3     :     0.000033
      f-3     :     0.000036
 81 H s       :     0.670686  s :     0.670686
      pz      :     0.020530  p :     0.038393
      px      :     0.006398
      py      :     0.011465


                     *******************************
                     * LOEWDIN POPULATION ANALYSIS *
                     *******************************

----------------------
LOEWDIN ATOMIC CHARGES
----------------------
   0 O :    0.115200
   1 O :    0.166329
   2 N :    0.234596
   3 N :    0.325881
   4 C :   -0.429997
   5 C :   -0.135654
   6 H :    0.203056
   7 C :   -0.154631
   8 C :   -0.105116
   9 H :    0.162282
  10 C :   -0.140376
  11 H :    0.157807
  12 C :   -0.135436
  13 H :    0.157117
  14 C :   -0.142875
  15 H :    0.157483
  16 C :   -0.106201
  17 H :    0.163221
  18 C :   -0.383208
  19 C :   -0.262189
  20 H :    0.128622
  21 H :    0.136323
  22 H :    0.131302
  23 C :   -0.262617
  24 H :    0.131012
  25 H :    0.136357
  26 H :    0.128396
  27 C :   -0.262569
  28 H :    0.138214
  29 H :    0.132855
  30 H :    0.133274
  31 C :   -0.124658
  32 C :   -0.054743
  33 C :   -0.098566
  34 H :    0.168327
  35 C :   -0.132306
  36 H :    0.159273
  37 C :   -0.137529
  38 H :    0.160134
  39 C :   -0.111283
  40 H :    0.174177
  41 C :   -0.313135
  42 C :   -0.260244
  43 H :    0.132032
  44 H :    0.132844
  45 H :    0.120635
  46 C :   -0.259359
  47 H :    0.133034
  48 H :    0.119091
  49 H :    0.135504
  50 C :   -0.267746
  51 H :    0.128733
  52 H :    0.130036
  53 H :    0.135371
  54 C :   -0.309948
  55 C :   -0.138829
  56 C :   -0.086207
  57 H :    0.163194
  58 C :   -0.136655
  59 H :    0.159580
  60 C :   -0.124926
  61 H :    0.158687
  62 C :   -0.135715
  63 H :    0.159332
  64 C :   -0.090440
  65 H :    0.164069
  66 H :    0.228018
  67 O :   -0.047052
  68 C :   -0.615132
  69 C :   -0.138753
  70 C :   -0.113826
  71 H :    0.154276
  72 C :   -0.152548
  73 H :    0.154149
  74 C :   -0.147133
  75 H :    0.154299
  76 C :   -0.152879
  77 H :    0.154103
  78 C :   -0.113571
  79 H :    0.155305
  80 O :   -0.114133
  81 H :    0.224655

-------------------------------
LOEWDIN REDUCED ORBITAL CHARGES
-------------------------------
  0 O s       :     3.376033  s :     3.376033
      pz      :     1.455773  p :     4.433319
      px      :     1.535523
      py      :     1.442023
      dz2     :     0.028823  d :     0.069536
      dxz     :     0.018599
      dyz     :     0.017264
      dx2y2   :     0.003250
      dxy     :     0.001600
      f0      :     0.002039  f :     0.005912
      f+1     :     0.001690
      f-1     :     0.001514
      f+2     :     0.000267
      f-2     :     0.000325
      f+3     :     0.000053
      f-3     :     0.000025
  1 O s       :     3.378698  s :     3.378698
      pz      :     1.564799  p :     4.377659
      px      :     1.313315
      py      :     1.499545
      dz2     :     0.010785  d :     0.070809
      dxz     :     0.003870
      dyz     :     0.021758
      dx2y2   :     0.019187
      dxy     :     0.015210
      f0      :     0.000655  f :     0.006505
      f+1     :     0.000135
      f-1     :     0.001463
      f+2     :     0.001180
      f-2     :     0.000690
      f+3     :     0.001216
      f-3     :     0.001166
  2 N s       :     2.909779  s :     2.909779
      pz      :     1.150450  p :     3.621759
      px      :     1.159948
      py      :     1.311362
      dz2     :     0.055885  d :     0.219105
      dxz     :     0.059397
      dyz     :     0.018737
      dx2y2   :     0.046106
      dxy     :     0.038979
      f0      :     0.001518  f :     0.014761
      f+1     :     0.003607
      f-1     :     0.000937
      f+2     :     0.002305
      f-2     :     0.002215
      f+3     :     0.002228
      f-3     :     0.001952
  3 N s       :     2.922495  s :     2.922495
      pz      :     1.157465  p :     3.482579
      px      :     1.179648
      py      :     1.145466
      dz2     :     0.037426  d :     0.253155
      dxz     :     0.046164
      dyz     :     0.072597
      dx2y2   :     0.061431
      dxy     :     0.035537
      f0      :     0.002322  f :     0.015889
      f+1     :     0.001467
      f-1     :     0.003087
      f+2     :     0.002370
      f-2     :     0.002216
      f+3     :     0.002488
      f-3     :     0.001939
  4 C s       :     2.722740  s :     2.722740
      pz      :     0.951617  p :     2.669233
      px      :     0.932093
      py      :     0.785523
      dz2     :     0.220258  d :     0.902989
      dxz     :     0.288654
      dyz     :     0.194828
      dx2y2   :     0.086584
      dxy     :     0.112666
      f0      :     0.023450  f :     0.135036
      f+1     :     0.045278
      f-1     :     0.020259
      f+2     :     0.013710
      f-2     :     0.014228
      f+3     :     0.008247
      f-3     :     0.009864
  5 C s       :     2.728853  s :     2.728853
      pz      :     0.925116  p :     2.840603
      px      :     0.890636
      py      :     1.024851
      dz2     :     0.100741  d :     0.506666
      dxz     :     0.146438
      dyz     :     0.087352
      dx2y2   :     0.090789
      dxy     :     0.081346
      f0      :     0.010711  f :     0.059532
      f+1     :     0.012269
      f-1     :     0.005873
      f+2     :     0.010218
      f-2     :     0.008294
      f+3     :     0.006336
      f-3     :     0.005832
  6 H s       :     0.733781  s :     0.733781
      pz      :     0.014249  p :     0.063162
      px      :     0.013403
      py      :     0.035511
  7 C s       :     2.700739  s :     2.700739
      pz      :     0.954650  p :     2.871485
      px      :     0.881361
      py      :     1.035474
      dz2     :     0.116540  d :     0.523994
      dxz     :     0.065914
      dyz     :     0.171898
      dx2y2   :     0.080357
      dxy     :     0.089285
      f0      :     0.013177  f :     0.058413
      f+1     :     0.006407
      f-1     :     0.008330
      f+2     :     0.012800
      f-2     :     0.005716
      f+3     :     0.006870
      f-3     :     0.005112
  8 C s       :     2.756285  s :     2.756285
      pz      :     1.002167  p :     2.914924
      px      :     0.883271
      py      :     1.029486
      dz2     :     0.080115  d :     0.390338
      dxz     :     0.037877
      dyz     :     0.138777
      dx2y2   :     0.061160
      dxy     :     0.072409
      f0      :     0.008930  f :     0.043569
      f+1     :     0.004811
      f-1     :     0.006348
      f+2     :     0.008576
      f-2     :     0.003543
      f+3     :     0.006554
      f-3     :     0.004806
  9 H s       :     0.775985  s :     0.775985
      pz      :     0.029026  p :     0.061733
      px      :     0.014779
      py      :     0.017929
 10 C s       :     2.763729  s :     2.763729
      pz      :     1.044861  p :     2.943535
      px      :     0.902513
      py      :     0.996160
      dz2     :     0.130746  d :     0.389733
      dxz     :     0.074792
      dyz     :     0.092902
      dx2y2   :     0.067609
      dxy     :     0.023684
      f0      :     0.009302  f :     0.043378
      f+1     :     0.005586
      f-1     :     0.008040
      f+2     :     0.008379
      f-2     :     0.007145
      f+3     :     0.001647
      f-3     :     0.003281
 11 H s       :     0.781833  s :     0.781833
      pz      :     0.011005  p :     0.060360
      px      :     0.012801
      py      :     0.036553
 12 C s       :     2.765734  s :     2.765734
      pz      :     0.996704  p :     2.934332
      px      :     0.882434
      py      :     1.055194
      dz2     :     0.078941  d :     0.391936
      dxz     :     0.036705
      dyz     :     0.141526
      dx2y2   :     0.061357
      dxy     :     0.073406
      f0      :     0.009027  f :     0.043434
      f+1     :     0.004602
      f-1     :     0.006328
      f+2     :     0.008777
      f-2     :     0.003666
      f+3     :     0.006119
      f-3     :     0.004914
 13 H s       :     0.782609  s :     0.782609
      pz      :     0.028154  p :     0.060274
      px      :     0.015210
      py      :     0.016910
 14 C s       :     2.764371  s :     2.764371
      pz      :     0.998799  p :     2.946015
      px      :     0.895510
      py      :     1.051707
      dz2     :     0.078608  d :     0.389077
      dxz     :     0.034236
      dyz     :     0.144150
      dx2y2   :     0.060546
      dxy     :     0.071536
      f0      :     0.009162  f :     0.043413
      f+1     :     0.004630
      f-1     :     0.006382
      f+2     :     0.008799
      f-2     :     0.003568
      f+3     :     0.006170
      f-3     :     0.004703
 15 H s       :     0.782083  s :     0.782083
      pz      :     0.027870  p :     0.060435
      px      :     0.014913
      py      :     0.017651
 16 C s       :     2.757727  s :     2.757727
      pz      :     1.031166  p :     2.913612
      px      :     0.888652
      py      :     0.993794
      dz2     :     0.130498  d :     0.391403
      dxz     :     0.076311
      dyz     :     0.093789
      dx2y2   :     0.067141
      dxy     :     0.023665
      f0      :     0.009386  f :     0.043458
      f+1     :     0.005404
      f-1     :     0.008202
      f+2     :     0.008158
      f-2     :     0.007452
      f+3     :     0.001562
      f-3     :     0.003294
 17 H s       :     0.776065  s :     0.776065
      pz      :     0.010847  p :     0.060713
      px      :     0.012823
      py      :     0.037043
 18 C s       :     2.698588  s :     2.698588
      pz      :     1.013425  p :     2.881537
      px      :     0.870803
      py      :     0.997309
      dz2     :     0.133082  d :     0.717064
      dxz     :     0.149382
      dyz     :     0.138879
      dx2y2   :     0.152677
      dxy     :     0.143045
      f0      :     0.012867  f :     0.086019
      f+1     :     0.010349
      f-1     :     0.010747
      f+2     :     0.012538
      f-2     :     0.012248
      f+3     :     0.015329
      f-3     :     0.011941
 19 C s       :     2.826185  s :     2.826185
      pz      :     1.070680  p :     3.155993
      px      :     1.072771
      py      :     1.012542
      dz2     :     0.031453  d :     0.255848
      dxz     :     0.049704
      dyz     :     0.068694
      dx2y2   :     0.047821
      dxy     :     0.058176
      f0      :     0.002157  f :     0.024163
      f+1     :     0.002358
      f-1     :     0.005067
      f+2     :     0.003660
      f-2     :     0.002380
      f+3     :     0.004141
      f-3     :     0.004399
 20 H s       :     0.806998  s :     0.806998
      pz      :     0.028504  p :     0.064381
      px      :     0.022883
      py      :     0.012993
 21 H s       :     0.801150  s :     0.801150
      pz      :     0.015066  p :     0.062527
      px      :     0.031470
      py      :     0.015991
 22 H s       :     0.806084  s :     0.806084
      pz      :     0.026351  p :     0.062614
      px      :     0.017103
      py      :     0.019160
 23 C s       :     2.826492  s :     2.826492
      pz      :     1.041491  p :     3.155992
      px      :     1.063052
      py      :     1.051449
      dz2     :     0.067315  d :     0.255984
      dxz     :     0.061309
      dyz     :     0.038325
      dx2y2   :     0.061043
      dxy     :     0.027992
      f0      :     0.004215  f :     0.024148
      f+1     :     0.003977
      f-1     :     0.003725
      f+2     :     0.003932
      f-2     :     0.003386
      f+3     :     0.001576
      f-3     :     0.003337
 24 H s       :     0.806444  s :     0.806444
      pz      :     0.014946  p :     0.062544
      px      :     0.013802
      py      :     0.033796
 25 H s       :     0.801115  s :     0.801115
      pz      :     0.014510  p :     0.062528
      px      :     0.031704
      py      :     0.016314
 26 H s       :     0.807169  s :     0.807169
      pz      :     0.028346  p :     0.064435
      px      :     0.022868
      py      :     0.013221
 27 C s       :     2.827223  s :     2.827223
      pz      :     1.029458  p :     3.152629
      px      :     1.051428
      py      :     1.071744
      dz2     :     0.058719  d :     0.258246
      dxz     :     0.049473
      dyz     :     0.066759
      dx2y2   :     0.049379
      dxy     :     0.033916
      f0      :     0.004414  f :     0.024470
      f+1     :     0.004381
      f-1     :     0.003187
      f+2     :     0.003003
      f-2     :     0.004848
      f+3     :     0.001414
      f-3     :     0.003221
 28 H s       :     0.799131  s :     0.799131
      pz      :     0.014210  p :     0.062655
      px      :     0.031414
      py      :     0.017031
 29 H s       :     0.804452  s :     0.804452
      pz      :     0.014860  p :     0.062693
      px      :     0.013714
      py      :     0.034120
 30 H s       :     0.804022  s :     0.804022
      pz      :     0.025878  p :     0.062704
      px      :     0.016477
      py      :     0.020350
 31 C s       :     2.703633  s :     2.703633
      pz      :     0.908085  p :     2.801797
      px      :     1.058051
      py      :     0.835661
      dz2     :     0.048749  d :     0.552697
      dxz     :     0.092385
      dyz     :     0.080844
      dx2y2   :     0.184992
      dxy     :     0.145727
      f0      :     0.005144  f :     0.066531
      f+1     :     0.005899
      f-1     :     0.006499
      f+2     :     0.008415
      f-2     :     0.009209
      f+3     :     0.018548
      f-3     :     0.012819
 32 C s       :     2.705555  s :     2.705555
      pz      :     0.853845  p :     2.794021
      px      :     0.958080
      py      :     0.982095
      dz2     :     0.062251  d :     0.500837
      dxz     :     0.092012
      dyz     :     0.068135
      dx2y2   :     0.135051
      dxy     :     0.143387
      f0      :     0.004546  f :     0.054331
      f+1     :     0.006171
      f-1     :     0.004587
      f+2     :     0.006542
      f-2     :     0.008579
      f+3     :     0.012192
      f-3     :     0.011715
 33 C s       :     2.749700  s :     2.749700
      pz      :     0.904890  p :     2.915781
      px      :     1.024854
      py      :     0.986037
      dz2     :     0.044636  d :     0.390309
      dxz     :     0.062598
      dyz     :     0.046904
      dx2y2   :     0.093194
      dxy     :     0.142976
      f0      :     0.003613  f :     0.042777
      f+1     :     0.003704
      f-1     :     0.004277
      f+2     :     0.006548
      f-2     :     0.005556
      f+3     :     0.010071
      f-3     :     0.009008
 34 H s       :     0.767463  s :     0.767463
      pz      :     0.014274  p :     0.064211
      px      :     0.028523
      py      :     0.021414
 35 C s       :     2.761601  s :     2.761601
      pz      :     0.888375  p :     2.928820
      px      :     1.068924
      py      :     0.971521
      dz2     :     0.027121  d :     0.397282
      dxz     :     0.083909
      dyz     :     0.040156
      dx2y2   :     0.141925
      dxy     :     0.104171
      f0      :     0.003704  f :     0.044604
      f+1     :     0.006473
      f-1     :     0.001557
      f+2     :     0.004077
      f-2     :     0.007526
      f+3     :     0.012515
      f-3     :     0.008751
 36 H s       :     0.780612  s :     0.780612
      pz      :     0.017335  p :     0.060116
      px      :     0.011229
      py      :     0.031552
 37 C s       :     2.759683  s :     2.759683
      pz      :     0.909146  p :     2.938497
      px      :     1.006204
      py      :     1.023148
      dz2     :     0.045468  d :     0.394414
      dxz     :     0.043128
      dyz     :     0.065500
      dx2y2   :     0.132589
      dxy     :     0.107730
      f0      :     0.003622  f :     0.044934
      f+1     :     0.003647
      f-1     :     0.004826
      f+2     :     0.005003
      f-2     :     0.007399
      f+3     :     0.012085
      f-3     :     0.008352
 38 H s       :     0.779288  s :     0.779288
      pz      :     0.013683  p :     0.060578
      px      :     0.033987
      py      :     0.012908
 39 C s       :     2.750551  s :     2.750551
      pz      :     0.905586  p :     2.918711
      px      :     1.001364
      py      :     1.011760
      dz2     :     0.046733  d :     0.397444
      dxz     :     0.064390
      dyz     :     0.052241
      dx2y2   :     0.092482
      dxy     :     0.141598
      f0      :     0.003790  f :     0.044578
      f+1     :     0.003895
      f-1     :     0.004882
      f+2     :     0.007333
      f-2     :     0.005365
      f+3     :     0.010122
      f-3     :     0.009190
 40 H s       :     0.761147  s :     0.761147
      pz      :     0.014269  p :     0.064677
      px      :     0.028356
      py      :     0.022052
 41 C s       :     2.684844  s :     2.684844
      pz      :     0.985068  p :     2.921667
      px      :     0.944369
      py      :     0.992230
      dz2     :     0.147676  d :     0.637984
      dxz     :     0.112265
      dyz     :     0.116416
      dx2y2   :     0.133718
      dxy     :     0.127910
      f0      :     0.007685  f :     0.068640
      f+1     :     0.011724
      f-1     :     0.012493
      f+2     :     0.007411
      f-2     :     0.008771
      f+3     :     0.008609
      f-3     :     0.011946
 42 C s       :     2.823098  s :     2.823098
      pz      :     1.000661  p :     3.145449
      px      :     1.070195
      py      :     1.074593
      dz2     :     0.055871  d :     0.267596
      dxz     :     0.070976
      dyz     :     0.075150
      dx2y2   :     0.034901
      dxy     :     0.030697
      f0      :     0.005082  f :     0.024100
      f+1     :     0.005595
      f-1     :     0.005727
      f+2     :     0.002312
      f-2     :     0.002459
      f+3     :     0.001645
      f-3     :     0.001281
 43 H s       :     0.805789  s :     0.805789
      pz      :     0.014878  p :     0.062179
      px      :     0.015049
      py      :     0.032252
 44 H s       :     0.804760  s :     0.804760
      pz      :     0.014710  p :     0.062395
      px      :     0.032975
      py      :     0.014711
 45 H s       :     0.813318  s :     0.813318
      pz      :     0.017136  p :     0.066047
      px      :     0.022784
      py      :     0.026127
 46 C s       :     2.819072  s :     2.819072
      pz      :     1.061048  p :     3.147300
      px      :     1.058583
      py      :     1.027669
      dz2     :     0.084164  d :     0.268568
      dxz     :     0.019907
      dyz     :     0.034798
      dx2y2   :     0.072523
      dxy     :     0.057177
      f0      :     0.003453  f :     0.024418
      f+1     :     0.001197
      f-1     :     0.003876
      f+2     :     0.004330
      f-2     :     0.003809
      f+3     :     0.004507
      f-3     :     0.003246
 47 H s       :     0.804365  s :     0.804365
      pz      :     0.035869  p :     0.062602
      px      :     0.013560
      py      :     0.013173
 48 H s       :     0.811985  s :     0.811985
      pz      :     0.016673  p :     0.068924
      px      :     0.019642
      py      :     0.032610
 49 H s       :     0.802221  s :     0.802221
      pz      :     0.015826  p :     0.062274
      px      :     0.033266
      py      :     0.013182
 50 C s       :     2.824195  s :     2.824195
      pz      :     1.064529  p :     3.144044
      px      :     1.045241
      py      :     1.034275
      dz2     :     0.070920  d :     0.275011
      dxz     :     0.030325
      dyz     :     0.043693
      dx2y2   :     0.087308
      dxy     :     0.042764
      f0      :     0.003972  f :     0.024495
      f+1     :     0.001584
      f-1     :     0.002060
      f+2     :     0.003756
      f-2     :     0.004455
      f+3     :     0.004003
      f-3     :     0.004665
 51 H s       :     0.808274  s :     0.808274
      pz      :     0.017196  p :     0.062994
      px      :     0.015167
      py      :     0.030630
 52 H s       :     0.807228  s :     0.807228
      pz      :     0.036291  p :     0.062736
      px      :     0.013475
      py      :     0.012970
 53 H s       :     0.802372  s :     0.802372
      pz      :     0.016146  p :     0.062256
      px      :     0.031835
      py      :     0.014275
 54 C s       :     2.767875  s :     2.767875
      pz      :     0.938945  p :     2.582891
      px      :     0.721702
      py      :     0.922244
      dz2     :     0.171506  d :     0.834225
      dxz     :     0.083916
      dyz     :     0.297313
      dx2y2   :     0.165291
      dxy     :     0.116199
      f0      :     0.012131  f :     0.124956
      f+1     :     0.009281
      f-1     :     0.039352
      f+2     :     0.016974
      f-2     :     0.013963
      f+3     :     0.016883
      f-3     :     0.016371
 55 C s       :     2.701469  s :     2.701469
      pz      :     0.942273  p :     2.880740
      px      :     1.018226
      py      :     0.920241
      dz2     :     0.148044  d :     0.499754
      dxz     :     0.112623
      dyz     :     0.073870
      dx2y2   :     0.084192
      dxy     :     0.081026
      f0      :     0.007631  f :     0.056866
      f+1     :     0.015097
      f-1     :     0.008261
      f+2     :     0.008252
      f-2     :     0.007187
      f+3     :     0.004031
      f-3     :     0.006407
 56 C s       :     2.756675  s :     2.756675
      pz      :     1.031080  p :     2.894542
      px      :     0.973496
      py      :     0.889967
      dz2     :     0.095235  d :     0.391377
      dxz     :     0.128443
      dyz     :     0.080553
      dx2y2   :     0.034683
      dxy     :     0.052464
      f0      :     0.007179  f :     0.043612
      f+1     :     0.012541
      f-1     :     0.006914
      f+2     :     0.004640
      f-2     :     0.004391
      f+3     :     0.003786
      f-3     :     0.004161
 57 H s       :     0.775019  s :     0.775019
      pz      :     0.018236  p :     0.061787
      px      :     0.024098
      py      :     0.019453
 58 C s       :     2.763326  s :     2.763326
      pz      :     1.039202  p :     2.943183
      px      :     0.979418
      py      :     0.924563
      dz2     :     0.101298  d :     0.386729
      dxz     :     0.119060
      dyz     :     0.081941
      dx2y2   :     0.046182
      dxy     :     0.038247
      f0      :     0.007205  f :     0.043417
      f+1     :     0.011454
      f-1     :     0.008287
      f+2     :     0.004338
      f-2     :     0.004766
      f+3     :     0.003326
      f-3     :     0.004042
 59 H s       :     0.779883  s :     0.779883
      pz      :     0.016182  p :     0.060537
      px      :     0.029297
      py      :     0.015059
 60 C s       :     2.766296  s :     2.766296
      pz      :     0.989068  p :     2.923404
      px      :     1.025336
      py      :     0.908999
      dz2     :     0.111837  d :     0.391828
      dxz     :     0.085846
      dyz     :     0.038767
      dx2y2   :     0.078608
      dxy     :     0.076770
      f0      :     0.003574  f :     0.043399
      f+1     :     0.011282
      f-1     :     0.004078
      f+2     :     0.007400
      f-2     :     0.006500
      f+3     :     0.004386
      f-3     :     0.006179
 61 H s       :     0.781069  s :     0.781069
      pz      :     0.035625  p :     0.060244
      px      :     0.011573
      py      :     0.013047
 62 C s       :     2.763277  s :     2.763277
      pz      :     1.036349  p :     2.941865
      px      :     0.996783
      py      :     0.908733
      dz2     :     0.095503  d :     0.387288
      dxz     :     0.134888
      dyz     :     0.070763
      dx2y2   :     0.034071
      dxy     :     0.052064
      f0      :     0.007230  f :     0.043285
      f+1     :     0.012939
      f-1     :     0.006795
      f+2     :     0.004439
      f-2     :     0.004066
      f+3     :     0.003480
      f-3     :     0.004335
 63 H s       :     0.780201  s :     0.780201
      pz      :     0.017503  p :     0.060468
      px      :     0.024119
      py      :     0.018846
 64 C s       :     2.756176  s :     2.756176
      pz      :     1.040717  p :     2.900710
      px      :     0.974781
      py      :     0.885212
      dz2     :     0.098855  d :     0.389907
      dxz     :     0.121755
      dyz     :     0.081857
      dx2y2   :     0.050366
      dxy     :     0.037074
      f0      :     0.007264  f :     0.043646
      f+1     :     0.011173
      f-1     :     0.008063
      f+2     :     0.004822
      f-2     :     0.004801
      f+3     :     0.003724
      f-3     :     0.003800
 65 H s       :     0.771954  s :     0.771954
      pz      :     0.017593  p :     0.063977
      px      :     0.031642
      py      :     0.014742
 66 H s       :     0.646332  s :     0.646332
      pz      :     0.033722  p :     0.125650
      px      :     0.069522
      py      :     0.022406
 67 O s       :     3.402778  s :     3.402778
      pz      :     1.639689  p :     4.576425
      px      :     1.466070
      py      :     1.470666
      dz2     :     0.008538  d :     0.062565
      dxz     :     0.010105
      dyz     :     0.010028
      dx2y2   :     0.012819
      dxy     :     0.021075
      f0      :     0.000618  f :     0.005285
      f+1     :     0.000579
      f-1     :     0.000529
      f+2     :     0.000134
      f-2     :     0.001134
      f+3     :     0.001095
      f-3     :     0.001196
 68 C s       :     2.752514  s :     2.752514
      pz      :     0.962583  p :     2.679872
      px      :     0.871999
      py      :     0.845290
      dz2     :     0.222921  d :     1.020611
      dxz     :     0.245873
      dyz     :     0.219117
      dx2y2   :     0.183464
      dxy     :     0.149236
      f0      :     0.040590  f :     0.162135
      f+1     :     0.022689
      f-1     :     0.019728
      f+2     :     0.012592
      f-2     :     0.033090
      f+3     :     0.017503
      f-3     :     0.015944
 69 C s       :     2.716965  s :     2.716965
      pz      :     0.978914  p :     2.873338
      px      :     0.920813
      py      :     0.973612
      dz2     :     0.110880  d :     0.493625
      dxz     :     0.111720
      dyz     :     0.113286
      dx2y2   :     0.081266
      dxy     :     0.076473
      f0      :     0.012523  f :     0.054825
      f+1     :     0.007777
      f-1     :     0.006684
      f+2     :     0.005366
      f-2     :     0.010980
      f+3     :     0.005553
      f-3     :     0.005941
 70 C s       :     2.759659  s :     2.759659
      pz      :     0.999766  p :     2.922075
      px      :     0.954707
      py      :     0.967602
      dz2     :     0.084297  d :     0.389081
      dxz     :     0.064254
      dyz     :     0.104752
      dx2y2   :     0.073710
      dxy     :     0.062067
      f0      :     0.008693  f :     0.043011
      f+1     :     0.005760
      f-1     :     0.005288
      f+2     :     0.004292
      f-2     :     0.008192
      f+3     :     0.004599
      f-3     :     0.006188
 71 H s       :     0.783991  s :     0.783991
      pz      :     0.030924  p :     0.061733
      px      :     0.012031
      py      :     0.018777
 72 C s       :     2.765379  s :     2.765379
      pz      :     1.049461  p :     2.952871
      px      :     0.944754
      py      :     0.958657
      dz2     :     0.131761  d :     0.391159
      dxz     :     0.084198
      dyz     :     0.084728
      dx2y2   :     0.025716
      dxy     :     0.064757
      f0      :     0.009277  f :     0.043138
      f+1     :     0.007102
      f-1     :     0.006522
      f+2     :     0.007243
      f-2     :     0.008093
      f+3     :     0.002911
      f-3     :     0.001990
 73 H s       :     0.785648  s :     0.785648
      pz      :     0.011149  p :     0.060203
      px      :     0.021912
      py      :     0.027142
 74 C s       :     2.766973  s :     2.766973
      pz      :     1.002136  p :     2.943786
      px      :     0.944377
      py      :     0.997273
      dz2     :     0.077912  d :     0.393114
      dxz     :     0.092856
      dyz     :     0.092485
      dx2y2   :     0.070523
      dxy     :     0.059337
      f0      :     0.009406  f :     0.043260
      f+1     :     0.005545
      f-1     :     0.005697
      f+2     :     0.003504
      f-2     :     0.008349
      f+3     :     0.005191
      f-3     :     0.005567
 75 H s       :     0.785502  s :     0.785502
      pz      :     0.026858  p :     0.060199
      px      :     0.020318
      py      :     0.013024
 76 C s       :     2.765332  s :     2.765332
      pz      :     0.995318  p :     2.953076
      px      :     0.975611
      py      :     0.982147
      dz2     :     0.081322  d :     0.391313
      dxz     :     0.064616
      dyz     :     0.107280
      dx2y2   :     0.073750
      dxy     :     0.064345
      f0      :     0.008576  f :     0.043158
      f+1     :     0.005707
      f-1     :     0.005175
      f+2     :     0.004311
      f-2     :     0.008428
      f+3     :     0.004645
      f-3     :     0.006317
 77 H s       :     0.785681  s :     0.785681
      pz      :     0.028725  p :     0.060216
      px      :     0.012162
      py      :     0.019329
 78 C s       :     2.759331  s :     2.759331
      pz      :     1.031592  p :     2.921415
      px      :     0.937804
      py      :     0.952018
      dz2     :     0.129385  d :     0.389737
      dxz     :     0.083677
      dyz     :     0.084247
      dx2y2   :     0.026351
      dxy     :     0.066077
      f0      :     0.009199  f :     0.043088
      f+1     :     0.007094
      f-1     :     0.006538
      f+2     :     0.007258
      f-2     :     0.008056
      f+3     :     0.002916
      f-3     :     0.002028
 79 H s       :     0.782606  s :     0.782606
      pz      :     0.011435  p :     0.062089
      px      :     0.023237
      py      :     0.027416
 80 O s       :     3.422049  s :     3.422049
      pz      :     1.516848  p :     4.626095
      px      :     1.584164
      py      :     1.525083
      dz2     :     0.020840  d :     0.060707
      dxz     :     0.012184
      dyz     :     0.018679
      dx2y2   :     0.003940
      dxy     :     0.005065
      f0      :     0.001283  f :     0.005282
      f+1     :     0.000743
      f-1     :     0.001526
      f+2     :     0.000693
      f-2     :     0.000821
      f+3     :     0.000119
      f-3     :     0.000097
 81 H s       :     0.667736  s :     0.667736
      pz      :     0.057924  p :     0.107609
      px      :     0.016814
      py      :     0.032871


                      *****************************
                      * MAYER POPULATION ANALYSIS *
                      *****************************

  NA   - Mulliken gross atomic population
  ZA   - Total nuclear charge
  QA   - Mulliken gross atomic charge
  VA   - Mayer's total valence
  BVA  - Mayer's bonded valence
  FA   - Mayer's free valence

  ATOM       NA         ZA         QA         VA         BVA        FA
  0 O      8.4650     8.0000    -0.4650     2.0536     2.0536     0.0000
  1 O      8.2966     8.0000    -0.2966     2.2105     2.2105    -0.0000
  2 N      7.1943     7.0000    -0.1943     3.2916     3.2916    -0.0000
  3 N      6.6590     7.0000     0.3410     3.3944     3.3944    -0.0000
  4 C      5.7686     6.0000     0.2314     4.1746     4.1746    -0.0000
  5 C      5.8045     6.0000     0.1955     3.7087     3.7087    -0.0000
  6 H      0.7957     1.0000     0.2043     0.9606     0.9606     0.0000
  7 C      6.0695     6.0000    -0.0695     3.7429     3.7429     0.0000
  8 C      6.1613     6.0000    -0.1613     3.8409     3.8409     0.0000
  9 H      0.8378     1.0000     0.1622     0.9788     0.9788     0.0000
 10 C      6.2029     6.0000    -0.2029     3.9106     3.9106    -0.0000
 11 H      0.8433     1.0000     0.1567     0.9644     0.9644    -0.0000
 12 C      6.0935     6.0000    -0.0935     3.8225     3.8225     0.0000
 13 H      0.8405     1.0000     0.1595     0.9601     0.9601    -0.0000
 14 C      6.2111     6.0000    -0.2111     3.9184     3.9184     0.0000
 15 H      0.8453     1.0000     0.1547     0.9656     0.9656     0.0000
 16 C      6.1923     6.0000    -0.1923     3.9469     3.9469    -0.0000
 17 H      0.8395     1.0000     0.1605     0.9632     0.9632    -0.0000
 18 C      5.8473     6.0000     0.1527     3.9079     3.9079    -0.0000
 19 C      6.4269     6.0000    -0.4269     3.8525     3.8525     0.0000
 20 H      0.8544     1.0000     0.1456     0.9873     0.9873     0.0000
 21 H      0.8505     1.0000     0.1495     0.9704     0.9704    -0.0000
 22 H      0.8602     1.0000     0.1398     0.9778     0.9778    -0.0000
 23 C      6.4232     6.0000    -0.4232     3.8439     3.8439    -0.0000
 24 H      0.8627     1.0000     0.1373     0.9783     0.9783     0.0000
 25 H      0.8486     1.0000     0.1514     0.9699     0.9699    -0.0000
 26 H      0.8507     1.0000     0.1493     0.9829     0.9829    -0.0000
 27 C      6.4411     6.0000    -0.4411     3.8469     3.8469     0.0000
 28 H      0.8491     1.0000     0.1509     0.9750     0.9750     0.0000
 29 H      0.8488     1.0000     0.1512     0.9710     0.9710    -0.0000
 30 H      0.8470     1.0000     0.1530     0.9701     0.9701    -0.0000
 31 C      5.9687     6.0000     0.0313     3.9152     3.9152     0.0000
 32 C      6.0234     6.0000    -0.0234     3.8050     3.8050     0.0000
 33 C      6.1447     6.0000    -0.1447     3.7189     3.7189    -0.0000
 34 H      0.8357     1.0000     0.1643     0.9588     0.9588    -0.0000
 35 C      6.2134     6.0000    -0.2134     3.9399     3.9399    -0.0000
 36 H      0.8412     1.0000     0.1588     0.9620     0.9620    -0.0000
 37 C      6.1560     6.0000    -0.1560     3.8059     3.8059     0.0000
 38 H      0.8381     1.0000     0.1619     0.9588     0.9588     0.0000
 39 C      6.2445     6.0000    -0.2445     3.9286     3.9286    -0.0000
 40 H      0.8439     1.0000     0.1561     0.9829     0.9829    -0.0000
 41 C      5.8845     6.0000     0.1155     3.8676     3.8676     0.0000
 42 C      6.4390     6.0000    -0.4390     3.9056     3.9056    -0.0000
 43 H      0.8591     1.0000     0.1409     0.9684     0.9684    -0.0000
 44 H      0.8631     1.0000     0.1369     0.9762     0.9762    -0.0000
 45 H      0.8408     1.0000     0.1592     0.9779     0.9779    -0.0000
 46 C      6.4374     6.0000    -0.4374     3.9350     3.9350     0.0000
 47 H      0.8545     1.0000     0.1455     0.9632     0.9632     0.0000
 48 H      0.8911     1.0000     0.1089     1.0081     1.0081     0.0000
 49 H      0.8581     1.0000     0.1419     0.9762     0.9762     0.0000
 50 C      6.4587     6.0000    -0.4587     3.8674     3.8674     0.0000
 51 H      0.8499     1.0000     0.1501     0.9675     0.9675     0.0000
 52 H      0.8495     1.0000     0.1505     0.9677     0.9677     0.0000
 53 H      0.8479     1.0000     0.1521     0.9716     0.9716     0.0000
 54 C      5.7493     6.0000     0.2507     4.1168     4.1168     0.0000
 55 C      5.8701     6.0000     0.1299     3.5262     3.5262    -0.0000
 56 C      6.2489     6.0000    -0.2489     3.9546     3.9546     0.0000
 57 H      0.8417     1.0000     0.1583     0.9956     0.9956     0.0000
 58 C      6.1432     6.0000    -0.1432     3.8744     3.8744     0.0000
 59 H      0.8381     1.0000     0.1619     0.9619     0.9619     0.0000
 60 C      6.1393     6.0000    -0.1393     3.8963     3.8963    -0.0000
 61 H      0.8380     1.0000     0.1620     0.9594     0.9594    -0.0000
 62 C      6.1510     6.0000    -0.1510     3.8920     3.8920    -0.0000
 63 H      0.8402     1.0000     0.1598     0.9631     0.9631    -0.0000
 64 C      6.1752     6.0000    -0.1752     3.9162     3.9162    -0.0000
 65 H      0.8212     1.0000     0.1788     0.9724     0.9724    -0.0000
 66 H      0.8327     1.0000     0.1673     1.0854     1.0854    -0.0000
 67 O      8.6131     8.0000    -0.6131     1.8237     1.8237    -0.0000
 68 C      5.5608     6.0000     0.4392     4.1018     4.1018    -0.0000
 69 C      5.8558     6.0000     0.1442     3.5294     3.5294    -0.0000
 70 C      6.2689     6.0000    -0.2689     4.0141     4.0141    -0.0000
 71 H      0.8564     1.0000     0.1436     1.0008     1.0008    -0.0000
 72 C      6.1415     6.0000    -0.1415     3.8862     3.8862     0.0000
 73 H      0.8451     1.0000     0.1549     0.9620     0.9620     0.0000
 74 C      6.1532     6.0000    -0.1532     3.9008     3.9008    -0.0000
 75 H      0.8430     1.0000     0.1570     0.9600     0.9600    -0.0000
 76 C      6.1505     6.0000    -0.1505     3.9009     3.9009    -0.0000
 77 H      0.8471     1.0000     0.1529     0.9641     0.9641     0.0000
 78 C      6.2275     6.0000    -0.2275     3.9593     3.9593    -0.0000
 79 H      0.8286     1.0000     0.1714     0.9626     0.9626    -0.0000
 80 O      8.6360     8.0000    -0.6360     1.8301     1.8301    -0.0000
 81 H      0.7091     1.0000     0.2909     0.9198     0.9198    -0.0000

  Mayer bond orders larger than 0.100000
B(  0-O ,  4-C ) :   1.6687 B(  0-O , 54-C ) :   0.1621 B(  1-O , 54-C ) :   2.0845 
B(  2-N ,  4-C ) :   1.4414 B(  2-N , 18-C ) :   0.8700 B(  2-N , 81-H ) :   0.8809 
B(  3-N ,  5-C ) :   0.8284 B(  3-N , 31-C ) :   0.9663 B(  3-N , 54-C ) :   0.8470 
B(  3-N , 66-H ) :   0.7922 B(  4-C ,  5-C ) :   0.9322 B(  5-C ,  6-H ) :   0.9320 
B(  5-C ,  7-C ) :   0.8736 B(  7-C ,  8-C ) :   1.3304 B(  7-C , 16-C ) :   1.3526 
B(  8-C ,  9-H ) :   0.9670 B(  8-C , 10-C ) :   1.4012 B( 10-C , 11-H ) :   0.9812 
B( 10-C , 12-C ) :   1.3760 B( 12-C , 13-H ) :   0.9714 B( 12-C , 14-C ) :   1.3668 
B( 14-C , 15-H ) :   0.9854 B( 14-C , 16-C ) :   1.4050 B( 16-C , 17-H ) :   0.9720 
B( 18-C , 19-C ) :   0.9831 B( 18-C , 23-C ) :   0.9812 B( 18-C , 27-C ) :   0.9574 
B( 19-C , 20-H ) :   0.9609 B( 19-C , 21-H ) :   0.9621 B( 19-C , 22-H ) :   0.9635 
B( 23-C , 24-H ) :   0.9617 B( 23-C , 25-H ) :   0.9598 B( 23-C , 26-H ) :   0.9632 
B( 27-C , 28-H ) :   0.9662 B( 27-C , 29-H ) :   0.9641 B( 27-C , 30-H ) :   0.9643 
B( 31-C , 32-C ) :   1.4038 B( 31-C , 39-C ) :   1.3550 B( 32-C , 33-C ) :   1.2635 
B( 32-C , 41-C ) :   0.9847 B( 33-C , 34-H ) :   0.9720 B( 33-C , 35-C ) :   1.3972 
B( 35-C , 36-H ) :   0.9868 B( 35-C , 37-C ) :   1.3619 B( 37-C , 38-H ) :   0.9849 
B( 37-C , 39-C ) :   1.3552 B( 39-C , 40-H ) :   0.9775 B( 41-C , 42-C ) :   0.9683 
B( 41-C , 46-C ) :   0.9747 B( 41-C , 50-C ) :   0.9506 B( 42-C , 43-H ) :   0.9578 
B( 42-C , 44-H ) :   0.9538 B( 42-C , 45-H ) :   0.9583 B( 46-C , 47-H ) :   0.9578 
B( 46-C , 48-H ) :   0.9642 B( 46-C , 49-H ) :   0.9536 B( 50-C , 51-H ) :   0.9623 
B( 50-C , 52-H ) :   0.9659 B( 50-C , 53-H ) :   0.9660 B( 54-C , 55-C ) :   0.8973 
B( 55-C , 56-C ) :   1.3349 B( 55-C , 64-C ) :   1.3436 B( 56-C , 57-H ) :   0.9710 
B( 56-C , 58-C ) :   1.4207 B( 58-C , 59-H ) :   0.9736 B( 58-C , 60-C ) :   1.3800 
B( 60-C , 61-H ) :   0.9714 B( 60-C , 62-C ) :   1.3738 B( 62-C , 63-H ) :   0.9775 
B( 62-C , 64-C ) :   1.4367 B( 64-C , 65-H ) :   0.9347 B( 66-H , 67-O ) :   0.1882 
B( 67-O , 68-C ) :   1.5259 B( 68-C , 69-C ) :   0.9374 B( 68-C , 80-O ) :   1.6614 
B( 69-C , 70-C ) :   1.3663 B( 69-C , 78-C ) :   1.3525 B( 69-C , 80-O ) :  -0.1053 
B( 70-C , 71-H ) :   0.9620 B( 70-C , 72-C ) :   1.4319 B( 72-C , 73-H ) :   0.9741 
B( 72-C , 74-C ) :   1.3899 B( 74-C , 75-H ) :   0.9700 B( 74-C , 76-C ) :   1.3906 
B( 76-C , 77-H ) :   0.9754 B( 76-C , 78-C ) :   1.4233 B( 78-C , 79-H ) :   0.9470 


-------
TIMINGS
-------

Total SCF time: 0 days 0 hours 6 min 15 sec 

Total time                  ....     375.818 sec
Sum of individual times     ....     361.623 sec  ( 96.2%)

Fock matrix formation       ....     329.057 sec  ( 87.6%)
  Split-RI-J                ....      25.764 sec  (  7.8% of F)
  Chain of spheres X        ....     200.983 sec  ( 61.1% of F)
  XC integration            ....      46.355 sec  ( 14.1% of F)
    Basis function eval.    ....       2.207 sec  (  4.8% of XC)
    Density eval.           ....       6.756 sec  ( 14.6% of XC)
    XC-Functional eval.     ....       0.173 sec  (  0.4% of XC)
    XC-Potential eval.      ....       3.580 sec  (  7.7% of XC)
Diagonalization             ....       6.207 sec  (  1.7%)
Density matrix formation    ....       1.032 sec  (  0.3%)
Population analysis         ....       1.318 sec  (  0.4%)
Initial guess               ....       3.190 sec  (  0.8%)
Orbital Transformation      ....       0.000 sec  (  0.0%)
Orbital Orthonormalization  ....       0.000 sec  (  0.0%)
DIIS solution               ....       4.751 sec  (  1.3%)
SOSCF solution              ....       5.189 sec  (  1.4%)
Grid generation             ....      10.879 sec  (  2.9%)

Maximum memory used throughout the entire SCF-calculation: 583.4 MB
[1711561089.694676] [node139:316319:0]          mpool.c:43   UCX  WARN  object 0x13c72480 was not returned to mpool ucp_requests
[1711561089.694688] [node139:316319:0]          mpool.c:43   UCX  WARN  object 0x13c72b80 was not returned to mpool ucp_requests
[1711561089.694692] [node139:316319:0]          mpool.c:43   UCX  WARN  object 0x13c72f00 was not returned to mpool ucp_requests
[1711561089.695169] [node139:316322:0]          mpool.c:43   UCX  WARN  object 0x1325d980 was not returned to mpool ucp_requests
[1711561089.695183] [node139:316322:0]          mpool.c:43   UCX  WARN  object 0x1325db40 was not returned to mpool ucp_requests
[1711561089.695186] [node139:316322:0]          mpool.c:43   UCX  WARN  object 0x1325dd00 was not returned to mpool ucp_requests
[1711561089.694572] [node139:316325:0]          mpool.c:43   UCX  WARN  object 0x1388a800 was not returned to mpool ucp_requests
[1711561089.694593] [node139:316325:0]          mpool.c:43   UCX  WARN  object 0x1388ad40 was not returned to mpool ucp_requests
[1711561089.694596] [node139:316325:0]          mpool.c:43   UCX  WARN  object 0x1388af00 was not returned to mpool ucp_requests
[1711561089.694580] [node139:316310:0]          mpool.c:43   UCX  WARN  object 0x13cdcbc0 was not returned to mpool ucp_requests
[1711561089.694593] [node139:316310:0]          mpool.c:43   UCX  WARN  object 0x13cdcd80 was not returned to mpool ucp_requests
[1711561089.694596] [node139:316310:0]          mpool.c:43   UCX  WARN  object 0x13cdcf40 was not returned to mpool ucp_requests
[1711561089.694598] [node139:316310:0]          mpool.c:43   UCX  WARN  object 0x13cdd100 was not returned to mpool ucp_requests
[1711561089.720959] [node139:316324:0]          mpool.c:43   UCX  WARN  object 0x12da42c0 was not returned to mpool ucp_requests
[1711561089.720972] [node139:316324:0]          mpool.c:43   UCX  WARN  object 0x12da4b80 was not returned to mpool ucp_requests
[1711561089.720976] [node139:316324:0]          mpool.c:43   UCX  WARN  object 0x12da4f00 was not returned to mpool ucp_requests
[1711561089.720934] [node139:316332:0]          mpool.c:43   UCX  WARN  object 0x14585c80 was not returned to mpool ucp_requests
[1711561089.720952] [node139:316332:0]          mpool.c:43   UCX  WARN  object 0x14585e40 was not returned to mpool ucp_requests
[1711561089.720956] [node139:316332:0]          mpool.c:43   UCX  WARN  object 0x14586000 was not returned to mpool ucp_requests
[1711561089.720939] [node139:316309:0]          mpool.c:43   UCX  WARN  object 0x144239c0 was not returned to mpool ucp_requests
[1711561089.720952] [node139:316309:0]          mpool.c:43   UCX  WARN  object 0x14423b80 was not returned to mpool ucp_requests
[1711561089.720956] [node139:316309:0]          mpool.c:43   UCX  WARN  object 0x14423d40 was not returned to mpool ucp_requests
[1711561089.720960] [node139:316309:0]          mpool.c:43   UCX  WARN  object 0x144240c0 was not returned to mpool ucp_requests
[1711561089.720987] [node139:316336:0]          mpool.c:43   UCX  WARN  object 0x14a348c0 was not returned to mpool ucp_requests
[1711561089.721000] [node139:316336:0]          mpool.c:43   UCX  WARN  object 0x14a34a80 was not returned to mpool ucp_requests
[1711561089.721004] [node139:316336:0]          mpool.c:43   UCX  WARN  object 0x14a34c40 was not returned to mpool ucp_requests
[1711561089.721656] [node139:316333:0]          mpool.c:43   UCX  WARN  object 0x146bb980 was not returned to mpool ucp_requests
[1711561089.721666] [node139:316333:0]          mpool.c:43   UCX  WARN  object 0x146bbd00 was not returned to mpool ucp_requests
[1711561089.721671] [node139:316333:0]          mpool.c:43   UCX  WARN  object 0x146bbec0 was not returned to mpool ucp_requests
[1711561089.722377] [node139:316335:0]          mpool.c:43   UCX  WARN  object 0x130e1ac0 was not returned to mpool ucp_requests
[1711561089.722390] [node139:316335:0]          mpool.c:43   UCX  WARN  object 0x130e1c80 was not returned to mpool ucp_requests
[1711561089.722395] [node139:316335:0]          mpool.c:43   UCX  WARN  object 0x130e1e40 was not returned to mpool ucp_requests
[1711561089.722456] [node139:316312:0]          mpool.c:43   UCX  WARN  object 0x13f77840 was not returned to mpool ucp_requests
[1711561089.722469] [node139:316312:0]          mpool.c:43   UCX  WARN  object 0x13f77a00 was not returned to mpool ucp_requests
[1711561089.722472] [node139:316312:0]          mpool.c:43   UCX  WARN  object 0x13f77bc0 was not returned to mpool ucp_requests
[1711561089.722476] [node139:316312:0]          mpool.c:43   UCX  WARN  object 0x13f77d80 was not returned to mpool ucp_requests
[1711561089.723254] [node139:316328:0]          mpool.c:43   UCX  WARN  object 0x13a18a80 was not returned to mpool ucp_requests
[1711561089.723267] [node139:316328:0]          mpool.c:43   UCX  WARN  object 0x13a18c40 was not returned to mpool ucp_requests
[1711561089.723272] [node139:316328:0]          mpool.c:43   UCX  WARN  object 0x13a18fc0 was not returned to mpool ucp_requests
[1711561089.723415] [node139:316318:0]          mpool.c:43   UCX  WARN  object 0x13a77980 was not returned to mpool ucp_requests
[1711561089.723427] [node139:316318:0]          mpool.c:43   UCX  WARN  object 0x13a77b40 was not returned to mpool ucp_requests
[1711561089.723432] [node139:316318:0]          mpool.c:43   UCX  WARN  object 0x13a77ec0 was not returned to mpool ucp_requests
[1711561089.723827] [node139:316337:0]          mpool.c:43   UCX  WARN  object 0x12c4c800 was not returned to mpool ucp_requests
[1711561089.723838] [node139:316337:0]          mpool.c:43   UCX  WARN  object 0x12c4cb80 was not returned to mpool ucp_requests
[1711561089.723843] [node139:316337:0]          mpool.c:43   UCX  WARN  object 0x12c4cd40 was not returned to mpool ucp_requests
[1711561089.732032] [node139:316321:0]          mpool.c:43   UCX  WARN  object 0x13966240 was not returned to mpool ucp_requests
[1711561089.732043] [node139:316321:0]          mpool.c:43   UCX  WARN  object 0x13966b00 was not returned to mpool ucp_requests
[1711561089.732048] [node139:316321:0]          mpool.c:43   UCX  WARN  object 0x13966e80 was not returned to mpool ucp_requests
[1711561089.741344] [node139:316311:0]          mpool.c:43   UCX  WARN  object 0x13e3f900 was not returned to mpool ucp_requests
[1711561089.741358] [node139:316311:0]          mpool.c:43   UCX  WARN  object 0x13e3fac0 was not returned to mpool ucp_requests
[1711561089.741361] [node139:316311:0]          mpool.c:43   UCX  WARN  object 0x13e3fc80 was not returned to mpool ucp_requests
[1711561089.741364] [node139:316311:0]          mpool.c:43   UCX  WARN  object 0x13e3fe40 was not returned to mpool ucp_requests
[1711561089.741443] [node139:316320:0]          mpool.c:43   UCX  WARN  object 0x139c3ec0 was not returned to mpool ucp_requests
[1711561089.741458] [node139:316320:0]          mpool.c:43   UCX  WARN  object 0x139c4080 was not returned to mpool ucp_requests
[1711561089.741464] [node139:316320:0]          mpool.c:43   UCX  WARN  object 0x139c4240 was not returned to mpool ucp_requests
[1711561089.741833] [node139:316316:0]          mpool.c:43   UCX  WARN  object 0x13298680 was not returned to mpool ucp_requests
[1711561089.741849] [node139:316316:0]          mpool.c:43   UCX  WARN  object 0x13298bc0 was not returned to mpool ucp_requests
[1711561089.741854] [node139:316316:0]          mpool.c:43   UCX  WARN  object 0x13298d80 was not returned to mpool ucp_requests
[1711561089.744772] [node139:316329:0]          mpool.c:43   UCX  WARN  object 0x13165980 was not returned to mpool ucp_requests
[1711561089.744784] [node139:316329:0]          mpool.c:43   UCX  WARN  object 0x13165ec0 was not returned to mpool ucp_requests
[1711561089.744788] [node139:316329:0]          mpool.c:43   UCX  WARN  object 0x13166080 was not returned to mpool ucp_requests
[1711561089.745144] [node139:316314:0]          mpool.c:43   UCX  WARN  object 0x14193940 was not returned to mpool ucp_requests
[1711561089.745154] [node139:316314:0]          mpool.c:43   UCX  WARN  object 0x14193b00 was not returned to mpool ucp_requests
[1711561089.745157] [node139:316314:0]          mpool.c:43   UCX  WARN  object 0x14193cc0 was not returned to mpool ucp_requests
[1711561089.745161] [node139:316314:0]          mpool.c:43   UCX  WARN  object 0x14193e80 was not returned to mpool ucp_requests
[1711561089.745164] [node139:316314:0]          mpool.c:43   UCX  WARN  object 0x141943c0 was not returned to mpool ucp_requests
[1711561089.745386] [node139:316315:0]          mpool.c:43   UCX  WARN  object 0x13d8cbc0 was not returned to mpool ucp_requests
[1711561089.745406] [node139:316315:0]          mpool.c:43   UCX  WARN  object 0x13d8cd80 was not returned to mpool ucp_requests
[1711561089.745412] [node139:316315:0]          mpool.c:43   UCX  WARN  object 0x13d8cf40 was not returned to mpool ucp_requests
[1711561089.745415] [node139:316315:0]          mpool.c:43   UCX  WARN  object 0x13d8d100 was not returned to mpool ucp_requests
[1711561089.745418] [node139:316315:0]          mpool.c:43   UCX  WARN  object 0x13d8d640 was not returned to mpool ucp_requests
[1711561089.745518] [node139:316323:0]          mpool.c:43   UCX  WARN  object 0x133e3840 was not returned to mpool ucp_requests
[1711561089.745530] [node139:316323:0]          mpool.c:43   UCX  WARN  object 0x133e3d80 was not returned to mpool ucp_requests
[1711561089.745533] [node139:316323:0]          mpool.c:43   UCX  WARN  object 0x133e3f40 was not returned to mpool ucp_requests
[1711561089.745760] [node139:316331:0]          mpool.c:43   UCX  WARN  object 0x134ae980 was not returned to mpool ucp_requests
[1711561089.745777] [node139:316331:0]          mpool.c:43   UCX  WARN  object 0x134aeb40 was not returned to mpool ucp_requests
[1711561089.745782] [node139:316331:0]          mpool.c:43   UCX  WARN  object 0x134aed00 was not returned to mpool ucp_requests
[1711561089.749600] [node139:316313:0]          mpool.c:43   UCX  WARN  object 0x12fe1940 was not returned to mpool ucp_requests
[1711561089.749610] [node139:316313:0]          mpool.c:43   UCX  WARN  object 0x12fe1b00 was not returned to mpool ucp_requests
[1711561089.749615] [node139:316313:0]          mpool.c:43   UCX  WARN  object 0x12fe1cc0 was not returned to mpool ucp_requests
[1711561089.749618] [node139:316313:0]          mpool.c:43   UCX  WARN  object 0x12fe1e80 was not returned to mpool ucp_requests
[1711561089.757522] [node139:316317:0]          mpool.c:43   UCX  WARN  object 0x12a049c0 was not returned to mpool ucp_requests
[1711561089.757535] [node139:316317:0]          mpool.c:43   UCX  WARN  object 0x12a04b80 was not returned to mpool ucp_requests
[1711561089.757540] [node139:316317:0]          mpool.c:43   UCX  WARN  object 0x12a04d40 was not returned to mpool ucp_requests
[1711561089.799525] [node139:316334:0]          mpool.c:43   UCX  WARN  object 0x131a7c80 was not returned to mpool ucp_requests
[1711561089.799540] [node139:316334:0]          mpool.c:43   UCX  WARN  object 0x131a7e40 was not returned to mpool ucp_requests
[1711561089.799544] [node139:316334:0]          mpool.c:43   UCX  WARN  object 0x131a8000 was not returned to mpool ucp_requests
[1711561089.808663] [node139:316326:0]          mpool.c:43   UCX  WARN  object 0x1313a240 was not returned to mpool ucp_requests
[1711561089.808675] [node139:316326:0]          mpool.c:43   UCX  WARN  object 0x1313a780 was not returned to mpool ucp_requests
[1711561089.808679] [node139:316326:0]          mpool.c:43   UCX  WARN  object 0x1313ab00 was not returned to mpool ucp_requests
[1711561089.811847] [node139:316330:0]          mpool.c:43   UCX  WARN  object 0x13046a40 was not returned to mpool ucp_requests
[1711561089.811857] [node139:316330:0]          mpool.c:43   UCX  WARN  object 0x13046dc0 was not returned to mpool ucp_requests
[1711561089.811862] [node139:316330:0]          mpool.c:43   UCX  WARN  object 0x13046f80 was not returned to mpool ucp_requests
[1711561089.853595] [node139:316327:0]          mpool.c:43   UCX  WARN  object 0x12d13900 was not returned to mpool ucp_requests
[1711561089.853611] [node139:316327:0]          mpool.c:43   UCX  WARN  object 0x12d13c80 was not returned to mpool ucp_requests
[1711561089.853615] [node139:316327:0]          mpool.c:43   UCX  WARN  object 0x12d14000 was not returned to mpool ucp_requests


-------------------------------------------------------------------------------
                          DFT DISPERSION CORRECTION                            
                                                                               
                              DFTD3 V3.1  Rev 1                                
                          USING Becke-Johnson damping                          
-------------------------------------------------------------------------------
The PBE0 functional is recognized
Active option DFTDOPT                   ...         4   

molecular C6(AA) [au] = 70634.859483 


            DFT-D V3
 parameters
 s6 scaling factor         :     1.0000 
 a1 scaling factor         :     0.4145 
 s8 scaling factor         :     1.2177 
 a2 scaling factor         :     4.8593 
 ad hoc parameters k1-k3   :    16.0000     1.3333    -4.0000 

 Edisp/kcal,au: -74.453446400982  -0.118649106566 
 E6   /kcal   : -47.987920424 
 E8   /kcal   : -26.465525977 
 % E8         :  35.546408200 

-------------------------   ----------------
Dispersion correction           -0.118649107
-------------------------   ----------------


-------------------------   --------------------
FINAL SINGLE POINT ENERGY     -1805.022251716909
-------------------------   --------------------


           ************************************************************
           *        Program running with 30 parallel MPI-processes    *
           *              working on a common directory               *
           ************************************************************
------------------------------------------------------------------------------
                         ORCA SCF GRADIENT CALCULATION
------------------------------------------------------------------------------

 ... reading COSX grid (gridx3)
Gradient of the Kohn-Sham DFT energy:
Kohn-Sham wavefunction type      ... RKS
Hartree-Fock exchange scaling    ...    0.250
Number of operators              ...    1
Number of atoms                  ...   82
Basis set dimensions             ... 1542
Integral neglect threshold       ... 2.5e-11
Integral primitive cutoff        ... 2.5e-12
SHARK Integral package           ... ON

Nuc. rep. gradient       (SHARK) ... done (  0.0 sec)
HCore & Overlap gradient (SHARK) ... done (  1.3 sec)
RI-J gradient            (SHARK) ... done (  6.2 sec)
COSX-gradient                    ... done ( 46.5 sec)
Exchange-correlation gradient    ... done
Dispersion correction            ... done

------------------
CARTESIAN GRADIENT
------------------

   1   O   :    0.000027056   -0.000027252   -0.000016512
   2   O   :   -0.000016415   -0.000080634   -0.000021230
   3   N   :    0.000003262    0.000005959   -0.000005158
   4   N   :   -0.000048189   -0.000020047    0.000073862
   5   C   :   -0.000026248    0.000053876    0.000032771
   6   C   :   -0.000024068    0.000039705   -0.000006603
   7   H   :    0.000007609    0.000010982    0.000020051
   8   C   :   -0.000003876   -0.000021788    0.000028678
   9   C   :   -0.000033978    0.000008935    0.000009144
  10   H   :   -0.000033349   -0.000003693    0.000014296
  11   C   :    0.000001874    0.000006141    0.000006686
  12   H   :    0.000000456    0.000003306    0.000004412
  13   C   :    0.000009393    0.000004353   -0.000001511
  14   H   :    0.000005438    0.000005396    0.000003213
  15   C   :   -0.000000172    0.000005465    0.000001790
  16   H   :    0.000010305    0.000004890    0.000001244
  17   C   :   -0.000024896    0.000001800    0.000019722
  18   H   :    0.000004659    0.000003275   -0.000000529
  19   C   :   -0.000004143   -0.000010886    0.000014653
  20   C   :   -0.000006296    0.000008875    0.000012903
  21   H   :   -0.000008006    0.000006321    0.000007963
  22   H   :   -0.000005614    0.000009103    0.000016221
  23   H   :    0.000030589    0.000015413    0.000016890
  24   C   :   -0.000004124    0.000012181    0.000008921
  25   H   :   -0.000002289    0.000008160    0.000013746
  26   H   :   -0.000005310    0.000007959    0.000014904
  27   H   :   -0.000006111    0.000005739    0.000014918
  28   C   :    0.000001347    0.000008442    0.000016387
  29   H   :   -0.000000216    0.000011749    0.000015963
  30   H   :    0.000002263    0.000010698    0.000013908
  31   H   :    0.000001403    0.000009543    0.000013304
  32   C   :   -0.000002156    0.000033271   -0.000001386
  33   C   :    0.000010292    0.000021315    0.000006712
  34   C   :    0.000007433   -0.000005800   -0.000012606
  35   H   :    0.000010577    0.000000577   -0.000000634
  36   C   :    0.000004349   -0.000008996    0.000000736
  37   H   :   -0.000000613    0.000000417    0.000000141
  38   C   :    0.000007811    0.000007161    0.000011240
  39   H   :    0.000000659    0.000003736    0.000003673
  40   C   :   -0.000004850    0.000003245    0.000030220
  41   H   :    0.000004154   -0.000012320    0.000027001
  42   C   :   -0.000013039    0.000008764    0.000018522
  43   C   :    0.000001742    0.000034912   -0.000017210
  44   H   :    0.000011775   -0.000001746    0.000011327
  45   H   :   -0.000006157   -0.000044521    0.000006993
  46   H   :   -0.000028631   -0.000008793   -0.000047412
  47   C   :    0.000020951   -0.000026999   -0.000039398
  48   H   :    0.000009973   -0.000013502   -0.000008361
  49   H   :   -0.000074735    0.000040951    0.000007096
  50   H   :   -0.000004747    0.000002337    0.000005180
  51   C   :   -0.000011246   -0.000005045    0.000002452
  52   H   :   -0.000008334    0.000000506   -0.000011369
  53   H   :    0.000001308   -0.000005746   -0.000009295
  54   H   :    0.000000159   -0.000005074   -0.000009346
  55   C   :    0.000056743    0.000022366   -0.000040095
  56   C   :   -0.000027243   -0.000009359   -0.000015275
  57   C   :   -0.000015839   -0.000009637    0.000000962
  58   H   :   -0.000009500   -0.000003657   -0.000000913
  59   C   :   -0.000011059   -0.000000028   -0.000004494
  60   H   :   -0.000012671   -0.000004701   -0.000001888
  61   C   :   -0.000007883   -0.000003137    0.000003451
  62   H   :   -0.000015988   -0.000004582   -0.000000166
  63   C   :   -0.000012876    0.000001321    0.000004101
  64   H   :   -0.000011033   -0.000000122    0.000003153
  65   C   :   -0.000015029   -0.000020930   -0.000013728
  66   H   :   -0.000003665   -0.000013428   -0.000008938
  67   H   :    0.000062075    0.000133481   -0.000091882
  68   O   :    0.000111249   -0.000133699    0.000046532
  69   C   :   -0.000038488    0.000057215    0.000045337
  70   C   :    0.000031588   -0.000008298   -0.000026408
  71   C   :   -0.000019002   -0.000007652    0.000003052
  72   H   :   -0.000001385   -0.000005338   -0.000007934
  73   C   :   -0.000001951   -0.000003637   -0.000001593
  74   H   :   -0.000000025   -0.000003781   -0.000007615
  75   C   :    0.000003000    0.000000040   -0.000010834
  76   H   :    0.000004107   -0.000004576   -0.000007949
  77   C   :    0.000013760    0.000000516   -0.000008992
  78   H   :    0.000010035   -0.000000392   -0.000006900
  79   C   :    0.000009272    0.000019335    0.000001790
  80   H   :    0.000009475    0.000005976   -0.000031145
  81   O   :    0.000004402   -0.000029093   -0.000034973
  82   H   :    0.000006955    0.000016549    0.000009384

Difference to translation invariance:
           :   -0.0000919463    0.0001133700    0.0001153232

Difference to rotation invariance:
           :   -0.0006285510    0.0038459750   -0.0003680395

Norm of the cartesian gradient     ...    0.0003788247
RMS gradient                       ...    0.0000241530
MAX gradient                       ...    0.0001336990

-------
TIMINGS
-------

Total SCF gradient time            ...       82.712 sec

One electron gradient       ....       1.314 sec  (  1.6%)
RI-J Coulomb gradient       ....       6.202 sec  (  7.5%)
COSX gradient               ....      46.530 sec  ( 56.3%)
XC gradient                 ....       9.177 sec  ( 11.1%)
CPCM gradient               ....       2.761 sec  (  3.3%)
   A-Matrix (El+Nuc)        ....       0.846 sec  (  1.0%)
   Potential                ....       1.915 sec  (  2.3%)

Maximum memory used throughout the entire SCFGRAD-calculation: 367.2 MB

                            ***************************************
                            *     ORCA property calculations      *
                            ***************************************

                                    ---------------------
                                    Active property flags
                                    ---------------------
   (+) Dipole Moment


------------------------------------------------------------------------------
                       ORCA ELECTRIC PROPERTIES CALCULATION
------------------------------------------------------------------------------

Dipole Moment Calculation                       ... on
Quadrupole Moment Calculation                   ... off
Polarizability Calculation                      ... off
GBWName                                         ... ImineBzOH8rpostfreq.gbw
Electron density                                ... ImineBzOH8rpostfreq.scfp
The origin for moment calculation is the CENTER OF MASS  = ( 7.162976,  9.491797  5.405103)

-------------
DIPOLE MOMENT
-------------
                                X             Y             Z
Electronic contribution:      9.47722      -7.19082      -2.29762
Nuclear contribution   :    -15.29117      11.44583       2.89034
                        -----------------------------------------
Total Dipole Moment    :     -5.81396       4.25501       0.59271
                        -----------------------------------------
Magnitude (a.u.)       :      7.22900
Magnitude (Debye)      :     18.37466


--------------------
Rotational spectrum 
--------------------
 
Rotational constants in cm-1:     0.003512     0.002489     0.001914 
Rotational constants in MHz :   105.296866    74.610547    57.392772 

 Dipole components along the rotational axes: 
x,y,z [a.u.] :     5.223462    -2.234299    -4.470103 
x,y,z [Debye]:    13.276986    -5.679137   -11.362099 

 

----------------------------------------------------------------------------
                           ORCA NUMERICAL FREQUENCIES
                              (30-process run)
----------------------------------------------------------------------------

Number of atoms                ... 82
Central differences            ... used
Number of displacements        ... 492
Numerical increment            ... 5.000e-03 bohr
IR-spectrum generation         ... on
Raman-spectrum generation      ... off
Surface Crossing Hessian       ... off

The output will be reduced. Please look at the following files:
SCF program output             ... >ImineBzOH8rpostfreq.lastscf
Integral program output        ... >ImineBzOH8rpostfreq.lastint
Gradient program output        ... >ImineBzOH8rpostfreq.lastgrad
Dipole moment program output   ... >ImineBzOH8rpostfreq.lastmom
AutoCI program output          ... >ImineBzOH8rpostfreq.lastautoci

	<< Calculating on displaced geometry   9 (of 492) >>
	<< Calculating on displaced geometry  26 (of 492) >>
	<< Calculating on displaced geometry  21 (of 492) >>
	<< Calculating on displaced geometry  13 (of 492) >>
	<< Calculating on displaced geometry  29 (of 492) >>
	<< Calculating on displaced geometry  10 (of 492) >>
	<< Calculating on displaced geometry  20 (of 492) >>
	<< Calculating on displaced geometry  16 (of 492) >>
	<< Calculating on displaced geometry  24 (of 492) >>
	<< Calculating on displaced geometry  27 (of 492) >>
	<< Calculating on displaced geometry   5 (of 492) >>
	<< Calculating on displaced geometry  15 (of 492) >>
	<< Calculating on displaced geometry  25 (of 492) >>
	<< Calculating on displaced geometry  28 (of 492) >>
	<< Calculating on displaced geometry   3 (of 492) >>
	<< Calculating on displaced geometry   4 (of 492) >>
	<< Calculating on displaced geometry  30 (of 492) >>
	<< Calculating on displaced geometry  12 (of 492) >>
	<< Calculating on displaced geometry   8 (of 492) >>
	<< Calculating on displaced geometry  18 (of 492) >>
	<< Calculating on displaced geometry  23 (of 492) >>
	<< Calculating on displaced geometry  22 (of 492) >>
	<< Calculating on displaced geometry  17 (of 492) >>
	<< Calculating on displaced geometry   7 (of 492) >>
	<< Calculating on displaced geometry  11 (of 492) >>
	<< Calculating on displaced geometry  14 (of 492) >>
	<< Calculating on displaced geometry   2 (of 492) >>
	<< Calculating on displaced geometry  19 (of 492) >>
	<< Calculating on displaced geometry   6 (of 492) >>
	<< Calculating on displaced geometry   1 (of 492) >>
	<< Calculating on displaced geometry  32 (of 492) >>
	<< Calculating on displaced geometry  31 (of 492) >>
	<< Calculating on displaced geometry  33 (of 492) >>
	<< Calculating on displaced geometry  34 (of 492) >>
	<< Calculating on displaced geometry  35 (of 492) >>
	<< Calculating on displaced geometry  36 (of 492) >>
	<< Calculating on displaced geometry  37 (of 492) >>
	<< Calculating on displaced geometry  38 (of 492) >>
	<< Calculating on displaced geometry  39 (of 492) >>
	<< Calculating on displaced geometry  40 (of 492) >>
	<< Calculating on displaced geometry  41 (of 492) >>
	<< Calculating on displaced geometry  42 (of 492) >>
	<< Calculating on displaced geometry  43 (of 492) >>
	<< Calculating on displaced geometry  44 (of 492) >>
	<< Calculating on displaced geometry  45 (of 492) >>
	<< Calculating on displaced geometry  46 (of 492) >>
	<< Calculating on displaced geometry  47 (of 492) >>
	<< Calculating on displaced geometry  48 (of 492) >>
	<< Calculating on displaced geometry  49 (of 492) >>
	<< Calculating on displaced geometry  50 (of 492) >>
	<< Calculating on displaced geometry  51 (of 492) >>
	<< Calculating on displaced geometry  52 (of 492) >>
	<< Calculating on displaced geometry  53 (of 492) >>
	<< Calculating on displaced geometry  54 (of 492) >>
	<< Calculating on displaced geometry  55 (of 492) >>
	<< Calculating on displaced geometry  56 (of 492) >>
	<< Calculating on displaced geometry  57 (of 492) >>
	<< Calculating on displaced geometry  58 (of 492) >>
	<< Calculating on displaced geometry  59 (of 492) >>
	<< Calculating on displaced geometry  60 (of 492) >>
	<< Calculating on displaced geometry  61 (of 492) >>
	<< Calculating on displaced geometry  62 (of 492) >>
	<< Calculating on displaced geometry  63 (of 492) >>
	<< Calculating on displaced geometry  64 (of 492) >>
	<< Calculating on displaced geometry  65 (of 492) >>
	<< Calculating on displaced geometry  66 (of 492) >>
	<< Calculating on displaced geometry  67 (of 492) >>
	<< Calculating on displaced geometry  68 (of 492) >>
	<< Calculating on displaced geometry  69 (of 492) >>
	<< Calculating on displaced geometry  70 (of 492) >>
	<< Calculating on displaced geometry  71 (of 492) >>
	<< Calculating on displaced geometry  72 (of 492) >>
	<< Calculating on displaced geometry  73 (of 492) >>
	<< Calculating on displaced geometry  74 (of 492) >>
	<< Calculating on displaced geometry  75 (of 492) >>
	<< Calculating on displaced geometry  76 (of 492) >>
	<< Calculating on displaced geometry  77 (of 492) >>
	<< Calculating on displaced geometry  78 (of 492) >>
	<< Calculating on displaced geometry  79 (of 492) >>
	<< Calculating on displaced geometry  80 (of 492) >>
	<< Calculating on displaced geometry  81 (of 492) >>
	<< Calculating on displaced geometry  82 (of 492) >>
	<< Calculating on displaced geometry  83 (of 492) >>
	<< Calculating on displaced geometry  84 (of 492) >>
	<< Calculating on displaced geometry  85 (of 492) >>
	<< Calculating on displaced geometry  86 (of 492) >>
	<< Calculating on displaced geometry  87 (of 492) >>
	<< Calculating on displaced geometry  88 (of 492) >>
	<< Calculating on displaced geometry  89 (of 492) >>
	<< Calculating on displaced geometry  90 (of 492) >>
	<< Calculating on displaced geometry  91 (of 492) >>
	<< Calculating on displaced geometry  92 (of 492) >>
	<< Calculating on displaced geometry  93 (of 492) >>
	<< Calculating on displaced geometry  94 (of 492) >>
	<< Calculating on displaced geometry  95 (of 492) >>
	<< Calculating on displaced geometry  96 (of 492) >>
	<< Calculating on displaced geometry  98 (of 492) >>
	<< Calculating on displaced geometry  97 (of 492) >>
	<< Calculating on displaced geometry  99 (of 492) >>
	<< Calculating on displaced geometry 100 (of 492) >>
	<< Calculating on displaced geometry 101 (of 492) >>
	<< Calculating on displaced geometry 102 (of 492) >>
	<< Calculating on displaced geometry 103 (of 492) >>
	<< Calculating on displaced geometry 104 (of 492) >>
	<< Calculating on displaced geometry 105 (of 492) >>
	<< Calculating on displaced geometry 106 (of 492) >>
	<< Calculating on displaced geometry 107 (of 492) >>
	<< Calculating on displaced geometry 108 (of 492) >>
	<< Calculating on displaced geometry 109 (of 492) >>
	<< Calculating on displaced geometry 110 (of 492) >>
	<< Calculating on displaced geometry 111 (of 492) >>
	<< Calculating on displaced geometry 112 (of 492) >>
	<< Calculating on displaced geometry 113 (of 492) >>
	<< Calculating on displaced geometry 114 (of 492) >>
	<< Calculating on displaced geometry 115 (of 492) >>
	<< Calculating on displaced geometry 116 (of 492) >>
	<< Calculating on displaced geometry 117 (of 492) >>
	<< Calculating on displaced geometry 118 (of 492) >>
	<< Calculating on displaced geometry 119 (of 492) >>
	<< Calculating on displaced geometry 120 (of 492) >>
	<< Calculating on displaced geometry 121 (of 492) >>
	<< Calculating on displaced geometry 122 (of 492) >>
	<< Calculating on displaced geometry 123 (of 492) >>
	<< Calculating on displaced geometry 124 (of 492) >>
	<< Calculating on displaced geometry 125 (of 492) >>
	<< Calculating on displaced geometry 126 (of 492) >>
	<< Calculating on displaced geometry 127 (of 492) >>
	<< Calculating on displaced geometry 128 (of 492) >>
	<< Calculating on displaced geometry 129 (of 492) >>
	<< Calculating on displaced geometry 130 (of 492) >>
	<< Calculating on displaced geometry 131 (of 492) >>
	<< Calculating on displaced geometry 132 (of 492) >>
	<< Calculating on displaced geometry 133 (of 492) >>
	<< Calculating on displaced geometry 134 (of 492) >>
	<< Calculating on displaced geometry 135 (of 492) >>
	<< Calculating on displaced geometry 136 (of 492) >>
	<< Calculating on displaced geometry 137 (of 492) >>
	<< Calculating on displaced geometry 138 (of 492) >>
	<< Calculating on displaced geometry 139 (of 492) >>
	<< Calculating on displaced geometry 140 (of 492) >>
	<< Calculating on displaced geometry 141 (of 492) >>
	<< Calculating on displaced geometry 142 (of 492) >>
	<< Calculating on displaced geometry 143 (of 492) >>
	<< Calculating on displaced geometry 144 (of 492) >>
	<< Calculating on displaced geometry 145 (of 492) >>
	<< Calculating on displaced geometry 146 (of 492) >>
	<< Calculating on displaced geometry 147 (of 492) >>
	<< Calculating on displaced geometry 148 (of 492) >>
	<< Calculating on displaced geometry 149 (of 492) >>
	<< Calculating on displaced geometry 150 (of 492) >>
	<< Calculating on displaced geometry 151 (of 492) >>
	<< Calculating on displaced geometry 152 (of 492) >>
	<< Calculating on displaced geometry 153 (of 492) >>
	<< Calculating on displaced geometry 154 (of 492) >>
	<< Calculating on displaced geometry 155 (of 492) >>
	<< Calculating on displaced geometry 156 (of 492) >>
	<< Calculating on displaced geometry 157 (of 492) >>
	<< Calculating on displaced geometry 158 (of 492) >>
	<< Calculating on displaced geometry 159 (of 492) >>
	<< Calculating on displaced geometry 160 (of 492) >>
	<< Calculating on displaced geometry 161 (of 492) >>
	<< Calculating on displaced geometry 162 (of 492) >>
	<< Calculating on displaced geometry 163 (of 492) >>
	<< Calculating on displaced geometry 164 (of 492) >>
	<< Calculating on displaced geometry 165 (of 492) >>
	<< Calculating on displaced geometry 166 (of 492) >>
	<< Calculating on displaced geometry 167 (of 492) >>
	<< Calculating on displaced geometry 168 (of 492) >>
	<< Calculating on displaced geometry 169 (of 492) >>
	<< Calculating on displaced geometry 170 (of 492) >>
	<< Calculating on displaced geometry 171 (of 492) >>
	<< Calculating on displaced geometry 172 (of 492) >>
	<< Calculating on displaced geometry 173 (of 492) >>
	<< Calculating on displaced geometry 174 (of 492) >>
	<< Calculating on displaced geometry 175 (of 492) >>
	<< Calculating on displaced geometry 176 (of 492) >>
	<< Calculating on displaced geometry 177 (of 492) >>
	<< Calculating on displaced geometry 178 (of 492) >>
	<< Calculating on displaced geometry 179 (of 492) >>
	<< Calculating on displaced geometry 180 (of 492) >>
	<< Calculating on displaced geometry 181 (of 492) >>
	<< Calculating on displaced geometry 182 (of 492) >>
	<< Calculating on displaced geometry 183 (of 492) >>
	<< Calculating on displaced geometry 184 (of 492) >>
	<< Calculating on displaced geometry 185 (of 492) >>
	<< Calculating on displaced geometry 186 (of 492) >>
	<< Calculating on displaced geometry 187 (of 492) >>
	<< Calculating on displaced geometry 188 (of 492) >>
	<< Calculating on displaced geometry 189 (of 492) >>
	<< Calculating on displaced geometry 190 (of 492) >>
	<< Calculating on displaced geometry 191 (of 492) >>
	<< Calculating on displaced geometry 192 (of 492) >>
	<< Calculating on displaced geometry 193 (of 492) >>
	<< Calculating on displaced geometry 194 (of 492) >>
	<< Calculating on displaced geometry 195 (of 492) >>
	<< Calculating on displaced geometry 196 (of 492) >>
	<< Calculating on displaced geometry 197 (of 492) >>
	<< Calculating on displaced geometry 198 (of 492) >>
	<< Calculating on displaced geometry 199 (of 492) >>
	<< Calculating on displaced geometry 200 (of 492) >>
	<< Calculating on displaced geometry 201 (of 492) >>
	<< Calculating on displaced geometry 202 (of 492) >>
	<< Calculating on displaced geometry 203 (of 492) >>
	<< Calculating on displaced geometry 204 (of 492) >>
	<< Calculating on displaced geometry 205 (of 492) >>
	<< Calculating on displaced geometry 206 (of 492) >>
	<< Calculating on displaced geometry 207 (of 492) >>
	<< Calculating on displaced geometry 208 (of 492) >>
	<< Calculating on displaced geometry 209 (of 492) >>
	<< Calculating on displaced geometry 210 (of 492) >>
	<< Calculating on displaced geometry 211 (of 492) >>
	<< Calculating on displaced geometry 212 (of 492) >>
	<< Calculating on displaced geometry 213 (of 492) >>
	<< Calculating on displaced geometry 214 (of 492) >>
	<< Calculating on displaced geometry 215 (of 492) >>
	<< Calculating on displaced geometry 216 (of 492) >>
	<< Calculating on displaced geometry 217 (of 492) >>
	<< Calculating on displaced geometry 218 (of 492) >>
	<< Calculating on displaced geometry 219 (of 492) >>
	<< Calculating on displaced geometry 220 (of 492) >>
	<< Calculating on displaced geometry 221 (of 492) >>
	<< Calculating on displaced geometry 222 (of 492) >>
	<< Calculating on displaced geometry 223 (of 492) >>
	<< Calculating on displaced geometry 224 (of 492) >>
	<< Calculating on displaced geometry 225 (of 492) >>
	<< Calculating on displaced geometry 226 (of 492) >>
	<< Calculating on displaced geometry 227 (of 492) >>
	<< Calculating on displaced geometry 228 (of 492) >>
	<< Calculating on displaced geometry 229 (of 492) >>
	<< Calculating on displaced geometry 230 (of 492) >>
	<< Calculating on displaced geometry 231 (of 492) >>
	<< Calculating on displaced geometry 232 (of 492) >>
	<< Calculating on displaced geometry 233 (of 492) >>
	<< Calculating on displaced geometry 234 (of 492) >>
	<< Calculating on displaced geometry 236 (of 492) >>
	<< Calculating on displaced geometry 235 (of 492) >>
	<< Calculating on displaced geometry 237 (of 492) >>
	<< Calculating on displaced geometry 238 (of 492) >>
	<< Calculating on displaced geometry 239 (of 492) >>
	<< Calculating on displaced geometry 240 (of 492) >>
	<< Calculating on displaced geometry 242 (of 492) >>
	<< Calculating on displaced geometry 241 (of 492) >>
	<< Calculating on displaced geometry 243 (of 492) >>
	<< Calculating on displaced geometry 244 (of 492) >>
	<< Calculating on displaced geometry 245 (of 492) >>
	<< Calculating on displaced geometry 246 (of 492) >>
	<< Calculating on displaced geometry 247 (of 492) >>
	<< Calculating on displaced geometry 248 (of 492) >>
	<< Calculating on displaced geometry 249 (of 492) >>
	<< Calculating on displaced geometry 250 (of 492) >>
	<< Calculating on displaced geometry 251 (of 492) >>
	<< Calculating on displaced geometry 252 (of 492) >>
	<< Calculating on displaced geometry 253 (of 492) >>
	<< Calculating on displaced geometry 254 (of 492) >>
	<< Calculating on displaced geometry 255 (of 492) >>
	<< Calculating on displaced geometry 256 (of 492) >>
	<< Calculating on displaced geometry 257 (of 492) >>
	<< Calculating on displaced geometry 258 (of 492) >>
	<< Calculating on displaced geometry 259 (of 492) >>
	<< Calculating on displaced geometry 260 (of 492) >>
	<< Calculating on displaced geometry 261 (of 492) >>
	<< Calculating on displaced geometry 262 (of 492) >>
	<< Calculating on displaced geometry 263 (of 492) >>
	<< Calculating on displaced geometry 264 (of 492) >>
	<< Calculating on displaced geometry 265 (of 492) >>
	<< Calculating on displaced geometry 266 (of 492) >>
	<< Calculating on displaced geometry 267 (of 492) >>
	<< Calculating on displaced geometry 268 (of 492) >>
	<< Calculating on displaced geometry 269 (of 492) >>
	<< Calculating on displaced geometry 270 (of 492) >>
	<< Calculating on displaced geometry 271 (of 492) >>
	<< Calculating on displaced geometry 272 (of 492) >>
	<< Calculating on displaced geometry 273 (of 492) >>
	<< Calculating on displaced geometry 274 (of 492) >>
	<< Calculating on displaced geometry 275 (of 492) >>
	<< Calculating on displaced geometry 276 (of 492) >>
	<< Calculating on displaced geometry 277 (of 492) >>
	<< Calculating on displaced geometry 278 (of 492) >>
	<< Calculating on displaced geometry 279 (of 492) >>
	<< Calculating on displaced geometry 280 (of 492) >>
	<< Calculating on displaced geometry 281 (of 492) >>
	<< Calculating on displaced geometry 282 (of 492) >>
	<< Calculating on displaced geometry 283 (of 492) >>
	<< Calculating on displaced geometry 284 (of 492) >>
	<< Calculating on displaced geometry 285 (of 492) >>
	<< Calculating on displaced geometry 286 (of 492) >>
	<< Calculating on displaced geometry 287 (of 492) >>
	<< Calculating on displaced geometry 288 (of 492) >>
	<< Calculating on displaced geometry 289 (of 492) >>
	<< Calculating on displaced geometry 290 (of 492) >>
	<< Calculating on displaced geometry 291 (of 492) >>
	<< Calculating on displaced geometry 292 (of 492) >>
	<< Calculating on displaced geometry 293 (of 492) >>
	<< Calculating on displaced geometry 294 (of 492) >>
	<< Calculating on displaced geometry 295 (of 492) >>
	<< Calculating on displaced geometry 296 (of 492) >>
	<< Calculating on displaced geometry 297 (of 492) >>
	<< Calculating on displaced geometry 298 (of 492) >>
	<< Calculating on displaced geometry 299 (of 492) >>
	<< Calculating on displaced geometry 300 (of 492) >>
	<< Calculating on displaced geometry 301 (of 492) >>
	<< Calculating on displaced geometry 302 (of 492) >>
	<< Calculating on displaced geometry 303 (of 492) >>
	<< Calculating on displaced geometry 304 (of 492) >>
	<< Calculating on displaced geometry 305 (of 492) >>
	<< Calculating on displaced geometry 306 (of 492) >>
	<< Calculating on displaced geometry 307 (of 492) >>
	<< Calculating on displaced geometry 308 (of 492) >>
	<< Calculating on displaced geometry 309 (of 492) >>
	<< Calculating on displaced geometry 310 (of 492) >>
	<< Calculating on displaced geometry 311 (of 492) >>
	<< Calculating on displaced geometry 312 (of 492) >>
	<< Calculating on displaced geometry 313 (of 492) >>
	<< Calculating on displaced geometry 314 (of 492) >>
	<< Calculating on displaced geometry 315 (of 492) >>
	<< Calculating on displaced geometry 316 (of 492) >>
	<< Calculating on displaced geometry 317 (of 492) >>
	<< Calculating on displaced geometry 318 (of 492) >>
	<< Calculating on displaced geometry 319 (of 492) >>
	<< Calculating on displaced geometry 320 (of 492) >>
	<< Calculating on displaced geometry 321 (of 492) >>
	<< Calculating on displaced geometry 323 (of 492) >>
	<< Calculating on displaced geometry 322 (of 492) >>
	<< Calculating on displaced geometry 324 (of 492) >>
	<< Calculating on displaced geometry 325 (of 492) >>
	<< Calculating on displaced geometry 326 (of 492) >>
	<< Calculating on displaced geometry 327 (of 492) >>
	<< Calculating on displaced geometry 328 (of 492) >>
	<< Calculating on displaced geometry 329 (of 492) >>
	<< Calculating on displaced geometry 330 (of 492) >>
	<< Calculating on displaced geometry 331 (of 492) >>
	<< Calculating on displaced geometry 332 (of 492) >>
	<< Calculating on displaced geometry 333 (of 492) >>
	<< Calculating on displaced geometry 334 (of 492) >>
	<< Calculating on displaced geometry 335 (of 492) >>
	<< Calculating on displaced geometry 336 (of 492) >>
	<< Calculating on displaced geometry 337 (of 492) >>
	<< Calculating on displaced geometry 338 (of 492) >>
	<< Calculating on displaced geometry 339 (of 492) >>
	<< Calculating on displaced geometry 340 (of 492) >>
	<< Calculating on displaced geometry 341 (of 492) >>
	<< Calculating on displaced geometry 342 (of 492) >>
	<< Calculating on displaced geometry 343 (of 492) >>
	<< Calculating on displaced geometry 344 (of 492) >>
	<< Calculating on displaced geometry 345 (of 492) >>
	<< Calculating on displaced geometry 346 (of 492) >>
	<< Calculating on displaced geometry 347 (of 492) >>
	<< Calculating on displaced geometry 348 (of 492) >>
	<< Calculating on displaced geometry 349 (of 492) >>
	<< Calculating on displaced geometry 350 (of 492) >>
	<< Calculating on displaced geometry 353 (of 492) >>
	<< Calculating on displaced geometry 352 (of 492) >>
	<< Calculating on displaced geometry 351 (of 492) >>
	<< Calculating on displaced geometry 354 (of 492) >>
	<< Calculating on displaced geometry 355 (of 492) >>
	<< Calculating on displaced geometry 356 (of 492) >>
	<< Calculating on displaced geometry 357 (of 492) >>
	<< Calculating on displaced geometry 358 (of 492) >>
	<< Calculating on displaced geometry 359 (of 492) >>
	<< Calculating on displaced geometry 360 (of 492) >>
	<< Calculating on displaced geometry 361 (of 492) >>
	<< Calculating on displaced geometry 362 (of 492) >>
	<< Calculating on displaced geometry 363 (of 492) >>
	<< Calculating on displaced geometry 364 (of 492) >>
	<< Calculating on displaced geometry 365 (of 492) >>
	<< Calculating on displaced geometry 366 (of 492) >>
	<< Calculating on displaced geometry 367 (of 492) >>
	<< Calculating on displaced geometry 368 (of 492) >>
	<< Calculating on displaced geometry 369 (of 492) >>
	<< Calculating on displaced geometry 370 (of 492) >>
	<< Calculating on displaced geometry 371 (of 492) >>
	<< Calculating on displaced geometry 372 (of 492) >>
	<< Calculating on displaced geometry 373 (of 492) >>
	<< Calculating on displaced geometry 374 (of 492) >>
	<< Calculating on displaced geometry 375 (of 492) >>
	<< Calculating on displaced geometry 376 (of 492) >>
	<< Calculating on displaced geometry 377 (of 492) >>
	<< Calculating on displaced geometry 378 (of 492) >>
	<< Calculating on displaced geometry 379 (of 492) >>
	<< Calculating on displaced geometry 381 (of 492) >>
	<< Calculating on displaced geometry 380 (of 492) >>
	<< Calculating on displaced geometry 383 (of 492) >>
	<< Calculating on displaced geometry 382 (of 492) >>
	<< Calculating on displaced geometry 384 (of 492) >>
	<< Calculating on displaced geometry 385 (of 492) >>
	<< Calculating on displaced geometry 386 (of 492) >>
	<< Calculating on displaced geometry 387 (of 492) >>
	<< Calculating on displaced geometry 388 (of 492) >>
	<< Calculating on displaced geometry 389 (of 492) >>
	<< Calculating on displaced geometry 390 (of 492) >>
	<< Calculating on displaced geometry 391 (of 492) >>
	<< Calculating on displaced geometry 392 (of 492) >>
	<< Calculating on displaced geometry 393 (of 492) >>
	<< Calculating on displaced geometry 394 (of 492) >>
	<< Calculating on displaced geometry 395 (of 492) >>
	<< Calculating on displaced geometry 396 (of 492) >>
	<< Calculating on displaced geometry 397 (of 492) >>
	<< Calculating on displaced geometry 398 (of 492) >>
	<< Calculating on displaced geometry 399 (of 492) >>
	<< Calculating on displaced geometry 400 (of 492) >>
	<< Calculating on displaced geometry 401 (of 492) >>
	<< Calculating on displaced geometry 402 (of 492) >>
	<< Calculating on displaced geometry 403 (of 492) >>
	<< Calculating on displaced geometry 404 (of 492) >>
	<< Calculating on displaced geometry 405 (of 492) >>
	<< Calculating on displaced geometry 406 (of 492) >>
	<< Calculating on displaced geometry 407 (of 492) >>
	<< Calculating on displaced geometry 408 (of 492) >>
	<< Calculating on displaced geometry 409 (of 492) >>
	<< Calculating on displaced geometry 410 (of 492) >>
	<< Calculating on displaced geometry 411 (of 492) >>
	<< Calculating on displaced geometry 412 (of 492) >>
	<< Calculating on displaced geometry 413 (of 492) >>
	<< Calculating on displaced geometry 414 (of 492) >>
	<< Calculating on displaced geometry 415 (of 492) >>
	<< Calculating on displaced geometry 416 (of 492) >>
	<< Calculating on displaced geometry 417 (of 492) >>
	<< Calculating on displaced geometry 418 (of 492) >>
	<< Calculating on displaced geometry 419 (of 492) >>
	<< Calculating on displaced geometry 420 (of 492) >>
	<< Calculating on displaced geometry 421 (of 492) >>
	<< Calculating on displaced geometry 422 (of 492) >>
	<< Calculating on displaced geometry 423 (of 492) >>
	<< Calculating on displaced geometry 424 (of 492) >>
	<< Calculating on displaced geometry 425 (of 492) >>
	<< Calculating on displaced geometry 426 (of 492) >>
	<< Calculating on displaced geometry 427 (of 492) >>
	<< Calculating on displaced geometry 428 (of 492) >>
	<< Calculating on displaced geometry 429 (of 492) >>
	<< Calculating on displaced geometry 430 (of 492) >>
	<< Calculating on displaced geometry 431 (of 492) >>
	<< Calculating on displaced geometry 432 (of 492) >>
	<< Calculating on displaced geometry 433 (of 492) >>
	<< Calculating on displaced geometry 434 (of 492) >>
	<< Calculating on displaced geometry 435 (of 492) >>
	<< Calculating on displaced geometry 436 (of 492) >>
	<< Calculating on displaced geometry 437 (of 492) >>
	<< Calculating on displaced geometry 438 (of 492) >>
	<< Calculating on displaced geometry 439 (of 492) >>
	<< Calculating on displaced geometry 440 (of 492) >>
	<< Calculating on displaced geometry 441 (of 492) >>
	<< Calculating on displaced geometry 442 (of 492) >>
	<< Calculating on displaced geometry 443 (of 492) >>
	<< Calculating on displaced geometry 444 (of 492) >>
	<< Calculating on displaced geometry 445 (of 492) >>
	<< Calculating on displaced geometry 446 (of 492) >>
	<< Calculating on displaced geometry 447 (of 492) >>
	<< Calculating on displaced geometry 448 (of 492) >>
	<< Calculating on displaced geometry 449 (of 492) >>
	<< Calculating on displaced geometry 450 (of 492) >>
	<< Calculating on displaced geometry 451 (of 492) >>
	<< Calculating on displaced geometry 452 (of 492) >>
	<< Calculating on displaced geometry 453 (of 492) >>
	<< Calculating on displaced geometry 454 (of 492) >>
	<< Calculating on displaced geometry 455 (of 492) >>
	<< Calculating on displaced geometry 456 (of 492) >>
	<< Calculating on displaced geometry 457 (of 492) >>
	<< Calculating on displaced geometry 458 (of 492) >>
	<< Calculating on displaced geometry 459 (of 492) >>
	<< Calculating on displaced geometry 460 (of 492) >>
	<< Calculating on displaced geometry 461 (of 492) >>
	<< Calculating on displaced geometry 462 (of 492) >>
	<< Calculating on displaced geometry 463 (of 492) >>
	<< Calculating on displaced geometry 464 (of 492) >>
	<< Calculating on displaced geometry 465 (of 492) >>
	<< Calculating on displaced geometry 466 (of 492) >>
	<< Calculating on displaced geometry 467 (of 492) >>
	<< Calculating on displaced geometry 468 (of 492) >>
	<< Calculating on displaced geometry 469 (of 492) >>
	<< Calculating on displaced geometry 470 (of 492) >>
	<< Calculating on displaced geometry 471 (of 492) >>
	<< Calculating on displaced geometry 472 (of 492) >>
	<< Calculating on displaced geometry 473 (of 492) >>
	<< Calculating on displaced geometry 474 (of 492) >>
	<< Calculating on displaced geometry 475 (of 492) >>
	<< Calculating on displaced geometry 476 (of 492) >>
	<< Calculating on displaced geometry 477 (of 492) >>
	<< Calculating on displaced geometry 478 (of 492) >>
	<< Calculating on displaced geometry 479 (of 492) >>
	<< Calculating on displaced geometry 480 (of 492) >>
	<< Calculating on displaced geometry 481 (of 492) >>
	<< Calculating on displaced geometry 482 (of 492) >>
	<< Calculating on displaced geometry 483 (of 492) >>
	<< Calculating on displaced geometry 484 (of 492) >>
	<< Calculating on displaced geometry 485 (of 492) >>
	<< Calculating on displaced geometry 486 (of 492) >>
	<< Calculating on displaced geometry 487 (of 492) >>
	<< Calculating on displaced geometry 488 (of 492) >>
	<< Calculating on displaced geometry 489 (of 492) >>
	<< Calculating on displaced geometry 490 (of 492) >>
	<< Calculating on displaced geometry 491 (of 492) >>
	<< Calculating on displaced geometry 492 (of 492) >>

-----------------------
VIBRATIONAL FREQUENCIES
-----------------------

Scaling factor for frequencies =  1.000000000 (already applied!)

   0:         0.00 cm**-1
   1:         0.00 cm**-1
   2:         0.00 cm**-1
   3:         0.00 cm**-1
   4:         0.00 cm**-1
   5:         0.00 cm**-1
   6:         5.66 cm**-1
   7:        16.09 cm**-1
   8:        20.55 cm**-1
   9:        23.27 cm**-1
  10:        28.17 cm**-1
  11:        34.07 cm**-1
  12:        40.97 cm**-1
  13:        45.24 cm**-1
  14:        47.37 cm**-1
  15:        52.24 cm**-1
  16:        66.15 cm**-1
  17:        71.93 cm**-1
  18:        75.58 cm**-1
  19:        81.92 cm**-1
  20:       103.23 cm**-1
  21:       109.54 cm**-1
  22:       115.01 cm**-1
  23:       127.60 cm**-1
  24:       138.15 cm**-1
  25:       141.74 cm**-1
  26:       148.27 cm**-1
  27:       153.25 cm**-1
  28:       178.45 cm**-1
  29:       181.81 cm**-1
  30:       184.53 cm**-1
  31:       209.88 cm**-1
  32:       216.36 cm**-1
  33:       226.88 cm**-1
  34:       238.28 cm**-1
  35:       247.32 cm**-1
  36:       250.12 cm**-1
  37:       253.28 cm**-1
  38:       260.69 cm**-1
  39:       268.19 cm**-1
  40:       278.79 cm**-1
  41:       283.46 cm**-1
  42:       291.98 cm**-1
  43:       324.96 cm**-1
  44:       331.71 cm**-1
  45:       340.70 cm**-1
  46:       343.13 cm**-1
  47:       359.25 cm**-1
  48:       362.92 cm**-1
  49:       372.85 cm**-1
  50:       393.49 cm**-1
  51:       396.14 cm**-1
  52:       409.36 cm**-1
  53:       411.29 cm**-1
  54:       418.03 cm**-1
  55:       419.94 cm**-1
  56:       421.85 cm**-1
  57:       423.79 cm**-1
  58:       427.52 cm**-1
  59:       447.37 cm**-1
  60:       457.13 cm**-1
  61:       483.62 cm**-1
  62:       486.25 cm**-1
  63:       505.50 cm**-1
  64:       513.39 cm**-1
  65:       529.74 cm**-1
  66:       536.59 cm**-1
  67:       549.98 cm**-1
  68:       567.40 cm**-1
  69:       581.36 cm**-1
  70:       587.51 cm**-1
  71:       622.05 cm**-1
  72:       627.02 cm**-1
  73:       628.03 cm**-1
  74:       629.56 cm**-1
  75:       644.79 cm**-1
  76:       675.10 cm**-1
  77:       675.92 cm**-1
  78:       683.10 cm**-1
  79:       711.53 cm**-1
  80:       713.33 cm**-1
  81:       715.26 cm**-1
  82:       718.21 cm**-1
  83:       720.38 cm**-1
  84:       727.71 cm**-1
  85:       776.86 cm**-1
  86:       779.08 cm**-1
  87:       785.01 cm**-1
  88:       789.56 cm**-1
  89:       796.71 cm**-1
  90:       821.34 cm**-1
  91:       839.52 cm**-1
  92:       847.20 cm**-1
  93:       854.79 cm**-1
  94:       867.26 cm**-1
  95:       868.44 cm**-1
  96:       868.94 cm**-1
  97:       870.58 cm**-1
  98:       887.86 cm**-1
  99:       906.92 cm**-1
 100:       923.97 cm**-1
 101:       938.32 cm**-1
 102:       941.77 cm**-1
 103:       946.59 cm**-1
 104:       952.22 cm**-1
 105:       953.05 cm**-1
 106:       954.78 cm**-1
 107:       963.12 cm**-1
 108:       964.43 cm**-1
 109:       965.30 cm**-1
 110:       969.96 cm**-1
 111:       974.30 cm**-1
 112:       983.05 cm**-1
 113:      1000.18 cm**-1
 114:      1002.91 cm**-1
 115:      1007.81 cm**-1
 116:      1012.60 cm**-1
 117:      1015.10 cm**-1
 118:      1019.37 cm**-1
 119:      1022.21 cm**-1
 120:      1023.38 cm**-1
 121:      1024.69 cm**-1
 122:      1025.28 cm**-1
 123:      1039.91 cm**-1
 124:      1041.89 cm**-1
 125:      1049.84 cm**-1
 126:      1050.09 cm**-1
 127:      1051.25 cm**-1
 128:      1061.48 cm**-1
 129:      1061.61 cm**-1
 130:      1070.94 cm**-1
 131:      1092.21 cm**-1
 132:      1093.17 cm**-1
 133:      1109.43 cm**-1
 134:      1114.92 cm**-1
 135:      1116.16 cm**-1
 136:      1157.61 cm**-1
 137:      1163.08 cm**-1
 138:      1166.51 cm**-1
 139:      1169.12 cm**-1
 140:      1170.07 cm**-1
 141:      1183.77 cm**-1
 142:      1189.47 cm**-1
 143:      1196.92 cm**-1
 144:      1199.97 cm**-1
 145:      1209.11 cm**-1
 146:      1224.68 cm**-1
 147:      1232.75 cm**-1
 148:      1234.87 cm**-1
 149:      1237.82 cm**-1
 150:      1243.68 cm**-1
 151:      1257.76 cm**-1
 152:      1263.66 cm**-1
 153:      1279.72 cm**-1
 154:      1283.63 cm**-1
 155:      1306.72 cm**-1
 156:      1320.72 cm**-1
 157:      1329.26 cm**-1
 158:      1332.88 cm**-1
 159:      1340.59 cm**-1
 160:      1361.39 cm**-1
 161:      1367.07 cm**-1
 162:      1367.33 cm**-1
 163:      1368.21 cm**-1
 164:      1373.74 cm**-1
 165:      1380.45 cm**-1
 166:      1387.41 cm**-1
 167:      1388.15 cm**-1
 168:      1390.63 cm**-1
 169:      1401.82 cm**-1
 170:      1405.84 cm**-1
 171:      1417.11 cm**-1
 172:      1421.24 cm**-1
 173:      1439.31 cm**-1
 174:      1450.89 cm**-1
 175:      1451.48 cm**-1
 176:      1459.98 cm**-1
 177:      1461.97 cm**-1
 178:      1468.90 cm**-1
 179:      1470.64 cm**-1
 180:      1473.68 cm**-1
 181:      1475.12 cm**-1
 182:      1476.52 cm**-1
 183:      1479.84 cm**-1
 184:      1483.11 cm**-1
 185:      1486.28 cm**-1
 186:      1489.31 cm**-1
 187:      1493.49 cm**-1
 188:      1496.75 cm**-1
 189:      1499.98 cm**-1
 190:      1522.90 cm**-1
 191:      1526.85 cm**-1
 192:      1534.61 cm**-1
 193:      1536.57 cm**-1
 194:      1596.38 cm**-1
 195:      1600.09 cm**-1
 196:      1640.63 cm**-1
 197:      1640.89 cm**-1
 198:      1651.02 cm**-1
 199:      1651.23 cm**-1
 200:      1661.37 cm**-1
 201:      1661.38 cm**-1
 202:      1667.10 cm**-1
 203:      1673.97 cm**-1
 204:      1707.70 cm**-1
 205:      1824.91 cm**-1
 206:      2865.55 cm**-1
 207:      3049.68 cm**-1
 208:      3050.37 cm**-1
 209:      3053.54 cm**-1
 210:      3055.52 cm**-1
 211:      3061.14 cm**-1
 212:      3061.52 cm**-1
 213:      3123.99 cm**-1
 214:      3127.31 cm**-1
 215:      3128.45 cm**-1
 216:      3132.44 cm**-1
 217:      3133.72 cm**-1
 218:      3136.01 cm**-1
 219:      3136.62 cm**-1
 220:      3138.71 cm**-1
 221:      3147.56 cm**-1
 222:      3150.13 cm**-1
 223:      3152.40 cm**-1
 224:      3176.18 cm**-1
 225:      3186.40 cm**-1
 226:      3191.30 cm**-1
 227:      3194.39 cm**-1
 228:      3196.63 cm**-1
 229:      3196.76 cm**-1
 230:      3199.02 cm**-1
 231:      3203.30 cm**-1
 232:      3204.57 cm**-1
 233:      3205.93 cm**-1
 234:      3206.74 cm**-1
 235:      3211.56 cm**-1
 236:      3212.87 cm**-1
 237:      3213.60 cm**-1
 238:      3216.85 cm**-1
 239:      3219.81 cm**-1
 240:      3220.29 cm**-1
 241:      3220.76 cm**-1
 242:      3254.60 cm**-1
 243:      3261.61 cm**-1
 244:      3263.42 cm**-1
 245:      3597.30 cm**-1


------------
NORMAL MODES
------------

These modes are the cartesian displacements weighted by the diagonal matrix
M(i,i)=1/sqrt(m[i]) where m[i] is the mass of the displaced atom
Thus, these vectors are normalized but *not* orthogonal

                  0          1          2          3          4          5    
      0       0.000000   0.000000   0.000000   0.000000   0.000000   0.000000
      1       0.000000   0.000000   0.000000   0.000000   0.000000   0.000000
      2       0.000000   0.000000   0.000000   0.000000   0.000000   0.000000
      3       0.000000   0.000000   0.000000   0.000000   0.000000   0.000000
      4       0.000000   0.000000   0.000000   0.000000   0.000000   0.000000
      5       0.000000   0.000000   0.000000   0.000000   0.000000   0.000000
      6       0.000000   0.000000   0.000000   0.000000   0.000000   0.000000
      7       0.000000   0.000000   0.000000   0.000000   0.000000   0.000000
      8       0.000000   0.000000   0.000000   0.000000   0.000000   0.000000
      9       0.000000   0.000000   0.000000   0.000000   0.000000   0.000000
     10       0.000000   0.000000   0.000000   0.000000   0.000000   0.000000
     11       0.000000   0.000000   0.000000   0.000000   0.000000   0.000000
     12       0.000000   0.000000   0.000000   0.000000   0.000000   0.000000
     13       0.000000   0.000000   0.000000   0.000000   0.000000   0.000000
     14       0.000000   0.000000   0.000000   0.000000   0.000000   0.000000
     15       0.000000   0.000000   0.000000   0.000000   0.000000   0.000000
     16       0.000000   0.000000   0.000000   0.000000   0.000000   0.000000
     17       0.000000   0.000000   0.000000   0.000000   0.000000   0.000000
     18       0.000000   0.000000   0.000000   0.000000   0.000000   0.000000
     19       0.000000   0.000000   0.000000   0.000000   0.000000   0.000000
     20       0.000000   0.000000   0.000000   0.000000   0.000000   0.000000
     21       0.000000   0.000000   0.000000   0.000000   0.000000   0.000000
     22       0.000000   0.000000   0.000000   0.000000   0.000000   0.000000
     23       0.000000   0.000000   0.000000   0.000000   0.000000   0.000000
     24       0.000000   0.000000   0.000000   0.000000   0.000000   0.000000
     25       0.000000   0.000000   0.000000   0.000000   0.000000   0.000000
     26       0.000000   0.000000   0.000000   0.000000   0.000000   0.000000
     27       0.000000   0.000000   0.000000   0.000000   0.000000   0.000000
     28       0.000000   0.000000   0.000000   0.000000   0.000000   0.000000
     29       0.000000   0.000000   0.000000   0.000000   0.000000   0.000000
     30       0.000000   0.000000   0.000000   0.000000   0.000000   0.000000
     31       0.000000   0.000000   0.000000   0.000000   0.000000   0.000000
     32       0.000000   0.000000   0.000000   0.000000   0.000000   0.000000
     33       0.000000   0.000000   0.000000   0.000000   0.000000   0.000000
     34       0.000000   0.000000   0.000000   0.000000   0.000000   0.000000
     35       0.000000   0.000000   0.000000   0.000000   0.000000   0.000000
     36       0.000000   0.000000   0.000000   0.000000   0.000000   0.000000
     37       0.000000   0.000000   0.000000   0.000000   0.000000   0.000000
     38       0.000000   0.000000   0.000000   0.000000   0.000000   0.000000
     39       0.000000   0.000000   0.000000   0.000000   0.000000   0.000000
     40       0.000000   0.000000   0.000000   0.000000   0.000000   0.000000
     41       0.000000   0.000000   0.000000   0.000000   0.000000   0.000000
     42       0.000000   0.000000   0.000000   0.000000   0.000000   0.000000
     43       0.000000   0.000000   0.000000   0.000000   0.000000   0.000000
     44       0.000000   0.000000   0.000000   0.000000   0.000000   0.000000
     45       0.000000   0.000000   0.000000   0.000000   0.000000   0.000000
     46       0.000000   0.000000   0.000000   0.000000   0.000000   0.000000
     47       0.000000   0.000000   0.000000   0.000000   0.000000   0.000000
     48       0.000000   0.000000   0.000000   0.000000   0.000000   0.000000
     49       0.000000   0.000000   0.000000   0.000000   0.000000   0.000000
     50       0.000000   0.000000   0.000000   0.000000   0.000000   0.000000
     51       0.000000   0.000000   0.000000   0.000000   0.000000   0.000000
     52       0.000000   0.000000   0.000000   0.000000   0.000000   0.000000
     53       0.000000   0.000000   0.000000   0.000000   0.000000   0.000000
     54       0.000000   0.000000   0.000000   0.000000   0.000000   0.000000
     55       0.000000   0.000000   0.000000   0.000000   0.000000   0.000000
     56       0.000000   0.000000   0.000000   0.000000   0.000000   0.000000
     57       0.000000   0.000000   0.000000   0.000000   0.000000   0.000000
     58       0.000000   0.000000   0.000000   0.000000   0.000000   0.000000
     59       0.000000   0.000000   0.000000   0.000000   0.000000   0.000000
     60       0.000000   0.000000   0.000000   0.000000   0.000000   0.000000
     61       0.000000   0.000000   0.000000   0.000000   0.000000   0.000000
     62       0.000000   0.000000   0.000000   0.000000   0.000000   0.000000
     63       0.000000   0.000000   0.000000   0.000000   0.000000   0.000000
     64       0.000000   0.000000   0.000000   0.000000   0.000000   0.000000
     65       0.000000   0.000000   0.000000   0.000000   0.000000   0.000000
     66       0.000000   0.000000   0.000000   0.000000   0.000000   0.000000
     67       0.000000   0.000000   0.000000   0.000000   0.000000   0.000000
     68       0.000000   0.000000   0.000000   0.000000   0.000000   0.000000
     69       0.000000   0.000000   0.000000   0.000000   0.000000   0.000000
     70       0.000000   0.000000   0.000000   0.000000   0.000000   0.000000
     71       0.000000   0.000000   0.000000   0.000000   0.000000   0.000000
     72       0.000000   0.000000   0.000000   0.000000   0.000000   0.000000
     73       0.000000   0.000000   0.000000   0.000000   0.000000   0.000000
     74       0.000000   0.000000   0.000000   0.000000   0.000000   0.000000
     75       0.000000   0.000000   0.000000   0.000000   0.000000   0.000000
     76       0.000000   0.000000   0.000000   0.000000   0.000000   0.000000
     77       0.000000   0.000000   0.000000   0.000000   0.000000   0.000000
     78       0.000000   0.000000   0.000000   0.000000   0.000000   0.000000
     79       0.000000   0.000000   0.000000   0.000000   0.000000   0.000000
     80       0.000000   0.000000   0.000000   0.000000   0.000000   0.000000
     81       0.000000   0.000000   0.000000   0.000000   0.000000   0.000000
     82       0.000000   0.000000   0.000000   0.000000   0.000000   0.000000
     83       0.000000   0.000000   0.000000   0.000000   0.000000   0.000000
     84       0.000000   0.000000   0.000000   0.000000   0.000000   0.000000
     85       0.000000   0.000000   0.000000   0.000000   0.000000   0.000000
     86       0.000000   0.000000   0.000000   0.000000   0.000000   0.000000
     87       0.000000   0.000000   0.000000   0.000000   0.000000   0.000000
     88       0.000000   0.000000   0.000000   0.000000   0.000000   0.000000
     89       0.000000   0.000000   0.000000   0.000000   0.000000   0.000000
     90       0.000000   0.000000   0.000000   0.000000   0.000000   0.000000
     91       0.000000   0.000000   0.000000   0.000000   0.000000   0.000000
     92       0.000000   0.000000   0.000000   0.000000   0.000000   0.000000
     93       0.000000   0.000000   0.000000   0.000000   0.000000   0.000000
     94       0.000000   0.000000   0.000000   0.000000   0.000000   0.000000
     95       0.000000   0.000000   0.000000   0.000000   0.000000   0.000000
     96       0.000000   0.000000   0.000000   0.000000   0.000000   0.000000
     97       0.000000   0.000000   0.000000   0.000000   0.000000   0.000000
     98       0.000000   0.000000   0.000000   0.000000   0.000000   0.000000
     99       0.000000   0.000000   0.000000   0.000000   0.000000   0.000000
    100       0.000000   0.000000   0.000000   0.000000   0.000000   0.000000
    101       0.000000   0.000000   0.000000   0.000000   0.000000   0.000000
    102       0.000000   0.000000   0.000000   0.000000   0.000000   0.000000
    103       0.000000   0.000000   0.000000   0.000000   0.000000   0.000000
    104       0.000000   0.000000   0.000000   0.000000   0.000000   0.000000
    105       0.000000   0.000000   0.000000   0.000000   0.000000   0.000000
    106       0.000000   0.000000   0.000000   0.000000   0.000000   0.000000
    107       0.000000   0.000000   0.000000   0.000000   0.000000   0.000000
    108       0.000000   0.000000   0.000000   0.000000   0.000000   0.000000
    109       0.000000   0.000000   0.000000   0.000000   0.000000   0.000000
    110       0.000000   0.000000   0.000000   0.000000   0.000000   0.000000
    111       0.000000   0.000000   0.000000   0.000000   0.000000   0.000000
    112       0.000000   0.000000   0.000000   0.000000   0.000000   0.000000
    113       0.000000   0.000000   0.000000   0.000000   0.000000   0.000000
    114       0.000000   0.000000   0.000000   0.000000   0.000000   0.000000
    115       0.000000   0.000000   0.000000   0.000000   0.000000   0.000000
    116       0.000000   0.000000   0.000000   0.000000   0.000000   0.000000
    117       0.000000   0.000000   0.000000   0.000000   0.000000   0.000000
    118       0.000000   0.000000   0.000000   0.000000   0.000000   0.000000
    119       0.000000   0.000000   0.000000   0.000000   0.000000   0.000000
    120       0.000000   0.000000   0.000000   0.000000   0.000000   0.000000
    121       0.000000   0.000000   0.000000   0.000000   0.000000   0.000000
    122       0.000000   0.000000   0.000000   0.000000   0.000000   0.000000
    123       0.000000   0.000000   0.000000   0.000000   0.000000   0.000000
    124       0.000000   0.000000   0.000000   0.000000   0.000000   0.000000
    125       0.000000   0.000000   0.000000   0.000000   0.000000   0.000000
    126       0.000000   0.000000   0.000000   0.000000   0.000000   0.000000
    127       0.000000   0.000000   0.000000   0.000000   0.000000   0.000000
    128       0.000000   0.000000   0.000000   0.000000   0.000000   0.000000
    129       0.000000   0.000000   0.000000   0.000000   0.000000   0.000000
    130       0.000000   0.000000   0.000000   0.000000   0.000000   0.000000
    131       0.000000   0.000000   0.000000   0.000000   0.000000   0.000000
    132       0.000000   0.000000   0.000000   0.000000   0.000000   0.000000
    133       0.000000   0.000000   0.000000   0.000000   0.000000   0.000000
    134       0.000000   0.000000   0.000000   0.000000   0.000000   0.000000
    135       0.000000   0.000000   0.000000   0.000000   0.000000   0.000000
    136       0.000000   0.000000   0.000000   0.000000   0.000000   0.000000
    137       0.000000   0.000000   0.000000   0.000000   0.000000   0.000000
    138       0.000000   0.000000   0.000000   0.000000   0.000000   0.000000
    139       0.000000   0.000000   0.000000   0.000000   0.000000   0.000000
    140       0.000000   0.000000   0.000000   0.000000   0.000000   0.000000
    141       0.000000   0.000000   0.000000   0.000000   0.000000   0.000000
    142       0.000000   0.000000   0.000000   0.000000   0.000000   0.000000
    143       0.000000   0.000000   0.000000   0.000000   0.000000   0.000000
    144       0.000000   0.000000   0.000000   0.000000   0.000000   0.000000
    145       0.000000   0.000000   0.000000   0.000000   0.000000   0.000000
    146       0.000000   0.000000   0.000000   0.000000   0.000000   0.000000
    147       0.000000   0.000000   0.000000   0.000000   0.000000   0.000000
    148       0.000000   0.000000   0.000000   0.000000   0.000000   0.000000
    149       0.000000   0.000000   0.000000   0.000000   0.000000   0.000000
    150       0.000000   0.000000   0.000000   0.000000   0.000000   0.000000
    151       0.000000   0.000000   0.000000   0.000000   0.000000   0.000000
    152       0.000000   0.000000   0.000000   0.000000   0.000000   0.000000
    153       0.000000   0.000000   0.000000   0.000000   0.000000   0.000000
    154       0.000000   0.000000   0.000000   0.000000   0.000000   0.000000
    155       0.000000   0.000000   0.000000   0.000000   0.000000   0.000000
    156       0.000000   0.000000   0.000000   0.000000   0.000000   0.000000
    157       0.000000   0.000000   0.000000   0.000000   0.000000   0.000000
    158       0.000000   0.000000   0.000000   0.000000   0.000000   0.000000
    159       0.000000   0.000000   0.000000   0.000000   0.000000   0.000000
    160       0.000000   0.000000   0.000000   0.000000   0.000000   0.000000
    161       0.000000   0.000000   0.000000   0.000000   0.000000   0.000000
    162       0.000000   0.000000   0.000000   0.000000   0.000000   0.000000
    163       0.000000   0.000000   0.000000   0.000000   0.000000   0.000000
    164       0.000000   0.000000   0.000000   0.000000   0.000000   0.000000
    165       0.000000   0.000000   0.000000   0.000000   0.000000   0.000000
    166       0.000000   0.000000   0.000000   0.000000   0.000000   0.000000
    167       0.000000   0.000000   0.000000   0.000000   0.000000   0.000000
    168       0.000000   0.000000   0.000000   0.000000   0.000000   0.000000
    169       0.000000   0.000000   0.000000   0.000000   0.000000   0.000000
    170       0.000000   0.000000   0.000000   0.000000   0.000000   0.000000
    171       0.000000   0.000000   0.000000   0.000000   0.000000   0.000000
    172       0.000000   0.000000   0.000000   0.000000   0.000000   0.000000
    173       0.000000   0.000000   0.000000   0.000000   0.000000   0.000000
    174       0.000000   0.000000   0.000000   0.000000   0.000000   0.000000
    175       0.000000   0.000000   0.000000   0.000000   0.000000   0.000000
    176       0.000000   0.000000   0.000000   0.000000   0.000000   0.000000
    177       0.000000   0.000000   0.000000   0.000000   0.000000   0.000000
    178       0.000000   0.000000   0.000000   0.000000   0.000000   0.000000
    179       0.000000   0.000000   0.000000   0.000000   0.000000   0.000000
    180       0.000000   0.000000   0.000000   0.000000   0.000000   0.000000
    181       0.000000   0.000000   0.000000   0.000000   0.000000   0.000000
    182       0.000000   0.000000   0.000000   0.000000   0.000000   0.000000
    183       0.000000   0.000000   0.000000   0.000000   0.000000   0.000000
    184       0.000000   0.000000   0.000000   0.000000   0.000000   0.000000
    185       0.000000   0.000000   0.000000   0.000000   0.000000   0.000000
    186       0.000000   0.000000   0.000000   0.000000   0.000000   0.000000
    187       0.000000   0.000000   0.000000   0.000000   0.000000   0.000000
    188       0.000000   0.000000   0.000000   0.000000   0.000000   0.000000
    189       0.000000   0.000000   0.000000   0.000000   0.000000   0.000000
    190       0.000000   0.000000   0.000000   0.000000   0.000000   0.000000
    191       0.000000   0.000000   0.000000   0.000000   0.000000   0.000000
    192       0.000000   0.000000   0.000000   0.000000   0.000000   0.000000
    193       0.000000   0.000000   0.000000   0.000000   0.000000   0.000000
    194       0.000000   0.000000   0.000000   0.000000   0.000000   0.000000
    195       0.000000   0.000000   0.000000   0.000000   0.000000   0.000000
    196       0.000000   0.000000   0.000000   0.000000   0.000000   0.000000
    197       0.000000   0.000000   0.000000   0.000000   0.000000   0.000000
    198       0.000000   0.000000   0.000000   0.000000   0.000000   0.000000
    199       0.000000   0.000000   0.000000   0.000000   0.000000   0.000000
    200       0.000000   0.000000   0.000000   0.000000   0.000000   0.000000
    201       0.000000   0.000000   0.000000   0.000000   0.000000   0.000000
    202       0.000000   0.000000   0.000000   0.000000   0.000000   0.000000
    203       0.000000   0.000000   0.000000   0.000000   0.000000   0.000000
    204       0.000000   0.000000   0.000000   0.000000   0.000000   0.000000
    205       0.000000   0.000000   0.000000   0.000000   0.000000   0.000000
    206       0.000000   0.000000   0.000000   0.000000   0.000000   0.000000
    207       0.000000   0.000000   0.000000   0.000000   0.000000   0.000000
    208       0.000000   0.000000   0.000000   0.000000   0.000000   0.000000
    209       0.000000   0.000000   0.000000   0.000000   0.000000   0.000000
    210       0.000000   0.000000   0.000000   0.000000   0.000000   0.000000
    211       0.000000   0.000000   0.000000   0.000000   0.000000   0.000000
    212       0.000000   0.000000   0.000000   0.000000   0.000000   0.000000
    213       0.000000   0.000000   0.000000   0.000000   0.000000   0.000000
    214       0.000000   0.000000   0.000000   0.000000   0.000000   0.000000
    215       0.000000   0.000000   0.000000   0.000000   0.000000   0.000000
    216       0.000000   0.000000   0.000000   0.000000   0.000000   0.000000
    217       0.000000   0.000000   0.000000   0.000000   0.000000   0.000000
    218       0.000000   0.000000   0.000000   0.000000   0.000000   0.000000
    219       0.000000   0.000000   0.000000   0.000000   0.000000   0.000000
    220       0.000000   0.000000   0.000000   0.000000   0.000000   0.000000
    221       0.000000   0.000000   0.000000   0.000000   0.000000   0.000000
    222       0.000000   0.000000   0.000000   0.000000   0.000000   0.000000
    223       0.000000   0.000000   0.000000   0.000000   0.000000   0.000000
    224       0.000000   0.000000   0.000000   0.000000   0.000000   0.000000
    225       0.000000   0.000000   0.000000   0.000000   0.000000   0.000000
    226       0.000000   0.000000   0.000000   0.000000   0.000000   0.000000
    227       0.000000   0.000000   0.000000   0.000000   0.000000   0.000000
    228       0.000000   0.000000   0.000000   0.000000   0.000000   0.000000
    229       0.000000   0.000000   0.000000   0.000000   0.000000   0.000000
    230       0.000000   0.000000   0.000000   0.000000   0.000000   0.000000
    231       0.000000   0.000000   0.000000   0.000000   0.000000   0.000000
    232       0.000000   0.000000   0.000000   0.000000   0.000000   0.000000
    233       0.000000   0.000000   0.000000   0.000000   0.000000   0.000000
    234       0.000000   0.000000   0.000000   0.000000   0.000000   0.000000
    235       0.000000   0.000000   0.000000   0.000000   0.000000   0.000000
    236       0.000000   0.000000   0.000000   0.000000   0.000000   0.000000
    237       0.000000   0.000000   0.000000   0.000000   0.000000   0.000000
    238       0.000000   0.000000   0.000000   0.000000   0.000000   0.000000
    239       0.000000   0.000000   0.000000   0.000000   0.000000   0.000000
    240       0.000000   0.000000   0.000000   0.000000   0.000000   0.000000
    241       0.000000   0.000000   0.000000   0.000000   0.000000   0.000000
    242       0.000000   0.000000   0.000000   0.000000   0.000000   0.000000
    243       0.000000   0.000000   0.000000   0.000000   0.000000   0.000000
    244       0.000000   0.000000   0.000000   0.000000   0.000000   0.000000
    245       0.000000   0.000000   0.000000   0.000000   0.000000   0.000000
                  6          7          8          9         10         11    
      0       0.021712   0.013211   0.050461   0.012940   0.024089   0.039249
      1      -0.018587   0.009440  -0.074067  -0.029940  -0.018868  -0.004652
      2       0.014797  -0.003778   0.039519   0.006367  -0.005132  -0.003319
      3       0.049215   0.022093   0.082886   0.010984   0.029068   0.019000
      4       0.002296   0.025101   0.006886   0.003054   0.019614   0.015123
      5      -0.031829  -0.012159   0.020060   0.008106  -0.057774   0.038420
      6       0.015923   0.040887   0.008240  -0.035977   0.005312  -0.014975
      7       0.038118  -0.048187   0.066562   0.029017  -0.001795  -0.034450
      8       0.006890   0.018381   0.001809  -0.030355  -0.019705  -0.039130
      9       0.028333   0.012309   0.016103  -0.025298  -0.002021  -0.015879
     10      -0.013360   0.021467   0.007613   0.004736   0.011718   0.014849
     11       0.004066  -0.011577   0.000444   0.005889  -0.023720   0.027137
     12       0.023180   0.025686   0.028588  -0.015195   0.008248   0.006208
     13       0.000926  -0.012073  -0.000834   0.001184   0.004423  -0.017529
     14       0.009511   0.002600   0.019167  -0.003024  -0.011600  -0.001635
     15       0.039077   0.021077   0.028176  -0.024542  -0.002812  -0.016259
     16      -0.030480   0.006935   0.006699   0.005294   0.029143  -0.003836
     17       0.010346  -0.005911   0.010351   0.005496  -0.020568   0.021049
     18       0.060836   0.006431   0.031969  -0.027178  -0.010604  -0.040086
     19      -0.037680   0.003532   0.005374   0.003700   0.032913  -0.010094
     20       0.048969  -0.009435   0.017228   0.008097  -0.037982   0.016320
     21       0.033294   0.039938   0.031974  -0.010686   0.001055  -0.004373
     22      -0.085103   0.022462  -0.004186   0.001490   0.049548   0.015992
     23      -0.021823  -0.003440   0.002118  -0.003059  -0.010200   0.027863
     24       0.026172   0.060164   0.032318  -0.012445   0.015629   0.008723
     25      -0.086253   0.023052  -0.004395   0.001656   0.050104   0.016924
     26      -0.083604   0.007154  -0.012238  -0.008956   0.002940   0.050231
     27       0.031776   0.062108   0.037183  -0.043546   0.027356   0.004948
     28      -0.045996   0.012005   0.004391   0.004733   0.038491  -0.000161
     29      -0.111501   0.013575  -0.019820   0.000122   0.005726   0.062531
     30       0.011056   0.077925   0.023758   0.031093   0.015200   0.026451
     31      -0.139566   0.038276  -0.016312  -0.002674   0.066457   0.040209
     32      -0.109214   0.009221  -0.015878  -0.028335   0.012581   0.057574
     33       0.006890   0.094193   0.023924   0.031119   0.026795   0.035652
     34      -0.140017   0.038717  -0.016373  -0.002708   0.066863   0.040574
     35      -0.159403   0.017692  -0.027373  -0.033153   0.024486   0.076550
     36      -0.001026   0.075689   0.012873   0.078095   0.000389   0.033634
     37      -0.192607   0.053046  -0.028173  -0.006517   0.082798   0.062845
     38      -0.071200   0.000822  -0.004520  -0.042943   0.007641   0.040416
     39      -0.013342   0.089536   0.004866   0.114327  -0.001018   0.047435
     40      -0.234102   0.064871  -0.037317  -0.009881   0.095535   0.080677
     41      -0.091230   0.002429  -0.006853  -0.059333   0.015844   0.045621
     42       0.001672   0.055753   0.012843   0.077490  -0.010559   0.024309
     43      -0.192349   0.052377  -0.028122  -0.006245   0.082351   0.062614
     44      -0.008516  -0.009555   0.009234  -0.035249  -0.007562   0.016954
     45      -0.008840   0.053622   0.004892   0.111734  -0.019662   0.030983
     46      -0.232950   0.063482  -0.037160  -0.009794   0.094103   0.080027
     47       0.021468  -0.016055   0.017824  -0.045012  -0.012049   0.003329
     48       0.019325   0.037336   0.023858   0.031657  -0.008602   0.005887
     49      -0.138902   0.036913  -0.016002  -0.002155   0.066434   0.039068
     50       0.016365  -0.011673   0.012140  -0.014842  -0.017803   0.010560
     51       0.024227   0.021190   0.023676   0.033265  -0.018583  -0.002656
     52      -0.138308   0.036364  -0.015935  -0.002136   0.065950   0.038721
     53       0.066836  -0.020032   0.023588  -0.010977  -0.030782  -0.008329
     54       0.005422   0.046290   0.003873  -0.031154   0.030030  -0.006266
     55       0.059820  -0.070910   0.075610   0.040145  -0.061950   0.000631
     56       0.009450   0.032847   0.002100  -0.060970  -0.014204  -0.113640
     57      -0.023167   0.070403  -0.023046  -0.039727   0.086909  -0.013499
     58       0.050727  -0.060325   0.045201   0.026660  -0.070902   0.010371
     59       0.025946   0.009446   0.090186  -0.020453   0.041434  -0.148998
     60      -0.022160   0.057897  -0.000252  -0.013176   0.099610   0.013585
     61       0.027912  -0.034618  -0.019965  -0.003118  -0.078834   0.024640
     62       0.028549  -0.002204   0.112724   0.002241   0.051704  -0.129164
     63      -0.031296   0.075117  -0.026843  -0.037574   0.105612  -0.011302
     64       0.067348  -0.076967   0.055668   0.035140  -0.114777   0.032921
     65       0.028014   0.019020   0.086620  -0.041230   0.045092  -0.192033
     66      -0.037205   0.095554  -0.061545  -0.074412   0.097442  -0.048908
     67       0.051002  -0.062561   0.079285   0.038870  -0.026447  -0.019489
     68       0.033575  -0.005568   0.135218   0.006766   0.068091  -0.151983
     69       0.027848   0.006184   0.058054   0.023865   0.013513   0.062184
     70       0.060135  -0.068647   0.026781   0.023777  -0.124968   0.046972
     71      -0.002036   0.055330  -0.062613  -0.101724  -0.052187  -0.114707
     72       0.046548  -0.013839   0.087339   0.037596  -0.024443   0.068209
     73       0.065711  -0.076490   0.050815   0.035231  -0.116906   0.039856
     74      -0.013027   0.073238  -0.129915  -0.133900  -0.093564  -0.089013
     75       0.021645   0.010933   0.050444   0.023622   0.029459   0.066921
     76       0.076746  -0.088509   0.043693   0.038623  -0.168697   0.075194
     77      -0.004299   0.067331  -0.060244  -0.122354  -0.045272  -0.172515
     78       0.032894  -0.009388   0.077328   0.051664   0.022681   0.102655
     79       0.038963  -0.039614  -0.050609  -0.014855  -0.137456   0.061217
     80       0.002025   0.043572  -0.047094  -0.080945  -0.045335  -0.085994
     81       0.002151   0.067269  -0.026861  -0.073260   0.014148  -0.061143
     82       0.092090  -0.107595   0.170979   0.083875  -0.049687  -0.020296
     83       0.005525   0.050286  -0.025261  -0.094856  -0.026840  -0.154757
     84      -0.005504   0.070650  -0.029731  -0.069223   0.032094  -0.055641
     85       0.109254  -0.123252   0.178256   0.089915  -0.094124   0.002952
     86       0.006547   0.062171  -0.026166  -0.118987  -0.023069  -0.211794
     87       0.022287   0.052689  -0.011254  -0.071704  -0.026806  -0.060267
     88       0.098702  -0.115381   0.194735   0.094377  -0.042368  -0.027986
     89      -0.006131   0.067937  -0.091015  -0.126258  -0.066539  -0.130861
     90      -0.012348   0.093386  -0.061599  -0.109569   0.024836  -0.107981
     91       0.092495  -0.111327   0.210761   0.099571  -0.004634  -0.050863
     92       0.013166   0.034411   0.020502  -0.065472  -0.000317  -0.153098
     93       0.015895  -0.005659  -0.017223  -0.028242   0.023074  -0.031436
     94      -0.009098   0.020714  -0.003582  -0.001239   0.012056   0.016032
     95       0.016263  -0.010287  -0.020525  -0.002283  -0.019796   0.035046
     96       0.012449  -0.015328  -0.037700  -0.026747   0.039757  -0.036128
     97      -0.016262   0.028113   0.023045   0.000142  -0.004840   0.012186
     98      -0.028873  -0.028703  -0.017225   0.015652   0.003902   0.001496
     99      -0.003608  -0.034008  -0.060916  -0.017048   0.067865  -0.056782
    100      -0.017192   0.024156   0.003181  -0.005666   0.007458   0.028243
    101      -0.022822  -0.027776  -0.044638   0.000546   0.015123   0.041562
    102      -0.007976  -0.042690  -0.075887  -0.014699   0.081161  -0.063435
    103      -0.023506   0.029634   0.020877  -0.004316  -0.001013   0.029827
    104      -0.056908  -0.042500  -0.045689   0.012390   0.036953   0.022316
    105      -0.013198  -0.042018  -0.067497  -0.012755   0.077998  -0.067972
    106      -0.009605   0.013933  -0.037750  -0.013861   0.027372   0.041088
    107       0.023844  -0.009505  -0.069970  -0.027584  -0.000827   0.101817
    108      -0.024742  -0.056179  -0.087125  -0.007434   0.098360  -0.082744
    109      -0.010983   0.011419  -0.051470  -0.018332   0.035714   0.053456
    110       0.024838  -0.009989  -0.090820  -0.038141   0.009097   0.131266
    111      -0.006222  -0.031143  -0.050017  -0.016748   0.060771  -0.058449
    112      -0.000631   0.006814  -0.059377  -0.014355   0.036799   0.035262
    113       0.068865   0.008617  -0.066385  -0.040941  -0.032230   0.118669
    114      -0.012653  -0.036530  -0.055275  -0.013347   0.069269  -0.065290
    115       0.004809  -0.001662  -0.089516  -0.017841   0.053175   0.041111
    116       0.106625   0.022686  -0.082695  -0.061722  -0.049780   0.159140
    117       0.008231  -0.013000  -0.025205  -0.025000   0.033201  -0.040639
    118      -0.000222   0.010069  -0.042300  -0.009608   0.027584   0.023317
    119       0.063781   0.007472  -0.041461  -0.027138  -0.039483   0.085283
    120       0.009624  -0.004808  -0.012196  -0.026197   0.024084  -0.036679
    121       0.008405   0.002960  -0.058166  -0.010862   0.032466   0.022744
    122       0.096001   0.019178  -0.037466  -0.034593  -0.057194   0.100542
    123       0.027874  -0.006451  -0.039584  -0.039060   0.028752  -0.014487
    124      -0.017214   0.042094   0.065682   0.001106  -0.042193  -0.007200
    125      -0.076417  -0.048057   0.009377   0.053046   0.017947  -0.075145
    126       0.078200   0.015174  -0.062961  -0.081218   0.011753   0.072706
    127       0.020372   0.055287   0.052814  -0.015888  -0.062670   0.017933
    128      -0.075904  -0.047841   0.009559   0.052945   0.017565  -0.075846
    129       0.110191   0.017719  -0.103656  -0.106766   0.017525   0.094951
    130       0.035584   0.057548   0.039200  -0.024668  -0.064634   0.023581
    131      -0.092463  -0.052419   0.014871   0.057179   0.027354  -0.074952
    132       0.084751   0.020715  -0.059503  -0.087262   0.005345   0.092866
    133       0.009320   0.060828   0.085287  -0.004968  -0.077350   0.022462
    134      -0.102346  -0.059992   0.021420   0.077593   0.025590  -0.130153
    135       0.075487   0.022403  -0.041258  -0.080598   0.000644   0.097127
    136       0.044929   0.057286   0.025004  -0.030507  -0.061629   0.022830
    137      -0.039093  -0.033165  -0.003092   0.029580   0.002222  -0.028775
    138       0.001700  -0.003879   0.006912  -0.016152   0.007467  -0.070580
    139      -0.034663   0.041247   0.087725   0.009960  -0.047851  -0.031359
    140      -0.066920  -0.044390   0.010051   0.055759   0.007183  -0.079610
    141      -0.019893  -0.023438   0.004950   0.004222   0.021103  -0.135691
    142      -0.052019   0.028313   0.086496   0.017924  -0.032436  -0.061602
    143      -0.068782  -0.045854   0.009822   0.056925   0.008929  -0.083342
    144      -0.000684   0.011427   0.038363  -0.012765  -0.014249  -0.063314
    145      -0.025764   0.038174   0.069403   0.002481  -0.041206  -0.018841
    146      -0.040505  -0.022629   0.011023   0.038198  -0.012213  -0.018128
    147       0.007757   0.003633   0.011060  -0.021919   0.000787  -0.050934
    148      -0.038139   0.057720   0.124856   0.016333  -0.075744  -0.034273
    149      -0.086254  -0.060304   0.011676   0.075049   0.016241  -0.138762
    150       0.021826  -0.021377  -0.069091  -0.034764   0.057760  -0.016870
    151      -0.033593   0.046100   0.099269   0.011345  -0.057655  -0.033619
    152      -0.135721  -0.071212   0.035402   0.091990   0.041866  -0.152905
    153       0.049195  -0.022333  -0.116966  -0.058960   0.075044   0.037763
    154      -0.022879   0.047209   0.088486   0.005723  -0.057212  -0.022092
    155      -0.141641  -0.074205   0.028178   0.088589   0.052132  -0.142559
    156      -0.020667  -0.038166  -0.043164  -0.000065   0.068460  -0.091301
    157      -0.054256   0.038135   0.102100   0.019111  -0.044239  -0.046315
    158      -0.139968  -0.072900   0.037007   0.094569   0.043841  -0.158181
    159       0.034063  -0.014238  -0.070299  -0.044548   0.049576   0.002836
    160      -0.036289   0.056658   0.135060   0.018077  -0.084291  -0.053202
    161      -0.171201  -0.083988   0.062233   0.123305   0.046850  -0.220441
    162       0.025279   0.018852   0.033946  -0.019587  -0.023977  -0.007057
    163       0.004348   0.024516  -0.010622  -0.007747   0.010889   0.003981
    164      -0.010873  -0.011380   0.012567   0.004744  -0.041537   0.027297
    165      -0.012851   0.012420   0.003258  -0.027223  -0.079699  -0.013968
    166       0.018055   0.024568  -0.022245  -0.003367   0.033759  -0.006549
    167      -0.010052  -0.011431   0.007177   0.004874  -0.040827   0.024370
    168      -0.035912   0.007424   0.022920  -0.009184  -0.074586  -0.050556
    169       0.013788   0.021411   0.031239   0.036484   0.103162  -0.070855
    170      -0.047604  -0.017984   0.004416   0.008959  -0.079489   0.004940
    171      -0.024354   0.008366   0.057651   0.006335  -0.031094  -0.069080
    172       0.003422   0.018213   0.078995   0.058424   0.130792  -0.105259
    173      -0.073638  -0.022451   0.006240   0.010393  -0.109494  -0.005190
    174      -0.072910   0.001807  -0.004662  -0.013239  -0.128507  -0.060637
    175       0.021199   0.022923   0.020825   0.045478   0.129922  -0.089533
    176      -0.051364  -0.018428  -0.001903   0.010127  -0.082213  -0.000256
    177      -0.090358  -0.001894   0.009548  -0.000100  -0.125631  -0.088639
    178       0.017395   0.020541   0.061976   0.075523   0.181547  -0.140557
    179      -0.080164  -0.023434  -0.004822   0.012914  -0.112837  -0.015346
    180      -0.087748   0.000982  -0.051234  -0.034277  -0.186489  -0.033900
    181       0.033861   0.027752  -0.044352   0.014780   0.087596  -0.039412
    182      -0.018249  -0.012413  -0.004843   0.007601  -0.046210   0.014263
    183      -0.117050  -0.003303  -0.073343  -0.037370  -0.228594  -0.041455
    184       0.039910   0.029328  -0.053904   0.021569   0.107474  -0.052759
    185      -0.021169  -0.012677  -0.010074   0.008552  -0.048124   0.010383
    186      -0.065178   0.005424  -0.068614  -0.051157  -0.190368   0.002467
    187       0.039229   0.030473  -0.097914  -0.025477   0.018115   0.029585
    188       0.019083  -0.006055  -0.001075   0.003568  -0.007604   0.034422
    189      -0.077009   0.004457  -0.103147  -0.066752  -0.234945   0.022452
    190       0.049665   0.033960  -0.149129  -0.049904  -0.015509   0.070634
    191       0.045496  -0.001375  -0.003007   0.001419   0.021266   0.046729
    192      -0.027765   0.011092  -0.041529  -0.047826  -0.137052   0.012139
    193       0.031230   0.028737  -0.086759  -0.034815  -0.009263   0.044575
    194       0.022868  -0.005603   0.005206   0.002246  -0.005379   0.038521
    195      -0.011248   0.014443  -0.053807  -0.060026  -0.140002   0.036798
    196       0.035611   0.030841  -0.129386  -0.066569  -0.065291   0.096801
    197       0.051369  -0.000660   0.008949  -0.000859   0.023928   0.052189
    198       0.034463   0.017365   0.022010  -0.029222  -0.008346  -0.017766
    199      -0.016380   0.031180   0.036464   0.021614   0.004247   0.034847
    200       0.000367  -0.015429  -0.006456   0.000329  -0.033311   0.024559
    201       0.014722   0.027829   0.054766   0.033444   0.027046   0.041853
    202       0.041339   0.056096   0.029184  -0.037529  -0.064769   0.002484
    203      -0.004158  -0.019208   0.008277   0.035302   0.006169   0.042479
    204       0.006266  -0.007505   0.069277   0.021942   0.031558   0.038388
    205       0.023035   0.015353   0.048243  -0.048066  -0.063765   0.001621
    206       0.035004   0.000653  -0.008487   0.039895   0.032866   0.033962
    207      -0.014543  -0.057439   0.025851   0.048067   0.022258   0.040458
    208       0.052176  -0.031914  -0.017828  -0.025428  -0.039422  -0.018263
    209       0.058769   0.022127   0.004514   0.027381   0.049421   0.028014
    210      -0.024817  -0.187896   0.046288  -0.054154   0.079826   0.054201
    211       0.041062  -0.140950   0.000802  -0.111187   0.006648  -0.005829
    212       0.107004   0.076568  -0.031760   0.075881   0.058576   0.001814
    213      -0.016152  -0.254459   0.097495  -0.157587   0.138178   0.064823
    214       0.010662  -0.189380   0.066776  -0.197245   0.023335   0.020307
    215       0.127005   0.103532  -0.070935   0.124680   0.051522  -0.014233
    216      -0.045574  -0.236154   0.002527  -0.027619   0.065834   0.054923
    217       0.067635  -0.187859  -0.063108  -0.088601   0.030522  -0.026187
    218       0.130197   0.097547  -0.019136   0.063395   0.076248  -0.004877
    219      -0.053345  -0.340699   0.019814  -0.112207   0.112977   0.066250
    220       0.058837  -0.274493  -0.047253  -0.159097   0.067815  -0.015687
    221       0.168144   0.141796  -0.048945   0.104184   0.081438  -0.026599
    222      -0.056128  -0.149680  -0.064511   0.109846  -0.009332   0.040438
    223       0.105184  -0.122753  -0.148131   0.026649   0.005007  -0.060376
    224       0.105118   0.060762   0.031976  -0.002953   0.088060   0.016453
    225      -0.071836  -0.183950  -0.100015   0.135065  -0.022566   0.039920
    226       0.126080  -0.156381  -0.198611   0.047839   0.021766  -0.076712
    227       0.122890   0.075565   0.042561  -0.014909   0.102691   0.011915
    228      -0.045992  -0.016932  -0.085398   0.215404  -0.067743   0.026461
    229       0.116152  -0.012845  -0.167173   0.114514  -0.041471  -0.073189
    230       0.056981   0.004540   0.069021  -0.053779   0.080280   0.043267
    231      -0.054906   0.054984  -0.139720   0.329045  -0.129804   0.014580
    232       0.145523   0.039394  -0.234420   0.207120  -0.061756  -0.100081
    233       0.037133  -0.025237   0.109897  -0.107605   0.089804   0.060230
    234      -0.025042   0.024639  -0.039188   0.179039  -0.048366   0.027483
    235       0.089824   0.030020  -0.101570   0.084940  -0.061961  -0.051620
    236       0.034030  -0.013381   0.054292  -0.036000   0.060100   0.048544
    237      -0.017699   0.124334  -0.054117   0.256134  -0.091215   0.017696
    238       0.097839   0.113612  -0.115405   0.150377  -0.096679  -0.060661
    239      -0.002917  -0.056257   0.081367  -0.073286   0.053421   0.068601
    240       0.011762  -0.004949   0.116400  -0.004653   0.042540   0.034473
    241      -0.015687   0.008984   0.113156  -0.078692  -0.085728   0.010012
    242       0.057934   0.004801  -0.034934   0.049628   0.045379   0.027500
    243       0.019913   0.050958  -0.008996  -0.062654  -0.008319  -0.055678
    244       0.049911  -0.064598   0.128201   0.056872   0.014791  -0.036982
    245       0.003203   0.022721  -0.015703  -0.037136  -0.023935  -0.035898
                 12         13         14         15         16         17    
      0       0.001957   0.006519   0.050237   0.039557  -0.004149  -0.012955
      1       0.012138   0.006631  -0.075722   0.048651  -0.094493   0.003748
      2       0.003942   0.024277   0.022363   0.016031  -0.031815  -0.020927
      3      -0.008095  -0.014385   0.008468   0.016657   0.080647  -0.005155
      4       0.016337  -0.002941  -0.070330   0.034612  -0.015699   0.007431
      5       0.020700   0.019318  -0.019903   0.037754  -0.048342  -0.034900
      6      -0.020005  -0.012686   0.026635   0.008690   0.014750   0.021345
      7       0.054765  -0.003536  -0.050924   0.012277  -0.009894  -0.054298
      8      -0.013683   0.012039  -0.000836  -0.006347  -0.018481   0.005286
      9      -0.002994  -0.011893   0.042371   0.021286   0.018824   0.012685
     10       0.020944   0.001273  -0.075047   0.032150  -0.029554  -0.006819
     11       0.008602   0.037118   0.022082   0.040946  -0.047730  -0.007343
     12      -0.010014  -0.005642   0.042357   0.018998   0.005227   0.007744
     13       0.034582   0.002900  -0.068008   0.040378  -0.049818  -0.029067
     14      -0.002944   0.024960   0.020351   0.016628  -0.044507  -0.011961
     15      -0.009710  -0.010910   0.038301   0.010806   0.004970   0.006708
     16       0.026827   0.002463  -0.061266   0.035860  -0.030952  -0.023497
     17       0.003187   0.033648   0.020126   0.033150  -0.059781  -0.013444
     18      -0.000012  -0.012767   0.028454   0.016007  -0.003020  -0.005891
     19       0.026763   0.000514  -0.056254   0.033979  -0.027284  -0.026820
     20       0.011462   0.037541  -0.003669   0.043571  -0.078616  -0.015725
     21      -0.022586  -0.014797   0.025019  -0.014662  -0.021592   0.022919
     22       0.007632  -0.002482  -0.022798   0.004398  -0.007434  -0.011603
     23      -0.003388   0.032837   0.050124   0.024830  -0.035373  -0.012287
     24      -0.046872  -0.015890   0.047413  -0.032366   0.001321   0.160397
     25       0.006859  -0.002670  -0.021519   0.002925  -0.007145  -0.010093
     26      -0.017653   0.027801   0.094825  -0.012540  -0.015274  -0.042845
     27      -0.055195  -0.011318   0.079505  -0.018641   0.074315   0.220836
     28       0.020793   0.000705  -0.053286   0.030380  -0.023553  -0.020268
     29      -0.023658   0.023955   0.103375  -0.035041  -0.031307  -0.057183
     30      -0.060519  -0.024165   0.028458  -0.069888  -0.081256   0.240325
     31      -0.013015  -0.007517   0.022799  -0.035658   0.017243   0.010251
     32      -0.024214   0.028281   0.129281  -0.021279   0.030910  -0.062397
     33      -0.080384  -0.026207   0.044438  -0.085375  -0.067977   0.366246
     34      -0.013548  -0.007571   0.023403  -0.036191   0.017748   0.013046
     35      -0.035953   0.024427   0.167041  -0.052353   0.051487  -0.092144
     36      -0.049209  -0.030280  -0.010135  -0.089303  -0.184315   0.162137
     37      -0.032134  -0.012443   0.065539  -0.073104   0.040825   0.026075
     38      -0.016321   0.033494   0.116329   0.009389   0.053684  -0.043538
     39      -0.059430  -0.036974  -0.025402  -0.118711  -0.253164   0.228200
     40      -0.047414  -0.016159   0.099383  -0.102249   0.059154   0.041444
     41      -0.021437   0.033902   0.142626   0.003612   0.091994  -0.060556
     42      -0.025170  -0.027407  -0.027967  -0.071787  -0.196653  -0.006156
     43      -0.031247  -0.012349   0.064747  -0.072384   0.039977   0.019869
     44      -0.001884   0.037784   0.068847   0.046694   0.026665  -0.001793
     45      -0.016589  -0.031658  -0.056224  -0.087262  -0.272855  -0.075677
     46      -0.045739  -0.015809   0.098350  -0.100919   0.057737   0.030687
     47       0.004482   0.041539   0.057128   0.070616   0.042008   0.015542
     48      -0.012796  -0.019644  -0.011794  -0.035676  -0.116967  -0.069915
     49      -0.011280  -0.007408   0.019917  -0.033447   0.015933   0.000460
     50       0.005097   0.037651   0.036145   0.055154  -0.018509   0.011013
     51       0.005847  -0.018134  -0.028316  -0.022374  -0.136355  -0.183004
     52      -0.010525  -0.007273   0.019108  -0.032722   0.015129  -0.003057
     53       0.017102   0.042016  -0.000506   0.086955  -0.036870   0.037628
     54       0.014766  -0.001685   0.016227   0.039154  -0.016470   0.000414
     55      -0.038506  -0.016244   0.010320  -0.025832   0.015437  -0.001900
     56       0.006978  -0.004573  -0.052869  -0.046532   0.044110  -0.001429
     57       0.089838   0.017751  -0.038899   0.107117  -0.073685  -0.058005
     58      -0.087473  -0.018476  -0.009173   0.009752   0.010896  -0.018691
     59       0.201557   0.011560  -0.014572  -0.133182   0.034037   0.026827
     60       0.149372   0.032982   0.006188   0.087961  -0.116817  -0.027912
     61      -0.168199  -0.020149  -0.058785   0.088495  -0.005857  -0.060448
     62       0.252584   0.023322   0.023577  -0.153044   0.002202   0.052340
     63       0.124050   0.026174  -0.046624   0.121874  -0.098182  -0.068430
     64      -0.156269  -0.029113   0.036954  -0.024046   0.035994   0.024071
     65       0.189662  -0.001147  -0.060737  -0.131233   0.080361  -0.004685
     66       0.058234   0.009048  -0.114975   0.156374  -0.049646  -0.116391
     67       0.027893  -0.007769  -0.017372  -0.012927  -0.000300  -0.029008
     68       0.301854   0.023863   0.019405  -0.175474   0.013343   0.049876
     69       0.025405   0.011044   0.118806   0.006714  -0.052158   0.051268
     70      -0.209584  -0.030745   0.019400   0.016528   0.029910   0.002795
     71      -0.125414  -0.021794  -0.099866   0.002245   0.073219  -0.024893
     72       0.003098  -0.001552   0.180249  -0.069852  -0.023486   0.123302
     73      -0.165493  -0.028705   0.037706  -0.015193   0.029939   0.021366
     74      -0.278243  -0.033445  -0.135219   0.075410   0.084438  -0.056655
     75       0.036103   0.018277   0.100842   0.039509  -0.068733   0.022332
     76      -0.265903  -0.040326   0.080528  -0.028109   0.046211   0.059894
     77      -0.081409  -0.033518  -0.124409  -0.050239   0.108559  -0.004343
     78       0.040217   0.025462   0.149840   0.028992  -0.087196   0.042634
     79      -0.326838  -0.034108  -0.051651   0.123862   0.025484  -0.067827
     80      -0.111462  -0.011252  -0.075513   0.015448   0.047486  -0.028849
     81      -0.036706  -0.022888  -0.043422   0.031410   0.046563  -0.014530
     82       0.086619  -0.012918   0.085957  -0.147506   0.037302   0.065630
     83      -0.037155  -0.020886  -0.101640  -0.047908   0.091831  -0.015534
     84      -0.004952  -0.014288  -0.048258   0.047836   0.020107  -0.024823
     85       0.000575  -0.025076   0.121050  -0.164560   0.069026   0.090057
     86      -0.018510  -0.033490  -0.139198  -0.082414   0.139898  -0.015852
     87      -0.102017  -0.038761  -0.014946  -0.008947   0.095978   0.015986
     88       0.126589  -0.011006   0.101991  -0.177206   0.040350   0.080703
     89      -0.187204  -0.033557  -0.138375   0.025635   0.103987  -0.048646
     90      -0.040889  -0.031343  -0.110166   0.048320   0.071068  -0.044657
     91       0.222345  -0.000758   0.091761  -0.191292   0.020715   0.076863
     92       0.061531  -0.008017  -0.064045  -0.087701   0.067765   0.007671
     93       0.005090  -0.013633   0.050429   0.036847   0.008960   0.011919
     94       0.022587  -0.011974  -0.068106   0.026773  -0.023847  -0.002457
     95       0.009608   0.008124   0.033028   0.023233  -0.037817   0.002439
     96       0.008307  -0.005233   0.042135   0.045860  -0.004518   0.009312
     97       0.019666  -0.049808  -0.052975   0.010863   0.004888   0.004711
     98       0.011634  -0.090777   0.035117  -0.001409   0.005180   0.012445
     99       0.009414   0.001059   0.026670   0.061327  -0.028949   0.004950
    100       0.031981  -0.110031  -0.048495  -0.014422   0.042635   0.009461
    101       0.034507  -0.209090   0.050315  -0.056638   0.087889   0.023633
    102       0.011073   0.007137   0.019939   0.069308  -0.042361   0.002310
    103       0.031917  -0.149029  -0.039000  -0.032316   0.075279   0.016033
    104       0.040507  -0.301895   0.054988  -0.080563   0.136806   0.033564
    105       0.009821  -0.001612   0.023449   0.067207  -0.034662   0.004196
    106       0.043373  -0.116352  -0.053017  -0.016097   0.037020   0.006294
    107       0.048153  -0.210294   0.059975  -0.082649   0.106088   0.022596
    108       0.011725   0.003378   0.014600   0.079313  -0.051519   0.001306
    109       0.052972  -0.165981  -0.047907  -0.037220   0.069190   0.010944
    110       0.066709  -0.310674   0.073032  -0.128711   0.175698   0.032691
    111       0.008356  -0.009326   0.032512   0.057687  -0.018708   0.007324
    112       0.040041  -0.051850  -0.066766   0.011529  -0.016340  -0.003930
    113       0.034344  -0.073311   0.052941  -0.045287   0.023691   0.006767
    114       0.008879  -0.011224   0.028462   0.061220  -0.022348   0.006830
    115       0.045609  -0.046125  -0.075240   0.014444  -0.031681  -0.008234
    116       0.039756  -0.056345   0.059575  -0.057883   0.019879   0.003007
    117       0.006117  -0.015404   0.047362   0.042906   0.003631   0.011571
    118       0.030488  -0.003253  -0.070615   0.032900  -0.044115  -0.008309
    119       0.015086   0.031993   0.037294   0.006968  -0.045882  -0.004071
    120       0.003987  -0.024566   0.051220   0.034793   0.017101   0.015299
    121       0.029877   0.036723  -0.077707   0.052318  -0.078309  -0.017105
    122       0.005423   0.119093   0.029514   0.034027  -0.097264  -0.016333
    123       0.013999  -0.004809   0.051166   0.040197   0.007264   0.007696
    124       0.005210  -0.020578  -0.031054   0.022253   0.001233   0.015914
    125      -0.012702  -0.072453   0.019447   0.022668  -0.031963   0.024495
    126       0.041995  -0.013056   0.064626   0.020566   0.048436  -0.011422
    127       0.015111   0.048196  -0.027350   0.057258   0.029110   0.073252
    128      -0.012921  -0.070947   0.019403   0.023826  -0.032483   0.026322
    129       0.061289  -0.030705   0.090576   0.033517   0.059626   0.008709
    130       0.021064   0.059132  -0.018782   0.071467   0.035586   0.095949
    131      -0.014425  -0.112935   0.016942  -0.003561  -0.041570  -0.018003
    132       0.045438  -0.010060   0.061561   0.012017   0.057090  -0.022506
    133       0.004789   0.080100  -0.048787   0.048607   0.032500   0.061862
    134      -0.029474  -0.058996   0.014184   0.042130  -0.054644   0.050172
    135       0.039855  -0.001118   0.047147   0.001114   0.055912  -0.040044
    136       0.025756   0.054499  -0.009188   0.080308   0.035285   0.109056
    137       0.001933  -0.041454   0.021355   0.031985  -0.009009   0.041232
    138      -0.013259   0.014498   0.060292   0.044781  -0.017580   0.018557
    139      -0.006703  -0.045190  -0.019680   0.009854  -0.017127  -0.000994
    140      -0.014289  -0.002999   0.007771   0.052931  -0.017640   0.066065
    141      -0.030163   0.038556   0.083026   0.071933  -0.039532   0.062331
    142      -0.014684  -0.090429   0.004579  -0.000506  -0.041020  -0.010969
    143      -0.015330  -0.006131   0.010116   0.052203  -0.019853   0.065852
    144      -0.020151   0.010731   0.046862   0.027157  -0.013407   0.002236
    145       0.001897  -0.034629  -0.019673   0.018814  -0.010584   0.004377
    146       0.001729   0.026848  -0.026773   0.046472   0.014665   0.049517
    147      -0.009085   0.007126   0.052838   0.035114  -0.011084   0.003995
    148      -0.017705  -0.025323  -0.032009   0.002352  -0.016016  -0.006410
    149      -0.030660   0.026083   0.025430   0.078618  -0.036991   0.106882
    150       0.021938  -0.013796   0.035618   0.047233   0.007113   0.012579
    151      -0.010866  -0.030390  -0.020293   0.012939  -0.019171   0.001263
    152      -0.039460  -0.118628   0.011963   0.012209  -0.089377  -0.006863
    153       0.050871  -0.040813   0.035118   0.037649   0.058622   0.024107
    154      -0.005053  -0.009953  -0.024136   0.023662  -0.012017   0.012428
    155      -0.033352  -0.181464   0.019996  -0.017664  -0.071729  -0.024343
    156      -0.005517   0.010635   0.021851   0.069730  -0.060002   0.003779
    157      -0.013805  -0.093236  -0.015216  -0.014478  -0.021427  -0.022195
    158      -0.041232  -0.123371   0.011715   0.010758  -0.093306  -0.009716
    159       0.027495  -0.018111   0.042153   0.040193   0.024225   0.013937
    160      -0.027212   0.006747  -0.014464   0.022397  -0.041112   0.002150
    161      -0.065578  -0.082220  -0.001746   0.038190  -0.151282  -0.009852
    162      -0.001671  -0.019719   0.004097   0.004760   0.065616   0.020872
    163       0.015646  -0.001502  -0.057640   0.033876  -0.021306   0.021537
    164       0.014222   0.027695   0.008418   0.040994  -0.047449  -0.017779
    165       0.008350  -0.008748  -0.011914  -0.022134   0.040657   0.023957
    166       0.004470   0.031936  -0.023502   0.013437  -0.010951   0.023428
    167       0.012454   0.036744   0.013185   0.030733  -0.045602  -0.019196
    168      -0.004316   0.013261   0.007533  -0.031574   0.061231   0.026103
    169      -0.033274   0.083357   0.052486   0.010967   0.057394   0.024410
    170       0.016400   0.041394  -0.003573   0.016194  -0.057431  -0.016939
    171      -0.019798   0.005331   0.034685  -0.000331   0.092322   0.038547
    172      -0.048345   0.059812   0.067564   0.055386   0.086743   0.049196
    173       0.021756   0.027901  -0.024577   0.019362  -0.069332  -0.008531
    174       0.003995   0.049948  -0.008179  -0.087343   0.042013   0.007768
    175      -0.050648   0.171368   0.106654  -0.060843   0.090271  -0.015082
    176       0.014200   0.064847   0.004734  -0.007191  -0.053738  -0.027896
    177      -0.005607   0.069219   0.007544  -0.096648   0.058932   0.008354
    178      -0.080058   0.212845   0.165438  -0.066115   0.146209  -0.015853
    179       0.017288   0.070385  -0.007964  -0.020243  -0.061939  -0.026172
    180       0.024614   0.065931  -0.043369  -0.134474   0.000779  -0.014776
    181      -0.028918   0.209962   0.083206  -0.132477   0.049026  -0.059595
    182       0.008150   0.083054   0.029114  -0.015877  -0.039742  -0.042660
    183       0.030932   0.098708  -0.054972  -0.181805  -0.014259  -0.032812
    184      -0.042020   0.286303   0.125623  -0.196769   0.073889  -0.096994
    185       0.006299   0.103841   0.036343  -0.036178  -0.036712  -0.053089
    186       0.036981   0.036790  -0.064017  -0.118811  -0.021019  -0.012780
    187       0.010409   0.146751   0.003616  -0.120262  -0.025538  -0.054947
    188       0.004640   0.072964   0.044232   0.003429  -0.029777  -0.042545
    189       0.052678   0.045768  -0.091504  -0.152867  -0.053015  -0.028422
    190       0.028009   0.171658  -0.015846  -0.172044  -0.060254  -0.087090
    191       0.000025   0.084400   0.063157   0.000332  -0.019311  -0.052091
    192       0.028771  -0.001325  -0.047609  -0.061926   0.000096   0.007626
    193       0.026718   0.055280  -0.049367  -0.045806  -0.052981  -0.010611
    194       0.006757   0.048836   0.036000   0.026548  -0.032092  -0.030245
    195       0.036854  -0.020124  -0.060221  -0.052161  -0.013407   0.008704
    196       0.056539   0.010419  -0.107392  -0.040656  -0.107543  -0.007546
    197       0.003523   0.040611   0.048511   0.041554  -0.023156  -0.029601
    198      -0.005853  -0.010474   0.054039   0.020337   0.006920   0.011079
    199       0.017263   0.004619  -0.123363   0.018122  -0.008341  -0.013487
    200       0.015370   0.033618   0.021713   0.050363  -0.018148   0.013989
    201      -0.016203   0.002761  -0.080683  -0.024950   0.008620  -0.027205
    202       0.020304   0.018464   0.022960   0.080127   0.021033   0.130160
    203       0.012662   0.055689  -0.067934   0.067672   0.084556   0.074203
    204      -0.020456  -0.021650  -0.050739  -0.028026   0.011862  -0.142056
    205       0.018407  -0.004856   0.053397   0.083685   0.027201   0.007793
    206      -0.001463   0.043250  -0.084623   0.029050   0.065313   0.086420
    207      -0.010745   0.003514  -0.065213  -0.014302   0.026703  -0.090021
    208       0.006519  -0.017161   0.054631   0.040140  -0.001207   0.001838
    209      -0.012912   0.021375  -0.078852   0.003763   0.046616   0.045768
    210      -0.030282   0.017071  -0.101198  -0.058365  -0.016178  -0.046284
    211      -0.008619  -0.004098   0.024891   0.006858  -0.035012   0.041980
    212      -0.026125  -0.020497  -0.055919  -0.039309   0.015065  -0.038935
    213      -0.057480   0.004317  -0.122211  -0.114177  -0.078355  -0.067287
    214      -0.011338   0.016532   0.002084   0.017242  -0.039408   0.082353
    215      -0.026065  -0.034395  -0.042710  -0.049392   0.014161  -0.065677
    216      -0.016164   0.047416  -0.113331  -0.034043   0.019377   0.028819
    217      -0.019309  -0.015394   0.024097  -0.037229  -0.060102   0.038093
    218      -0.039853  -0.046340  -0.047637  -0.071001  -0.019022  -0.096031
    219      -0.032174   0.059439  -0.143453  -0.070263  -0.016722   0.071633
    220      -0.031412  -0.003438  -0.001388  -0.063909  -0.087239   0.077326
    221      -0.049681  -0.080503  -0.025875  -0.103720  -0.044384  -0.168052
    222       0.018924   0.061661  -0.085806   0.037380   0.103735   0.046121
    223      -0.013508  -0.041745   0.057246  -0.044791  -0.046397  -0.016505
    224      -0.041442  -0.028337  -0.067352  -0.061578  -0.022675  -0.059582
    225       0.031026   0.084358  -0.092686   0.058834   0.136065   0.100388
    226      -0.020786  -0.050780   0.057999  -0.076470  -0.060661  -0.021882
    227      -0.052464  -0.047600  -0.062071  -0.086698  -0.050522  -0.100677
    228       0.038270   0.046063  -0.048598   0.080845   0.144554  -0.007958
    229       0.001226  -0.056819   0.088642  -0.012390  -0.015515  -0.065272
    230      -0.028398   0.014727  -0.092616  -0.018789   0.010363   0.030658
    231       0.066909   0.056873  -0.024908   0.139173   0.212135   0.001859
    232       0.005608  -0.078387   0.114532  -0.019068  -0.005950  -0.112054
    233      -0.029528   0.029558  -0.108202  -0.010810   0.008226   0.062026
    234       0.021871   0.018088  -0.042165   0.050942   0.100453  -0.069447
    235       0.010593  -0.043272   0.085540   0.028535   0.004421  -0.049739
    236      -0.013779   0.038755  -0.097569   0.014560   0.047096   0.079549
    237       0.036057   0.008034  -0.016757   0.082289   0.129257  -0.101567
    238       0.021753  -0.052950   0.107012   0.052654   0.027481  -0.079820
    239      -0.003379   0.070495  -0.115733   0.048678   0.075087   0.145954
    240      -0.030298  -0.063367  -0.014317  -0.038669   0.010494  -0.291244
    241       0.026455  -0.020359   0.094362   0.121625   0.051487  -0.108046
    242      -0.007424   0.043433  -0.095943   0.007472   0.051983   0.121139
    243      -0.022204  -0.024099   0.005949  -0.021209   0.038142   0.038493
    244       0.048662  -0.009419  -0.045895   0.005466   0.041392  -0.083993
    245      -0.011663   0.014598  -0.001122  -0.002487  -0.035666   0.013275
                 18         19         20         21         22         23    
      0      -0.066213  -0.003010  -0.009752  -0.084879   0.005836   0.024817
      1      -0.039110  -0.018116  -0.051195   0.092459   0.127478  -0.016717
      2      -0.017996   0.021282  -0.036374  -0.039626  -0.000414  -0.011893
      3       0.010789  -0.026154   0.035507  -0.031466  -0.094915   0.080475
      4      -0.005079  -0.022484  -0.011136   0.062436  -0.002353   0.035211
      5       0.005935   0.047691  -0.016729  -0.011085  -0.033075  -0.026132
      6      -0.071937  -0.042194   0.009238   0.000613   0.092413  -0.017426
      7      -0.013355   0.059578  -0.052537  -0.180734  -0.098731   0.092329
      8      -0.017099  -0.012278  -0.022052   0.039362   0.067645  -0.042308
      9      -0.045155  -0.014110   0.021030  -0.021425  -0.010909   0.004805
     10      -0.016919  -0.000875  -0.025518   0.030312   0.014475   0.007730
     11       0.004601   0.006896  -0.015969   0.036080  -0.042219   0.011558
     12      -0.072123  -0.024706   0.002429  -0.042191   0.048217   0.007085
     13      -0.022579   0.028154  -0.053432  -0.041481   0.017351   0.015390
     14      -0.024386   0.008260  -0.036894  -0.004828   0.035413  -0.023361
     15      -0.077536  -0.024679   0.000797  -0.049913   0.053836   0.009196
     16      -0.011810   0.029228  -0.044050  -0.023240   0.014626  -0.018047
     17      -0.020357   0.006964  -0.036087   0.009245   0.013158  -0.001065
     18      -0.082896  -0.010558  -0.010262  -0.082585   0.055919   0.015711
     19      -0.010461   0.035172  -0.044898  -0.033747   0.014431  -0.023409
     20      -0.029132   0.003805  -0.043109   0.010227   0.018802   0.017429
     21      -0.061460  -0.021316   0.005070  -0.032980   0.069568   0.007051
     22      -0.000986   0.017743  -0.024413  -0.014309   0.006263  -0.018379
     23      -0.022252  -0.002326  -0.027094   0.007936   0.006283  -0.001121
     24       0.033448  -0.076184  -0.162654  -0.033342   0.010211   0.005560
     25       0.000560   0.017307  -0.024359  -0.014609   0.004668  -0.017266
     26      -0.045791  -0.005195   0.056132   0.014191   0.008677   0.023575
     27       0.032766  -0.150206  -0.290143  -0.043853  -0.000248   0.006793
     28      -0.006417   0.029519  -0.042241  -0.018263   0.017033  -0.032881
     29      -0.040621   0.013546   0.111964   0.020300   0.004715   0.032362
     30       0.153703  -0.028681  -0.181270  -0.023276  -0.053394   0.001491
     31       0.015118  -0.002330  -0.007827  -0.010158  -0.017777   0.005917
     32      -0.084591  -0.035421   0.075379   0.012891   0.019997   0.040765
     33       0.245011  -0.070554  -0.334973  -0.027289  -0.112942  -0.002175
     34       0.017120  -0.003371  -0.011112  -0.010178  -0.019201   0.005930
     35      -0.107002  -0.039263   0.151535   0.018845   0.021401   0.064736
     36       0.165885   0.076405   0.004564  -0.005987  -0.047046   0.004464
     37       0.027451  -0.019176   0.014950  -0.004994  -0.037919   0.026906
     38      -0.096534  -0.063260  -0.007147   0.003216   0.030224   0.026662
     39       0.268337   0.119166  -0.001609   0.002281  -0.101498   0.001578
     40       0.038630  -0.033383   0.028295  -0.001137  -0.054113   0.042688
     41      -0.130473  -0.088738   0.003295   0.002196   0.042170   0.037255
     42       0.041238   0.125170   0.202740   0.002689   0.030385   0.012796
     43       0.023135  -0.017006   0.022691  -0.004696  -0.035059   0.027068
     44      -0.061423  -0.056463  -0.101300  -0.005171   0.022637  -0.001877
     45       0.041652   0.205191   0.357198   0.018114   0.040102   0.017258
     46       0.030080  -0.030703   0.040735  -0.001019  -0.048820   0.044725
     47      -0.066102  -0.075720  -0.167099  -0.012971   0.028114  -0.014833
     48      -0.070025   0.074497   0.186562  -0.011845   0.084452   0.011778
     49       0.009162   0.002304   0.002529  -0.009349  -0.013088   0.002606
     50      -0.026319  -0.024973  -0.104031  -0.002165   0.013782  -0.014710
     51      -0.148409   0.119143   0.326860  -0.009881   0.133731   0.014568
     52       0.006674   0.003859   0.006574  -0.009253  -0.011526   0.002463
     53      -0.008309  -0.023273  -0.178064  -0.007311   0.015237  -0.037298
     54      -0.082124  -0.019316  -0.013517  -0.047237   0.075811  -0.000185
     55      -0.016503   0.006933  -0.019991  -0.066305  -0.016162   0.034294
     56       0.012483  -0.013955   0.001685   0.018388   0.018972  -0.009881
     57      -0.096541   0.039708  -0.068016  -0.178284   0.014088   0.060881
     58      -0.021182   0.021833  -0.028767  -0.087316  -0.021925   0.038091
     59       0.021469  -0.036062   0.005169   0.025725   0.009064   0.006990
     60      -0.109744   0.014028  -0.076643  -0.106241   0.085736   0.020506
     61      -0.031644   0.059529  -0.053803  -0.149138  -0.044437   0.058060
     62       0.011922  -0.057732  -0.000043   0.083407   0.064675  -0.024943
     63      -0.103030   0.050917  -0.085391  -0.202036   0.010415   0.072233
     64      -0.017720  -0.020409   0.004348   0.023980   0.044856  -0.023522
     65       0.039148  -0.008084   0.013588  -0.067820  -0.084590   0.065101
     66      -0.087583   0.092776  -0.082104  -0.316524  -0.093266   0.136464
     67      -0.017327   0.034216  -0.041806  -0.145306  -0.065938   0.079690
     68       0.019657  -0.054768   0.003159   0.055848   0.033031  -0.002224
     69      -0.106510  -0.061630  -0.010877   0.042743   0.174975  -0.065823
     70      -0.028049  -0.002201  -0.009622  -0.019923   0.037662  -0.010319
     71       0.016421   0.001395   0.007909   0.005836   0.007857  -0.008910
     72      -0.107545  -0.134051   0.033634   0.211522   0.307517  -0.157948
     73      -0.026413  -0.018834  -0.002158   0.011403   0.058318  -0.022630
     74       0.010756   0.026640   0.001450  -0.028486  -0.006497  -0.005594
     75      -0.108336  -0.031678  -0.031401  -0.028062   0.122653  -0.029534
     76      -0.036352  -0.059342   0.022543   0.117328   0.156198  -0.093827
     77       0.035252  -0.022775   0.034554   0.060325   0.023228  -0.017873
     78      -0.120579  -0.047948  -0.032441   0.004423   0.163829  -0.057008
     79      -0.030287   0.062277  -0.039895  -0.148830  -0.055945   0.048946
     80       0.005984   0.009151  -0.007000  -0.017313   0.003685  -0.004713
     81      -0.059495  -0.015762   0.010726  -0.067730   0.036294   0.026102
     82      -0.004474  -0.056148   0.015606   0.030549   0.031109   0.007215
     83       0.030188  -0.008720   0.019389   0.000306  -0.014458   0.011205
     84      -0.065090  -0.002752  -0.006723  -0.087958   0.029868   0.033327
     85      -0.003914  -0.081667   0.042609   0.082031   0.063133  -0.025407
     86       0.050703  -0.016637   0.041691  -0.005435  -0.041416   0.035881
     87      -0.051081  -0.049992   0.048284  -0.009345   0.064228  -0.000016
     88      -0.001507  -0.070111   0.022441   0.050212   0.040248   0.003696
     89       0.024752   0.019418   0.014729  -0.035387  -0.030939   0.011005
     90      -0.046226   0.006354   0.009816  -0.119847  -0.011646   0.064665
     91       0.000651  -0.064413   0.009482   0.030892   0.025525   0.023731
     92       0.027213  -0.025807   0.015531   0.026934   0.005745   0.003623
     93      -0.004007   0.005154   0.022111   0.006335  -0.043371  -0.034843
     94      -0.014628  -0.007122  -0.017791   0.042690   0.004483   0.002516
     95       0.004244  -0.017126   0.000240   0.053618  -0.050753   0.024771
     96       0.024253   0.004126   0.017501   0.023384  -0.038425  -0.024221
     97      -0.048032   0.007766  -0.009551   0.014951  -0.005189  -0.046219
     98       0.010874   0.018765   0.001668   0.005931  -0.026790  -0.060344
     99       0.067528  -0.005788   0.008735   0.028807  -0.009025  -0.007401
    100      -0.043673   0.040988  -0.013982  -0.012242   0.022549  -0.059450
    101       0.001342   0.085126  -0.002709  -0.050212   0.017180  -0.088982
    102       0.090496  -0.011673   0.004618   0.034065   0.004987   0.008674
    103      -0.068939   0.064154  -0.010642  -0.036852   0.018477  -0.108564
    104       0.007808   0.133930  -0.007226  -0.101187   0.050584  -0.180355
    105       0.082542  -0.003276   0.005859   0.031086  -0.005243  -0.021942
    106      -0.009972   0.043399  -0.019069  -0.002683   0.044642  -0.001538
    107      -0.015926   0.081741   0.002750  -0.047914   0.026962   0.034295
    108       0.114986  -0.005156   0.000249   0.043153   0.003187  -0.022814
    109      -0.008728   0.071493  -0.021219  -0.025375   0.065500  -0.004767
    110      -0.024052   0.138234   0.000285  -0.096941   0.065595   0.028123
    111       0.054858   0.002788   0.010337   0.020624  -0.015488  -0.035277
    112       0.022844   0.000721  -0.019747   0.038884   0.038090   0.068600
    113      -0.023469  -0.008270   0.014952   0.019279  -0.016949   0.173809
    114       0.066498   0.004243   0.007583   0.021966  -0.009475  -0.041549
    115       0.051610  -0.011109  -0.022879   0.050637   0.058016   0.130316
    116      -0.039183  -0.031447   0.023603   0.029466  -0.018600   0.287641
    117       0.011582   0.008336   0.019563   0.009822  -0.039458  -0.044468
    118       0.018700  -0.019103  -0.019286   0.057582   0.014189   0.050501
    119      -0.011876  -0.053978   0.011265   0.064377  -0.052210   0.143117
    120      -0.006281   0.013458   0.022851   0.004836  -0.044207  -0.059836
    121       0.038436  -0.040191  -0.023743   0.075321   0.014693   0.093434
    122      -0.018228  -0.101740   0.012048   0.100505  -0.070080   0.216273
    123       0.012383   0.021076   0.015932   0.039910  -0.066876  -0.050313
    124      -0.088209  -0.001141   0.018365   0.034276  -0.074043  -0.070718
    125       0.023780  -0.030639   0.022844  -0.016046   0.001512  -0.005724
    126      -0.001780   0.088612  -0.015700   0.085187  -0.128601  -0.161075
    127      -0.049156   0.034078   0.053049   0.036228  -0.041152   0.015040
    128       0.024660  -0.032189   0.024393  -0.017809   0.003848  -0.000454
    129       0.052056   0.109270  -0.024515   0.038377  -0.060197  -0.198984
    130      -0.021246   0.042417   0.062118   0.015780  -0.004792   0.034225
    131      -0.007814  -0.039084  -0.005492   0.000634  -0.040459  -0.078604
    132      -0.018938   0.102848  -0.023414   0.111170  -0.165120  -0.184774
    133      -0.096175   0.035760   0.061882   0.092618  -0.116618   0.044755
    134       0.041875  -0.071126   0.052082  -0.053789   0.056689   0.085766
    135      -0.049703   0.101647  -0.027173   0.145383  -0.213757  -0.185519
    136       0.004371   0.041971   0.063497  -0.014480   0.038940   0.038571
    137       0.038229   0.003137   0.022946  -0.005417   0.002506   0.000653
    138      -0.033075  -0.021616   0.047609   0.046278  -0.111674  -0.017515
    139      -0.118317  -0.027012   0.017734   0.030741  -0.104412  -0.104037
    140       0.046065  -0.016292   0.053120   0.000625   0.019696   0.095306
    141       0.007064  -0.046743   0.094389   0.012686  -0.052876   0.125460
    142      -0.113880  -0.052407   0.017690  -0.005618  -0.083845  -0.114439
    143       0.047141  -0.018432   0.053487  -0.002748   0.022979   0.097676
    144      -0.086737  -0.031491   0.038661   0.067204  -0.162341  -0.069167
    145      -0.090415  -0.008948   0.015125   0.032603  -0.084896  -0.087607
    146       0.024278   0.024533   0.024701   0.055653  -0.028471   0.033574
    147      -0.051484  -0.015267   0.033027   0.058926  -0.136013  -0.066628
    148      -0.176032  -0.038216   0.021007   0.063054  -0.168907  -0.132726
    149       0.078259  -0.039125   0.097103  -0.024433   0.066870   0.228500
    150       0.061462   0.026653   0.006616   0.018328   0.002490  -0.012228
    151      -0.136619  -0.033847   0.026001   0.041747  -0.132777  -0.107372
    152       0.003329  -0.110721   0.020446  -0.048559   0.006306  -0.009760
    153       0.107239   0.097079  -0.010741   0.008631   0.056459  -0.018357
    154      -0.115492  -0.019523   0.027279   0.046420  -0.113969  -0.083255
    155      -0.013578  -0.096300   0.006051  -0.064881  -0.000338  -0.067683
    156       0.064651  -0.054399   0.019279   0.009109   0.010599   0.036002
    157      -0.159208  -0.045495   0.014137   0.020969  -0.141846  -0.158908
    158       0.001344  -0.116272   0.019912  -0.051063   0.005854  -0.012259
    159       0.051157   0.046265   0.005075   0.024767  -0.012807  -0.031732
    160      -0.175952  -0.065320   0.042886   0.062327  -0.188492  -0.106170
    161       0.006192  -0.185710   0.036090  -0.053046   0.011928   0.044750
    162      -0.001900  -0.027347   0.053679   0.023819  -0.088915   0.078526
    163      -0.009814  -0.029836  -0.006519   0.085499   0.000202   0.041916
    164       0.004226   0.031340  -0.018177   0.009897  -0.038568  -0.004856
    165      -0.009379  -0.011794   0.031970   0.045722  -0.062133   0.089534
    166      -0.008611  -0.037630   0.000503   0.095730  -0.007442   0.063184
    167       0.006289   0.029863  -0.017492   0.013463  -0.045130  -0.001025
    168      -0.025065   0.074004  -0.007670   0.071125  -0.023379   0.097710
    169      -0.034204   0.102706  -0.029789   0.124531   0.018151   0.091533
    170      -0.004095   0.084611  -0.065949   0.036757   0.004482  -0.009077
    171      -0.040554   0.112129  -0.003439   0.104679  -0.038460   0.134285
    172      -0.064493   0.184257  -0.057936   0.198716   0.029319   0.143556
    173      -0.014070   0.115620  -0.099441   0.066676   0.035776  -0.005477
    174      -0.016997   0.109219  -0.053032   0.041334   0.040315   0.046433
    175      -0.013873   0.141561  -0.024517   0.038149   0.031932   0.031307
    176       0.001572   0.098049  -0.072742   0.015147   0.016879  -0.029088
    177      -0.028350   0.179111  -0.086019   0.059160   0.074648   0.049893
    178      -0.032663   0.259980  -0.052893   0.059502   0.055986   0.050779
    179      -0.005844   0.141703  -0.112489   0.032654   0.062149  -0.036226
    180       0.008404   0.050713  -0.052090  -0.023135   0.059133  -0.020620
    181       0.036302   0.019458   0.021191  -0.096858   0.012835  -0.073706
    182       0.018170   0.054067  -0.028043  -0.034528  -0.027450  -0.045326
    183       0.017568   0.075242  -0.083901  -0.059573   0.107352  -0.073962
    184       0.057886   0.044631   0.027633  -0.188140   0.024792  -0.144186
    185       0.024047   0.062829  -0.031237  -0.058861  -0.018102  -0.067707
    186       0.020759  -0.038917  -0.009948  -0.036207   0.014683  -0.013553
    187       0.058231  -0.138224   0.059609  -0.109240  -0.024011  -0.079606
    188       0.026343  -0.003832   0.022471  -0.050389  -0.082962  -0.028857
    189       0.038264  -0.081520  -0.011253  -0.078719   0.028618  -0.056921
    190       0.095080  -0.238467   0.097252  -0.205800  -0.041754  -0.148944
    191       0.037950  -0.042140   0.060695  -0.085299  -0.119472  -0.036194
    192       0.010547  -0.066797   0.031122   0.003116  -0.044945   0.047732
    193       0.033044  -0.157573   0.044109   0.000740  -0.029472   0.002742
    194       0.019272  -0.011204   0.024268  -0.021678  -0.090686  -0.002546
    195       0.017601  -0.121239   0.056294  -0.003263  -0.071134   0.057254
    196       0.046963  -0.263434   0.063717  -0.005574  -0.042345   0.005825
    197       0.022859  -0.045859   0.057507  -0.028208  -0.129677   0.016603
    198      -0.060362  -0.018663   0.014435  -0.035739   0.011965   0.007587
    199      -0.015260  -0.001435  -0.027896   0.018955   0.036056   0.032283
    200       0.037366   0.016086   0.011613   0.053824  -0.086080   0.017263
    201      -0.047622  -0.009994  -0.005079  -0.000410   0.007011  -0.004814
    202       0.024974   0.015872   0.080364  -0.063934   0.046423  -0.017670
    203       0.084984  -0.000020   0.045918  -0.012898   0.032525  -0.018244
    204       0.046674  -0.021631  -0.034075   0.032363   0.012561  -0.001911
    205       0.136949   0.003795   0.049895  -0.030377   0.057668  -0.013556
    206       0.022666   0.001076   0.045778  -0.017155   0.021939  -0.025523
    207       0.033760  -0.016599  -0.021252   0.026274   0.021017  -0.001659
    208       0.087081   0.005495   0.037107  -0.022160   0.047768  -0.006566
    209       0.016669  -0.002507   0.032738  -0.008855   0.014473  -0.026558
    210      -0.008589  -0.002056  -0.017855   0.029233   0.003814   0.002010
    211       0.054814   0.018074   0.042349  -0.021672   0.034962  -0.003631
    212      -0.011983  -0.012188  -0.009784   0.015346  -0.002751  -0.015190
    213      -0.021910   0.008963  -0.030508   0.043642  -0.002907   0.011679
    214       0.088006   0.029522   0.070242  -0.033929   0.053605  -0.008727
    215      -0.034295  -0.018811  -0.028261   0.023920  -0.015112  -0.011393
    216      -0.043799  -0.001691  -0.000113   0.013928  -0.012629  -0.007850
    217      -0.024731   0.015834   0.013262  -0.008295  -0.007053   0.005254
    218      -0.010552  -0.013226  -0.032418   0.031383  -0.003695  -0.005266
    219      -0.084455   0.011151   0.004139   0.013985  -0.030228  -0.004540
    220      -0.055884   0.026677   0.019215  -0.009648  -0.020172   0.007059
    221      -0.030310  -0.021369  -0.068846   0.051457  -0.017552   0.006986
    222      -0.028588  -0.019405   0.009375  -0.000522  -0.010180  -0.022510
    223      -0.064651  -0.001799  -0.024461   0.006302  -0.034560   0.011074
    224       0.016317  -0.002885  -0.007437   0.021059   0.014164  -0.009857
    225      -0.055858  -0.021524   0.020086  -0.011805  -0.026599  -0.031023
    226      -0.125753  -0.005741  -0.048696   0.016704  -0.069388   0.016341
    227       0.017869  -0.002519  -0.022506   0.032364   0.015682  -0.002077
    228       0.023191  -0.033552   0.005801  -0.000260   0.014413  -0.024741
    229      -0.024373  -0.013778  -0.029935   0.007910  -0.015495   0.010102
    230       0.040681   0.006622   0.036388  -0.004691   0.029154  -0.023709
    231       0.039681  -0.047462   0.014122  -0.011389   0.018882  -0.034946
    232      -0.052992  -0.027186  -0.059335   0.021020  -0.035218   0.014872
    233       0.060563   0.014591   0.056258  -0.014019   0.042435  -0.027484
    234       0.049011  -0.029462  -0.006862   0.012703   0.029554  -0.013931
    235       0.048237  -0.008282   0.004236  -0.008056   0.026076   0.001423
    236       0.042373   0.005468   0.054678  -0.018518   0.029381  -0.033015
    237       0.080979  -0.037722  -0.004396   0.011120   0.044151  -0.016771
    238       0.073181  -0.015821   0.004154  -0.008330   0.037497  -0.000330
    239       0.066407   0.011430   0.088159  -0.037780   0.044511  -0.046707
    240       0.145490  -0.038268  -0.072691   0.067434   0.004936   0.000573
    241       0.275877  -0.009897   0.027539  -0.001747   0.064776  -0.012561
    242      -0.033444   0.005334   0.051858  -0.026144   0.015472  -0.025539
    243      -0.065619  -0.066826   0.025165   0.042706   0.121705  -0.019862
    244       0.008452   0.100649  -0.053994  -0.301578  -0.205660   0.120448
    245      -0.024273  -0.023282  -0.023046   0.073283   0.098689  -0.050789
                 24         25         26         27         28         29    
      0      -0.059205   0.014739   0.026464   0.038323  -0.021916  -0.183337
      1       0.146067   0.029535  -0.020741  -0.043455   0.250272   0.087636
      2      -0.048806   0.006521   0.021504  -0.017748  -0.160204   0.075648
      3      -0.200935   0.022217   0.021698   0.023391  -0.076620   0.007950
      4      -0.101731   0.030567   0.006531  -0.025725  -0.046847  -0.047219
      5      -0.093492  -0.064580  -0.016332   0.094381   0.102666   0.001620
      6      -0.021590   0.004293   0.026977   0.055415   0.058518  -0.044513
      7       0.081721   0.049963  -0.015921  -0.079791   0.004324   0.012420
      8      -0.023900  -0.000268   0.021663  -0.001758  -0.087683   0.151348
      9       0.015904   0.008728   0.003325   0.000148   0.046731   0.011989
     10      -0.080789   0.001547   0.007500   0.018038  -0.007766  -0.035396
     11      -0.033171   0.020120   0.002689  -0.034117   0.011408  -0.036409
     12      -0.020316   0.013431   0.019756   0.028946   0.025012  -0.076303
     13       0.061553   0.021048  -0.002398  -0.021687   0.068787   0.050927
     14      -0.020435   0.008845   0.017058  -0.023896  -0.111990   0.086372
     15       0.025646   0.014439   0.004552  -0.000322   0.025340  -0.004960
     16      -0.040073  -0.007959   0.024429   0.038945  -0.028327   0.023306
     17      -0.010291   0.023744   0.007214  -0.040774  -0.038772   0.000717
     18       0.080653   0.023351  -0.000885  -0.021765   0.032747   0.068572
     19      -0.026199  -0.006483   0.028201   0.037055  -0.032298   0.055374
     20      -0.001638   0.028137  -0.007381  -0.057522  -0.019784  -0.022900
     21       0.000737   0.001232  -0.004042  -0.011179  -0.023741  -0.000111
     22      -0.044730  -0.010338   0.026851   0.046291  -0.044662   0.034597
     23      -0.003137   0.029728   0.010585  -0.042016  -0.033839  -0.002639
     24       0.016790  -0.019469  -0.014125  -0.021866  -0.007640  -0.006524
     25      -0.044543  -0.009972   0.027028   0.047373  -0.044807   0.035132
     26       0.028621   0.043399  -0.008837  -0.070144  -0.003186  -0.023927
     27       0.021222  -0.043175  -0.023699  -0.029254  -0.005751  -0.011318
     28      -0.068547  -0.013931   0.041781   0.066049  -0.071044   0.051747
     29       0.042684   0.053421  -0.015036  -0.078350   0.014340  -0.032604
     30       0.037408   0.005952   0.001767  -0.012010   0.023911  -0.006906
     31      -0.010166  -0.005001   0.007425   0.024613  -0.006968   0.016816
     32       0.043350   0.038032  -0.028422  -0.092056   0.008267  -0.037556
     33       0.056938  -0.006270   0.001363  -0.009141   0.051184  -0.007268
     34      -0.009666  -0.005327   0.007326   0.024614  -0.006280   0.016796
     35       0.068019   0.047252  -0.046788  -0.113606   0.033399  -0.053871
     36       0.036981   0.057691   0.022892  -0.005288   0.026928  -0.009831
     37       0.019776  -0.000463  -0.009810   0.006734   0.026687   0.001270
     38       0.024994   0.016675  -0.025120  -0.083355  -0.013497  -0.026451
     39       0.057441   0.088189   0.040450   0.005467   0.059673  -0.012100
     40       0.043821   0.002947  -0.023625  -0.008976   0.052960  -0.012391
     41       0.031279   0.006669  -0.040337  -0.096989  -0.010739  -0.033733
     42       0.006612   0.066603   0.018535  -0.016038  -0.020317  -0.009223
     43       0.018253   0.000058  -0.009724   0.006592   0.024139   0.001415
     44      -0.001979   0.008284   0.000076  -0.049764  -0.035284  -0.002924
     45       0.001220   0.102982   0.030646  -0.016253  -0.030227  -0.011643
     46       0.044125   0.004896  -0.025365  -0.014080   0.051071  -0.014728
     47      -0.016734  -0.007508   0.005929  -0.036456  -0.049222   0.008261
     48      -0.011634   0.032574   0.004444  -0.018757  -0.046386  -0.000883
     49      -0.017359  -0.006105   0.010960   0.031171  -0.015236   0.021282
     50      -0.014803   0.017969   0.016820  -0.033664  -0.045789   0.005165
     51      -0.025537   0.047699   0.007536  -0.021414  -0.072203   0.003853
     52      -0.018017  -0.005630   0.011278   0.031131  -0.016366   0.021529
     53      -0.038313   0.008952   0.033192  -0.016681  -0.069736   0.018408
     54      -0.003299   0.018687   0.027758   0.033973   0.045021  -0.009773
     55       0.032303   0.024838  -0.000552  -0.028318   0.018570   0.003912
     56      -0.013882   0.000942   0.009841   0.006270  -0.032700   0.044969
     57       0.075925   0.061697   0.016138  -0.044556   0.031595   0.078637
     58       0.036677   0.029207   0.000594  -0.036044   0.012646   0.019742
     59       0.008387   0.007378   0.000972  -0.005031  -0.017639   0.026578
     60       0.078886   0.056558   0.024549  -0.038207   0.065429   0.197234
     61       0.062010   0.046030  -0.000536  -0.065171   0.008816   0.055507
     62       0.008722   0.002499   0.007698   0.001415   0.006631   0.117104
     63       0.102049   0.074625   0.014040  -0.067589   0.038489   0.127070
     64      -0.025567  -0.006521   0.013373   0.024799   0.022489   0.000293
     65       0.015719   0.018690  -0.012113  -0.021067  -0.058064  -0.113392
     66       0.112541   0.089507   0.000833  -0.089239  -0.003810  -0.017762
     67       0.075954   0.050015  -0.010032  -0.070921   0.007807   0.011544
     68       0.017764   0.007990   0.001223  -0.007110  -0.002631   0.071377
     69      -0.056743   0.000607   0.056941   0.077778  -0.022393   0.084628
     70      -0.018422   0.008022   0.021241   0.013270  -0.015631   0.042199
     71      -0.023665  -0.002037   0.011172   0.015179  -0.023496   0.022961
     72      -0.110594  -0.038938   0.079068   0.166707   0.159852   0.027810
     73      -0.019068   0.002480   0.021248   0.023681   0.033092   0.021435
     74      -0.043191   0.000207   0.019995   0.016888  -0.109953   0.069305
     75      -0.039035   0.017056   0.050448   0.042249  -0.117902   0.119732
     76      -0.078429  -0.025153   0.047954   0.091700   0.078530   0.036882
     77      -0.000035  -0.012945  -0.004261   0.028826   0.180255  -0.094818
     78      -0.068430   0.010094   0.066466   0.063754  -0.170373   0.171643
     79      -0.001452   0.033176   0.014233  -0.037272  -0.186969   0.107337
     80      -0.032064   0.004214   0.018351   0.006208  -0.125867   0.087283
     81      -0.000245   0.017496   0.018999   0.054194   0.136185  -0.176709
     82       0.007081   0.006389   0.001810   0.014741   0.070151  -0.086170
     83      -0.011165   0.000218   0.002414   0.019480   0.032992  -0.079212
     84       0.024073   0.026473   0.014286   0.026772   0.136223  -0.108180
     85      -0.058742  -0.015703   0.019416   0.068849  -0.008630  -0.145631
     86       0.002938   0.001616  -0.008161   0.035988   0.159982  -0.243303
     87      -0.061206  -0.005163   0.032838   0.117527   0.113134  -0.303293
     88       0.006480   0.003868   0.000947   0.021560   0.093101  -0.108698
     89      -0.036108  -0.001796   0.011150   0.026185  -0.046926  -0.066269
     90       0.037844   0.030679   0.004511   0.038402   0.243893  -0.266009
     91       0.051822   0.017269  -0.012057  -0.010302   0.168488  -0.087733
     92       0.001718   0.001396  -0.000218   0.009568   0.049577  -0.035664
     93       0.043811  -0.017238   0.001849   0.007829  -0.003450   0.011694
     94      -0.063380   0.000644   0.000790   0.015292  -0.012623  -0.039956
     95      -0.005635   0.038083  -0.011093  -0.055607   0.006035  -0.064910
     96       0.034987  -0.026227  -0.007242   0.018429  -0.026857   0.004058
     97      -0.053570   0.005644   0.018236  -0.009707   0.014635  -0.028143
     98      -0.042304   0.037713   0.017984  -0.104430   0.031127  -0.045889
     99      -0.007355  -0.031084  -0.020790   0.030369  -0.039560  -0.009795
    100      -0.057778  -0.013724   0.031907  -0.003203   0.015349  -0.000740
    101      -0.034522   0.002772   0.047314  -0.097304   0.037337   0.011747
    102      -0.022217  -0.036740  -0.031987   0.045297  -0.050257  -0.016366
    103      -0.059734  -0.008369   0.060613  -0.043017   0.040417   0.016095
    104      -0.087879  -0.002859   0.093121  -0.161815   0.071300   0.038871
    105      -0.023704  -0.030844  -0.018647   0.019078  -0.039238  -0.014915
    106      -0.030667  -0.050579   0.003385   0.075516  -0.031548   0.011985
    107       0.069495  -0.047552   0.004310   0.045763  -0.022500   0.051305
    108      -0.043554  -0.035066  -0.025066   0.019654  -0.052297  -0.025475
    109      -0.020338  -0.073814   0.010080   0.097673  -0.042798   0.041732
    110       0.096689  -0.092308   0.019760   0.089394  -0.040576   0.113954
    111      -0.007888  -0.026416  -0.008984   0.009378  -0.024027  -0.005500
    112      -0.016456  -0.053051  -0.037428   0.124311  -0.062780  -0.018501
    113       0.147829  -0.038658  -0.067062   0.140704  -0.052568   0.004417
    114      -0.024184  -0.025931  -0.007528   0.002023  -0.026202  -0.009532
    115       0.000782  -0.076802  -0.068837   0.191242  -0.100349  -0.018589
    116       0.248319  -0.073512  -0.116874   0.267056  -0.093819   0.023272
    117       0.031257  -0.021086   0.001692   0.004340  -0.009573   0.009027
    118      -0.036775  -0.024885  -0.030528   0.077878  -0.039444  -0.042887
    119       0.081725   0.015852  -0.059792   0.051132  -0.014222  -0.056415
    120       0.031458  -0.017143   0.012235  -0.008374  -0.007884   0.016970
    121      -0.022582  -0.025824  -0.055056   0.104909  -0.038111  -0.059170
    122       0.109425   0.024317  -0.093633   0.092009  -0.021878  -0.084285
    123       0.052675  -0.017781  -0.007158   0.004495  -0.032229   0.000451
    124       0.048696  -0.029554   0.036762  -0.000485  -0.004782  -0.015223
    125      -0.022176  -0.011134   0.031430  -0.060597   0.019979  -0.030303
    126       0.006364   0.079266  -0.014554  -0.094487   0.000821  -0.048678
    127       0.080245  -0.182337   0.190487  -0.058711  -0.004610  -0.021257
    128      -0.021298  -0.016392   0.032972  -0.059197   0.019747  -0.029899
    129      -0.157447   0.188289  -0.178819  -0.144404   0.041000  -0.089085
    130       0.039302  -0.195486   0.173762  -0.078955   0.004446  -0.029681
    131      -0.034994   0.098370  -0.045415  -0.043041   0.025260  -0.037706
    132       0.032207   0.084208   0.022016  -0.110865   0.001020  -0.054258
    133       0.234917  -0.297903   0.378675  -0.044398  -0.036460   0.005191
    134       0.008859  -0.106688   0.055712  -0.003874  -0.001737   0.003176
    135       0.105342   0.053975   0.096419  -0.096337  -0.014710  -0.040963
    136      -0.030461  -0.164271   0.102072  -0.086853   0.019864  -0.038380
    137      -0.048831  -0.030938   0.070398  -0.113992   0.037810  -0.048643
    138       0.174983  -0.070743  -0.012853   0.072795  -0.077229   0.048062
    139       0.068390   0.013955  -0.045298   0.036459  -0.018836   0.000914
    140       0.058140  -0.148366   0.192820  -0.066068   0.005419  -0.018020
    141       0.239413  -0.271301   0.109603   0.083189  -0.130958   0.084834
    142       0.025586   0.023973  -0.123495   0.040812  -0.029725   0.005634
    143       0.054745  -0.150430   0.188035  -0.065622   0.003873  -0.016843
    144       0.203435   0.014230  -0.073336   0.098862  -0.063469   0.057360
    145       0.048773  -0.010974  -0.007377   0.016622  -0.016031  -0.011761
    146       0.057114  -0.050708   0.193830  -0.073654   0.040523  -0.040820
    147       0.160996  -0.002112  -0.056309   0.073080  -0.060824   0.037835
    148       0.148636   0.057050  -0.071086   0.078532  -0.024476   0.020784
    149       0.128980  -0.334095   0.310462  -0.051461  -0.045171   0.018796
    150      -0.024127  -0.036085   0.012630  -0.006431  -0.020376  -0.011828
    151       0.116577   0.006675  -0.037636   0.054037  -0.029566   0.008212
    152      -0.018769   0.054505  -0.128024   0.063777  -0.012749   0.005851
    153      -0.103072  -0.069738   0.109202  -0.095705   0.012167  -0.031528
    154       0.099172  -0.021493   0.009873   0.024848  -0.020399  -0.006639
    155      -0.032525   0.095066  -0.169201   0.069094  -0.011464   0.025098
    156      -0.008730  -0.019495  -0.090870   0.096348  -0.054750  -0.001852
    157       0.111218   0.061225  -0.119719   0.095498  -0.039112   0.034336
    158      -0.018600   0.060738  -0.141783   0.073376  -0.015582   0.008966
    159      -0.013421  -0.036656   0.035836  -0.031137  -0.013562  -0.012261
    160       0.194147   0.013671  -0.063848   0.087296  -0.046198   0.015904
    161       0.002658   0.060438  -0.210030   0.153835  -0.042808   0.011899
    162      -0.128772   0.024890   0.002314  -0.003235   0.070906   0.131679
    163      -0.064728   0.049208   0.006124  -0.059312  -0.025634  -0.021989
    164      -0.063135  -0.021955  -0.003892   0.031275   0.053535  -0.007362
    165      -0.090019   0.039832  -0.004220  -0.021465   0.096490   0.139593
    166      -0.033612   0.078050   0.012819  -0.106058  -0.040091  -0.028438
    167      -0.059676  -0.023407  -0.004630   0.032792   0.065238  -0.004992
    168      -0.056884   0.040448  -0.022136  -0.007660   0.066067   0.103888
    169      -0.014725   0.071606  -0.019032  -0.063825  -0.010818  -0.011443
    170      -0.014191  -0.021938  -0.014448   0.033348  -0.002114  -0.088018
    171      -0.078681   0.050880  -0.032689  -0.003603   0.111533   0.149426
    172      -0.016897   0.095795  -0.037346  -0.070397  -0.008282  -0.013398
    173       0.012898  -0.011753  -0.018617   0.021225  -0.058718  -0.149394
    174       0.006593   0.025438  -0.027976   0.004623  -0.036388   0.003849
    175       0.006385   0.015497  -0.032143   0.015979   0.022947   0.019106
    176      -0.001215  -0.035807  -0.018443   0.052200  -0.012665  -0.100255
    177       0.034672   0.025631  -0.045321   0.018870  -0.066390  -0.028567
    178       0.021500   0.003924  -0.065277   0.066190   0.050229   0.037209
    179       0.039008  -0.027343  -0.026755   0.042909  -0.085900  -0.171315
    180       0.033075   0.004763  -0.007431   0.000894  -0.096883  -0.049967
    181       0.004039  -0.038172   0.003660   0.041788   0.019734   0.025813
    182      -0.038528  -0.062444  -0.010071   0.083427   0.063944  -0.023719
    183       0.079805  -0.015909  -0.008248   0.017890  -0.168514  -0.122510
    184       0.017452  -0.094496  -0.000250   0.114172   0.037306   0.045915
    185      -0.029078  -0.077221  -0.011011   0.101030   0.057485  -0.029800
    186       0.000487   0.011930   0.013183  -0.025242  -0.060701  -0.007535
    187      -0.012159  -0.017918   0.043525  -0.026438  -0.007991   0.005893
    188      -0.085454  -0.063601   0.000705   0.082247   0.142936   0.062826
    189       0.024130  -0.003223   0.027023  -0.026760  -0.109211  -0.053061
    190      -0.008646  -0.054331   0.071880  -0.013831  -0.011322   0.009889
    191      -0.114811  -0.078118   0.008988   0.096806   0.206915   0.129813
    192      -0.059781   0.031711   0.011043  -0.035246   0.040439   0.091974
    193      -0.023906   0.045142   0.039020  -0.098306  -0.043333  -0.023779
    194      -0.094171  -0.045745  -0.000537   0.063285   0.142381   0.067594
    195      -0.075002   0.032378   0.017442  -0.039186   0.063521   0.119044
    196      -0.015712   0.059496   0.056114  -0.135401  -0.088268  -0.052690
    197      -0.124121  -0.052351  -0.000580   0.079508   0.203827   0.132047
    198       0.021019   0.009809  -0.005780  -0.001325   0.040064   0.001272
    199      -0.141665  -0.012882   0.003870   0.026281   0.019647  -0.001047
    200      -0.057004   0.020278   0.010609  -0.033288   0.039489   0.005973
    201      -0.044078  -0.136472  -0.094599  -0.051038  -0.016520  -0.004283
    202      -0.050985  -0.078724  -0.133363  -0.024184  -0.033441  -0.002999
    203       0.052033   0.071263   0.019674   0.009907   0.021114   0.000728
    204       0.013765  -0.076388  -0.033093  -0.041997   0.000748   0.001213
    205       0.008869  -0.011759  -0.066114  -0.015037  -0.011662   0.001305
    206       0.041254   0.057852  -0.004625   0.022255  -0.002955   0.003484
    207       0.016395  -0.115677  -0.075861  -0.101082   0.017542   0.002111
    208       0.005087  -0.053924  -0.099191  -0.068240  -0.002300   0.004131
    209       0.043358   0.073353   0.014223   0.048969  -0.012910   0.004589
    210       0.012792  -0.094425  -0.045164  -0.081447   0.020116   0.000906
    211       0.001458  -0.033834  -0.074982  -0.050812  -0.000958   0.003068
    212       0.031631   0.033849   0.027857   0.029646  -0.001974   0.001664
    213       0.004731  -0.136453  -0.048177  -0.111320   0.031645  -0.001004
    214       0.008483  -0.039679  -0.106828  -0.065392  -0.005250   0.005587
    215       0.026560   0.035108   0.047722   0.037213   0.001230  -0.000015
    216       0.018320   0.009560   0.019593   0.011727   0.002443   0.000738
    217      -0.014127   0.021693   0.013889   0.017473  -0.001136  -0.002287
    218       0.023351  -0.026362   0.008430  -0.018374   0.011819   0.000048
    219       0.011021   0.040680   0.057801   0.046284   0.000250  -0.001344
    220      -0.019037   0.049259   0.043728   0.046676  -0.003724  -0.003718
    221       0.010019  -0.065303   0.018103  -0.041627   0.024073  -0.003211
    222       0.033802   0.090452   0.052360   0.079068  -0.014795   0.002613
    223      -0.022870   0.057187   0.076835   0.064405  -0.001443  -0.005949
    224       0.029868  -0.044291  -0.029947  -0.044475   0.011024   0.002491
    225       0.039295   0.192785   0.122785   0.174517  -0.032103   0.001895
    226      -0.032457   0.118671   0.160244   0.136462  -0.005719  -0.010003
    227       0.022971  -0.100315  -0.056203  -0.092333   0.022321   0.001794
    228       0.040516   0.031245  -0.011768   0.014029  -0.007399   0.005268
    229      -0.018170   0.006208   0.025074   0.009725   0.005330  -0.003926
    230       0.043111   0.013592  -0.030905  -0.004197  -0.005541   0.005446
    231       0.052527   0.083860   0.003556   0.052948  -0.018121   0.007138
    232      -0.023040   0.024042   0.066435   0.033994   0.008589  -0.006399
    233       0.047056   0.005179  -0.057156  -0.017705  -0.008385   0.007185
    234       0.029954  -0.077840  -0.079645  -0.080607   0.009664   0.004749
    235      -0.005804  -0.052407  -0.068080  -0.059466   0.004098   0.001306
    236       0.052364   0.074820  -0.006859   0.044266  -0.017417   0.006777
    237       0.034892  -0.102383  -0.111746  -0.106953   0.010015   0.006382
    238      -0.001965  -0.074375  -0.093806  -0.081832   0.004771   0.002636
    239       0.067441   0.112305  -0.021170   0.063210  -0.028800   0.010360
    240       0.062304   0.043522   0.085580   0.047413  -0.004914   0.004840
    241       0.069862   0.112490   0.058289   0.061974   0.004637   0.001592
    242       0.018971   0.014985  -0.049025  -0.002288  -0.012573   0.004591
    243       0.014529   0.007449   0.018890   0.055264   0.141290  -0.030967
    244      -0.019468   0.035040   0.003882  -0.046041  -0.179226  -0.079885
    245       0.005118   0.004053   0.016057  -0.012205  -0.036959   0.178346
                 30         31         32         33         34         35    
      0      -0.070507   0.008462  -0.024988  -0.063750   0.016065  -0.001261
      1       0.064647   0.038546   0.004882  -0.085116   0.035209  -0.075278
      2      -0.017430  -0.006253  -0.018560   0.006030   0.007737   0.013982
      3      -0.014356  -0.009808  -0.038555   0.002177   0.022244  -0.097037
      4       0.013074  -0.014324  -0.005029   0.020110  -0.041507  -0.020567
      5       0.038964  -0.056374   0.008608   0.015778  -0.001371  -0.024773
      6      -0.060913   0.017547   0.014741   0.008107  -0.005059  -0.002296
      7       0.026888  -0.010368  -0.011282   0.031488  -0.008674   0.006766
      8      -0.014640   0.008936   0.009175   0.044081   0.001065  -0.000092
      9      -0.009133   0.018974  -0.000867  -0.019177   0.009637   0.018926
     10       0.008690  -0.043771  -0.000280   0.007746  -0.001461  -0.013216
     11      -0.023686   0.046493  -0.002428  -0.015779   0.008886  -0.006413
     12      -0.039460  -0.001812  -0.002192  -0.018073   0.001514   0.003572
     13       0.003633   0.030204  -0.007139  -0.027235   0.016732  -0.025571
     14      -0.000820  -0.003353  -0.014127  -0.006141   0.011642   0.001335
     15       0.019148  -0.028979  -0.002031  -0.007063  -0.002507   0.008750
     16      -0.068262   0.062016  -0.015167  -0.048225   0.023447  -0.008651
     17       0.005874  -0.007006  -0.020007  -0.050155   0.020068  -0.011904
     18       0.035600  -0.023497  -0.006153  -0.010315   0.000647   0.008235
     19      -0.082493   0.082792  -0.021690  -0.070908   0.034482  -0.008625
     20       0.064645  -0.065640  -0.006676   0.006191  -0.008488  -0.012975
     21       0.086157  -0.070013  -0.001902   0.017062  -0.035184   0.019776
     22      -0.097853   0.105882  -0.021916  -0.079462   0.045747  -0.010800
     23      -0.014446  -0.008418  -0.030751  -0.096081   0.050997  -0.019042
     24       0.112637  -0.082628   0.002500   0.033294  -0.052962   0.022142
     25      -0.101898   0.113170  -0.021717  -0.079358   0.046545  -0.010997
     26       0.049522  -0.083476  -0.017620  -0.050217   0.028635  -0.013934
     27       0.148175  -0.108630   0.006303   0.055251  -0.078684   0.029978
     28      -0.147742   0.162987  -0.034175  -0.122397   0.069499  -0.016122
     29       0.066243  -0.105651  -0.010652  -0.030064   0.022763  -0.013063
     30       0.043646  -0.058055  -0.000978   0.002796  -0.013515   0.002136
     31      -0.051338   0.067392  -0.001098  -0.009350   0.011537  -0.003134
     32       0.115379  -0.131116  -0.004043   0.004820  -0.009417  -0.001412
     33       0.032446  -0.054593   0.003042   0.008669  -0.013146  -0.003646
     34      -0.051548   0.067753  -0.000900  -0.008904   0.011429  -0.003241
     35       0.164688  -0.169761   0.015646   0.074708  -0.045217   0.009281
     36      -0.034476  -0.031003  -0.010691  -0.043963   0.040241  -0.017721
     37      -0.011642   0.034857   0.019025   0.057639  -0.020615   0.004778
     38       0.118538  -0.121588  -0.012777  -0.018702  -0.009600   0.000934
     39      -0.116083  -0.004228  -0.015775  -0.084058   0.093969  -0.042660
     40       0.024221   0.000824   0.033082   0.104629  -0.043786   0.010153
     41       0.172333  -0.152774  -0.002373   0.025226  -0.044786   0.014065
     42       0.006322  -0.030284  -0.012054  -0.027271   0.009290   0.000375
     43      -0.011476   0.036447   0.018426   0.056227  -0.020578   0.005184
     44       0.033163  -0.051044  -0.032097  -0.093893   0.039140  -0.014391
     45      -0.031981  -0.006150  -0.017667  -0.047878   0.029424  -0.005840
     46       0.035412  -0.011287   0.032062   0.104170  -0.046239   0.010818
     47       0.016437  -0.029124  -0.039027  -0.117908   0.048789  -0.015890
     48       0.075461  -0.049640  -0.009046  -0.001601  -0.030395   0.019306
     49      -0.066352   0.087784  -0.002983  -0.017263   0.016389  -0.003077
     50      -0.025951  -0.009732  -0.043098  -0.137922   0.072088  -0.025258
     51       0.087647  -0.052951  -0.014718  -0.009617  -0.038046   0.027408
     52      -0.066287   0.087721  -0.003484  -0.018553   0.016726  -0.002986
     53      -0.068220   0.017835  -0.062801  -0.207833   0.110304  -0.037789
     54      -0.064737   0.020701   0.015648   0.032444  -0.010733  -0.000667
     55       0.001615  -0.001174  -0.000328   0.024413  -0.007030   0.000650
     56      -0.016883   0.007917   0.009848   0.029034   0.000840  -0.002159
     57      -0.039541   0.019307   0.016850   0.111182  -0.026516  -0.001099
     58       0.002687   0.001241  -0.007891   0.037670  -0.009386   0.001500
     59      -0.009776   0.000746   0.032243   0.024345   0.000983  -0.005587
     60      -0.033055   0.089319  -0.159303   0.302517  -0.021875  -0.005138
     61       0.009851   0.001259  -0.008149   0.057799  -0.016971   0.000489
     62      -0.005597   0.054505  -0.103477   0.172466   0.004502  -0.007920
     63      -0.031213   0.031791  -0.011398   0.171953  -0.031307  -0.003587
     64      -0.011785   0.029019  -0.088337   0.044929   0.005891   0.004838
     65      -0.015758  -0.087394   0.259576  -0.200529  -0.006470  -0.002177
     66      -0.036641  -0.061932   0.228757  -0.069628  -0.040675  -0.000355
     67       0.010551  -0.022953   0.063532   0.017707  -0.018016  -0.001133
     68      -0.005504   0.025682  -0.027000   0.105004   0.002050  -0.007816
     69      -0.119836   0.042365   0.053468   0.082951  -0.015606  -0.002984
     70      -0.040857   0.019192   0.006519   0.070360  -0.011215   0.000427
     71      -0.021625   0.012327  -0.001753   0.035641   0.000917  -0.002074
     72      -0.154382   0.176414  -0.308760   0.275680  -0.041593   0.033865
     73      -0.037663   0.044070  -0.077289   0.099046  -0.015747   0.008966
     74      -0.046060  -0.015479   0.128280   0.019286   0.005334  -0.015431
     75      -0.112870  -0.017463   0.230078  -0.001087  -0.004062  -0.020676
     76      -0.089310   0.118029  -0.219191   0.226552  -0.031292   0.024156
     77       0.023089   0.082944  -0.303757   0.108916  -0.010985   0.026318
     78      -0.149178  -0.010779   0.274501   0.024166  -0.006418  -0.023660
     79      -0.039311  -0.080508   0.317500  -0.053133   0.007857  -0.031794
     80      -0.042770  -0.023645   0.151652  -0.003127   0.006902  -0.016450
     81      -0.077948   0.026492  -0.000339  -0.024058  -0.010492  -0.004236
     82      -0.017907  -0.000420   0.025004  -0.036564  -0.001860  -0.009230
     83      -0.024029   0.011324  -0.004047  -0.014529   0.002097  -0.004712
     84      -0.050219   0.045198  -0.098236   0.078500  -0.016551   0.010994
     85      -0.079233  -0.060060   0.309967  -0.277225   0.015155  -0.047173
     86      -0.029943   0.036877  -0.093592  -0.015664  -0.002513  -0.001062
     87      -0.142568  -0.021052   0.245714  -0.263722   0.004600  -0.040993
     88      -0.018728   0.004893   0.008272  -0.034349  -0.002273  -0.009072
     89      -0.050022  -0.025239   0.152669  -0.124687   0.009647  -0.020837
     90      -0.059172   0.064127  -0.162701   0.062936  -0.020649   0.013141
     91       0.023014   0.050681  -0.203926   0.133970  -0.014711   0.017432
     92      -0.004337   0.028883  -0.085536   0.063074  -0.001970   0.005456
     93      -0.008380   0.017194  -0.002802  -0.019011   0.008462   0.031412
     94       0.023771  -0.072012   0.005354   0.028885   0.017352  -0.017005
     95      -0.020742   0.061117   0.014033   0.043209   0.048576  -0.042600
     96       0.003580   0.002508  -0.003240  -0.009282  -0.002936   0.020626
     97       0.024135  -0.071258   0.006870   0.022709   0.039450  -0.002918
     98      -0.001458   0.056267   0.018602   0.053731   0.049458  -0.051673
     99       0.034675  -0.045396  -0.001904   0.006297   0.005692   0.002682
    100       0.037057  -0.095224  -0.001835  -0.011415  -0.007929   0.018584
    101       0.013195   0.035874   0.001450  -0.019065  -0.043512   0.000087
    102       0.050753  -0.071440  -0.001653   0.013662   0.013851  -0.003425
    103       0.029084  -0.071616  -0.003541  -0.032752  -0.036149   0.033397
    104       0.045876   0.010401  -0.003201  -0.055423  -0.101337   0.018970
    105       0.047617  -0.062452  -0.000467   0.012950   0.004752  -0.008250
    106       0.050368  -0.143422  -0.011645  -0.021623  -0.021327   0.022370
    107      -0.018414   0.036208  -0.017728  -0.061027  -0.058224   0.046269
    108       0.065053  -0.087168   0.001506   0.029018   0.003534  -0.030189
    109       0.055973  -0.160315  -0.023091  -0.059007  -0.063155   0.052026
    110      -0.013202   0.011306  -0.041157  -0.140589  -0.141077   0.112345
    111       0.036505  -0.047424  -0.002203  -0.002466   0.003937   0.009773
    112       0.049955  -0.148987  -0.002392   0.029936   0.027940  -0.023635
    113      -0.055470   0.066568   0.000120   0.020238   0.063919  -0.011840
    114       0.045024  -0.056731  -0.001849   0.000864  -0.001297   0.004797
    115       0.059021  -0.177709  -0.004194   0.044222   0.039832  -0.038441
    116      -0.083575   0.071788  -0.003948   0.024240   0.104756  -0.008185
    117       0.005202  -0.002319  -0.003388  -0.018741   0.005237   0.030892
    118       0.041656  -0.118583   0.006968   0.048411   0.040605  -0.041354
    119      -0.048402   0.084883   0.019930   0.069398   0.092704  -0.059202
    120      -0.003050   0.011758  -0.004006  -0.025929  -0.003016   0.042703
    121       0.046489  -0.126797   0.012452   0.065870   0.064849  -0.066994
    122      -0.061252   0.094154   0.032996   0.103676   0.132933  -0.089986
    123      -0.005466   0.014031  -0.002600  -0.003599  -0.009134   0.013030
    124       0.007499  -0.056098   0.004033   0.019443   0.046598   0.004066
    125       0.005056   0.045425   0.015104   0.047001   0.053600  -0.041067
    126      -0.038351   0.054261   0.018664   0.076888   0.048982  -0.073124
    127       0.053704  -0.024296   0.006685   0.021143   0.067883  -0.002206
    128       0.007889   0.049966   0.015437   0.047334   0.057878  -0.039840
    129       0.061598   0.242803   0.057006   0.149877   0.364623   0.213974
    130       0.103202   0.039951   0.016629   0.033359   0.161306   0.089907
    131      -0.047261   0.021999   0.017646   0.068884   0.045427  -0.069991
    132      -0.075739   0.021312   0.016110   0.086550  -0.011039  -0.177130
    133      -0.041515  -0.190182  -0.025423  -0.030074  -0.227842  -0.321203
    134       0.049212   0.032068   0.001373  -0.013464   0.030864   0.040848
    135      -0.139356  -0.071419  -0.000845   0.062891  -0.174783  -0.352152
    136       0.157547   0.119454   0.029966   0.048987   0.293560   0.239050
    137       0.023063   0.091417   0.024933   0.076029   0.093924  -0.070536
    138      -0.034703   0.036514  -0.021547  -0.055438  -0.108606   0.033137
    139       0.002808  -0.040287  -0.000652   0.003797   0.023171   0.008380
    140      -0.013636   0.028039   0.007336   0.032570   0.012679  -0.030114
    141       0.012226   0.110892  -0.047857  -0.151901  -0.286577  -0.103883
    142       0.055993   0.018595  -0.004310  -0.026159  -0.007545  -0.064064
    143      -0.008413   0.034293   0.006569   0.028154   0.006301  -0.038873
    144      -0.079699   0.009944  -0.016298  -0.027939  -0.068783   0.133307
    145       0.013778  -0.043589   0.001584   0.009270   0.031359  -0.013038
    146      -0.080521  -0.055018   0.024314   0.107495   0.122873   0.106294
    147      -0.054203   0.011808  -0.013285  -0.023819  -0.051234   0.085769
    148      -0.060476  -0.067865  -0.002545   0.015312   0.025828   0.116835
    149       0.020426   0.091068  -0.017552  -0.055770  -0.154480  -0.145801
    150       0.037643  -0.014145   0.000950  -0.000671   0.018785   0.028249
    151      -0.027307  -0.047011  -0.004722   0.000080   0.008232   0.007681
    152       0.001193   0.013751   0.000107   0.000725   0.011051   0.000142
    153       0.077877  -0.032887   0.006759   0.004438   0.002254  -0.023616
    154      -0.012588  -0.043120   0.001520   0.018370   0.045061   0.017414
    155      -0.005075  -0.007519  -0.009760  -0.035948  -0.081675  -0.057736
    156       0.045846  -0.025671  -0.002157  -0.001888   0.076047   0.116261
    157      -0.037468  -0.073075  -0.017290  -0.042635  -0.080545  -0.029684
    158       0.000789   0.010542  -0.001320  -0.003616   0.005160   0.000725
    159       0.026597  -0.005396   0.001033  -0.001081  -0.001936   0.001129
    160      -0.067006  -0.015057  -0.005308   0.009375   0.030842   0.038646
    161       0.006337   0.011717  -0.000412   0.007978   0.084526   0.096044
    162       0.005802  -0.030417  -0.006383  -0.009275   0.019493  -0.026821
    163       0.004669   0.009276   0.001305   0.006675  -0.064714   0.016915
    164       0.003380   0.007174   0.002087  -0.005543  -0.042224   0.012354
    165      -0.008856  -0.028548   0.002725  -0.034199   0.016370   0.007051
    166      -0.030270   0.063897   0.002316  -0.016633  -0.114559   0.078944
    167      -0.002725   0.016613   0.007380  -0.001674  -0.074539   0.039772
    168      -0.007327  -0.020213   0.004161  -0.023113   0.011355   0.011272
    169      -0.023159   0.050269   0.004463  -0.017977  -0.089123   0.072678
    170      -0.004824   0.043489   0.010143   0.021534  -0.118660   0.062540
    171      -0.006591  -0.031555   0.005668  -0.035192   0.023940   0.011064
    172      -0.027171   0.060747   0.007644  -0.017030  -0.111539   0.093000
    173      -0.009455   0.068362   0.011455   0.038158  -0.156662   0.082423
    174       0.000025  -0.004182  -0.000045   0.008087   0.022357  -0.012007
    175       0.007017  -0.007475   0.002663  -0.001912   0.018808  -0.005655
    176       0.002380   0.036171   0.009551   0.031953  -0.101250   0.045647
    177       0.005033  -0.001263  -0.000073   0.021658   0.035866  -0.024756
    178       0.022449  -0.034410   0.005629   0.010973   0.070060  -0.039821
    179       0.000765   0.060266   0.007480   0.047648  -0.112795   0.046526
    180       0.004564  -0.000181  -0.006510   0.018752   0.035629  -0.032895
    181       0.023662  -0.043964  -0.005535   0.002948   0.081316  -0.061121
    182       0.013024  -0.004204   0.009825   0.022773  -0.059280   0.019392
    183       0.015721   0.000235  -0.011115   0.043121   0.062428  -0.066770
    184       0.054867  -0.104366  -0.011587   0.020633   0.197630  -0.154595
    185       0.021173  -0.016765   0.007934   0.029958  -0.031267  -0.004930
    186      -0.006814   0.005864  -0.005472  -0.003111   0.005510  -0.000672
    187      -0.003585   0.005139  -0.003946  -0.014867  -0.025884   0.022488
    188       0.010359  -0.024767   0.010495  -0.002986  -0.044561   0.022921
    189      -0.006626   0.015749  -0.008036   0.007707  -0.005246   0.000673
    190       0.001654  -0.009764  -0.008315  -0.017173  -0.005165   0.008414
    191       0.015293  -0.053022   0.009886  -0.020047  -0.009776   0.007500
    192      -0.013232  -0.009896   0.000091  -0.030074   0.001552   0.017117
    193      -0.030044   0.062396   0.001972  -0.018089  -0.120225   0.089905
    194       0.003157  -0.013749   0.011631  -0.007161  -0.060156   0.036787
    195      -0.016514  -0.013415   0.002155  -0.034717  -0.000159   0.022460
    196      -0.044672   0.091461   0.001464  -0.017698  -0.151125   0.112664
    197       0.004976  -0.038028   0.015461  -0.013492  -0.039662   0.030233
    198       0.008285   0.026968  -0.002212  -0.025988   0.003080   0.014883
    199       0.045603  -0.074075  -0.001129   0.008112  -0.008290  -0.015451
    200      -0.040221   0.043330   0.001018  -0.005195   0.009528   0.005636
    201       0.166189   0.187651   0.011117  -0.013552   0.036806   0.045047
    202       0.172823   0.191001   0.009064  -0.015843   0.019718   0.024192
    203      -0.113787  -0.120208  -0.004395   0.013807   0.064596   0.163854
    204       0.043566   0.066076   0.005232  -0.005728   0.001830  -0.007137
    205       0.028006   0.043144   0.002324  -0.004388  -0.003364   0.001938
    206      -0.023389  -0.034273  -0.001831   0.002468  -0.004091   0.006598
    207      -0.110590  -0.045116  -0.000727   0.004020   0.021492   0.048582
    208      -0.103255  -0.042461  -0.005032  -0.001111  -0.056360  -0.109140
    209       0.053916   0.024165   0.001447  -0.003691  -0.031269  -0.054116
    210      -0.101554  -0.053079  -0.000598   0.005862   0.037117   0.081834
    211      -0.097013  -0.050435  -0.005398   0.000186  -0.048980  -0.094387
    212       0.055909   0.030295   0.004133  -0.001079   0.008996   0.026104
    213      -0.132475  -0.070920   0.000070   0.009525   0.073088   0.156602
    214      -0.127482  -0.065200  -0.007856  -0.001270  -0.080586  -0.157892
    215       0.073646   0.038893   0.005699  -0.000040   0.030113   0.068338
    216       0.022047   0.009176   0.002366   0.000343   0.021387   0.047708
    217       0.011701   0.001185  -0.000631   0.000118  -0.001689  -0.006122
    218      -0.001400   0.000140   0.003778   0.003378   0.040795   0.091703
    219       0.072252   0.031874   0.004005  -0.000414   0.036968   0.075439
    220       0.053047   0.020069   0.000608  -0.000758   0.007920   0.010546
    221      -0.020456  -0.010899   0.004623   0.007229   0.080232   0.167451
    222       0.115776   0.062824   0.004863  -0.005142  -0.008598  -0.010695
    223       0.095802   0.046169   0.003416  -0.000352   0.029023   0.049251
    224      -0.049717  -0.025552   0.001357   0.003366   0.020109   0.054365
    225       0.254719   0.137541   0.009034  -0.011033  -0.018242  -0.033525
    226       0.215617   0.108969   0.008551  -0.002308   0.060939   0.106650
    227      -0.114867  -0.061105  -0.000126   0.007058   0.036691   0.088163
    228       0.007736   0.003219   0.000570  -0.001841  -0.025741  -0.039760
    229       0.005989  -0.003607  -0.000049   0.002538   0.016516   0.028268
    230      -0.004760   0.001379   0.000849  -0.002095  -0.024760  -0.036219
    231       0.044859   0.018740   0.000282  -0.004601  -0.055274  -0.098586
    232       0.042964   0.010389   0.002120   0.004070   0.044133   0.083279
    233      -0.026701  -0.006862  -0.000593  -0.003284  -0.044847  -0.076232
    234      -0.109045  -0.052162  -0.002064   0.003029  -0.003789   0.005179
    235      -0.097583  -0.049019  -0.004818   0.001573  -0.032234  -0.065127
    236       0.049865   0.027726   0.001362  -0.005469  -0.049691  -0.086500
    237      -0.144207  -0.067314  -0.003479   0.002881  -0.016115  -0.017242
    238      -0.127085  -0.062086  -0.005971   0.001505  -0.041275  -0.081511
    239       0.062065   0.037072   0.000688  -0.008602  -0.092570  -0.167283
    240       0.097771   0.061809   0.004904  -0.007481  -0.055293  -0.125569
    241       0.031272  -0.011086   0.003800   0.004667   0.042309   0.125013
    242      -0.015489  -0.004171  -0.002852  -0.003478  -0.041135  -0.084285
    243      -0.046109   0.020708   0.032639   0.023121  -0.008436  -0.017020
    244      -0.043411  -0.015375  -0.026065   0.072762  -0.025177   0.054748
    245       0.006283   0.010158   0.012535   0.030427   0.006327  -0.013890
                 36         37         38         39         40         41    
      0      -0.002411   0.025676  -0.017290   0.036291   0.020401  -0.019573
      1      -0.089199  -0.099229   0.068323   0.004773  -0.024468   0.006073
      2      -0.009402   0.036380  -0.019967  -0.015883  -0.002699   0.000323
      3      -0.064808  -0.187671   0.126801  -0.013419  -0.048285   0.009007
      4      -0.024667  -0.096915   0.056413  -0.011516   0.005794   0.007238
      5      -0.012271  -0.038106   0.005389  -0.005321   0.040491   0.001593
      6       0.020320  -0.006474   0.000071   0.007690   0.006447   0.005860
      7       0.006896   0.006862  -0.006279  -0.011816  -0.004663  -0.018933
      8       0.004285  -0.005388   0.002850  -0.019845  -0.012243   0.012491
      9      -0.015314   0.010330   0.021537   0.010767  -0.063933   0.004905
     10      -0.014484  -0.008571  -0.003849  -0.001994   0.030326  -0.001100
     11       0.014682  -0.008289  -0.000901   0.004724  -0.021856   0.001258
     12      -0.002576   0.014611  -0.006901   0.013633   0.004745  -0.002204
     13      -0.031925  -0.026762   0.019408  -0.005034  -0.010647  -0.005759
     14      -0.023751   0.017137  -0.007296  -0.014283  -0.006171   0.004137
     15      -0.044458   0.019177   0.004768   0.006061  -0.017060  -0.000283
     16      -0.039947   0.018692  -0.008165   0.001329   0.004259  -0.001824
     17       0.002313  -0.003020  -0.002180  -0.001635   0.005132  -0.000686
     18      -0.051240   0.005456   0.024319  -0.001669  -0.039964  -0.002029
     19      -0.039129   0.019552  -0.003923   0.000541  -0.003927  -0.000790
     20      -0.005617  -0.019049   0.003529  -0.006528   0.011045  -0.005410
     21      -0.174050   0.051125  -0.011071   0.002062   0.001165  -0.001179
     22      -0.073182   0.043738  -0.021644   0.005948   0.002821   0.003149
     23       0.054563  -0.001315  -0.005702   0.001798   0.012320   0.001434
     24      -0.199034   0.053314  -0.010486   0.000828   0.000511  -0.002984
     25      -0.081524   0.046817  -0.023005   0.006438   0.001192   0.003367
     26       0.119498  -0.031964   0.008336  -0.002196   0.018598  -0.000667
     27      -0.274125   0.070270  -0.009894   0.001457  -0.003965  -0.004392
     28      -0.123215   0.070624  -0.034412   0.009856  -0.000379   0.005428
     29       0.171719  -0.052156   0.014763  -0.004425   0.021466  -0.001590
     30      -0.020247   0.008921   0.000763  -0.001116   0.005129  -0.002105
     31      -0.038746   0.015509  -0.006423   0.002176  -0.006023   0.001097
     32       0.082865  -0.037347   0.015687  -0.004582   0.014210  -0.002902
     33       0.026223  -0.003053   0.006859  -0.002382   0.002635  -0.002663
     34      -0.037779   0.015163  -0.006251   0.002150  -0.006196   0.001097
     35       0.100020  -0.062305   0.029719  -0.008007   0.004624  -0.004537
     36       0.168738  -0.041982   0.012413  -0.001617   0.011392   0.000509
     37      -0.002211  -0.012162   0.008326  -0.001245  -0.015693  -0.000287
     38      -0.007378  -0.002491   0.002952  -0.002457   0.017578  -0.003035
     39       0.407093  -0.103723   0.028900  -0.003386   0.016952   0.002617
     40       0.033320  -0.034114   0.019386  -0.004064  -0.019294  -0.001668
     41      -0.080790   0.008911   0.003046  -0.003434   0.013227  -0.004695
     42      -0.019171   0.002681  -0.001252   0.000941   0.004199  -0.000285
     43      -0.010283  -0.009680   0.007394  -0.000932  -0.015987  -0.000178
     44       0.010976   0.013447  -0.008563   0.001395   0.020482   0.000158
     45       0.029215  -0.014832   0.001857   0.001424   0.002477   0.000706
     46       0.027144  -0.033993   0.019749  -0.004470  -0.016819  -0.002336
     47      -0.029951   0.035315  -0.017660   0.003510   0.021756   0.001198
     48      -0.209395   0.059032  -0.016375   0.002882   0.000643  -0.001587
     49      -0.056574   0.024293  -0.010621   0.003695  -0.008840   0.002353
     50       0.056591   0.009075  -0.011635   0.003144   0.022713   0.002075
     51      -0.300889   0.083948  -0.024631   0.004845  -0.001909  -0.002094
     52      -0.059732   0.025453  -0.011079   0.003787  -0.008647   0.002353
     53       0.064468   0.025480  -0.023412   0.005677   0.036213   0.003647
     54       0.042203  -0.008291  -0.005980  -0.008021   0.010445   0.003866
     55       0.012193  -0.003677  -0.001324  -0.002627   0.001425  -0.002255
     56       0.014866  -0.009887   0.004225   0.001441  -0.005126   0.000908
     57       0.086776  -0.032227  -0.004591  -0.034023   0.003386  -0.025357
     58       0.015859  -0.004267  -0.002550  -0.008799   0.000906  -0.004193
     59       0.025188  -0.020356   0.009100   0.011441  -0.006899  -0.013081
     60       0.137329  -0.071352   0.043934   0.220410   0.023469  -0.337884
     61       0.025598  -0.009779  -0.008263  -0.053328  -0.001822   0.017609
[truncated: 704,592 more chars]
