# Supplementary material for: A stereodivergent multicomponent approach for the synthesis of C–N atropisomeric peptide analogues
Source: Chem Sci. 2024 Sep 16;15(40):16743–51. doi: 10.1039/d4sc04700a (PMC11418089; doi:10.1039/d4sc04700a)
Supplement: SC-015-D4SC04700A-s001 [file SC-015-D4SC04700A-s001.zip › CompData/_5_1a-BzOH/ImineBzOH8rpostopt.out]

                                 *****************
                                 * O   R   C   A *
                                 *****************

                                            #,                                       
                                            ###                                      
                                            ####                                     
                                            #####                                    
                                            ######                                   
                                           ########,                                 
                                     ,,################,,,,,                         
                               ,,#################################,,                 
                          ,,##########################################,,             
                       ,#########################################, ''#####,          
                    ,#############################################,,   '####,        
                  ,##################################################,,,,####,       
                ,###########''''           ''''###############################       
              ,#####''   ,,,,##########,,,,          '''####'''          '####       
            ,##' ,,,,###########################,,,                        '##       
           ' ,,###''''                  '''############,,,                           
         ,,##''                                '''############,,,,        ,,,,,,###''
      ,#''                                            '''#######################'''  
     '                                                          ''''####''''         
             ,#######,   #######,   ,#######,      ##                                
            ,#'     '#,  ##    ##  ,#'     '#,    #''#        ######   ,####,        
            ##       ##  ##   ,#'  ##            #'  '#       #        #'  '#        
            ##       ##  #######   ##           ,######,      #####,   #    #        
            '#,     ,#'  ##    ##  '#,     ,#' ,#      #,         ##   #,  ,#        
             '#######'   ##     ##  '#######'  #'      '#     #####' # '####'        


                  #######################################################
                  #                        -***-                        #
                  #          Department of theory and spectroscopy      #
                  #    Directorship and core code : Frank Neese         #
                  #        Max Planck Institute fuer Kohlenforschung    #
                  #                Kaiser Wilhelm Platz 1               #
                  #                 D-45470 Muelheim/Ruhr               #
                  #                      Germany                        #
                  #                                                     #
                  #                  All rights reserved                #
                  #                        -***-                        #
                  #######################################################


                         Program Version 5.0.2 -  RELEASE  -


 With contributions from (in alphabetic order):
   Daniel Aravena         : Magnetic Suceptibility
   Michael Atanasov       : Ab Initio Ligand Field Theory (pilot matlab implementation)
   Alexander A. Auer      : GIAO ZORA, VPT2 properties, NMR spectrum
   Ute Becker             : Parallelization
   Giovanni Bistoni       : ED, misc. LED, open-shell LED, HFLD
   Martin Brehm           : Molecular dynamics
   Dmytro Bykov           : SCF Hessian
   Vijay G. Chilkuri      : MRCI spin determinant printing, contributions to CSF-ICE
   Dipayan Datta          : RHF DLPNO-CCSD density
   Achintya Kumar Dutta   : EOM-CC, STEOM-CC
   Dmitry Ganyushin       : Spin-Orbit,Spin-Spin,Magnetic field MRCI
   Miquel Garcia          : C-PCM and meta-GGA Hessian, CC/C-PCM, Gaussian charge scheme
   Yang Guo               : DLPNO-NEVPT2, F12-NEVPT2, CIM, IAO-localization
   Andreas Hansen         : Spin unrestricted coupled pair/coupled cluster methods
   Benjamin Helmich-Paris : MC-RPA, TRAH-SCF, COSX integrals
   Lee Huntington         : MR-EOM, pCC
   Robert Izsak           : Overlap fitted RIJCOSX, COSX-SCS-MP3, EOM
   Marcus Kettner         : VPT2
   Christian Kollmar      : KDIIS, OOCD, Brueckner-CCSD(T), CCSD density, CASPT2, CASPT2-K
   Simone Kossmann        : Meta GGA functionals, TD-DFT gradient, OOMP2, MP2 Hessian
   Martin Krupicka        : Initial AUTO-CI
   Lucas Lang             : DCDCAS
   Marvin Lechner         : AUTO-CI (C++ implementation), FIC-MRCC
   Dagmar Lenk            : GEPOL surface, SMD
   Dimitrios Liakos       : Extrapolation schemes; Compound Job, initial MDCI parallelization
   Dimitrios Manganas     : Further ROCIS development; embedding schemes
   Dimitrios Pantazis     : SARC Basis sets
   Anastasios Papadopoulos: AUTO-CI, single reference methods and gradients
   Taras Petrenko         : DFT Hessian,TD-DFT gradient, ASA, ECA, R-Raman, ABS, FL, XAS/XES, NRVS
   Peter Pinski           : DLPNO-MP2, DLPNO-MP2 Gradient
   Christoph Reimann      : Effective Core Potentials
   Marius Retegan         : Local ZFS, SOC
   Christoph Riplinger    : Optimizer, TS searches, QM/MM, DLPNO-CCSD(T), (RO)-DLPNO pert. Triples
   Tobias Risthaus        : Range-separated hybrids, TD-DFT gradient, RPA, STAB
   Michael Roemelt        : Original ROCIS implementation
   Masaaki Saitow         : Open-shell DLPNO-CCSD energy and density
   Barbara Sandhoefer     : DKH picture change effects
   Avijit Sen             : IP-ROCIS
   Kantharuban Sivalingam : CASSCF convergence, NEVPT2, FIC-MRCI
   Bernardo de Souza      : ESD, SOC TD-DFT
   Georgi Stoychev        : AutoAux, RI-MP2 NMR, DLPNO-MP2 response
   Willem Van den Heuvel  : Paramagnetic NMR
   Boris Wezisla          : Elementary symmetry handling
   Frank Wennmohs         : Technical directorship


 We gratefully acknowledge several colleagues who have allowed us to
 interface, adapt or use parts of their codes:
   Stefan Grimme, W. Hujo, H. Kruse, P. Pracht,  : VdW corrections, initial TS optimization,
                  C. Bannwarth, S. Ehlert          DFT functionals, gCP, sTDA/sTD-DF
   Ed Valeev, F. Pavosevic, A. Kumar             : LibInt (2-el integral package), F12 methods
   Garnet Chan, S. Sharma, J. Yang, R. Olivares  : DMRG
   Ulf Ekstrom                                   : XCFun DFT Library
   Mihaly Kallay                                 : mrcc  (arbitrary order and MRCC methods)
   Jiri Pittner, Ondrej Demel                    : Mk-CCSD
   Frank Weinhold                                : gennbo (NPA and NBO analysis)
   Christopher J. Cramer and Donald G. Truhlar   : smd solvation model
   Lars Goerigk                                  : TD-DFT with DH, B97 family of functionals
   V. Asgeirsson, H. Jonsson                     : NEB implementation
   FAccTs GmbH                                   : IRC, NEB, NEB-TS, DLPNO-Multilevel, CI-OPT
                                                   MM, QMMM, 2- and 3-layer-ONIOM, Crystal-QMMM,
                                                   LR-CPCM, SF, NACMEs, symmetry and pop. for TD-DFT,
                                                   nearIR, NL-DFT gradient (VV10), updates on ESD,
                                                   ML-optimized integration grids
   S Lehtola, MJT Oliveira, MAL Marques          : LibXC Library
   Liviu Ungur et al                             : ANISO software


 Your calculation uses the libint2 library for the computation of 2-el integrals
 For citations please refer to: http://libint.valeyev.net

 Your ORCA version has been built with support for libXC version: 5.1.0
 For citations please refer to: https://tddft.org/programs/libxc/

 This ORCA versions uses:
   CBLAS   interface :  Fast vector & matrix operations
   LAPACKE interface :  Fast linear algebra routines
   SCALAPACK package :  Parallel linear algebra routines
   Shared memory     :  Shared parallel matrices
   BLAS/LAPACK       :  OpenBLAS 0.3.15  USE64BITINT DYNAMIC_ARCH NO_AFFINITY Zen SINGLE_THREADED
        Core in use  :  Zen
   Copyright (c) 2011-2014, The OpenBLAS Project


Your calculation utilizes the atom-pairwise dispersion correction
with the Becke-Johnson damping scheme (D3BJ)
Cite in your paper:
S.Grimme, S.Ehrlich, L.Goerigk, J Comput Chem, (2011), 32, 1456–1465 
S.Grimme, J.Antony, S.Ehrlich and H.Krieg, J.Chem.Phys., 132, (2010), 154104 
   

Your calculation utilizes the SMD solvation module
Please cite in your paper:
A.V. Marenich, C.J. Cramer, D.G. Truhlar J. Phys. Chem. B, 113, (2009), 6378 

================================================================================

----- Orbital basis set information -----
Your calculation utilizes the basis: def2-TZVP
   F. Weigend and R. Ahlrichs, Phys. Chem. Chem. Phys. 7, 3297 (2005).

----- AuxJ basis set information -----
Your calculation utilizes the auxiliary basis: def2/J
   F. Weigend, Phys. Chem. Chem. Phys. 8, 1057 (2006).

================================================================================
                                        WARNINGS
                       Please study these warnings very carefully!
================================================================================


WARNING: Geometry Optimization
  ===> : Switching off AutoStart
         For restart on a previous wavefunction, please use MOREAD

INFO   : the flag for use of the SHARK integral package has been found!

================================================================================
                                       INPUT FILE
================================================================================
NAME = ImineBzOH8rpostopt.inp
|  1> ! PBE0 D3 def2-tzvp Opt
|  2> %maxcore 2660
|  3> %geom
|  4> maxiter 70
|  5> MaxStep 0.15
|  6> end
|  7> %pal nprocs 30
|  8> end
|  9> %CPCM SMD TRUE
| 10>    SMDSOLVENT "2,2,2-TRIFLUOROETHANOL"
| 11> end
| 12> 
| 13> *xyz 0 1
| 14> O  1.235496  4.383175  1.646422
| 15> O  3.735535  3.412021  1.840900
| 16> N  0.023066  4.574839  3.554971
| 17> N  3.371739  5.634831  2.501574
| 18> C  1.118203  4.705172  2.831198
| 19> C  2.302417  5.345120  3.547552
| 20> H  1.990175  6.325972  3.904025
| 21> C  2.765866  4.561513  4.745290
| 22> C  2.787857  3.170532  4.760654
| 23> H  2.473476  2.609735  3.888639
| 24> C  3.230215  2.496882  5.886903
| 25> H  3.254662  1.413083  5.889003
| 26> C  3.639563  3.204965  7.009694
| 27> H  3.989441  2.674063  7.888012
| 28> C  3.590151  4.591021  7.009025
| 29> H  3.897524  5.148934  7.886231
| 30> C  3.149692  5.266181  5.881146
| 31> H  3.114450  6.350425  5.875139
| 32> C  -1.257017  3.996133  3.106692
| 33> C  -1.051913  2.546001  2.687384
| 34> H  -0.382408  2.467493  1.830033
| 35> H  -2.014077  2.109314  2.410992
| 36> H  -0.634622  1.961900  3.510950
| 37> C  -1.824773  4.823591  1.960079
| 38> H  -1.953006  5.865637  2.262726
| 39> H  -2.801893  4.426659  1.676351
| 40> H  -1.176498  4.792022  1.083591
| 41> C  -2.186290  4.062904  4.308175
| 42> H  -3.159842  3.647811  4.043932
| 43> H  -2.331513  5.096303  4.634286
| 44> H  -1.784221  3.486100  5.145472
| 45> C  3.266615  7.010510  1.962241
| 46> C  4.369252  7.853644  1.717977
| 47> C  4.070851  9.066568  1.088476
| 48> H  4.881324  9.740923  0.856697
| 49> C  2.789770  9.470203  0.760727
| 50> H  2.634645  10.427053  0.275526
| 51> C  1.722199  8.655675  1.080621
| 52> H  0.701591  8.946338  0.863430
| 53> C  1.974450  7.434344  1.671350
| 54> H  1.125787  6.799079  1.873089
| 55> C  5.814089  7.613104  2.166835
| 56> C  5.830919  7.591654  3.701743
| 57> H  5.550784  8.578095  4.081311
| 58> H  6.837295  7.360733  4.060902
| 59> H  5.153966  6.863435  4.142595
| 60> C  6.409363  6.352521  1.538471
| 61> H  6.428343  6.452256  0.450915
| 62> H  5.892552  5.432920  1.793085
| 63> H  7.439128  6.228924  1.884222
| 64> C  6.747299  8.752292  1.751475
| 65> H  6.459447  9.711723  2.186676
| 66> H  6.808671  8.862454  0.665963
| 67> H  7.749698  8.515288  2.115493
| 68> C  3.412092  4.470026  1.405399
| 69> C  3.493615  4.854560  -0.022239
| 70> C  4.645044  4.417369  -0.678315
| 71> H  5.395756  3.863628  -0.126959
| 72> C  4.832872  4.708535  -2.018769
| 73> H  5.736067  4.377623  -2.518168
| 74> C  3.865287  5.417012  -2.716311
| 75> H  4.009827  5.643308  -3.766793
| 76> C  2.703600  5.822024  -2.072568
| 77> H  1.933301  6.351890  -2.620938
| 78> C  2.513806  5.545362  -0.729193
| 79> H  1.592960  5.833143  -0.245936
| 80> H  4.288309  5.434257  2.983207
| 81> O  5.573821  4.563173  3.926855
| 82> C  6.466594  3.699501  3.734450
| 83> C  7.335199  3.353707  4.922642
| 84> C  8.216048  2.277099  4.862367
| 85> H  8.274583  1.693922  3.950620
| 86> C  9.006091  1.949692  5.954328
| 87> H  9.683660  1.104600  5.897904
| 88> C  8.931194  2.704190  7.117986
| 89> H  9.550333  2.450450  7.971619
| 90> C  8.061305  3.785047  7.184247
| 91> H  8.001735  4.379810  8.089330
| 92> C  7.266305  4.104025  6.093572
| 93> H  6.584143  4.944203  6.142518
| 94> O  6.694221  3.109131  2.655178
| 95> H  0.070436  4.885639  4.515710
| 96> *
| 97> 
| 98>                          ****END OF INPUT****
================================================================================

                       *****************************
                       * Geometry Optimization Run *
                       *****************************

Geometry optimization settings:
Update method            Update   .... BFGS
Choice of coordinates    CoordSys .... Z-matrix Internals
Initial Hessian          InHess   .... Almoef's Model

Convergence Tolerances:
Energy Change            TolE     ....  5.0000e-06 Eh
Max. Gradient            TolMAXG  ....  3.0000e-04 Eh/bohr
RMS Gradient             TolRMSG  ....  1.0000e-04 Eh/bohr
Max. Displacement        TolMAXD  ....  4.0000e-03 bohr
RMS Displacement         TolRMSD  ....  2.0000e-03 bohr
Strict Convergence                ....  False
------------------------------------------------------------------------------
                        ORCA OPTIMIZATION COORDINATE SETUP
------------------------------------------------------------------------------

The optimization will be done in new redundant internal coordinates
Making redundant internal coordinates   ...  (new redundants) done
Evaluating the initial hessian          ...  (Almloef) done
Evaluating the coordinates              ...  done
Calculating the B-matrix                .... done
Calculating the G-matrix                .... done
Diagonalizing the G-matrix              .... done
Small eigenvalue found = 1.900e-03
Small eigenvalue found = 2.202e-03
Small eigenvalue found = 2.434e-03
Small eigenvalue found = 4.138e-03
Small eigenvalue found = 6.285e-03
Small eigenvalue found = 8.645e-03
Small eigenvalue found = 9.104e-03
Small eigenvalue found = 1.415e-02
Small eigenvalue found = 1.627e-02
Small eigenvalue found = 1.959e-02
Small eigenvalue found = 2.082e-02
Small eigenvalue found = 2.464e-02
Small eigenvalue found = 2.641e-02
Small eigenvalue found = 2.862e-02
The first mode is                       ....  233
The number of degrees of freedom        ....  240

    -----------------------------------------------------------------
                    Redundant Internal Coordinates


    -----------------------------------------------------------------
         Definition                    Initial Value    Approx d2E/dq
    -----------------------------------------------------------------
      1. B(C   4,O   0)                  1.2333         0.994976   
      2. B(C   4,N   2)                  1.3192         0.725957   
      3. B(C   5,C   4)                  1.5248         0.380759   
      4. B(C   5,N   3)                  1.5236         0.342512   
      5. B(H   6,C   5)                  1.0893         0.360988   
      6. B(C   7,C   5)                  1.5045         0.410321   
      7. B(C   8,C   7)                  1.3912         0.621958   
      8. B(H   9,C   8)                  1.0834         0.368948   
      9. B(C  10,C   8)                  1.3849         0.636635   
     10. B(H  11,C  10)                  1.0841         0.368022   
     11. B(C  12,C  10)                  1.3891         0.626859   
     12. B(H  13,C  12)                  1.0843         0.367715   
     13. B(C  14,C  12)                  1.3869         0.631867   
     14. B(H  15,C  14)                  1.0841         0.368013   
     15. B(C  16,C   7)                  1.3907         0.623190   
     16. B(C  16,C  14)                  1.3863         0.633239   
     17. B(H  17,C  16)                  1.0848         0.367000   
     18. B(C  18,N   2)                  1.4746         0.410100   
     19. B(C  19,C  18)                  1.5234         0.382733   
     20. B(H  20,C  19)                  1.0906         0.359281   
     21. B(H  21,C  19)                  1.0922         0.357233   
     22. B(H  22,C  19)                  1.0925         0.356802   
     23. B(C  23,C  18)                  1.5237         0.382279   
     24. B(H  24,C  23)                  1.0927         0.356603   
     25. B(H  25,C  23)                  1.0922         0.357250   
     26. B(H  26,C  23)                  1.0906         0.359259   
     27. B(C  27,C  18)                  1.5204         0.387007   
     28. B(H  28,C  27)                  1.0908         0.358992   
     29. B(H  29,C  27)                  1.0933         0.355733   
     30. B(H  30,C  27)                  1.0934         0.355687   
     31. B(C  31,N   3)                  1.4814         0.400054   
     32. B(C  32,C  31)                  1.4094         0.581864   
     33. B(C  33,C  32)                  1.3987         0.605034   
     34. B(H  34,C  33)                  1.0795         0.374247   
     35. B(C  35,C  33)                  1.3826         0.642077   
     36. B(H  36,C  35)                  1.0840         0.368132   
     37. B(C  37,C  35)                  1.3804         0.647231   
     38. B(H  38,C  37)                  1.0832         0.369224   
     39. B(C  39,C  37)                  1.3799         0.648313   
     40. B(C  39,C  31)                  1.3907         0.623277   
     41. B(H  40,C  39)                  1.0791         0.374791   
     42. B(C  41,C  32)                  1.5320         0.370901   
     43. B(C  42,C  41)                  1.5352         0.366573   
     44. B(H  43,C  42)                  1.0934         0.355577   
     45. B(H  44,C  42)                  1.0932         0.355876   
     46. B(H  45,C  42)                  1.0876         0.363261   
     47. B(C  46,C  41)                  1.5291         0.374760   
     48. B(H  47,C  46)                  1.0923         0.357091   
     49. B(H  48,C  46)                  1.0852         0.366550   
     50. B(H  49,C  46)                  1.0933         0.355802   
     51. B(C  50,C  41)                  1.5301         0.373461   
     52. B(H  51,C  50)                  1.0921         0.357282   
     53. B(H  52,C  50)                  1.0928         0.356399   
     54. B(H  53,C  50)                  1.0925         0.356851   
     55. B(C  54,N   3)                  1.6000         0.258723   
     56. B(C  54,O   1)                  1.1890         1.171130   
     57. B(C  55,C  54)                  1.4808         0.447641   
     58. B(C  56,C  55)                  1.3955         0.612347   
     59. B(H  57,C  56)                  1.0836         0.368665   
     60. B(C  58,C  56)                  1.3845         0.637520   
     61. B(H  59,C  58)                  1.0838         0.368370   
     62. B(C  60,C  58)                  1.3873         0.630921   
     63. B(H  61,C  60)                  1.0843         0.367777   
     64. B(H  61,H  47)                  4.9288         0.000000   
     65. B(C  62,C  60)                  1.3885         0.628229   
     66. B(H  63,C  62)                  1.0839         0.368268   
     67. B(C  64,C  62)                  1.3846         0.637228   
     68. B(C  64,C  55)                  1.3918         0.620752   
     69. B(H  65,C  64)                  1.0790         0.374904   
     70. B(H  66,N   3)                  1.0547         0.367238   
     71. B(O  67,H  48)                  2.3262         0.003438   
     72. B(O  67,H  45)                  2.3482         0.003171   
     73. B(O  67,H  66)                  1.8171         0.022312   
     74. B(C  68,O  67)                  1.2570         0.912230   
     75. B(C  69,C  68)                  1.5119         0.399256   
     76. B(C  70,C  69)                  1.3923         0.619447   
     77. B(H  71,C  70)                  1.0839         0.368282   
     78. B(C  72,C  70)                  1.3870         0.631743   
     79. B(H  73,C  72)                  1.0846         0.367248   
     80. B(C  74,C  72)                  1.3889         0.627382   
     81. B(H  75,C  74)                  1.0846         0.367284   
     82. B(C  76,C  74)                  1.3890         0.627073   
     83. B(H  77,C  76)                  1.0847         0.367247   
     84. B(C  78,C  76)                  1.3868         0.632076   
     85. B(C  78,C  69)                  1.3924         0.619293   
     86. B(H  79,H  15)                  3.2094         0.000029   
     87. B(H  79,C  78)                  1.0833         0.369010   
     88. B(O  80,C  68)                  1.2511         0.932240   
     89. B(H  81,N   2)                  1.0109         0.431326   
     90. A(C   4,N   2,H  81)          116.8834         0.368270   
     91. A(C  18,N   2,H  81)          116.7605         0.334408   
     92. A(C   4,N   2,C  18)          126.3452         0.409336   
     93. A(C  54,N   3,H  66)           98.7719         0.302205   
     94. A(C  31,N   3,C  54)          115.3675         0.341204   
     95. A(C   5,N   3,H  66)          105.0858         0.316182   
     96. A(C   5,N   3,C  54)          110.4631         0.332493   
     97. A(C   5,N   3,C  31)          112.1305         0.357738   
     98. A(C  31,N   3,H  66)          113.8630         0.324309   
     99. A(N   2,C   4,C   5)          115.3691         0.406612   
    100. A(O   0,C   4,N   2)          125.4659         0.480497   
    101. A(O   0,C   4,C   5)          119.1443         0.430101   
    102. A(C   4,C   5,H   6)          108.0003         0.325467   
    103. A(N   3,C   5,C   7)          115.4284         0.361526   
    104. A(N   3,C   5,C   4)          107.5983         0.356953   
    105. A(C   4,C   5,C   7)          113.2448         0.370451   
    106. A(H   6,C   5,C   7)          107.2632         0.329503   
    107. A(N   3,C   5,H   6)          104.7505         0.317969   
    108. A(C   5,C   7,C  16)          118.1212         0.403653   
    109. A(C   8,C   7,C  16)          119.5527         0.434714   
    110. A(C   5,C   7,C   8)          122.3046         0.403512   
    111. A(H   9,C   8,C  10)          119.7008         0.355958   
    112. A(C   7,C   8,C  10)          120.0243         0.436388   
    113. A(C   7,C   8,H   9)          120.2689         0.354552   
    114. A(C   8,C  10,C  12)          120.2322         0.437006   
    115. A(C   8,C  10,H  11)          119.6752         0.355806   
    116. A(H  11,C  10,C  12)          120.0926         0.354873   
    117. A(C  10,C  12,C  14)          119.9027         0.436414   
    118. A(H  13,C  12,C  14)          120.0795         0.355302   
    119. A(C  10,C  12,H  13)          120.0159         0.354823   
    120. A(H  15,C  14,C  16)          119.8518         0.355482   
    121. A(C  12,C  14,H  15)          120.2532         0.355351   
    122. A(C  12,C  14,C  16)          119.8948         0.437211   
    123. A(C  14,C  16,H  17)          120.1038         0.355316   
    124. A(C   7,C  16,H  17)          119.5338         0.354353   
    125. A(C   7,C  16,C  14)          120.3578         0.436123   
    126. A(N   2,C  18,C  19)          109.8994         0.368427   
    127. A(C  23,C  18,C  27)          110.0643         0.366999   
    128. A(C  19,C  18,C  27)          109.9748         0.367074   
    129. A(N   2,C  18,C  27)          105.8495         0.369131   
    130. A(N   2,C  18,C  23)          109.8220         0.368352   
    131. A(C  19,C  18,C  23)          111.0984         0.366301   
    132. A(C  18,C  19,H  21)          109.3688         0.325185   
    133. A(C  18,C  19,H  20)          111.5642         0.325490   
    134. A(C  18,C  19,H  22)          110.6627         0.325120   
    135. A(H  21,C  19,H  22)          108.2698         0.290055   
    136. A(H  20,C  19,H  22)          108.6410         0.290316   
    137. A(H  20,C  19,H  21)          108.2450         0.290371   
    138. A(H  25,C  23,H  26)          108.2096         0.290370   
    139. A(H  24,C  23,H  26)          108.6605         0.290287   
    140. A(C  18,C  23,H  26)          111.5646         0.325424   
    141. A(H  24,C  23,H  25)          108.2740         0.290032   
    142. A(C  18,C  23,H  25)          109.3590         0.325124   
    143. A(C  18,C  23,H  24)          110.6827         0.325027   
    144. A(H  29,C  27,H  30)          108.6064         0.289722   
    145. A(H  28,C  27,H  30)          108.2376         0.290136   
    146. A(C  18,C  27,H  30)          110.9310         0.325547   
    147. A(H  28,C  27,H  29)          108.2630         0.290142   
    148. A(C  18,C  27,H  29)          111.0024         0.325554   
    149. A(C  18,C  27,H  28)          109.7156         0.326042   
    150. A(N   3,C  31,C  39)          115.1585         0.399289   
    151. A(N   3,C  31,C  32)          124.2728         0.394497   
    152. A(C  32,C  31,C  39)          120.5552         0.429549   
    153. A(C  31,C  32,C  33)          115.4581         0.427267   
    154. A(C  33,C  32,C  41)          117.9837         0.394490   
    155. A(C  31,C  32,C  41)          126.3812         0.391802   
    156. A(H  34,C  33,C  35)          117.5416         0.357337   
    157. A(C  32,C  33,C  35)          123.8844         0.434891   
    158. A(C  32,C  33,H  34)          118.5651         0.353753   
    159. A(H  36,C  35,C  37)          120.9247         0.356823   
    160. A(C  33,C  35,C  37)          119.3014         0.440210   
    161. A(C  33,C  35,H  36)          119.7627         0.356339   
    162. A(C  35,C  37,H  38)          121.5937         0.357003   
    163. A(H  38,C  37,C  39)          119.7073         0.357104   
    164. A(C  35,C  37,C  39)          118.6904         0.440979   
    165. A(C  37,C  39,H  40)          117.2127         0.358014   
    166. A(C  31,C  39,H  40)          120.8118         0.355626   
    167. A(C  31,C  39,C  37)          121.9471         0.437987   
    168. A(C  46,C  41,C  50)          105.3544         0.363529   
    169. A(C  42,C  41,C  50)          105.9701         0.362160   
    170. A(C  32,C  41,C  50)          112.2584         0.362887   
    171. A(C  42,C  41,C  46)          113.2707         0.362375   
    172. A(C  32,C  41,C  46)          112.0978         0.363102   
    173. A(C  32,C  41,C  42)          107.7873         0.361735   
    174. A(H  44,C  42,H  45)          107.3602         0.290700   
    175. A(H  43,C  42,H  45)          107.6900         0.290661   
    176. A(C  41,C  42,H  45)          114.0670         0.323777   
    177. A(C  41,C  42,H  44)          109.9700         0.322688   
    178. A(C  41,C  42,H  43)          109.3697         0.322644   
    179. A(H  43,C  42,H  44)          108.2016         0.289726   
    180. A(C  42,H  45,O  67)          120.4879         0.157485   
    181. A(H  48,C  46,H  49)          106.1754         0.291102   
    182. A(H  47,C  46,H  49)          107.9894         0.289910   
    183. A(C  41,C  46,H  49)          109.2637         0.323848   
    184. A(H  47,C  46,H  48)          108.6187         0.291268   
    185. A(C  41,C  46,H  48)          114.6317         0.325436   
    186. A(C  41,C  46,H  47)          109.9159         0.324041   
    187. A(C  46,H  48,O  67)          126.6791         0.158894   
    188. A(H  52,C  50,H  53)          107.5370         0.289955   
    189. A(H  51,C  50,H  53)          107.4361         0.290068   
    190. A(C  41,C  50,H  53)          107.9177         0.323820   
    191. A(H  51,C  50,H  52)          108.7880         0.290010   
    192. A(C  41,C  50,H  52)          112.2689         0.323753   
    193. A(C  41,C  50,H  51)          112.6520         0.323885   
    194. A(N   3,C  54,C  55)          118.2205         0.349848   
    195. A(O   1,C  54,C  55)          124.6978         0.456124   
    196. A(O   1,C  54,N   3)          113.8115         0.410614   
    197. A(C  56,C  55,C  64)          119.8396         0.433192   
    198. A(C  54,C  55,C  64)          125.4411         0.409629   
    199. A(C  54,C  55,C  56)          114.6671         0.408642   
    200. A(H  57,C  56,C  58)          120.4049         0.355996   
    201. A(C  55,C  56,C  58)          120.0818         0.435275   
    202. A(C  55,C  56,H  57)          119.5059         0.353572   
    203. A(H  59,C  58,C  60)          120.3612         0.355319   
    204. A(C  56,C  58,C  60)          119.9714         0.437624   
    205. A(C  56,C  58,H  59)          119.6671         0.355947   
    206. A(H  61,C  60,C  62)          119.9889         0.354965   
    207. A(C  58,C  60,C  62)          119.9576         0.436468   
    208. A(C  58,C  60,H  61)          120.0487         0.355222   
    209. A(H  63,C  62,C  64)          119.4137         0.355903   
    210. A(C  60,C  62,C  64)          120.4113         0.437251   
    211. A(C  60,C  62,H  63)          120.1734         0.355045   
    212. A(C  62,C  64,H  65)          119.8811         0.356984   
    213. A(C  55,C  64,H  65)          120.3765         0.355400   
    214. A(C  55,C  64,C  62)          119.7023         0.436309   
    215. A(N   3,H  66,O  67)          160.5889         0.194527   
    216. A(H  48,O  67,H  66)           56.0359         0.125662   
    217. A(H  45,O  67,H  66)           56.7441         0.124996   
    218. A(H  66,O  67,C  68)          138.7960         0.239434   
    219. A(H  45,O  67,H  48)           75.0788         0.112574   
    220. A(H  48,O  67,C  68)           91.0989         0.187518   
    221. A(H  45,O  67,C  68)          144.5016         0.185729   
    222. A(O  67,C  68,C  69)          116.4171         0.427074   
    223. A(C  69,C  68,O  80)          117.7435         0.428738   
    224. A(O  67,C  68,O  80)          125.8394         0.495235   
    225. A(C  68,C  69,C  70)          120.4168         0.401286   
    226. A(C  70,C  69,C  78)          118.9715         0.433907   
    227. A(C  68,C  69,C  78)          120.6116         0.401268   
    228. A(H  71,C  70,C  72)          120.2972         0.355383   
    229. A(C  69,C  70,C  72)          120.5841         0.435465   
    230. A(C  69,C  70,H  71)          119.1184         0.354201   
    231. A(C  70,C  72,H  73)          119.9203         0.355214   
    232. A(H  73,C  72,C  74)          120.0353         0.354797   
    233. A(C  70,C  72,C  74)          120.0443         0.436464   
    234. A(H  75,C  74,C  76)          120.1318         0.354773   
    235. A(C  72,C  74,C  76)          119.7664         0.435881   
    236. A(C  72,C  74,H  75)          120.1018         0.354803   
    237. A(H  77,C  76,C  78)          119.9101         0.355245   
    238. A(C  74,C  76,C  78)          120.0306         0.436467   
    239. A(C  74,C  76,H  77)          120.0593         0.354767   
    240. A(C  76,C  78,H  79)          120.2520         0.355534   
    241. A(C  69,C  78,H  79)          119.1475         0.354304   
    242. A(C  69,C  78,C  76)          120.6004         0.435486   
    243. D(O   0,C   4,N   2,H  81)   -179.7579         0.043942   
    244. D(C   5,C   4,N   2,C  18)    179.8038         0.043942   
    245. D(O   0,C   4,N   2,C  18)      1.4861         0.043942   
    246. D(C   5,C   4,N   2,H  81)     -1.4401         0.043942   
    247. D(C   4,C   5,N   3,C  54)    -36.9692         0.010841   
    248. D(C   7,C   5,N   3,H  66)    -15.0483         0.010841   
    249. D(H   6,C   5,C   4,O   0)    120.8698         0.010816   
    250. D(C   7,C   5,C   4,N   2)     61.0693         0.010816   
    251. D(H   6,C   5,N   3,C  54)   -151.7252         0.010841   
    252. D(C   4,C   5,N   3,H  66)   -142.5839         0.010841   
    253. D(N   3,C   5,C   4,N   2)   -170.1383         0.010816   
    254. D(N   3,C   5,C   4,O   0)      8.2930         0.010816   
    255. D(H   6,C   5,C   4,N   2)    -57.5616         0.010816   
    256. D(C   7,C   5,N   3,C  31)   -139.2380         0.010841   
    257. D(C   7,C   5,N   3,C  54)     90.5664         0.010841   
    258. D(H   6,C   5,N   3,H  66)    102.6601         0.010841   
    259. D(C   7,C   5,C   4,O   0)   -120.4994         0.010816   
    260. D(C   4,C   5,N   3,C  31)     93.2263         0.010841   
    261. D(H   6,C   5,N   3,C  31)    -21.5296         0.010841   
    262. D(C  16,C   7,C   5,N   3)     94.9170         0.012469   
    263. D(C   8,C   7,C   5,H   6)    156.9262         0.012469   
    264. D(C  16,C   7,C   5,H   6)    -21.3766         0.012469   
    265. D(C   8,C   7,C   5,N   3)    -86.7802         0.012469   
    266. D(C   8,C   7,C   5,C   4)     37.8699         0.012469   
    267. D(C  16,C   7,C   5,C   4)   -140.4329         0.012469   
    268. D(C  10,C   8,C   7,C  16)     -2.0471         0.026778   
    269. D(H   9,C   8,C   7,C  16)    178.8454         0.026778   
    270. D(H   9,C   8,C   7,C   5)      0.5661         0.026778   
    271. D(C  10,C   8,C   7,C   5)    179.6737         0.026778   
    272. D(H  11,C  10,C   8,C   7)   -179.3689         0.028140   
    273. D(H  11,C  10,C   8,H   9)     -0.2562         0.028140   
    274. D(C  12,C  10,C   8,H   9)    179.8128         0.028140   
    275. D(C  12,C  10,C   8,C   7)      0.7001         0.028140   
    276. D(C  14,C  12,C  10,C   8)      0.7734         0.027228   
    277. D(H  13,C  12,C  10,C   8)   -179.7277         0.027228   
    278. D(H  13,C  12,C  10,H  11)      0.3416         0.027228   
    279. D(C  14,C  12,C  10,H  11)   -179.1573         0.027228   
    280. D(C  16,C  14,C  12,H  13)    179.6167         0.027693   
    281. D(C  16,C  14,C  12,C  10)     -0.8848         0.027693   
    282. D(H  15,C  14,C  12,H  13)     -0.1985         0.027693   
    283. D(H  15,C  14,C  12,C  10)    179.3001         0.027693   
    284. D(H  17,C  16,C  14,H  15)      0.1270         0.027821   
    285. D(H  17,C  16,C  14,C  12)   -179.6889         0.027821   
    286. D(C   7,C  16,C  14,H  15)    179.3398         0.027821   
    287. D(C   7,C  16,C  14,C  12)     -0.4761         0.027821   
    288. D(H  17,C  16,C   7,C   8)   -178.8432         0.026891   
    289. D(C  14,C  16,C   7,C   8)      1.9396         0.026891   
    290. D(C  14,C  16,C   7,C   5)   -179.7095         0.026891   
    291. D(H  17,C  16,C   7,C   5)     -0.4922         0.026891   
    292. D(C  27,C  18,N   2,C   4)    179.4289         0.014347   
    293. D(C  23,C  18,N   2,H  81)    119.4503         0.014347   
    294. D(C  23,C  18,N   2,C   4)    -61.7923         0.014347   
    295. D(C  19,C  18,N   2,H  81)   -118.0415         0.014347   
    296. D(C  27,C  18,N   2,H  81)      0.6716         0.014347   
    297. D(C  19,C  18,N   2,C   4)     60.7158         0.014347   
    298. D(H  22,C  19,C  18,N   2)     57.6311         0.011666   
    299. D(H  21,C  19,C  18,C  27)     60.6787         0.011666   
    300. D(H  21,C  19,C  18,C  23)    -61.4284         0.011666   
    301. D(H  22,C  19,C  18,C  23)    179.3809         0.011666   
    302. D(H  20,C  19,C  18,C  27)   -179.6007         0.011666   
    303. D(H  21,C  19,C  18,N   2)    176.8218         0.011666   
    304. D(H  20,C  19,C  18,C  23)     58.2922         0.011666   
    305. D(H  20,C  19,C  18,N   2)    -63.4576         0.011666   
    306. D(H  22,C  19,C  18,C  27)    -58.5121         0.011666   
    307. D(H  26,C  23,C  18,C  27)   -179.9539         0.011640   
    308. D(H  26,C  23,C  18,C  19)    -57.8989         0.011640   
    309. D(H  26,C  23,C  18,N   2)     63.8960         0.011640   
    310. D(H  25,C  23,C  18,C  27)    -60.2836         0.011640   
    311. D(H  25,C  23,C  18,N   2)   -176.4336         0.011640   
    312. D(H  24,C  23,C  18,C  27)     58.9185         0.011640   
    313. D(H  24,C  23,C  18,C  19)   -179.0264         0.011640   
    314. D(H  24,C  23,C  18,N   2)    -57.2315         0.011640   
    315. D(H  25,C  23,C  18,C  19)     61.7714         0.011640   
    316. D(H  30,C  27,C  18,C  23)   -179.1095         0.011916   
    317. D(H  30,C  27,C  18,C  19)     58.1718         0.011916   
    318. D(H  30,C  27,C  18,N   2)    -60.4914         0.011916   
    319. D(H  29,C  27,C  18,C  23)    -58.2620         0.011916   
    320. D(H  29,C  27,C  18,C  19)    179.0193         0.011916   
    321. D(H  29,C  27,C  18,N   2)     60.3562         0.011916   
    322. D(H  28,C  27,C  18,C  23)     61.3525         0.011916   
    323. D(H  28,C  27,C  18,C  19)    -61.3662         0.011916   
    324. D(H  28,C  27,C  18,N   2)    179.9706         0.011916   
    325. D(C  39,C  31,N   3,H  66)   -162.4007         0.013664   
    326. D(C  39,C  31,N   3,C  54)     84.3773         0.013664   
    327. D(C  39,C  31,N   3,C   5)    -43.2487         0.013664   
    328. D(C  32,C  31,N   3,H  66)     18.9374         0.013664   
    329. D(C  32,C  31,N   3,C  54)    -94.2845         0.013664   
    330. D(C  32,C  31,N   3,C   5)    138.0894         0.013664   
    331. D(C  41,C  32,C  31,N   3)    -10.8326         0.023268   
    332. D(C  33,C  32,C  31,C  39)     -4.4622         0.023268   
    333. D(C  33,C  32,C  31,N   3)    174.1313         0.023268   
    334. D(C  41,C  32,C  31,C  39)    170.5739         0.023268   
    335. D(C  35,C  33,C  32,C  41)   -172.9735         0.025259   
    336. D(C  35,C  33,C  32,C  31)      2.5019         0.025259   
    337. D(H  34,C  33,C  32,C  41)      5.9204         0.025259   
    338. D(H  34,C  33,C  32,C  31)   -178.6042         0.025259   
    339. D(C  37,C  35,C  33,H  34)   -177.8824         0.028656   
    340. D(C  37,C  35,C  33,C  32)      1.0220         0.028656   
    341. D(H  36,C  35,C  33,C  32)    179.8170         0.028656   
    342. D(H  36,C  35,C  33,H  34)      0.9127         0.028656   
    343. D(C  39,C  37,C  35,H  36)    178.6117         0.029150   
    344. D(C  39,C  37,C  35,C  33)     -2.6076         0.029150   
    345. D(H  38,C  37,C  35,H  36)     -0.3210         0.029150   
    346. D(H  38,C  37,C  35,C  33)    178.4597         0.029150   
    347. D(H  40,C  39,C  37,H  38)      1.4774         0.029254   
    348. D(H  40,C  39,C  37,C  35)   -177.4759         0.029254   
    349. D(C  31,C  39,C  37,H  38)    179.5536         0.029254   
    350. D(C  31,C  39,C  37,C  35)      0.6003         0.029254   
    351. D(H  40,C  39,C  31,C  32)   -178.8980         0.026899   
    352. D(H  40,C  39,C  31,N   3)      2.3860         0.026899   
    353. D(C  37,C  39,C  31,C  32)      3.0940         0.026899   
    354. D(C  37,C  39,C  31,N   3)   -175.6219         0.026899   
    355. D(C  50,C  41,C  32,C  33)     -3.8799         0.010298   
    356. D(C  50,C  41,C  32,C  31)   -178.8043         0.010298   
    357. D(C  46,C  41,C  32,C  33)   -122.2370         0.010298   
    358. D(C  46,C  41,C  32,C  31)     62.8387         0.010298   
    359. D(C  42,C  41,C  32,C  33)    112.4487         0.010298   
    360. D(C  42,C  41,C  32,C  31)    -62.4756         0.010298   
    361. D(H  45,C  42,C  41,C  46)    -68.7351         0.010755   
    362. D(H  45,C  42,C  41,C  32)     55.8781         0.010755   
    363. D(H  44,C  42,C  41,C  50)    -63.0889         0.010755   
    364. D(H  44,C  42,C  41,C  46)     51.9279         0.010755   
    365. D(H  44,C  42,C  41,C  32)    176.5411         0.010755   
    366. D(H  43,C  42,C  41,C  50)     55.5988         0.010755   
    367. D(H  43,C  42,C  41,C  46)    170.6156         0.010755   
    368. D(H  45,C  42,C  41,C  50)    176.2482         0.010755   
    369. D(H  43,C  42,C  41,C  32)    -64.7712         0.010755   
    370. D(O  67,H  45,C  42,H  44)    -53.1973         0.124084   
    371. D(O  67,H  45,C  42,H  43)   -169.5070         0.124084   
    372. D(O  67,H  45,C  42,C  41)     68.9109         0.124084   
    373. D(H  49,C  46,C  41,C  42)    -58.0857         0.011210   
    374. D(H  49,C  46,C  41,C  32)    179.6713         0.011210   
    375. D(H  48,C  46,C  41,C  50)    176.3027         0.011210   
    376. D(H  48,C  46,C  41,C  42)     60.9190         0.011210   
    377. D(H  48,C  46,C  41,C  32)    -61.3239         0.011210   
    378. D(H  47,C  46,C  41,C  50)    -61.0347         0.011210   
    379. D(H  47,C  46,C  41,C  42)   -176.4184         0.011210   
    380. D(H  49,C  46,C  41,C  50)     57.2979         0.011210   
    381. D(H  47,C  46,C  41,C  32)     61.3386         0.011210   
    382. D(O  67,H  48,C  46,H  49)     61.3151         0.126841   
    383. D(O  67,H  48,C  46,H  47)    177.2311         0.126841   
    384. D(O  67,H  48,C  46,C  41)    -59.4084         0.126841   
    385. D(H  53,C  50,C  41,C  42)     61.8985         0.011137   
    386. D(H  53,C  50,C  41,C  32)    179.3153         0.011137   
    387. D(H  52,C  50,C  41,C  46)     59.9189         0.011137   
    388. D(H  52,C  50,C  41,C  42)   -179.7677         0.011137   
    389. D(H  52,C  50,C  41,C  32)    -62.3509         0.011137   
    390. D(H  51,C  50,C  41,C  46)   -176.8506         0.011137   
    391. D(H  51,C  50,C  41,C  42)    -56.5372         0.011137   
    392. D(H  53,C  50,C  41,C  46)    -58.4148         0.011137   
    393. D(H  51,C  50,C  41,C  32)     60.8796         0.011137   
    394. D(C  55,C  54,N   3,H  66)   -115.1226         0.006218   
    395. D(C  55,C  54,N   3,C  31)      6.6252         0.006218   
    396. D(C  55,C  54,N   3,C   5)    135.0820         0.006218   
    397. D(O   1,C  54,N   3,H  66)     45.4338         0.006218   
    398. D(O   1,C  54,N   3,C  31)    167.1817         0.006218   
    399. D(O   1,C  54,N   3,C   5)    -64.3616         0.006218   
    400. D(C  64,C  55,C  54,N   3)    -64.8318         0.013662   
    401. D(C  64,C  55,C  54,O   1)    136.9093         0.013662   
    402. D(C  56,C  55,C  54,N   3)    117.8153         0.013662   
    403. D(C  56,C  55,C  54,O   1)    -40.4435         0.013662   
    404. D(C  58,C  56,C  55,C  64)      2.1396         0.025909   
    405. D(C  58,C  56,C  55,C  54)    179.6534         0.025909   
    406. D(H  57,C  56,C  55,C  64)   -178.8432         0.025909   
    407. D(H  57,C  56,C  55,C  54)     -1.3294         0.025909   
    408. D(C  60,C  58,C  56,H  57)    179.9416         0.028224   
    409. D(C  60,C  58,C  56,C  55)     -1.0501         0.028224   
    410. D(H  59,C  58,C  56,H  57)      0.1388         0.028224   
    411. D(H  59,C  58,C  56,C  55)    179.1470         0.028224   
    412. D(C  62,C  60,C  58,H  59)    179.1745         0.027605   
    413. D(C  62,C  60,C  58,C  56)     -0.6269         0.027605   
    414. D(H  61,C  60,C  58,H  59)     -0.0271         0.027605   
    415. D(H  61,C  60,C  58,C  56)   -179.8285         0.027605   
    416. D(C  64,C  62,C  60,H  61)   -179.5761         0.027355   
    417. D(C  64,C  62,C  60,C  58)      1.2218         0.027355   
    418. D(H  63,C  62,C  60,H  61)      0.8861         0.027355   
    419. D(H  63,C  62,C  60,C  58)   -178.3160         0.027355   
    420. D(H  65,C  64,C  62,H  63)      1.7066         0.028196   
    421. D(H  65,C  64,C  62,C  60)   -177.8347         0.028196   
    422. D(C  55,C  64,C  62,H  63)    179.4128         0.028196   
    423. D(C  55,C  64,C  62,C  60)     -0.1285         0.028196   
    424. D(H  65,C  64,C  55,C  56)    176.1491         0.026668   
    425. D(H  65,C  64,C  55,C  54)     -1.0775         0.026668   
    426. D(C  62,C  64,C  55,C  56)     -1.5455         0.026668   
    427. D(C  62,C  64,C  55,C  54)   -178.7722         0.026668   
    428. D(O  67,H  66,N   3,C  54)    -61.8660         0.159012   
    429. D(O  67,H  66,N   3,C  31)    175.2955         0.159012   
    430. D(O  67,H  66,N   3,C   5)     52.2109         0.159012   
    431. D(H  48,O  67,H  66,N   3)    124.4652         0.001794   
    432. D(H  45,O  67,H  66,N   3)   -141.4938         0.001794   
    433. D(C  68,O  67,H  66,N   3)     81.7079         0.001794   
    434. D(H  66,O  67,H  48,C  46)    102.3748         0.001507   
    435. D(H  45,O  67,H  48,C  46)     42.6903         0.001507   
    436. D(C  68,O  67,H  48,C  46)   -104.1957         0.001507   
    437. D(H  66,O  67,H  45,C  42)   -105.0476         0.001506   
    438. D(H  48,O  67,H  45,C  42)    -46.1554         0.001506   
    439. D(C  68,O  67,H  45,C  42)     24.0025         0.001506   
    440. D(O  80,C  68,O  67,H  66)     -2.2826         0.080067   
    441. D(O  80,C  68,O  67,H  48)    -36.5579         0.080067   
    442. D(O  80,C  68,O  67,H  45)   -101.9367         0.080067   
    443. D(C  69,C  68,O  67,H  66)    177.7079         0.080067   
    444. D(C  69,C  68,O  67,H  48)    143.4325         0.080067   
    445. D(C  69,C  68,O  67,H  45)     78.0538         0.080067   
    446. D(C  78,C  69,C  68,O  80)    170.7055         0.010963   
    447. D(C  78,C  69,C  68,O  67)     -9.2857         0.010963   
    448. D(C  70,C  69,C  68,O  80)     -9.3820         0.010963   
    449. D(C  70,C  69,C  68,O  67)    170.6268         0.010963   
    450. D(C  72,C  70,C  69,C  78)      0.4756         0.026549   
    451. D(C  72,C  70,C  69,C  68)   -179.4383         0.026549   
    452. D(H  71,C  70,C  69,C  78)   -179.7491         0.026549   
    453. D(H  71,C  70,C  69,C  68)      0.3370         0.026549   
    454. D(C  74,C  72,C  70,H  71)    179.7130         0.027682   
    455. D(C  74,C  72,C  70,C  69)     -0.5143         0.027682   
    456. D(H  73,C  72,C  70,H  71)     -0.1923         0.027682   
    457. D(H  73,C  72,C  70,C  69)    179.5804         0.027682   
    458. D(C  76,C  74,C  72,H  73)   -179.9836         0.027276   
    459. D(C  76,C  74,C  72,C  70)      0.1113         0.027276   
    460. D(H  75,C  74,C  72,H  73)      0.0535         0.027276   
    461. D(H  75,C  74,C  72,C  70)   -179.8516         0.027276   
    462. D(C  78,C  76,C  74,H  75)   -179.7148         0.027248   
    463. D(C  78,C  76,C  74,C  72)      0.3224         0.027248   
    464. D(H  77,C  76,C  74,H  75)      0.1958         0.027248   
    465. D(H  77,C  76,C  74,C  72)   -179.7671         0.027248   
    466. D(H  79,C  78,C  76,C  74)    179.7915         0.027713   
    467. D(C  69,C  78,C  76,H  77)    179.7303         0.027713   
    468. D(C  69,C  78,C  76,C  74)     -0.3590         0.027713   
    469. D(H  79,C  78,C  69,C  70)    179.8123         0.026535   
    470. D(H  79,C  78,C  69,C  68)     -0.2740         0.026535   
    471. D(C  76,C  78,C  69,C  70)     -0.0388         0.026535   
    472. D(H  79,C  78,C  76,H  77)     -0.1192         0.027713   
    473. D(C  76,C  78,C  69,C  68)    179.8749         0.026535   
    -----------------------------------------------------------------

Number of atoms                         .... 82
Number of degrees of freedom            .... 473

         *************************************************************
         *                GEOMETRY OPTIMIZATION CYCLE   1            *
         *************************************************************
---------------------------------
CARTESIAN COORDINATES (ANGSTROEM)
---------------------------------
  O      1.235496    4.383175    1.646422
  O      3.735535    3.412021    1.840900
  N      0.023066    4.574839    3.554971
  N      3.371739    5.634831    2.501574
  C      1.118203    4.705172    2.831198
  C      2.302417    5.345120    3.547552
  H      1.990175    6.325972    3.904025
  C      2.765866    4.561513    4.745290
  C      2.787857    3.170532    4.760654
  H      2.473476    2.609735    3.888639
  C      3.230215    2.496882    5.886903
  H      3.254662    1.413083    5.889003
  C      3.639563    3.204965    7.009694
  H      3.989441    2.674063    7.888012
  C      3.590151    4.591021    7.009025
  H      3.897524    5.148934    7.886231
  C      3.149692    5.266181    5.881146
  H      3.114450    6.350425    5.875139
  C     -1.257017    3.996133    3.106692
  C     -1.051913    2.546001    2.687384
  H     -0.382408    2.467493    1.830033
  H     -2.014077    2.109314    2.410992
  H     -0.634622    1.961900    3.510950
  C     -1.824773    4.823591    1.960079
  H     -1.953006    5.865637    2.262726
  H     -2.801893    4.426659    1.676351
  H     -1.176498    4.792022    1.083591
  C     -2.186290    4.062904    4.308175
  H     -3.159842    3.647811    4.043932
  H     -2.331513    5.096303    4.634286
  H     -1.784221    3.486100    5.145472
  C      3.266615    7.010510    1.962241
  C      4.369252    7.853644    1.717977
  C      4.070851    9.066568    1.088476
  H      4.881324    9.740923    0.856697
  C      2.789770    9.470203    0.760727
  H      2.634645   10.427053    0.275526
  C      1.722199    8.655675    1.080621
  H      0.701591    8.946338    0.863430
  C      1.974450    7.434344    1.671350
  H      1.125787    6.799079    1.873089
  C      5.814089    7.613104    2.166835
  C      5.830919    7.591654    3.701743
  H      5.550784    8.578095    4.081311
  H      6.837295    7.360733    4.060902
  H      5.153966    6.863435    4.142595
  C      6.409363    6.352521    1.538471
  H      6.428343    6.452256    0.450915
  H      5.892552    5.432920    1.793085
  H      7.439128    6.228924    1.884222
  C      6.747299    8.752292    1.751475
  H      6.459447    9.711723    2.186676
  H      6.808671    8.862454    0.665963
  H      7.749698    8.515288    2.115493
  C      3.412092    4.470026    1.405399
  C      3.493615    4.854560   -0.022239
  C      4.645044    4.417369   -0.678315
  H      5.395756    3.863628   -0.126959
  C      4.832872    4.708535   -2.018769
  H      5.736067    4.377623   -2.518168
  C      3.865287    5.417012   -2.716311
  H      4.009827    5.643308   -3.766793
  C      2.703600    5.822024   -2.072568
  H      1.933301    6.351890   -2.620938
  C      2.513806    5.545362   -0.729193
  H      1.592960    5.833143   -0.245936
  H      4.288309    5.434257    2.983207
  O      5.573821    4.563173    3.926855
  C      6.466594    3.699501    3.734450
  C      7.335199    3.353707    4.922642
  C      8.216048    2.277099    4.862367
  H      8.274583    1.693922    3.950620
  C      9.006091    1.949692    5.954328
  H      9.683660    1.104600    5.897904
  C      8.931194    2.704190    7.117986
  H      9.550333    2.450450    7.971619
  C      8.061305    3.785047    7.184247
  H      8.001735    4.379810    8.089330
  C      7.266305    4.104025    6.093572
  H      6.584143    4.944203    6.142518
  O      6.694221    3.109131    2.655178
  H      0.070436    4.885639    4.515710

----------------------------
CARTESIAN COORDINATES (A.U.)
----------------------------
  NO LB      ZA    FRAG     MASS         X           Y           Z
   0 O     8.0000    0    15.999    2.334749    8.283000    3.111287
   1 O     8.0000    0    15.999    7.059138    6.447785    3.478797
   2 N     7.0000    0    14.007    0.043588    8.645193    6.717922
   3 N     7.0000    0    14.007    6.371663   10.648287    4.727290
   4 C     6.0000    0    12.011    2.113097    8.891486    5.350189
   5 C     6.0000    0    12.011    4.350938   10.100813    6.703902
   6 H     1.0000    0     1.008    3.760886   11.954355    7.377538
   7 C     6.0000    0    12.011    5.226729    8.620010    8.967299
   8 C     6.0000    0    12.011    5.268286    5.991437    8.996332
   9 H     1.0000    0     1.008    4.674192    4.931684    7.348463
  10 C     6.0000    0    12.011    6.104222    4.718423   11.124634
  11 H     1.0000    0     1.008    6.150420    2.670340   11.128603
  12 C     6.0000    0    12.011    6.877777    6.056506   13.246402
  13 H     1.0000    0     1.008    7.538951    5.053247   14.906182
  14 C     6.0000    0    12.011    6.784402    8.675772   13.245138
  15 H     1.0000    0     1.008    7.365253    9.730075   14.902817
  16 C     6.0000    0    12.011    5.952055    9.951640   11.113755
  17 H     1.0000    0     1.008    5.885458   12.000564   11.102404
  18 C     6.0000    0    12.011   -2.375418    7.551597    5.870797
  19 C     6.0000    0    12.011   -1.987827    4.811245    5.078420
  20 H     1.0000    0     1.008   -0.722646    4.662886    3.458261
  21 H     1.0000    0     1.008   -3.806054    3.986026    4.556115
  22 H     1.0000    0     1.008   -1.199262    3.707454    6.634734
  23 C     6.0000    0    12.011   -3.448321    9.115266    3.704013
  24 H     1.0000    0     1.008   -3.690646   11.084448    4.275932
  25 H     1.0000    0     1.008   -5.294810    8.365173    3.167844
  26 H     1.0000    0     1.008   -2.223259    9.055609    2.047690
  27 C     6.0000    0    12.011   -4.131489    7.677776    8.141271
  28 H     1.0000    0     1.008   -5.971236    6.893364    7.641924
  29 H     1.0000    0     1.008   -4.405921    9.630617    8.757531
  30 H     1.0000    0     1.008   -3.371689    6.587774    9.723533
  31 C     6.0000    0    12.011    6.173008   13.247944    3.708098
  32 C     6.0000    0    12.011    8.256690   14.841236    3.246506
  33 C     6.0000    0    12.011    7.692794   17.133330    2.056922
  34 H     1.0000    0     1.008    9.224366   18.407677    1.618923
  35 C     6.0000    0    12.011    5.271901   17.896090    1.437566
  36 H     1.0000    0     1.008    4.978758   19.704275    0.520669
  37 C     6.0000    0    12.011    3.254484   16.356855    2.042078
  38 H     1.0000    0     1.008    1.325815   16.906129    1.631646
  39 C     6.0000    0    12.011    3.731170   14.048874    3.158394
  40 H     1.0000    0     1.008    2.127429   12.848397    3.539625
  41 C     6.0000    0    12.011   10.987036   14.386682    4.094725
  42 C     6.0000    0    12.011   11.018840   14.346147    6.995280
  43 H     1.0000    0     1.008   10.489462   16.210250    7.712560
  44 H     1.0000    0     1.008   12.920615   13.909770    7.673993
  45 H     1.0000    0     1.008    9.739584   12.970012    7.828370
  46 C     6.0000    0    12.011   12.111941   12.004525    2.907289
  47 H     1.0000    0     1.008   12.147808   12.192997    0.852106
  48 H     1.0000    0     1.008   11.135310   10.266731    3.388440
  49 H     1.0000    0     1.008   14.057915   11.770960    3.560664
  50 C     6.0000    0    12.011   12.750547   16.539435    3.309808
  51 H     1.0000    0     1.008   12.206586   18.352497    4.132219
  52 H     1.0000    0     1.008   12.866524   16.747611    1.258488
  53 H     1.0000    0     1.008   14.644807   16.091562    3.997702
  54 C     6.0000    0    12.011    6.447919    8.447125    2.655819
  55 C     6.0000    0    12.011    6.601976    9.173789   -0.042026
  56 C     6.0000    0    12.011    8.777861    8.347618   -1.281830
  57 H     1.0000    0     1.008   10.196501    7.301199   -0.239918
  58 C     6.0000    0    12.011    9.132805    8.897842   -3.814921
  59 H     1.0000    0     1.008   10.839596    8.272509   -4.758648
  60 C     6.0000    0    12.011    7.304334   10.236669   -5.133084
  61 H     1.0000    0     1.008    7.577475   10.664307   -7.118207
  62 C     6.0000    0    12.011    5.109064   11.002031   -3.916586
  63 H     1.0000    0     1.008    3.653409   12.003333   -4.952855
  64 C     6.0000    0    12.011    4.750405   10.479215   -1.377975
  65 H     1.0000    0     1.008    3.010258   11.023043   -0.464752
  66 H     1.0000    0     1.008    8.103730   10.269257    5.637444
  67 O     8.0000    0    15.999   10.532995    8.623147    7.420681
  68 C     6.0000    0    12.011   12.220092    6.991044    7.057088
  69 C     6.0000    0    12.011   13.861517    6.337588    9.302445
  70 C     6.0000    0    12.011   15.526081    4.303093    9.188542
  71 H     1.0000    0     1.008   15.636696    3.201049    7.465590
  72 C     6.0000    0    12.011   17.019046    3.684384   11.252049
  73 H     1.0000    0     1.008   18.299465    2.087391   11.145423
  74 C     6.0000    0    12.011   16.877511    5.110179   13.451044
  75 H     1.0000    0     1.008   18.047514    4.630679   15.064177
  76 C     6.0000    0    12.011   15.233659    7.152702   13.576259
  77 H     1.0000    0     1.008   15.121088    8.276641   15.286618
  78 C     6.0000    0    12.011   13.731326    7.755483   11.515182
  79 H     1.0000    0     1.008   12.442227    9.343190   11.607677
  80 O     8.0000    0    15.999   12.650244    5.875406    5.017559
  81 H     1.0000    0     1.008    0.133105    9.232520    8.533455

--------------------------------
INTERNAL COORDINATES (ANGSTROEM)
--------------------------------
 O      0   0   0     0.000000000000     0.00000000     0.00000000
 O      1   0   0     2.689081029966     0.00000000     0.00000000
 N      1   2   0     2.269202696807   117.80172874     0.00000000
 N      2   1   3     2.347279693601    62.24243196   283.46716358
 C      1   2   3     1.233342566376    96.50152743    19.59127509
 C      4   2   1     1.523631182304    97.00388844    57.07707017
 H      6   4   2     1.089329478256   104.75051514   183.38159135
 C      6   4   2     1.504460442383   115.42843354    65.67315732
 C      8   6   4     1.391239662653   122.30459823   273.21977765
 H      9   8   6     1.083392287491   120.26889158     0.56610576
 C      9   8   6     1.384890512880   120.02433590   179.67365017
 H     11   9   8     1.084076721552   119.67517482   180.63113295
 C     11   9   8     1.389102929834   120.23216089     0.70012244
 H     13  11   9     1.084303489625   120.01590840   180.27229297
 C     13  11   9     1.386936634616   119.90272685     0.77343069
 H     15  13  11     1.084082765814   120.25319677   179.30007296
 C     15  13  11     1.386346347390   119.89479412   359.11521070
 H     17  15  13     1.084833228726   120.10381490   180.31112631
 C      3   1   2     1.474607467486   100.07777847   225.93543766
 C     19   3   1     1.523407255826   109.89942661    61.38392128
 H     20  19   3     1.090619635019   111.56424301   296.54241474
 H     20  19   3     1.092175643626   109.36876564   176.82179265
 H     20  19   3     1.092504788657   110.66265490    57.63106885
 C     19   3   1     1.523730615650   109.82197189   298.87577128
 H     24  19   3     1.092656750775   110.68270894   302.76853447
 H     24  19   3     1.092163030416   109.35902771   183.56639777
 H     24  19   3     1.090636645052   111.56461735    63.89604929
 C     19   3   1     1.520384186401   105.84946196   180.09703049
 H     28  19   3     1.090839153314   109.71560606   179.97062116
 H     28  19   3     1.093321360466   111.00243544    60.35615603
 H     28  19   3     1.093356575590   110.93095885   299.50857775
 C      4   2   1     1.481358785476   141.99334395   276.39815171
 C     32   4   2     1.409378656508   124.27278500   275.32724116
 C     33  32   4     1.398749189661   115.45809582   174.13132316
 H     34  33  32     1.079510377252   118.56512511   181.39581739
 C     34  33  32     1.382573379169   123.88444996     2.50190667
 H     36  34  33     1.083995248387   119.76271926   179.81704552
 C     36  34  33     1.380396998715   119.30142857     1.02197746
 H     38  36  34     1.083188626101   121.59373021   178.45971379
 C     38  36  34     1.379942292273   118.69042074   357.39239011
 H     40  38  36     1.079114976226   117.21271094   182.52406984
 C     33  32   4     1.531955270996   126.38120021   349.16735534
 C     42  33  32     1.535150129422   107.78729398   297.52437234
 H     43  42  33     1.093441050688   109.36973983   295.22877384
 H     43  42  33     1.093211941436   109.96996328   176.54110168
 H     43  42  33     1.087620688510   114.06695956    55.87811533
 C     42  33  32     1.529137649612   112.09779508    62.83866173
 H     47  42  33     1.092284470164   109.91587136    61.33862952
 H     47  42  33     1.085167221177   114.63171669   298.67606461
 H     47  42  33     1.093268460917   109.26365626   179.67127206
 C     42  33  32     1.530083047760   112.25842295   181.19572724
 H     51  42  33     1.092138511392   112.65197758    60.87956658
 H     51  42  33     1.092812193733   112.26890494   297.64907106
 H     51  42  33     1.092466821254   107.91770804   179.31532372
 C      2   1   3     1.188970594790    53.07501529   238.66267086
 C     55   2   1     1.480764213414   124.69776658   249.54818321
 C     56  55   2     1.395478566764   114.66711025   319.55650758
 H     57  56  55     1.083600960114   119.50593849   358.67060545
 C     57  56  55     1.384512160747   120.08175903   179.65341998
 H     59  57  56     1.083818859852   119.66706891   179.14702929
 C     59  57  56     1.387344670051   119.97141713   358.94986766
 H     61  59  57     1.084257406495   120.04868790   180.17146297
 C     61  59  57     1.388508716632   119.95758447   359.37306136
 H     63  61  59     1.083894913844   120.17336696   181.68397049
 C     63  61  59     1.384637142108   120.41130866     1.22183762
 H     65  63  61     1.079033172672   119.88111568   182.16527534
 H      4   2   1     1.054656740871    79.26588059   161.17635870
 O     67   4   2     1.817085574513   160.58894895   317.76952305
 C     68  67   4     1.256977580205   138.79604181    81.70788383
 C     69  68  67     1.511902234050   116.41712744   177.70791298
 C     70  69  68     1.392340770821   120.41682175   170.62676169
 H     71  70  69     1.083883919782   119.11837910     0.33697706
 C     71  70  69     1.386990306750   120.58406303   180.56169595
 H     73  71  70     1.084649208731   119.92025289   179.58037699
 C     73  71  70     1.388876068473   120.04433312   359.48565222
 H     75  73  71     1.084622693664   120.10175229   180.14837644
 C     75  73  71     1.389010168030   119.76639251     0.11128192
 H     77  75  73     1.084650564909   120.05927496   180.23287646
 C     77  75  73     1.386846754371   120.03057211     0.32235021
 H     79  77  75     1.083346563591   120.25198304   179.79147128
 O     69  68  67     1.251071076323   125.83939344   357.71744128
 H      3   1   2     1.010870903242   143.15746322    45.07986139

---------------------------
INTERNAL COORDINATES (A.U.)
---------------------------
 O      0   0   0     0.000000000000     0.00000000     0.00000000
 O      1   0   0     5.081626698558     0.00000000     0.00000000
 N      1   2   0     4.288171639321   117.80172874     0.00000000
 N      2   1   3     4.435715780621    62.24243196   283.46716358
 C      1   2   3     2.330679679758    96.50152743    19.59127509
 C      4   2   1     2.879245663657    97.00388844    57.07707017
 H      6   4   2     2.058534383511   104.75051514   183.38159135
 C      6   4   2     2.843018215421   115.42843354    65.67315732
 C      8   6   4     2.629061949063   122.30459823   273.21977765
 H      9   8   6     2.047314718960   120.26889158     0.56610576
 C      9   8   6     2.617063794809   120.02433590   179.67365017
 H     11   9   8     2.048608111892   119.67517482   180.63113295
 C     11   9   8     2.625024109214   120.23216089     0.70012244
 H     13  11   9     2.049036641446   120.01590840   180.27229297
 C     13  11   9     2.620930404527   119.90272685     0.77343069
 H     15  13  11     2.048619533892   120.25319677   179.30007296
 C     15  13  11     2.619814923329   119.89479412   359.11521070
 H     17  15  13     2.050037703270   120.10381490   180.31112631
 C      3   1   2     2.786604268584   100.07777847   225.93543766
 C     19   3   1     2.878822503940   109.89942661    61.38392128
 H     20  19   3     2.060972426464   111.56424301   296.54241474
 H     20  19   3     2.063912856592   109.36876564   176.82179265
 H     20  19   3     2.064534850559   110.66265490    57.63106885
 C     19   3   1     2.879433565450   109.82197189   298.87577128
 H     24  19   3     2.064822017345   110.68270894   302.76853447
 H     24  19   3     2.063889021080   109.35902771   183.56639777
 H     24  19   3     2.061004570767   111.56461735    63.89604929
 C     19   3   1     2.873109730643   105.84946196   180.09703049
 H     28  19   3     2.061387255921   109.71560606   179.97062116
 H     28  19   3     2.066077947647   111.00243544    60.35615603
 H     28  19   3     2.066144494587   110.93095885   299.50857775
 C      4   2   1     2.799362410627   141.99334395   276.39815171
 C     32   4   2     2.663339679794   124.27278500   275.32724116
 C     33  32   4     2.643252898504   115.45809582   174.13132316
 H     34  33  32     2.039978971733   118.56512511   181.39581739
 C     34  33  32     2.612685046680   123.88444996     2.50190667
 H     36  34  33     2.048454149924   119.76271926   179.81704552
 C     36  34  33     2.608572283658   119.30142857     1.02197746
 H     38  36  34     2.046929854709   121.59373021   178.45971379
 C     38  36  34     2.607713013011   118.69042074   357.39239011
 H     40  38  36     2.039231772080   117.21271094   182.52406984
 C     33  32   4     2.894975911600   126.38120021   349.16735534
 C     42  33  32     2.901013319061   107.78729398   297.52437234
 H     43  42  33     2.066304129388   109.36973983   295.22877384
 H     43  42  33     2.065871175646   109.96996328   176.54110168
 H     43  42  33     2.055305238870   114.06695956    55.87811533
 C     42  33  32     2.889651378835   112.09779508    62.83866173
 H     47  42  33     2.064118508945   109.91587136    61.33862952
 H     47  42  33     2.050668857534   114.63171669   298.67606461
 H     47  42  33     2.065977981986   109.26365626   179.67127206
 C     42  33  32     2.891437922423   112.25842295   181.19572724
 H     51  42  33     2.063842686840   112.65197758    60.87956658
 H     51  42  33     2.065115761965   112.26890494   297.64907106
 H     51  42  33     2.064463102566   107.91770804   179.31532372
 C      2   1   3     2.246828805438    53.07501529   238.66267086
 C     55   2   1     2.798238832265   124.69776658   249.54818321
 C     56  55   2     2.637072316941   114.66711025   319.55650758
 H     57  56  55     2.047709053070   119.50593849   358.67060545
 C     57  56  55     2.616348812895   120.08175903   179.65341998
 H     59  57  56     2.048120823898   119.66706891   179.14702929
 C     59  57  56     2.621701479751   119.97141713   358.94986766
 H     61  59  57     2.048949556952   120.04868790   180.17146297
 C     61  59  57     2.623901208996   119.95758447   359.37306136
 H     63  61  59     2.048264545115   120.17336696   181.68397049
 C     63  61  59     2.616584993440   120.41130866     1.22183762
 H     65  63  61     2.039077185766   119.88111568   182.16527534
 H      4   2   1     1.993012405540    79.26588059   161.17635870
 O     67   4   2     3.433794097729   160.58894895   317.76952305
 C     68  67   4     2.375343383066   138.79604181    81.70788383
 C     69  68  67     2.857081163618   116.41712744   177.70791298
 C     70  69  68     2.631142741944   120.41682175   170.62676169
 H     71  70  69     2.048243769350   119.11837910     0.33697706
 C     71  70  69     2.621031830161   120.58406303   180.56169595
 H     73  71  70     2.049689955876   119.92025289   179.58037699
 C     73  71  70     2.624595403371   120.04433312   359.48565222
 H     75  73  71     2.049639849660   120.10175229   180.14837644
 C     75  73  71     2.624848814809   119.76639251     0.11128192
 H     77  75  73     2.049692518681   120.05927496   180.23287646
 C     77  75  73     2.620760555478   120.03057211     0.32235021
 H     79  77  75     2.047228313311   120.25198304   179.79147128
 O     69  68  67     2.364181708321   125.83939344   357.71744128
 H      3   1   2     1.910269163877   143.15746322    45.07986139

---------------------
BASIS SET INFORMATION
---------------------
There are 4 groups of distinct atoms

 Group   1 Type O   : 11s6p2d1f contracted to 5s3p2d1f pattern {62111/411/11/1}
 Group   2 Type N   : 11s6p2d1f contracted to 5s3p2d1f pattern {62111/411/11/1}
 Group   3 Type C   : 11s6p2d1f contracted to 5s3p2d1f pattern {62111/411/11/1}
 Group   4 Type H   : 5s1p contracted to 3s1p pattern {311/1}

Atom   0O    basis set group =>   1
Atom   1O    basis set group =>   1
Atom   2N    basis set group =>   2
Atom   3N    basis set group =>   2
Atom   4C    basis set group =>   3
Atom   5C    basis set group =>   3
Atom   6H    basis set group =>   4
Atom   7C    basis set group =>   3
Atom   8C    basis set group =>   3
Atom   9H    basis set group =>   4
Atom  10C    basis set group =>   3
Atom  11H    basis set group =>   4
Atom  12C    basis set group =>   3
Atom  13H    basis set group =>   4
Atom  14C    basis set group =>   3
Atom  15H    basis set group =>   4
Atom  16C    basis set group =>   3
Atom  17H    basis set group =>   4
Atom  18C    basis set group =>   3
Atom  19C    basis set group =>   3
Atom  20H    basis set group =>   4
Atom  21H    basis set group =>   4
Atom  22H    basis set group =>   4
Atom  23C    basis set group =>   3
Atom  24H    basis set group =>   4
Atom  25H    basis set group =>   4
Atom  26H    basis set group =>   4
Atom  27C    basis set group =>   3
Atom  28H    basis set group =>   4
Atom  29H    basis set group =>   4
Atom  30H    basis set group =>   4
Atom  31C    basis set group =>   3
Atom  32C    basis set group =>   3
Atom  33C    basis set group =>   3
Atom  34H    basis set group =>   4
Atom  35C    basis set group =>   3
Atom  36H    basis set group =>   4
Atom  37C    basis set group =>   3
Atom  38H    basis set group =>   4
Atom  39C    basis set group =>   3
Atom  40H    basis set group =>   4
Atom  41C    basis set group =>   3
Atom  42C    basis set group =>   3
Atom  43H    basis set group =>   4
Atom  44H    basis set group =>   4
Atom  45H    basis set group =>   4
Atom  46C    basis set group =>   3
Atom  47H    basis set group =>   4
Atom  48H    basis set group =>   4
Atom  49H    basis set group =>   4
Atom  50C    basis set group =>   3
Atom  51H    basis set group =>   4
Atom  52H    basis set group =>   4
Atom  53H    basis set group =>   4
Atom  54C    basis set group =>   3
Atom  55C    basis set group =>   3
Atom  56C    basis set group =>   3
Atom  57H    basis set group =>   4
Atom  58C    basis set group =>   3
Atom  59H    basis set group =>   4
Atom  60C    basis set group =>   3
Atom  61H    basis set group =>   4
Atom  62C    basis set group =>   3
Atom  63H    basis set group =>   4
Atom  64C    basis set group =>   3
Atom  65H    basis set group =>   4
Atom  66H    basis set group =>   4
Atom  67O    basis set group =>   1
Atom  68C    basis set group =>   3
Atom  69C    basis set group =>   3
Atom  70C    basis set group =>   3
Atom  71H    basis set group =>   4
Atom  72C    basis set group =>   3
Atom  73H    basis set group =>   4
Atom  74C    basis set group =>   3
Atom  75H    basis set group =>   4
Atom  76C    basis set group =>   3
Atom  77H    basis set group =>   4
Atom  78C    basis set group =>   3
Atom  79H    basis set group =>   4
Atom  80O    basis set group =>   1
Atom  81H    basis set group =>   4
---------------------------------
AUXILIARY/J BASIS SET INFORMATION
---------------------------------
There are 4 groups of distinct atoms

 Group   1 Type O   : 12s5p4d2f1g contracted to 6s4p3d1f1g pattern {711111/2111/211/2/1}
 Group   2 Type N   : 12s5p4d2f1g contracted to 6s4p3d1f1g pattern {711111/2111/211/2/1}
 Group   3 Type C   : 12s5p4d2f1g contracted to 6s4p3d1f1g pattern {711111/2111/211/2/1}
 Group   4 Type H   : 5s2p1d contracted to 3s1p1d pattern {311/2/1}

Atom   0O    basis set group =>   1
Atom   1O    basis set group =>   1
Atom   2N    basis set group =>   2
Atom   3N    basis set group =>   2
Atom   4C    basis set group =>   3
Atom   5C    basis set group =>   3
Atom   6H    basis set group =>   4
Atom   7C    basis set group =>   3
Atom   8C    basis set group =>   3
Atom   9H    basis set group =>   4
Atom  10C    basis set group =>   3
Atom  11H    basis set group =>   4
Atom  12C    basis set group =>   3
Atom  13H    basis set group =>   4
Atom  14C    basis set group =>   3
Atom  15H    basis set group =>   4
Atom  16C    basis set group =>   3
Atom  17H    basis set group =>   4
Atom  18C    basis set group =>   3
Atom  19C    basis set group =>   3
Atom  20H    basis set group =>   4
Atom  21H    basis set group =>   4
Atom  22H    basis set group =>   4
Atom  23C    basis set group =>   3
Atom  24H    basis set group =>   4
Atom  25H    basis set group =>   4
Atom  26H    basis set group =>   4
Atom  27C    basis set group =>   3
Atom  28H    basis set group =>   4
Atom  29H    basis set group =>   4
Atom  30H    basis set group =>   4
Atom  31C    basis set group =>   3
Atom  32C    basis set group =>   3
Atom  33C    basis set group =>   3
Atom  34H    basis set group =>   4
Atom  35C    basis set group =>   3
Atom  36H    basis set group =>   4
Atom  37C    basis set group =>   3
Atom  38H    basis set group =>   4
Atom  39C    basis set group =>   3
Atom  40H    basis set group =>   4
Atom  41C    basis set group =>   3
Atom  42C    basis set group =>   3
Atom  43H    basis set group =>   4
Atom  44H    basis set group =>   4
Atom  45H    basis set group =>   4
Atom  46C    basis set group =>   3
Atom  47H    basis set group =>   4
Atom  48H    basis set group =>   4
Atom  49H    basis set group =>   4
Atom  50C    basis set group =>   3
Atom  51H    basis set group =>   4
Atom  52H    basis set group =>   4
Atom  53H    basis set group =>   4
Atom  54C    basis set group =>   3
Atom  55C    basis set group =>   3
Atom  56C    basis set group =>   3
Atom  57H    basis set group =>   4
Atom  58C    basis set group =>   3
Atom  59H    basis set group =>   4
Atom  60C    basis set group =>   3
Atom  61H    basis set group =>   4
Atom  62C    basis set group =>   3
Atom  63H    basis set group =>   4
Atom  64C    basis set group =>   3
Atom  65H    basis set group =>   4
Atom  66H    basis set group =>   4
Atom  67O    basis set group =>   1
Atom  68C    basis set group =>   3
Atom  69C    basis set group =>   3
Atom  70C    basis set group =>   3
Atom  71H    basis set group =>   4
Atom  72C    basis set group =>   3
Atom  73H    basis set group =>   4
Atom  74C    basis set group =>   3
Atom  75H    basis set group =>   4
Atom  76C    basis set group =>   3
Atom  77H    basis set group =>   4
Atom  78C    basis set group =>   3
Atom  79H    basis set group =>   4
Atom  80O    basis set group =>   1
Atom  81H    basis set group =>   4


           ************************************************************
           *        Program running with 30 parallel MPI-processes    *
           *              working on a common directory               *
           ************************************************************
------------------------------------------------------------------------------
                           ORCA GTO INTEGRAL CALCULATION
                           -- RI-GTO INTEGRALS CHOSEN --
------------------------------------------------------------------------------
------------------------------------------------------------------------------
                   ___                                                        
                  /   \      - P O W E R E D   B Y -                         
                 /     \                                                     
                 |  |  |   _    _      __       _____    __    __             
                 |  |  |  | |  | |    /  \     |  _  \  |  |  /  |          
                  \  \/   | |  | |   /    \    | | | |  |  | /  /          
                 / \  \   | |__| |  /  /\  \   | |_| |  |  |/  /          
                |  |  |   |  __  | /  /__\  \  |    /   |      \           
                |  |  |   | |  | | |   __   |  |    \   |  |\   \          
                \     /   | |  | | |  |  |  |  | |\  \  |  | \   \       
                 \___/    |_|  |_| |__|  |__|  |_| \__\ |__|  \__/        
                                                                              
                      - O R C A' S   B I G   F R I E N D -                    
                                      &                                       
                       - I N T E G R A L  F E E D E R -                       
                                                                              
 v1 FN, 2020, v2 2021                                                         
------------------------------------------------------------------------------


Reading SHARK input file ImineBzOH8rpostopt.SHARKINP.tmp ... ok
----------------------
SHARK INTEGRAL PACKAGE
----------------------

Number of atoms                             ...     82
Number of basis functions                   ...   1542
Number of shells                            ...    622
Maximum angular momentum                    ...      3
Integral batch strategy                     ... SHARK/LIBINT Hybrid
RI-J (if used) integral strategy            ... SPLIT-RIJ (Revised 2003 algorithm where possible)
Printlevel                                  ...      1
Contraction scheme used                     ... SEGMENTED contraction
Coulomb Range Separation                    ... NOT USED
Exchange Range Separation                   ... NOT USED
Finite Nucleus Model                        ... NOT USED
Auxiliary Coulomb fitting basis             ... AVAILABLE
   # of basis functions in Aux-J            ...   2498
   # of shells in Aux-J                     ...    830
   Maximum angular momentum in Aux-J        ...      4
Auxiliary J/K fitting basis                 ... NOT available
Auxiliary Correlation fitting basis         ... NOT available
Auxiliary 'external' fitting basis          ... NOT available
Integral threshold                          ...     2.500000e-11
Primitive cut-off                           ...     2.500000e-12
Primitive pair pre-selection threshold      ...     2.500000e-12

Calculating pre-screening integrals         ... done (  0.1 sec) Dimension = 622
Organizing shell pair data                  ... done (  1.1 sec)
Shell pair information
Total number of shell pairs                 ...    193753
Shell pairs after pre-screening             ...    114635
Total number of primitive shell pairs       ...    584784
Primitive shell pairs kept                  ...    215675
          la=0 lb=0:  31527 shell pairs
          la=1 lb=0:  34280 shell pairs
          la=1 lb=1:   9363 shell pairs
          la=2 lb=0:  15568 shell pairs
          la=2 lb=1:   8643 shell pairs
          la=2 lb=2:   2009 shell pairs
          la=3 lb=0:   7064 shell pairs
          la=3 lb=1:   4012 shell pairs
          la=3 lb=2:   1769 shell pairs
          la=3 lb=3:    400 shell pairs

Calculating one electron integrals          ... done (  0.3 sec)
Calculating RI/J V-Matrix + Cholesky decomp.... done (  0.7 sec)
Calculating Nuclear repulsion               ... done (  0.0 sec) ENN=   5297.588251627635 Eh

SHARK setup successfully completed in   4.3 seconds

Maximum memory used throughout the entire GTOINT-calculation: 167.0 MB
[1711550282.225135] [node132:3237633:0]          mpool.c:43   UCX  WARN  object 0xb886bc0 was not returned to mpool ucp_requests
[1711550282.225156] [node132:3237633:0]          mpool.c:43   UCX  WARN  object 0xb886d80 was not returned to mpool ucp_requests
[1711550282.225162] [node132:3237633:0]          mpool.c:43   UCX  WARN  object 0xb886f40 was not returned to mpool ucp_requests
[1711550282.225164] [node132:3237633:0]          mpool.c:43   UCX  WARN  object 0xb887100 was not returned to mpool ucp_requests
[1711550282.225167] [node132:3237633:0]          mpool.c:43   UCX  WARN  object 0xb8872c0 was not returned to mpool ucp_requests
[1711550282.227210] [node132:3237618:0]          mpool.c:43   UCX  WARN  object 0xc00bb00 was not returned to mpool ucp_requests
[1711550282.227230] [node132:3237618:0]          mpool.c:43   UCX  WARN  object 0xc00bcc0 was not returned to mpool ucp_requests
[1711550282.227233] [node132:3237618:0]          mpool.c:43   UCX  WARN  object 0xc00be80 was not returned to mpool ucp_requests
[1711550282.227959] [node132:3237621:0]          mpool.c:43   UCX  WARN  object 0xb033a00 was not returned to mpool ucp_requests
[1711550282.227971] [node132:3237621:0]          mpool.c:43   UCX  WARN  object 0xb033bc0 was not returned to mpool ucp_requests
[1711550282.227974] [node132:3237621:0]          mpool.c:43   UCX  WARN  object 0xb033d80 was not returned to mpool ucp_requests
[1711550282.227976] [node132:3237621:0]          mpool.c:43   UCX  WARN  object 0xb033f40 was not returned to mpool ucp_requests
[1711550282.227979] [node132:3237621:0]          mpool.c:43   UCX  WARN  object 0xb034100 was not returned to mpool ucp_requests
[1711550282.227981] [node132:3237621:0]          mpool.c:43   UCX  WARN  object 0xb0342c0 was not returned to mpool ucp_requests
[1711550282.228046] [node132:3237644:0]          mpool.c:43   UCX  WARN  object 0xb22cac0 was not returned to mpool ucp_requests
[1711550282.228064] [node132:3237644:0]          mpool.c:43   UCX  WARN  object 0xb22cc80 was not returned to mpool ucp_requests
[1711550282.228067] [node132:3237644:0]          mpool.c:43   UCX  WARN  object 0xb22ce40 was not returned to mpool ucp_requests
[1711550282.228071] [node132:3237644:0]          mpool.c:43   UCX  WARN  object 0xb22d000 was not returned to mpool ucp_requests
[1711550282.228074] [node132:3237644:0]          mpool.c:43   UCX  WARN  object 0xb22d1c0 was not returned to mpool ucp_requests
[1711550282.229165] [node132:3237623:0]          mpool.c:43   UCX  WARN  object 0xac3fb00 was not returned to mpool ucp_requests
[1711550282.229178] [node132:3237623:0]          mpool.c:43   UCX  WARN  object 0xac3fcc0 was not returned to mpool ucp_requests
[1711550282.229182] [node132:3237623:0]          mpool.c:43   UCX  WARN  object 0xac3fe80 was not returned to mpool ucp_requests
[1711550282.229184] [node132:3237623:0]          mpool.c:43   UCX  WARN  object 0xac40040 was not returned to mpool ucp_requests
[1711550282.229186] [node132:3237623:0]          mpool.c:43   UCX  WARN  object 0xac40200 was not returned to mpool ucp_requests
[1711550282.229188] [node132:3237623:0]          mpool.c:43   UCX  WARN  object 0xac403c0 was not returned to mpool ucp_requests
[1711550282.229819] [node132:3237642:0]          mpool.c:43   UCX  WARN  object 0xc233a00 was not returned to mpool ucp_requests
[1711550282.229830] [node132:3237642:0]          mpool.c:43   UCX  WARN  object 0xc233bc0 was not returned to mpool ucp_requests
[1711550282.229834] [node132:3237642:0]          mpool.c:43   UCX  WARN  object 0xc233d80 was not returned to mpool ucp_requests
[1711550282.229837] [node132:3237642:0]          mpool.c:43   UCX  WARN  object 0xc233f40 was not returned to mpool ucp_requests
[1711550282.229840] [node132:3237642:0]          mpool.c:43   UCX  WARN  object 0xc234100 was not returned to mpool ucp_requests
[1711550282.230310] [node132:3237622:0]          mpool.c:43   UCX  WARN  object 0xc059840 was not returned to mpool ucp_requests
[1711550282.230321] [node132:3237622:0]          mpool.c:43   UCX  WARN  object 0xc059a00 was not returned to mpool ucp_requests
[1711550282.230325] [node132:3237622:0]          mpool.c:43   UCX  WARN  object 0xc059bc0 was not returned to mpool ucp_requests
[1711550282.230329] [node132:3237622:0]          mpool.c:43   UCX  WARN  object 0xc059d80 was not returned to mpool ucp_requests
[1711550282.230332] [node132:3237622:0]          mpool.c:43   UCX  WARN  object 0xc059f40 was not returned to mpool ucp_requests
[1711550282.230335] [node132:3237622:0]          mpool.c:43   UCX  WARN  object 0xc05a100 was not returned to mpool ucp_requests
[1711550282.230588] [node132:3237631:0]          mpool.c:43   UCX  WARN  object 0xab78b00 was not returned to mpool ucp_requests
[1711550282.230599] [node132:3237631:0]          mpool.c:43   UCX  WARN  object 0xab78cc0 was not returned to mpool ucp_requests
[1711550282.230603] [node132:3237631:0]          mpool.c:43   UCX  WARN  object 0xab78e80 was not returned to mpool ucp_requests
[1711550282.230606] [node132:3237631:0]          mpool.c:43   UCX  WARN  object 0xab79040 was not returned to mpool ucp_requests
[1711550282.230610] [node132:3237631:0]          mpool.c:43   UCX  WARN  object 0xab79200 was not returned to mpool ucp_requests
[1711550282.232597] [node132:3237628:0]          mpool.c:43   UCX  WARN  object 0xab11800 was not returned to mpool ucp_requests
[1711550282.232608] [node132:3237628:0]          mpool.c:43   UCX  WARN  object 0xab119c0 was not returned to mpool ucp_requests
[1711550282.232612] [node132:3237628:0]          mpool.c:43   UCX  WARN  object 0xab11b80 was not returned to mpool ucp_requests
[1711550282.232614] [node132:3237628:0]          mpool.c:43   UCX  WARN  object 0xab11d40 was not returned to mpool ucp_requests
[1711550282.232617] [node132:3237628:0]          mpool.c:43   UCX  WARN  object 0xab11f00 was not returned to mpool ucp_requests
[1711550282.233142] [node132:3237629:0]          mpool.c:43   UCX  WARN  object 0xb830900 was not returned to mpool ucp_requests
[1711550282.233153] [node132:3237629:0]          mpool.c:43   UCX  WARN  object 0xb830ac0 was not returned to mpool ucp_requests
[1711550282.233157] [node132:3237629:0]          mpool.c:43   UCX  WARN  object 0xb830c80 was not returned to mpool ucp_requests
[1711550282.233160] [node132:3237629:0]          mpool.c:43   UCX  WARN  object 0xb830e40 was not returned to mpool ucp_requests
[1711550282.233163] [node132:3237629:0]          mpool.c:43   UCX  WARN  object 0xb831000 was not returned to mpool ucp_requests
[1711550282.233622] [node132:3237634:0]          mpool.c:43   UCX  WARN  object 0xa9d0b00 was not returned to mpool ucp_requests
[1711550282.233633] [node132:3237634:0]          mpool.c:43   UCX  WARN  object 0xa9d0cc0 was not returned to mpool ucp_requests
[1711550282.233637] [node132:3237634:0]          mpool.c:43   UCX  WARN  object 0xa9d0e80 was not returned to mpool ucp_requests
[1711550282.233650] [node132:3237634:0]          mpool.c:43   UCX  WARN  object 0xa9d1040 was not returned to mpool ucp_requests
[1711550282.233654] [node132:3237634:0]          mpool.c:43   UCX  WARN  object 0xa9d1200 was not returned to mpool ucp_requests
[1711550282.239397] [node132:3237640:0]          mpool.c:43   UCX  WARN  object 0xa94da80 was not returned to mpool ucp_requests
[1711550282.239407] [node132:3237640:0]          mpool.c:43   UCX  WARN  object 0xa94dc40 was not returned to mpool ucp_requests
[1711550282.239411] [node132:3237640:0]          mpool.c:43   UCX  WARN  object 0xa94de00 was not returned to mpool ucp_requests
[1711550282.239415] [node132:3237640:0]          mpool.c:43   UCX  WARN  object 0xa94dfc0 was not returned to mpool ucp_requests
[1711550282.239419] [node132:3237640:0]          mpool.c:43   UCX  WARN  object 0xa94e180 was not returned to mpool ucp_requests
[1711550282.241306] [node132:3237637:0]          mpool.c:43   UCX  WARN  object 0xbb17a40 was not returned to mpool ucp_requests
[1711550282.241317] [node132:3237637:0]          mpool.c:43   UCX  WARN  object 0xbb17c00 was not returned to mpool ucp_requests
[1711550282.241321] [node132:3237637:0]          mpool.c:43   UCX  WARN  object 0xbb17dc0 was not returned to mpool ucp_requests
[1711550282.241324] [node132:3237637:0]          mpool.c:43   UCX  WARN  object 0xbb17f80 was not returned to mpool ucp_requests
[1711550282.241328] [node132:3237637:0]          mpool.c:43   UCX  WARN  object 0xbb18140 was not returned to mpool ucp_requests
[1711550282.241460] [node132:3237643:0]          mpool.c:43   UCX  WARN  object 0xb96aa00 was not returned to mpool ucp_requests
[1711550282.241471] [node132:3237643:0]          mpool.c:43   UCX  WARN  object 0xb96abc0 was not returned to mpool ucp_requests
[1711550282.241475] [node132:3237643:0]          mpool.c:43   UCX  WARN  object 0xb96ad80 was not returned to mpool ucp_requests
[1711550282.241478] [node132:3237643:0]          mpool.c:43   UCX  WARN  object 0xb96af40 was not returned to mpool ucp_requests
[1711550282.241481] [node132:3237643:0]          mpool.c:43   UCX  WARN  object 0xb96b100 was not returned to mpool ucp_requests
[1711550282.243058] [node132:3237639:0]          mpool.c:43   UCX  WARN  object 0xb47d940 was not returned to mpool ucp_requests
[1711550282.243077] [node132:3237639:0]          mpool.c:43   UCX  WARN  object 0xb47db00 was not returned to mpool ucp_requests
[1711550282.243081] [node132:3237639:0]          mpool.c:43   UCX  WARN  object 0xb47dcc0 was not returned to mpool ucp_requests
[1711550282.243084] [node132:3237639:0]          mpool.c:43   UCX  WARN  object 0xb47de80 was not returned to mpool ucp_requests
[1711550282.243088] [node132:3237639:0]          mpool.c:43   UCX  WARN  object 0xb47e040 was not returned to mpool ucp_requests
[1711550282.251030] [node132:3237635:0]          mpool.c:43   UCX  WARN  object 0xb1b2a40 was not returned to mpool ucp_requests
[1711550282.251044] [node132:3237635:0]          mpool.c:43   UCX  WARN  object 0xb1b2c00 was not returned to mpool ucp_requests
[1711550282.251049] [node132:3237635:0]          mpool.c:43   UCX  WARN  object 0xb1b2dc0 was not returned to mpool ucp_requests
[1711550282.251053] [node132:3237635:0]          mpool.c:43   UCX  WARN  object 0xb1b2f80 was not returned to mpool ucp_requests
[1711550282.251056] [node132:3237635:0]          mpool.c:43   UCX  WARN  object 0xb1b3140 was not returned to mpool ucp_requests
[1711550282.252116] [node132:3237624:0]          mpool.c:43   UCX  WARN  object 0xaac2880 was not returned to mpool ucp_requests
[1711550282.252125] [node132:3237624:0]          mpool.c:43   UCX  WARN  object 0xaac2a40 was not returned to mpool ucp_requests
[1711550282.252130] [node132:3237624:0]          mpool.c:43   UCX  WARN  object 0xaac2c00 was not returned to mpool ucp_requests
[1711550282.252133] [node132:3237624:0]          mpool.c:43   UCX  WARN  object 0xaac2dc0 was not returned to mpool ucp_requests
[1711550282.252136] [node132:3237624:0]          mpool.c:43   UCX  WARN  object 0xaac2f80 was not returned to mpool ucp_requests
[1711550282.252140] [node132:3237624:0]          mpool.c:43   UCX  WARN  object 0xaac3140 was not returned to mpool ucp_requests
[1711550282.253703] [node132:3237641:0]          mpool.c:43   UCX  WARN  object 0xbcc7080 was not returned to mpool ucp_requests
[1711550282.253712] [node132:3237641:0]          mpool.c:43   UCX  WARN  object 0xbcc7240 was not returned to mpool ucp_requests
[1711550282.253716] [node132:3237641:0]          mpool.c:43   UCX  WARN  object 0xbcc7400 was not returned to mpool ucp_requests
[1711550282.253720] [node132:3237641:0]          mpool.c:43   UCX  WARN  object 0xbcc75c0 was not returned to mpool ucp_requests
[1711550282.253723] [node132:3237641:0]          mpool.c:43   UCX  WARN  object 0xbcc7780 was not returned to mpool ucp_requests
[1711550282.255085] [node132:3237636:0]          mpool.c:43   UCX  WARN  object 0xc3ce880 was not returned to mpool ucp_requests
[1711550282.255095] [node132:3237636:0]          mpool.c:43   UCX  WARN  object 0xc3cea40 was not returned to mpool ucp_requests
[1711550282.255100] [node132:3237636:0]          mpool.c:43   UCX  WARN  object 0xc3cec00 was not returned to mpool ucp_requests
[1711550282.255103] [node132:3237636:0]          mpool.c:43   UCX  WARN  object 0xc3cedc0 was not returned to mpool ucp_requests
[1711550282.255107] [node132:3237636:0]          mpool.c:43   UCX  WARN  object 0xc3cef80 was not returned to mpool ucp_requests
[1711550282.255219] [node132:3237626:0]          mpool.c:43   UCX  WARN  object 0xc710900 was not returned to mpool ucp_requests
[1711550282.255230] [node132:3237626:0]          mpool.c:43   UCX  WARN  object 0xc710ac0 was not returned to mpool ucp_requests
[1711550282.255234] [node132:3237626:0]          mpool.c:43   UCX  WARN  object 0xc710c80 was not returned to mpool ucp_requests
[1711550282.255237] [node132:3237626:0]          mpool.c:43   UCX  WARN  object 0xc710e40 was not returned to mpool ucp_requests
[1711550282.255241] [node132:3237626:0]          mpool.c:43   UCX  WARN  object 0xc711000 was not returned to mpool ucp_requests
[1711550282.255725] [node132:3237627:0]          mpool.c:43   UCX  WARN  object 0xc7d4bc0 was not returned to mpool ucp_requests
[1711550282.255736] [node132:3237627:0]          mpool.c:43   UCX  WARN  object 0xc7d4d80 was not returned to mpool ucp_requests
[1711550282.255740] [node132:3237627:0]          mpool.c:43   UCX  WARN  object 0xc7d4f40 was not returned to mpool ucp_requests
[1711550282.255744] [node132:3237627:0]          mpool.c:43   UCX  WARN  object 0xc7d5100 was not returned to mpool ucp_requests
[1711550282.255747] [node132:3237627:0]          mpool.c:43   UCX  WARN  object 0xc7d52c0 was not returned to mpool ucp_requests
[1711550282.277771] [node132:3237632:0]          mpool.c:43   UCX  WARN  object 0xbbdf940 was not returned to mpool ucp_requests
[1711550282.277782] [node132:3237632:0]          mpool.c:43   UCX  WARN  object 0xbbdfb00 was not returned to mpool ucp_requests
[1711550282.277786] [node132:3237632:0]          mpool.c:43   UCX  WARN  object 0xbbdfcc0 was not returned to mpool ucp_requests
[1711550282.277789] [node132:3237632:0]          mpool.c:43   UCX  WARN  object 0xbbdfe80 was not returned to mpool ucp_requests
[1711550282.277794] [node132:3237632:0]          mpool.c:43   UCX  WARN  object 0xbbe0040 was not returned to mpool ucp_requests
[1711550282.279790] [node132:3237630:0]          mpool.c:43   UCX  WARN  object 0xb328b00 was not returned to mpool ucp_requests
[1711550282.279801] [node132:3237630:0]          mpool.c:43   UCX  WARN  object 0xb328cc0 was not returned to mpool ucp_requests
[1711550282.279805] [node132:3237630:0]          mpool.c:43   UCX  WARN  object 0xb328e80 was not returned to mpool ucp_requests
[1711550282.279808] [node132:3237630:0]          mpool.c:43   UCX  WARN  object 0xb329200 was not returned to mpool ucp_requests
[1711550282.281366] [node132:3237638:0]          mpool.c:43   UCX  WARN  object 0xb4397c0 was not returned to mpool ucp_requests
[1711550282.281378] [node132:3237638:0]          mpool.c:43   UCX  WARN  object 0xb439980 was not returned to mpool ucp_requests
[1711550282.281381] [node132:3237638:0]          mpool.c:43   UCX  WARN  object 0xb439b40 was not returned to mpool ucp_requests
[1711550282.281384] [node132:3237638:0]          mpool.c:43   UCX  WARN  object 0xb439d00 was not returned to mpool ucp_requests
[1711550282.281387] [node132:3237638:0]          mpool.c:43   UCX  WARN  object 0xb439ec0 was not returned to mpool ucp_requests
[1711550282.329213] [node132:3237620:0]          mpool.c:43   UCX  WARN  object 0xbd57840 was not returned to mpool ucp_requests
[1711550282.329229] [node132:3237620:0]          mpool.c:43   UCX  WARN  object 0xbd57a00 was not returned to mpool ucp_requests
[1711550282.329232] [node132:3237620:0]          mpool.c:43   UCX  WARN  object 0xbd57bc0 was not returned to mpool ucp_requests
[1711550282.329234] [node132:3237620:0]          mpool.c:43   UCX  WARN  object 0xbd57d80 was not returned to mpool ucp_requests
[1711550282.329237] [node132:3237620:0]          mpool.c:43   UCX  WARN  object 0xbd57f40 was not returned to mpool ucp_requests
[1711550282.329239] [node132:3237620:0]          mpool.c:43   UCX  WARN  object 0xbd58100 was not returned to mpool ucp_requests
[1711550282.332084] [node132:3237625:0]          mpool.c:43   UCX  WARN  object 0xbb0b7c0 was not returned to mpool ucp_requests
[1711550282.332102] [node132:3237625:0]          mpool.c:43   UCX  WARN  object 0xbb0b980 was not returned to mpool ucp_requests
[1711550282.332107] [node132:3237625:0]          mpool.c:43   UCX  WARN  object 0xbb0bb40 was not returned to mpool ucp_requests
[1711550282.332112] [node132:3237625:0]          mpool.c:43   UCX  WARN  object 0xbb0bd00 was not returned to mpool ucp_requests
[1711550282.332115] [node132:3237625:0]          mpool.c:43   UCX  WARN  object 0xbb0bec0 was not returned to mpool ucp_requests
[1711550282.336719] [node132:3237619:0]          mpool.c:43   UCX  WARN  object 0xb542bc0 was not returned to mpool ucp_requests
[1711550282.336730] [node132:3237619:0]          mpool.c:43   UCX  WARN  object 0xb542d80 was not returned to mpool ucp_requests
[1711550282.336734] [node132:3237619:0]          mpool.c:43   UCX  WARN  object 0xb542f40 was not returned to mpool ucp_requests
[1711550282.336737] [node132:3237619:0]          mpool.c:43   UCX  WARN  object 0xb543100 was not returned to mpool ucp_requests
[1711550282.336742] [node132:3237619:0]          mpool.c:43   UCX  WARN  object 0xb5432c0 was not returned to mpool ucp_requests
[1711550282.336745] [node132:3237619:0]          mpool.c:43   UCX  WARN  object 0xb543480 was not returned to mpool ucp_requests
[1711550282.337055] [node132:3237646:0]          mpool.c:43   UCX  WARN  object 0xbfd1a80 was not returned to mpool ucp_requests
[1711550282.337066] [node132:3237646:0]          mpool.c:43   UCX  WARN  object 0xbfd1c40 was not returned to mpool ucp_requests
[1711550282.337071] [node132:3237646:0]          mpool.c:43   UCX  WARN  object 0xbfd1e00 was not returned to mpool ucp_requests
[1711550282.337074] [node132:3237646:0]          mpool.c:43   UCX  WARN  object 0xbfd1fc0 was not returned to mpool ucp_requests
[1711550282.337077] [node132:3237646:0]          mpool.c:43   UCX  WARN  object 0xbfd2180 was not returned to mpool ucp_requests
[1711550282.337521] [node132:3237645:0]          mpool.c:43   UCX  WARN  object 0xb9d8880 was not returned to mpool ucp_requests
[1711550282.337531] [node132:3237645:0]          mpool.c:43   UCX  WARN  object 0xb9d8a40 was not returned to mpool ucp_requests
[1711550282.337535] [node132:3237645:0]          mpool.c:43   UCX  WARN  object 0xb9d8c00 was not returned to mpool ucp_requests
[1711550282.337539] [node132:3237645:0]          mpool.c:43   UCX  WARN  object 0xb9d8dc0 was not returned to mpool ucp_requests
[1711550282.337542] [node132:3237645:0]          mpool.c:43   UCX  WARN  object 0xb9d8f80 was not returned to mpool ucp_requests


           ************************************************************
           *        Program running with 30 parallel MPI-processes    *
           *              working on a common directory               *
           ************************************************************
-------------------------------------------------------------------------------
                                 ORCA SCF
-------------------------------------------------------------------------------

------------
SCF SETTINGS
------------
Hamiltonian:
 Density Functional     Method          .... DFT(GTOs)
 Exchange Functional    Exchange        .... PBE
   PBE kappa parameter   XKappa         ....  0.804000
   PBE mue parameter    XMuePBE         ....  0.219520
 Correlation Functional Correlation     .... PBE
   PBE beta parameter  CBetaPBE         ....  0.066725
 LDA part of GGA corr.  LDAOpt          .... PW91-LDA
 Gradients option       PostSCFGGA      .... off
 Hybrid DFT is turned on
   Fraction HF Exchange ScalHFX         ....  0.250000
   Scaling of DF-GGA-X  ScalDFX         ....  0.750000
   Scaling of DF-GGA-C  ScalDFC         ....  1.000000
   Scaling of DF-LDA-C  ScalLDAC        ....  1.000000
   Perturbative correction              ....  0.000000
   Density functional embedding theory  .... OFF
   NL short-range parameter             ....  6.900000
 RI-approximation to the Coulomb term is turned on
   Number of AuxJ basis functions       .... 2498
   RIJ-COSX (HFX calculated with COS-X)).... on


General Settings:
 Integral files         IntName         .... ImineBzOH8rpostopt
 Hartree-Fock type      HFTyp           .... RHF
 Total Charge           Charge          ....    0
 Multiplicity           Mult            ....    1
 Number of Electrons    NEL             ....  302
 Basis Dimension        Dim             .... 1542
 Nuclear Repulsion      ENuc            ....   5297.5882516276 Eh

Convergence Acceleration:
 DIIS                   CNVDIIS         .... on
   Start iteration      DIISMaxIt       ....    12
   Startup error        DIISStart       ....  0.200000
   # of expansion vecs  DIISMaxEq       ....     5
   Bias factor          DIISBfac        ....   1.050
   Max. coefficient     DIISMaxC        ....  10.000
 Trust-Rad. Augm. Hess. CNVTRAH         .... auto
   Auto Start mean grad. ratio tolernc. ....  1.125000
   Auto Start start iteration           ....    20
   Auto Start num. interpolation iter.  ....    10
   Max. Number of Micro iterations      ....    16
   Max. Number of Macro iterations      .... Maxiter - #DIIS iter
   Number of Davidson start vectors     ....     2
   Converg. threshold I  (grad. norm)   ....   1.000e-05
   Converg. threshold II (energy diff.) ....   1.000e-08
   Grad. Scal. Fac. for Micro threshold ....   0.100
   Minimum threshold for Micro iter.    ....   0.010
   NR start threshold (gradient norm)   ....   0.001
   Initial trust radius                 ....   0.400
   Minimum AH scaling param. (alpha)    ....   1.000
   Maximum AH scaling param. (alpha)    .... 1000.000
   Orbital update algorithm             .... Taylor
   White noise on init. David. guess    .... on
   Maximum white noise                  ....   0.010
   Quad. conv. algorithm                .... NR
 SOSCF                  CNVSOSCF        .... on
   Start iteration      SOSCFMaxIt      ....   150
   Startup grad/error   SOSCFStart      ....  0.003300
 Level Shifting         CNVShift        .... on
   Level shift para.    LevelShift      ....    0.2500
   Turn off err/grad.   ShiftErr        ....    0.0010
 Zerner damping         CNVZerner       .... off
 Static damping         CNVDamp         .... on
   Fraction old density DampFac         ....    0.7000
   Max. Damping (<1)    DampMax         ....    0.9800
   Min. Damping (>=0)   DampMin         ....    0.0000
   Turn off err/grad.   DampErr         ....    0.1000
 Fernandez-Rico         CNVRico         .... off

SCF Procedure:
 Maximum # iterations   MaxIter         ....   125
 SCF integral mode      SCFMode         .... Direct
   Integral package                     .... SHARK and LIBINT hybrid scheme
 Reset frequency        DirectResetFreq ....    20
 Integral Threshold     Thresh          ....  2.500e-11 Eh
 Primitive CutOff       TCut            ....  2.500e-12 Eh

Convergence Tolerance:
 Convergence Check Mode ConvCheckMode   .... Total+1el-Energy
 Convergence forced     ConvForced      .... 0
 Energy Change          TolE            ....  1.000e-08 Eh
 1-El. energy change                    ....  1.000e-05 Eh
 Orbital Gradient       TolG            ....  1.000e-05
 Orbital Rotation angle TolX            ....  1.000e-05
 DIIS Error             TolErr          ....  5.000e-07


Diagonalization of the overlap matrix:
Smallest eigenvalue                        ... 2.923e-06
Time for diagonalization                   ...    2.369 sec
Threshold for overlap eigenvalues          ... 1.000e-08
Number of eigenvalues below threshold      ... 0
Time for construction of square roots      ...    1.102 sec
Total time needed                          ...    3.686 sec

Time for model grid setup =    0.824 sec

------------------------------
INITIAL GUESS: MODEL POTENTIAL
------------------------------
Loading Hartree-Fock densities                     ... done
Calculating cut-offs                               ... done
Initializing the effective Hamiltonian             ... done
Setting up the integral package (SHARK)            ... done
Starting the Coulomb interaction                   ... done (   1.9 sec)
Reading the grid                                   ... done
Mapping shells                                     ... done
Starting the XC term evaluation                    ... done (   0.7 sec)
  promolecular density results
     # of electrons  =    301.984912667
     EX              =   -241.742691355
     EC              =    -10.143309452
     EX+EC           =   -251.886000806
Transforming the Hamiltonian                       ... done (   0.5 sec)
Diagonalizing the Hamiltonian                      ... done (   0.7 sec)
Back transforming the eigenvectors                 ... done (   0.1 sec)
Now organizing SCF variables                       ... done
                      ------------------
                      INITIAL GUESS DONE (   5.0 sec)
                      ------------------
-------------------
DFT GRID GENERATION
-------------------

General Integration Accuracy     IntAcc      ... 4.388
Radial Grid Type                 RadialGrid  ... OptM3 with GC (2021)
Angular Grid (max. ang.)         AngularGrid ... 4 (Lebedev-302)
Angular grid pruning method      GridPruning ... 4 (adaptive)
Weight generation scheme         WeightScheme... Becke
Basis function cutoff            BFCut       ... 1.0000e-11
Integration weight cutoff        WCut        ... 1.0000e-14
Angular grids for H and He will be reduced by one unit
Partially contracted basis set               ... off
Rotationally invariant grid construction     ... off

Total number of grid points                  ...   374050
Total number of batches                      ...     5886
Average number of points per batch           ...       63
Average number of grid points per atom       ...     4562
Time for grid setup =    2.744 sec

--------------------
COSX GRID GENERATION
--------------------

GRIDX 1
-------
General Integration Accuracy     IntAcc      ... 3.816
Radial Grid Type                 RadialGrid  ... OptM3 with GC (2021)
Angular Grid (max. ang.)         AngularGrid ... 1 (Lebedev-50)
Angular grid pruning method      GridPruning ... 4 (adaptive)
Weight generation scheme         WeightScheme... Becke
Basis function cutoff            BFCut       ... 1.0000e-11
Integration weight cutoff        WCut        ... 1.0000e-14
Angular grids for H and He will be reduced by one unit
Partially contracted basis set               ... on
Rotationally invariant grid construction     ... off

Total number of grid points                  ...    47348
Total number of batches                      ...      778
Average number of points per batch           ...       60
Average number of grid points per atom       ...      577
UseSFitting                                  ... on

GRIDX 2
-------
General Integration Accuracy     IntAcc      ... 4.020
Radial Grid Type                 RadialGrid  ... OptM3 with GC (2021)
Angular Grid (max. ang.)         AngularGrid ... 2 (Lebedev-110)
Angular grid pruning method      GridPruning ... 4 (adaptive)
Weight generation scheme         WeightScheme... Becke
Basis function cutoff            BFCut       ... 1.0000e-11
Integration weight cutoff        WCut        ... 1.0000e-14
Angular grids for H and He will be reduced by one unit
Partially contracted basis set               ... on
Rotationally invariant grid construction     ... off

Total number of grid points                  ...   100305
Total number of batches                      ...     1609
Average number of points per batch           ...       62
Average number of grid points per atom       ...     1223
UseSFitting                                  ... on

GRIDX 3
-------
General Integration Accuracy     IntAcc      ... 4.338
Radial Grid Type                 RadialGrid  ... OptM3 with GC (2021)
Angular Grid (max. ang.)         AngularGrid ... 3 (Lebedev-194)
Angular grid pruning method      GridPruning ... 4 (adaptive)
Weight generation scheme         WeightScheme... Becke
Basis function cutoff            BFCut       ... 1.0000e-11
Integration weight cutoff        WCut        ... 1.0000e-14
Angular grids for H and He will be reduced by one unit
Partially contracted basis set               ... on
Rotationally invariant grid construction     ... off

Total number of grid points                  ...   217838
Total number of batches                      ...     3450
Average number of points per batch           ...       63
Average number of grid points per atom       ...     2657
UseSFitting                                  ... on

Time for X-Grid setup             =   10.420 sec


--------------------
CPCM SOLVATION MODEL
--------------------
CPCM parameters:
  Epsilon                                         ...      26.7260
  Refrac                                          ...       1.2907
  Rsolv                                           ...       1.3000
  Surface type                                    ... GAUSSIAN VDW
  Epsilon function type                           ...         CPCM
Solvent:                                     ... 2,2,2-TRIFLUOROETHANOL
SMD-CDS solvent descriptors:
  Soln                                       ...    1.2907
  Soln25                                     ... Unavailable
  Sola                                       ...    0.5700
  Solb                                       ...    0.2500
  Solg                                       ...   42.0200
  Solc                                       ...    0.0000
  Solh                                       ...    0.5000
Radii:
 Radius for O  used is    2.8724 Bohr (=   1.5200 Ang.)
 Radius for N  used is    3.5716 Bohr (=   1.8900 Ang.)
 Radius for C  used is    3.4960 Bohr (=   1.8500 Ang.)
 Radius for H  used is    2.2677 Bohr (=   1.2000 Ang.)
Calculating surface                               ...        done! (  0.0s)
GEPOL surface points                              ...         4683
GEPOL Volume                                      ...    3946.3202
GEPOL Surface-area                                ...    2128.1445
Calculating surface distance matrix               ...        done! (  0.2s)
Performing Cholesky decomposition & store         ...        done! (  1.8s)
Overall time for CPCM initialization              ...                 1.9s
--------------
SCF ITERATIONS
--------------
ITER       Energy         Delta-E        Max-DP      RMS-DP      [F,P]     Damp
               ***  Starting incremental Fock matrix formation  ***
  0  -1803.7840351837   0.000000000000 0.09923233  0.00058845  0.2984532 0.7000
  1  -1804.2943688387  -0.510333654991 0.07410384  0.00047572  0.1324901 0.7000
                               ***Turning on DIIS***
  2  -1804.5051333264  -0.210764487737 0.09621931  0.00085565  0.0394349 0.0000
  3  -1804.8324942591  -0.327360932678 0.09963028  0.00038222  0.0700405 0.0000
  4  -1804.9024525177  -0.069958258578 0.02210276  0.00013129  0.0164547 0.0000
  5  -1804.9063509925  -0.003898474831 0.01443873  0.00005786  0.0096583 0.0000
                      *** Initiating the SOSCF procedure ***
                           *** Shutting down DIIS ***
                      *** Re-Reading the Fockian *** 
                      *** Removing any level shift *** 
ITER      Energy       Delta-E        Grad      Rot      Max-DP    RMS-DP
  6  -1804.90668626  -0.0003352725  0.000276  0.000276  0.005375  0.000022
               *** Restarting incremental Fock matrix formation ***
  7  -1804.90667212   0.0000141467  0.000140  0.000587  0.005032  0.000041
  8  -1804.90667097   0.0000011499  0.000238  0.000380  0.001388  0.000009
  9  -1804.90667812  -0.0000071498  0.000042  0.000137  0.000951  0.000008
 10  -1804.90667797   0.0000001434  0.000079  0.000100  0.000347  0.000002
 11  -1804.90667831  -0.0000003389  0.000009  0.000019  0.000483  0.000002
 12  -1804.90667830   0.0000000106  0.000006  0.000009  0.000144  0.000001
                  ***Gradient check signals convergence***
              ***Rediagonalizing the Fockian in SOSCF/NRSCF***

               *****************************************************
               *                     SUCCESS                       *
               *           SCF CONVERGED AFTER  13 CYCLES          *
               *****************************************************

Old exchange energy                            =    -61.824908241 Eh
New exchange energy                            =    -61.824898739 Eh
Exchange energy change after final integration =      0.000009502 Eh
Total energy after final integration           =  -1804.906668716 Eh
Final COS-X integration done in                =    36.155 sec

SMD CDS free energy correction energy :                 1.93651     Kcal/mol
Total Energy after SMD CDS correction =             -1804.903582698 Eh

----------------
TOTAL SCF ENERGY
----------------

Total Energy       :        -1804.90358270 Eh          -49113.92339 eV

Components:
Nuclear Repulsion  :         5297.58825163 Eh          144154.70501 eV
Electronic Energy  :        -7102.49183433 Eh         -193268.62840 eV
One Electron Energy:       -13004.96845526 Eh         -353883.18274 eV
Two Electron Energy:         5902.47662094 Eh          160614.55434 eV
Max COSX asymmetry :            0.00000274 Eh               0.00007 eV
CPCM Dielectric    :           -0.09835393 Eh              -2.67635 eV
SMD CDS (Gcds)     :            0.00308602 Eh               0.08397 eV

Virial components:
Potential Energy   :        -3601.36395332 Eh          -97998.09530 eV
Kinetic Energy     :         1796.46037062 Eh           48884.17191 eV
Virial Ratio       :            2.00469992


DFT components:
N(Alpha)           :      151.000305135597 electrons
N(Beta)            :      151.000305135597 electrons
N(Total)           :      302.000610271194 electrons
E(X)               :     -184.914295150775 Eh       
E(C)               :      -10.124069940046 Eh       
E(XC)              :     -195.038365090820 Eh       
DFET-embed. en.    :        0.000000000000 Eh       
CPCM Solvation Model Properties:
Surface-charge          :           -0.08484375
Charge-correction       :           -0.00182520 Eh              -0.04967 eV
Free-energy (cav+disp)  :            0.00308602 Eh               0.08397 eV

---------------
SCF CONVERGENCE
---------------

  Last Energy change         ...    8.5443e-08  Tolerance :   1.0000e-08
  Last MAX-Density change    ...    2.4425e-15  Tolerance :   1.0000e-07
  Last RMS-Density change    ...    1.1599e-17  Tolerance :   5.0000e-09
  Last Orbital Gradient      ...    7.1259e-07  Tolerance :   1.0000e-05
  Last Orbital Rotation      ...    2.2864e-06  Tolerance :   1.0000e-05

             **** THE GBW FILE WAS UPDATED (ImineBzOH8rpostopt.gbw) ****
             **** DENSITY ImineBzOH8rpostopt.scfp WAS UPDATED ****
             **** ENERGY FILE WAS UPDATED (ImineBzOH8rpostopt.en.tmp) ****
             **** THE GBW FILE WAS UPDATED (ImineBzOH8rpostopt.gbw) ****
             **** DENSITY ImineBzOH8rpostopt.scfp WAS UPDATED ****
----------------
ORBITAL ENERGIES
----------------

  NO   OCC          E(Eh)            E(eV) 
   0   2.0000     -19.225684      -523.1575 
   1   2.0000     -19.210624      -522.7477 
   2   2.0000     -19.153729      -521.1995 
   3   2.0000     -19.150261      -521.1051 
   4   2.0000     -14.504829      -394.6965 
   5   2.0000     -14.425276      -392.5317 
   6   2.0000     -10.381792      -282.5029 
   7   2.0000     -10.350025      -281.6385 
   8   2.0000     -10.309847      -280.5452 
   9   2.0000     -10.304786      -280.4075 
  10   2.0000     -10.290405      -280.0162 
  11   2.0000     -10.277631      -279.6686 
  12   2.0000     -10.254976      -279.0521 
  13   2.0000     -10.254711      -279.0449 
  14   2.0000     -10.248548      -278.8772 
  15   2.0000     -10.244390      -278.7640 
  16   2.0000     -10.239178      -278.6222 
  17   2.0000     -10.238603      -278.6066 
  18   2.0000     -10.238004      -278.5902 
  19   2.0000     -10.234619      -278.4981 
  20   2.0000     -10.231697      -278.4186 
  21   2.0000     -10.231256      -278.4066 
  22   2.0000     -10.231252      -278.4065 
  23   2.0000     -10.231044      -278.4009 
  24   2.0000     -10.230804      -278.3943 
  25   2.0000     -10.230588      -278.3885 
  26   2.0000     -10.229451      -278.3575 
  27   2.0000     -10.228424      -278.3296 
  28   2.0000     -10.227748      -278.3112 
  29   2.0000     -10.227616      -278.3076 
  30   2.0000     -10.224875      -278.2330 
  31   2.0000     -10.224225      -278.2153 
  32   2.0000     -10.222248      -278.1615 
  33   2.0000     -10.222129      -278.1583 
  34   2.0000     -10.221329      -278.1365 
  35   2.0000     -10.221251      -278.1344 
  36   2.0000     -10.208282      -277.7815 
  37   2.0000     -10.204341      -277.6742 
  38   2.0000     -10.203836      -277.6605 
  39   2.0000     -10.201096      -277.5859 
  40   2.0000     -10.200606      -277.5726 
  41   2.0000     -10.197889      -277.4987 
  42   2.0000      -1.134160       -30.8621 
  43   2.0000      -1.103039       -30.0152 
  44   2.0000      -1.066100       -29.0101 
  45   2.0000      -1.021358       -27.7926 
  46   2.0000      -0.981713       -26.7138 
  47   2.0000      -0.973842       -26.4996 
  48   2.0000      -0.904818       -24.6213 
  49   2.0000      -0.899567       -24.4785 
  50   2.0000      -0.893355       -24.3094 
  51   2.0000      -0.882007       -24.0006 
  52   2.0000      -0.849134       -23.1061 
  53   2.0000      -0.843282       -22.9469 
  54   2.0000      -0.812956       -22.1217 
  55   2.0000      -0.799405       -21.7529 
  56   2.0000      -0.782079       -21.2814 
  57   2.0000      -0.779334       -21.2068 
  58   2.0000      -0.776566       -21.1314 
  59   2.0000      -0.774027       -21.0624 
  60   2.0000      -0.770463       -20.9654 
  61   2.0000      -0.767137       -20.8749 
  62   2.0000      -0.741027       -20.1644 
  63   2.0000      -0.715222       -19.4622 
  64   2.0000      -0.709694       -19.3118 
  65   2.0000      -0.705447       -19.1962 
  66   2.0000      -0.701431       -19.0869 
  67   2.0000      -0.681172       -18.5356 
  68   2.0000      -0.659208       -17.9379 
  69   2.0000      -0.650370       -17.6975 
  70   2.0000      -0.644493       -17.5375 
  71   2.0000      -0.638275       -17.3683 
  72   2.0000      -0.633880       -17.2488 
  73   2.0000      -0.630284       -17.1509 
  74   2.0000      -0.620414       -16.8823 
  75   2.0000      -0.618616       -16.8334 
  76   2.0000      -0.606529       -16.5045 
  77   2.0000      -0.590335       -16.0638 
  78   2.0000      -0.588286       -16.0081 
  79   2.0000      -0.568686       -15.4747 
  80   2.0000      -0.558415       -15.1952 
  81   2.0000      -0.550447       -14.9784 
  82   2.0000      -0.544558       -14.8182 
  83   2.0000      -0.535126       -14.5615 
  84   2.0000      -0.525255       -14.2929 
  85   2.0000      -0.512418       -13.9436 
  86   2.0000      -0.509184       -13.8556 
  87   2.0000      -0.506296       -13.7770 
  88   2.0000      -0.504151       -13.7186 
  89   2.0000      -0.492645       -13.4056 
  90   2.0000      -0.487809       -13.2740 
  91   2.0000      -0.484520       -13.1844 
  92   2.0000      -0.476823       -12.9750 
  93   2.0000      -0.472867       -12.8674 
  94   2.0000      -0.471479       -12.8296 
  95   2.0000      -0.469094       -12.7647 
  96   2.0000      -0.464968       -12.6524 
  97   2.0000      -0.464203       -12.6316 
  98   2.0000      -0.460004       -12.5173 
  99   2.0000      -0.456481       -12.4215 
 100   2.0000      -0.453705       -12.3459 
 101   2.0000      -0.450403       -12.2561 
 102   2.0000      -0.445917       -12.1340 
 103   2.0000      -0.445559       -12.1243 
 104   2.0000      -0.443609       -12.0712 
 105   2.0000      -0.439883       -11.9698 
 106   2.0000      -0.438733       -11.9385 
 107   2.0000      -0.434924       -11.8349 
 108   2.0000      -0.429537       -11.6883 
 109   2.0000      -0.428389       -11.6570 
 110   2.0000      -0.424249       -11.5444 
 111   2.0000      -0.422298       -11.4913 
 112   2.0000      -0.417305       -11.3554 
 113   2.0000      -0.409624       -11.1464 
 114   2.0000      -0.399455       -10.8697 
 115   2.0000      -0.395686       -10.7672 
 116   2.0000      -0.395116       -10.7516 
 117   2.0000      -0.392915       -10.6918 
 118   2.0000      -0.388984       -10.5848 
 119   2.0000      -0.385443       -10.4884 
 120   2.0000      -0.384358       -10.4589 
 121   2.0000      -0.379808       -10.3351 
 122   2.0000      -0.379384       -10.3236 
 123   2.0000      -0.377428       -10.2703 
 124   2.0000      -0.373970       -10.1763 
 125   2.0000      -0.370244       -10.0749 
 126   2.0000      -0.367233        -9.9929 
 127   2.0000      -0.363831        -9.9003 
 128   2.0000      -0.363201        -9.8832 
 129   2.0000      -0.360080        -9.7983 
 130   2.0000      -0.355862        -9.6835 
 131   2.0000      -0.354713        -9.6522 
 132   2.0000      -0.350324        -9.5328 
 133   2.0000      -0.346456        -9.4276 
 134   2.0000      -0.344496        -9.3742 
 135   2.0000      -0.336675        -9.1614 
 136   2.0000      -0.333138        -9.0651 
 137   2.0000      -0.324304        -8.8248 
 138   2.0000      -0.304685        -8.2909 
 139   2.0000      -0.296289        -8.0624 
 140   2.0000      -0.288214        -7.8427 
 141   2.0000      -0.282500        -7.6872 
 142   2.0000      -0.279878        -7.6159 
 143   2.0000      -0.276064        -7.5121 
 144   2.0000      -0.273835        -7.4514 
 145   2.0000      -0.269547        -7.3347 
 146   2.0000      -0.268629        -7.3098 
 147   2.0000      -0.267119        -7.2687 
 148   2.0000      -0.264366        -7.1938 
 149   2.0000      -0.261253        -7.1090 
 150   2.0000      -0.257268        -7.0006 
 151   0.0000      -0.057206        -1.5567 
 152   0.0000      -0.032582        -0.8866 
 153   0.0000      -0.027705        -0.7539 
 154   0.0000      -0.021891        -0.5957 
 155   0.0000      -0.019517        -0.5311 
 156   0.0000      -0.011841        -0.3222 
 157   0.0000      -0.009091        -0.2474 
 158   0.0000      -0.004491        -0.1222 
 159   0.0000      -0.003725        -0.1014 
 160   0.0000       0.006132         0.1669 
 161   0.0000       0.040115         1.0916 
 162   0.0000       0.052174         1.4197 
 163   0.0000       0.058774         1.5993 
 164   0.0000       0.066142         1.7998 
 165   0.0000       0.070262         1.9119 
 166   0.0000       0.075767         2.0617 
 167   0.0000       0.076931         2.0934 
 168   0.0000       0.081358         2.2139 
 169   0.0000       0.082630         2.2485 
 170   0.0000       0.087810         2.3894 
 171   0.0000       0.089765         2.4426 
 172   0.0000       0.092062         2.5051 
 173   0.0000       0.095774         2.6061 
 174   0.0000       0.097687         2.6582 
 175   0.0000       0.099268         2.7012 
 176   0.0000       0.102529         2.7900 
 177   0.0000       0.103128         2.8063 
 178   0.0000       0.106151         2.8885 
 179   0.0000       0.108922         2.9639 
 180   0.0000       0.111827         3.0430 
 181   0.0000       0.113904         3.0995 
 182   0.0000       0.114505         3.1158 
 183   0.0000       0.117601         3.2001 
 184   0.0000       0.120001         3.2654 
 185   0.0000       0.120453         3.2777 
 186   0.0000       0.124907         3.3989 
 187   0.0000       0.127336         3.4650 
 188   0.0000       0.130338         3.5467 
 189   0.0000       0.132309         3.6003 
 190   0.0000       0.136665         3.7188 
 191   0.0000       0.137706         3.7472 
 192   0.0000       0.141047         3.8381 
 193   0.0000       0.143658         3.9091 
 194   0.0000       0.143817         3.9134 
 195   0.0000       0.148234         4.0337 
 196   0.0000       0.149102         4.0573 
 197   0.0000       0.151343         4.1182 
 198   0.0000       0.153875         4.1871 
 199   0.0000       0.158527         4.3137 
 200   0.0000       0.160450         4.3661 
 201   0.0000       0.163779         4.4567 
 202   0.0000       0.164844         4.4856 
 203   0.0000       0.166528         4.5315 
 204   0.0000       0.171037         4.6542 
 205   0.0000       0.171898         4.6776 
 206   0.0000       0.173960         4.7337 
 207   0.0000       0.174402         4.7457 
 208   0.0000       0.177678         4.8349 
 209   0.0000       0.178329         4.8526 
 210   0.0000       0.180870         4.9217 
 211   0.0000       0.182020         4.9530 
 212   0.0000       0.185182         5.0391 
 213   0.0000       0.186628         5.0784 
 214   0.0000       0.188799         5.1375 
 215   0.0000       0.191845         5.2204 
 216   0.0000       0.195560         5.3215 
 217   0.0000       0.202805         5.5186 
 218   0.0000       0.204024         5.5518 
 219   0.0000       0.206806         5.6275 
 220   0.0000       0.208092         5.6625 
 221   0.0000       0.213010         5.7963 
 222   0.0000       0.214379         5.8336 
 223   0.0000       0.216662         5.8957 
 224   0.0000       0.220509         6.0003 
 225   0.0000       0.224854         6.1186 
 226   0.0000       0.226942         6.1754 
 227   0.0000       0.229010         6.2317 
 228   0.0000       0.230948         6.2844 
 229   0.0000       0.231809         6.3078 
 230   0.0000       0.235539         6.4093 
 231   0.0000       0.236399         6.4328 
 232   0.0000       0.240132         6.5343 
 233   0.0000       0.241513         6.5719 
 234   0.0000       0.245199         6.6722 
 235   0.0000       0.247546         6.7361 
 236   0.0000       0.249187         6.7807 
 237   0.0000       0.250619         6.8197 
 238   0.0000       0.253986         6.9113 
 239   0.0000       0.255093         6.9414 
 240   0.0000       0.257347         7.0028 
 241   0.0000       0.259256         7.0547 
 242   0.0000       0.264338         7.1930 
 243   0.0000       0.266508         7.2521 
 244   0.0000       0.267035         7.2664 
 245   0.0000       0.268654         7.3105 
 246   0.0000       0.270202         7.3526 
 247   0.0000       0.274352         7.4655 
 248   0.0000       0.275553         7.4982 
 249   0.0000       0.278858         7.5881 
 250   0.0000       0.281894         7.6707 
 251   0.0000       0.282824         7.6960 
 252   0.0000       0.286590         7.7985 
 253   0.0000       0.289134         7.8677 
 254   0.0000       0.295137         8.0311 
 255   0.0000       0.296664         8.0726 
 256   0.0000       0.298716         8.1285 
 257   0.0000       0.301636         8.2079 
 258   0.0000       0.302456         8.2302 
 259   0.0000       0.307885         8.3780 
 260   0.0000       0.309611         8.4249 
 261   0.0000       0.313385         8.5276 
 262   0.0000       0.316614         8.6155 
 263   0.0000       0.317942         8.6516 
 264   0.0000       0.320728         8.7275 
 265   0.0000       0.322698         8.7811 
 266   0.0000       0.324531         8.8309 
 267   0.0000       0.331173         9.0117 
 268   0.0000       0.332452         9.0465 
 269   0.0000       0.333560         9.0766 
 270   0.0000       0.335215         9.1217 
 271   0.0000       0.337248         9.1770 
 272   0.0000       0.341835         9.3018 
 273   0.0000       0.343788         9.3549 
 274   0.0000       0.345351         9.3975 
 275   0.0000       0.348502         9.4832 
 276   0.0000       0.351952         9.5771 
 277   0.0000       0.353081         9.6078 
 278   0.0000       0.356654         9.7050 
 279   0.0000       0.357737         9.7345 
 280   0.0000       0.359513         9.7829 
 281   0.0000       0.364447         9.9171 
 282   0.0000       0.367350         9.9961 
 283   0.0000       0.370074        10.0702 
 284   0.0000       0.373127        10.1533 
 285   0.0000       0.375360        10.2141 
 286   0.0000       0.376897        10.2559 
 287   0.0000       0.379174        10.3178 
 288   0.0000       0.380834        10.3630 
 289   0.0000       0.382373        10.4049 
 290   0.0000       0.388740        10.5782 
 291   0.0000       0.390476        10.6254 
 292   0.0000       0.394923        10.7464 
 293   0.0000       0.398563        10.8455 
 294   0.0000       0.400610        10.9011 
 295   0.0000       0.401826        10.9342 
 296   0.0000       0.403465        10.9788 
 297   0.0000       0.405578        11.0363 
 298   0.0000       0.408169        11.1068 
 299   0.0000       0.410554        11.1718 
 300   0.0000       0.413725        11.2580 
 301   0.0000       0.414779        11.2867 
 302   0.0000       0.415708        11.3120 
 303   0.0000       0.416685        11.3386 
 304   0.0000       0.421000        11.4560 
 305   0.0000       0.423158        11.5147 
 306   0.0000       0.426280        11.5997 
 307   0.0000       0.426632        11.6092 
 308   0.0000       0.428793        11.6681 
 309   0.0000       0.432610        11.7719 
 310   0.0000       0.433166        11.7870 
 311   0.0000       0.437126        11.8948 
 312   0.0000       0.439316        11.9544 
 313   0.0000       0.440146        11.9770 
 314   0.0000       0.441775        12.0213 
 315   0.0000       0.446488        12.1495 
 316   0.0000       0.447970        12.1899 
 317   0.0000       0.448653        12.2085 
 318   0.0000       0.450350        12.2547 
 319   0.0000       0.451524        12.2866 
 320   0.0000       0.453303        12.3350 
 321   0.0000       0.455151        12.3853 
 322   0.0000       0.456649        12.4261 
 323   0.0000       0.457522        12.4498 
 324   0.0000       0.460592        12.5333 
 325   0.0000       0.461200        12.5499 
 326   0.0000       0.462747        12.5920 
 327   0.0000       0.465583        12.6692 
 328   0.0000       0.467519        12.7218 
 329   0.0000       0.469513        12.7761 
 330   0.0000       0.471204        12.8221 
 331   0.0000       0.472735        12.8638 
 332   0.0000       0.475006        12.9256 
 333   0.0000       0.476581        12.9684 
 334   0.0000       0.480159        13.0658 
 335   0.0000       0.480718        13.0810 
 336   0.0000       0.481916        13.1136 
 337   0.0000       0.483597        13.1593 
 338   0.0000       0.485392        13.2082 
 339   0.0000       0.488912        13.3040 
 340   0.0000       0.490104        13.3364 
 341   0.0000       0.490760        13.3543 
 342   0.0000       0.494919        13.4674 
 343   0.0000       0.497156        13.5283 
 344   0.0000       0.499022        13.5791 
 345   0.0000       0.500610        13.6223 
 346   0.0000       0.505078        13.7439 
 347   0.0000       0.505824        13.7642 
 348   0.0000       0.510106        13.8807 
 349   0.0000       0.510887        13.9019 
 350   0.0000       0.511881        13.9290 
 351   0.0000       0.512932        13.9576 
 352   0.0000       0.514421        13.9981 
 353   0.0000       0.517886        14.0924 
 354   0.0000       0.519596        14.1389 
 355   0.0000       0.523177        14.2364 
 356   0.0000       0.524455        14.2711 
 357   0.0000       0.527285        14.3482 
 358   0.0000       0.529341        14.4041 
 359   0.0000       0.531592        14.4654 
 360   0.0000       0.534168        14.5354 
 361   0.0000       0.537683        14.6311 
 362   0.0000       0.538260        14.6468 
 363   0.0000       0.539033        14.6678 
 364   0.0000       0.542524        14.7628 
 365   0.0000       0.544374        14.8132 
 366   0.0000       0.550964        14.9925 
 367   0.0000       0.552459        15.0332 
 368   0.0000       0.556005        15.1297 
 369   0.0000       0.560710        15.2577 
 370   0.0000       0.561981        15.2923 
 371   0.0000       0.568097        15.4587 
 372   0.0000       0.570065        15.5122 
 373   0.0000       0.572414        15.5762 
 374   0.0000       0.577475        15.7139 
 375   0.0000       0.580390        15.7932 
 376   0.0000       0.581943        15.8355 
 377   0.0000       0.587994        16.0001 
 378   0.0000       0.593970        16.1628 
 379   0.0000       0.594574        16.1792 
 380   0.0000       0.600392        16.3375 
 381   0.0000       0.604378        16.4460 
 382   0.0000       0.605034        16.4638 
 383   0.0000       0.609002        16.5718 
 384   0.0000       0.617610        16.8060 
 385   0.0000       0.620091        16.8735 
 386   0.0000       0.622535        16.9400 
 387   0.0000       0.626315        17.0429 
 388   0.0000       0.627165        17.0660 
 389   0.0000       0.628845        17.1117 
 390   0.0000       0.631662        17.1884 
 391   0.0000       0.636900        17.3309 
 392   0.0000       0.641109        17.4455 
 393   0.0000       0.648810        17.6550 
 394   0.0000       0.655058        17.8250 
 395   0.0000       0.660218        17.9654 
 396   0.0000       0.665426        18.1072 
 397   0.0000       0.667452        18.1623 
 398   0.0000       0.669712        18.2238 
 399   0.0000       0.671730        18.2787 
 400   0.0000       0.673870        18.3369 
 401   0.0000       0.680046        18.5050 
 402   0.0000       0.683719        18.6049 
 403   0.0000       0.684942        18.6382 
 404   0.0000       0.688193        18.7267 
 405   0.0000       0.695737        18.9320 
 406   0.0000       0.697932        18.9917 
 407   0.0000       0.698951        19.0194 
 408   0.0000       0.702153        19.1066 
 409   0.0000       0.704832        19.1795 
 410   0.0000       0.706853        19.2344 
 411   0.0000       0.711013        19.3476 
 412   0.0000       0.713106        19.4046 
 413   0.0000       0.714023        19.4296 
 414   0.0000       0.719176        19.5698 
 415   0.0000       0.720366        19.6022 
 416   0.0000       0.723862        19.6973 
 417   0.0000       0.724923        19.7261 
 418   0.0000       0.728872        19.8336 
 419   0.0000       0.729672        19.8554 
 420   0.0000       0.733559        19.9611 
 421   0.0000       0.738386        20.0925 
 422   0.0000       0.740848        20.1595 
 423   0.0000       0.745474        20.2854 
 424   0.0000       0.748050        20.3555 
 425   0.0000       0.750776        20.4296 
 426   0.0000       0.752289        20.4708 
 427   0.0000       0.758573        20.6418 
 428   0.0000       0.763115        20.7654 
 429   0.0000       0.765110        20.8197 
 430   0.0000       0.766666        20.8620 
 431   0.0000       0.768738        20.9184 
 432   0.0000       0.774755        21.0822 
 433   0.0000       0.780825        21.2473 
 434   0.0000       0.782632        21.2965 
 435   0.0000       0.783782        21.3278 
 436   0.0000       0.787225        21.4215 
 437   0.0000       0.788009        21.4428 
 438   0.0000       0.790772        21.5180 
 439   0.0000       0.795834        21.6558 
 440   0.0000       0.798484        21.7279 
 441   0.0000       0.801350        21.8058 
 442   0.0000       0.803911        21.8755 
 443   0.0000       0.806737        21.9524 
 444   0.0000       0.811657        22.0863 
 445   0.0000       0.814395        22.1608 
 446   0.0000       0.815132        22.1809 
 447   0.0000       0.819056        22.2877 
 448   0.0000       0.821001        22.3406 
 449   0.0000       0.830342        22.5947 
 450   0.0000       0.832946        22.6656 
 451   0.0000       0.836045        22.7499 
 452   0.0000       0.840570        22.8731 
 453   0.0000       0.844428        22.9781 
 454   0.0000       0.846100        23.0236 
 455   0.0000       0.846939        23.0464 
 456   0.0000       0.850598        23.1460 
 457   0.0000       0.854817        23.2608 
 458   0.0000       0.859038        23.3756 
 459   0.0000       0.859770        23.3955 
 460   0.0000       0.866428        23.5767 
 461   0.0000       0.868727        23.6393 
 462   0.0000       0.871468        23.7138 
 463   0.0000       0.876162        23.8416 
 464   0.0000       0.880825        23.9685 
 465   0.0000       0.882876        24.0243 
 466   0.0000       0.886465        24.1219 
 467   0.0000       0.888789        24.1852 
 468   0.0000       0.895100        24.3569 
 469   0.0000       0.897379        24.4189 
 470   0.0000       0.898459        24.4483 
 471   0.0000       0.901745        24.5377 
 472   0.0000       0.905391        24.6369 
 473   0.0000       0.909067        24.7370 
 474   0.0000       0.912003        24.8169 
 475   0.0000       0.914898        24.8956 
 476   0.0000       0.918933        25.0054 
 477   0.0000       0.921604        25.0781 
 478   0.0000       0.922845        25.1119 
 479   0.0000       0.928446        25.2643 
 480   0.0000       0.933679        25.4067 
 481   0.0000       0.935917        25.4676 
 482   0.0000       0.940413        25.5900 
 483   0.0000       0.941784        25.6273 
 484   0.0000       0.945686        25.7334 
 485   0.0000       0.949565        25.8390 
 486   0.0000       0.955675        26.0052 
 487   0.0000       0.959795        26.1173 
 488   0.0000       0.960784        26.1443 
 489   0.0000       0.962688        26.1961 
 490   0.0000       0.967875        26.3372 
 491   0.0000       0.978007        26.6129 
 492   0.0000       0.980221        26.6732 
 493   0.0000       0.982320        26.7303 
 494   0.0000       0.985569        26.8187 
 495   0.0000       0.989630        26.9292 
 496   0.0000       0.995504        27.0890 
 497   0.0000       1.002357        27.2755 
 498   0.0000       1.005041        27.3486 
 499   0.0000       1.006888        27.3988 
 500   0.0000       1.011074        27.5127 
 501   0.0000       1.014376        27.6026 
 502   0.0000       1.020270        27.7630 
 503   0.0000       1.023602        27.8536 
 504   0.0000       1.024752        27.8849 
 505   0.0000       1.029485        28.0137 
 506   0.0000       1.030921        28.0528 
 507   0.0000       1.037416        28.2295 
 508   0.0000       1.042319        28.3629 
 509   0.0000       1.044524        28.4230 
 510   0.0000       1.049959        28.5708 
 511   0.0000       1.053075        28.6556 
 512   0.0000       1.056963        28.7614 
 513   0.0000       1.065497        28.9936 
 514   0.0000       1.069224        29.0951 
 515   0.0000       1.073211        29.2036 
 516   0.0000       1.073456        29.2102 
 517   0.0000       1.077473        29.3195 
 518   0.0000       1.085648        29.5420 
 519   0.0000       1.088381        29.6164 
 520   0.0000       1.092124        29.7182 
 521   0.0000       1.096384        29.8341 
 522   0.0000       1.097428        29.8625 
 523   0.0000       1.102860        30.0103 
 524   0.0000       1.109308        30.1858 
 525   0.0000       1.109694        30.1963 
 526   0.0000       1.120052        30.4782 
 527   0.0000       1.121908        30.5287 
 528   0.0000       1.122059        30.5328 
 529   0.0000       1.130089        30.7513 
 530   0.0000       1.133202        30.8360 
 531   0.0000       1.135708        30.9042 
 532   0.0000       1.141956        31.0742 
 533   0.0000       1.142745        31.0957 
 534   0.0000       1.144205        31.1354 
 535   0.0000       1.148655        31.2565 
 536   0.0000       1.152184        31.3525 
 537   0.0000       1.156287        31.4642 
 538   0.0000       1.158767        31.5317 
 539   0.0000       1.161726        31.6122 
 540   0.0000       1.164161        31.6784 
 541   0.0000       1.169383        31.8205 
 542   0.0000       1.173898        31.9434 
 543   0.0000       1.176988        32.0275 
 544   0.0000       1.179554        32.0973 
 545   0.0000       1.180835        32.1321 
 546   0.0000       1.190292        32.3895 
 547   0.0000       1.196412        32.5560 
 548   0.0000       1.199979        32.6531 
 549   0.0000       1.206807        32.8389 
 550   0.0000       1.207304        32.8524 
 551   0.0000       1.208807        32.8933 
 552   0.0000       1.215264        33.0690 
 553   0.0000       1.217125        33.1197 
 554   0.0000       1.219880        33.1946 
 555   0.0000       1.224615        33.3235 
 556   0.0000       1.229448        33.4550 
 557   0.0000       1.233455        33.5640 
 558   0.0000       1.236845        33.6563 
 559   0.0000       1.239862        33.7384 
 560   0.0000       1.244651        33.8687 
 561   0.0000       1.244976        33.8775 
 562   0.0000       1.246853        33.9286 
 563   0.0000       1.252726        34.0884 
 564   0.0000       1.257093        34.2072 
 565   0.0000       1.258874        34.2557 
 566   0.0000       1.264149        34.3992 
 567   0.0000       1.267974        34.5033 
 568   0.0000       1.269949        34.5571 
 569   0.0000       1.270792        34.5800 
 570   0.0000       1.275393        34.7052 
 571   0.0000       1.279436        34.8152 
 572   0.0000       1.282242        34.8916 
 573   0.0000       1.285443        34.9787 
 574   0.0000       1.290260        35.1098 
 575   0.0000       1.291683        35.1485 
 576   0.0000       1.295336        35.2479 
 577   0.0000       1.298943        35.3460 
 578   0.0000       1.300467        35.3875 
 579   0.0000       1.307377        35.5755 
 580   0.0000       1.309020        35.6203 
 581   0.0000       1.312685        35.7200 
 582   0.0000       1.319605        35.9083 
 583   0.0000       1.324154        36.0321 
 584   0.0000       1.329260        36.1710 
 585   0.0000       1.331325        36.2272 
 586   0.0000       1.335035        36.3282 
 587   0.0000       1.338596        36.4251 
 588   0.0000       1.341503        36.5042 
 589   0.0000       1.346402        36.6374 
 590   0.0000       1.354257        36.8512 
 591   0.0000       1.355881        36.8954 
 592   0.0000       1.357203        36.9314 
 593   0.0000       1.359976        37.0068 
 594   0.0000       1.367150        37.2020 
 595   0.0000       1.374902        37.4130 
 596   0.0000       1.377037        37.4711 
 597   0.0000       1.383418        37.6447 
 598   0.0000       1.391009        37.8513 
 599   0.0000       1.397023        38.0149 
 600   0.0000       1.401364        38.1331 
 601   0.0000       1.404003        38.2049 
 602   0.0000       1.407172        38.2911 
 603   0.0000       1.413042        38.4508 
 604   0.0000       1.416120        38.5346 
 605   0.0000       1.422144        38.6985 
 606   0.0000       1.425129        38.7797 
 607   0.0000       1.434956        39.0471 
 608   0.0000       1.436246        39.0823 
 609   0.0000       1.442094        39.2414 
 610   0.0000       1.443999        39.2932 
 611   0.0000       1.451108        39.4867 
 612   0.0000       1.453370        39.5482 
 613   0.0000       1.458266        39.6814 
 614   0.0000       1.462497        39.7966 
 615   0.0000       1.463464        39.8229 
 616   0.0000       1.472301        40.0633 
 617   0.0000       1.476641        40.1814 
 618   0.0000       1.483284        40.3622 
 619   0.0000       1.489905        40.5424 
 620   0.0000       1.492312        40.6079 
 621   0.0000       1.494265        40.6610 
 622   0.0000       1.499385        40.8003 
 623   0.0000       1.500593        40.8332 
 624   0.0000       1.510561        41.1044 
 625   0.0000       1.514875        41.2218 
 626   0.0000       1.518626        41.3239 
 627   0.0000       1.521240        41.3950 
 628   0.0000       1.527661        41.5698 
 629   0.0000       1.533011        41.7153 
 630   0.0000       1.535902        41.7940 
 631   0.0000       1.536816        41.8189 
 632   0.0000       1.540906        41.9302 
 633   0.0000       1.544518        42.0285 
 634   0.0000       1.549794        42.1720 
 635   0.0000       1.553999        42.2865 
 636   0.0000       1.557043        42.3693 
 637   0.0000       1.558813        42.4175 
 638   0.0000       1.561941        42.5026 
 639   0.0000       1.562733        42.5241 
 640   0.0000       1.565968        42.6122 
 641   0.0000       1.569173        42.6994 
 642   0.0000       1.574081        42.8329 
 643   0.0000       1.579618        42.9836 
 644   0.0000       1.583077        43.0777 
 645   0.0000       1.585044        43.1312 
 646   0.0000       1.588445        43.2238 
 647   0.0000       1.590794        43.2877 
 648   0.0000       1.596323        43.4382 
 649   0.0000       1.601037        43.5664 
 650   0.0000       1.602188        43.5978 
 651   0.0000       1.608377        43.7662 
 652   0.0000       1.609872        43.8068 
 653   0.0000       1.612998        43.8919 
 654   0.0000       1.618965        44.0543 
 655   0.0000       1.622752        44.1573 
 656   0.0000       1.626669        44.2639 
 657   0.0000       1.627650        44.2906 
 658   0.0000       1.627858        44.2963 
 659   0.0000       1.631048        44.3831 
 660   0.0000       1.632750        44.4294 
 661   0.0000       1.636116        44.5210 
 662   0.0000       1.638901        44.5968 
 663   0.0000       1.643319        44.7170 
 664   0.0000       1.644873        44.7593 
 665   0.0000       1.648068        44.8462 
 666   0.0000       1.652374        44.9634 
 667   0.0000       1.653957        45.0065 
 668   0.0000       1.655005        45.0350 
 669   0.0000       1.661214        45.2039 
 670   0.0000       1.661555        45.2132 
 671   0.0000       1.667052        45.3628 
 672   0.0000       1.671280        45.4778 
 673   0.0000       1.674576        45.5675 
 674   0.0000       1.675134        45.5827 
 675   0.0000       1.678304        45.6690 
 676   0.0000       1.679580        45.7037 
 677   0.0000       1.685167        45.8557 
 678   0.0000       1.687319        45.9143 
 679   0.0000       1.688383        45.9432 
 680   0.0000       1.691846        46.0375 
 681   0.0000       1.694478        46.1091 
 682   0.0000       1.698320        46.2136 
 683   0.0000       1.702119        46.3170 
 684   0.0000       1.702543        46.3286 
 685   0.0000       1.707014        46.4502 
 686   0.0000       1.709167        46.5088 
 687   0.0000       1.713307        46.6215 
 688   0.0000       1.715521        46.6817 
 689   0.0000       1.723317        46.8938 
 690   0.0000       1.725612        46.9563 
 691   0.0000       1.728703        47.0404 
 692   0.0000       1.730089        47.0781 
 693   0.0000       1.732602        47.1465 
 694   0.0000       1.737228        47.2724 
 695   0.0000       1.738768        47.3143 
 696   0.0000       1.740235        47.3542 
 697   0.0000       1.743005        47.4296 
 698   0.0000       1.745340        47.4931 
 699   0.0000       1.748429        47.5772 
 700   0.0000       1.753250        47.7084 
 701   0.0000       1.757232        47.8167 
 702   0.0000       1.759802        47.8866 
 703   0.0000       1.764413        48.0121 
 704   0.0000       1.765983        48.0549 
 705   0.0000       1.767679        48.1010 
 706   0.0000       1.774249        48.2798 
 707   0.0000       1.778223        48.3879 
 708   0.0000       1.780438        48.4482 
 709   0.0000       1.785485        48.5855 
 710   0.0000       1.792137        48.7665 
 711   0.0000       1.797435        48.9107 
 712   0.0000       1.799887        48.9774 
 713   0.0000       1.801511        49.0216 
 714   0.0000       1.804627        49.1064 
 715   0.0000       1.814825        49.3839 
 716   0.0000       1.823115        49.6095 
 717   0.0000       1.827016        49.7156 
 718   0.0000       1.833963        49.9047 
 719   0.0000       1.842660        50.1413 
 720   0.0000       1.849968        50.3402 
 721   0.0000       1.850359        50.3508 
 722   0.0000       1.855198        50.4825 
 723   0.0000       1.860833        50.6359 
 724   0.0000       1.864557        50.7372 
 725   0.0000       1.872031        50.9405 
 726   0.0000       1.878454        51.1153 
 727   0.0000       1.880586        51.1734 
 728   0.0000       1.884438        51.2782 
 729   0.0000       1.885817        51.3157 
 730   0.0000       1.892011        51.4842 
 731   0.0000       1.896783        51.6141 
 732   0.0000       1.904251        51.8173 
 733   0.0000       1.906646        51.8825 
 734   0.0000       1.910695        51.9927 
 735   0.0000       1.919310        52.2271 
 736   0.0000       1.922993        52.3273 
 737   0.0000       1.931793        52.5668 
 738   0.0000       1.935813        52.6761 
 739   0.0000       1.936871        52.7049 
 740   0.0000       1.941617        52.8341 
 741   0.0000       1.944950        52.9248 
 742   0.0000       1.952300        53.1248 
 743   0.0000       1.957506        53.2665 
 744   0.0000       1.963131        53.4195 
 745   0.0000       1.966536        53.5122 
 746   0.0000       1.971142        53.6375 
 747   0.0000       1.975079        53.7446 
 748   0.0000       1.979293        53.8593 
 749   0.0000       1.988807        54.1182 
 750   0.0000       1.989530        54.1379 
 751   0.0000       1.990928        54.1759 
 752   0.0000       1.991608        54.1944 
 753   0.0000       2.004159        54.5359 
 754   0.0000       2.007414        54.6245 
 755   0.0000       2.012849        54.7724 
 756   0.0000       2.015625        54.8479 
 757   0.0000       2.024673        55.0941 
 758   0.0000       2.028967        55.2110 
 759   0.0000       2.032879        55.3174 
 760   0.0000       2.042026        55.5663 
 761   0.0000       2.045305        55.6556 
 762   0.0000       2.050984        55.8101 
 763   0.0000       2.053332        55.8740 
 764   0.0000       2.056256        55.9536 
 765   0.0000       2.061850        56.1058 
 766   0.0000       2.068225        56.2793 
 767   0.0000       2.071165        56.3593 
 768   0.0000       2.075869        56.4873 
 769   0.0000       2.080900        56.6242 
 770   0.0000       2.089006        56.8447 
 771   0.0000       2.094259        56.9877 
 772   0.0000       2.098368        57.0995 
 773   0.0000       2.100197        57.1493 
 774   0.0000       2.103082        57.2278 
 775   0.0000       2.106678        57.3256 
 776   0.0000       2.111633        57.4604 
 777   0.0000       2.113862        57.5211 
 778   0.0000       2.114599        57.5412 
 779   0.0000       2.122698        57.7616 
 780   0.0000       2.125819        57.8465 
 781   0.0000       2.128373        57.9160 
 782   0.0000       2.134583        58.0850 
 783   0.0000       2.144267        58.3485 
 784   0.0000       2.149901        58.5018 
 785   0.0000       2.153378        58.5964 
 786   0.0000       2.157137        58.6987 
 787   0.0000       2.159802        58.7712 
 788   0.0000       2.164161        58.8898 
 789   0.0000       2.165411        58.9238 
 790   0.0000       2.168809        59.0163 
 791   0.0000       2.178565        59.2818 
 792   0.0000       2.182656        59.3931 
 793   0.0000       2.188528        59.5529 
 794   0.0000       2.192352        59.6569 
 795   0.0000       2.192604        59.6638 
 796   0.0000       2.195714        59.7484 
 797   0.0000       2.200879        59.8890 
 798   0.0000       2.206001        60.0283 
 799   0.0000       2.208872        60.1065 
 800   0.0000       2.215702        60.2923 
 801   0.0000       2.218605        60.3713 
 802   0.0000       2.223109        60.4939 
 803   0.0000       2.231041        60.7097 
 804   0.0000       2.234927        60.8154 
 805   0.0000       2.242056        61.0094 
 806   0.0000       2.246172        61.1215 
 807   0.0000       2.247802        61.1658 
 808   0.0000       2.251160        61.2572 
 809   0.0000       2.255937        61.3872 
 810   0.0000       2.262251        61.5590 
 811   0.0000       2.264900        61.6311 
 812   0.0000       2.267691        61.7070 
 813   0.0000       2.272415        61.8356 
 814   0.0000       2.273331        61.8605 
 815   0.0000       2.279913        62.0396 
 816   0.0000       2.283162        62.1280 
 817   0.0000       2.290962        62.3402 
 818   0.0000       2.293802        62.4175 
 819   0.0000       2.302088        62.6430 
 820   0.0000       2.307446        62.7888 
 821   0.0000       2.313736        62.9600 
 822   0.0000       2.315354        63.0040 
 823   0.0000       2.321527        63.1720 
 824   0.0000       2.323691        63.2308 
 825   0.0000       2.327001        63.3209 
 826   0.0000       2.329038        63.3763 
 827   0.0000       2.333269        63.4915 
 828   0.0000       2.340189        63.6798 
 829   0.0000       2.342993        63.7561 
 830   0.0000       2.344474        63.7964 
 831   0.0000       2.351863        63.9974 
 832   0.0000       2.353644        64.0459 
 833   0.0000       2.356269        64.1173 
 834   0.0000       2.366593        64.3983 
 835   0.0000       2.368102        64.4393 
 836   0.0000       2.375928        64.6523 
 837   0.0000       2.379358        64.7456 
 838   0.0000       2.384015        64.8723 
 839   0.0000       2.386273        64.9338 
 840   0.0000       2.393165        65.1213 
 841   0.0000       2.400607        65.3238 
 842   0.0000       2.408015        65.5254 
 843   0.0000       2.412172        65.6385 
 844   0.0000       2.415972        65.7419 
 845   0.0000       2.418039        65.7982 
 846   0.0000       2.421171        65.8834 
 847   0.0000       2.424343        65.9697 
 848   0.0000       2.427173        66.0467 
 849   0.0000       2.429890        66.1207 
 850   0.0000       2.439091        66.3710 
 851   0.0000       2.444137        66.5083 
 852   0.0000       2.447622        66.6032 
 853   0.0000       2.450571        66.6834 
 854   0.0000       2.456760        66.8518 
 855   0.0000       2.460708        66.9593 
 856   0.0000       2.468464        67.1703 
 857   0.0000       2.471218        67.2452 
 858   0.0000       2.477331        67.4116 
 859   0.0000       2.482018        67.5391 
 860   0.0000       2.486348        67.6570 
 861   0.0000       2.491784        67.8049 
 862   0.0000       2.494106        67.8681 
 863   0.0000       2.499095        68.0038 
 864   0.0000       2.503422        68.1216 
 865   0.0000       2.510111        68.3036 
 866   0.0000       2.515922        68.4617 
 867   0.0000       2.524203        68.6870 
 868   0.0000       2.528983        68.8171 
 869   0.0000       2.535376        68.9911 
 870   0.0000       2.536230        69.0143 
 871   0.0000       2.540335        69.1260 
 872   0.0000       2.543226        69.2047 
 873   0.0000       2.546844        69.3032 
 874   0.0000       2.549971        69.3882 
 875   0.0000       2.554167        69.5024 
 876   0.0000       2.554831        69.5205 
 877   0.0000       2.558180        69.6116 
 878   0.0000       2.561463        69.7009 
 879   0.0000       2.567092        69.8541 
 880   0.0000       2.570161        69.9376 
 881   0.0000       2.571658        69.9784 
 882   0.0000       2.579033        70.1790 
 883   0.0000       2.579967        70.2045 
 884   0.0000       2.588612        70.4397 
 885   0.0000       2.589944        70.4759 
 886   0.0000       2.594624        70.6033 
 887   0.0000       2.600990        70.7765 
 888   0.0000       2.605988        70.9125 
 889   0.0000       2.610297        71.0298 
 890   0.0000       2.611181        71.0538 
 891   0.0000       2.613443        71.1154 
 892   0.0000       2.620595        71.3100 
 893   0.0000       2.624447        71.4148 
 894   0.0000       2.629147        71.5427 
 895   0.0000       2.630452        71.5782 
 896   0.0000       2.633061        71.6492 
 897   0.0000       2.636293        71.7372 
 898   0.0000       2.639106        71.8137 
 899   0.0000       2.640396        71.8488 
 900   0.0000       2.642710        71.9118 
 901   0.0000       2.644876        71.9707 
 902   0.0000       2.649185        72.0880 
 903   0.0000       2.651601        72.1537 
 904   0.0000       2.652469        72.1774 
 905   0.0000       2.654743        72.2392 
 906   0.0000       2.662439        72.4486 
 907   0.0000       2.666156        72.5498 
 908   0.0000       2.669840        72.6500 
 909   0.0000       2.672850        72.7319 
 910   0.0000       2.678870        72.8957 
 911   0.0000       2.682230        72.9872 
 912   0.0000       2.683219        73.0141 
 913   0.0000       2.687112        73.1200 
 914   0.0000       2.689334        73.1805 
 915   0.0000       2.691736        73.2459 
 916   0.0000       2.693026        73.2810 
 917   0.0000       2.694851        73.3306 
 918   0.0000       2.696201        73.3674 
 919   0.0000       2.700063        73.4725 
 920   0.0000       2.703410        73.5635 
 921   0.0000       2.707080        73.6634 
 922   0.0000       2.707751        73.6816 
 923   0.0000       2.711346        73.7795 
 924   0.0000       2.713409        73.8356 
 925   0.0000       2.715874        73.9027 
 926   0.0000       2.720071        74.0169 
 927   0.0000       2.720957        74.0410 
 928   0.0000       2.725220        74.1570 
 929   0.0000       2.725841        74.1739 
 930   0.0000       2.728773        74.2537 
 931   0.0000       2.735609        74.4397 
 932   0.0000       2.738376        74.5150 
 933   0.0000       2.742965        74.6399 
 934   0.0000       2.744912        74.6928 
 935   0.0000       2.747509        74.7635 
 936   0.0000       2.749519        74.8182 
 937   0.0000       2.751871        74.8822 
 938   0.0000       2.756170        74.9992 
 939   0.0000       2.758981        75.0757 
 940   0.0000       2.763771        75.2060 
 941   0.0000       2.767720        75.3135 
 942   0.0000       2.768718        75.3407 
 943   0.0000       2.772978        75.4566 
 944   0.0000       2.778774        75.6143 
 945   0.0000       2.780136        75.6513 
 946   0.0000       2.783847        75.7523 
 947   0.0000       2.785441        75.7957 
 948   0.0000       2.792838        75.9970 
 949   0.0000       2.794072        76.0306 
 950   0.0000       2.796425        76.0946 
 951   0.0000       2.805611        76.3446 
 952   0.0000       2.807254        76.3893 
 953   0.0000       2.810959        76.4901 
 954   0.0000       2.813585        76.5615 
 955   0.0000       2.814565        76.5882 
 956   0.0000       2.817911        76.6793 
 957   0.0000       2.823568        76.8332 
 958   0.0000       2.825035        76.8731 
 959   0.0000       2.826989        76.9263 
 960   0.0000       2.830271        77.0156 
 961   0.0000       2.833498        77.1034 
 962   0.0000       2.837129        77.2022 
 963   0.0000       2.843253        77.3689 
 964   0.0000       2.845385        77.4269 
 965   0.0000       2.846877        77.4675 
 966   0.0000       2.850280        77.5601 
 967   0.0000       2.853310        77.6425 
 968   0.0000       2.857008        77.7431 
 969   0.0000       2.861162        77.8562 
 970   0.0000       2.864353        77.9430 
 971   0.0000       2.867897        78.0394 
 972   0.0000       2.869350        78.0790 
 973   0.0000       2.873176        78.1831 
 974   0.0000       2.877712        78.3065 
 975   0.0000       2.878273        78.3218 
 976   0.0000       2.882188        78.4283 
 977   0.0000       2.884611        78.4943 
 978   0.0000       2.888339        78.5957 
 979   0.0000       2.891997        78.6952 
 980   0.0000       2.895972        78.8034 
 981   0.0000       2.896213        78.8100 
 982   0.0000       2.902040        78.9685 
 983   0.0000       2.906129        79.0798 
 984   0.0000       2.907599        79.1198 
 985   0.0000       2.913246        79.2735 
 986   0.0000       2.915547        79.3361 
 987   0.0000       2.920047        79.4585 
 988   0.0000       2.922197        79.5170 
 989   0.0000       2.923365        79.5488 
 990   0.0000       2.930043        79.7305 
 991   0.0000       2.934200        79.8436 
 992   0.0000       2.935717        79.8849 
 993   0.0000       2.939315        79.9828 
 994   0.0000       2.946860        80.1881 
 995   0.0000       2.948811        80.2412 
 996   0.0000       2.952409        80.3391 
 997   0.0000       2.961226        80.5790 
 998   0.0000       2.962694        80.6190 
 999   0.0000       2.965405        80.6928 
 1000   0.0000       2.973082        80.9017 
 1001   0.0000       2.975407        80.9649 
 1002   0.0000       2.980732        81.1098 
 1003   0.0000       2.988151        81.3117 
 1004   0.0000       2.991831        81.4118 
 1005   0.0000       2.995442        81.5101 
 1006   0.0000       2.999534        81.6215 
 1007   0.0000       3.005365        81.7801 
 1008   0.0000       3.010748        81.9266 
 1009   0.0000       3.013043        81.9891 
 1010   0.0000       3.018444        82.1360 
 1011   0.0000       3.021157        82.2099 
 1012   0.0000       3.027359        82.3786 
 1013   0.0000       3.032214        82.5107 
 1014   0.0000       3.036040        82.6148 
 1015   0.0000       3.042109        82.7800 
 1016   0.0000       3.049104        82.9703 
 1017   0.0000       3.056752        83.1784 
 1018   0.0000       3.057849        83.2083 
 1019   0.0000       3.059442        83.2517 
 1020   0.0000       3.067908        83.4820 
 1021   0.0000       3.070024        83.5396 
 1022   0.0000       3.074293        83.6558 
 1023   0.0000       3.080910        83.8358 
 1024   0.0000       3.084509        83.9338 
 1025   0.0000       3.085522        83.9613 
 1026   0.0000       3.093877        84.1887 
 1027   0.0000       3.097625        84.2907 
 1028   0.0000       3.104304        84.4724 
 1029   0.0000       3.112116        84.6850 
 1030   0.0000       3.121786        84.9481 
 1031   0.0000       3.127679        85.1085 
 1032   0.0000       3.129477        85.1574 
 1033   0.0000       3.130917        85.1966 
 1034   0.0000       3.136044        85.3361 
 1035   0.0000       3.138315        85.3979 
 1036   0.0000       3.142111        85.5012 
 1037   0.0000       3.146052        85.6084 
 1038   0.0000       3.148972        85.6879 
 1039   0.0000       3.155067        85.8537 
 1040   0.0000       3.156530        85.8935 
 1041   0.0000       3.160400        85.9988 
 1042   0.0000       3.162717        86.0619 
 1043   0.0000       3.165769        86.1450 
 1044   0.0000       3.167748        86.1988 
 1045   0.0000       3.170698        86.2791 
 1046   0.0000       3.171612        86.3040 
 1047   0.0000       3.175315        86.4047 
 1048   0.0000       3.177934        86.4760 
 1049   0.0000       3.181690        86.5782 
 1050   0.0000       3.185218        86.6742 
 1051   0.0000       3.189976        86.8037 
 1052   0.0000       3.192620        86.8756 
 1053   0.0000       3.193719        86.9055 
 1054   0.0000       3.198241        87.0286 
 1055   0.0000       3.201156        87.1079 
 1056   0.0000       3.206388        87.2503 
 1057   0.0000       3.207755        87.2875 
 1058   0.0000       3.209552        87.3363 
 1059   0.0000       3.211662        87.3938 
 1060   0.0000       3.217245        87.5457 
 1061   0.0000       3.218306        87.5746 
 1062   0.0000       3.222515        87.6891 
 1063   0.0000       3.223999        87.7295 
 1064   0.0000       3.227968        87.8375 
 1065   0.0000       3.229588        87.8816 
 1066   0.0000       3.236166        88.0605 
 1067   0.0000       3.239859        88.1610 
 1068   0.0000       3.241534        88.2066 
 1069   0.0000       3.243894        88.2708 
 1070   0.0000       3.245590        88.3170 
 1071   0.0000       3.249116        88.4129 
 1072   0.0000       3.251430        88.4759 
 1073   0.0000       3.254695        88.5648 
 1074   0.0000       3.258676        88.6731 
 1075   0.0000       3.260956        88.7351 
 1076   0.0000       3.264976        88.8445 
 1077   0.0000       3.267839        88.9224 
 1078   0.0000       3.270677        88.9997 
 1079   0.0000       3.277731        89.1916 
 1080   0.0000       3.279241        89.2327 
 1081   0.0000       3.280200        89.2588 
 1082   0.0000       3.288197        89.4764 
 1083   0.0000       3.289089        89.5006 
 1084   0.0000       3.291595        89.5689 
 1085   0.0000       3.298247        89.7499 
 1086   0.0000       3.304942        89.9320 
 1087   0.0000       3.307711        90.0074 
 1088   0.0000       3.311117        90.1001 
 1089   0.0000       3.311248        90.1036 
 1090   0.0000       3.313216        90.1572 
 1091   0.0000       3.316601        90.2493 
 1092   0.0000       3.321097        90.3716 
 1093   0.0000       3.325823        90.5003 
 1094   0.0000       3.326873        90.5288 
 1095   0.0000       3.329336        90.5958 
 1096   0.0000       3.334480        90.7358 
 1097   0.0000       3.337496        90.8179 
 1098   0.0000       3.342282        90.9481 
 1099   0.0000       3.344296        91.0029 
 1100   0.0000       3.347208        91.0822 
 1101   0.0000       3.351234        91.1917 
 1102   0.0000       3.355314        91.3027 
 1103   0.0000       3.360242        91.4368 
 1104   0.0000       3.363441        91.5239 
 1105   0.0000       3.364009        91.5393 
 1106   0.0000       3.370715        91.7218 
 1107   0.0000       3.372971        91.7832 
 1108   0.0000       3.374468        91.8239 
 1109   0.0000       3.377178        91.8977 
 1110   0.0000       3.379318        91.9559 
 1111   0.0000       3.381641        92.0191 
 1112   0.0000       3.385101        92.1133 
 1113   0.0000       3.387117        92.1681 
 1114   0.0000       3.390411        92.2578 
 1115   0.0000       3.392688        92.3197 
 1116   0.0000       3.394518        92.3695 
 1117   0.0000       3.397401        92.4480 
 1118   0.0000       3.398212        92.4701 
 1119   0.0000       3.400547        92.5336 
 1120   0.0000       3.403627        92.6174 
 1121   0.0000       3.407856        92.7325 
 1122   0.0000       3.410163        92.7953 
 1123   0.0000       3.413554        92.8875 
 1124   0.0000       3.415107        92.9298 
 1125   0.0000       3.416117        92.9573 
 1126   0.0000       3.418566        93.0239 
 1127   0.0000       3.422614        93.1341 
 1128   0.0000       3.425396        93.2098 
 1129   0.0000       3.428976        93.3072 
 1130   0.0000       3.429652        93.3256 
 1131   0.0000       3.432386        93.4000 
 1132   0.0000       3.437166        93.5300 
 1133   0.0000       3.437896        93.5499 
 1134   0.0000       3.443735        93.7088 
 1135   0.0000       3.446719        93.7900 
 1136   0.0000       3.448799        93.8466 
 1137   0.0000       3.452545        93.9485 
 1138   0.0000       3.456583        94.0584 
 1139   0.0000       3.458930        94.1223 
 1140   0.0000       3.463793        94.2546 
 1141   0.0000       3.464000        94.2602 
 1142   0.0000       3.468019        94.3696 
 1143   0.0000       3.473456        94.5175 
 1144   0.0000       3.475822        94.5819 
 1145   0.0000       3.476131        94.5903 
 1146   0.0000       3.480074        94.6976 
 1147   0.0000       3.486903        94.8835 
 1148   0.0000       3.488578        94.9290 
 1149   0.0000       3.493756        95.0699 
 1150   0.0000       3.495902        95.1283 
 1151   0.0000       3.496936        95.1565 
 1152   0.0000       3.502924        95.3194 
 1153   0.0000       3.504431        95.3604 
 1154   0.0000       3.507309        95.4387 
 1155   0.0000       3.508696        95.4765 
 1156   0.0000       3.514460        95.6333 
 1157   0.0000       3.518003        95.7297 
 1158   0.0000       3.520270        95.7914 
 1159   0.0000       3.526496        95.9608 
 1160   0.0000       3.530347        96.0656 
 1161   0.0000       3.533496        96.1513 
 1162   0.0000       3.535170        96.1969 
 1163   0.0000       3.537964        96.2729 
 1164   0.0000       3.540928        96.3536 
 1165   0.0000       3.547405        96.5298 
 1166   0.0000       3.552015        96.6553 
 1167   0.0000       3.552801        96.6766 
 1168   0.0000       3.556613        96.7804 
 1169   0.0000       3.559170        96.8499 
 1170   0.0000       3.565461        97.0211 
 1171   0.0000       3.570312        97.1531 
 1172   0.0000       3.573986        97.2531 
 1173   0.0000       3.577933        97.3605 
 1174   0.0000       3.579821        97.4119 
 1175   0.0000       3.589846        97.6847 
 1176   0.0000       3.591847        97.7391 
 1177   0.0000       3.596315        97.8607 
 1178   0.0000       3.602482        98.0285 
 1179   0.0000       3.603777        98.0638 
 1180   0.0000       3.608092        98.1812 
 1181   0.0000       3.613844        98.3377 
 1182   0.0000       3.619707        98.4972 
 1183   0.0000       3.622140        98.5634 
 1184   0.0000       3.625849        98.6644 
 1185   0.0000       3.632388        98.8423 
 1186   0.0000       3.635528        98.9277 
 1187   0.0000       3.640621        99.0663 
 1188   0.0000       3.644895        99.1826 
 1189   0.0000       3.651320        99.3575 
 1190   0.0000       3.654742        99.4506 
 1191   0.0000       3.658289        99.5471 
 1192   0.0000       3.661200        99.6263 
 1193   0.0000       3.667510        99.7980 
 1194   0.0000       3.673469        99.9602 
 1195   0.0000       3.674882        99.9986 
 1196   0.0000       3.683197       100.2249 
 1197   0.0000       3.687475       100.3413 
 1198   0.0000       3.692482       100.4775 
 1199   0.0000       3.695099       100.5487 
 1200   0.0000       3.696707       100.5925 
 1201   0.0000       3.703381       100.7741 
 1202   0.0000       3.707029       100.8734 
 1203   0.0000       3.712964       101.0349 
 1204   0.0000       3.715902       101.1148 
 1205   0.0000       3.720446       101.2385 
 1206   0.0000       3.725484       101.3756 
 1207   0.0000       3.731885       101.5498 
 1208   0.0000       3.733213       101.5859 
 1209   0.0000       3.740587       101.7866 
 1210   0.0000       3.743912       101.8770 
 1211   0.0000       3.750144       102.0466 
 1212   0.0000       3.751151       102.0740 
 1213   0.0000       3.758492       102.2738 
 1214   0.0000       3.772887       102.6655 
 1215   0.0000       3.777782       102.7987 
 1216   0.0000       3.785513       103.0091 
 1217   0.0000       3.787475       103.0624 
 1218   0.0000       3.791482       103.1715 
 1219   0.0000       3.796761       103.3151 
 1220   0.0000       3.801986       103.4573 
 1221   0.0000       3.804122       103.5154 
 1222   0.0000       3.807286       103.6015 
 1223   0.0000       3.818191       103.8983 
 1224   0.0000       3.822588       104.0179 
 1225   0.0000       3.829973       104.2189 
 1226   0.0000       3.838662       104.4553 
 1227   0.0000       3.843109       104.5763 
 1228   0.0000       3.847852       104.7054 
 1229   0.0000       3.857015       104.9547 
 1230   0.0000       3.860760       105.0566 
 1231   0.0000       3.867160       105.2308 
 1232   0.0000       3.872152       105.3666 
 1233   0.0000       3.885461       105.7288 
 1234   0.0000       3.888829       105.8204 
 1235   0.0000       3.893126       105.9374 
 1236   0.0000       3.903323       106.2148 
 1237   0.0000       3.909376       106.3795 
 1238   0.0000       3.913940       106.5037 
 1239   0.0000       3.921807       106.7178 
 1240   0.0000       3.935580       107.0926 
 1241   0.0000       3.937082       107.1335 
 1242   0.0000       3.958284       107.7104 
 1243   0.0000       3.960410       107.7682 
 1244   0.0000       3.970305       108.0375 
 1245   0.0000       3.973951       108.1367 
 1246   0.0000       3.977980       108.2463 
 1247   0.0000       3.989186       108.5513 
 1248   0.0000       3.991445       108.6128 
 1249   0.0000       4.003070       108.9291 
 1250   0.0000       4.010809       109.1396 
 1251   0.0000       4.021521       109.4311 
 1252   0.0000       4.023661       109.4894 
 1253   0.0000       4.029363       109.6446 
 1254   0.0000       4.035457       109.8104 
 1255   0.0000       4.038262       109.8867 
 1256   0.0000       4.047491       110.1378 
 1257   0.0000       4.056038       110.3704 
 1258   0.0000       4.062141       110.5365 
 1259   0.0000       4.066508       110.6553 
 1260   0.0000       4.073471       110.8448 
 1261   0.0000       4.080501       111.0361 
 1262   0.0000       4.092073       111.3510 
 1263   0.0000       4.096943       111.4835 
 1264   0.0000       4.099332       111.5485 
 1265   0.0000       4.107741       111.7773 
 1266   0.0000       4.110910       111.8635 
 1267   0.0000       4.116277       112.0096 
 1268   0.0000       4.119328       112.0926 
 1269   0.0000       4.120924       112.1360 
 1270   0.0000       4.132318       112.4461 
 1271   0.0000       4.140962       112.6813 
 1272   0.0000       4.141516       112.6964 
 1273   0.0000       4.141583       112.6982 
 1274   0.0000       4.146119       112.8216 
 1275   0.0000       4.152484       112.9948 
 1276   0.0000       4.156025       113.0912 
 1277   0.0000       4.161233       113.2329 
 1278   0.0000       4.162238       113.2603 
 1279   0.0000       4.170681       113.4900 
 1280   0.0000       4.173759       113.5738 
 1281   0.0000       4.179577       113.7321 
 1282   0.0000       4.181764       113.7916 
 1283   0.0000       4.187849       113.9572 
 1284   0.0000       4.195392       114.1624 
 1285   0.0000       4.206449       114.4633 
 1286   0.0000       4.207211       114.4840 
 1287   0.0000       4.213143       114.6454 
 1288   0.0000       4.216175       114.7279 
 1289   0.0000       4.222531       114.9009 
 1290   0.0000       4.227086       115.0249 
 1291   0.0000       4.228871       115.0734 
 1292   0.0000       4.234852       115.2362 
 1293   0.0000       4.235619       115.2571 
 1294   0.0000       4.238094       115.3244 
 1295   0.0000       4.239287       115.3569 
 1296   0.0000       4.239751       115.3695 
 1297   0.0000       4.246169       115.5441 
 1298   0.0000       4.249488       115.6344 
 1299   0.0000       4.251593       115.6917 
 1300   0.0000       4.258508       115.8799 
 1301   0.0000       4.263177       116.0069 
 1302   0.0000       4.264528       116.0437 
 1303   0.0000       4.267269       116.1183 
 1304   0.0000       4.268131       116.1418 
 1305   0.0000       4.274192       116.3067 
 1306   0.0000       4.278175       116.4151 
 1307   0.0000       4.282738       116.5392 
 1308   0.0000       4.286630       116.6451 
 1309   0.0000       4.288656       116.7003 
 1310   0.0000       4.300652       117.0267 
 1311   0.0000       4.301951       117.0620 
 1312   0.0000       4.314524       117.4042 
 1313   0.0000       4.317730       117.4914 
 1314   0.0000       4.327583       117.7595 
 1315   0.0000       4.330812       117.8474 
 1316   0.0000       4.333899       117.9314 
 1317   0.0000       4.347238       118.2944 
 1318   0.0000       4.347888       118.3120 
 1319   0.0000       4.348574       118.3307 
 1320   0.0000       4.359339       118.6236 
 1321   0.0000       4.370740       118.9339 
 1322   0.0000       4.374364       119.0325 
 1323   0.0000       4.380704       119.2050 
 1324   0.0000       4.383522       119.2817 
 1325   0.0000       4.387630       119.3935 
 1326   0.0000       4.393290       119.5475 
 1327   0.0000       4.394023       119.5674 
 1328   0.0000       4.400718       119.7496 
 1329   0.0000       4.408932       119.9731 
 1330   0.0000       4.416392       120.1761 
 1331   0.0000       4.425460       120.4229 
 1332   0.0000       4.434056       120.6568 
 1333   0.0000       4.442534       120.8875 
 1334   0.0000       4.451492       121.1313 
 1335   0.0000       4.458344       121.3177 
 1336   0.0000       4.462132       121.4208 
 1337   0.0000       4.471267       121.6694 
 1338   0.0000       4.482534       121.9759 
 1339   0.0000       4.486864       122.0938 
 1340   0.0000       4.490644       122.1966 
 1341   0.0000       4.492240       122.2401 
 1342   0.0000       4.498303       122.4050 
 1343   0.0000       4.506398       122.6253 
 1344   0.0000       4.519673       122.9865 
 1345   0.0000       4.536959       123.4569 
 1346   0.0000       4.538044       123.4865 
 1347   0.0000       4.546722       123.7226 
 1348   0.0000       4.554514       123.9346 
 1349   0.0000       4.564094       124.1953 
 1350   0.0000       4.567881       124.2984 
 1351   0.0000       4.573917       124.4626 
 1352   0.0000       4.581370       124.6654 
 1353   0.0000       4.584885       124.7611 
 1354   0.0000       4.590224       124.9063 
 1355   0.0000       4.629334       125.9706 
 1356   0.0000       4.636702       126.1711 
 1357   0.0000       4.649881       126.5297 
 1358   0.0000       4.659932       126.8032 
 1359   0.0000       4.661945       126.8580 
 1360   0.0000       4.670909       127.1019 
 1361   0.0000       4.678875       127.3187 
 1362   0.0000       4.686717       127.5320 
 1363   0.0000       4.687338       127.5490 
 1364   0.0000       4.698144       127.8430 
 1365   0.0000       4.702503       127.9616 
 1366   0.0000       4.713891       128.2715 
 1367   0.0000       4.722102       128.4949 
 1368   0.0000       4.731409       128.7482 
 1369   0.0000       4.739669       128.9730 
 1370   0.0000       4.750933       129.2795 
 1371   0.0000       4.758022       129.4724 
 1372   0.0000       4.770271       129.8057 
 1373   0.0000       4.774087       129.9095 
 1374   0.0000       4.778588       130.0320 
 1375   0.0000       4.786436       130.2456 
 1376   0.0000       4.790166       130.3470 
 1377   0.0000       4.804438       130.7354 
 1378   0.0000       4.815415       131.0341 
 1379   0.0000       4.828040       131.3776 
 1380   0.0000       4.848862       131.9442 
 1381   0.0000       4.853131       132.0604 
 1382   0.0000       4.872561       132.5891 
 1383   0.0000       4.882513       132.8599 
 1384   0.0000       4.887922       133.0071 
 1385   0.0000       4.901543       133.3778 
 1386   0.0000       4.905378       133.4821 
 1387   0.0000       4.908352       133.5630 
 1388   0.0000       4.914178       133.7216 
 1389   0.0000       4.920271       133.8874 
 1390   0.0000       4.923541       133.9764 
 1391   0.0000       4.925139       134.0199 
 1392   0.0000       4.932626       134.2236 
 1393   0.0000       4.949596       134.6854 
 1394   0.0000       4.963666       135.0682 
 1395   0.0000       4.971075       135.2698 
 1396   0.0000       4.981222       135.5460 
 1397   0.0000       4.996045       135.9493 
 1398   0.0000       5.000599       136.0732 
 1399   0.0000       5.011963       136.3824 
 1400   0.0000       5.019368       136.5839 
 1401   0.0000       5.031694       136.9194 
 1402   0.0000       5.039174       137.1229 
 1403   0.0000       5.058413       137.6464 
 1404   0.0000       5.105938       138.9396 
 1405   0.0000       5.112296       139.1126 
 1406   0.0000       5.119804       139.3170 
 1407   0.0000       5.132510       139.6627 
 1408   0.0000       5.138849       139.8352 
 1409   0.0000       5.157061       140.3308 
 1410   0.0000       5.169401       140.6666 
 1411   0.0000       5.182887       141.0335 
 1412   0.0000       5.200883       141.5232 
 1413   0.0000       5.211972       141.8250 
 1414   0.0000       5.220184       142.0484 
 1415   0.0000       5.221183       142.0756 
 1416   0.0000       5.234406       142.4354 
 1417   0.0000       5.249591       142.8486 
 1418   0.0000       5.254903       142.9932 
 1419   0.0000       5.255959       143.0219 
 1420   0.0000       5.264873       143.2645 
 1421   0.0000       5.268238       143.3560 
 1422   0.0000       5.272188       143.4635 
 1423   0.0000       5.272964       143.4847 
 1424   0.0000       5.284200       143.7904 
 1425   0.0000       5.296845       144.1345 
 1426   0.0000       5.302174       144.2795 
 1427   0.0000       5.310482       144.5056 
 1428   0.0000       5.325745       144.9209 
 1429   0.0000       5.332336       145.1002 
 1430   0.0000       5.347164       145.5037 
 1431   0.0000       5.371851       146.1755 
 1432   0.0000       5.377284       146.3233 
 1433   0.0000       5.381253       146.4313 
 1434   0.0000       5.388099       146.6176 
 1435   0.0000       5.393382       146.7614 
 1436   0.0000       5.409970       147.2128 
 1437   0.0000       5.416518       147.3910 
 1438   0.0000       5.423745       147.5876 
 1439   0.0000       5.433960       147.8656 
 1440   0.0000       5.462518       148.6427 
 1441   0.0000       5.476077       149.0116 
 1442   0.0000       5.477311       149.0452 
 1443   0.0000       5.483485       149.2132 
 1444   0.0000       5.494622       149.5163 
 1445   0.0000       5.519257       150.1866 
 1446   0.0000       5.557082       151.2159 
 1447   0.0000       5.586839       152.0256 
 1448   0.0000       5.592932       152.1914 
 1449   0.0000       5.598348       152.3388 
 1450   0.0000       5.602972       152.4646 
 1451   0.0000       5.608139       152.6052 
 1452   0.0000       5.636294       153.3714 
 1453   0.0000       5.680481       154.5737 
 1454   0.0000       5.700386       155.1154 
 1455   0.0000       5.711917       155.4292 
 1456   0.0000       5.722069       155.7054 
 1457   0.0000       5.729794       155.9156 
 1458   0.0000       5.764445       156.8585 
 1459   0.0000       5.783994       157.3905 
 1460   0.0000       5.791710       157.6004 
 1461   0.0000       5.821104       158.4003 
 1462   0.0000       5.839004       158.8874 
 1463   0.0000       5.921692       161.1374 
 1464   0.0000       5.937765       161.5748 
 1465   0.0000       5.976524       162.6295 
 1466   0.0000       6.033920       164.1913 
 1467   0.0000       6.050218       164.6348 
 1468   0.0000       6.147471       167.2812 
 1469   0.0000       6.154291       167.4668 
 1470   0.0000       6.178905       168.1366 
 1471   0.0000       6.209424       168.9670 
 1472   0.0000       6.252302       170.1338 
 1473   0.0000       6.278319       170.8417 
 1474   0.0000       6.403268       174.2418 
 1475   0.0000       6.419666       174.6880 
 1476   0.0000       6.456087       175.6790 
 1477   0.0000       6.481860       176.3804 
 1478   0.0000       6.527671       177.6270 
 1479   0.0000       6.537963       177.9070 
 1480   0.0000       6.566577       178.6857 
 1481   0.0000       6.589587       179.3118 
 1482   0.0000       6.626078       180.3047 
 1483   0.0000       6.668480       181.4586 
 1484   0.0000       6.702311       182.3792 
 1485   0.0000       6.765645       184.1025 
 1486   0.0000       6.847511       186.3303 
 1487   0.0000       6.858471       186.6285 
 1488   0.0000       6.927560       188.5085 
 1489   0.0000       6.938492       188.8060 
 1490   0.0000       6.970689       189.6821 
 1491   0.0000       7.012945       190.8319 
 1492   0.0000       7.106806       193.3860 
 1493   0.0000       7.124200       193.8593 
 1494   0.0000       7.185572       195.5294 
 1495   0.0000       7.226096       196.6321 
 1496   0.0000       7.280385       198.1093 
 1497   0.0000       7.299817       198.6381 
 1498   0.0000       7.323370       199.2790 
 1499   0.0000       7.414679       201.7637 
 1500   0.0000      22.172463       603.3434 
 1501   0.0000      22.279908       606.2671 
 1502   0.0000      22.367173       608.6417 
 1503   0.0000      22.426990       610.2694 
 1504   0.0000      22.503700       612.3568 
 1505   0.0000      22.549349       613.5990 
 1506   0.0000      22.558989       613.8613 
 1507   0.0000      22.577536       614.3660 
 1508   0.0000      22.622951       615.6018 
 1509   0.0000      22.669261       616.8619 
 1510   0.0000      22.683280       617.2434 
 1511   0.0000      22.707341       617.8982 
 1512   0.0000      22.709835       617.9660 
 1513   0.0000      22.714077       618.0814 
 1514   0.0000      22.730454       618.5271 
 1515   0.0000      22.743308       618.8769 
 1516   0.0000      22.781806       619.9245 
 1517   0.0000      22.834658       621.3626 
 1518   0.0000      22.855419       621.9276 
 1519   0.0000      22.875157       622.4647 
 1520   0.0000      22.884185       622.7103 
 1521   0.0000      22.917313       623.6118 
 1522   0.0000      22.920825       623.7074 
 1523   0.0000      22.925754       623.8415 
 1524   0.0000      22.953630       624.6000 
 1525   0.0000      22.975513       625.1955 
 1526   0.0000      22.982539       625.3867 
 1527   0.0000      23.051581       627.2654 
 1528   0.0000      23.106436       628.7581 
 1529   0.0000      23.285906       633.6417 
 1530   0.0000      23.311200       634.3300 
 1531   0.0000      23.384160       636.3154 
 1532   0.0000      23.469180       638.6289 
 1533   0.0000      23.492264       639.2570 
 1534   0.0000      23.709538       645.1693 
 1535   0.0000      23.743106       646.0828 
 1536   0.0000      32.903128       895.3396 
 1537   0.0000      33.058247       899.5606 
 1538   0.0000      44.113191      1200.3810 
 1539   0.0000      44.294098      1205.3037 
 1540   0.0000      44.371200      1207.4017 
 1541   0.0000      44.395837      1208.0721 

                    ********************************
                    * MULLIKEN POPULATION ANALYSIS *
                    ********************************

-----------------------
MULLIKEN ATOMIC CHARGES
-----------------------
   0 O :   -0.462266
   1 O :   -0.294367
   2 N :   -0.192296
   3 N :    0.330089
   4 C :    0.223867
   5 C :    0.199597
   6 H :    0.204274
   7 C :   -0.065497
   8 C :   -0.160188
   9 H :    0.162078
  10 C :   -0.203405
  11 H :    0.156787
  12 C :   -0.094697
  13 H :    0.159423
  14 C :   -0.209715
  15 H :    0.154705
  16 C :   -0.195317
  17 H :    0.160404
  18 C :    0.153291
  19 C :   -0.426897
  20 H :    0.145755
  21 H :    0.149655
  22 H :    0.139886
  23 C :   -0.423075
  24 H :    0.137540
  25 H :    0.151572
  26 H :    0.149432
  27 C :   -0.441003
  28 H :    0.150915
  29 H :    0.151245
  30 H :    0.152933
  31 C :    0.034088
  32 C :   -0.024107
  33 C :   -0.144706
  34 H :    0.164253
  35 C :   -0.213211
  36 H :    0.158720
  37 C :   -0.158455
  38 H :    0.161718
  39 C :   -0.244618
  40 H :    0.155670
  41 C :    0.115733
  42 C :   -0.438887
  43 H :    0.140860
  44 H :    0.136918
  45 H :    0.158775
  46 C :   -0.438650
  47 H :    0.145762
  48 H :    0.110036
  49 H :    0.141776
  50 C :   -0.458940
  51 H :    0.150034
  52 H :    0.150366
  53 H :    0.152105
  54 C :    0.257624
  55 C :    0.128700
  56 C :   -0.248051
  57 H :    0.158840
  58 C :   -0.143375
  59 H :    0.161984
  60 C :   -0.139134
  61 H :    0.162050
  62 C :   -0.151520
  63 H :    0.159748
  64 C :   -0.172341
  65 H :    0.179990
  66 H :    0.165282
  67 O :   -0.612672
  68 C :    0.436107
  69 C :    0.144938
  70 C :   -0.268789
  71 H :    0.143505
  72 C :   -0.141519
  73 H :    0.154849
  74 C :   -0.153336
  75 H :    0.156977
  76 C :   -0.150636
  77 H :    0.152837
  78 C :   -0.227328
  79 H :    0.171328
  80 O :   -0.637321
  81 H :    0.291300
Sum of atomic charges:   -0.0000000

--------------------------------
MULLIKEN REDUCED ORBITAL CHARGES
--------------------------------
  0 O s       :     3.874718  s :     3.874718
      pz      :     1.319368  p :     4.555252
      px      :     1.703462
      py      :     1.532422
      dz2     :     0.011192  d :     0.030570
      dxz     :     0.007561
      dyz     :     0.008980
      dx2y2   :     0.001729
      dxy     :     0.001108
      f0      :     0.000575  f :     0.001726
      f+1     :     0.000440
      f-1     :     0.000469
      f+2     :     0.000108
      f-2     :     0.000106
      f+3     :     0.000015
      f-3     :     0.000013
  1 O s       :     3.806492  s :     3.806492
      pz      :     1.682983  p :     4.453477
      px      :     1.385448
      py      :     1.385045
      dz2     :     0.004589  d :     0.032406
      dxz     :     0.002437
      dyz     :     0.008329
      dx2y2   :     0.007879
      dxy     :     0.009172
      f0      :     0.000175  f :     0.001992
      f+1     :     0.000055
      f-1     :     0.000455
      f+2     :     0.000307
      f-2     :     0.000261
      f+3     :     0.000346
      f-3     :     0.000393
  2 N s       :     3.430429  s :     3.430429
      pz      :     1.133443  p :     3.696924
      px      :     1.086491
      py      :     1.476990
      dz2     :     0.014953  d :     0.060716
      dxz     :     0.013768
      dyz     :     0.005963
      dx2y2   :     0.013056
      dxy     :     0.012976
      f0      :     0.000513  f :     0.004226
      f+1     :     0.000695
      f-1     :     0.000419
      f+2     :     0.000500
      f-2     :     0.000646
      f+3     :     0.000682
      f-3     :     0.000772
  3 N s       :     3.146257  s :     3.146257
      pz      :     1.163719  p :     3.439435
      px      :     1.195672
      py      :     1.080043
      dz2     :     0.013992  d :     0.081142
      dxz     :     0.012555
      dyz     :     0.022719
      dx2y2   :     0.018021
      dxy     :     0.013856
      f0      :     0.000369  f :     0.003076
      f+1     :     0.000254
      f-1     :     0.000563
      f+2     :     0.000652
      f-2     :     0.000425
      f+3     :     0.000428
      f-3     :     0.000385
  4 C s       :     3.125786  s :     3.125786
      pz      :     0.756372  p :     2.365916
      px      :     0.853756
      py      :     0.755788
      dz2     :     0.049314  d :     0.262007
      dxz     :     0.091476
      dyz     :     0.061064
      dx2y2   :     0.022617
      dxy     :     0.037537
      f0      :     0.003623  f :     0.022424
      f+1     :     0.007183
      f-1     :     0.003174
      f+2     :     0.002223
      f-2     :     0.002818
      f+3     :     0.001485
      f-3     :     0.001917
  5 C s       :     2.993918  s :     2.993918
      pz      :     0.854964  p :     2.652755
      px      :     0.819598
      py      :     0.978193
      dz2     :     0.033357  d :     0.144083
      dxz     :     0.036257
      dyz     :     0.022684
      dx2y2   :     0.028011
      dxy     :     0.023775
      f0      :     0.001466  f :     0.009647
      f+1     :     0.002167
      f-1     :     0.000787
      f+2     :     0.001959
      f-2     :     0.001683
      f+3     :     0.000810
      f-3     :     0.000776
  6 H s       :     0.772151  s :     0.772151
      pz      :     0.005430  p :     0.023575
      px      :     0.004918
      py      :     0.013226
  7 C s       :     3.374997  s :     3.374997
      pz      :     0.790276  p :     2.537907
      px      :     0.956900
      py      :     0.790731
      dz2     :     0.032865  d :     0.142456
      dxz     :     0.018582
      dyz     :     0.043362
      dx2y2   :     0.021302
      dxy     :     0.026346
      f0      :     0.002081  f :     0.010136
      f+1     :     0.001123
      f-1     :     0.001297
      f+2     :     0.002374
      f-2     :     0.000884
      f+3     :     0.001706
      f-3     :     0.000671
  8 C s       :     3.242106  s :     3.242106
      pz      :     0.949434  p :     2.814433
      px      :     0.945105
      py      :     0.919893
      dz2     :     0.020113  d :     0.096267
      dxz     :     0.011327
      dyz     :     0.031792
      dx2y2   :     0.012984
      dxy     :     0.020051
      f0      :     0.001389  f :     0.007382
      f+1     :     0.000757
      f-1     :     0.000872
      f+2     :     0.001686
      f-2     :     0.000560
      f+3     :     0.001511
      f-3     :     0.000609
  9 H s       :     0.815333  s :     0.815333
      pz      :     0.010925  p :     0.022589
      px      :     0.005186
      py      :     0.006477
 10 C s       :     3.226782  s :     3.226782
      pz      :     0.925982  p :     2.876299
      px      :     0.955590
      py      :     0.994727
      dz2     :     0.029978  d :     0.093095
      dxz     :     0.018750
      dyz     :     0.020217
      dx2y2   :     0.016261
      dxy     :     0.007889
      f0      :     0.001666  f :     0.007229
      f+1     :     0.000899
      f-1     :     0.000999
      f+2     :     0.001526
      f-2     :     0.000952
      f+3     :     0.000415
      f-3     :     0.000772
 11 H s       :     0.821139  s :     0.821139
      pz      :     0.003716  p :     0.022073
      px      :     0.004461
      py      :     0.013897
 12 C s       :     3.149625  s :     3.149625
      pz      :     0.963054  p :     2.843272
      px      :     0.948547
      py      :     0.931671
      dz2     :     0.018249  d :     0.094612
      dxz     :     0.009666
      dyz     :     0.033524
      dx2y2   :     0.013365
      dxy     :     0.019808
      f0      :     0.001364  f :     0.007189
      f+1     :     0.000751
      f-1     :     0.000809
      f+2     :     0.001634
      f-2     :     0.000579
      f+3     :     0.001456
      f-3     :     0.000595
 13 H s       :     0.818573  s :     0.818573
      pz      :     0.010480  p :     0.022004
      px      :     0.005457
      py      :     0.006068
 14 C s       :     3.229860  s :     3.229860
      pz      :     0.980888  p :     2.878459
      px      :     0.958028
      py      :     0.939543
      dz2     :     0.019875  d :     0.094138
      dxz     :     0.009394
      dyz     :     0.031954
      dx2y2   :     0.013279
      dxy     :     0.019635
      f0      :     0.001408  f :     0.007257
      f+1     :     0.000750
      f-1     :     0.000833
      f+2     :     0.001680
      f-2     :     0.000526
      f+3     :     0.001461
      f-3     :     0.000601
 15 H s       :     0.823184  s :     0.823184
      pz      :     0.010493  p :     0.022112
      px      :     0.005307
      py      :     0.006311
 16 C s       :     3.221620  s :     3.221620
      pz      :     0.932763  p :     2.869520
      px      :     0.947901
      py      :     0.988856
      dz2     :     0.031856  d :     0.096759
      dxz     :     0.019785
      dyz     :     0.020730
      dx2y2   :     0.016864
      dxy     :     0.007523
      f0      :     0.001740  f :     0.007418
      f+1     :     0.000944
      f-1     :     0.001059
      f+2     :     0.001499
      f-2     :     0.000991
      f+3     :     0.000400
      f-3     :     0.000787
 17 H s       :     0.817415  s :     0.817415
      pz      :     0.003762  p :     0.022181
      px      :     0.004419
      py      :     0.014000
 18 C s       :     3.050514  s :     3.050514
      pz      :     0.903297  p :     2.570910
      px      :     0.771034
      py      :     0.896579
      dz2     :     0.041949  d :     0.212102
      dxz     :     0.038438
      dyz     :     0.040851
      dx2y2   :     0.045135
      dxy     :     0.045729
      f0      :     0.001829  f :     0.013184
      f+1     :     0.001637
      f-1     :     0.001542
      f+2     :     0.002218
      f-2     :     0.001788
      f+3     :     0.002452
      f-3     :     0.001717
 19 C s       :     3.271231  s :     3.271231
      pz      :     1.074459  p :     3.096348
      px      :     1.085304
      py      :     0.936585
      dz2     :     0.006776  d :     0.055874
      dxz     :     0.010853
      dyz     :     0.015703
      dx2y2   :     0.008401
      dxy     :     0.014141
      f0      :     0.000166  f :     0.003444
      f+1     :     0.000489
      f-1     :     0.000575
      f+2     :     0.000777
      f-2     :     0.000310
      f+3     :     0.000534
      f-3     :     0.000592
 20 H s       :     0.832475  s :     0.832475
      pz      :     0.009564  p :     0.021769
      px      :     0.007783
      py      :     0.004422
 21 H s       :     0.829047  s :     0.829047
      pz      :     0.005059  p :     0.021298
      px      :     0.010392
      py      :     0.005847
 22 H s       :     0.839024  s :     0.839024
      pz      :     0.008632  p :     0.021090
      px      :     0.005568
      py      :     0.006890
 23 C s       :     3.264043  s :     3.264043
      pz      :     0.998189  p :     3.099777
      px      :     1.066264
      py      :     1.035324
      dz2     :     0.015158  d :     0.055815
      dxz     :     0.013593
      dyz     :     0.006740
      dx2y2   :     0.014458
      dxy     :     0.005865
      f0      :     0.000475  f :     0.003440
      f+1     :     0.000710
      f-1     :     0.000387
      f+2     :     0.000873
      f-2     :     0.000414
      f+3     :     0.000097
      f-3     :     0.000484
 24 H s       :     0.841362  s :     0.841362
      pz      :     0.004710  p :     0.021098
      px      :     0.004487
      py      :     0.011901
 25 H s       :     0.827137  s :     0.827137
      pz      :     0.005111  p :     0.021292
      px      :     0.010932
      py      :     0.005249
 26 H s       :     0.828827  s :     0.828827
      pz      :     0.009880  p :     0.021741
      px      :     0.007492
      py      :     0.004370
 27 C s       :     3.281089  s :     3.281089
      pz      :     0.976322  p :     3.099040
      px      :     1.033534
      py      :     1.089184
      dz2     :     0.013381  d :     0.057317
      dxz     :     0.008566
      dyz     :     0.015463
      dx2y2   :     0.011745
      dxy     :     0.008162
      f0      :     0.000492  f :     0.003556
      f+1     :     0.000715
      f-1     :     0.000338
      f+2     :     0.000723
      f-2     :     0.000698
      f+3     :     0.000095
      f-3     :     0.000496
 28 H s       :     0.827649  s :     0.827649
      pz      :     0.004588  p :     0.021437
      px      :     0.011189
      py      :     0.005660
 29 H s       :     0.827876  s :     0.827876
      pz      :     0.005152  p :     0.020879
      px      :     0.004429
      py      :     0.011298
 30 H s       :     0.826200  s :     0.826200
      pz      :     0.009281  p :     0.020867
      px      :     0.005077
      py      :     0.006509
 31 C s       :     3.012600  s :     3.012600
      pz      :     1.031396  p :     2.789458
      px      :     0.959588
      py      :     0.798474
      dz2     :     0.014984  d :     0.151676
      dxz     :     0.029895
      dyz     :     0.023204
      dx2y2   :     0.047173
      dxy     :     0.036419
      f0      :     0.001423  f :     0.012179
      f+1     :     0.000915
      f-1     :     0.001575
      f+2     :     0.001686
      f-2     :     0.001471
      f+3     :     0.002947
      f-3     :     0.002162
 32 C s       :     3.383445  s :     3.383445
      pz      :     0.844432  p :     2.499417
      px      :     0.915893
      py      :     0.739092
      dz2     :     0.016637  d :     0.131757
      dxz     :     0.027333
      dyz     :     0.016677
      dx2y2   :     0.033435
      dxy     :     0.037676
      f0      :     0.000873  f :     0.009488
      f+1     :     0.001062
      f-1     :     0.001372
      f+2     :     0.001029
      f-2     :     0.001415
      f+3     :     0.001945
      f-3     :     0.001793
 33 C s       :     3.185407  s :     3.185407
      pz      :     0.945059  p :     2.857594
      px      :     0.988355
      py      :     0.924181
      dz2     :     0.011991  d :     0.094224
      dxz     :     0.017087
      dyz     :     0.011516
      dx2y2   :     0.021617
      dxy     :     0.032013
      f0      :     0.000700  f :     0.007481
      f+1     :     0.000689
      f-1     :     0.001445
      f+2     :     0.001023
      f-2     :     0.000907
      f+3     :     0.001362
      f-3     :     0.001356
 34 H s       :     0.811536  s :     0.811536
      pz      :     0.005154  p :     0.024211
      px      :     0.010923
      py      :     0.008134
 35 C s       :     3.243595  s :     3.243595
      pz      :     0.951328  p :     2.867015
      px      :     0.945579
      py      :     0.970109
      dz2     :     0.006940  d :     0.095346
      dxz     :     0.022264
      dyz     :     0.010100
      dx2y2   :     0.032093
      dxy     :     0.023949
      f0      :     0.000920  f :     0.007255
      f+1     :     0.000920
      f-1     :     0.000686
      f+2     :     0.000920
      f-2     :     0.000999
      f+3     :     0.001691
      f-3     :     0.001120
 36 H s       :     0.819295  s :     0.819295
      pz      :     0.006346  p :     0.021986
      px      :     0.003767
      py      :     0.011872
 37 C s       :     3.207368  s :     3.207368
      pz      :     0.962945  p :     2.851701
      px      :     0.955276
      py      :     0.933480
      dz2     :     0.010737  d :     0.092071
      dxz     :     0.012718
      dyz     :     0.015300
      dx2y2   :     0.027646
      dxy     :     0.025670
      f0      :     0.000713  f :     0.007314
      f+1     :     0.000610
      f-1     :     0.001510
      f+2     :     0.000668
      f-2     :     0.001105
      f+3     :     0.001724
      f-3     :     0.000984
 38 H s       :     0.816187  s :     0.816187
      pz      :     0.004792  p :     0.022095
      px      :     0.012834
      py      :     0.004469
 39 C s       :     3.370722  s :     3.370722
      pz      :     0.930130  p :     2.766658
      px      :     0.940082
      py      :     0.896446
      dz2     :     0.014152  d :     0.099402
      dxz     :     0.017442
      dyz     :     0.015860
      dx2y2   :     0.020085
      dxy     :     0.031864
      f0      :     0.000815  f :     0.007836
      f+1     :     0.000721
      f-1     :     0.001601
      f+2     :     0.001019
      f-2     :     0.000862
      f+3     :     0.001427
      f-3     :     0.001392
 40 H s       :     0.820622  s :     0.820622
      pz      :     0.004907  p :     0.023709
      px      :     0.010635
      py      :     0.008167
 41 C s       :     2.967228  s :     2.967228
      pz      :     0.907495  p :     2.720903
      px      :     0.876507
      py      :     0.936902
      dz2     :     0.039660  d :     0.186037
      dxz     :     0.036183
      dyz     :     0.036035
      dx2y2   :     0.040218
      dxy     :     0.033942
      f0      :     0.001360  f :     0.010099
      f+1     :     0.001764
      f-1     :     0.001960
      f+2     :     0.000746
      f-2     :     0.000960
      f+3     :     0.001388
      f-3     :     0.001920
 42 C s       :     3.265243  s :     3.265243
      pz      :     0.923989  p :     3.111049
      px      :     1.096006
      py      :     1.091054
      dz2     :     0.008615  d :     0.059236
      dxz     :     0.017909
      dyz     :     0.017896
      dx2y2   :     0.008084
      dxy     :     0.006732
      f0      :     0.001106  f :     0.003359
      f+1     :     0.000785
      f-1     :     0.000833
      f+2     :    -0.000012
      f-2     :    -0.000029
      f+3     :     0.000395
      f-3     :     0.000281
 43 H s       :     0.838028  s :     0.838028
      pz      :     0.005520  p :     0.021112
      px      :     0.004876
      py      :     0.010716
 44 H s       :     0.841667  s :     0.841667
      pz      :     0.005399  p :     0.021415
      px      :     0.011165
      py      :     0.004851
 45 H s       :     0.818382  s :     0.818382
      pz      :     0.006333  p :     0.022842
      px      :     0.007465
      py      :     0.009045
 46 C s       :     3.253399  s :     3.253399
      pz      :     1.066965  p :     3.123633
      px      :     1.085051
      py      :     0.971616
      dz2     :     0.019560  d :     0.058333
      dxz     :     0.004382
      dyz     :     0.006985
      dx2y2   :     0.016114
      dxy     :     0.011293
      f0      :     0.000826  f :     0.003286
      f+1     :     0.000120
      f-1     :     0.000575
      f+2     :     0.000250
      f-2     :     0.000206
      f+3     :     0.000796
      f-3     :     0.000513
 47 H s       :     0.832910  s :     0.832910
      pz      :     0.012545  p :     0.021327
      px      :     0.004430
      py      :     0.004352
 48 H s       :     0.865660  s :     0.865660
      pz      :     0.005667  p :     0.024304
      px      :     0.006152
      py      :     0.012485
 49 H s       :     0.836810  s :     0.836810
      pz      :     0.005088  p :     0.021414
      px      :     0.011743
      py      :     0.004583
 50 C s       :     3.299751  s :     3.299751
      pz      :     1.069227  p :     3.093523
      px      :     1.029788
      py      :     0.994508
      dz2     :     0.016318  d :     0.062055
      dxz     :     0.007229
      dyz     :     0.009773
      dx2y2   :     0.020743
      dxy     :     0.007992
      f0      :     0.001033  f :     0.003611
      f+1     :     0.000172
      f-1     :     0.000301
      f+2     :     0.000155
      f-2     :     0.000379
      f+3     :     0.000720
      f-3     :     0.000851
 51 H s       :     0.828883  s :     0.828883
      pz      :     0.005451  p :     0.021083
      px      :     0.004921
      py      :     0.010711
 52 H s       :     0.828727  s :     0.828727
      pz      :     0.012114  p :     0.020908
      px      :     0.004419
      py      :     0.004375
 53 H s       :     0.826427  s :     0.826427
      pz      :     0.005310  p :     0.021468
      px      :     0.011434
      py      :     0.004724
 54 C s       :     3.106646  s :     3.106646
      pz      :     0.837908  p :     2.349362
      px      :     0.731753
      py      :     0.779701
      dz2     :     0.054609  d :     0.265247
      dxz     :     0.029645
      dyz     :     0.090545
      dx2y2   :     0.051508
      dxy     :     0.038939
      f0      :     0.001872  f :     0.021122
      f+1     :     0.001628
      f-1     :     0.006251
      f+2     :     0.002951
      f-2     :     0.002463
      f+3     :     0.002996
      f-3     :     0.002961
 55 C s       :     3.296949  s :     3.296949
      pz      :     0.637011  p :     2.431363
      px      :     0.846603
      py      :     0.947750
      dz2     :     0.039517  d :     0.133087
      dxz     :     0.027614
      dyz     :     0.019235
      dx2y2   :     0.024120
      dxy     :     0.022601
      f0      :     0.001354  f :     0.009901
      f+1     :     0.002300
      f-1     :     0.001389
      f+2     :     0.001329
      f-2     :     0.001150
      f+3     :     0.001423
      f-3     :     0.000957
 56 C s       :     3.284004  s :     3.284004
      pz      :     0.942483  p :     2.858852
      px      :     0.955826
      py      :     0.960544
      dz2     :     0.020131  d :     0.097745
      dxz     :     0.031531
      dyz     :     0.023252
      dx2y2   :     0.009253
      dxy     :     0.013577
      f0      :     0.001054  f :     0.007450
      f+1     :     0.001898
      f-1     :     0.001165
      f+2     :     0.000660
      f-2     :     0.001055
      f+3     :     0.000916
      f-3     :     0.000702
 57 H s       :     0.818639  s :     0.818639
      pz      :     0.006636  p :     0.022521
      px      :     0.008847
      py      :     0.007038
 58 C s       :     3.176443  s :     3.176443
      pz      :     0.934248  p :     2.866365
      px      :     0.977170
      py      :     0.954946
      dz2     :     0.021918  d :     0.093344
      dxz     :     0.028876
      dyz     :     0.020606
      dx2y2   :     0.012901
      dxy     :     0.009043
      f0      :     0.001019  f :     0.007222
      f+1     :     0.001677
      f-1     :     0.001327
      f+2     :     0.000880
      f-2     :     0.000730
      f+3     :     0.000925
      f-3     :     0.000664
 59 H s       :     0.815892  s :     0.815892
      pz      :     0.005839  p :     0.022124
      px      :     0.011019
      py      :     0.005267
 60 C s       :     3.192079  s :     3.192079
      pz      :     0.987934  p :     2.844685
      px      :     0.925903
      py      :     0.930848
      dz2     :     0.026873  d :     0.095199
      dxz     :     0.019142
      dyz     :     0.010090
      dx2y2   :     0.020333
      dxy     :     0.018762
      f0      :     0.000660  f :     0.007171
      f+1     :     0.001603
      f-1     :     0.000682
      f+2     :     0.001027
      f-2     :     0.000922
      f+3     :     0.001378
      f-3     :     0.000898
 61 H s       :     0.815967  s :     0.815967
      pz      :     0.013430  p :     0.021983
      px      :     0.003925
      py      :     0.004629
 62 C s       :     3.187840  s :     3.187840
      pz      :     0.939332  p :     2.862698
      px      :     0.958214
      py      :     0.965152
      dz2     :     0.020660  d :     0.093760
      dxz     :     0.032415
      dyz     :     0.018623
      dx2y2   :     0.009386
      dxy     :     0.012676
      f0      :     0.001008  f :     0.007223
      f+1     :     0.001874
      f-1     :     0.001150
      f+2     :     0.000620
      f-2     :     0.000933
      f+3     :     0.000875
      f-3     :     0.000762
 63 H s       :     0.818160  s :     0.818160
      pz      :     0.006290  p :     0.022092
      px      :     0.008997
      py      :     0.006805
 64 C s       :     3.210523  s :     3.210523
      pz      :     0.932959  p :     2.854921
      px      :     0.994333
      py      :     0.927628
      dz2     :     0.023522  d :     0.099598
      dxz     :     0.030264
      dyz     :     0.023406
      dx2y2   :     0.014260
      dxy     :     0.008146
      f0      :     0.001052  f :     0.007299
      f+1     :     0.001632
      f-1     :     0.001377
      f+2     :     0.000988
      f-2     :     0.000712
      f+3     :     0.000933
      f-3     :     0.000605
 65 H s       :     0.796439  s :     0.796439
      pz      :     0.006511  p :     0.023571
      px      :     0.011936
      py      :     0.005124
 66 H s       :     0.787729  s :     0.787729
      pz      :     0.012341  p :     0.046989
      px      :     0.026059
      py      :     0.008590
 67 O s       :     3.858784  s :     3.858784
      pz      :     1.805514  p :     4.726412
      px      :     1.459568
      py      :     1.461330
      dz2     :     0.003269  d :     0.025781
      dxz     :     0.003986
      dyz     :     0.003630
      dx2y2   :     0.007944
      dxy     :     0.006951
      f0      :     0.000187  f :     0.001695
      f+1     :     0.000172
      f-1     :     0.000172
      f+2     :     0.000042
      f-2     :     0.000300
      f+3     :     0.000421
      f-3     :     0.000401
 68 C s       :     3.054919  s :     3.054919
      pz      :     0.764383  p :     2.226930
      px      :     0.723488
      py      :     0.739059
      dz2     :     0.051108  d :     0.256146
      dxz     :     0.066513
      dyz     :     0.052906
      dx2y2   :     0.059434
      dxy     :     0.026185
      f0      :     0.006498  f :     0.025898
      f+1     :     0.003412
      f-1     :     0.002834
      f+2     :     0.001958
      f-2     :     0.005819
      f+3     :     0.002863
      f-3     :     0.002515
 69 C s       :     3.238651  s :     3.238651
      pz      :     0.793280  p :     2.475971
      px      :     0.837624
      py      :     0.845067
      dz2     :     0.028499  d :     0.130551
      dxz     :     0.028645
      dyz     :     0.029978
      dx2y2   :     0.023799
      dxy     :     0.019630
      f0      :     0.002267  f :     0.009890
      f+1     :     0.001461
      f-1     :     0.000923
      f+2     :     0.000783
      f-2     :     0.002245
      f+3     :     0.000869
      f-3     :     0.001342
 70 C s       :     3.258733  s :     3.258733
      pz      :     0.996436  p :     2.903270
      px      :     0.950573
      py      :     0.956261
      dz2     :     0.021359  d :     0.099507
      dxz     :     0.015512
      dyz     :     0.027861
      dx2y2   :     0.021157
      dxy     :     0.013619
      f0      :     0.001376  f :     0.007279
      f+1     :     0.000673
      f-1     :     0.000960
      f+2     :     0.000692
      f-2     :     0.001522
      f+3     :     0.000787
      f-3     :     0.001269
 71 H s       :     0.833806  s :     0.833806
      pz      :     0.011723  p :     0.022689
      px      :     0.004176
      py      :     0.006790
 72 C s       :     3.173419  s :     3.173419
      pz      :     0.926360  p :     2.866404
      px      :     0.964589
      py      :     0.975455
      dz2     :     0.031628  d :     0.094493
      dxz     :     0.020168
      dyz     :     0.019294
      dx2y2   :     0.007994
      dxy     :     0.015409
      f0      :     0.001669  f :     0.007202
      f+1     :     0.001032
      f-1     :     0.000889
      f+2     :     0.000999
      f-2     :     0.001428
      f+3     :     0.000713
      f-3     :     0.000472
 73 H s       :     0.823141  s :     0.823141
      pz      :     0.003768  p :     0.022011
      px      :     0.008107
      py      :     0.010136
 74 C s       :     3.185379  s :     3.185379
      pz      :     0.968215  p :     2.866797
      px      :     0.962143
      py      :     0.936439
      dz2     :     0.017478  d :     0.093998
      dxz     :     0.023040
      dyz     :     0.021556
      dx2y2   :     0.019335
      dxy     :     0.012589
      f0      :     0.001407  f :     0.007162
      f+1     :     0.000988
      f-1     :     0.000617
      f+2     :     0.000502
      f-2     :     0.001643
      f+3     :     0.000755
      f-3     :     0.001250
 75 H s       :     0.821065  s :     0.821065
      pz      :     0.010021  p :     0.021958
      px      :     0.007417
      py      :     0.004519
 76 C s       :     3.182630  s :     3.182630
      pz      :     0.970633  p :     2.866838
      px      :     0.944528
      py      :     0.951677
      dz2     :     0.019363  d :     0.093987
      dxz     :     0.014594
      dyz     :     0.025987
      dx2y2   :     0.019823
      dxy     :     0.014220
      f0      :     0.001311  f :     0.007181
      f+1     :     0.000644
      f-1     :     0.000937
      f+2     :     0.000691
      f-2     :     0.001508
      f+3     :     0.000788
      f-3     :     0.001302
 77 H s       :     0.825160  s :     0.825160
      pz      :     0.010791  p :     0.022004
      px      :     0.004187
      py      :     0.007026
 78 C s       :     3.198610  s :     3.198610
      pz      :     0.944721  p :     2.921676
      px      :     0.978583
      py      :     0.998372
      dz2     :     0.033681  d :     0.099764
      dxz     :     0.021029
      dyz     :     0.020290
      dx2y2   :     0.008453
      dxy     :     0.016311
      f0      :     0.001704  f :     0.007279
      f+1     :     0.001102
      f-1     :     0.000894
      f+2     :     0.001006
      f-2     :     0.001423
      f+3     :     0.000693
      f-3     :     0.000457
 79 H s       :     0.805832  s :     0.805832
      pz      :     0.003973  p :     0.022840
      px      :     0.008625
      py      :     0.010242
 80 O s       :     3.843550  s :     3.843550
      pz      :     1.447859  p :     4.765967
      px      :     1.723216
      py      :     1.594891
      dz2     :     0.008052  d :     0.026130
      dxz     :     0.005965
      dyz     :     0.007904
      dx2y2   :     0.002188
      dxy     :     0.002021
      f0      :     0.000393  f :     0.001674
      f+1     :     0.000286
      f-1     :     0.000417
      f+2     :     0.000271
      f-2     :     0.000238
      f+3     :     0.000033
      f-3     :     0.000035
 81 H s       :     0.670358  s :     0.670358
      pz      :     0.020431  p :     0.038342
      px      :     0.006349
      py      :     0.011563


                     *******************************
                     * LOEWDIN POPULATION ANALYSIS *
                     *******************************

----------------------
LOEWDIN ATOMIC CHARGES
----------------------
   0 O :    0.120016
   1 O :    0.167136
   2 N :    0.235435
   3 N :    0.324275
   4 C :   -0.428452
   5 C :   -0.138112
   6 H :    0.202893
   7 C :   -0.153873
   8 C :   -0.105216
   9 H :    0.162334
  10 C :   -0.140411
  11 H :    0.157797
  12 C :   -0.135640
  13 H :    0.157096
  14 C :   -0.142883
  15 H :    0.157470
  16 C :   -0.106344
  17 H :    0.163198
  18 C :   -0.383043
  19 C :   -0.262108
  20 H :    0.128669
  21 H :    0.136385
  22 H :    0.131364
  23 C :   -0.262484
  24 H :    0.131065
  25 H :    0.136411
  26 H :    0.128515
  27 C :   -0.262471
  28 H :    0.138250
  29 H :    0.132891
  30 H :    0.133328
  31 C :   -0.126439
  32 C :   -0.054895
  33 C :   -0.098808
  34 H :    0.168241
  35 C :   -0.132729
  36 H :    0.159192
  37 C :   -0.137733
  38 H :    0.160076
  39 C :   -0.110997
  40 H :    0.174067
  41 C :   -0.313156
  42 C :   -0.260408
  43 H :    0.132035
  44 H :    0.132846
  45 H :    0.120512
  46 C :   -0.259633
  47 H :    0.132995
  48 H :    0.119040
  49 H :    0.135413
  50 C :   -0.267787
  51 H :    0.128736
  52 H :    0.130003
  53 H :    0.135306
  54 C :   -0.305970
  55 C :   -0.139728
  56 C :   -0.085896
  57 H :    0.163350
  58 C :   -0.136535
  59 H :    0.159612
  60 C :   -0.124797
  61 H :    0.158714
  62 C :   -0.135608
  63 H :    0.159350
  64 C :   -0.090300
  65 H :    0.164042
  66 H :    0.226322
  67 O :   -0.048205
  68 C :   -0.615833
  69 C :   -0.138820
  70 C :   -0.113988
  71 H :    0.154230
  72 C :   -0.152632
  73 H :    0.154126
  74 C :   -0.147264
  75 H :    0.154275
  76 C :   -0.152967
  77 H :    0.154080
  78 C :   -0.113701
  79 H :    0.155279
  80 O :   -0.115602
  81 H :    0.225095

-------------------------------
LOEWDIN REDUCED ORBITAL CHARGES
-------------------------------
  0 O s       :     3.374891  s :     3.374891
      pz      :     1.454656  p :     4.429425
      px      :     1.531086
      py      :     1.443683
      dz2     :     0.028471  d :     0.069755
      dxz     :     0.018511
      dyz     :     0.017429
      dx2y2   :     0.003579
      dxy     :     0.001765
      f0      :     0.001979  f :     0.005913
      f+1     :     0.001666
      f-1     :     0.001521
      f+2     :     0.000299
      f-2     :     0.000359
      f+3     :     0.000059
      f-3     :     0.000029
  1 O s       :     3.378555  s :     3.378555
      pz      :     1.560331  p :     4.376989
      px      :     1.318245
      py      :     1.498414
      dz2     :     0.010799  d :     0.070810
      dxz     :     0.004096
      dyz     :     0.021527
      dx2y2   :     0.018916
      dxy     :     0.015470
      f0      :     0.000653  f :     0.006510
      f+1     :     0.000148
      f-1     :     0.001448
      f+2     :     0.001147
      f-2     :     0.000729
      f+3     :     0.001238
      f-3     :     0.001146
  2 N s       :     2.909707  s :     2.909707
      pz      :     1.152196  p :     3.620921
      px      :     1.159479
      py      :     1.309246
      dz2     :     0.055160  d :     0.219164
      dxz     :     0.059198
      dyz     :     0.018949
      dx2y2   :     0.046694
      dxy     :     0.039163
      f0      :     0.001446  f :     0.014773
      f+1     :     0.003628
      f-1     :     0.000980
      f+2     :     0.002300
      f-2     :     0.002208
      f+3     :     0.002263
      f-3     :     0.001949
  3 N s       :     2.925093  s :     2.925093
      pz      :     1.158031  p :     3.483553
      px      :     1.179377
      py      :     1.146145
      dz2     :     0.036916  d :     0.251340
      dxz     :     0.045768
      dyz     :     0.072027
      dx2y2   :     0.061242
      dxy     :     0.035386
      f0      :     0.002289  f :     0.015739
      f+1     :     0.001474
      f-1     :     0.003035
      f+2     :     0.002342
      f-2     :     0.002191
      f+3     :     0.002483
      f-3     :     0.001926
  4 C s       :     2.722537  s :     2.722537
      pz      :     0.948721  p :     2.668624
      px      :     0.933388
      py      :     0.786515
      dz2     :     0.219940  d :     0.902228
      dxz     :     0.285899
      dyz     :     0.192178
      dx2y2   :     0.088314
      dxy     :     0.115897
      f0      :     0.023398  f :     0.135062
      f+1     :     0.044696
      f-1     :     0.019922
      f+2     :     0.013985
      f-2     :     0.014455
      f+3     :     0.008392
      f-3     :     0.010214
  5 C s       :     2.728157  s :     2.728157
      pz      :     0.925869  p :     2.841827
      px      :     0.892055
      py      :     1.023904
      dz2     :     0.100747  d :     0.508248
      dxz     :     0.146613
      dyz     :     0.087985
      dx2y2   :     0.090640
      dxy     :     0.082264
      f0      :     0.010755  f :     0.059880
      f+1     :     0.012362
      f-1     :     0.005878
      f+2     :     0.010267
      f-2     :     0.008389
      f+3     :     0.006384
      f-3     :     0.005844
  6 H s       :     0.734041  s :     0.734041
      pz      :     0.014292  p :     0.063066
      px      :     0.013435
      py      :     0.035340
  7 C s       :     2.700704  s :     2.700704
      pz      :     0.954595  p :     2.870892
      px      :     0.881151
      py      :     1.035146
      dz2     :     0.116271  d :     0.523877
      dxz     :     0.066026
      dyz     :     0.171731
      dx2y2   :     0.080382
      dxy     :     0.089466
      f0      :     0.013143  f :     0.058401
      f+1     :     0.006419
      f-1     :     0.008317
      f+2     :     0.012796
      f-2     :     0.005708
      f+3     :     0.006902
      f-3     :     0.005115
  8 C s       :     2.756221  s :     2.756221
      pz      :     1.001549  p :     2.915128
      px      :     0.883955
      py      :     1.029624
      dz2     :     0.079998  d :     0.390301
      dxz     :     0.037855
      dyz     :     0.138343
      dx2y2   :     0.061396
      dxy     :     0.072709
      f0      :     0.008886  f :     0.043565
      f+1     :     0.004798
      f-1     :     0.006337
      f+2     :     0.008589
      f-2     :     0.003573
      f+3     :     0.006566
      f-3     :     0.004816
  9 H s       :     0.775938  s :     0.775938
      pz      :     0.029047  p :     0.061728
      px      :     0.014821
      py      :     0.017860
 10 C s       :     2.763737  s :     2.763737
      pz      :     1.044475  p :     2.943515
      px      :     0.902890
      py      :     0.996150
      dz2     :     0.130548  d :     0.389778
      dxz     :     0.074796
      dyz     :     0.092698
      dx2y2   :     0.067875
      dxy     :     0.023860
      f0      :     0.009252  f :     0.043381
      f+1     :     0.005607
      f-1     :     0.008030
      f+2     :     0.008390
      f-2     :     0.007142
      f+3     :     0.001666
      f-3     :     0.003294
 11 H s       :     0.781844  s :     0.781844
      pz      :     0.011010  p :     0.060359
      px      :     0.012796
      py      :     0.036553
 12 C s       :     2.765717  s :     2.765717
      pz      :     0.996646  p :     2.934575
      px      :     0.882977
      py      :     1.054952
      dz2     :     0.078608  d :     0.391913
      dxz     :     0.036908
      dyz     :     0.141632
      dx2y2   :     0.061305
      dxy     :     0.073460
      f0      :     0.009024  f :     0.043434
      f+1     :     0.004628
      f-1     :     0.006305
      f+2     :     0.008776
      f-2     :     0.003653
      f+3     :     0.006141
      f-3     :     0.004906
 13 H s       :     0.782628  s :     0.782628
      pz      :     0.028047  p :     0.060275
      px      :     0.015250
      py      :     0.016978
 14 C s       :     2.764380  s :     2.764380
      pz      :     0.998344  p :     2.945958
      px      :     0.895712
      py      :     1.051902
      dz2     :     0.078535  d :     0.389131
      dxz     :     0.034230
      dyz     :     0.143662
      dx2y2   :     0.060805
      dxy     :     0.071898
      f0      :     0.009112  f :     0.043414
      f+1     :     0.004620
      f-1     :     0.006374
      f+2     :     0.008809
      f-2     :     0.003597
      f+3     :     0.006190
      f-3     :     0.004711
 15 H s       :     0.782098  s :     0.782098
      pz      :     0.027902  p :     0.060432
      px      :     0.014952
      py      :     0.017578
 16 C s       :     2.757709  s :     2.757709
      pz      :     1.030674  p :     2.913857
      px      :     0.889327
      py      :     0.993856
      dz2     :     0.130308  d :     0.391321
      dxz     :     0.076212
      dyz     :     0.093548
      dx2y2   :     0.067407
      dxy     :     0.023846
      f0      :     0.009339  f :     0.043457
      f+1     :     0.005427
      f-1     :     0.008195
      f+2     :     0.008166
      f-2     :     0.007441
      f+3     :     0.001581
      f-3     :     0.003309
 17 H s       :     0.776091  s :     0.776091
      pz      :     0.010852  p :     0.060711
      px      :     0.012819
      py      :     0.037040
 18 C s       :     2.698622  s :     2.698622
      pz      :     1.013047  p :     2.881441
      px      :     0.870976
      py      :     0.997419
      dz2     :     0.133360  d :     0.716973
      dxz     :     0.149994
      dyz     :     0.138399
      dx2y2   :     0.152581
      dxy     :     0.142639
      f0      :     0.012952  f :     0.086006
      f+1     :     0.010423
      f-1     :     0.010523
      f+2     :     0.012622
      f-2     :     0.012322
      f+3     :     0.015269
      f-3     :     0.011895
 19 C s       :     2.826153  s :     2.826153
      pz      :     1.071079  p :     3.155995
      px      :     1.072853
      py      :     1.012063
      dz2     :     0.030838  d :     0.255794
      dxz     :     0.049486
      dyz     :     0.069195
      dx2y2   :     0.048105
      dxy     :     0.058170
      f0      :     0.002186  f :     0.024166
      f+1     :     0.002336
      f-1     :     0.005009
      f+2     :     0.003710
      f-2     :     0.002321
      f+3     :     0.004186
      f-3     :     0.004418
 20 H s       :     0.806939  s :     0.806939
      pz      :     0.028310  p :     0.064392
      px      :     0.023078
      py      :     0.013004
 21 H s       :     0.801084  s :     0.801084
      pz      :     0.015099  p :     0.062531
      px      :     0.031444
      py      :     0.015989
 22 H s       :     0.806018  s :     0.806018
      pz      :     0.026689  p :     0.062617
      px      :     0.016973
      py      :     0.018955
 23 C s       :     2.826481  s :     2.826481
      pz      :     1.040352  p :     3.155942
      px      :     1.063616
      py      :     1.051973
      dz2     :     0.067196  d :     0.255917
      dxz     :     0.062635
      dyz     :     0.037968
      dx2y2   :     0.060829
      dxy     :     0.027289
      f0      :     0.004338  f :     0.024145
      f+1     :     0.003905
      f-1     :     0.003773
      f+2     :     0.003892
      f-2     :     0.003419
      f+3     :     0.001533
      f-3     :     0.003284
 24 H s       :     0.806386  s :     0.806386
      pz      :     0.014767  p :     0.062549
      px      :     0.013815
      py      :     0.033967
 25 H s       :     0.801055  s :     0.801055
      pz      :     0.014564  p :     0.062533
      px      :     0.031643
      py      :     0.016326
 26 H s       :     0.807056  s :     0.807056
      pz      :     0.028048  p :     0.064428
      px      :     0.023132
      py      :     0.013249
 27 C s       :     2.827198  s :     2.827198
      pz      :     1.030151  p :     3.152607
      px      :     1.050772
      py      :     1.071684
      dz2     :     0.059658  d :     0.258194
      dxz     :     0.049249
      dyz     :     0.065029
      dx2y2   :     0.050273
      dxy     :     0.033985
      f0      :     0.004301  f :     0.024472
      f+1     :     0.004405
      f-1     :     0.003208
      f+2     :     0.002989
      f-2     :     0.004870
      f+3     :     0.001418
      f-3     :     0.003281
 28 H s       :     0.799093  s :     0.799093
      pz      :     0.014272  p :     0.062657
      px      :     0.031362
      py      :     0.017023
 29 H s       :     0.804414  s :     0.804414
      pz      :     0.014698  p :     0.062695
      px      :     0.013697
      py      :     0.034300
 30 H s       :     0.803965  s :     0.803965
      pz      :     0.026241  p :     0.062707
      px      :     0.016306
      py      :     0.020159
 31 C s       :     2.703369  s :     2.703369
      pz      :     0.907114  p :     2.802181
      px      :     1.057552
      py      :     0.837516
      dz2     :     0.049426  d :     0.554128
      dxz     :     0.092571
      dyz     :     0.081452
      dx2y2   :     0.184872
      dxy     :     0.145807
      f0      :     0.005155  f :     0.066760
      f+1     :     0.005931
      f-1     :     0.006572
      f+2     :     0.008473
      f-2     :     0.009267
      f+3     :     0.018504
      f-3     :     0.012858
 32 C s       :     2.705514  s :     2.705514
      pz      :     0.854687  p :     2.794323
      px      :     0.957931
      py      :     0.981706
      dz2     :     0.062488  d :     0.500743
      dxz     :     0.092086
      dyz     :     0.068092
      dx2y2   :     0.134899
      dxy     :     0.143179
      f0      :     0.004552  f :     0.054315
      f+1     :     0.006183
      f-1     :     0.004593
      f+2     :     0.006537
      f-2     :     0.008595
      f+3     :     0.012154
      f-3     :     0.011700
 33 C s       :     2.749740  s :     2.749740
      pz      :     0.905411  p :     2.915920
      px      :     1.024788
      py      :     0.985722
      dz2     :     0.044957  d :     0.390375
      dxz     :     0.062924
      dyz     :     0.046907
      dx2y2   :     0.092901
      dxy     :     0.142686
      f0      :     0.003620  f :     0.042774
      f+1     :     0.003720
      f-1     :     0.004281
      f+2     :     0.006551
      f-2     :     0.005593
      f+3     :     0.010008
      f-3     :     0.009000
 34 H s       :     0.767571  s :     0.767571
      pz      :     0.014273  p :     0.064188
      px      :     0.028488
      py      :     0.021427
 35 C s       :     2.761613  s :     2.761613
      pz      :     0.889168  p :     2.929263
      px      :     1.068808
      py      :     0.971287
      dz2     :     0.027197  d :     0.397260
      dxz     :     0.083942
      dyz     :     0.040462
      dx2y2   :     0.141539
      dxy     :     0.104120
      f0      :     0.003702  f :     0.044592
      f+1     :     0.006502
      f-1     :     0.001551
      f+2     :     0.004097
      f-2     :     0.007526
      f+3     :     0.012462
      f-3     :     0.008753
 36 H s       :     0.780688  s :     0.780688
      pz      :     0.017414  p :     0.060120
      px      :     0.011234
      py      :     0.031472
 37 C s       :     2.759703  s :     2.759703
      pz      :     0.909693  p :     2.938611
      px      :     1.006127
      py      :     1.022791
      dz2     :     0.045725  d :     0.394487
      dxz     :     0.043505
      dyz     :     0.065526
      dx2y2   :     0.132437
      dxy     :     0.107294
      f0      :     0.003638  f :     0.044932
      f+1     :     0.003649
      f-1     :     0.004837
      f+2     :     0.005006
      f-2     :     0.007436
      f+3     :     0.012034
      f-3     :     0.008332
 38 H s       :     0.779351  s :     0.779351
      pz      :     0.013706  p :     0.060573
      px      :     0.033976
      py      :     0.012891
 39 C s       :     2.750501  s :     2.750501
      pz      :     0.906421  p :     2.918674
      px      :     1.001175
      py      :     1.011078
      dz2     :     0.047000  d :     0.397259
      dxz     :     0.064651
      dyz     :     0.052105
      dx2y2   :     0.092197
      dxy     :     0.141306
      f0      :     0.003797  f :     0.044562
      f+1     :     0.003908
      f-1     :     0.004888
      f+2     :     0.007319
      f-2     :     0.005409
      f+3     :     0.010061
      f-3     :     0.009180
 40 H s       :     0.761357  s :     0.761357
      pz      :     0.014286  p :     0.064576
      px      :     0.028316
      py      :     0.021975
 41 C s       :     2.684865  s :     2.684865
      pz      :     0.985082  p :     2.921737
      px      :     0.944463
      py      :     0.992192
      dz2     :     0.147730  d :     0.637926
      dxz     :     0.112292
      dyz     :     0.116438
      dx2y2   :     0.133639
      dxy     :     0.127826
      f0      :     0.007685  f :     0.068628
      f+1     :     0.011717
      f-1     :     0.012489
      f+2     :     0.007417
      f-2     :     0.008777
      f+3     :     0.008593
      f-3     :     0.011949
 42 C s       :     2.823081  s :     2.823081
      pz      :     1.000791  p :     3.145650
      px      :     1.070245
      py      :     1.074614
      dz2     :     0.055840  d :     0.267585
      dxz     :     0.070881
      dyz     :     0.075296
      dx2y2   :     0.034860
      dxy     :     0.030709
      f0      :     0.005081  f :     0.024092
      f+1     :     0.005595
      f-1     :     0.005716
      f+2     :     0.002314
      f-2     :     0.002462
      f+3     :     0.001675
      f-3     :     0.001250
 43 H s       :     0.805787  s :     0.805787
      pz      :     0.014894  p :     0.062178
      px      :     0.015084
      py      :     0.032200
 44 H s       :     0.804761  s :     0.804761
      pz      :     0.014700  p :     0.062393
      px      :     0.033010
      py      :     0.014682
 45 H s       :     0.813430  s :     0.813430
      pz      :     0.017155  p :     0.066058
      px      :     0.022705
      py      :     0.026198
 46 C s       :     2.819155  s :     2.819155
      pz      :     1.060940  p :     3.147539
      px      :     1.058649
      py      :     1.027949
      dz2     :     0.084305  d :     0.268529
      dxz     :     0.019699
      dyz     :     0.034806
      dx2y2   :     0.072871
      dxy     :     0.056849
      f0      :     0.003448  f :     0.024410
      f+1     :     0.001213
      f-1     :     0.003872
      f+2     :     0.004318
      f-2     :     0.003814
      f+3     :     0.004514
      f-3     :     0.003231
 47 H s       :     0.804399  s :     0.804399
      pz      :     0.035864  p :     0.062607
      px      :     0.013561
      py      :     0.013182
 48 H s       :     0.812057  s :     0.812057
      pz      :     0.016674  p :     0.068903
      px      :     0.019566
      py      :     0.032663
 49 H s       :     0.802316  s :     0.802316
      pz      :     0.015775  p :     0.062271
      px      :     0.033320
      py      :     0.013176
 50 C s       :     2.824211  s :     2.824211
      pz      :     1.064537  p :     3.144063
      px      :     1.045290
      py      :     1.034236
      dz2     :     0.070820  d :     0.275019
      dxz     :     0.030403
      dyz     :     0.043755
      dx2y2   :     0.087259
      dxy     :     0.042782
      f0      :     0.003975  f :     0.024494
      f+1     :     0.001576
      f-1     :     0.002061
      f+2     :     0.003754
      f-2     :     0.004457
      f+3     :     0.004010
      f-3     :     0.004661
 51 H s       :     0.808281  s :     0.808281
      pz      :     0.017192  p :     0.062983
      px      :     0.015185
      py      :     0.030605
 52 H s       :     0.807258  s :     0.807258
      pz      :     0.036287  p :     0.062738
      px      :     0.013479
      py      :     0.012973
 53 H s       :     0.802438  s :     0.802438
      pz      :     0.016162  p :     0.062256
      px      :     0.031833
      py      :     0.014261
 54 C s       :     2.771089  s :     2.771089
      pz      :     0.936483  p :     2.578933
      px      :     0.722616
      py      :     0.919834
      dz2     :     0.170605  d :     0.831865
      dxz     :     0.084162
      dyz     :     0.294492
      dx2y2   :     0.167449
      dxy     :     0.115157
      f0      :     0.011874  f :     0.124084
      f+1     :     0.009473
      f-1     :     0.038573
      f+2     :     0.016774
      f-2     :     0.013948
      f+3     :     0.016789
      f-3     :     0.016652
 55 C s       :     2.701467  s :     2.701467
      pz      :     0.942145  p :     2.881172
      px      :     1.019897
      py      :     0.919130
      dz2     :     0.148022  d :     0.500189
      dxz     :     0.113374
      dyz     :     0.073237
      dx2y2   :     0.084265
      dxy     :     0.081290
      f0      :     0.007627  f :     0.056901
      f+1     :     0.015237
      f-1     :     0.008101
      f+2     :     0.008209
      f-2     :     0.007258
      f+3     :     0.004044
      f-3     :     0.006426
 56 C s       :     2.756655  s :     2.756655
      pz      :     1.030696  p :     2.894292
      px      :     0.974573
      py      :     0.889022
      dz2     :     0.095469  d :     0.391334
      dxz     :     0.128906
      dyz     :     0.079619
      dx2y2   :     0.034615
      dxy     :     0.052725
      f0      :     0.007171  f :     0.043615
      f+1     :     0.012607
      f-1     :     0.006802
      f+2     :     0.004697
      f-2     :     0.004412
      f+3     :     0.003726
      f-3     :     0.004199
 57 H s       :     0.774869  s :     0.774869
      pz      :     0.018115  p :     0.061782
      px      :     0.024340
      py      :     0.019327
 58 C s       :     2.763329  s :     2.763329
      pz      :     1.038585  p :     2.943119
      px      :     0.980711
      py      :     0.923823
      dz2     :     0.100697  d :     0.386673
      dxz     :     0.119984
      dyz     :     0.081041
      dx2y2   :     0.047060
      dxy     :     0.037891
      f0      :     0.007188  f :     0.043414
      f+1     :     0.011517
      f-1     :     0.008185
      f+2     :     0.004321
      f-2     :     0.004777
      f+3     :     0.003403
      f-3     :     0.004024
 59 H s       :     0.779847  s :     0.779847
      pz      :     0.016271  p :     0.060541
      px      :     0.029393
      py      :     0.014877
 60 C s       :     2.766303  s :     2.766303
      pz      :     0.988780  p :     2.923283
      px      :     1.027233
      py      :     0.907271
      dz2     :     0.111467  d :     0.391815
      dxz     :     0.086368
      dyz     :     0.038389
      dx2y2   :     0.078617
      dxy     :     0.076974
      f0      :     0.003542  f :     0.043396
      f+1     :     0.011407
      f-1     :     0.003968
      f+2     :     0.007345
      f-2     :     0.006541
      f+3     :     0.004404
      f-3     :     0.006189
 61 H s       :     0.781043  s :     0.781043
      pz      :     0.035587  p :     0.060243
      px      :     0.011527
      py      :     0.013129
 62 C s       :     2.763268  s :     2.763268
      pz      :     1.036252  p :     2.941827
      px      :     0.997656
      py      :     0.907919
      dz2     :     0.095783  d :     0.387228
      dxz     :     0.135185
      dyz     :     0.069925
      dx2y2   :     0.034141
      dxy     :     0.052193
      f0      :     0.007214  f :     0.043284
      f+1     :     0.013005
      f-1     :     0.006691
      f+2     :     0.004502
      f-2     :     0.004079
      f+3     :     0.003434
      f-3     :     0.004359
 63 H s       :     0.780180  s :     0.780180
      pz      :     0.017398  p :     0.060470
      px      :     0.024339
      py      :     0.018733
 64 C s       :     2.756173  s :     2.756173
      pz      :     1.040201  p :     2.900597
      px      :     0.975976
      py      :     0.884421
      dz2     :     0.098301  d :     0.389872
      dxz     :     0.122534
      dyz     :     0.080969
      dx2y2   :     0.051219
      dxy     :     0.036848
      f0      :     0.007250  f :     0.043658
      f+1     :     0.011229
      f-1     :     0.007967
      f+2     :     0.004802
      f-2     :     0.004815
      f+3     :     0.003820
      f-3     :     0.003774
 65 H s       :     0.771997  s :     0.771997
      pz      :     0.017704  p :     0.063961
      px      :     0.031712
      py      :     0.014545
 66 H s       :     0.648820  s :     0.648820
      pz      :     0.033381  p :     0.124857
      px      :     0.069104
      py      :     0.022372
 67 O s       :     3.403261  s :     3.403261
      pz      :     1.640465  p :     4.577149
      px      :     1.466384
      py      :     1.470300
      dz2     :     0.008546  d :     0.062510
      dxz     :     0.010135
      dyz     :     0.009935
      dx2y2   :     0.012825
      dxy     :     0.021070
      f0      :     0.000619  f :     0.005285
      f+1     :     0.000582
      f-1     :     0.000525
      f+2     :     0.000133
      f-2     :     0.001133
      f+3     :     0.001091
      f-3     :     0.001201
 68 C s       :     2.752686  s :     2.752686
      pz      :     0.962777  p :     2.680320
      px      :     0.872929
      py      :     0.844614
      dz2     :     0.222988  d :     1.020720
      dxz     :     0.246873
      dyz     :     0.218483
      dx2y2   :     0.183338
      dxy     :     0.149038
      f0      :     0.040684  f :     0.162107
      f+1     :     0.022685
      f-1     :     0.019693
      f+2     :     0.012573
      f-2     :     0.033098
      f+3     :     0.017529
      f-3     :     0.015844
 69 C s       :     2.717059  s :     2.717059
      pz      :     0.979049  p :     2.873339
      px      :     0.920992
      py      :     0.973299
      dz2     :     0.111005  d :     0.493604
      dxz     :     0.111844
      dyz     :     0.113134
      dx2y2   :     0.081208
      dxy     :     0.076413
      f0      :     0.012542  f :     0.054817
      f+1     :     0.007764
      f-1     :     0.006687
      f+2     :     0.005349
      f-2     :     0.010996
      f+3     :     0.005560
      f-3     :     0.005919
 70 C s       :     2.759680  s :     2.759680
      pz      :     0.999989  p :     2.922212
      px      :     0.954841
      py      :     0.967382
      dz2     :     0.084361  d :     0.389089
      dxz     :     0.064500
      dyz     :     0.104700
      dx2y2   :     0.073608
      dxy     :     0.061921
      f0      :     0.008720  f :     0.043007
      f+1     :     0.005752
      f-1     :     0.005293
      f+2     :     0.004269
      f-2     :     0.008202
      f+3     :     0.004599
      f-3     :     0.006172
 71 H s       :     0.784042  s :     0.784042
      pz      :     0.030917  p :     0.061729
      px      :     0.012034
      py      :     0.018777
 72 C s       :     2.765390  s :     2.765390
      pz      :     1.049690  p :     2.952923
      px      :     0.944733
      py      :     0.958499
      dz2     :     0.131908  d :     0.391182
      dxz     :     0.084222
      dyz     :     0.084810
      dx2y2   :     0.025525
      dxy     :     0.064717
      f0      :     0.009306  f :     0.043137
      f+1     :     0.007086
      f-1     :     0.006524
      f+2     :     0.007242
      f-2     :     0.008098
      f+3     :     0.002896
      f-3     :     0.001986
 73 H s       :     0.785673  s :     0.785673
      pz      :     0.011144  p :     0.060202
      px      :     0.021960
      py      :     0.027098
 74 C s       :     2.766974  s :     2.766974
      pz      :     1.002228  p :     2.943910
      px      :     0.944646
      py      :     0.997036
      dz2     :     0.078048  d :     0.393121
      dxz     :     0.092975
      dyz     :     0.092294
      dx2y2   :     0.070508
      dxy     :     0.059295
      f0      :     0.009416  f :     0.043259
      f+1     :     0.005543
      f-1     :     0.005696
      f+2     :     0.003493
      f-2     :     0.008363
      f+3     :     0.005200
      f-3     :     0.005549
 75 H s       :     0.785526  s :     0.785526
      pz      :     0.026900  p :     0.060200
      px      :     0.020283
      py      :     0.013017
 76 C s       :     2.765340  s :     2.765340
      pz      :     0.995530  p :     2.953132
      px      :     0.975703
      py      :     0.981899
      dz2     :     0.081375  d :     0.391338
      dxz     :     0.064850
      dyz     :     0.107256
      dx2y2   :     0.073662
      dxy     :     0.064195
      f0      :     0.008604  f :     0.043157
      f+1     :     0.005698
      f-1     :     0.005181
      f+2     :     0.004287
      f-2     :     0.008439
      f+3     :     0.004645
      f-3     :     0.006303
 77 H s       :     0.785706  s :     0.785706
      pz      :     0.028715  p :     0.060214
      px      :     0.012169
      py      :     0.019330
 78 C s       :     2.759347  s :     2.759347
      pz      :     1.031830  p :     2.921502
      px      :     0.937774
      py      :     0.951898
      dz2     :     0.129525  d :     0.389765
      dxz     :     0.083698
      dyz     :     0.084323
      dx2y2   :     0.026198
      dxy     :     0.066022
      f0      :     0.009227  f :     0.043087
      f+1     :     0.007077
      f-1     :     0.006543
      f+2     :     0.007257
      f-2     :     0.008060
      f+3     :     0.002903
      f-3     :     0.002021
 79 H s       :     0.782638  s :     0.782638
      pz      :     0.011431  p :     0.062083
      px      :     0.023271
      py      :     0.027380
 80 O s       :     3.422291  s :     3.422291
      pz      :     1.517285  p :     4.627366
      px      :     1.585074
      py      :     1.525007
      dz2     :     0.020858  d :     0.060668
      dxz     :     0.012236
      dyz     :     0.018592
      dx2y2   :     0.003916
      dxy     :     0.005065
      f0      :     0.001286  f :     0.005276
      f+1     :     0.000749
      f-1     :     0.001517
      f+2     :     0.000688
      f-2     :     0.000822
      f+3     :     0.000118
      f-3     :     0.000096
 81 H s       :     0.667414  s :     0.667414
      pz      :     0.057693  p :     0.107491
      px      :     0.016653
      py      :     0.033146


                      *****************************
                      * MAYER POPULATION ANALYSIS *
                      *****************************

  NA   - Mulliken gross atomic population
  ZA   - Total nuclear charge
  QA   - Mulliken gross atomic charge
  VA   - Mayer's total valence
  BVA  - Mayer's bonded valence
  FA   - Mayer's free valence

  ATOM       NA         ZA         QA         VA         BVA        FA
  0 O      8.4623     8.0000    -0.4623     2.0583     2.0583    -0.0000
  1 O      8.2944     8.0000    -0.2944     2.2164     2.2164    -0.0000
  2 N      7.1923     7.0000    -0.1923     3.2950     3.2950    -0.0000
  3 N      6.6699     7.0000     0.3301     3.3972     3.3972     0.0000
  4 C      5.7761     6.0000     0.2239     4.1798     4.1798    -0.0000
  5 C      5.8004     6.0000     0.1996     3.7078     3.7078    -0.0000
  6 H      0.7957     1.0000     0.2043     0.9600     0.9600    -0.0000
  7 C      6.0655     6.0000    -0.0655     3.7367     3.7367     0.0000
  8 C      6.1602     6.0000    -0.1602     3.8381     3.8381    -0.0000
  9 H      0.8379     1.0000     0.1621     0.9788     0.9788    -0.0000
 10 C      6.2034     6.0000    -0.2034     3.9106     3.9106    -0.0000
 11 H      0.8432     1.0000     0.1568     0.9643     0.9643    -0.0000
 12 C      6.0947     6.0000    -0.0947     3.8241     3.8241    -0.0000
 13 H      0.8406     1.0000     0.1594     0.9601     0.9601     0.0000
 14 C      6.2097     6.0000    -0.2097     3.9175     3.9175    -0.0000
 15 H      0.8453     1.0000     0.1547     0.9656     0.9656    -0.0000
 16 C      6.1953     6.0000    -0.1953     3.9483     3.9483     0.0000
 17 H      0.8396     1.0000     0.1604     0.9632     0.9632     0.0000
 18 C      5.8467     6.0000     0.1533     3.9076     3.9076    -0.0000
 19 C      6.4269     6.0000    -0.4269     3.8520     3.8520    -0.0000
 20 H      0.8542     1.0000     0.1458     0.9873     0.9873     0.0000
 21 H      0.8503     1.0000     0.1497     0.9703     0.9703    -0.0000
 22 H      0.8601     1.0000     0.1399     0.9778     0.9778     0.0000
 23 C      6.4231     6.0000    -0.4231     3.8443     3.8443     0.0000
 24 H      0.8625     1.0000     0.1375     0.9781     0.9781     0.0000
 25 H      0.8484     1.0000     0.1516     0.9698     0.9698     0.0000
 26 H      0.8506     1.0000     0.1494     0.9829     0.9829     0.0000
 27 C      6.4410     6.0000    -0.4410     3.8469     3.8469    -0.0000
 28 H      0.8491     1.0000     0.1509     0.9750     0.9750    -0.0000
 29 H      0.8488     1.0000     0.1512     0.9710     0.9710    -0.0000
 30 H      0.8471     1.0000     0.1529     0.9702     0.9702    -0.0000
 31 C      5.9659     6.0000     0.0341     3.9161     3.9161     0.0000
 32 C      6.0241     6.0000    -0.0241     3.8009     3.8009     0.0000
 33 C      6.1447     6.0000    -0.1447     3.7190     3.7190    -0.0000
 34 H      0.8357     1.0000     0.1643     0.9588     0.9588    -0.0000
 35 C      6.2132     6.0000    -0.2132     3.9391     3.9391    -0.0000
 36 H      0.8413     1.0000     0.1587     0.9620     0.9620    -0.0000
 37 C      6.1585     6.0000    -0.1585     3.8055     3.8055    -0.0000
 38 H      0.8383     1.0000     0.1617     0.9588     0.9588    -0.0000
 39 C      6.2446     6.0000    -0.2446     3.9275     3.9275    -0.0000
 40 H      0.8443     1.0000     0.1557     0.9835     0.9835    -0.0000
 41 C      5.8843     6.0000     0.1157     3.8672     3.8672    -0.0000
 42 C      6.4389     6.0000    -0.4389     3.9057     3.9057    -0.0000
 43 H      0.8591     1.0000     0.1409     0.9684     0.9684    -0.0000
 44 H      0.8631     1.0000     0.1369     0.9762     0.9762    -0.0000
 45 H      0.8412     1.0000     0.1588     0.9781     0.9781    -0.0000
 46 C      6.4387     6.0000    -0.4387     3.9349     3.9349    -0.0000
 47 H      0.8542     1.0000     0.1458     0.9632     0.9632    -0.0000
 48 H      0.8900     1.0000     0.1100     1.0069     1.0069    -0.0000
 49 H      0.8582     1.0000     0.1418     0.9763     0.9763    -0.0000
 50 C      6.4589     6.0000    -0.4589     3.8675     3.8675    -0.0000
 51 H      0.8500     1.0000     0.1500     0.9675     0.9675    -0.0000
 52 H      0.8496     1.0000     0.1504     0.9676     0.9676     0.0000
 53 H      0.8479     1.0000     0.1521     0.9716     0.9716     0.0000
 54 C      5.7424     6.0000     0.2576     4.1126     4.1126     0.0000
 55 C      5.8713     6.0000     0.1287     3.5282     3.5282    -0.0000
 56 C      6.2481     6.0000    -0.2481     3.9546     3.9546    -0.0000
 57 H      0.8412     1.0000     0.1588     0.9948     0.9948    -0.0000
 58 C      6.1434     6.0000    -0.1434     3.8752     3.8752     0.0000
 59 H      0.8380     1.0000     0.1620     0.9618     0.9618     0.0000
 60 C      6.1391     6.0000    -0.1391     3.8958     3.8958    -0.0000
 61 H      0.8380     1.0000     0.1620     0.9594     0.9594    -0.0000
 62 C      6.1515     6.0000    -0.1515     3.8921     3.8921    -0.0000
 63 H      0.8403     1.0000     0.1597     0.9631     0.9631    -0.0000
 64 C      6.1723     6.0000    -0.1723     3.9144     3.9144    -0.0000
 65 H      0.8200     1.0000     0.1800     0.9711     0.9711    -0.0000
 66 H      0.8347     1.0000     0.1653     1.0863     1.0863     0.0000
 67 O      8.6127     8.0000    -0.6127     1.8233     1.8233     0.0000
 68 C      5.5639     6.0000     0.4361     4.1067     4.1067     0.0000
 69 C      5.8551     6.0000     0.1449     3.5291     3.5291     0.0000
 70 C      6.2688     6.0000    -0.2688     4.0141     4.0141    -0.0000
 71 H      0.8565     1.0000     0.1435     1.0008     1.0008    -0.0000
 72 C      6.1415     6.0000    -0.1415     3.8862     3.8862     0.0000
 73 H      0.8452     1.0000     0.1548     0.9620     0.9620     0.0000
 74 C      6.1533     6.0000    -0.1533     3.9009     3.9009    -0.0000
 75 H      0.8430     1.0000     0.1570     0.9600     0.9600    -0.0000
 76 C      6.1506     6.0000    -0.1506     3.9009     3.9009     0.0000
 77 H      0.8472     1.0000     0.1528     0.9641     0.9641     0.0000
 78 C      6.2273     6.0000    -0.2273     3.9595     3.9595     0.0000
 79 H      0.8287     1.0000     0.1713     0.9626     0.9626     0.0000
 80 O      8.6373     8.0000    -0.6373     1.8281     1.8281    -0.0000
 81 H      0.7087     1.0000     0.2913     0.9197     0.9197    -0.0000

  Mayer bond orders larger than 0.100000
B(  0-O ,  4-C ) :   1.6631 B(  0-O , 54-C ) :   0.1677 B(  1-O , 54-C ) :   2.0879 
B(  2-N ,  4-C ) :   1.4464 B(  2-N , 18-C ) :   0.8694 B(  2-N , 81-H ) :   0.8803 
B(  3-N ,  5-C ) :   0.8334 B(  3-N , 31-C ) :   0.9706 B(  3-N , 54-C ) :   0.8327 
B(  3-N , 66-H ) :   0.7982 B(  4-C ,  5-C ) :   0.9308 B(  5-C ,  6-H ) :   0.9326 
B(  5-C ,  7-C ) :   0.8719 B(  7-C ,  8-C ) :   1.3282 B(  7-C , 16-C ) :   1.3515 
B(  8-C ,  9-H ) :   0.9666 B(  8-C , 10-C ) :   1.4002 B( 10-C , 11-H ) :   0.9811 
B( 10-C , 12-C ) :   1.3771 B( 12-C , 13-H ) :   0.9714 B( 12-C , 14-C ) :   1.3667 
B( 14-C , 15-H ) :   0.9852 B( 14-C , 16-C ) :   1.4057 B( 16-C , 17-H ) :   0.9723 
B( 18-C , 19-C ) :   0.9830 B( 18-C , 23-C ) :   0.9816 B( 18-C , 27-C ) :   0.9573 
B( 19-C , 20-H ) :   0.9609 B( 19-C , 21-H ) :   0.9620 B( 19-C , 22-H ) :   0.9634 
B( 23-C , 24-H ) :   0.9615 B( 23-C , 25-H ) :   0.9597 B( 23-C , 26-H ) :   0.9632 
B( 27-C , 28-H ) :   0.9662 B( 27-C , 29-H ) :   0.9641 B( 27-C , 30-H ) :   0.9644 
B( 31-C , 32-C ) :   1.4014 B( 31-C , 39-C ) :   1.3549 B( 32-C , 33-C ) :   1.2638 
B( 32-C , 41-C ) :   0.9852 B( 33-C , 34-H ) :   0.9720 B( 33-C , 35-C ) :   1.3970 
B( 35-C , 36-H ) :   0.9869 B( 35-C , 37-C ) :   1.3618 B( 37-C , 38-H ) :   0.9854 
B( 37-C , 39-C ) :   1.3536 B( 39-C , 40-H ) :   0.9778 B( 41-C , 42-C ) :   0.9689 
B( 41-C , 46-C ) :   0.9743 B( 41-C , 50-C ) :   0.9502 B( 42-C , 43-H ) :   0.9579 
B( 42-C , 44-H ) :   0.9539 B( 42-C , 45-H ) :   0.9582 B( 46-C , 47-H ) :   0.9578 
B( 46-C , 48-H ) :   0.9643 B( 46-C , 49-H ) :   0.9538 B( 50-C , 51-H ) :   0.9626 
B( 50-C , 52-H ) :   0.9658 B( 50-C , 53-H ) :   0.9660 B( 54-C , 55-C ) :   0.8961 
B( 55-C , 56-C ) :   1.3345 B( 55-C , 64-C ) :   1.3430 B( 56-C , 57-H ) :   0.9708 
B( 56-C , 58-C ) :   1.4207 B( 58-C , 59-H ) :   0.9735 B( 58-C , 60-C ) :   1.3802 
B( 60-C , 61-H ) :   0.9714 B( 60-C , 62-C ) :   1.3733 B( 62-C , 63-H ) :   0.9776 
B( 62-C , 64-C ) :   1.4371 B( 64-C , 65-H ) :   0.9334 B( 66-H , 67-O ) :   0.1843 
B( 67-O , 68-C ) :   1.5304 B( 68-C , 69-C ) :   0.9372 B( 68-C , 80-O ) :   1.6611 
B( 69-C , 70-C ) :   1.3665 B( 69-C , 78-C ) :   1.3528 B( 69-C , 80-O ) :  -0.1059 
B( 70-C , 71-H ) :   0.9621 B( 70-C , 72-C ) :   1.4317 B( 72-C , 73-H ) :   0.9741 
B( 72-C , 74-C ) :   1.3900 B( 74-C , 75-H ) :   0.9700 B( 74-C , 76-C ) :   1.3906 
B( 76-C , 77-H ) :   0.9754 B( 76-C , 78-C ) :   1.4231 B( 78-C , 79-H ) :   0.9469 


-------
TIMINGS
-------

Total SCF time: 0 days 0 hours 7 min 13 sec 

Total time                  ....     433.675 sec
Sum of individual times     ....     412.055 sec  ( 95.0%)

Fock matrix formation       ....     366.754 sec  ( 84.6%)
  Split-RI-J                ....      42.444 sec  ( 11.6% of F)
  Chain of spheres X        ....     201.852 sec  ( 55.0% of F)
  XC integration            ....      43.992 sec  ( 12.0% of F)
    Basis function eval.    ....       2.105 sec  (  4.8% of XC)
    Density eval.           ....       5.536 sec  ( 12.6% of XC)
    XC-Functional eval.     ....       0.177 sec  (  0.4% of XC)
    XC-Potential eval.      ....       3.188 sec  (  7.2% of XC)
Diagonalization             ....       7.030 sec  (  1.6%)
Density matrix formation    ....       2.049 sec  (  0.5%)
Population analysis         ....       2.122 sec  (  0.5%)
Initial guess               ....       4.208 sec  (  1.0%)
Orbital Transformation      ....       0.000 sec  (  0.0%)
Orbital Orthonormalization  ....       0.000 sec  (  0.0%)
DIIS solution               ....       7.072 sec  (  1.6%)
SOSCF solution              ....       8.832 sec  (  2.0%)
Grid generation             ....      13.988 sec  (  3.2%)

Maximum memory used throughout the entire SCF-calculation: 581.7 MB
[1711550719.104541] [node132:3238376:0]          mpool.c:43   UCX  WARN  object 0x142fea00 was not returned to mpool ucp_requests
[1711550719.104561] [node132:3238376:0]          mpool.c:43   UCX  WARN  object 0x142febc0 was not returned to mpool ucp_requests
[1711550719.104564] [node132:3238376:0]          mpool.c:43   UCX  WARN  object 0x142fed80 was not returned to mpool ucp_requests
[1711550719.107084] [node132:3238370:0]          mpool.c:43   UCX  WARN  object 0x12b82580 was not returned to mpool ucp_requests
[1711550719.107097] [node132:3238370:0]          mpool.c:43   UCX  WARN  object 0x12b82ac0 was not returned to mpool ucp_requests
[1711550719.107102] [node132:3238370:0]          mpool.c:43   UCX  WARN  object 0x12b82e40 was not returned to mpool ucp_requests
[1711550719.108194] [node132:3238364:0]          mpool.c:43   UCX  WARN  object 0x12b5ae40 was not returned to mpool ucp_requests
[1711550719.108204] [node132:3238364:0]          mpool.c:43   UCX  WARN  object 0x12b5b000 was not returned to mpool ucp_requests
[1711550719.108209] [node132:3238364:0]          mpool.c:43   UCX  WARN  object 0x12b5b1c0 was not returned to mpool ucp_requests
[1711550719.108864] [node132:3238363:0]          mpool.c:43   UCX  WARN  object 0x13428680 was not returned to mpool ucp_requests
[1711550719.108884] [node132:3238363:0]          mpool.c:43   UCX  WARN  object 0x13428d80 was not returned to mpool ucp_requests
[1711550719.108889] [node132:3238363:0]          mpool.c:43   UCX  WARN  object 0x13429100 was not returned to mpool ucp_requests
[1711550719.111304] [node132:3238369:0]          mpool.c:43   UCX  WARN  object 0x12a4ba40 was not returned to mpool ucp_requests
[1711550719.111320] [node132:3238369:0]          mpool.c:43   UCX  WARN  object 0x12a4bf80 was not returned to mpool ucp_requests
[1711550719.111326] [node132:3238369:0]          mpool.c:43   UCX  WARN  object 0x12a4c140 was not returned to mpool ucp_requests
[1711550719.111382] [node132:3238373:0]          mpool.c:43   UCX  WARN  object 0x12b89780 was not returned to mpool ucp_requests
[1711550719.111394] [node132:3238373:0]          mpool.c:43   UCX  WARN  object 0x12b89cc0 was not returned to mpool ucp_requests
[1711550719.111398] [node132:3238373:0]          mpool.c:43   UCX  WARN  object 0x12b89e80 was not returned to mpool ucp_requests
[1711550719.112483] [node132:3238381:0]          mpool.c:43   UCX  WARN  object 0x142f5800 was not returned to mpool ucp_requests
[1711550719.112495] [node132:3238381:0]          mpool.c:43   UCX  WARN  object 0x142f5b80 was not returned to mpool ucp_requests
[1711550719.112499] [node132:3238381:0]          mpool.c:43   UCX  WARN  object 0x142f5d40 was not returned to mpool ucp_requests
[1711550719.113069] [node132:3238357:0]          mpool.c:43   UCX  WARN  object 0x12f96b80 was not returned to mpool ucp_requests
[1711550719.113080] [node132:3238357:0]          mpool.c:43   UCX  WARN  object 0x12f96d40 was not returned to mpool ucp_requests
[1711550719.113084] [node132:3238357:0]          mpool.c:43   UCX  WARN  object 0x12f96f00 was not returned to mpool ucp_requests
[1711550719.113087] [node132:3238357:0]          mpool.c:43   UCX  WARN  object 0x12f970c0 was not returned to mpool ucp_requests
[1711550719.115088] [node132:3238361:0]          mpool.c:43   UCX  WARN  object 0x13195b40 was not returned to mpool ucp_requests
[1711550719.115098] [node132:3238361:0]          mpool.c:43   UCX  WARN  object 0x13195d00 was not returned to mpool ucp_requests
[1711550719.115102] [node132:3238361:0]          mpool.c:43   UCX  WARN  object 0x13195ec0 was not returned to mpool ucp_requests
[1711550719.113525] [node132:3238367:0]          mpool.c:43   UCX  WARN  object 0x13b12ac0 was not returned to mpool ucp_requests
[1711550719.113536] [node132:3238367:0]          mpool.c:43   UCX  WARN  object 0x13b13000 was not returned to mpool ucp_requests
[1711550719.113540] [node132:3238367:0]          mpool.c:43   UCX  WARN  object 0x13b131c0 was not returned to mpool ucp_requests
[1711550719.121961] [node132:3238371:0]          mpool.c:43   UCX  WARN  object 0x139fc8c0 was not returned to mpool ucp_requests
[1711550719.121971] [node132:3238371:0]          mpool.c:43   UCX  WARN  object 0x139fcc40 was not returned to mpool ucp_requests
[1711550719.121976] [node132:3238371:0]          mpool.c:43   UCX  WARN  object 0x139fcfc0 was not returned to mpool ucp_requests
[1711550719.117966] [node132:3238378:0]          mpool.c:43   UCX  WARN  object 0x14347880 was not returned to mpool ucp_requests
[1711550719.117982] [node132:3238378:0]          mpool.c:43   UCX  WARN  object 0x14347c00 was not returned to mpool ucp_requests
[1711550719.117986] [node132:3238378:0]          mpool.c:43   UCX  WARN  object 0x14347dc0 was not returned to mpool ucp_requests
[1711550719.123519] [node132:3238366:0]          mpool.c:43   UCX  WARN  object 0x13082cc0 was not returned to mpool ucp_requests
[1711550719.123529] [node132:3238366:0]          mpool.c:43   UCX  WARN  object 0x13082e80 was not returned to mpool ucp_requests
[1711550719.123533] [node132:3238366:0]          mpool.c:43   UCX  WARN  object 0x13083040 was not returned to mpool ucp_requests
[1711550719.125557] [node132:3238375:0]          mpool.c:43   UCX  WARN  object 0x14634c00 was not returned to mpool ucp_requests
[1711550719.125567] [node132:3238375:0]          mpool.c:43   UCX  WARN  object 0x14634dc0 was not returned to mpool ucp_requests
[1711550719.125571] [node132:3238375:0]          mpool.c:43   UCX  WARN  object 0x14634f80 was not returned to mpool ucp_requests
[1711550719.126882] [node132:3238380:0]          mpool.c:43   UCX  WARN  object 0x133ee980 was not returned to mpool ucp_requests
[1711550719.126891] [node132:3238380:0]          mpool.c:43   UCX  WARN  object 0x133eeb40 was not returned to mpool ucp_requests
[1711550719.126895] [node132:3238380:0]          mpool.c:43   UCX  WARN  object 0x133eed00 was not returned to mpool ucp_requests
[1711550719.127398] [node132:3238358:0]          mpool.c:43   UCX  WARN  object 0x130fcb40 was not returned to mpool ucp_requests
[1711550719.127416] [node132:3238358:0]          mpool.c:43   UCX  WARN  object 0x130fcd00 was not returned to mpool ucp_requests
[1711550719.127421] [node132:3238358:0]          mpool.c:43   UCX  WARN  object 0x130fcec0 was not returned to mpool ucp_requests
[1711550719.127425] [node132:3238358:0]          mpool.c:43   UCX  WARN  object 0x130fd080 was not returned to mpool ucp_requests
[1711550719.127428] [node132:3238358:0]          mpool.c:43   UCX  WARN  object 0x130fd5c0 was not returned to mpool ucp_requests
[1711550719.129827] [node132:3238359:0]          mpool.c:43   UCX  WARN  object 0x1351db80 was not returned to mpool ucp_requests
[1711550719.129839] [node132:3238359:0]          mpool.c:43   UCX  WARN  object 0x1351dd40 was not returned to mpool ucp_requests
[1711550719.129844] [node132:3238359:0]          mpool.c:43   UCX  WARN  object 0x1351df00 was not returned to mpool ucp_requests
[1711550719.129849] [node132:3238359:0]          mpool.c:43   UCX  WARN  object 0x1351e0c0 was not returned to mpool ucp_requests
[1711550719.129853] [node132:3238359:0]          mpool.c:43   UCX  WARN  object 0x1351e600 was not returned to mpool ucp_requests
[1711550719.130488] [node132:3238368:0]          mpool.c:43   UCX  WARN  object 0x13783340 was not returned to mpool ucp_requests
[1711550719.130499] [node132:3238368:0]          mpool.c:43   UCX  WARN  object 0x13783c00 was not returned to mpool ucp_requests
[1711550719.130504] [node132:3238368:0]          mpool.c:43   UCX  WARN  object 0x13783f80 was not returned to mpool ucp_requests
[1711550719.131562] [node132:3238355:0]          mpool.c:43   UCX  WARN  object 0x13f53a80 was not returned to mpool ucp_requests
[1711550719.131582] [node132:3238355:0]          mpool.c:43   UCX  WARN  object 0x13f53c40 was not returned to mpool ucp_requests
[1711550719.131585] [node132:3238355:0]          mpool.c:43   UCX  WARN  object 0x13f53fc0 was not returned to mpool ucp_requests
[1711550719.131587] [node132:3238355:0]          mpool.c:43   UCX  WARN  object 0x13f54180 was not returned to mpool ucp_requests
[1711550719.139928] [node132:3238374:0]          mpool.c:43   UCX  WARN  object 0x13622840 was not returned to mpool ucp_requests
[1711550719.139942] [node132:3238374:0]          mpool.c:43   UCX  WARN  object 0x13622bc0 was not returned to mpool ucp_requests
[1711550719.139945] [node132:3238374:0]          mpool.c:43   UCX  WARN  object 0x13622d80 was not returned to mpool ucp_requests
[1711550719.169596] [node132:3238377:0]          mpool.c:43   UCX  WARN  object 0x12cb0800 was not returned to mpool ucp_requests
[1711550719.169616] [node132:3238377:0]          mpool.c:43   UCX  WARN  object 0x12cb0b80 was not returned to mpool ucp_requests
[1711550719.169621] [node132:3238377:0]          mpool.c:43   UCX  WARN  object 0x12cb0d40 was not returned to mpool ucp_requests
[1711550719.171516] [node132:3238362:0]          mpool.c:43   UCX  WARN  object 0x13ffda40 was not returned to mpool ucp_requests
[1711550719.171528] [node132:3238362:0]          mpool.c:43   UCX  WARN  object 0x13ffdc00 was not returned to mpool ucp_requests
[1711550719.171533] [node132:3238362:0]          mpool.c:43   UCX  WARN  object 0x13ffdf80 was not returned to mpool ucp_requests
[1711550719.171824] [node132:3238365:0]          mpool.c:43   UCX  WARN  object 0x12bdb4c0 was not returned to mpool ucp_requests
[1711550719.171836] [node132:3238365:0]          mpool.c:43   UCX  WARN  object 0x12bdbd80 was not returned to mpool ucp_requests
[1711550719.171839] [node132:3238365:0]          mpool.c:43   UCX  WARN  object 0x12bdc100 was not returned to mpool ucp_requests
[1711550719.174858] [node132:3238354:0]          mpool.c:43   UCX  WARN  object 0x1376bb40 was not returned to mpool ucp_requests
[1711550719.174870] [node132:3238354:0]          mpool.c:43   UCX  WARN  object 0x1376bd00 was not returned to mpool ucp_requests
[1711550719.174874] [node132:3238354:0]          mpool.c:43   UCX  WARN  object 0x1376bec0 was not returned to mpool ucp_requests
[1711550719.174878] [node132:3238354:0]          mpool.c:43   UCX  WARN  object 0x1376c080 was not returned to mpool ucp_requests
[1711550719.175927] [node132:3238353:0]          mpool.c:43   UCX  WARN  object 0x147c47c0 was not returned to mpool ucp_requests
[1711550719.175939] [node132:3238353:0]          mpool.c:43   UCX  WARN  object 0x147c4b40 was not returned to mpool ucp_requests
[1711550719.175943] [node132:3238353:0]          mpool.c:43   UCX  WARN  object 0x147c4ec0 was not returned to mpool ucp_requests
[1711550719.185345] [node132:3238356:0]          mpool.c:43   UCX  WARN  object 0x13b207c0 was not returned to mpool ucp_requests
[1711550719.185358] [node132:3238356:0]          mpool.c:43   UCX  WARN  object 0x13b20980 was not returned to mpool ucp_requests
[1711550719.185363] [node132:3238356:0]          mpool.c:43   UCX  WARN  object 0x13b20b40 was not returned to mpool ucp_requests
[1711550719.185367] [node132:3238356:0]          mpool.c:43   UCX  WARN  object 0x13b20d00 was not returned to mpool ucp_requests
[1711550719.224739] [node132:3238379:0]          mpool.c:43   UCX  WARN  object 0x12eb87c0 was not returned to mpool ucp_requests
[1711550719.224749] [node132:3238379:0]          mpool.c:43   UCX  WARN  object 0x12eb8980 was not returned to mpool ucp_requests
[1711550719.224753] [node132:3238379:0]          mpool.c:43   UCX  WARN  object 0x12eb8d00 was not returned to mpool ucp_requests
[1711550719.228515] [node132:3238360:0]          mpool.c:43   UCX  WARN  object 0x132cd9c0 was not returned to mpool ucp_requests
[1711550719.228526] [node132:3238360:0]          mpool.c:43   UCX  WARN  object 0x132cdf00 was not returned to mpool ucp_requests
[1711550719.228531] [node132:3238360:0]          mpool.c:43   UCX  WARN  object 0x132ce0c0 was not returned to mpool ucp_requests
[1711550719.231499] [node132:3238372:0]          mpool.c:43   UCX  WARN  object 0x1363d9c0 was not returned to mpool ucp_requests
[1711550719.231514] [node132:3238372:0]          mpool.c:43   UCX  WARN  object 0x1363db80 was not returned to mpool ucp_requests
[1711550719.231519] [node132:3238372:0]          mpool.c:43   UCX  WARN  object 0x1363df00 was not returned to mpool ucp_requests


-------------------------------------------------------------------------------
                          DFT DISPERSION CORRECTION                            
                                                                               
                              DFTD3 V3.1  Rev 1                                
                          USING Becke-Johnson damping                          
-------------------------------------------------------------------------------
The PBE0 functional is recognized
Active option DFTDOPT                   ...         4   

molecular C6(AA) [au] = 70634.721068 


            DFT-D V3
 parameters
 s6 scaling factor         :     1.0000 
 a1 scaling factor         :     0.4145 
 s8 scaling factor         :     1.2177 
 a2 scaling factor         :     4.8593 
 ad hoc parameters k1-k3   :    16.0000     1.3333    -4.0000 

 Edisp/kcal,au: -74.431375757622  -0.118613934760 
 E6   /kcal   : -47.975646646 
 E8   /kcal   : -26.455729111 
 % E8         :  35.543786262 

-------------------------   ----------------
Dispersion correction           -0.118613935
-------------------------   ----------------


-------------------------   --------------------
FINAL SINGLE POINT ENERGY     -1805.022196633256
-------------------------   --------------------


           ************************************************************
           *        Program running with 30 parallel MPI-processes    *
           *              working on a common directory               *
           ************************************************************
------------------------------------------------------------------------------
                         ORCA SCF GRADIENT CALCULATION
------------------------------------------------------------------------------

 ... reading COSX grid (gridx3)
Gradient of the Kohn-Sham DFT energy:
Kohn-Sham wavefunction type      ... RKS
Hartree-Fock exchange scaling    ...    0.250
Number of operators              ...    1
Number of atoms                  ...   82
Basis set dimensions             ... 1542
Integral neglect threshold       ... 2.5e-11
Integral primitive cutoff        ... 2.5e-12
SHARK Integral package           ... ON

Nuc. rep. gradient       (SHARK) ... done (  0.0 sec)
HCore & Overlap gradient (SHARK) ... done (  1.4 sec)
RI-J gradient            (SHARK) ... done (  6.9 sec)
COSX-gradient                    ... done ( 48.1 sec)
Exchange-correlation gradient    ... done
Dispersion correction            ... done

------------------
CARTESIAN GRADIENT
------------------

   1   O   :    0.000022217   -0.000006500    0.000028174
   2   O   :    0.000009900    0.000015945   -0.000009396
   3   N   :   -0.000015962    0.000015169    0.000001432
   4   N   :   -0.000049009    0.001890314    0.001744682
   5   C   :   -0.000003297   -0.000001611   -0.000004202
   6   C   :   -0.000007387    0.000017968    0.000003034
   7   H   :    0.000009732    0.000000492    0.000015839
   8   C   :   -0.000001790   -0.000008239   -0.000002235
   9   C   :    0.000001593   -0.000001698    0.000008282
  10   H   :   -0.000038162    0.000000261    0.000000532
  11   C   :    0.000001494    0.000006985    0.000006942
  12   H   :    0.000002239    0.000003114    0.000007158
  13   C   :    0.000005794   -0.000005893    0.000002622
  14   H   :    0.000004868    0.000004824    0.000003622
  15   C   :    0.000002828    0.000011519    0.000000024
  16   H   :    0.000009078    0.000004169    0.000002020
  17   C   :    0.000003696   -0.000002404    0.000008319
  18   H   :    0.000007672    0.000004405    0.000002364
  19   C   :   -0.000007138    0.000008569    0.000013835
  20   C   :   -0.000011838    0.000002620    0.000011920
  21   H   :   -0.000006204    0.000004955    0.000012334
  22   H   :   -0.000004850    0.000005890    0.000016745
  23   H   :    0.000035291    0.000015581    0.000018113
  24   C   :   -0.000000637    0.000005718    0.000018618
  25   H   :   -0.000003223    0.000006959    0.000014213
  26   H   :   -0.000003330    0.000005236    0.000009931
  27   H   :   -0.000003865    0.000005398    0.000013485
  28   C   :    0.000001583    0.000007774    0.000017131
  29   H   :   -0.000002229    0.000013029    0.000015992
  30   H   :    0.000003959    0.000008607    0.000015005
  31   H   :    0.000002240    0.000007352    0.000012809
  32   C   :    0.000010230    0.000005771   -0.000003892
  33   C   :   -0.000003980   -0.000000934   -0.000004544
  34   C   :    0.000002632   -0.000001209    0.000002040
  35   H   :    0.000004637   -0.000002655   -0.000003064
  36   C   :   -0.000001664   -0.000001004    0.000000510
  37   H   :   -0.000003319   -0.000000730    0.000000844
  38   C   :   -0.000002666    0.000004289    0.000002936
  39   H   :    0.000000087    0.000004716    0.000002990
  40   C   :    0.000003440   -0.000008582    0.000009991
  41   H   :   -0.000004264    0.000009948    0.000001705
  42   C   :    0.000015857   -0.000015404    0.000003918
  43   C   :    0.000002572   -0.000004514   -0.000025020
  44   H   :    0.000001128    0.000000981   -0.000013192
  45   H   :   -0.000004512   -0.000050253    0.000040543
  46   H   :    0.000009947    0.000004984    0.000027487
  47   C   :   -0.000032877    0.000023211   -0.000009851
  48   H   :   -0.000002822   -0.000003770   -0.000003573
  49   H   :    0.000015355   -0.000022070    0.000002142
  50   H   :    0.000001005   -0.000012870   -0.000018385
  51   C   :   -0.000001267   -0.000004289   -0.000007595
  52   H   :    0.000003775   -0.000002057   -0.000007691
  53   H   :   -0.000004588   -0.000002967   -0.000008273
  54   H   :    0.000000465   -0.000003772   -0.000008222
  55   C   :    0.000038214   -0.001947965   -0.001799927
  56   C   :   -0.000022371   -0.000005178    0.000005980
  57   C   :   -0.000011157   -0.000003542   -0.000003882
  58   H   :   -0.000011126   -0.000002828    0.000001982
  59   C   :   -0.000002681   -0.000011933    0.000005720
  60   H   :   -0.000014475   -0.000004289   -0.000003728
  61   C   :   -0.000018571   -0.000000097   -0.000005038
  62   H   :   -0.000012540   -0.000005109    0.000001475
  63   C   :   -0.000015231    0.000000435    0.000009153
  64   H   :   -0.000009690   -0.000002780    0.000002257
  65   C   :    0.000004686   -0.000000053   -0.000000587
  66   H   :   -0.000007482    0.000000395    0.000008156
  67   H   :   -0.000042186    0.000059321    0.000109168
  68   O   :    0.000008279    0.000010097   -0.000065287
  69   C   :    0.000003805   -0.000009807    0.000015717
  70   C   :   -0.000009280   -0.000007718   -0.000003031
  71   C   :   -0.000001144   -0.000001892   -0.000008810
  72   H   :   -0.000004417   -0.000003513   -0.000002620
  73   C   :    0.000002142   -0.000004164   -0.000004745
  74   H   :    0.000001131   -0.000003484   -0.000006944
  75   C   :    0.000006190   -0.000004274   -0.000006507
  76   H   :    0.000005324   -0.000002392   -0.000007519
  77   C   :    0.000005252    0.000000245   -0.000007677
  78   H   :    0.000006884   -0.000000467   -0.000006147
  79   C   :    0.000007015   -0.000006179    0.000001038
  80   H   :    0.000009023    0.000046370   -0.000044193
  81   O   :    0.000009094   -0.000000728   -0.000005582
  82   H   :    0.000006719    0.000012487    0.000009016

Difference to translation invariance:
           :   -0.0000941589    0.0000642804    0.0001785832

Difference to rotation invariance:
           :    0.0001740642    0.0033056452   -0.0004406530

Norm of the cartesian gradient     ...    0.0037021868
RMS gradient                       ...    0.0002360428
MAX gradient                       ...    0.0019479650

-------
TIMINGS
-------

Total SCF gradient time            ...       87.922 sec

One electron gradient       ....       1.354 sec  (  1.5%)
RI-J Coulomb gradient       ....       6.894 sec  (  7.8%)
COSX gradient               ....      48.139 sec  ( 54.8%)
XC gradient                 ....       8.014 sec  (  9.1%)
CPCM gradient               ....       2.865 sec  (  3.3%)
   A-Matrix (El+Nuc)        ....       0.863 sec  (  1.0%)
   Potential                ....       2.002 sec  (  2.3%)

Maximum memory used throughout the entire SCFGRAD-calculation: 367.3 MB
------------------------------------------------------------------------------
                         ORCA GEOMETRY RELAXATION STEP
------------------------------------------------------------------------------

Reading the OPT-File                    .... done
Getting information on internals        .... done
Copying old internal coords+grads       .... done
Making the new internal coordinates     .... (new redundants).... done
Validating the new internal coordinates .... (new redundants).... done
Calculating the B-matrix                .... done
Calculating the G,G- and P matrices     .... done
Transforming gradient to internals      .... done
Projecting the internal gradient        .... done
Number of atoms                         ....  82
Number of internal coordinates          .... 473
Current Energy                          .... -1805.022196633 Eh
Current gradient norm                   ....     0.003702187 Eh/bohr
Maximum allowed component of the step   ....  0.150
Current trust radius                    ....  0.300
Evaluating the initial hessian          ....  (Almloef) done
Projecting the Hessian                  .... done
Forming the augmented Hessian           .... done
Diagonalizing the augmented Hessian     .... done
Last element of RFO vector              ....  0.999746602
Lowest eigenvalues of augmented Hessian:
 -0.000029314  0.000603328  0.000859613  0.008406456  0.009422665
Length of the computed step             ....  0.022516404
The final length of the internal step   ....  0.022516404
Converting the step to cartesian space:
 Initial RMS(Int)=    0.0010353053
Transforming coordinates:
 Iter   0:  RMS(Cart)=    0.0042727373 RMS(Int)=    0.0010346088
 Iter   1:  RMS(Cart)=    0.0000099012 RMS(Int)=    0.0000026392
 Iter   2:  RMS(Cart)=    0.0000000366 RMS(Int)=    0.0000000053
done
Storing new coordinates                 .... done

                                .--------------------.
          ----------------------|Geometry convergence|-------------------------
          Item                value                   Tolerance       Converged
          ---------------------------------------------------------------------
          RMS gradient        0.0001222542            0.0001000000      NO
          MAX gradient        0.0026206356            0.0003000000      NO
          RMS step            0.0010353053            0.0020000000      YES
          MAX step            0.0121596958            0.0040000000      NO
          ........................................................
          Max(Bonds)      0.0064      Max(Angles)    0.03
          Max(Dihed)        0.24      Max(Improp)    0.00
          ---------------------------------------------------------------------

The optimization has not yet converged - more geometry cycles are needed


    ---------------------------------------------------------------------------
                         Redundant Internal Coordinates
                            (Angstroem and degrees)

        Definition                    Value    dE/dq     Step     New-Value
    ----------------------------------------------------------------------------
     1. B(C   4,O   0)                1.2333 -0.000015  0.0000    1.2334   
     2. B(C   4,N   2)                1.3192 -0.000022  0.0000    1.3192   
     3. B(C   5,C   4)                1.5248 -0.000044  0.0001    1.5249   
     4. B(C   5,N   3)                1.5236 -0.000007 -0.0000    1.5236   
     5. B(H   6,C   5)                1.0893 -0.000001  0.0000    1.0893   
     6. B(C   7,C   5)                1.5045 -0.000005  0.0000    1.5045   
     7. B(C   8,C   7)                1.3912  0.000005 -0.0000    1.3912   
     8. B(H   9,C   8)                1.0834  0.000017 -0.0000    1.0834   
     9. B(C  10,C   8)                1.3849  0.000001 -0.0000    1.3849   
    10. B(H  11,C  10)                1.0841  0.000000 -0.0000    1.0841   
    11. B(C  12,C  10)                1.3891 -0.000002  0.0000    1.3891   
    12. B(H  13,C  12)                1.0843 -0.000000  0.0000    1.0843   
    13. B(C  14,C  12)                1.3869  0.000008 -0.0000    1.3869   
    14. B(H  15,C  14)                1.0841 -0.000002 -0.0000    1.0841   
    15. B(C  16,C   7)                1.3907 -0.000003  0.0000    1.3907   
    16. B(C  16,C  14)                1.3863 -0.000003  0.0000    1.3863   
    17. B(H  17,C  16)                1.0848  0.000001 -0.0000    1.0848   
    18. B(C  18,N   2)                1.4746 -0.000034  0.0000    1.4747   
    19. B(C  19,C  18)                1.5234 -0.000001  0.0000    1.5234   
    20. B(H  20,C  19)                1.0906  0.000000 -0.0000    1.0906   
    21. B(H  21,C  19)                1.0922 -0.000001  0.0000    1.0922   
    22. B(H  22,C  19)                1.0925  0.000014 -0.0000    1.0925   
    23. B(C  23,C  18)                1.5237 -0.000004  0.0000    1.5237   
    24. B(H  24,C  23)                1.0927  0.000001 -0.0000    1.0927   
    25. B(H  25,C  23)                1.0922  0.000001 -0.0000    1.0922   
    26. B(H  26,C  23)                1.0906 -0.000000  0.0000    1.0906   
    27. B(C  27,C  18)                1.5204 -0.000001  0.0000    1.5204   
    28. B(H  28,C  27)                1.0908  0.000000 -0.0000    1.0908   
    29. B(H  29,C  27)                1.0933 -0.000001  0.0000    1.0933   
    30. B(H  30,C  27)                1.0934 -0.000000  0.0000    1.0934   
    31. B(C  31,N   3)                1.4814  0.000010  0.0000    1.4814   
    32. B(C  32,C  31)                1.4094 -0.000017  0.0000    1.4094   
    33. B(C  33,C  32)                1.3987 -0.000005  0.0000    1.3988   
    34. B(H  34,C  33)                1.0795  0.000003 -0.0000    1.0795   
    35. B(C  35,C  33)                1.3826  0.000000 -0.0000    1.3826   
    36. B(H  36,C  35)                1.0840 -0.000000  0.0000    1.0840   
    37. B(C  37,C  35)                1.3804 -0.000004 -0.0000    1.3804   
    38. B(H  38,C  37)                1.0832  0.000000 -0.0000    1.0832   
    39. B(C  39,C  37)                1.3799  0.000005 -0.0000    1.3799   
    40. B(C  39,C  31)                1.3907  0.000003  0.0000    1.3907   
    41. B(H  40,C  39)                1.0791 -0.000003  0.0000    1.0791   
    42. B(C  41,C  32)                1.5320 -0.000028 -0.0000    1.5320   
    43. B(C  42,C  41)                1.5352  0.000010 -0.0000    1.5351   
    44. B(H  43,C  42)                1.0934 -0.000001  0.0000    1.0934   
    45. B(H  44,C  42)                1.0932  0.000018 -0.0000    1.0932   
    46. B(H  45,C  42)                1.0876 -0.000032  0.0001    1.0877   
    47. B(C  46,C  41)                1.5291 -0.000003  0.0000    1.5292   
    48. B(H  47,C  46)                1.0923  0.000040  0.0000    1.0923   
    49. B(H  48,C  46)                1.0852 -0.000009  0.0000    1.0852   
    50. B(H  49,C  46)                1.0933 -0.000000  0.0000    1.0933   
    51. B(C  50,C  41)                1.5301 -0.000000  0.0000    1.5301   
    52. B(H  51,C  50)                1.0921  0.000000 -0.0000    1.0921   
    53. B(H  52,C  50)                1.0928  0.000001 -0.0000    1.0928   
    54. B(H  53,C  50)                1.0925 -0.000001  0.0000    1.0925   
    55. B(C  54,N   3)                1.6000  0.002621 -0.0054    1.5946   
    56. B(C  54,O   1)                1.1890 -0.000015  0.0000    1.1890   
    57. B(C  55,C  54)                1.4808 -0.000038  0.0000    1.4808   
    58. B(C  56,C  55)                1.3955 -0.000009  0.0000    1.3955   
    59. B(H  57,C  56)                1.0836 -0.000001  0.0000    1.0836   
    60. B(C  58,C  56)                1.3845 -0.000033 -0.0000    1.3845   
    61. B(H  59,C  58)                1.0838 -0.000001  0.0000    1.0838   
    62. B(C  60,C  58)                1.3873 -0.000017 -0.0000    1.3873   
    63. B(H  61,C  60)                1.0843 -0.000036  0.0000    1.0843   
    64. B(H  61,H  47)                4.9288  0.000049 -0.0064    4.9223   
    65. B(C  62,C  60)                1.3885  0.000008 -0.0000    1.3885   
    66. B(H  63,C  62)                1.0839 -0.000000  0.0000    1.0839   
    67. B(C  64,C  62)                1.3846 -0.000004  0.0000    1.3846   
    68. B(C  64,C  55)                1.3918 -0.000014  0.0000    1.3918   
    69. B(H  65,C  64)                1.0790  0.000002 -0.0000    1.0790   
    70. B(H  66,N   3)                1.0547 -0.000013 -0.0000    1.0547   
    71. B(O  67,H  48)                2.3262  0.000006  0.0010    2.3271   
    72. B(O  67,H  45)                2.3482 -0.000034  0.0016    2.3498   
    73. B(O  67,H  66)                1.8171 -0.000016  0.0001    1.8172   
    74. B(C  68,O  67)                1.2570 -0.000015  0.0000    1.2570   
    75. B(C  69,C  68)                1.5119 -0.000040  0.0001    1.5120   
    76. B(C  70,C  69)                1.3923 -0.000007  0.0000    1.3923   
    77. B(H  71,C  70)                1.0839 -0.000002  0.0000    1.0839   
    78. B(C  72,C  70)                1.3870  0.000005 -0.0000    1.3870   
    79. B(H  73,C  72)                1.0846  0.000000 -0.0000    1.0846   
    80. B(C  74,C  72)                1.3889  0.000009 -0.0000    1.3889   
    81. B(H  75,C  74)                1.0846 -0.000000  0.0000    1.0846   
    82. B(C  76,C  74)                1.3890  0.000009 -0.0000    1.3890   
    83. B(H  77,C  76)                1.0847 -0.000000  0.0000    1.0847   
    84. B(C  78,C  76)                1.3868 -0.000004  0.0000    1.3869   
    85. B(C  78,C  69)                1.3924 -0.000013  0.0000    1.3924   
    86. B(H  79,H  15)                3.2094  0.000011 -0.0060    3.2034   
    87. B(H  79,C  78)                1.0833  0.000038 -0.0000    1.0833   
    88. B(O  80,C  68)                1.2511  0.000004 -0.0000    1.2511   
    89. B(H  81,N   2)                1.0109  0.000002 -0.0000    1.0109   
    90. A(C   4,N   2,H  81)          116.88  0.000004   -0.00    116.88   
    91. A(C  18,N   2,H  81)          116.76  0.000016   -0.00    116.76   
    92. A(C   4,N   2,C  18)          126.35 -0.000021    0.00    126.35   
    93. A(C  54,N   3,H  66)           98.77 -0.000019   -0.01     98.76   
    94. A(C  31,N   3,C  54)          115.37 -0.000031   -0.00    115.37   
    95. A(C   5,N   3,H  66)          105.09  0.000005   -0.01    105.08   
    96. A(C   5,N   3,C  54)          110.46  0.000044    0.00    110.47   
    97. A(C   5,N   3,C  31)          112.13 -0.000002   -0.00    112.13   
    98. A(C  31,N   3,H  66)          113.86  0.000006    0.01    113.88   
    99. A(N   2,C   4,C   5)          115.37  0.000003   -0.00    115.37   
   100. A(O   0,C   4,N   2)          125.47  0.000024   -0.00    125.46   
   101. A(O   0,C   4,C   5)          119.14 -0.000027    0.00    119.15   
   102. A(C   4,C   5,H   6)          108.00  0.000037   -0.01    107.99   
   103. A(N   3,C   5,C   7)          115.43  0.000033   -0.01    115.42   
   104. A(N   3,C   5,C   4)          107.60 -0.000003    0.01    107.61   
   105. A(C   4,C   5,C   7)          113.24 -0.000055    0.02    113.26   
   106. A(H   6,C   5,C   7)          107.26  0.000008   -0.01    107.26   
   107. A(N   3,C   5,H   6)          104.75 -0.000015   -0.00    104.75   
   108. A(C   5,C   7,C  16)          118.12  0.000030   -0.00    118.12   
   109. A(C   8,C   7,C  16)          119.55  0.000005   -0.00    119.55   
   110. A(C   5,C   7,C   8)          122.30 -0.000035    0.00    122.31   
   111. A(H   9,C   8,C  10)          119.70  0.000009   -0.00    119.70   
   112. A(C   7,C   8,C  10)          120.02 -0.000002    0.00    120.02   
   113. A(C   7,C   8,H   9)          120.27 -0.000007    0.00    120.27   
   114. A(C   8,C  10,C  12)          120.23 -0.000001    0.00    120.23   
   115. A(C   8,C  10,H  11)          119.68  0.000003   -0.00    119.67   
   116. A(H  11,C  10,C  12)          120.09 -0.000001    0.00    120.09   
   117. A(C  10,C  12,C  14)          119.90  0.000000   -0.00    119.90   
   118. A(H  13,C  12,C  14)          120.08 -0.000001    0.00    120.08   
   119. A(C  10,C  12,H  13)          120.02  0.000000   -0.00    120.02   
   120. A(H  15,C  14,C  16)          119.85 -0.000001    0.00    119.85   
   121. A(C  12,C  14,H  15)          120.25 -0.000001    0.00    120.25   
   122. A(C  12,C  14,C  16)          119.89  0.000002   -0.00    119.89   
   123. A(C  14,C  16,H  17)          120.10  0.000002   -0.00    120.10   
   124. A(C   7,C  16,H  17)          119.53  0.000003   -0.00    119.53   
   125. A(C   7,C  16,C  14)          120.36 -0.000005    0.00    120.36   
   126. A(N   2,C  18,C  19)          109.90 -0.000036    0.02    109.92   
   127. A(C  23,C  18,C  27)          110.06 -0.000010   -0.00    110.06   
   128. A(C  19,C  18,C  27)          109.97  0.000013   -0.00    109.97   
   129. A(N   2,C  18,C  27)          105.85  0.000005   -0.00    105.85   
   130. A(N   2,C  18,C  23)          109.82  0.000018   -0.00    109.82   
   131. A(C  19,C  18,C  23)          111.10  0.000009   -0.00    111.09   
   132. A(C  18,C  19,H  21)          109.37  0.000010   -0.00    109.37   
   133. A(C  18,C  19,H  20)          111.56 -0.000003    0.00    111.57   
   134. A(C  18,C  19,H  22)          110.66 -0.000016    0.00    110.67   
   135. A(H  21,C  19,H  22)          108.27  0.000014   -0.01    108.26   
   136. A(H  20,C  19,H  22)          108.64 -0.000004    0.00    108.65   
   137. A(H  20,C  19,H  21)          108.24 -0.000000   -0.00    108.24   
   138. A(H  25,C  23,H  26)          108.21 -0.000002    0.00    108.21   
   139. A(H  24,C  23,H  26)          108.66  0.000001   -0.00    108.66   
   140. A(C  18,C  23,H  26)          111.56 -0.000003    0.00    111.57   
   141. A(H  24,C  23,H  25)          108.27  0.000000   -0.00    108.27   
   142. A(C  18,C  23,H  25)          109.36  0.000004   -0.00    109.36   
   143. A(C  18,C  23,H  24)          110.68 -0.000001   -0.00    110.68   
   144. A(H  29,C  27,H  30)          108.61  0.000001   -0.00    108.61   
   145. A(H  28,C  27,H  30)          108.24  0.000002   -0.00    108.24   
   146. A(C  18,C  27,H  30)          110.93 -0.000003    0.00    110.93   
   147. A(H  28,C  27,H  29)          108.26 -0.000001    0.00    108.26   
   148. A(C  18,C  27,H  29)          111.00 -0.000000    0.00    111.00   
   149. A(C  18,C  27,H  28)          109.72  0.000001   -0.00    109.72   
   150. A(N   3,C  31,C  39)          115.16  0.000004   -0.00    115.15   
   151. A(N   3,C  31,C  32)          124.27  0.000001    0.01    124.28   
   152. A(C  32,C  31,C  39)          120.56 -0.000006   -0.00    120.55   
   153. A(C  31,C  32,C  33)          115.46  0.000011   -0.00    115.46   
   154. A(C  33,C  32,C  41)          117.98 -0.000001   -0.00    117.98   
   155. A(C  31,C  32,C  41)          126.38 -0.000009    0.00    126.38   
   156. A(H  34,C  33,C  35)          117.54  0.000005   -0.00    117.54   
   157. A(C  32,C  33,C  35)          123.88 -0.000004    0.00    123.89   
   158. A(C  32,C  33,H  34)          118.57 -0.000002    0.00    118.57   
   159. A(H  36,C  35,C  37)          120.92 -0.000002    0.00    120.93   
   160. A(C  33,C  35,C  37)          119.30 -0.000002   -0.00    119.30   
   161. A(C  33,C  35,H  36)          119.76  0.000004   -0.00    119.76   
   162. A(C  35,C  37,H  38)          121.59 -0.000003    0.00    121.59   
   163. A(H  38,C  37,C  39)          119.71  0.000003   -0.00    119.71   
   164. A(C  35,C  37,C  39)          118.69  0.000001   -0.00    118.69   
   165. A(C  37,C  39,H  40)          117.21 -0.000008    0.00    117.21   
   166. A(C  31,C  39,H  40)          120.81  0.000009   -0.00    120.81   
   167. A(C  31,C  39,C  37)          121.95 -0.000000    0.00    121.95   
   168. A(C  46,C  41,C  50)          105.35 -0.000004   -0.00    105.35   
   169. A(C  42,C  41,C  50)          105.97  0.000004   -0.01    105.96   
   170. A(C  32,C  41,C  50)          112.26  0.000004    0.00    112.26   
   171. A(C  42,C  41,C  46)          113.27  0.000020   -0.00    113.27   
   172. A(C  32,C  41,C  46)          112.10 -0.000013    0.00    112.10   
   173. A(C  32,C  41,C  42)          107.79 -0.000009    0.01    107.79   
   174. A(H  44,C  42,H  45)          107.36 -0.000046    0.02    107.38   
   175. A(H  43,C  42,H  45)          107.69 -0.000002   -0.00    107.69   
   176. A(C  41,C  42,H  45)          114.07  0.000012    0.00    114.07   
   177. A(C  41,C  42,H  44)          109.97  0.000051   -0.01    109.96   
   178. A(C  41,C  42,H  43)          109.37 -0.000020    0.00    109.37   
   179. A(H  43,C  42,H  44)          108.20  0.000004   -0.01    108.20   
   180. A(C  42,H  45,O  67)          120.49 -0.000041    0.02    120.51   
   181. A(H  48,C  46,H  49)          106.18 -0.000020    0.00    106.18   
   182. A(H  47,C  46,H  49)          107.99  0.000001    0.00    107.99   
   183. A(C  41,C  46,H  49)          109.26  0.000003   -0.00    109.26   
   184. A(H  47,C  46,H  48)          108.62 -0.000001   -0.00    108.61   
   185. A(C  41,C  46,H  48)          114.63  0.000007    0.01    114.64   
   186. A(C  41,C  46,H  47)          109.92  0.000008   -0.00    109.91   
   187. A(C  46,H  48,O  67)          126.68 -0.000030    0.02    126.70   
   188. A(H  52,C  50,H  53)          107.54  0.000002   -0.00    107.54   
   189. A(H  51,C  50,H  53)          107.44 -0.000001    0.00    107.44   
   190. A(C  41,C  50,H  53)          107.92  0.000001   -0.00    107.92   
   191. A(H  51,C  50,H  52)          108.79 -0.000001    0.00    108.79   
   192. A(C  41,C  50,H  52)          112.27 -0.000002    0.00    112.27   
   193. A(C  41,C  50,H  51)          112.65  0.000002   -0.00    112.65   
   194. A(N   3,C  54,C  55)          118.22 -0.000116    0.00    118.22   
   195. A(O   1,C  54,C  55)          124.70  0.000030    0.00    124.70   
   196. A(O   1,C  54,N   3)          113.81  0.000062    0.00    113.81   
   197. A(C  56,C  55,C  64)          119.84  0.000016    0.00    119.84   
   198. A(C  54,C  55,C  64)          125.44  0.000065   -0.00    125.44   
   199. A(C  54,C  55,C  56)          114.67 -0.000079    0.00    114.67   
   200. A(H  57,C  56,C  58)          120.40 -0.000000   -0.00    120.40   
   201. A(C  55,C  56,C  58)          120.08  0.000006   -0.00    120.08   
   202. A(C  55,C  56,H  57)          119.51 -0.000007    0.00    119.51   
   203. A(H  59,C  58,C  60)          120.36  0.000004    0.00    120.36   
   204. A(C  56,C  58,C  60)          119.97 -0.000014    0.00    119.97   
   205. A(C  56,C  58,H  59)          119.67  0.000010   -0.00    119.67   
   206. A(H  61,C  60,C  62)          119.99  0.000012   -0.00    119.99   
   207. A(C  58,C  60,C  62)          119.96  0.000017    0.00    119.96   
   208. A(C  58,C  60,H  61)          120.05 -0.000029    0.00    120.05   
   209. A(H  63,C  62,C  64)          119.41  0.000007   -0.00    119.41   
   210. A(C  60,C  62,C  64)          120.41 -0.000007    0.00    120.41   
   211. A(C  60,C  62,H  63)          120.17  0.000001    0.00    120.17   
   212. A(C  62,C  64,H  65)          119.88  0.000012   -0.00    119.88   
   213. A(C  55,C  64,H  65)          120.38  0.000007    0.00    120.38   
   214. A(C  55,C  64,C  62)          119.70 -0.000018   -0.00    119.70   
   215. A(N   3,H  66,O  67)          160.59  0.000034   -0.02    160.57   
   216. A(H  48,O  67,H  66)           56.04 -0.000004   -0.01     56.03   
   217. A(H  45,O  67,H  66)           56.74  0.000008   -0.01     56.74   
   218. A(H  66,O  67,C  68)          138.80  0.000009   -0.00    138.79   
   219. A(H  45,O  67,H  48)           75.08  0.000023   -0.03     75.05   
   220. A(H  48,O  67,C  68)           91.10  0.000002    0.01     91.11   
   221. A(H  45,O  67,C  68)          144.50 -0.000004   -0.01    144.50   
   222. A(O  67,C  68,C  69)          116.42 -0.000130    0.01    116.43   
   223. A(C  69,C  68,O  80)          117.74  0.000057   -0.01    117.74   
   224. A(O  67,C  68,O  80)          125.84  0.000074   -0.01    125.83   
   225. A(C  68,C  69,C  70)          120.42  0.000064   -0.01    120.41   
   226. A(C  70,C  69,C  78)          118.97  0.000024   -0.00    118.97   
   227. A(C  68,C  69,C  78)          120.61 -0.000088    0.01    120.62   
   228. A(H  71,C  70,C  72)          120.30  0.000008   -0.00    120.30   
   229. A(C  69,C  70,C  72)          120.58 -0.000016    0.00    120.59   
   230. A(C  69,C  70,H  71)          119.12  0.000008   -0.00    119.12   
   231. A(C  70,C  72,H  73)          119.92  0.000001   -0.00    119.92   
   232. A(H  73,C  72,C  74)          120.04 -0.000000    0.00    120.04   
   233. A(C  70,C  72,C  74)          120.04 -0.000001   -0.00    120.04   
   234. A(H  75,C  74,C  76)          120.13 -0.000002    0.00    120.13   
   235. A(C  72,C  74,C  76)          119.77  0.000004   -0.00    119.77   
   236. A(C  72,C  74,H  75)          120.10 -0.000002    0.00    120.10   
   237. A(H  77,C  76,C  78)          119.91  0.000002   -0.00    119.91   
   238. A(C  74,C  76,C  78)          120.03 -0.000006    0.00    120.03   
   239. A(C  74,C  76,H  77)          120.06  0.000004   -0.00    120.06   
   240. A(C  76,C  78,H  79)          120.25  0.000029   -0.00    120.25   
   241. A(C  69,C  78,H  79)          119.15 -0.000023    0.00    119.15   
   242. A(C  69,C  78,C  76)          120.60 -0.000006    0.00    120.60   
   243. D(O   0,C   4,N   2,H  81)   -179.76 -0.000005    0.04   -179.72   
   244. D(C   5,C   4,N   2,C  18)    179.80  0.000062   -0.11    179.69   
   245. D(O   0,C   4,N   2,C  18)      1.49  0.000022   -0.02      1.47   
   246. D(C   5,C   4,N   2,H  81)     -1.44  0.000035   -0.05     -1.49   
   247. D(C   4,C   5,N   3,C  54)    -36.97  0.000026   -0.01    -36.98   
   248. D(C   7,C   5,N   3,H  66)    -15.05 -0.000022    0.03    -15.02   
   249. D(H   6,C   5,C   4,O   0)    120.87  0.000020   -0.06    120.81   
   250. D(C   7,C   5,C   4,N   2)     61.07 -0.000016    0.03     61.10   
   251. D(H   6,C   5,N   3,C  54)   -151.73 -0.000007    0.00   -151.72   
   252. D(C   4,C   5,N   3,H  66)   -142.58  0.000029   -0.00   -142.59   
   253. D(N   3,C   5,C   4,N   2)   -170.14 -0.000016    0.04   -170.10   
   254. D(N   3,C   5,C   4,O   0)      8.29  0.000022   -0.05      8.24   
   255. D(H   6,C   5,C   4,N   2)    -57.56 -0.000018    0.03    -57.53   
   256. D(C   7,C   5,N   3,C  31)   -139.24 -0.000032    0.02   -139.22   
   257. D(C   7,C   5,N   3,C  54)     90.57 -0.000025    0.02     90.58   
   258. D(H   6,C   5,N   3,H  66)    102.66 -0.000004    0.01    102.67   
   259. D(C   7,C   5,C   4,O   0)   -120.50  0.000022   -0.06   -120.56   
   260. D(C   4,C   5,N   3,C  31)     93.23  0.000019   -0.01     93.21   
   261. D(H   6,C   5,N   3,C  31)    -21.53 -0.000014    0.00    -21.53   
   262. D(C  16,C   7,C   5,N   3)     94.92 -0.000016    0.07     94.98   
   263. D(C   8,C   7,C   5,H   6)    156.93 -0.000023    0.11    157.03   
   264. D(C  16,C   7,C   5,H   6)    -21.38 -0.000022    0.08    -21.30   
   265. D(C   8,C   7,C   5,N   3)    -86.78 -0.000018    0.09    -86.69   
   266. D(C   8,C   7,C   5,C   4)     37.87 -0.000042    0.11     37.98   
   267. D(C  16,C   7,C   5,C   4)   -140.43 -0.000041    0.09   -140.34   
   268. D(C  10,C   8,C   7,C  16)     -2.05 -0.000006    0.02     -2.03   
   269. D(H   9,C   8,C   7,C  16)    178.85 -0.000018    0.04    178.89   
   270. D(H   9,C   8,C   7,C   5)      0.57 -0.000017    0.02      0.58   
   271. D(C  10,C   8,C   7,C   5)    179.67 -0.000005   -0.01    179.66   
   272. D(H  11,C  10,C   8,C   7)   -179.37 -0.000002    0.00   -179.37   
   273. D(H  11,C  10,C   8,H   9)     -0.26  0.000010   -0.02     -0.28   
   274. D(C  12,C  10,C   8,H   9)    179.81  0.000010   -0.03    179.78   
   275. D(C  12,C  10,C   8,C   7)      0.70 -0.000002   -0.00      0.70   
   276. D(C  14,C  12,C  10,C   8)      0.77  0.000005   -0.01      0.77   
   277. D(H  13,C  12,C  10,C   8)   -179.73  0.000003    0.00   -179.73   
   278. D(H  13,C  12,C  10,H  11)      0.34  0.000002   -0.00      0.34   
   279. D(C  14,C  12,C  10,H  11)   -179.16  0.000004   -0.01   -179.17   
   280. D(C  16,C  14,C  12,H  13)    179.62  0.000002   -0.00    179.61   
   281. D(C  16,C  14,C  12,C  10)     -0.88 -0.000000    0.01     -0.88   
   282. D(H  15,C  14,C  12,H  13)     -0.20  0.000005   -0.00     -0.20   
   283. D(H  15,C  14,C  12,C  10)    179.30  0.000003    0.01    179.31   
   284. D(H  17,C  16,C  14,H  15)      0.13 -0.000001   -0.00      0.13   
   285. D(H  17,C  16,C  14,C  12)   -179.69  0.000002   -0.00   -179.69   
   286. D(C   7,C  16,C  14,H  15)    179.34 -0.000010    0.01    179.35   
   287. D(C   7,C  16,C  14,C  12)     -0.48 -0.000007    0.01     -0.47   
   288. D(H  17,C  16,C   7,C   8)   -178.84  0.000001   -0.01   -178.85   
   289. D(C  14,C  16,C   7,C   8)      1.94  0.000010   -0.02      1.92   
   290. D(C  14,C  16,C   7,C   5)   -179.71  0.000009    0.01   -179.70   
   291. D(H  17,C  16,C   7,C   5)     -0.49 -0.000001    0.01     -0.48   
   292. D(C  27,C  18,N   2,C   4)    179.43 -0.000020    0.06    179.49   
   293. D(C  23,C  18,N   2,H  81)    119.45  0.000008   -0.01    119.44   
   294. D(C  23,C  18,N   2,C   4)    -61.79 -0.000019    0.05    -61.74   
   295. D(C  19,C  18,N   2,H  81)   -118.04  0.000008   -0.01   -118.05   
   296. D(C  27,C  18,N   2,H  81)      0.67  0.000007   -0.00      0.67   
   297. D(C  19,C  18,N   2,C   4)     60.72 -0.000020    0.05     60.77   
   298. D(H  22,C  19,C  18,N   2)     57.63 -0.000023    0.05     57.68   
   299. D(H  21,C  19,C  18,C  27)     60.68 -0.000001    0.03     60.71   
   300. D(H  21,C  19,C  18,C  23)    -61.43 -0.000004    0.04    -61.39   
   301. D(H  22,C  19,C  18,C  23)    179.38 -0.000018    0.05    179.43   
   302. D(H  20,C  19,C  18,C  27)   -179.60  0.000003    0.03   -179.57   
   303. D(H  21,C  19,C  18,N   2)    176.82 -0.000009    0.04    176.86   
   304. D(H  20,C  19,C  18,C  23)     58.29 -0.000000    0.04     58.33   
   305. D(H  20,C  19,C  18,N   2)    -63.46 -0.000005    0.04    -63.42   
   306. D(H  22,C  19,C  18,C  27)    -58.51 -0.000015    0.04    -58.47   
   307. D(H  26,C  23,C  18,C  27)   -179.95 -0.000004    0.01   -179.94   
   308. D(H  26,C  23,C  18,C  19)    -57.90  0.000013    0.00    -57.90   
   309. D(H  26,C  23,C  18,N   2)     63.90 -0.000014    0.02     63.91   
   310. D(H  25,C  23,C  18,C  27)    -60.28 -0.000005    0.01    -60.27   
   311. D(H  25,C  23,C  18,N   2)   -176.43 -0.000016    0.02   -176.42   
   312. D(H  24,C  23,C  18,C  27)     58.92 -0.000003    0.01     58.93   
   313. D(H  24,C  23,C  18,C  19)   -179.03  0.000014    0.00   -179.03   
   314. D(H  24,C  23,C  18,N   2)    -57.23 -0.000013    0.02    -57.22   
   315. D(H  25,C  23,C  18,C  19)     61.77  0.000011    0.00     61.77   
   316. D(H  30,C  27,C  18,C  23)   -179.11 -0.000003    0.01   -179.10   
   317. D(H  30,C  27,C  18,C  19)     58.17 -0.000017    0.02     58.19   
   318. D(H  30,C  27,C  18,N   2)    -60.49  0.000016   -0.00    -60.49   
   319. D(H  29,C  27,C  18,C  23)    -58.26 -0.000003    0.01    -58.26   
   320. D(H  29,C  27,C  18,C  19)    179.02 -0.000017    0.02    179.04   
   321. D(H  29,C  27,C  18,N   2)     60.36  0.000016   -0.00     60.36   
   322. D(H  28,C  27,C  18,C  23)     61.35 -0.000003    0.01     61.36   
   323. D(H  28,C  27,C  18,C  19)    -61.37 -0.000018    0.02    -61.35   
   324. D(H  28,C  27,C  18,N   2)    179.97  0.000015   -0.00    179.97   
   325. D(C  39,C  31,N   3,H  66)   -162.40  0.000004   -0.00   -162.40   
   326. D(C  39,C  31,N   3,C  54)     84.38  0.000047   -0.00     84.37   
   327. D(C  39,C  31,N   3,C   5)    -43.25  0.000014   -0.01    -43.25   
   328. D(C  32,C  31,N   3,H  66)     18.94  0.000011   -0.00     18.94   
   329. D(C  32,C  31,N   3,C  54)    -94.28  0.000054    0.00    -94.28   
   330. D(C  32,C  31,N   3,C   5)    138.09  0.000021   -0.00    138.09   
   331. D(C  41,C  32,C  31,N   3)    -10.83  0.000016   -0.01    -10.84   
   332. D(C  33,C  32,C  31,C  39)     -4.46  0.000009   -0.00     -4.47   
   333. D(C  33,C  32,C  31,N   3)    174.13  0.000002   -0.01    174.12   
   334. D(C  41,C  32,C  31,C  39)    170.57  0.000023   -0.00    170.57   
   335. D(C  35,C  33,C  32,C  41)   -172.97 -0.000015    0.00   -172.97   
   336. D(C  35,C  33,C  32,C  31)      2.50 -0.000003    0.00      2.51   
   337. D(H  34,C  33,C  32,C  41)      5.92 -0.000011    0.00      5.92   
   338. D(H  34,C  33,C  32,C  31)   -178.60  0.000001    0.00   -178.60   
   339. D(C  37,C  35,C  33,H  34)   -177.88 -0.000007    0.00   -177.88   
   340. D(C  37,C  35,C  33,C  32)      1.02 -0.000003   -0.00      1.02   
   341. D(H  36,C  35,C  33,C  32)    179.82  0.000001   -0.00    179.82   
   342. D(H  36,C  35,C  33,H  34)      0.91 -0.000003    0.00      0.91   
   343. D(C  39,C  37,C  35,H  36)    178.61 -0.000000   -0.00    178.61   
   344. D(C  39,C  37,C  35,C  33)     -2.61  0.000004   -0.00     -2.61   
   345. D(H  38,C  37,C  35,H  36)     -0.32 -0.000001   -0.00     -0.32   
   346. D(H  38,C  37,C  35,C  33)    178.46  0.000003   -0.00    178.46   
   347. D(H  40,C  39,C  37,H  38)      1.48 -0.000001    0.00      1.48   
   348. D(H  40,C  39,C  37,C  35)   -177.48 -0.000002    0.00   -177.47   
   349. D(C  31,C  39,C  37,H  38)    179.55  0.000003    0.00    179.55   
   350. D(C  31,C  39,C  37,C  35)      0.60  0.000002    0.00      0.60   
   351. D(H  40,C  39,C  31,C  32)   -178.90 -0.000005    0.00   -178.90   
   352. D(H  40,C  39,C  31,N   3)      2.39  0.000001    0.00      2.39   
   353. D(C  37,C  39,C  31,C  32)      3.09 -0.000009    0.00      3.10   
   354. D(C  37,C  39,C  31,N   3)   -175.62 -0.000003    0.01   -175.62   
   355. D(C  50,C  41,C  32,C  33)     -3.88 -0.000001    0.00     -3.88   
   356. D(C  50,C  41,C  32,C  31)   -178.80 -0.000016   -0.00   -178.81   
   357. D(C  46,C  41,C  32,C  33)   -122.24  0.000010    0.00   -122.23   
   358. D(C  46,C  41,C  32,C  31)     62.84 -0.000005    0.00     62.84   
   359. D(C  42,C  41,C  32,C  33)    112.45 -0.000000   -0.00    112.45   
   360. D(C  42,C  41,C  32,C  31)    -62.48 -0.000015   -0.00    -62.48   
   361. D(H  45,C  42,C  41,C  46)    -68.74 -0.000002   -0.02    -68.75   
   362. D(H  45,C  42,C  41,C  32)     55.88 -0.000012   -0.01     55.87   
   363. D(H  44,C  42,C  41,C  50)    -63.09 -0.000024    0.00    -63.09   
   364. D(H  44,C  42,C  41,C  46)     51.93 -0.000016   -0.01     51.92   
   365. D(H  44,C  42,C  41,C  32)    176.54 -0.000025    0.00    176.54   
   366. D(H  43,C  42,C  41,C  50)     55.60 -0.000001   -0.01     55.59   
   367. D(H  43,C  42,C  41,C  46)    170.62  0.000007   -0.02    170.60   
   368. D(H  45,C  42,C  41,C  50)    176.25 -0.000010   -0.01    176.24   
   369. D(H  43,C  42,C  41,C  32)    -64.77 -0.000003   -0.01    -64.78   
   370. D(O  67,H  45,C  42,H  44)    -53.20 -0.000018   -0.01    -53.21   
   371. D(O  67,H  45,C  42,H  43)   -169.51  0.000002   -0.01   -169.52   
   372. D(O  67,H  45,C  42,C  41)     68.91  0.000022   -0.02     68.89   
   373. D(H  49,C  46,C  41,C  42)    -58.09 -0.000013    0.03    -58.06   
   374. D(H  49,C  46,C  41,C  32)    179.67 -0.000006    0.02    179.69   
   375. D(H  48,C  46,C  41,C  50)    176.30 -0.000019    0.02    176.32   
   376. D(H  48,C  46,C  41,C  42)     60.92 -0.000032    0.03     60.95   
   377. D(H  48,C  46,C  41,C  32)    -61.32 -0.000025    0.02    -61.30   
   378. D(H  47,C  46,C  41,C  50)    -61.03 -0.000008    0.02    -61.02   
   379. D(H  47,C  46,C  41,C  42)   -176.42 -0.000021    0.03   -176.39   
   380. D(H  49,C  46,C  41,C  50)     57.30 -0.000000    0.02     57.31   
   381. D(H  47,C  46,C  41,C  32)     61.34 -0.000014    0.02     61.36   
   382. D(O  67,H  48,C  46,H  49)     61.32  0.000017   -0.00     61.31   
   383. D(O  67,H  48,C  46,H  47)    177.23  0.000008   -0.00    177.23   
   384. D(O  67,H  48,C  46,C  41)    -59.41  0.000023   -0.01    -59.41   
   385. D(H  53,C  50,C  41,C  42)     61.90  0.000010   -0.01     61.89   
   386. D(H  53,C  50,C  41,C  32)    179.32  0.000003   -0.00    179.31   
   387. D(H  52,C  50,C  41,C  46)     59.92 -0.000011    0.00     59.92   
   388. D(H  52,C  50,C  41,C  42)   -179.77  0.000012   -0.01   -179.78   
   389. D(H  52,C  50,C  41,C  32)    -62.35  0.000005   -0.00    -62.35   
   390. D(H  51,C  50,C  41,C  46)   -176.85 -0.000013    0.00   -176.85   
   391. D(H  51,C  50,C  41,C  42)    -56.54  0.000010   -0.01    -56.54   
   392. D(H  53,C  50,C  41,C  46)    -58.41 -0.000013    0.00    -58.41   
   393. D(H  51,C  50,C  41,C  32)     60.88  0.000003   -0.00     60.88   
   394. D(C  55,C  54,N   3,H  66)   -115.12  0.000071    0.06   -115.06   
   395. D(C  55,C  54,N   3,C  31)      6.63  0.000051    0.07      6.69   
   396. D(C  55,C  54,N   3,C   5)    135.08  0.000061    0.07    135.15   
   397. D(O   1,C  54,N   3,H  66)     45.43  0.000013    0.07     45.50   
   398. D(O   1,C  54,N   3,C  31)    167.18 -0.000007    0.08    167.26   
   399. D(O   1,C  54,N   3,C   5)    -64.36  0.000004    0.08    -64.28   
   400. D(C  64,C  55,C  54,N   3)    -64.83 -0.000016   -0.01    -64.84   
   401. D(C  64,C  55,C  54,O   1)    136.91  0.000046   -0.02    136.89   
   402. D(C  56,C  55,C  54,N   3)    117.82 -0.000049   -0.01    117.81   
   403. D(C  56,C  55,C  54,O   1)    -40.44  0.000013   -0.02    -40.46   
   404. D(C  58,C  56,C  55,C  64)      2.14  0.000011    0.00      2.14   
   405. D(C  58,C  56,C  55,C  54)    179.65  0.000044    0.00    179.65   
   406. D(H  57,C  56,C  55,C  64)   -178.84 -0.000005    0.00   -178.84   
   407. D(H  57,C  56,C  55,C  54)     -1.33  0.000027    0.00     -1.33   
   408. D(C  60,C  58,C  56,H  57)    179.94  0.000017   -0.00    179.94   
   409. D(C  60,C  58,C  56,C  55)     -1.05  0.000000   -0.00     -1.05   
   410. D(H  59,C  58,C  56,H  57)      0.14  0.000005    0.00      0.14   
   411. D(H  59,C  58,C  56,C  55)    179.15 -0.000012   -0.00    179.15   
   412. D(C  62,C  60,C  58,H  59)    179.17  0.000001   -0.00    179.17   
   413. D(C  62,C  60,C  58,C  56)     -0.63 -0.000011   -0.00     -0.63   
   414. D(H  61,C  60,C  58,H  59)     -0.03 -0.000007    0.00     -0.03   
   415. D(H  61,C  60,C  58,C  56)   -179.83 -0.000019    0.00   -179.83   
   416. D(C  64,C  62,C  60,H  61)   -179.58  0.000018   -0.00   -179.58   
   417. D(C  64,C  62,C  60,C  58)      1.22  0.000011    0.00      1.22   
   418. D(H  63,C  62,C  60,H  61)      0.89  0.000007   -0.00      0.88   
   419. D(H  63,C  62,C  60,C  58)   -178.32  0.000000   -0.00   -178.32   
   420. D(H  65,C  64,C  62,H  63)      1.71 -0.000005    0.00      1.71   
   421. D(H  65,C  64,C  62,C  60)   -177.83 -0.000016   -0.00   -177.84   
   422. D(C  55,C  64,C  62,H  63)    179.41  0.000011    0.00    179.41   
   423. D(C  55,C  64,C  62,C  60)     -0.13  0.000000    0.00     -0.13   
   424. D(H  65,C  64,C  55,C  56)    176.15  0.000006   -0.00    176.15   
   425. D(H  65,C  64,C  55,C  54)     -1.08 -0.000027    0.00     -1.08   
   426. D(C  62,C  64,C  55,C  56)     -1.55 -0.000011   -0.00     -1.55   
   427. D(C  62,C  64,C  55,C  54)   -178.77 -0.000043   -0.00   -178.77   
   428. D(O  67,H  66,N   3,C  54)    -61.87 -0.000035   -0.01    -61.87   
   429. D(O  67,H  66,N   3,C  31)    175.30  0.000011   -0.01    175.29   
   430. D(O  67,H  66,N   3,C   5)     52.21  0.000006   -0.01     52.20   
   431. D(H  48,O  67,H  66,N   3)    124.47 -0.000045    0.03    124.49   
   432. D(H  45,O  67,H  66,N   3)   -141.49 -0.000016   -0.00   -141.50   
   433. D(C  68,O  67,H  66,N   3)     81.71 -0.000020    0.01     81.72   
   434. D(H  66,O  67,H  48,C  46)    102.37  0.000009   -0.02    102.35   
   435. D(H  45,O  67,H  48,C  46)     42.69  0.000014   -0.03     42.66   
   436. D(C  68,O  67,H  48,C  46)   -104.20  0.000028   -0.03   -104.23   
   437. D(H  66,O  67,H  45,C  42)   -105.05 -0.000015    0.03   -105.02   
   438. D(H  48,O  67,H  45,C  42)    -46.16 -0.000034    0.04    -46.12   
   439. D(C  68,O  67,H  45,C  42)     24.00  0.000010    0.01     24.02   
   440. D(O  80,C  68,O  67,H  66)     -2.28 -0.000015    0.01     -2.28   
   441. D(O  80,C  68,O  67,H  48)    -36.56  0.000006   -0.00    -36.56   
   442. D(O  80,C  68,O  67,H  45)   -101.94 -0.000042    0.04   -101.90   
   443. D(C  69,C  68,O  67,H  66)    177.71 -0.000026    0.02    177.73   
   444. D(C  69,C  68,O  67,H  48)    143.43 -0.000006    0.01    143.44   
   445. D(C  69,C  68,O  67,H  45)     78.05 -0.000054    0.05     78.10   
   446. D(C  78,C  69,C  68,O  80)    170.71 -0.000045    0.24    170.95   
   447. D(C  78,C  69,C  68,O  67)     -9.29 -0.000035    0.23     -9.05   
   448. D(C  70,C  69,C  68,O  80)     -9.38 -0.000035    0.21     -9.17   
   449. D(C  70,C  69,C  68,O  67)    170.63 -0.000024    0.20    170.82   
   450. D(C  72,C  70,C  69,C  78)      0.48  0.000009   -0.03      0.45   
   451. D(C  72,C  70,C  69,C  68)   -179.44 -0.000002    0.01   -179.43   
   452. D(H  71,C  70,C  69,C  78)   -179.75  0.000005   -0.02   -179.76   
   453. D(H  71,C  70,C  69,C  68)      0.34 -0.000005    0.02      0.35   
   454. D(C  74,C  72,C  70,H  71)    179.71  0.000001   -0.00    179.71   
   455. D(C  74,C  72,C  70,C  69)     -0.51 -0.000003    0.01     -0.50   
   456. D(H  73,C  72,C  70,H  71)     -0.19  0.000001   -0.00     -0.19   
   457. D(H  73,C  72,C  70,C  69)    179.58 -0.000003    0.01    179.59   
   458. D(C  76,C  74,C  72,H  73)   -179.98 -0.000004    0.01   -179.97   
   459. D(C  76,C  74,C  72,C  70)      0.11 -0.000003    0.01      0.12   
   460. D(H  75,C  74,C  72,H  73)      0.05  0.000000   -0.00      0.05   
   461. D(H  75,C  74,C  72,C  70)   -179.85  0.000001   -0.00   -179.86   
   462. D(C  78,C  76,C  74,H  75)   -179.71 -0.000000    0.00   -179.71   
   463. D(C  78,C  76,C  74,C  72)      0.32  0.000004   -0.01      0.31   
   464. D(H  77,C  76,C  74,H  75)      0.20  0.000003   -0.01      0.19   
   465. D(H  77,C  76,C  74,C  72)   -179.77  0.000007   -0.02   -179.79   
   466. D(H  79,C  78,C  76,C  74)    179.79  0.000017   -0.04    179.75   
   467. D(C  69,C  78,C  76,H  77)    179.73 -0.000002    0.00    179.73   
   468. D(C  69,C  78,C  76,C  74)     -0.36  0.000002   -0.01     -0.36   
   469. D(H  79,C  78,C  69,C  70)    179.81 -0.000023    0.06    179.87   
   470. D(H  79,C  78,C  69,C  68)     -0.27 -0.000012    0.03     -0.25   
   471. D(C  76,C  78,C  69,C  70)     -0.04 -0.000008    0.02     -0.02   
   472. D(H  79,C  78,C  76,H  77)     -0.12  0.000014   -0.03     -0.15   
   473. D(C  76,C  78,C  69,C  68)    179.87  0.000003   -0.01    179.87   
    ----------------------------------------------------------------------------

         *************************************************************
         *                GEOMETRY OPTIMIZATION CYCLE   2            *
         *************************************************************
---------------------------------
CARTESIAN COORDINATES (ANGSTROEM)
---------------------------------
  O      1.234773    4.381967    1.646313
  O      3.734726    3.414428    1.844800
  N      0.023142    4.573743    3.555338
  N      3.371610    5.633669    2.500813
  C      1.118204    4.703447    2.831309
  C      2.302583    5.343900    3.547069
  H      1.990029    6.324781    3.903193
  C      2.766893    4.561214    4.745081
  C      2.791637    3.170285    4.760588
  H      2.479141    2.608785    3.888377
  C      3.234895    2.497615    5.887068
  H      3.261530    1.413869    5.889253
  C      3.642480    3.206609    7.009927
  H      3.993102    2.676478    7.888415
  C      3.590530    4.592565    7.009037
  H      3.896606    5.151171    7.886255
  C      3.149195    5.266749    5.880915
  H      3.111966    6.350924    5.874737
  C     -1.257819    3.996881    3.107048
  C     -1.055220    2.546440    2.687587
  H     -0.385426    2.466791    1.830567
  H     -2.018085    2.111677    2.410600
  H     -0.639615    1.961331    3.511264
  C     -1.824336    4.825324    1.960525
  H     -1.950772    5.867577    2.263213
  H     -2.802168    4.430048    1.676945
  H     -1.176246    4.792685    1.083940
  C     -2.187002    4.065041    4.308525
  H     -3.161160    3.651377    4.044279
  H     -2.330705    5.098657    4.634622
  H     -1.785799    3.487654    5.145836
  C      3.265799    7.009122    1.961035
  C      4.367950    7.852765    1.716288
  C      4.068791    9.065235    1.086259
  H      4.878854    9.739931    0.854062
  C      2.787452    9.468035    0.758506
  H      2.631756   10.424583    0.272890
  C      1.720366    8.653084    1.078931
  H      0.699566    8.943096    0.861775
  C      1.973369    7.432151    1.670148
  H      1.125090    6.796493    1.872283
  C      5.812989    7.613287    2.165061
  C      5.830222    7.592584    3.699973
  H      5.549810    8.579071    4.079221
  H      6.836891    7.362424    4.058721
  H      5.153664    6.864261    4.141388
  C      6.409071    6.352789    1.537186
  H      6.428169    6.452251    0.449607
  H      5.892773    5.432902    1.791872
  H      7.438851    6.229926    1.883153
  C      6.745471    8.752834    1.749052
  H      6.457092    9.712298    2.183828
  H      6.806672    8.862508    0.663482
  H      7.748051    8.516598    2.113074
  C      3.412202    4.472484    1.408724
  C      3.494931    4.856563   -0.018968
  C      4.646779    4.418931   -0.674014
  H      5.396951    3.865194   -0.121917
  C      4.835710    4.709664   -2.014407
  H      5.739227    4.378409   -2.512997
  C      3.868822    5.418131   -2.712913
  H      4.014223    5.644079   -3.763352
  C      2.706714    5.823570   -2.070203
  H      1.936956    6.353443   -2.619326
  C      2.515806    5.547349   -0.726894
  H      1.594643    5.835467   -0.244449
  H      4.288268    5.433441    2.982420
  O      5.573771    4.562391    3.926362
  C      6.466593    3.698734    3.734088
  C      7.335008    3.352419    4.922334
  C      8.218683    2.278229    4.860165
  H      8.279689    1.697637    3.946927
  C      9.008547    1.950035    5.952014
  H      9.688417    1.106901    5.894006
  C      8.930493    2.701214    7.117600
  H      9.549445    2.446832    7.971179
  C      8.057506    3.779430    7.185942
  H      7.995227    4.371418    8.092661
  C      7.262738    4.099214    6.095330
  H      6.577720    4.936889    6.146233
  O      6.694307    3.108504    2.654761
  H      0.070910    4.884516    4.516064

----------------------------
CARTESIAN COORDINATES (A.U.)
----------------------------
  NO LB      ZA    FRAG     MASS         X           Y           Z
   0 O     8.0000    0    15.999    2.333384    8.280717    3.111080
   1 O     8.0000    0    15.999    7.057609    6.452333    3.486167
   2 N     7.0000    0    14.007    0.043733    8.643121    6.718615
   3 N     7.0000    0    14.007    6.371419   10.646092    4.725851
   4 C     6.0000    0    12.011    2.113100    8.888226    5.350398
   5 C     6.0000    0    12.011    4.351252   10.098507    6.702988
   6 H     1.0000    0     1.008    3.760610   11.952104    7.375967
   7 C     6.0000    0    12.011    5.228670    8.619445    8.966904
   8 C     6.0000    0    12.011    5.275428    5.990970    8.996207
   9 H     1.0000    0     1.008    4.684897    4.929890    7.347967
  10 C     6.0000    0    12.011    6.113065    4.719809   11.124946
  11 H     1.0000    0     1.008    6.163399    2.671825   11.129075
  12 C     6.0000    0    12.011    6.883290    6.059613   13.246842
  13 H     1.0000    0     1.008    7.545869    5.057810   14.906943
  14 C     6.0000    0    12.011    6.785118    8.678690   13.245161
  15 H     1.0000    0     1.008    7.363518    9.734303   14.902862
  16 C     6.0000    0    12.011    5.951116    9.952712   11.113318
  17 H     1.0000    0     1.008    5.880763   12.001507   11.101644
  18 C     6.0000    0    12.011   -2.376934    7.553011    5.871470
  19 C     6.0000    0    12.011   -1.994076    4.812073    5.078803
  20 H     1.0000    0     1.008   -0.728350    4.661559    3.459270
  21 H     1.0000    0     1.008   -3.813627    3.990491    4.555374
  22 H     1.0000    0     1.008   -1.208697    3.706379    6.635327
  23 C     6.0000    0    12.011   -3.447496    9.118541    3.704856
  24 H     1.0000    0     1.008   -3.686426   11.088113    4.276853
  25 H     1.0000    0     1.008   -5.295331    8.371577    3.168967
  26 H     1.0000    0     1.008   -2.222782    9.056862    2.048350
  27 C     6.0000    0    12.011   -4.132834    7.681813    8.141932
  28 H     1.0000    0     1.008   -5.973727    6.900102    7.642579
  29 H     1.0000    0     1.008   -4.404394    9.635066    8.758166
  30 H     1.0000    0     1.008   -3.374671    6.590711    9.724221
  31 C     6.0000    0    12.011    6.171466   13.245321    3.705820
  32 C     6.0000    0    12.011    8.254228   14.839575    3.243314
  33 C     6.0000    0    12.011    7.688900   17.130811    2.052733
  34 H     1.0000    0     1.008    9.219698   18.405802    1.613943
  35 C     6.0000    0    12.011    5.267521   17.891994    1.433369
  36 H     1.0000    0     1.008    4.973297   19.699606    0.515687
  37 C     6.0000    0    12.011    3.251021   16.351958    2.038884
  38 H     1.0000    0     1.008    1.321987   16.900002    1.628520
  39 C     6.0000    0    12.011    3.729127   14.044730    3.156123
  40 H     1.0000    0     1.008    2.126112   12.843511    3.538103
  41 C     6.0000    0    12.011   10.984958   14.387027    4.091373
  42 C     6.0000    0    12.011   11.017523   14.347905    6.991936
  43 H     1.0000    0     1.008   10.487621   16.212094    7.708610
  44 H     1.0000    0     1.008   12.919851   13.912966    7.669870
  45 H     1.0000    0     1.008    9.739013   12.971573    7.826089
  46 C     6.0000    0    12.011   12.111389   12.005032    2.904861
  47 H     1.0000    0     1.008   12.147478   12.192988    0.849633
  48 H     1.0000    0     1.008   11.135727   10.266698    3.386147
  49 H     1.0000    0     1.008   14.057392   11.772853    3.558643
  50 C     6.0000    0    12.011   12.747093   16.540459    3.305229
  51 H     1.0000    0     1.008   12.202136   18.353584    4.126837
  52 H     1.0000    0     1.008   12.862745   16.747713    1.253800
  53 H     1.0000    0     1.008   14.641695   16.094038    3.993131
  54 C     6.0000    0    12.011    6.448127    8.451770    2.662103
  55 C     6.0000    0    12.011    6.604463    9.177574   -0.035845
  56 C     6.0000    0    12.011    8.781140    8.350569   -1.273702
  57 H     1.0000    0     1.008   10.198760    7.304158   -0.230391
  58 C     6.0000    0    12.011    9.138168    8.899976   -3.806677
  59 H     1.0000    0     1.008   10.845567    8.273993   -4.748877
  60 C     6.0000    0    12.011    7.311015   10.238784   -5.126662
  61 H     1.0000    0     1.008    7.585783   10.665764   -7.111704
  62 C     6.0000    0    12.011    5.114948   11.004953   -3.912117
  63 H     1.0000    0     1.008    3.660316   12.006267   -4.949808
  64 C     6.0000    0    12.011    4.754185   10.482970   -1.373630
  65 H     1.0000    0     1.008    3.013439   11.027434   -0.461941
  66 H     1.0000    0     1.008    8.103652   10.267716    5.635956
  67 O     8.0000    0    15.999   10.532901    8.621669    7.419750
  68 C     6.0000    0    12.011   12.220091    6.989594    7.056404
  69 C     6.0000    0    12.011   13.861157    6.335155    9.301863
  70 C     6.0000    0    12.011   15.531060    4.305228    9.184380
  71 H     1.0000    0     1.008   15.646344    3.208070    7.458612
  72 C     6.0000    0    12.011   17.023687    3.685032   11.247676
  73 H     1.0000    0     1.008   18.308455    2.091740   11.138058
  74 C     6.0000    0    12.011   16.876186    5.104554   13.450316
  75 H     1.0000    0     1.008   18.045835    4.623842   15.063345
  76 C     6.0000    0    12.011   15.226480    7.142088   13.579463
  77 H     1.0000    0     1.008   15.108790    8.260784   15.292913
  78 C     6.0000    0    12.011   13.724586    7.746392   11.518504
  79 H     1.0000    0     1.008   12.430090    9.329369   11.614696
  80 O     8.0000    0    15.999   12.650407    5.874221    5.016771
  81 H     1.0000    0     1.008    0.134001    9.230397    8.534124

--------------------------------
INTERNAL COORDINATES (ANGSTROEM)
--------------------------------
 O      0   0   0     0.000000000000     0.00000000     0.00000000
 O      1   0   0     2.687990390614     0.00000000     0.00000000
 N      1   2   0     2.269186008372   117.70346266     0.00000000
 N      2   1   3     2.342485915333    62.32207933   283.45928094
 C      1   2   3     1.233350465890    96.36016338    19.52967304
 C      4   2   1     1.523625847229    96.94353264    57.12011940
 H      6   4   2     1.089331154025   104.74734589   183.34882194
 C      6   4   2     1.504464926670   115.41782837    65.65510149
 C      8   6   4     1.391235575143   122.30945780   273.31151336
 H      9   8   6     1.083368506576   120.26981504     0.58379114
 C      9   8   6     1.384889705896   120.02461924   179.66349379
 H     11   9   8     1.084076054925   119.67477665   180.63403102
 C     11   9   8     1.389104156730   120.23234094     0.69643867
 H     13  11   9     1.084304111211   120.01586504   180.27433148
 C     13  11   9     1.386929472967   119.90271816     0.76662395
 H     15  13  11     1.084082472205   120.25332783   179.30595205
 C     15  13  11     1.386347993227   119.89464859   359.12058359
 H     17  15  13     1.084832264761   120.10366809   180.31093929
 C      3   1   2     1.474651029755   100.07924385   225.75894830
 C     19   3   1     1.523409146655   109.91519373    61.42735723
 H     20  19   3     1.090619393276   111.56620498   296.57943081
 H     20  19   3     1.092176460961   109.36520953   176.86095808
 H     20  19   3     1.092484625894   110.66606471    57.67771395
 C     19   3   1     1.523736674892   109.81699309   298.91643917
 H     24  19   3     1.092655761522   110.68268511   302.78393938
 H     24  19   3     1.092161205055   109.35821297   183.58295937
 H     24  19   3     1.090637049590   111.56536367    63.91185808
 C     19   3   1     1.520385333551   105.84931356   180.14451667
 H     28  19   3     1.090838596528   109.71538631   179.96991166
 H     28  19   3     1.093322110504   111.00258321    60.35528080
 H     28  19   3     1.093356660551   110.93140409   299.50738658
 C      4   2   1     1.481359281421   142.06269440   276.45502865
 C     32   4   2     1.409386267409   124.27830355   275.30333981
 C     33  32   4     1.398754605798   115.45711470   174.12295383
 H     34  33  32     1.079506154415   118.56520533   181.39800492
 C     34  33  32     1.382569914083   123.88542057     2.50547393
 H     36  34  33     1.083995910908   119.76236004   179.81630686
 C     36  34  33     1.380395173379   119.30110671     1.02159804
 H     38  36  34     1.083188419074   121.59441018   178.45847938
 C     38  36  34     1.379936727287   118.69000422   357.39041251
 H     40  38  36     1.079118647355   117.21351421   182.52605173
 C     33  32   4     1.531955308050   126.38416750   349.16061621
 C     42  33  32     1.535148329878   107.79386184   297.52090126
 H     43  42  33     1.093441922243   109.37439022   295.21776981
 H     43  42  33     1.093185408294   109.95565690   176.54196701
 H     43  42  33     1.087673282178   114.06788232    55.86912608
 C     42  33  32     1.529180796299   112.10245481    62.84032372
 H     47  42  33     1.092285302356   109.91240389    61.35709552
 H     47  42  33     1.085181944861   114.64009886   298.69739802
 H     47  42  33     1.093268569470   109.26088880   179.68688688
 C     42  33  32     1.530083202724   112.25853020   181.19459071
 H     51  42  33     1.092137844671   112.65181146    60.87792583
 H     51  42  33     1.092810539425   112.26924734   297.64649935
 H     51  42  33     1.092467869564   107.91736383   179.31359258
 C      2   1   3     1.188977307688    53.15283002   238.77428845
 C     55   2   1     1.480765640586   124.70022675   249.64993810
 C     56  55   2     1.395478805833   114.66764180   319.53510205
 H     57  56  55     1.083602166230   119.50667330   358.67079728
 C     57  56  55     1.384512038851   120.08138618   179.65388730
 H     59  57  56     1.083819857658   119.66641327   179.14702170
 C     59  57  56     1.387338243916   119.97171433   358.94938814
 H     61  59  57     1.084258175479   120.04889315   180.17211079
 C     61  59  57     1.388507311934   119.95767893   359.37285281
 H     63  61  59     1.083895273001   120.17374106   181.68328466
 C     63  61  59     1.384638243503   120.41145939     1.22211510
 H     65  63  61     1.079030832749   119.88105477   182.16490978
 H      4   2   1     1.054655744996    79.23921581   161.21999496
 O     67   4   2     1.817216582650   160.56971854   317.83197054
 C     68  67   4     1.256981891482   138.79414556    81.72134479
 C     69  68  67     1.511954407050   116.43161224   177.72676571
 C     70  69  68     1.392347252305   120.40778810   170.82489332
 H     71  70  69     1.083886602508   119.11733364     0.35434724
 C     71  70  69     1.386986183410   120.58628981   180.56892255
 H     73  71  70     1.084648896586   119.92019690   179.58806077
 C     73  71  70     1.388868123334   120.04432874   359.49561357
 H     75  73  71     1.084622919056   120.10205257   180.14484932
 C     75  73  71     1.389002355608   119.76573379     0.11957820
 H     77  75  73     1.084650651353   120.05867152   180.21333698
 C     77  75  73     1.386850339582   120.03143063     0.31158728
 H     79  77  75     1.083300582590   120.24702254   179.74806789
 O     69  68  67     1.251068791730   125.83160868   357.72381266
 H      3   1   2     1.010868861743   143.15893323    44.97734311

---------------------------
INTERNAL COORDINATES (A.U.)
---------------------------
 O      0   0   0     0.000000000000     0.00000000     0.00000000
 O      1   0   0     5.079565688873     0.00000000     0.00000000
 N      1   2   0     4.288140102749   117.70346266     0.00000000
 N      2   1   3     4.426656852547    62.32207933   283.45928094
 C      1   2   3     2.330694607677    96.36016338    19.52967304
 C      4   2   1     2.879235581826    96.94353264    57.12011940
 H      6   4   2     2.058537550256   104.74734589   183.34882194
 C      6   4   2     2.843026689497   115.41782837    65.65510149
 C      8   6   4     2.629054224789   122.30945780   273.31151336
 H      9   8   6     2.047269779545   120.26981504     0.58379114
 C      9   8   6     2.617062269831   120.02461924   179.66349379
 H     11   9   8     2.048606852151   119.67477665   180.63403102
 C     11   9   8     2.625026427712   120.23234094     0.69643867
 H     13  11   9     2.049037816073   120.01586504   180.27433148
 C     13  11   9     2.620916870972   119.90271816     0.76662395
 H     15  13  11     2.048618979052   120.25332783   179.30595205
 C     15  13  11     2.619818033511   119.89464859   359.12058359
 H     17  15  13     2.050035881639   120.10366809   180.31093929
 C      3   1   2     2.786686589342   100.07924385   225.75894830
 C     19   3   1     2.878826077088   109.91519373    61.42735723
 H     20  19   3     2.060971969636   111.56620498   296.57943081
 H     20  19   3     2.063914401131   109.36520953   176.86095808
 H     20  19   3     2.064496748459   110.66606471    57.67771395
 C     19   3   1     2.879445015757   109.81699309   298.91643917
 H     24  19   3     2.064820147928   110.68268511   302.78393938
 H     24  19   3     2.063885571647   109.35821297   183.58295937
 H     24  19   3     2.061005335234   111.56536367    63.91185808
 C     19   3   1     2.873111898441   105.84931356   180.14451667
 H     28  19   3     2.061386203748   109.71538631   179.96991166
 H     28  19   3     2.066079365014   111.00258321    60.35528080
 H     28  19   3     2.066144655141   110.93140409   299.50738658
 C      4   2   1     2.799363347827   142.06269440   276.45502865
 C     32   4   2     2.663354062312   124.27830355   275.30333981
 C     33  32   4     2.643263133519   115.45711470   174.12295383
 H     34  33  32     2.039970991728   118.56520533   181.39800492
 C     34  33  32     2.612678498616   123.88542057     2.50547393
 H     36  34  33     2.048455401906   119.76236004   179.81630686
 C     36  34  33     2.608568834274   119.30110671     1.02159804
 H     38  36  34     2.046929463485   121.59441018   178.45847938
 C     38  36  34     2.607702496711   118.69000422   357.39041251
 H     40  38  36     2.039238709508   117.21351421   182.52605173
 C     33  32   4     2.894975981621   126.38416750   349.16061621
 C     42  33  32     2.901009918416   107.79386184   297.52090126
 H     43  42  33     2.066305776387   109.37439022   295.21776981
 H     43  42  33     2.065821035274   109.95565690   176.54196701
 H     43  42  33     2.055404626499   114.06788232    55.86912608
 C     42  33  32     2.889732914256   112.10245481    62.84032372
 H     47  42  33     2.064120081560   109.91240389    61.35709552
 H     47  42  33     2.050696681264   114.64009886   298.69739802
 H     47  42  33     2.065978187122   109.26088880   179.68688688
 C     42  33  32     2.891438215262   112.25853020   181.19459071
 H     51  42  33     2.063841426920   112.65181146    60.87792583
 H     51  42  33     2.065112635776   112.26924734   297.64649935
 H     51  42  33     2.064465083585   107.91736383   179.31359258
 C      2   1   3     2.246841490977    53.15283002   238.77428845
 C     55   2   1     2.798241529227   124.70022675   249.64993810
 C     56  55   2     2.637072768715   114.66764180   319.53510205
 H     57  56  55     2.047711332299   119.50667330   358.67079728
 C     57  56  55     2.616348582545   120.08138618   179.65388730
 H     59  57  56     2.048122709478   119.66641327   179.14702170
 C     59  57  56     2.621689336117   119.97171433   358.94938814
 H     61  59  57     2.048951010121   120.04889315   180.17211079
 C     61  59  57     2.623898554503   119.95767893   359.37285281
 H     63  61  59     2.048265223823   120.17374106   181.68328466
 C     63  61  59     2.616587074775   120.41145939     1.22211510
 H     65  63  61     2.039072763953   119.88105477   182.16490978
 H      4   2   1     1.993010523609    79.23921581   161.21999496
 O     67   4   2     3.434041667229   160.56971854   317.83197054
 C     68  67   4     2.375351530200   138.79414556    81.72134479
 C     69  68  67     2.857179756300   116.43161224   177.72676571
 C     70  69  68     2.631154990174   120.40778810   170.82489332
 H     71  70  69     2.048248838966   119.11733364     0.35434724
 C     71  70  69     2.621024038177   120.58628981   180.56892255
 H     73  71  70     2.049689366007   119.92019690   179.58806077
 C     73  71  70     2.624580389235   120.04432874   359.49561357
 H     75  73  71     2.049640275590   120.10205257   180.14484932
 C     75  73  71     2.624834051471   119.76573379     0.11957820
 H     77  75  73     2.049692682036   120.05867152   180.21333698
 C     77  75  73     2.620767330546   120.03143063     0.31158728
 H     79  77  75     2.047141421813   120.24702254   179.74806789
 O     69  68  67     2.364177391065   125.83160868   357.72381266
 H      3   1   2     1.910265306002   143.15893323    44.97734311


           ************************************************************
           *        Program running with 30 parallel MPI-processes    *
           *              working on a common directory               *
           ************************************************************
------------------------------------------------------------------------------
                   ___                                                        
                  /   \      - P O W E R E D   B Y -                         
                 /     \                                                     
                 |  |  |   _    _      __       _____    __    __             
                 |  |  |  | |  | |    /  \     |  _  \  |  |  /  |          
                  \  \/   | |  | |   /    \    | | | |  |  | /  /          
                 / \  \   | |__| |  /  /\  \   | |_| |  |  |/  /          
                |  |  |   |  __  | /  /__\  \  |    /   |      \           
                |  |  |   | |  | | |   __   |  |    \   |  |\   \          
                \     /   | |  | | |  |  |  |  | |\  \  |  | \   \       
                 \___/    |_|  |_| |__|  |__|  |_| \__\ |__|  \__/        
                                                                              
                      - O R C A' S   B I G   F R I E N D -                    
                                      &                                       
                       - I N T E G R A L  F E E D E R -                       
                                                                              
 v1 FN, 2020, v2 2021                                                         
------------------------------------------------------------------------------


Reading SHARK input file ImineBzOH8rpostopt.SHARKINP.tmp ... ok
----------------------
SHARK INTEGRAL PACKAGE
----------------------

Number of atoms                             ...     82
Number of basis functions                   ...   1542
Number of shells                            ...    622
Maximum angular momentum                    ...      3
Integral batch strategy                     ... SHARK/LIBINT Hybrid
RI-J (if used) integral strategy            ... SPLIT-RIJ (Revised 2003 algorithm where possible)
Printlevel                                  ...      1
Contraction scheme used                     ... SEGMENTED contraction
Coulomb Range Separation                    ... NOT USED
Exchange Range Separation                   ... NOT USED
Finite Nucleus Model                        ... NOT USED
Auxiliary Coulomb fitting basis             ... AVAILABLE
   # of basis functions in Aux-J            ...   2498
   # of shells in Aux-J                     ...    830
   Maximum angular momentum in Aux-J        ...      4
Auxiliary J/K fitting basis                 ... NOT available
Auxiliary Correlation fitting basis         ... NOT available
Auxiliary 'external' fitting basis          ... NOT available
Integral threshold                          ...     2.500000e-11
Primitive cut-off                           ...     2.500000e-12
Primitive pair pre-selection threshold      ...     2.500000e-12

Calculating pre-screening integrals         ... done (  0.1 sec) Dimension = 622
Organizing shell pair data                  ... done (  1.1 sec)
Shell pair information
Total number of shell pairs                 ...    193753
Shell pairs after pre-screening             ...    114640
Total number of primitive shell pairs       ...    584784
Primitive shell pairs kept                  ...    215729
          la=0 lb=0:  31529 shell pairs
          la=1 lb=0:  34278 shell pairs
          la=1 lb=1:   9364 shell pairs
          la=2 lb=0:  15567 shell pairs
          la=2 lb=1:   8645 shell pairs
          la=2 lb=2:   2009 shell pairs
          la=3 lb=0:   7066 shell pairs
          la=3 lb=1:   4012 shell pairs
          la=3 lb=2:   1770 shell pairs
          la=3 lb=3:    400 shell pairs

Calculating one electron integrals          ... done (  0.3 sec)
Calculating RI/J V-Matrix + Cholesky decomp.... done (  1.6 sec)
Calculating Nuclear repulsion               ... done (  0.0 sec) ENN=   5298.453074046583 Eh

SHARK setup successfully completed in   5.1 seconds

Maximum memory used throughout the entire GTOINT-calculation: 167.0 MB
[1711550826.933543] [node132:3279667:0]          mpool.c:43   UCX  WARN  object 0xc3179c0 was not returned to mpool ucp_requests
[1711550826.933563] [node132:3279667:0]          mpool.c:43   UCX  WARN  object 0xc317b80 was not returned to mpool ucp_requests
[1711550826.933567] [node132:3279667:0]          mpool.c:43   UCX  WARN  object 0xc317d40 was not returned to mpool ucp_requests
[1711550826.933571] [node132:3279667:0]          mpool.c:43   UCX  WARN  object 0xc317f00 was not returned to mpool ucp_requests
[1711550826.933574] [node132:3279667:0]          mpool.c:43   UCX  WARN  object 0xc3180c0 was not returned to mpool ucp_requests
[1711550826.933737] [node132:3279680:0]          mpool.c:43   UCX  WARN  object 0xbc97a00 was not returned to mpool ucp_requests
[1711550826.933749] [node132:3279680:0]          mpool.c:43   UCX  WARN  object 0xbc97bc0 was not returned to mpool ucp_requests
[1711550826.933755] [node132:3279680:0]          mpool.c:43   UCX  WARN  object 0xbc97d80 was not returned to mpool ucp_requests
[1711550826.933758] [node132:3279680:0]          mpool.c:43   UCX  WARN  object 0xbc97f40 was not returned to mpool ucp_requests
[1711550826.933760] [node132:3279680:0]          mpool.c:43   UCX  WARN  object 0xbc98100 was not returned to mpool ucp_requests
[1711550826.934298] [node132:3279656:0]          mpool.c:43   UCX  WARN  object 0xb902900 was not returned to mpool ucp_requests
[1711550826.934309] [node132:3279656:0]          mpool.c:43   UCX  WARN  object 0xb902ac0 was not returned to mpool ucp_requests
[1711550826.934312] [node132:3279656:0]          mpool.c:43   UCX  WARN  object 0xb902c80 was not returned to mpool ucp_requests
[1711550826.934315] [node132:3279656:0]          mpool.c:43   UCX  WARN  object 0xb902e40 was not returned to mpool ucp_requests
[1711550826.934318] [node132:3279656:0]          mpool.c:43   UCX  WARN  object 0xb903000 was not returned to mpool ucp_requests
[1711550826.934321] [node132:3279656:0]          mpool.c:43   UCX  WARN  object 0xb9031c0 was not returned to mpool ucp_requests
[1711550826.935372] [node132:3279674:0]          mpool.c:43   UCX  WARN  object 0xc3a3a80 was not returned to mpool ucp_requests
[1711550826.935389] [node132:3279674:0]          mpool.c:43   UCX  WARN  object 0xc3a3c40 was not returned to mpool ucp_requests
[1711550826.935393] [node132:3279674:0]          mpool.c:43   UCX  WARN  object 0xc3a3e00 was not returned to mpool ucp_requests
[1711550826.935395] [node132:3279674:0]          mpool.c:43   UCX  WARN  object 0xc3a3fc0 was not returned to mpool ucp_requests
[1711550826.935398] [node132:3279674:0]          mpool.c:43   UCX  WARN  object 0xc3a4180 was not returned to mpool ucp_requests
[1711550826.936560] [node132:3279676:0]          mpool.c:43   UCX  WARN  object 0xb45d8c0 was not returned to mpool ucp_requests
[1711550826.936569] [node132:3279676:0]          mpool.c:43   UCX  WARN  object 0xb45da80 was not returned to mpool ucp_requests
[1711550826.936573] [node132:3279676:0]          mpool.c:43   UCX  WARN  object 0xb45dc40 was not returned to mpool ucp_requests
[1711550826.936575] [node132:3279676:0]          mpool.c:43   UCX  WARN  object 0xb45de00 was not returned to mpool ucp_requests
[1711550826.936578] [node132:3279676:0]          mpool.c:43   UCX  WARN  object 0xb45dfc0 was not returned to mpool ucp_requests
[1711550826.934675] [node132:3279655:0]          mpool.c:43   UCX  WARN  object 0xc90a8c0 was not returned to mpool ucp_requests
[1711550826.934696] [node132:3279655:0]          mpool.c:43   UCX  WARN  object 0xc90aa80 was not returned to mpool ucp_requests
[1711550826.934699] [node132:3279655:0]          mpool.c:43   UCX  WARN  object 0xc90ac40 was not returned to mpool ucp_requests
[1711550826.934701] [node132:3279655:0]          mpool.c:43   UCX  WARN  object 0xc90ae00 was not returned to mpool ucp_requests
[1711550826.934703] [node132:3279655:0]          mpool.c:43   UCX  WARN  object 0xc90afc0 was not returned to mpool ucp_requests
[1711550826.934706] [node132:3279655:0]          mpool.c:43   UCX  WARN  object 0xc90b180 was not returned to mpool ucp_requests
[1711550826.934901] [node132:3279657:0]          mpool.c:43   UCX  WARN  object 0xb6b0800 was not returned to mpool ucp_requests
[1711550826.934919] [node132:3279657:0]          mpool.c:43   UCX  WARN  object 0xb6b09c0 was not returned to mpool ucp_requests
[1711550826.934926] [node132:3279657:0]          mpool.c:43   UCX  WARN  object 0xb6b0b80 was not returned to mpool ucp_requests
[1711550826.934929] [node132:3279657:0]          mpool.c:43   UCX  WARN  object 0xb6b0d40 was not returned to mpool ucp_requests
[1711550826.934932] [node132:3279657:0]          mpool.c:43   UCX  WARN  object 0xb6b0f00 was not returned to mpool ucp_requests
[1711550826.934935] [node132:3279657:0]          mpool.c:43   UCX  WARN  object 0xb6b10c0 was not returned to mpool ucp_requests
[1711550826.937016] [node132:3279687:0]          mpool.c:43   UCX  WARN  object 0xabd8900 was not returned to mpool ucp_requests
[1711550826.937028] [node132:3279687:0]          mpool.c:43   UCX  WARN  object 0xabd8ac0 was not returned to mpool ucp_requests
[1711550826.937031] [node132:3279687:0]          mpool.c:43   UCX  WARN  object 0xabd8c80 was not returned to mpool ucp_requests
[1711550826.937034] [node132:3279687:0]          mpool.c:43   UCX  WARN  object 0xabd8e40 was not returned to mpool ucp_requests
[1711550826.937037] [node132:3279687:0]          mpool.c:43   UCX  WARN  object 0xabd9000 was not returned to mpool ucp_requests
[1711550826.937548] [node132:3279686:0]          mpool.c:43   UCX  WARN  object 0xabb1a80 was not returned to mpool ucp_requests
[1711550826.937560] [node132:3279686:0]          mpool.c:43   UCX  WARN  object 0xabb1c40 was not returned to mpool ucp_requests
[1711550826.937564] [node132:3279686:0]          mpool.c:43   UCX  WARN  object 0xabb1e00 was not returned to mpool ucp_requests
[1711550826.937566] [node132:3279686:0]          mpool.c:43   UCX  WARN  object 0xabb1fc0 was not returned to mpool ucp_requests
[1711550826.937569] [node132:3279686:0]          mpool.c:43   UCX  WARN  object 0xabb2180 was not returned to mpool ucp_requests
[1711550826.941302] [node132:3279668:0]          mpool.c:43   UCX  WARN  object 0xbbc67c0 was not returned to mpool ucp_requests
[1711550826.941312] [node132:3279668:0]          mpool.c:43   UCX  WARN  object 0xbbc6980 was not returned to mpool ucp_requests
[1711550826.941316] [node132:3279668:0]          mpool.c:43   UCX  WARN  object 0xbbc6b40 was not returned to mpool ucp_requests
[1711550826.941319] [node132:3279668:0]          mpool.c:43   UCX  WARN  object 0xbbc6d00 was not returned to mpool ucp_requests
[1711550826.941322] [node132:3279668:0]          mpool.c:43   UCX  WARN  object 0xbbc6ec0 was not returned to mpool ucp_requests
[1711550826.941621] [node132:3279660:0]          mpool.c:43   UCX  WARN  object 0xb611900 was not returned to mpool ucp_requests
[1711550826.941632] [node132:3279660:0]          mpool.c:43   UCX  WARN  object 0xb611ac0 was not returned to mpool ucp_requests
[1711550826.941636] [node132:3279660:0]          mpool.c:43   UCX  WARN  object 0xb611c80 was not returned to mpool ucp_requests
[1711550826.941647] [node132:3279660:0]          mpool.c:43   UCX  WARN  object 0xb611e40 was not returned to mpool ucp_requests
[1711550826.941650] [node132:3279660:0]          mpool.c:43   UCX  WARN  object 0xb6121c0 was not returned to mpool ucp_requests
[1711550826.941529] [node132:3279672:0]          mpool.c:43   UCX  WARN  object 0xb55ca40 was not returned to mpool ucp_requests
[1711550826.941540] [node132:3279672:0]          mpool.c:43   UCX  WARN  object 0xb55cc00 was not returned to mpool ucp_requests
[1711550826.941543] [node132:3279672:0]          mpool.c:43   UCX  WARN  object 0xb55cdc0 was not returned to mpool ucp_requests
[1711550826.941546] [node132:3279672:0]          mpool.c:43   UCX  WARN  object 0xb55cf80 was not returned to mpool ucp_requests
[1711550826.941548] [node132:3279672:0]          mpool.c:43   UCX  WARN  object 0xb55d140 was not returned to mpool ucp_requests
[1711550826.954771] [node132:3279682:0]          mpool.c:43   UCX  WARN  object 0xb579ac0 was not returned to mpool ucp_requests
[1711550826.954787] [node132:3279682:0]          mpool.c:43   UCX  WARN  object 0xb579c80 was not returned to mpool ucp_requests
[1711550826.954791] [node132:3279682:0]          mpool.c:43   UCX  WARN  object 0xb579e40 was not returned to mpool ucp_requests
[1711550826.954794] [node132:3279682:0]          mpool.c:43   UCX  WARN  object 0xb57a000 was not returned to mpool ucp_requests
[1711550826.954797] [node132:3279682:0]          mpool.c:43   UCX  WARN  object 0xb57a1c0 was not returned to mpool ucp_requests
[1711550826.956099] [node132:3279671:0]          mpool.c:43   UCX  WARN  object 0xaf25a40 was not returned to mpool ucp_requests
[1711550826.956110] [node132:3279671:0]          mpool.c:43   UCX  WARN  object 0xaf25c00 was not returned to mpool ucp_requests
[1711550826.956115] [node132:3279671:0]          mpool.c:43   UCX  WARN  object 0xaf25dc0 was not returned to mpool ucp_requests
[1711550826.956118] [node132:3279671:0]          mpool.c:43   UCX  WARN  object 0xaf25f80 was not returned to mpool ucp_requests
[1711550826.956121] [node132:3279671:0]          mpool.c:43   UCX  WARN  object 0xaf26140 was not returned to mpool ucp_requests
[1711550826.961288] [node132:3279669:0]          mpool.c:43   UCX  WARN  object 0xc154b00 was not returned to mpool ucp_requests
[1711550826.961299] [node132:3279669:0]          mpool.c:43   UCX  WARN  object 0xc154cc0 was not returned to mpool ucp_requests
[1711550826.961303] [node132:3279669:0]          mpool.c:43   UCX  WARN  object 0xc154e80 was not returned to mpool ucp_requests
[1711550826.961306] [node132:3279669:0]          mpool.c:43   UCX  WARN  object 0xc155040 was not returned to mpool ucp_requests
[1711550826.961309] [node132:3279669:0]          mpool.c:43   UCX  WARN  object 0xc155200 was not returned to mpool ucp_requests
[1711550826.961779] [node132:3279663:0]          mpool.c:43   UCX  WARN  object 0xc0a2ac0 was not returned to mpool ucp_requests
[1711550826.961789] [node132:3279663:0]          mpool.c:43   UCX  WARN  object 0xc0a2c80 was not returned to mpool ucp_requests
[1711550826.961793] [node132:3279663:0]          mpool.c:43   UCX  WARN  object 0xc0a2e40 was not returned to mpool ucp_requests
[1711550826.961796] [node132:3279663:0]          mpool.c:43   UCX  WARN  object 0xc0a3000 was not returned to mpool ucp_requests
[1711550826.961799] [node132:3279663:0]          mpool.c:43   UCX  WARN  object 0xc0a31c0 was not returned to mpool ucp_requests
[1711550826.964226] [node132:3279659:0]          mpool.c:43   UCX  WARN  object 0xb0aeb00 was not returned to mpool ucp_requests
[1711550826.964236] [node132:3279659:0]          mpool.c:43   UCX  WARN  object 0xb0aecc0 was not returned to mpool ucp_requests
[1711550826.964240] [node132:3279659:0]          mpool.c:43   UCX  WARN  object 0xb0aee80 was not returned to mpool ucp_requests
[1711550826.964244] [node132:3279659:0]          mpool.c:43   UCX  WARN  object 0xb0af040 was not returned to mpool ucp_requests
[1711550826.964247] [node132:3279659:0]          mpool.c:43   UCX  WARN  object 0xb0af200 was not returned to mpool ucp_requests
[1711550826.964250] [node132:3279659:0]          mpool.c:43   UCX  WARN  object 0xb0af3c0 was not returned to mpool ucp_requests
[1711550826.962532] [node132:3279675:0]          mpool.c:43   UCX  WARN  object 0xbe3b7c0 was not returned to mpool ucp_requests
[1711550826.962542] [node132:3279675:0]          mpool.c:43   UCX  WARN  object 0xbe3b980 was not returned to mpool ucp_requests
[1711550826.962546] [node132:3279675:0]          mpool.c:43   UCX  WARN  object 0xbe3bb40 was not returned to mpool ucp_requests
[1711550826.962549] [node132:3279675:0]          mpool.c:43   UCX  WARN  object 0xbe3bd00 was not returned to mpool ucp_requests
[1711550826.962552] [node132:3279675:0]          mpool.c:43   UCX  WARN  object 0xbe3bec0 was not returned to mpool ucp_requests
[1711550826.962396] [node132:3279678:0]          mpool.c:43   UCX  WARN  object 0xc871b40 was not returned to mpool ucp_requests
[1711550826.962406] [node132:3279678:0]          mpool.c:43   UCX  WARN  object 0xc871d00 was not returned to mpool ucp_requests
[1711550826.962410] [node132:3279678:0]          mpool.c:43   UCX  WARN  object 0xc871ec0 was not returned to mpool ucp_requests
[1711550826.962412] [node132:3279678:0]          mpool.c:43   UCX  WARN  object 0xc872080 was not returned to mpool ucp_requests
[1711550826.962415] [node132:3279678:0]          mpool.c:43   UCX  WARN  object 0xc872240 was not returned to mpool ucp_requests
[1711550826.964837] [node132:3279688:0]          mpool.c:43   UCX  WARN  object 0xc098b80 was not returned to mpool ucp_requests
[1711550826.964848] [node132:3279688:0]          mpool.c:43   UCX  WARN  object 0xc098d40 was not returned to mpool ucp_requests
[1711550826.964852] [node132:3279688:0]          mpool.c:43   UCX  WARN  object 0xc0990c0 was not returned to mpool ucp_requests
[1711550826.964855] [node132:3279688:0]          mpool.c:43   UCX  WARN  object 0xc099280 was not returned to mpool ucp_requests
[1711550826.965198] [node132:3279685:0]          mpool.c:43   UCX  WARN  object 0xbabda80 was not returned to mpool ucp_requests
[1711550826.965209] [node132:3279685:0]          mpool.c:43   UCX  WARN  object 0xbabdc40 was not returned to mpool ucp_requests
[1711550826.965213] [node132:3279685:0]          mpool.c:43   UCX  WARN  object 0xbabde00 was not returned to mpool ucp_requests
[1711550826.965215] [node132:3279685:0]          mpool.c:43   UCX  WARN  object 0xbabdfc0 was not returned to mpool ucp_requests
[1711550826.965219] [node132:3279685:0]          mpool.c:43   UCX  WARN  object 0xbabe180 was not returned to mpool ucp_requests
[1711550826.975437] [node132:3279664:0]          mpool.c:43   UCX  WARN  object 0xc51ab00 was not returned to mpool ucp_requests
[1711550826.975447] [node132:3279664:0]          mpool.c:43   UCX  WARN  object 0xc51acc0 was not returned to mpool ucp_requests
[1711550826.975453] [node132:3279664:0]          mpool.c:43   UCX  WARN  object 0xc51ae80 was not returned to mpool ucp_requests
[1711550826.975456] [node132:3279664:0]          mpool.c:43   UCX  WARN  object 0xc51b040 was not returned to mpool ucp_requests
[1711550826.975459] [node132:3279664:0]          mpool.c:43   UCX  WARN  object 0xc51b200 was not returned to mpool ucp_requests
[1711550826.985395] [node132:3279684:0]          mpool.c:43   UCX  WARN  object 0xaa91980 was not returned to mpool ucp_requests
[1711550826.985405] [node132:3279684:0]          mpool.c:43   UCX  WARN  object 0xaa91b40 was not returned to mpool ucp_requests
[1711550826.985411] [node132:3279684:0]          mpool.c:43   UCX  WARN  object 0xaa91d00 was not returned to mpool ucp_requests
[1711550826.985415] [node132:3279684:0]          mpool.c:43   UCX  WARN  object 0xaa91ec0 was not returned to mpool ucp_requests
[1711550826.985418] [node132:3279684:0]          mpool.c:43   UCX  WARN  object 0xaa92080 was not returned to mpool ucp_requests
[1711550826.990945] [node132:3279662:0]          mpool.c:43   UCX  WARN  object 0xc307e00 was not returned to mpool ucp_requests
[1711550826.990955] [node132:3279662:0]          mpool.c:43   UCX  WARN  object 0xc307fc0 was not returned to mpool ucp_requests
[1711550826.990959] [node132:3279662:0]          mpool.c:43   UCX  WARN  object 0xc308180 was not returned to mpool ucp_requests
[1711550826.990962] [node132:3279662:0]          mpool.c:43   UCX  WARN  object 0xc308340 was not returned to mpool ucp_requests
[1711550826.990965] [node132:3279662:0]          mpool.c:43   UCX  WARN  object 0xc308500 was not returned to mpool ucp_requests
[1711550827.002618] [node132:3279654:0]          mpool.c:43   UCX  WARN  object 0xb989b00 was not returned to mpool ucp_requests
[1711550827.002633] [node132:3279654:0]          mpool.c:43   UCX  WARN  object 0xb989cc0 was not returned to mpool ucp_requests
[1711550827.002638] [node132:3279654:0]          mpool.c:43   UCX  WARN  object 0xb989e80 was not returned to mpool ucp_requests
[1711550827.002649] [node132:3279654:0]          mpool.c:43   UCX  WARN  object 0xb98a040 was not returned to mpool ucp_requests
[1711550827.002653] [node132:3279654:0]          mpool.c:43   UCX  WARN  object 0xb98a200 was not returned to mpool ucp_requests
[1711550827.002656] [node132:3279654:0]          mpool.c:43   UCX  WARN  object 0xb98a3c0 was not returned to mpool ucp_requests
[1711550827.008271] [node132:3279666:0]          mpool.c:43   UCX  WARN  object 0xc50cac0 was not returned to mpool ucp_requests
[1711550827.008282] [node132:3279666:0]          mpool.c:43   UCX  WARN  object 0xc50cc80 was not returned to mpool ucp_requests
[1711550827.008286] [node132:3279666:0]          mpool.c:43   UCX  WARN  object 0xc50ce40 was not returned to mpool ucp_requests
[1711550827.008291] [node132:3279666:0]          mpool.c:43   UCX  WARN  object 0xc50d000 was not returned to mpool ucp_requests
[1711550827.008294] [node132:3279666:0]          mpool.c:43   UCX  WARN  object 0xc50d1c0 was not returned to mpool ucp_requests
[1711550827.039763] [node132:3279681:0]          mpool.c:43   UCX  WARN  object 0xabf2a40 was not returned to mpool ucp_requests
[1711550827.039774] [node132:3279681:0]          mpool.c:43   UCX  WARN  object 0xabf2c00 was not returned to mpool ucp_requests
[1711550827.039778] [node132:3279681:0]          mpool.c:43   UCX  WARN  object 0xabf2dc0 was not returned to mpool ucp_requests
[1711550827.039780] [node132:3279681:0]          mpool.c:43   UCX  WARN  object 0xabf2f80 was not returned to mpool ucp_requests
[1711550827.039783] [node132:3279681:0]          mpool.c:43   UCX  WARN  object 0xabf3140 was not returned to mpool ucp_requests
[1711550827.045214] [node132:3279679:0]          mpool.c:43   UCX  WARN  object 0xbb04a40 was not returned to mpool ucp_requests
[1711550827.045228] [node132:3279679:0]          mpool.c:43   UCX  WARN  object 0xbb04c00 was not returned to mpool ucp_requests
[1711550827.045232] [node132:3279679:0]          mpool.c:43   UCX  WARN  object 0xbb04dc0 was not returned to mpool ucp_requests
[1711550827.045236] [node132:3279679:0]          mpool.c:43   UCX  WARN  object 0xbb04f80 was not returned to mpool ucp_requests
[1711550827.045240] [node132:3279679:0]          mpool.c:43   UCX  WARN  object 0xbb05140 was not returned to mpool ucp_requests
[1711550827.050627] [node132:3279653:0]          mpool.c:43   UCX  WARN  object 0xb92bf00 was not returned to mpool ucp_requests
[1711550827.050637] [node132:3279653:0]          mpool.c:43   UCX  WARN  object 0xb92c0c0 was not returned to mpool ucp_requests
[1711550827.050651] [node132:3279653:0]          mpool.c:43   UCX  WARN  object 0xb92c280 was not returned to mpool ucp_requests


           ************************************************************
           *        Program running with 30 parallel MPI-processes    *
           *              working on a common directory               *
           ************************************************************

Diagonalization of the overlap matrix:
Smallest eigenvalue                        ... 2.918e-06
Time for diagonalization                   ...    1.549 sec
Threshold for overlap eigenvalues          ... 1.000e-08
Number of eigenvalues below threshold      ... 0
Time for construction of square roots      ...    0.676 sec
Total time needed                          ...    2.440 sec

-------------------
DFT GRID GENERATION
-------------------

General Integration Accuracy     IntAcc      ... 4.388
Radial Grid Type                 RadialGrid  ... OptM3 with GC (2021)
Angular Grid (max. ang.)         AngularGrid ... 4 (Lebedev-302)
Angular grid pruning method      GridPruning ... 4 (adaptive)
Weight generation scheme         WeightScheme... Becke
Basis function cutoff            BFCut       ... 1.0000e-11
Integration weight cutoff        WCut        ... 1.0000e-14
Angular grids for H and He will be reduced by one unit
Partially contracted basis set               ... off
Rotationally invariant grid construction     ... off

Total number of grid points                  ...   374045
Total number of batches                      ...     5887
Average number of points per batch           ...       63
Average number of grid points per atom       ...     4562
Time for grid setup =    2.875 sec

--------------------
COSX GRID GENERATION
--------------------

GRIDX 1
-------
General Integration Accuracy     IntAcc      ... 3.816
Radial Grid Type                 RadialGrid  ... OptM3 with GC (2021)
Angular Grid (max. ang.)         AngularGrid ... 1 (Lebedev-50)
Angular grid pruning method      GridPruning ... 4 (adaptive)
Weight generation scheme         WeightScheme... Becke
Basis function cutoff            BFCut       ... 1.0000e-11
Integration weight cutoff        WCut        ... 1.0000e-14
Angular grids for H and He will be reduced by one unit
Partially contracted basis set               ... on
Rotationally invariant grid construction     ... off

Total number of grid points                  ...    47345
Total number of batches                      ...      778
Average number of points per batch           ...       60
Average number of grid points per atom       ...      577
UseSFitting                                  ... on

GRIDX 2
-------
General Integration Accuracy     IntAcc      ... 4.020
Radial Grid Type                 RadialGrid  ... OptM3 with GC (2021)
Angular Grid (max. ang.)         AngularGrid ... 2 (Lebedev-110)
Angular grid pruning method      GridPruning ... 4 (adaptive)
Weight generation scheme         WeightScheme... Becke
Basis function cutoff            BFCut       ... 1.0000e-11
Integration weight cutoff        WCut        ... 1.0000e-14
Angular grids for H and He will be reduced by one unit
Partially contracted basis set               ... on
Rotationally invariant grid construction     ... off

Total number of grid points                  ...   100303
Total number of batches                      ...     1610
Average number of points per batch           ...       62
Average number of grid points per atom       ...     1223
UseSFitting                                  ... on

GRIDX 3
-------
General Integration Accuracy     IntAcc      ... 4.338
Radial Grid Type                 RadialGrid  ... OptM3 with GC (2021)
Angular Grid (max. ang.)         AngularGrid ... 3 (Lebedev-194)
Angular grid pruning method      GridPruning ... 4 (adaptive)
Weight generation scheme         WeightScheme... Becke
Basis function cutoff            BFCut       ... 1.0000e-11
Integration weight cutoff        WCut        ... 1.0000e-14
Angular grids for H and He will be reduced by one unit
Partially contracted basis set               ... on
Rotationally invariant grid construction     ... off

Total number of grid points                  ...   217822
Total number of batches                      ...     3449
Average number of points per batch           ...       63
Average number of grid points per atom       ...     2656
UseSFitting                                  ... on

Time for X-Grid setup             =    9.406 sec


--------------------
CPCM SOLVATION MODEL
--------------------
CPCM parameters:
  Epsilon                                         ...      26.7260
  Refrac                                          ...       1.2907
  Rsolv                                           ...       1.3000
  Surface type                                    ... GAUSSIAN VDW
  Epsilon function type                           ...         CPCM
Solvent:                                     ... 2,2,2-TRIFLUOROETHANOL
SMD-CDS solvent descriptors:
  Soln                                       ...    1.2907
  Soln25                                     ... Unavailable
  Sola                                       ...    0.5700
  Solb                                       ...    0.2500
  Solg                                       ...   42.0200
  Solc                                       ...    0.0000
  Solh                                       ...    0.5000
Radii:
 Radius for O  used is    2.8724 Bohr (=   1.5200 Ang.)
 Radius for N  used is    3.5716 Bohr (=   1.8900 Ang.)
 Radius for C  used is    3.4960 Bohr (=   1.8500 Ang.)
 Radius for H  used is    2.2677 Bohr (=   1.2000 Ang.)
Calculating surface                               ...        done! (  0.0s)
GEPOL surface points                              ...         4686
GEPOL Volume                                      ...    3945.9362
GEPOL Surface-area                                ...    2127.5611
Calculating surface distance matrix               ...        done! (  0.2s)
Performing Cholesky decomposition & store         ...        done! (  1.6s)
Overall time for CPCM initialization              ...                 1.7s
--------------
SCF ITERATIONS
--------------
ITER       Energy         Delta-E        Max-DP      RMS-DP      [F,P]     Damp
               ***  Starting incremental Fock matrix formation  ***
                      *** Initiating the SOSCF procedure ***
                      *** Re-Reading the Fockian *** 
                      *** Removing any level shift *** 
ITER      Energy       Delta-E        Grad      Rot      Max-DP    RMS-DP
  0  -1804.90658687 -1804.9065868652  0.000645  0.000645  0.006216  0.000032
               *** Restarting incremental Fock matrix formation ***
  1  -1804.90663398  -0.0000471142  0.000190  0.000475  0.001122  0.000007
  2  -1804.90663914  -0.0000051637  0.000147  0.000264  0.000685  0.000004
  3  -1804.90663949  -0.0000003429  0.000111  0.000163  0.000489  0.000003
  4  -1804.90664098  -0.0000014931  0.000020  0.000057  0.000909  0.000003
  5  -1804.90664089   0.0000000864  0.000033  0.000044  0.000308  0.000001
  6  -1804.90664105  -0.0000001527  0.000007  0.000020  0.000530  0.000002
  7  -1804.90664100   0.0000000455  0.000011  0.000013  0.000187  0.000001
                  ***Gradient check signals convergence***
              ***Rediagonalizing the Fockian in SOSCF/NRSCF***

               *****************************************************
               *                     SUCCESS                       *
               *           SCF CONVERGED AFTER   8 CYCLES          *
               *****************************************************

Old exchange energy                            =    -61.825524289 Eh
New exchange energy                            =    -61.825514179 Eh
Exchange energy change after final integration =      0.000010110 Eh
Total energy after final integration           =  -1804.906630851 Eh
Final COS-X integration done in                =    35.841 sec

SMD CDS free energy correction energy :                 1.93448     Kcal/mol
Total Energy after SMD CDS correction =             -1804.903548055 Eh
Total Energy       :        -1804.90354805 Eh          -49113.92245 eV
  Last Energy change         ...    3.8524e-08  Tolerance :   1.0000e-08
  Last MAX-Density change    ...    2.1094e-15  Tolerance :   1.0000e-07
             **** THE GBW FILE WAS UPDATED (ImineBzOH8rpostopt.gbw) ****
             **** DENSITY ImineBzOH8rpostopt.scfp WAS UPDATED ****
             **** ENERGY FILE WAS UPDATED (ImineBzOH8rpostopt.en.tmp) ****
             **** THE GBW FILE WAS UPDATED (ImineBzOH8rpostopt.gbw) ****
             **** DENSITY ImineBzOH8rpostopt.scfp WAS UPDATED ****
Total SCF time: 0 days 0 hours 5 min 11 sec 

Maximum memory used throughout the entire SCF-calculation: 578.7 MB
[1711551141.945430] [node132:3280171:0]          mpool.c:43   UCX  WARN  object 0x12f56940 was not returned to mpool ucp_requests
[1711551141.945448] [node132:3280171:0]          mpool.c:43   UCX  WARN  object 0x12f56b00 was not returned to mpool ucp_requests
[1711551141.945452] [node132:3280171:0]          mpool.c:43   UCX  WARN  object 0x12f56cc0 was not returned to mpool ucp_requests
[1711551141.947920] [node132:3280177:0]          mpool.c:43   UCX  WARN  object 0x1367d980 was not returned to mpool ucp_requests
[1711551141.947931] [node132:3280177:0]          mpool.c:43   UCX  WARN  object 0x1367db40 was not returned to mpool ucp_requests
[1711551141.947935] [node132:3280177:0]          mpool.c:43   UCX  WARN  object 0x1367dd00 was not returned to mpool ucp_requests
[1711551141.947525] [node132:3280188:0]          mpool.c:43   UCX  WARN  object 0x147b3b80 was not returned to mpool ucp_requests
[1711551141.947536] [node132:3280188:0]          mpool.c:43   UCX  WARN  object 0x147b3d40 was not returned to mpool ucp_requests
[1711551141.948599] [node132:3280164:0]          mpool.c:43   UCX  WARN  object 0x1407c400 was not returned to mpool ucp_requests
[1711551141.948619] [node132:3280164:0]          mpool.c:43   UCX  WARN  object 0x1407c780 was not returned to mpool ucp_requests
[1711551141.948624] [node132:3280164:0]          mpool.c:43   UCX  WARN  object 0x1407cb00 was not returned to mpool ucp_requests
[1711551141.944414] [node132:3280165:0]          mpool.c:43   UCX  WARN  object 0x13331800 was not returned to mpool ucp_requests
[1711551141.944425] [node132:3280165:0]          mpool.c:43   UCX  WARN  object 0x13331d40 was not returned to mpool ucp_requests
[1711551141.944430] [node132:3280165:0]          mpool.c:43   UCX  WARN  object 0x13331f00 was not returned to mpool ucp_requests
[1711551141.944222] [node132:3280168:0]          mpool.c:43   UCX  WARN  object 0x136cfd80 was not returned to mpool ucp_requests
[1711551141.944241] [node132:3280168:0]          mpool.c:43   UCX  WARN  object 0x136d0100 was not returned to mpool ucp_requests
[1711551141.944246] [node132:3280168:0]          mpool.c:43   UCX  WARN  object 0x136d02c0 was not returned to mpool ucp_requests
[1711551141.949797] [node132:3280174:0]          mpool.c:43   UCX  WARN  object 0x130a9900 was not returned to mpool ucp_requests
[1711551141.949808] [node132:3280174:0]          mpool.c:43   UCX  WARN  object 0x130a9c80 was not returned to mpool ucp_requests
[1711551141.949813] [node132:3280174:0]          mpool.c:43   UCX  WARN  object 0x130aa000 was not returned to mpool ucp_requests
[1711551141.950280] [node132:3280186:0]          mpool.c:43   UCX  WARN  object 0x1428f840 was not returned to mpool ucp_requests
[1711551141.950291] [node132:3280186:0]          mpool.c:43   UCX  WARN  object 0x1428fa00 was not returned to mpool ucp_requests
[1711551141.950295] [node132:3280186:0]          mpool.c:43   UCX  WARN  object 0x1428fbc0 was not returned to mpool ucp_requests
[1711551141.950298] [node132:3280186:0]          mpool.c:43   UCX  WARN  object 0x1428fd80 was not returned to mpool ucp_requests
[1711551141.951840] [node132:3280179:0]          mpool.c:43   UCX  WARN  object 0x14489c00 was not returned to mpool ucp_requests
[1711551141.951854] [node132:3280179:0]          mpool.c:43   UCX  WARN  object 0x14489f80 was not returned to mpool ucp_requests
[1711551141.951857] [node132:3280179:0]          mpool.c:43   UCX  WARN  object 0x1448a140 was not returned to mpool ucp_requests
[1711551141.952225] [node132:3280180:0]          mpool.c:43   UCX  WARN  object 0x13643b40 was not returned to mpool ucp_requests
[1711551141.952237] [node132:3280180:0]          mpool.c:43   UCX  WARN  object 0x13643d00 was not returned to mpool ucp_requests
[1711551141.952240] [node132:3280180:0]          mpool.c:43   UCX  WARN  object 0x13643ec0 was not returned to mpool ucp_requests
[1711551141.964807] [node132:3280169:0]          mpool.c:43   UCX  WARN  object 0x1341aa40 was not returned to mpool ucp_requests
[1711551141.964819] [node132:3280169:0]          mpool.c:43   UCX  WARN  object 0x1341ac00 was not returned to mpool ucp_requests
[1711551141.964825] [node132:3280169:0]          mpool.c:43   UCX  WARN  object 0x1341af80 was not returned to mpool ucp_requests
[1711551141.966458] [node132:3280172:0]          mpool.c:43   UCX  WARN  object 0x136b7980 was not returned to mpool ucp_requests
[1711551141.966477] [node132:3280172:0]          mpool.c:43   UCX  WARN  object 0x136b7b40 was not returned to mpool ucp_requests
[1711551141.966482] [node132:3280172:0]          mpool.c:43   UCX  WARN  object 0x136b7ec0 was not returned to mpool ucp_requests
[1711551141.967893] [node132:3280161:0]          mpool.c:43   UCX  WARN  object 0x12cb6300 was not returned to mpool ucp_requests
[1711551141.967904] [node132:3280161:0]          mpool.c:43   UCX  WARN  object 0x12cb6bc0 was not returned to mpool ucp_requests
[1711551141.967909] [node132:3280161:0]          mpool.c:43   UCX  WARN  object 0x12cb6f40 was not returned to mpool ucp_requests
[1711551141.972180] [node132:3280175:0]          mpool.c:43   UCX  WARN  object 0x12ae3d80 was not returned to mpool ucp_requests
[1711551141.972193] [node132:3280175:0]          mpool.c:43   UCX  WARN  object 0x12ae3f40 was not returned to mpool ucp_requests
[1711551141.972197] [node132:3280175:0]          mpool.c:43   UCX  WARN  object 0x12ae4100 was not returned to mpool ucp_requests
[1711551141.972299] [node132:3280181:0]          mpool.c:43   UCX  WARN  object 0x14144dc0 was not returned to mpool ucp_requests
[1711551141.972311] [node132:3280181:0]          mpool.c:43   UCX  WARN  object 0x14144f80 was not returned to mpool ucp_requests
[1711551141.972315] [node132:3280181:0]          mpool.c:43   UCX  WARN  object 0x14145140 was not returned to mpool ucp_requests
[1711551141.972537] [node132:3280182:0]          mpool.c:43   UCX  WARN  object 0x12e99900 was not returned to mpool ucp_requests
[1711551141.972547] [node132:3280182:0]          mpool.c:43   UCX  WARN  object 0x12e99ac0 was not returned to mpool ucp_requests
[1711551141.972552] [node132:3280182:0]          mpool.c:43   UCX  WARN  object 0x12e99c80 was not returned to mpool ucp_requests
[1711551141.972596] [node132:3280176:0]          mpool.c:43   UCX  WARN  object 0x13875dc0 was not returned to mpool ucp_requests
[1711551141.972607] [node132:3280176:0]          mpool.c:43   UCX  WARN  object 0x13875f80 was not returned to mpool ucp_requests
[1711551141.972611] [node132:3280176:0]          mpool.c:43   UCX  WARN  object 0x13876140 was not returned to mpool ucp_requests
[1711551141.974216] [node132:3280187:0]          mpool.c:43   UCX  WARN  object 0x12ee2b80 was not returned to mpool ucp_requests
[1711551141.974228] [node132:3280187:0]          mpool.c:43   UCX  WARN  object 0x12ee2d40 was not returned to mpool ucp_requests
[1711551141.974232] [node132:3280187:0]          mpool.c:43   UCX  WARN  object 0x12ee2f00 was not returned to mpool ucp_requests
[1711551141.974235] [node132:3280187:0]          mpool.c:43   UCX  WARN  object 0x12ee30c0 was not returned to mpool ucp_requests
[1711551141.975871] [node132:3280183:0]          mpool.c:43   UCX  WARN  object 0x140d9b00 was not returned to mpool ucp_requests
[1711551141.975888] [node132:3280183:0]          mpool.c:43   UCX  WARN  object 0x140d9cc0 was not returned to mpool ucp_requests
[1711551141.975892] [node132:3280183:0]          mpool.c:43   UCX  WARN  object 0x140d9e80 was not returned to mpool ucp_requests
[1711551141.977378] [node132:3280184:0]          mpool.c:43   UCX  WARN  object 0x134b47c0 was not returned to mpool ucp_requests
[1711551141.977389] [node132:3280184:0]          mpool.c:43   UCX  WARN  object 0x134b4b40 was not returned to mpool ucp_requests
[1711551141.977394] [node132:3280184:0]          mpool.c:43   UCX  WARN  object 0x134b4d00 was not returned to mpool ucp_requests
[1711551141.980143] [node132:3280173:0]          mpool.c:43   UCX  WARN  object 0x13367c80 was not returned to mpool ucp_requests
[1711551141.980155] [node132:3280173:0]          mpool.c:43   UCX  WARN  object 0x13367e40 was not returned to mpool ucp_requests
[1711551141.980159] [node132:3280173:0]          mpool.c:43   UCX  WARN  object 0x133681c0 was not returned to mpool ucp_requests
[1711551141.991072] [node132:3280185:0]          mpool.c:43   UCX  WARN  object 0x13670880 was not returned to mpool ucp_requests
[1711551141.991087] [node132:3280185:0]          mpool.c:43   UCX  WARN  object 0x13670a40 was not returned to mpool ucp_requests
[1711551141.991091] [node132:3280185:0]          mpool.c:43   UCX  WARN  object 0x13670c00 was not returned to mpool ucp_requests
[1711551141.991559] [node132:3280178:0]          mpool.c:43   UCX  WARN  object 0x13aa7c00 was not returned to mpool ucp_requests
[1711551141.991569] [node132:3280178:0]          mpool.c:43   UCX  WARN  object 0x13aa7f80 was not returned to mpool ucp_requests
[1711551141.991572] [node132:3280178:0]          mpool.c:43   UCX  WARN  object 0x13aa8140 was not returned to mpool ucp_requests
[1711551142.025289] [node132:3280166:0]          mpool.c:43   UCX  WARN  object 0x1438ac40 was not returned to mpool ucp_requests
[1711551142.025304] [node132:3280166:0]          mpool.c:43   UCX  WARN  object 0x1438ae00 was not returned to mpool ucp_requests
[1711551142.025309] [node132:3280166:0]          mpool.c:43   UCX  WARN  object 0x1438b180 was not returned to mpool ucp_requests
[1711551142.027102] [node132:3280189:0]          mpool.c:43   UCX  WARN  object 0x12f6bc80 was not returned to mpool ucp_requests
[1711551142.027113] [node132:3280189:0]          mpool.c:43   UCX  WARN  object 0x12f6be40 was not returned to mpool ucp_requests
[1711551142.028896] [node132:3280162:0]          mpool.c:43   UCX  WARN  object 0x144579c0 was not returned to mpool ucp_requests
[1711551142.028907] [node132:3280162:0]          mpool.c:43   UCX  WARN  object 0x14457b80 was not returned to mpool ucp_requests
[1711551142.028912] [node132:3280162:0]          mpool.c:43   UCX  WARN  object 0x14457d40 was not returned to mpool ucp_requests
[1711551142.031377] [node132:3280170:0]          mpool.c:43   UCX  WARN  object 0x12fbd9c0 was not returned to mpool ucp_requests
[1711551142.031388] [node132:3280170:0]          mpool.c:43   UCX  WARN  object 0x12fbdb80 was not returned to mpool ucp_requests
[1711551142.031391] [node132:3280170:0]          mpool.c:43   UCX  WARN  object 0x12fbdf00 was not returned to mpool ucp_requests
[1711551142.036358] [node132:3280163:0]          mpool.c:43   UCX  WARN  object 0x133a7900 was not returned to mpool ucp_requests
[1711551142.036377] [node132:3280163:0]          mpool.c:43   UCX  WARN  object 0x133a7c80 was not returned to mpool ucp_requests
[1711551142.036383] [node132:3280163:0]          mpool.c:43   UCX  WARN  object 0x133a8000 was not returned to mpool ucp_requests
[1711551142.050700] [node132:3280167:0]          mpool.c:43   UCX  WARN  object 0x145ded00 was not returned to mpool ucp_requests
[1711551142.050712] [node132:3280167:0]          mpool.c:43   UCX  WARN  object 0x145deec0 was not returned to mpool ucp_requests
[1711551142.050716] [node132:3280167:0]          mpool.c:43   UCX  WARN  object 0x145df080 was not returned to mpool ucp_requests


-------------------------------------------------------------------------------
                          DFT DISPERSION CORRECTION                            
                                                                               
                              DFTD3 V3.1  Rev 1                                
                          USING Becke-Johnson damping                          
-------------------------------------------------------------------------------
-------------------------   ----------------
Dispersion correction           -0.118666089
-------------------------   ----------------


-------------------------   --------------------
FINAL SINGLE POINT ENERGY     -1805.022214144294
-------------------------   --------------------


           ************************************************************
           *        Program running with 30 parallel MPI-processes    *
           *              working on a common directory               *
           ************************************************************
------------------------------------------------------------------------------
                         ORCA SCF GRADIENT CALCULATION
------------------------------------------------------------------------------

 ... reading COSX grid (gridx3)
Gradient of the Kohn-Sham DFT energy:
Kohn-Sham wavefunction type      ... RKS
Hartree-Fock exchange scaling    ...    0.250
Number of operators              ...    1
Number of atoms                  ...   82
Basis set dimensions             ... 1542
Integral neglect threshold       ... 2.5e-11
Integral primitive cutoff        ... 2.5e-12
SHARK Integral package           ... ON

Nuc. rep. gradient       (SHARK) ... done (  0.1 sec)
HCore & Overlap gradient (SHARK) ... done (  1.3 sec)
RI-J gradient            (SHARK) ... done (  6.7 sec)
COSX-gradient                    ... done ( 47.0 sec)
Exchange-correlation gradient    ... done
Dispersion correction            ... done

------------------
CARTESIAN GRADIENT
------------------

   1   O   :    0.000036294   -0.000041651   -0.000068045
   2   O   :   -0.000196843    0.000751876    0.000080686
   3   N   :   -0.000048286    0.000072132   -0.000060073
   4   N   :    0.000098162    0.001399536    0.001372321
   5   C   :    0.000072921   -0.000100396    0.000131045
   6   C   :    0.000114301    0.000070417   -0.000310135
   7   H   :   -0.000014330    0.000006930    0.000025944
   8   C   :   -0.000000383   -0.000007266   -0.000008172
   9   C   :    0.000044733    0.000030043   -0.000024974
  10   H   :    0.000150987    0.000023371    0.000003833
  11   C   :    0.000014079   -0.000004192    0.000010531
  12   H   :    0.000003774    0.000003184    0.000006780
  13   C   :    0.000004750   -0.000009097    0.000000431
  14   H   :    0.000005098    0.000003670    0.000003593
  15   C   :    0.000019376    0.000013003   -0.000009996
  16   H   :    0.000007297    0.000004053    0.000003459
  17   C   :    0.000023643   -0.000007671    0.000013190
  18   H   :    0.000004618    0.000001693   -0.000000184
  19   C   :   -0.000001220    0.000001701    0.000021049
  20   C   :   -0.000022311   -0.000010462    0.000011393
  21   H   :   -0.000014041    0.000001850    0.000013573
  22   H   :   -0.000004719    0.000002720    0.000018413
  23   H   :   -0.000136059   -0.000014556   -0.000007419
  24   C   :   -0.000001354    0.000001786    0.000024740
  25   H   :   -0.000003582    0.000005301    0.000014462
  26   H   :   -0.000002844    0.000005696    0.000011451
  27   H   :    0.000002151    0.000006377    0.000011501
  28   C   :   -0.000001251    0.000005528    0.000009007
  29   H   :   -0.000003138    0.000013068    0.000017243
  30   H   :    0.000004541    0.000009480    0.000014578
  31   H   :   -0.000000069    0.000006558    0.000013268
  32   C   :    0.000029015   -0.000335523    0.000001561
  33   C   :    0.000005083    0.000029122   -0.000035930
  34   C   :    0.000011163    0.000000761    0.000006671
  35   H   :    0.000002595   -0.000000426   -0.000003156
  36   C   :   -0.000005530    0.000010304    0.000000339
  37   H   :   -0.000003028    0.000000977   -0.000000613
  38   C   :   -0.000004314    0.000003851   -0.000006495
  39   H   :   -0.000001456    0.000008055    0.000002439
  40   C   :   -0.000010340   -0.000028963   -0.000067465
  41   H   :   -0.000003858   -0.000009593    0.000002326
  42   C   :   -0.000005833   -0.000006232    0.000006921
  43   C   :    0.000024695    0.000027348   -0.000028035
  44   H   :    0.000011607    0.000005618   -0.000007788
  45   H   :    0.000005693    0.000088619   -0.000084105
  46   H   :   -0.000017997    0.000003988    0.000026462
  47   C   :   -0.000035852   -0.000004501   -0.000022477
  48   H   :   -0.000004328    0.000000361   -0.000015730
  49   H   :    0.000005623   -0.000032217   -0.000033249
  50   H   :    0.000004256   -0.000011100   -0.000021776
  51   C   :   -0.000001291   -0.000010848   -0.000000397
  52   H   :    0.000003627   -0.000000724   -0.000008356
  53   H   :   -0.000003198   -0.000003534   -0.000007664
  54   H   :    0.000002500   -0.000003044   -0.000007958
  55   C   :    0.000011727   -0.001938064   -0.001118329
  56   C   :   -0.000059677    0.000203204    0.000163937
  57   C   :    0.000059475    0.000007564    0.000042150
  58   H   :   -0.000004399    0.000005985    0.000007514
  59   C   :   -0.000016424   -0.000012339    0.000020722
  60   H   :   -0.000015067   -0.000007827    0.000001354
  61   C   :   -0.000033877    0.000002132    0.000000582
  62   H   :   -0.000012893   -0.000005228    0.000002355
  63   C   :   -0.000003187   -0.000010533   -0.000004455
  64   H   :   -0.000008232   -0.000002713    0.000005699
  65   C   :   -0.000011286    0.000044952    0.000073432
  66   H   :   -0.000008927    0.000025754    0.000049538
  67   H   :   -0.000167095   -0.000004036   -0.000094828
  68   O   :   -0.000031783   -0.000101554   -0.000105733
  69   C   :    0.000006274    0.000009564    0.000050053
  70   C   :    0.000034223    0.000001672   -0.000023633
  71   C   :   -0.000022352   -0.000004893    0.000004525
  72   H   :   -0.000000009   -0.000005645   -0.000007424
  73   C   :   -0.000002445   -0.000004821   -0.000002394
  74   H   :   -0.000000086   -0.000004408   -0.000006328
  75   C   :    0.000004896    0.000001083   -0.000008144
  76   H   :    0.000003910   -0.000004529   -0.000006613
  77   C   :    0.000010999   -0.000000432   -0.000009992
  78   H   :    0.000010682    0.000000442   -0.000006921
  79   C   :    0.000002946    0.000014343    0.000013236
  80   H   :   -0.000012591   -0.000124178    0.000091311
  81   O   :    0.000001052   -0.000014051    0.000005043
  82   H   :    0.000007981    0.000018727   -0.000000304

Difference to translation invariance:
           :   -0.0000910382    0.0000671529    0.0001753672

Difference to rotation invariance:
           :    0.0000644600    0.0034327361   -0.0004797980

Norm of the cartesian gradient     ...    0.0031644714
RMS gradient                       ...    0.0002017593
MAX gradient                       ...    0.0019380642

-------
TIMINGS
-------

Total SCF gradient time            ...       84.719 sec

One electron gradient       ....       1.305 sec  (  1.5%)
RI-J Coulomb gradient       ....       6.664 sec  (  7.9%)
COSX gradient               ....      46.960 sec  ( 55.4%)
XC gradient                 ....       8.192 sec  (  9.7%)
CPCM gradient               ....       2.769 sec  (  3.3%)
   A-Matrix (El+Nuc)        ....       0.833 sec  (  1.0%)
   Potential                ....       1.936 sec  (  2.3%)

Maximum memory used throughout the entire SCFGRAD-calculation: 366.6 MB
------------------------------------------------------------------------------
                         ORCA GEOMETRY RELAXATION STEP
------------------------------------------------------------------------------

Reading the OPT-File                    .... done
Getting information on internals        .... done
Copying old internal coords+grads       .... done
Making the new internal coordinates     .... (new redundants).... done
Validating the new internal coordinates .... (new redundants).... done
Calculating the B-matrix                .... done
Calculating the G,G- and P matrices     .... done
Transforming gradient to internals      .... done
Projecting the internal gradient        .... done
Number of atoms                         ....  82
Number of internal coordinates          .... 473
Current Energy                          .... -1805.022214144 Eh
Current gradient norm                   ....     0.003164471 Eh/bohr
Maximum allowed component of the step   ....  0.150
Current trust radius                    ....  0.300
Updating the Hessian (BFGS)             .... done
Forming the augmented Hessian           .... done
Diagonalizing the augmented Hessian     .... done
Last element of RFO vector              ....  0.998551425
Lowest eigenvalues of augmented Hessian:
 -0.000063611  0.000606640  0.000870889  0.008444241  0.009488409
Length of the computed step             ....  0.053883740
The final length of the internal step   ....  0.053883740
Converting the step to cartesian space:
 Initial RMS(Int)=    0.0024775770
Transforming coordinates:
 Iter   0:  RMS(Cart)=    0.0154560386 RMS(Int)=    0.2888685240
 Iter   1:  RMS(Cart)=    0.0001156594 RMS(Int)=    0.0000352439
 Iter   2:  RMS(Cart)=    0.0000014974 RMS(Int)=    0.0000002009
 Iter   3:  RMS(Cart)=    0.0000000208 RMS(Int)=    0.0000000062
done
Storing new coordinates                 .... done

                                .--------------------.
          ----------------------|Geometry convergence|-------------------------
          Item                value                   Tolerance       Converged
          ---------------------------------------------------------------------
          Energy change      -0.0000175110            0.0000050000      NO
          RMS gradient        0.0000968647            0.0001000000      YES
          MAX gradient        0.0011580494            0.0003000000      NO
          RMS step            0.0024775770            0.0020000000      NO
          MAX step            0.0272156257            0.0040000000      NO
          ........................................................
          Max(Bonds)      0.0144      Max(Angles)    0.13
          Max(Dihed)        0.84      Max(Improp)    0.00
          ---------------------------------------------------------------------

The optimization has not yet converged - more geometry cycles are needed


    ---------------------------------------------------------------------------
                         Redundant Internal Coordinates
                            (Angstroem and degrees)

        Definition                    Value    dE/dq     Step     New-Value
    ----------------------------------------------------------------------------
     1. B(C   4,O   0)                1.2334  0.000088 -0.0000    1.2333   
     2. B(C   4,N   2)                1.3192  0.000107 -0.0001    1.3191   
     3. B(C   5,C   4)                1.5249  0.000134 -0.0001    1.5248   
     4. B(C   5,N   3)                1.5236 -0.000401  0.0008    1.5244   
     5. B(H   6,C   5)                1.0893  0.000015 -0.0000    1.0893   
     6. B(C   7,C   5)                1.5045  0.000038 -0.0000    1.5044   
     7. B(C   8,C   7)                1.3912 -0.000024  0.0000    1.3913   
     8. B(H   9,C   8)                1.0834 -0.000053  0.0000    1.0834   
     9. B(C  10,C   8)                1.3849  0.000013 -0.0000    1.3849   
    10. B(H  11,C  10)                1.0841  0.000001 -0.0000    1.0841   
    11. B(C  12,C  10)                1.3891 -0.000013  0.0000    1.3891   
    12. B(H  13,C  12)                1.0843  0.000000  0.0000    1.0843   
    13. B(C  14,C  12)                1.3869  0.000002 -0.0000    1.3869   
    14. B(H  15,C  14)                1.0841  0.000009 -0.0000    1.0841   
    15. B(C  16,C   7)                1.3907  0.000015 -0.0000    1.3907   
    16. B(C  16,C  14)                1.3863  0.000001  0.0000    1.3864   
    17. B(H  17,C  16)                1.0848 -0.000002  0.0000    1.0848   
    18. B(C  18,N   2)                1.4747  0.000157 -0.0002    1.4745   
    19. B(C  19,C  18)                1.5234  0.000028 -0.0000    1.5234   
    20. B(H  20,C  19)                1.0906 -0.000005  0.0000    1.0906   
    21. B(H  21,C  19)                1.0922  0.000000  0.0000    1.0922   
    22. B(H  22,C  19)                1.0925 -0.000055  0.0001    1.0925   
    23. B(C  23,C  18)                1.5237 -0.000013  0.0000    1.5238   
    24. B(H  24,C  23)                1.0927 -0.000001 -0.0000    1.0927   
    25. B(H  25,C  23)                1.0922  0.000000 -0.0000    1.0922   
    26. B(H  26,C  23)                1.0906  0.000005 -0.0000    1.0906   
    27. B(C  27,C  18)                1.5204 -0.000004  0.0000    1.5204   
    28. B(H  28,C  27)                1.0908  0.000001 -0.0000    1.0908   
    29. B(H  29,C  27)                1.0933 -0.000000  0.0000    1.0933   
    30. B(H  30,C  27)                1.0934 -0.000000  0.0000    1.0934   
    31. B(C  31,N   3)                1.4814 -0.000270  0.0005    1.4818   
    32. B(C  32,C  31)                1.4094  0.000028  0.0000    1.4094   
    33. B(C  33,C  32)                1.3988  0.000002  0.0000    1.3988   
    34. B(H  34,C  33)                1.0795  0.000003 -0.0000    1.0795   
    35. B(C  35,C  33)                1.3826  0.000013 -0.0000    1.3826   
    36. B(H  36,C  35)                1.0840  0.000002 -0.0000    1.0840   
    37. B(C  37,C  35)                1.3804  0.000008 -0.0000    1.3804   
    38. B(H  38,C  37)                1.0832  0.000003 -0.0000    1.0832   
    39. B(C  39,C  37)                1.3799  0.000019 -0.0000    1.3799   
    40. B(C  39,C  31)                1.3907  0.000021 -0.0000    1.3906   
    41. B(H  40,C  39)                1.0791  0.000009 -0.0000    1.0791   
    42. B(C  41,C  32)                1.5320 -0.000001  0.0000    1.5320   
    43. B(C  42,C  41)                1.5351 -0.000021 -0.0000    1.5351   
    44. B(H  43,C  42)                1.0934  0.000003 -0.0000    1.0934   
    45. B(H  44,C  42)                1.0932 -0.000043  0.0000    1.0932   
    46. B(H  45,C  42)                1.0877  0.000123 -0.0001    1.0876   
    47. B(C  46,C  41)                1.5292  0.000023 -0.0001    1.5291   
    48. B(H  47,C  46)                1.0923 -0.000017 -0.0000    1.0923   
    49. B(H  48,C  46)                1.0852  0.000015 -0.0001    1.0851   
    50. B(H  49,C  46)                1.0933  0.000002 -0.0000    1.0933   
    51. B(C  50,C  41)                1.5301 -0.000004  0.0000    1.5301   
    52. B(H  51,C  50)                1.0921  0.000002 -0.0000    1.0921   
    53. B(H  52,C  50)                1.0928  0.000000 -0.0000    1.0928   
    54. B(H  53,C  50)                1.0925  0.000001  0.0000    1.0925   
    55. B(C  54,N   3)                1.5946  0.001158 -0.0144    1.5802   
    56. B(C  54,O   1)                1.1890 -0.000693  0.0004    1.1894   
    57. B(C  55,C  54)                1.4808 -0.000229  0.0004    1.4811   
    58. B(C  56,C  55)                1.3955 -0.000003  0.0000    1.3955   
    59. B(H  57,C  56)                1.0836  0.000002 -0.0000    1.0836   
    60. B(C  58,C  56)                1.3845  0.000005  0.0000    1.3845   
    61. B(H  59,C  58)                1.0838 -0.000002  0.0000    1.0838   
    62. B(C  60,C  58)                1.3873  0.000051 -0.0001    1.3873   
    63. B(H  61,C  60)                1.0843  0.000024  0.0000    1.0843   
    64. B(H  61,H  47)                4.9223 -0.000035  0.0074    4.9298   
    65. B(C  62,C  60)                1.3885  0.000003 -0.0000    1.3885   
    66. B(H  63,C  62)                1.0839 -0.000003  0.0000    1.0839   
    67. B(C  64,C  62)                1.3846 -0.000001  0.0000    1.3846   
    68. B(C  64,C  55)                1.3918 -0.000037  0.0001    1.3918   
    69. B(H  65,C  64)                1.0790  0.000028 -0.0001    1.0790   
    70. B(H  66,N   3)                1.0547 -0.000189  0.0004    1.0550   
    71. B(O  67,H  48)                2.3271  0.000029 -0.0028    2.3243   
    72. B(O  67,H  45)                2.3498  0.000107 -0.0032    2.3465   
    73. B(O  67,H  66)                1.8172  0.000024  0.0004    1.8176   
    74. B(C  68,O  67)                1.2570  0.000083 -0.0000    1.2570   
    75. B(C  69,C  68)                1.5120  0.000104 -0.0001    1.5119   
    76. B(C  70,C  69)                1.3923  0.000009  0.0000    1.3924   
    77. B(H  71,C  70)                1.0839  0.000003 -0.0000    1.0839   
    78. B(C  72,C  70)                1.3870 -0.000003 -0.0000    1.3870   
    79. B(H  73,C  72)                1.0846  0.000000 -0.0000    1.0846   
    80. B(C  74,C  72)                1.3889 -0.000025  0.0000    1.3889   
    81. B(H  75,C  74)                1.0846  0.000000 -0.0000    1.0846   
    82. B(C  76,C  74)                1.3890 -0.000022  0.0000    1.3890   
    83. B(H  77,C  76)                1.0847 -0.000000  0.0000    1.0847   
    84. B(C  78,C  76)                1.3869  0.000003  0.0000    1.3869   
    85. B(C  78,C  69)                1.3924  0.000039 -0.0000    1.3924   
    86. B(H  79,H  15)                3.2034 -0.000036 -0.0071    3.1963   
    87. B(H  79,C  78)                1.0833 -0.000102  0.0000    1.0833   
    88. B(O  80,C  68)                1.2511 -0.000000 -0.0000    1.2511   
    89. B(H  81,N   2)                1.0109 -0.000005  0.0000    1.0109   
    90. A(C   4,N   2,H  81)          116.88 -0.000072    0.01    116.89   
    91. A(C  18,N   2,H  81)          116.76 -0.000050    0.00    116.76   
    92. A(C   4,N   2,C  18)          126.35  0.000124   -0.02    126.33   
    93. A(C  54,N   3,H  66)           98.76  0.000039   -0.01     98.75   
    94. A(C  31,N   3,C  54)          115.37 -0.000067    0.07    115.43   
    95. A(C   5,N   3,H  66)          105.08  0.000025   -0.03    105.05   
    96. A(C   5,N   3,C  54)          110.47 -0.000270    0.10    110.57   
    97. A(C   5,N   3,C  31)          112.13  0.000226   -0.07    112.06   
    98. A(C  31,N   3,H  66)          113.88  0.000022   -0.06    113.82   
    99. A(N   2,C   4,C   5)          115.37  0.000139   -0.02    115.35   
   100. A(O   0,C   4,N   2)          125.46 -0.000044    0.00    125.46   
   101. A(O   0,C   4,C   5)          119.15 -0.000099    0.03    119.17   
   102. A(C   4,C   5,H   6)          107.99 -0.000053   -0.03    107.95   
   103. A(N   3,C   5,C   7)          115.42 -0.000150    0.07    115.49
[truncated: 1,470,359 more chars]
