# Supplementary material for: A stereodivergent multicomponent approach for the synthesis of C–N atropisomeric peptide analogues
Source: Chem Sci. 2024 Sep 16;15(40):16743–51. doi: 10.1039/d4sc04700a (PMC11418089; doi:10.1039/d4sc04700a)
Supplement: SC-015-D4SC04700A-s001 [file SC-015-D4SC04700A-s001.zip › CompData/_5_1a-BzOH/ImineBzOH8rpostopt.xyz]

82
Coordinates from ORCA-job ImineBzOH8rpostopt
  O   1.21856357352127      4.40318881307743      1.63570695408710
  O   3.72235496916548      3.41940206389959      1.84019314351792
  N   0.02563724736917      4.56292086958535      3.55968902306545
  N   3.37236574454532      5.63331815933056      2.49289725712115
  C   1.11278480434398      4.70730107407697      2.82562335181956
  C   2.30048048343852      5.34389434501976      3.54075791627943
  H   1.99126764421898      6.32673151584633      3.89419037078373
  C   2.76230183201558      4.56398906273797      4.74120176663681
  C   2.78462402365982      3.17302110771758      4.76122516115019
  H   2.47309314245110      2.60939224175338      3.89009276936206
  C   3.22374824303599      2.50331158632505      5.89100551323920
  H   3.24864039612075      1.41953838736645      5.89674269683557
  C   3.62921571167679      3.21525412692440      7.01284292196697
  H   3.97658425799015      2.68731675432089      7.89394188265286
  C   3.57891642901914      4.60122148409533      7.00770854634912
  H   3.88302358137212      5.16209641617162      7.88415930052537
  C   3.14162337011527      5.27245504664427      5.87624137293971
  H   3.10565208243218      6.35665482214662      5.86671479520705
  C   -1.25677981552926      3.98509112680979      3.11734806936891
  C   -1.05091156379270      2.54068932691021      2.67887535146188
  H   -0.38812152843592      2.47441328760797      1.81526640529100
  H   -2.01400843075062      2.10443967377286      2.40497916590645
  H   -0.62535744287826      1.94796948940155      3.49199193471632
  C   -1.83996720439542      4.82345883788895      1.98658385669634
  H   -1.96765697266457      5.86170365275896      2.30227667972180
  H   -2.81927858094647      4.42681235356947      1.71010445387760
  H   -1.20206371305904      4.80354684760136      1.10222928584850
  C   -2.17429573452518      4.03406194833719      4.32877315744617
  H   -3.14884245474311      3.61835430243662      4.06918055534171
  H   -2.32022268978456      5.06297459660935      4.66849186744134
  H   -1.76199534764991      3.44895573029115      5.15528400342404
  C   3.26879921706117      7.01356029141742      1.95828704053680
  C   4.37220952303226      7.85626836585595      1.71597624433974
  C   4.07403565626951      9.07155268913154      1.09081351258272
  H   4.88497133511575      9.74567605983370      0.86005792262735
  C   2.79300276239123      9.47792318212050      0.76655757290617
  H   2.63837221784869     10.43659382055850      0.28480901998004
  C   1.72496085169941      8.66382596547974      1.08575550173636
  H   0.70430904008033      8.95650096918430      0.87154589007537
  C   1.97673245889695      7.43995531742515      1.67144031384756
  H   1.12792570473342      6.80455405237835      1.87153044092732
  C   5.81724863362225      7.61513909141905      2.16376935536087
  C   5.83343473694290      7.59549324744125      3.69868541991913
  H   5.55648517665499      8.58320344584539      4.07726467839689
  H   6.83880459617487      7.36130511371783      4.05847161794185
  H   5.15315404325068      6.87003564684495      4.13896841967705
  C   6.41206098439004      6.35335674991076      1.53751490254448
  H   6.43497885796625      6.45248833296793      0.44998140282414
  H   5.89205118216824      5.43529025147081      1.79062507791045
  H   7.44021150103758      6.22760630971325      1.88717345271654
  C   6.75132915671487      8.75304434589300      1.74698178259379
  H   6.46539927948640      9.71296590998503      2.18232140809759
  H   6.81152360182787      8.86279455589620      0.66135783201432
  H   7.75384085519785      8.51476991195982      2.10987520786535
  C   3.41719368482654      4.48508121341336      1.40686048023713
  C   3.50678798033991      4.86278172707308     -0.02271694146470
  C   4.65392444201127      4.40826216074217     -0.67456017648483
  H   5.39727978560276      3.84902090408473     -0.11873818219057
  C   4.84795119351247      4.68997061122060     -2.01613720070129
  H   5.74838032088105      4.34604699604996     -2.51172515341264
  C   3.89004255137525      5.40559517752277     -2.71966034884854
  H   4.03920430259172      5.62437363617672     -3.77108955265437
  C   2.73179387149778      5.82730259578683     -2.08046361913922
  H   1.96842785870094      6.36249680607049     -2.63335454780436
  C   2.53639781345708      5.56070516190225     -0.73584674995775
  H   1.61771832765107      5.86169174450611     -0.25657865549296
  H   4.28864223954388      5.43275010410293      2.98037546489403
  O   5.56273209789758      4.57063374666686      3.92276322587948
  C   6.45200582561720      3.70318700569934      3.72924347660191
  C   7.32207026892554      3.35633996101044      4.91586293630326
  C   8.20069963218142      2.27801829572324      4.85394820940204
  H   8.25628682758001      1.69464788017575      3.94213464226272
  C   8.99236259597346      1.94932700893895      5.94431360110392
  H   9.66822714049293      1.10296433792757      5.88661633285924
  C   8.92124307684634      2.70415179024212      7.10799834213782
  H   9.54166862316780      2.44938010709947      7.96038594034752
  C   8.05337847985352      3.78651246622299      7.17595925727606
  H   7.99662973301713      4.38137020541602      8.08115354365320
  C   7.25667009464322      4.10678932598436      6.08691647695008
  H   6.57568304177653      4.94776334961523      6.13751541384328
  O   6.67467522468315      3.11041439591142      2.65057650823483
  H   0.08240253545221      4.85803260722862      4.52476772866139
