# Supplementary material for: A stereodivergent multicomponent approach for the synthesis of C–N atropisomeric peptide analogues
Source: Chem Sci. 2024 Sep 16;15(40):16743–51. doi: 10.1039/d4sc04700a (PMC11418089; doi:10.1039/d4sc04700a)
Supplement: SC-015-D4SC04700A-s001 [file SC-015-D4SC04700A-s001.zip › CompData/_5_1a-BzOH/ImineBzOH8rpost_single_point.out]

                                 *****************
                                 * O   R   C   A *
                                 *****************

                                            #,                                       
                                            ###                                      
                                            ####                                     
                                            #####                                    
                                            ######                                   
                                           ########,                                 
                                     ,,################,,,,,                         
                               ,,#################################,,                 
                          ,,##########################################,,             
                       ,#########################################, ''#####,          
                    ,#############################################,,   '####,        
                  ,##################################################,,,,####,       
                ,###########''''           ''''###############################       
              ,#####''   ,,,,##########,,,,          '''####'''          '####       
            ,##' ,,,,###########################,,,                        '##       
           ' ,,###''''                  '''############,,,                           
         ,,##''                                '''############,,,,        ,,,,,,###''
      ,#''                                            '''#######################'''  
     '                                                          ''''####''''         
             ,#######,   #######,   ,#######,      ##                                
            ,#'     '#,  ##    ##  ,#'     '#,    #''#        ######   ,####,        
            ##       ##  ##   ,#'  ##            #'  '#       #        #'  '#        
            ##       ##  #######   ##           ,######,      #####,   #    #        
            '#,     ,#'  ##    ##  '#,     ,#' ,#      #,         ##   #,  ,#        
             '#######'   ##     ##  '#######'  #'      '#     #####' # '####'        


                  #######################################################
                  #                        -***-                        #
                  #          Department of theory and spectroscopy      #
                  #    Directorship and core code : Frank Neese         #
                  #        Max Planck Institute fuer Kohlenforschung    #
                  #                Kaiser Wilhelm Platz 1               #
                  #                 D-45470 Muelheim/Ruhr               #
                  #                      Germany                        #
                  #                                                     #
                  #                  All rights reserved                #
                  #                        -***-                        #
                  #######################################################


                         Program Version 5.0.2 -  RELEASE  -


 With contributions from (in alphabetic order):
   Daniel Aravena         : Magnetic Suceptibility
   Michael Atanasov       : Ab Initio Ligand Field Theory (pilot matlab implementation)
   Alexander A. Auer      : GIAO ZORA, VPT2 properties, NMR spectrum
   Ute Becker             : Parallelization
   Giovanni Bistoni       : ED, misc. LED, open-shell LED, HFLD
   Martin Brehm           : Molecular dynamics
   Dmytro Bykov           : SCF Hessian
   Vijay G. Chilkuri      : MRCI spin determinant printing, contributions to CSF-ICE
   Dipayan Datta          : RHF DLPNO-CCSD density
   Achintya Kumar Dutta   : EOM-CC, STEOM-CC
   Dmitry Ganyushin       : Spin-Orbit,Spin-Spin,Magnetic field MRCI
   Miquel Garcia          : C-PCM and meta-GGA Hessian, CC/C-PCM, Gaussian charge scheme
   Yang Guo               : DLPNO-NEVPT2, F12-NEVPT2, CIM, IAO-localization
   Andreas Hansen         : Spin unrestricted coupled pair/coupled cluster methods
   Benjamin Helmich-Paris : MC-RPA, TRAH-SCF, COSX integrals
   Lee Huntington         : MR-EOM, pCC
   Robert Izsak           : Overlap fitted RIJCOSX, COSX-SCS-MP3, EOM
   Marcus Kettner         : VPT2
   Christian Kollmar      : KDIIS, OOCD, Brueckner-CCSD(T), CCSD density, CASPT2, CASPT2-K
   Simone Kossmann        : Meta GGA functionals, TD-DFT gradient, OOMP2, MP2 Hessian
   Martin Krupicka        : Initial AUTO-CI
   Lucas Lang             : DCDCAS
   Marvin Lechner         : AUTO-CI (C++ implementation), FIC-MRCC
   Dagmar Lenk            : GEPOL surface, SMD
   Dimitrios Liakos       : Extrapolation schemes; Compound Job, initial MDCI parallelization
   Dimitrios Manganas     : Further ROCIS development; embedding schemes
   Dimitrios Pantazis     : SARC Basis sets
   Anastasios Papadopoulos: AUTO-CI, single reference methods and gradients
   Taras Petrenko         : DFT Hessian,TD-DFT gradient, ASA, ECA, R-Raman, ABS, FL, XAS/XES, NRVS
   Peter Pinski           : DLPNO-MP2, DLPNO-MP2 Gradient
   Christoph Reimann      : Effective Core Potentials
   Marius Retegan         : Local ZFS, SOC
   Christoph Riplinger    : Optimizer, TS searches, QM/MM, DLPNO-CCSD(T), (RO)-DLPNO pert. Triples
   Tobias Risthaus        : Range-separated hybrids, TD-DFT gradient, RPA, STAB
   Michael Roemelt        : Original ROCIS implementation
   Masaaki Saitow         : Open-shell DLPNO-CCSD energy and density
   Barbara Sandhoefer     : DKH picture change effects
   Avijit Sen             : IP-ROCIS
   Kantharuban Sivalingam : CASSCF convergence, NEVPT2, FIC-MRCI
   Bernardo de Souza      : ESD, SOC TD-DFT
   Georgi Stoychev        : AutoAux, RI-MP2 NMR, DLPNO-MP2 response
   Willem Van den Heuvel  : Paramagnetic NMR
   Boris Wezisla          : Elementary symmetry handling
   Frank Wennmohs         : Technical directorship


 We gratefully acknowledge several colleagues who have allowed us to
 interface, adapt or use parts of their codes:
   Stefan Grimme, W. Hujo, H. Kruse, P. Pracht,  : VdW corrections, initial TS optimization,
                  C. Bannwarth, S. Ehlert          DFT functionals, gCP, sTDA/sTD-DF
   Ed Valeev, F. Pavosevic, A. Kumar             : LibInt (2-el integral package), F12 methods
   Garnet Chan, S. Sharma, J. Yang, R. Olivares  : DMRG
   Ulf Ekstrom                                   : XCFun DFT Library
   Mihaly Kallay                                 : mrcc  (arbitrary order and MRCC methods)
   Jiri Pittner, Ondrej Demel                    : Mk-CCSD
   Frank Weinhold                                : gennbo (NPA and NBO analysis)
   Christopher J. Cramer and Donald G. Truhlar   : smd solvation model
   Lars Goerigk                                  : TD-DFT with DH, B97 family of functionals
   V. Asgeirsson, H. Jonsson                     : NEB implementation
   FAccTs GmbH                                   : IRC, NEB, NEB-TS, DLPNO-Multilevel, CI-OPT
                                                   MM, QMMM, 2- and 3-layer-ONIOM, Crystal-QMMM,
                                                   LR-CPCM, SF, NACMEs, symmetry and pop. for TD-DFT,
                                                   nearIR, NL-DFT gradient (VV10), updates on ESD,
                                                   ML-optimized integration grids
   S Lehtola, MJT Oliveira, MAL Marques          : LibXC Library
   Liviu Ungur et al                             : ANISO software


 Your calculation uses the libint2 library for the computation of 2-el integrals
 For citations please refer to: http://libint.valeyev.net

 Your ORCA version has been built with support for libXC version: 5.1.0
 For citations please refer to: https://tddft.org/programs/libxc/

 This ORCA versions uses:
   CBLAS   interface :  Fast vector & matrix operations
   LAPACKE interface :  Fast linear algebra routines
   SCALAPACK package :  Parallel linear algebra routines
   Shared memory     :  Shared parallel matrices
   BLAS/LAPACK       :  OpenBLAS 0.3.15  USE64BITINT DYNAMIC_ARCH NO_AFFINITY Zen SINGLE_THREADED
        Core in use  :  Zen
   Copyright (c) 2011-2014, The OpenBLAS Project


Your calculation utilizes the DFT-NL dispersion correction.
Cite in your paper:
Vydrov, O. A.; Van Voorhis, T. J. Chem. Phys. 2010, 133, 244103
Hujo, W.; Grimme, S. J. Chem. Theory Comput. 2011, 7, 3866 
   

Your calculation utilizes the SMD solvation module
Please cite in your paper:
A.V. Marenich, C.J. Cramer, D.G. Truhlar J. Phys. Chem. B, 113, (2009), 6378 

================================================================================

----- Orbital basis set information -----
Your calculation utilizes the basis: def2-QZVPP
   F. Weigend and R. Ahlrichs, Phys. Chem. Chem. Phys. 7, 3297 (2005).

----- AuxJ basis set information -----
Your calculation utilizes the auxiliary basis: def2/J
   F. Weigend, Phys. Chem. Chem. Phys. 8, 1057 (2006).

================================================================================
                                        WARNINGS
                       Please study these warnings very carefully!
================================================================================


INFO   : the flag for use of the SHARK integral package has been found!

================================================================================
                                       INPUT FILE
================================================================================
NAME = ImineBzOH8rpostAa.inp
|  1> ! wB97M-V def2-QZVPP
|  2> %maxcore 2660
|  3> %pal nprocs 20
|  4> end
|  5> %CPCM SMD TRUE
|  6>    SMDSOLVENT "2,2,2-TRIFLUOROETHANOL"
|  7> end
|  8> 
|  9> *xyz 0 1
| 10> O  1.218564  4.403189  1.635707
| 11> O  3.722355  3.419402  1.840193
| 12> N  0.025637  4.562921  3.559689
| 13> N  3.372366  5.633318  2.492897
| 14> C  1.112785  4.707301  2.825623
| 15> C  2.300480  5.343894  3.540758
| 16> H  1.991268  6.326732  3.894190
| 17> C  2.762302  4.563989  4.741202
| 18> C  2.784624  3.173021  4.761225
| 19> H  2.473093  2.609392  3.890093
| 20> C  3.223748  2.503312  5.891006
| 21> H  3.248640  1.419538  5.896743
| 22> C  3.629216  3.215254  7.012843
| 23> H  3.976584  2.687317  7.893942
| 24> C  3.578916  4.601221  7.007709
| 25> H  3.883024  5.162096  7.884159
| 26> C  3.141623  5.272455  5.876241
| 27> H  3.105652  6.356655  5.866715
| 28> C  -1.256780  3.985091  3.117348
| 29> C  -1.050912  2.540689  2.678875
| 30> H  -0.388122  2.474413  1.815266
| 31> H  -2.014008  2.104440  2.404979
| 32> H  -0.625357  1.947969  3.491992
| 33> C  -1.839967  4.823459  1.986584
| 34> H  -1.967657  5.861704  2.302277
| 35> H  -2.819279  4.426812  1.710104
| 36> H  -1.202064  4.803547  1.102229
| 37> C  -2.174296  4.034062  4.328773
| 38> H  -3.148842  3.618354  4.069181
| 39> H  -2.320223  5.062975  4.668492
| 40> H  -1.761995  3.448956  5.155284
| 41> C  3.268799  7.013560  1.958287
| 42> C  4.372210  7.856268  1.715976
| 43> C  4.074036  9.071553  1.090814
| 44> H  4.884971  9.745676  0.860058
| 45> C  2.793003  9.477923  0.766558
| 46> H  2.638372  10.436594  0.284809
| 47> C  1.724961  8.663826  1.085756
| 48> H  0.704309  8.956501  0.871546
| 49> C  1.976732  7.439955  1.671440
| 50> H  1.127926  6.804554  1.871530
| 51> C  5.817249  7.615139  2.163769
| 52> C  5.833435  7.595493  3.698685
| 53> H  5.556485  8.583203  4.077265
| 54> H  6.838805  7.361305  4.058472
| 55> H  5.153154  6.870036  4.138968
| 56> C  6.412061  6.353357  1.537515
| 57> H  6.434979  6.452488  0.449981
| 58> H  5.892051  5.435290  1.790625
| 59> H  7.440212  6.227606  1.887173
| 60> C  6.751329  8.753044  1.746982
| 61> H  6.465399  9.712966  2.182321
| 62> H  6.811524  8.862795  0.661358
| 63> H  7.753841  8.514770  2.109875
| 64> C  3.417194  4.485081  1.406860
| 65> C  3.506788  4.862782  -0.022717
| 66> C  4.653924  4.408262  -0.674560
| 67> H  5.397280  3.849021  -0.118738
| 68> C  4.847951  4.689971  -2.016137
| 69> H  5.748380  4.346047  -2.511725
| 70> C  3.890043  5.405595  -2.719660
| 71> H  4.039204  5.624374  -3.771090
| 72> C  2.731794  5.827303  -2.080464
| 73> H  1.968428  6.362497  -2.633355
| 74> C  2.536398  5.560705  -0.735847
| 75> H  1.617718  5.861692  -0.256579
| 76> H  4.288642  5.432750  2.980375
| 77> O  5.562732  4.570634  3.922763
| 78> C  6.452006  3.703187  3.729243
| 79> C  7.322070  3.356340  4.915863
| 80> C  8.200700  2.278018  4.853948
| 81> H  8.256287  1.694648  3.942135
| 82> C  8.992363  1.949327  5.944314
| 83> H  9.668227  1.102964  5.886616
| 84> C  8.921243  2.704152  7.107998
| 85> H  9.541669  2.449380  7.960386
| 86> C  8.053378  3.786512  7.175959
| 87> H  7.996630  4.381370  8.081154
| 88> C  7.256670  4.106789  6.086916
| 89> H  6.575683  4.947763  6.137515
| 90> O  6.674675  3.110414  2.650577
| 91> H  0.082403  4.858033  4.524768
| 92> *
| 93> 
| 94>                          ****END OF INPUT****
================================================================================

                       ****************************
                       * Single Point Calculation *
                       ****************************

---------------------------------
CARTESIAN COORDINATES (ANGSTROEM)
---------------------------------
  O      1.218564    4.403189    1.635707
  O      3.722355    3.419402    1.840193
  N      0.025637    4.562921    3.559689
  N      3.372366    5.633318    2.492897
  C      1.112785    4.707301    2.825623
  C      2.300480    5.343894    3.540758
  H      1.991268    6.326732    3.894190
  C      2.762302    4.563989    4.741202
  C      2.784624    3.173021    4.761225
  H      2.473093    2.609392    3.890093
  C      3.223748    2.503312    5.891006
  H      3.248640    1.419538    5.896743
  C      3.629216    3.215254    7.012843
  H      3.976584    2.687317    7.893942
  C      3.578916    4.601221    7.007709
  H      3.883024    5.162096    7.884159
  C      3.141623    5.272455    5.876241
  H      3.105652    6.356655    5.866715
  C     -1.256780    3.985091    3.117348
  C     -1.050912    2.540689    2.678875
  H     -0.388122    2.474413    1.815266
  H     -2.014008    2.104440    2.404979
  H     -0.625357    1.947969    3.491992
  C     -1.839967    4.823459    1.986584
  H     -1.967657    5.861704    2.302277
  H     -2.819279    4.426812    1.710104
  H     -1.202064    4.803547    1.102229
  C     -2.174296    4.034062    4.328773
  H     -3.148842    3.618354    4.069181
  H     -2.320223    5.062975    4.668492
  H     -1.761995    3.448956    5.155284
  C      3.268799    7.013560    1.958287
  C      4.372210    7.856268    1.715976
  C      4.074036    9.071553    1.090814
  H      4.884971    9.745676    0.860058
  C      2.793003    9.477923    0.766558
  H      2.638372   10.436594    0.284809
  C      1.724961    8.663826    1.085756
  H      0.704309    8.956501    0.871546
  C      1.976732    7.439955    1.671440
  H      1.127926    6.804554    1.871530
  C      5.817249    7.615139    2.163769
  C      5.833435    7.595493    3.698685
  H      5.556485    8.583203    4.077265
  H      6.838805    7.361305    4.058472
  H      5.153154    6.870036    4.138968
  C      6.412061    6.353357    1.537515
  H      6.434979    6.452488    0.449981
  H      5.892051    5.435290    1.790625
  H      7.440212    6.227606    1.887173
  C      6.751329    8.753044    1.746982
  H      6.465399    9.712966    2.182321
  H      6.811524    8.862795    0.661358
  H      7.753841    8.514770    2.109875
  C      3.417194    4.485081    1.406860
  C      3.506788    4.862782   -0.022717
  C      4.653924    4.408262   -0.674560
  H      5.397280    3.849021   -0.118738
  C      4.847951    4.689971   -2.016137
  H      5.748380    4.346047   -2.511725
  C      3.890043    5.405595   -2.719660
  H      4.039204    5.624374   -3.771090
  C      2.731794    5.827303   -2.080464
  H      1.968428    6.362497   -2.633355
  C      2.536398    5.560705   -0.735847
  H      1.617718    5.861692   -0.256579
  H      4.288642    5.432750    2.980375
  O      5.562732    4.570634    3.922763
  C      6.452006    3.703187    3.729243
  C      7.322070    3.356340    4.915863
  C      8.200700    2.278018    4.853948
  H      8.256287    1.694648    3.942135
  C      8.992363    1.949327    5.944314
  H      9.668227    1.102964    5.886616
  C      8.921243    2.704152    7.107998
  H      9.541669    2.449380    7.960386
  C      8.053378    3.786512    7.175959
  H      7.996630    4.381370    8.081154
  C      7.256670    4.106789    6.086916
  H      6.575683    4.947763    6.137515
  O      6.674675    3.110414    2.650577
  H      0.082403    4.858033    4.524768

----------------------------
CARTESIAN COORDINATES (A.U.)
----------------------------
  NO LB      ZA    FRAG     MASS         X           Y           Z
   0 O     8.0000    0    15.999    2.302752    8.320821    3.091038
   1 O     8.0000    0    15.999    7.034232    6.461733    3.477461
   2 N     7.0000    0    14.007    0.048447    8.622671    6.726837
   3 N     7.0000    0    14.007    6.372848   10.645428    4.710893
   4 C     6.0000    0    12.011    2.102859    8.895510    5.339654
   5 C     6.0000    0    12.011    4.347277   10.098496    6.691063
   6 H     1.0000    0     1.008    3.762951   11.955791    7.358953
   7 C     6.0000    0    12.011    5.219994    8.624689    8.959573
   8 C     6.0000    0    12.011    5.262177    5.996141    8.997411
   9 H     1.0000    0     1.008    4.673468    4.931036    7.351210
  10 C     6.0000    0    12.011    6.092001    4.730574   11.132388
  11 H     1.0000    0     1.008    6.139040    2.682538   11.143229
  12 C     6.0000    0    12.011    6.858224    6.075950   13.252353
  13 H     1.0000    0     1.008    7.514655    5.078293   14.917388
  14 C     6.0000    0    12.011    6.763171    8.695048   13.242651
  15 H     1.0000    0     1.008    7.337852    9.754948   14.898901
  16 C     6.0000    0    12.011    5.936807    9.963496   11.104486
  17 H     1.0000    0     1.008    5.868832   12.012337   11.086485
  18 C     6.0000    0    12.011   -2.374970    7.530731    5.890934
  19 C     6.0000    0    12.011   -1.985936    4.801206    5.062340
  20 H     1.0000    0     1.008   -0.733444    4.675963    3.430356
  21 H     1.0000    0     1.008   -3.805924    3.976815    4.544752
  22 H     1.0000    0     1.008   -1.181753    3.681128    6.598909
  23 C     6.0000    0    12.011   -3.477034    9.115017    3.754100
  24 H     1.0000    0     1.008   -3.718333   11.077015    4.350673
  25 H     1.0000    0     1.008   -5.327665    8.365462    3.231628
  26 H     1.0000    0     1.008   -2.271572    9.077388    2.082911
  27 C     6.0000    0    12.011   -4.108824    7.623272    8.180195
  28 H     1.0000    0     1.008   -5.950449    6.837698    7.689638
  29 H     1.0000    0     1.008   -4.384586    9.567636    8.822171
  30 H     1.0000    0     1.008   -3.329688    6.517582    9.742075
  31 C     6.0000    0    12.011    6.177135   13.253708    3.700626
  32 C     6.0000    0    12.011    8.262279   14.846195    3.242725
  33 C     6.0000    0    12.011    7.698812   17.142751    2.061340
  34 H     1.0000    0     1.008    9.231257   18.416659    1.625274
  35 C     6.0000    0    12.011    5.278011   17.910679    1.448585
  36 H     1.0000    0     1.008    4.985801   19.722304    0.538211
  37 C     6.0000    0    12.011    3.259704   16.372258    2.051781
  38 H     1.0000    0     1.008    1.330951   16.925334    1.646983
  39 C     6.0000    0    12.011    3.735482   14.059477    3.158564
  40 H     1.0000    0     1.008    2.131471   12.858744    3.536679
  41 C     6.0000    0    12.011   10.993007   14.390527    4.088931
  42 C     6.0000    0    12.011   11.023595   14.353402    6.989502
  43 H     1.0000    0     1.008   10.500235   16.219903    7.704914
  44 H     1.0000    0     1.008   12.923469   13.910850    7.669401
  45 H     1.0000    0     1.008    9.738050   12.982487    7.821516
  46 C     6.0000    0    12.011   12.117039   12.006105    2.905482
  47 H     1.0000    0     1.008   12.160348   12.193435    0.850341
  48 H     1.0000    0     1.008   11.134363   10.271210    3.383791
  49 H     1.0000    0     1.008   14.059963   11.768470    3.566240
  50 C     6.0000    0    12.011   12.758163   16.540856    3.301318
  51 H     1.0000    0     1.008   12.217833   18.354846    4.123989
  52 H     1.0000    0     1.008   12.871915   16.748255    1.249785
  53 H     1.0000    0     1.008   14.652636   16.090583    3.987086
  54 C     6.0000    0    12.011    6.457561    8.475575    2.658580
  55 C     6.0000    0    12.011    6.626869    9.189326   -0.042929
  56 C     6.0000    0    12.011    8.794642    8.330408   -1.274734
  57 H     1.0000    0     1.008   10.199381    7.273596   -0.224382
  58 C     6.0000    0    12.011    9.161300    8.862761   -3.809947
  59 H     1.0000    0     1.008   10.862864    8.212839   -4.746472
  60 C     6.0000    0    12.011    7.351116   10.215094   -5.139413
  61 H     1.0000    0     1.008    7.632989   10.628527   -7.126327
  62 C     6.0000    0    12.011    5.162343   11.012007   -3.931507
  63 H     1.0000    0     1.008    3.719790   12.023377   -4.976320
  64 C     6.0000    0    12.011    4.793098   10.508210   -1.390549
  65 H     1.0000    0     1.008    3.057044   11.076993   -0.484864
  66 H     1.0000    0     1.008    8.104359   10.266410    5.632093
  67 O     8.0000    0    15.999   10.512040    8.637247    7.412948
  68 C     6.0000    0    12.011   12.192524    6.998009    7.047248
  69 C     6.0000    0    12.011   13.836707    6.342563    9.289635
  70 C     6.0000    0    12.011   15.497077    4.304830    9.172632
  71 H     1.0000    0     1.008   15.602121    3.202421    7.449556
  72 C     6.0000    0    12.011   16.993103    3.683694   11.233126
  73 H     1.0000    0     1.008   18.270301    2.084300   11.124092
  74 C     6.0000    0    12.011   16.858706    5.110107   13.432170
  75 H     1.0000    0     1.008   18.031141    4.628657   15.042949
  76 C     6.0000    0    12.011   15.218679    7.155471   13.560597
  77 H     1.0000    0     1.008   15.111441    8.279589   15.271168
  78 C     6.0000    0    12.011   13.713119    7.760706   11.502604
  79 H     1.0000    0     1.008   12.426240    9.349917   11.598222
  80 O     8.0000    0    15.999   12.613308    5.877831    5.008865
  81 H     1.0000    0     1.008    0.155719    9.180352    8.550572

--------------------------------
INTERNAL COORDINATES (ANGSTROEM)
--------------------------------
 O      0   0   0     0.000000000000     0.00000000     0.00000000
 O      1   0   0     2.697891909852     0.00000000     0.00000000
 N      1   2   0     2.269426331802   116.69501604     0.00000000
 N      2   1   3     2.334510412655    62.37027941   282.71723442
 C      1   2   3     1.232709776241    95.53380060    19.64231935
 C      5   1   2     1.525545190710   119.25119076    41.23995280
 H      6   5   1     1.089264326879   107.91553036   119.58321538
 C      6   5   1     1.504193194322   113.37714978   238.18330986
 C      8   6   5     1.391291187795   122.32887111    38.12695187
 H      9   8   6     1.083328285898   120.26287045     0.66545817
 C      9   8   6     1.384826754514   120.02125386   179.76896367
 H     11   9   8     1.084075001053   119.67430437   180.64042462
 C     11   9   8     1.389166644056   120.23445571     0.71571001
 H     13  11   9     1.084305054491   120.01297274   180.27282377
 C     13  11   9     1.386888954836   119.90607835     0.78525469
 H     15  13  11     1.084078891866   120.25596591   179.28587080
 C     15  13  11     1.386362176932   119.88815666   359.10574517
 H     17  15  13     1.084838373914   120.09993711   180.30899645
 C      3   1   2     1.474498705008   100.09394866   226.24837709
 C     19   3   1     1.523462287934   109.89879268    61.52153091
 H     20  19   3     1.090643661861   111.56983844   296.65624789
 H     20  19   3     1.092193258555   109.37285238   176.93326533
 H     20  19   3     1.092507808720   110.65888861    57.74732340
 C     19   3   1     1.523678182586   109.87072128   298.99487012
 H     24  19   3     1.092666228257   110.67917824   302.86186175
 H     24  19   3     1.092163919177   109.34408942   183.68026103
 H     24  19   3     1.090596392428   111.58395491    64.00200833
 C     19   3   1     1.520455293562   105.85447225   180.22208943
 H     28  19   3     1.090844193203   109.70837631   179.98813950
 H     28  19   3     1.093327787015   111.00318341    60.38087908
 H     28  19   3     1.093371656372   110.94651925   299.52270026
 C      4   2   1     1.483779617785   142.36297817   276.79862322
 C     32   4   2     1.409392503494   124.29815975   275.07632824
 C     33  32   4     1.398804093412   115.43138432   174.09116155
 H     34  33  32     1.079493272276   118.55191864   181.42952046
 C     34  33  32     1.382506447553   123.89786125     2.55390714
 H     36  34  33     1.083993972033   119.76005308   179.80680672
 C     36  34  33     1.380345971986   119.29875515     1.02421501
 H     38  36  34     1.083178233177   121.60066681   178.44355471
 C     38  36  34     1.379954567708   118.68834388   357.35136139
 H     40  38  36     1.079000493298   117.22283621   182.60428147
 C     33  32   4     1.531926720510   126.45022865   349.03178007
 C     42  33  32     1.535127056295   107.71166366   297.35133722
 H     43  42  33     1.093432742788   109.38731451   295.07937305
 H     43  42  33     1.093187788814   109.96892040   176.37154481
 H     43  42  33     1.087620898061   113.99761361    55.70028909
 C     42  33  32     1.529081163112   112.15449216    62.63092434
 H     47  42  33     1.092283109382   109.94102540    61.59667491
 H     47  42  33     1.085044740409   114.59698721   298.95296816
 H     47  42  33     1.093237627310   109.25454258   179.96165908
 C     42  33  32     1.530047266850   112.28285001   181.03316280
 H     51  42  33     1.092120073941   112.66015174    60.93085516
 H     51  42  33     1.092816631188   112.26716149   297.68944969
 H     51  42  33     1.092472488747   107.91033629   179.35951529
 C      2   1   3     1.190198494307    53.69776806   238.44028675
 C     55   2   1     1.481342475313   124.34337328   250.32710099
 C     56  55   2     1.395495872278   114.67394105   319.18501539
 H     57  56  55     1.083635886496   119.49827735   358.54343886
 C     57  56  55     1.384498206694   120.10277497   179.57900057
 H     59  57  56     1.083818973612   119.66625803   179.09897852
 C     59  57  56     1.387317576249   119.97240092   358.89939978
 H     61  59  57     1.084259332292   120.05632108   180.18569241
 C     61  59  57     1.388506359251   119.94649138   359.37898006
 H     63  61  59     1.083904389452   120.17395614   181.71430178
 C     63  61  59     1.384647596722   120.41617350     1.25125963
 H     65  63  61     1.079010626636   119.85269578   182.17279583
 H      4   2   1     1.057082793013    79.57477631   161.16064311
 O     67   4   2     1.804063321533   160.68674803   318.13823009
 C     68  67   4     1.257267885252   138.48893011    81.16442821
 C     69  68  67     1.511747740169   116.39516717   177.79021430
 C     70  69  68     1.392337056825   120.39608866   170.75657055
 H     71  70  69     1.083888102360   119.11777362     0.34224631
 C     71  70  69     1.386962902534   120.58220161   180.55826053
 H     73  71  70     1.084643505244   119.91895141   179.58497620
 C     73  71  70     1.388876987671   120.04375770   359.49134786
 H     75  73  71     1.084620899671   120.09995689   180.14805997
 C     75  73  71     1.388996589393   119.76800536     0.11983823
 H     77  75  73     1.084644809923   120.05860277   180.21935688
 C     77  75  73     1.386843772687   120.03149645     0.31665776
 H     79  77  75     1.083300891556   120.24706328   179.75327237
 O     69  68  67     1.250792409893   125.84776401   357.79772205
 H      3   1   2     1.010787290948   143.17549879    45.15295615

---------------------------
INTERNAL COORDINATES (A.U.)
---------------------------
 O      0   0   0     0.000000000000     0.00000000     0.00000000
 O      1   0   0     5.098276848542     0.00000000     0.00000000
 N      1   2   0     4.288594248216   116.69501604     0.00000000
 N      2   1   3     4.411585336705    62.37027941   282.71723442
 C      1   2   3     2.329483879703    95.53380060    19.64231935
 C      5   1   2     2.882862615363   119.25119076    41.23995280
 H      6   5   1     2.058411265252   107.91553036   119.58321538
 C      6   5   1     2.842513189777   113.37714978   238.18330986
 C      8   6   5     2.629159317471   122.32887111    38.12695187
 H      9   8   6     2.047193773477   120.26287045     0.66545817
 C      9   8   6     2.616943308959   120.02125386   179.76896367
 H     11   9   8     2.048604860621   119.67430437   180.64042462
 C     11   9   8     2.625144511644   120.23445571     0.71571001
 H     13  11   9     2.049039598614   120.01297274   180.27282377
 C     13  11   9     2.620840302800   119.90607835     0.78525469
 H     15  13  11     2.048612213191   120.25596591   179.28587080
 C     15  13  11     2.619844836829   119.88815666   359.10574517
 H     17  15  13     2.050047426266   120.09993711   180.30899645
 C      3   1   2     2.786398737286   100.09394866   226.24837709
 C     19   3   1     2.878926499552   109.89879268    61.52153091
 H     20  19   3     2.061017830614   111.56983844   296.65624789
 H     20  19   3     2.063946143984   109.37285238   176.93326533
 H     20  19   3     2.064540557651   110.65888861    57.74732340
 C     19   3   1     2.879334481319   109.87072128   298.99487012
 H     24  19   3     2.064839927191   110.67917824   302.86186175
 H     24  19   3     2.063890700595   109.34408942   183.68026103
 H     24  19   3     2.060928504332   111.58395491    64.00200833
 C     19   3   1     2.873244103704   105.85447225   180.22208943
 H     28  19   3     2.061396779931   109.70837631   179.98813950
 H     28  19   3     2.066090092064   111.00318341    60.38087908
 H     28  19   3     2.066172993135   110.94651925   299.52270026
 C      4   2   1     2.803937120707   142.36297817   276.79862322
 C     32   4   2     2.663365846806   124.29815975   275.07632824
 C     33  32   4     2.643356651556   115.43138432   174.09116155
 H     34  33  32     2.039946648013   118.55191864   181.42952046
 C     34  33  32     2.612558564255   123.89786125     2.55390714
 H     36  34  33     2.048451737963   119.76005308   179.80680672
 C     36  34  33     2.608475857114   119.29875515     1.02421501
 H     38  36  34     2.046910214930   121.60066681   178.44355471
 C     38  36  34     2.607736210222   118.68834388   357.35136139
 H     40  38  36     2.039015430699   117.22283621   182.60428147
 C     33  32   4     2.894921958999   126.45022865   349.03178007
 C     42  33  32     2.900969717170   107.71166366   297.35133722
 H     43  42  33     2.066288429731   109.38731451   295.07937305
 H     43  42  33     2.065825533806   109.96892040   176.37154481
 H     43  42  33     2.055305634865   113.99761361    55.70028909
 C     42  33  32     2.889544634819   112.15449216    62.63092434
 H     47  42  33     2.064115937440   109.94102540    61.59667491
 H     47  42  33     2.050437402424   114.59698721   298.95296816
 H     47  42  33     2.065919714913   109.25454258   179.96165908
 C     42  33  32     2.891370306301   112.28285001   181.03316280
 H     51  42  33     2.063807845106   112.66015174    60.93085516
 H     51  42  33     2.065124147541   112.26716149   297.68944969
 H     51  42  33     2.064473812575   107.91033629   179.35951529
 C      2   1   3     2.249149199246    53.69776806   238.44028675
 C     55   2   1     2.799331588886   124.34337328   250.32710099
 C     56  55   2     2.637105019623   114.67394105   319.18501539
 H     57  56  55     2.047775054366   119.49827735   358.54343886
 C     57  56  55     2.616322443557   120.10277497   179.57900057
 H     59  57  56     2.048121038874   119.66625803   179.09897852
 C     59  57  56     2.621650279886   119.97240092   358.89939978
 H     61  59  57     2.048953196180   120.05632108   180.18569241
 C     61  59  57     2.623896754193   119.94649138   359.37898006
 H     63  61  59     2.048282451419   120.17395614   181.71430178
 C     63  61  59     2.616604749797   120.41617350     1.25125963
 H     65  63  61     2.039034579932   119.85269578   182.17279583
 H      4   2   1     1.997596979675    79.57477631   161.16064311
 O     67   4   2     3.409185605949   160.68674803   318.13823009
 C     68  67   4     2.375891980100   138.48893011    81.16442821
 C     69  68  67     2.856789212493   116.39516717   177.79021430
 C     70  69  68     2.631135723510   120.39608866   170.75657055
 H     71  70  69     2.048251673276   119.11777362     0.34224631
 C     71  70  69     2.620980043698   120.58220161   180.55826053
 H     73  71  70     2.049679177848   119.91895141   179.58497620
 C     73  71  70     2.624597140403   120.04375770   359.49134786
 H     75  73  71     2.049636459506   120.09995689   180.14805997
 C     75  73  71     2.624823154904   119.76800536     0.11983823
 H     77  75  73     2.049681643334   120.05860277   180.21935688
 C     77  75  73     2.620754920913   120.03149645     0.31665776
 H     79  77  75     2.047142005674   120.24706328   179.75327237
 O     69  68  67     2.363655105085   125.84776401   357.79772205
 H      3   1   2     1.910111159539   143.17549879    45.15295615

---------------------
BASIS SET INFORMATION
---------------------
There are 4 groups of distinct atoms

 Group   1 Type O   : 15s8p3d2f1g contracted to 7s4p3d2f1g pattern {8211111/5111/111/11/1}
 Group   2 Type N   : 15s8p3d2f1g contracted to 7s4p3d2f1g pattern {8211111/5111/111/11/1}
 Group   3 Type C   : 15s8p3d2f1g contracted to 7s4p3d2f1g pattern {8211111/5111/111/11/1}
 Group   4 Type H   : 7s3p2d1f contracted to 4s3p2d1f pattern {4111/111/11/1}

Atom   0O    basis set group =>   1
Atom   1O    basis set group =>   1
Atom   2N    basis set group =>   2
Atom   3N    basis set group =>   2
Atom   4C    basis set group =>   3
Atom   5C    basis set group =>   3
Atom   6H    basis set group =>   4
Atom   7C    basis set group =>   3
Atom   8C    basis set group =>   3
Atom   9H    basis set group =>   4
Atom  10C    basis set group =>   3
Atom  11H    basis set group =>   4
Atom  12C    basis set group =>   3
Atom  13H    basis set group =>   4
Atom  14C    basis set group =>   3
Atom  15H    basis set group =>   4
Atom  16C    basis set group =>   3
Atom  17H    basis set group =>   4
Atom  18C    basis set group =>   3
Atom  19C    basis set group =>   3
Atom  20H    basis set group =>   4
Atom  21H    basis set group =>   4
Atom  22H    basis set group =>   4
Atom  23C    basis set group =>   3
Atom  24H    basis set group =>   4
Atom  25H    basis set group =>   4
Atom  26H    basis set group =>   4
Atom  27C    basis set group =>   3
Atom  28H    basis set group =>   4
Atom  29H    basis set group =>   4
Atom  30H    basis set group =>   4
Atom  31C    basis set group =>   3
Atom  32C    basis set group =>   3
Atom  33C    basis set group =>   3
Atom  34H    basis set group =>   4
Atom  35C    basis set group =>   3
Atom  36H    basis set group =>   4
Atom  37C    basis set group =>   3
Atom  38H    basis set group =>   4
Atom  39C    basis set group =>   3
Atom  40H    basis set group =>   4
Atom  41C    basis set group =>   3
Atom  42C    basis set group =>   3
Atom  43H    basis set group =>   4
Atom  44H    basis set group =>   4
Atom  45H    basis set group =>   4
Atom  46C    basis set group =>   3
Atom  47H    basis set group =>   4
Atom  48H    basis set group =>   4
Atom  49H    basis set group =>   4
Atom  50C    basis set group =>   3
Atom  51H    basis set group =>   4
Atom  52H    basis set group =>   4
Atom  53H    basis set group =>   4
Atom  54C    basis set group =>   3
Atom  55C    basis set group =>   3
Atom  56C    basis set group =>   3
Atom  57H    basis set group =>   4
Atom  58C    basis set group =>   3
Atom  59H    basis set group =>   4
Atom  60C    basis set group =>   3
Atom  61H    basis set group =>   4
Atom  62C    basis set group =>   3
Atom  63H    basis set group =>   4
Atom  64C    basis set group =>   3
Atom  65H    basis set group =>   4
Atom  66H    basis set group =>   4
Atom  67O    basis set group =>   1
Atom  68C    basis set group =>   3
Atom  69C    basis set group =>   3
Atom  70C    basis set group =>   3
Atom  71H    basis set group =>   4
Atom  72C    basis set group =>   3
Atom  73H    basis set group =>   4
Atom  74C    basis set group =>   3
Atom  75H    basis set group =>   4
Atom  76C    basis set group =>   3
Atom  77H    basis set group =>   4
Atom  78C    basis set group =>   3
Atom  79H    basis set group =>   4
Atom  80O    basis set group =>   1
Atom  81H    basis set group =>   4
---------------------------------
AUXILIARY/J BASIS SET INFORMATION
---------------------------------
There are 4 groups of distinct atoms

 Group   1 Type O   : 12s5p4d2f1g contracted to 6s4p3d1f1g pattern {711111/2111/211/2/1}
 Group   2 Type N   : 12s5p4d2f1g contracted to 6s4p3d1f1g pattern {711111/2111/211/2/1}
 Group   3 Type C   : 12s5p4d2f1g contracted to 6s4p3d1f1g pattern {711111/2111/211/2/1}
 Group   4 Type H   : 5s2p1d contracted to 3s1p1d pattern {311/2/1}

Atom   0O    basis set group =>   1
Atom   1O    basis set group =>   1
Atom   2N    basis set group =>   2
Atom   3N    basis set group =>   2
Atom   4C    basis set group =>   3
Atom   5C    basis set group =>   3
Atom   6H    basis set group =>   4
Atom   7C    basis set group =>   3
Atom   8C    basis set group =>   3
Atom   9H    basis set group =>   4
Atom  10C    basis set group =>   3
Atom  11H    basis set group =>   4
Atom  12C    basis set group =>   3
Atom  13H    basis set group =>   4
Atom  14C    basis set group =>   3
Atom  15H    basis set group =>   4
Atom  16C    basis set group =>   3
Atom  17H    basis set group =>   4
Atom  18C    basis set group =>   3
Atom  19C    basis set group =>   3
Atom  20H    basis set group =>   4
Atom  21H    basis set group =>   4
Atom  22H    basis set group =>   4
Atom  23C    basis set group =>   3
Atom  24H    basis set group =>   4
Atom  25H    basis set group =>   4
Atom  26H    basis set group =>   4
Atom  27C    basis set group =>   3
Atom  28H    basis set group =>   4
Atom  29H    basis set group =>   4
Atom  30H    basis set group =>   4
Atom  31C    basis set group =>   3
Atom  32C    basis set group =>   3
Atom  33C    basis set group =>   3
Atom  34H    basis set group =>   4
Atom  35C    basis set group =>   3
Atom  36H    basis set group =>   4
Atom  37C    basis set group =>   3
Atom  38H    basis set group =>   4
Atom  39C    basis set group =>   3
Atom  40H    basis set group =>   4
Atom  41C    basis set group =>   3
Atom  42C    basis set group =>   3
Atom  43H    basis set group =>   4
Atom  44H    basis set group =>   4
Atom  45H    basis set group =>   4
Atom  46C    basis set group =>   3
Atom  47H    basis set group =>   4
Atom  48H    basis set group =>   4
Atom  49H    basis set group =>   4
Atom  50C    basis set group =>   3
Atom  51H    basis set group =>   4
Atom  52H    basis set group =>   4
Atom  53H    basis set group =>   4
Atom  54C    basis set group =>   3
Atom  55C    basis set group =>   3
Atom  56C    basis set group =>   3
Atom  57H    basis set group =>   4
Atom  58C    basis set group =>   3
Atom  59H    basis set group =>   4
Atom  60C    basis set group =>   3
Atom  61H    basis set group =>   4
Atom  62C    basis set group =>   3
Atom  63H    basis set group =>   4
Atom  64C    basis set group =>   3
Atom  65H    basis set group =>   4
Atom  66H    basis set group =>   4
Atom  67O    basis set group =>   1
Atom  68C    basis set group =>   3
Atom  69C    basis set group =>   3
Atom  70C    basis set group =>   3
Atom  71H    basis set group =>   4
Atom  72C    basis set group =>   3
Atom  73H    basis set group =>   4
Atom  74C    basis set group =>   3
Atom  75H    basis set group =>   4
Atom  76C    basis set group =>   3
Atom  77H    basis set group =>   4
Atom  78C    basis set group =>   3
Atom  79H    basis set group =>   4
Atom  80O    basis set group =>   1
Atom  81H    basis set group =>   4


           ************************************************************
           *        Program running with 20 parallel MPI-processes    *
           *              working on a common directory               *
           ************************************************************
------------------------------------------------------------------------------
                           ORCA GTO INTEGRAL CALCULATION
                           -- RI-GTO INTEGRALS CHOSEN --
------------------------------------------------------------------------------
------------------------------------------------------------------------------
                   ___                                                        
                  /   \      - P O W E R E D   B Y -                         
                 /     \                                                     
                 |  |  |   _    _      __       _____    __    __             
                 |  |  |  | |  | |    /  \     |  _  \  |  |  /  |          
                  \  \/   | |  | |   /    \    | | | |  |  | /  /          
                 / \  \   | |__| |  /  /\  \   | |_| |  |  |/  /          
                |  |  |   |  __  | /  /__\  \  |    /   |      \           
                |  |  |   | |  | | |   __   |  |    \   |  |\   \          
                \     /   | |  | | |  |  |  |  | |\  \  |  | \   \       
                 \___/    |_|  |_| |__|  |__|  |_| \__\ |__|  \__/        
                                                                              
                      - O R C A' S   B I G   F R I E N D -                    
                                      &                                       
                       - I N T E G R A L  F E E D E R -                       
                                                                              
 v1 FN, 2020, v2 2021                                                         
------------------------------------------------------------------------------


Reading SHARK input file ImineBzOH8rpostAa.SHARKINP.tmp ... ok
----------------------
SHARK INTEGRAL PACKAGE
----------------------

Number of atoms                             ...     82
Number of basis functions                   ...   3594
Number of shells                            ...   1114
Maximum angular momentum                    ...      4
Integral batch strategy                     ... SHARK/LIBINT Hybrid
RI-J (if used) integral strategy            ... SPLIT-RIJ (Revised 2003 algorithm where possible)
Printlevel                                  ...      1
Contraction scheme used                     ... SEGMENTED contraction
Coulomb Range Separation                    ... NOT USED
Exchange Range Separation                   ... Long Range
   Mu parameter                             ...  0.300000
   Scaling (regular/separated)              ...  0.150000  0.850000
Finite Nucleus Model                        ... NOT USED
Auxiliary Coulomb fitting basis             ... AVAILABLE
   # of basis functions in Aux-J            ...   2498
   # of shells in Aux-J                     ...    830
   Maximum angular momentum in Aux-J        ...      4
Auxiliary J/K fitting basis                 ... NOT available
Auxiliary Correlation fitting basis         ... NOT available
Auxiliary 'external' fitting basis          ... NOT available
Integral threshold                          ...     1.000000e-10
Primitive cut-off                           ...     1.000000e-11
Primitive pair pre-selection threshold      ...     1.000000e-11

Calculating pre-screening integrals         ... done (  0.6 sec) Dimension = 1114
Organizing shell pair data                  ... done (  3.5 sec)
Shell pair information
Total number of shell pairs                 ...    621055
Shell pairs after pre-screening             ...    289517
Total number of primitive shell pairs       ...   1513069
Primitive shell pairs kept                  ...    468455
          la=0 lb=0:  47824 shell pairs
          la=1 lb=0:  68873 shell pairs
          la=1 lb=1:  24582 shell pairs
          la=2 lb=0:  40023 shell pairs
          la=2 lb=1:  29903 shell pairs
          la=2 lb=2:   8471 shell pairs
          la=3 lb=0:  22244 shell pairs
          la=3 lb=1:  17024 shell pairs
          la=3 lb=2:   9205 shell pairs
          la=3 lb=3:   2553 shell pairs
          la=4 lb=0:   7764 shell pairs
          la=4 lb=1:   5869 shell pairs
          la=4 lb=2:   3177 shell pairs
          la=4 lb=3:   1689 shell pairs
          la=4 lb=4:    316 shell pairs

Calculating one electron integrals          ... done (  1.3 sec)
Calculating RI/J V-Matrix + Cholesky decomp.... done (  1.3 sec)
Calculating Nuclear repulsion               ... done (  0.0 sec) ENN=   5298.665721020858 Eh

SHARK setup successfully completed in  11.0 seconds

Maximum memory used throughout the entire GTOINT-calculation: 516.7 MB
[1720883966.052351] [node056:2547934:0]          mpool.c:43   UCX  WARN  object 0xc3e2480 was not returned to mpool ucp_requests
[1720883966.052367] [node056:2547934:0]          mpool.c:43   UCX  WARN  object 0xc3e2640 was not returned to mpool ucp_requests
[1720883966.052370] [node056:2547934:0]          mpool.c:43   UCX  WARN  object 0xc3e2800 was not returned to mpool ucp_requests
[1720883966.052373] [node056:2547934:0]          mpool.c:43   UCX  WARN  object 0xc3e29c0 was not returned to mpool ucp_requests
[1720883966.052375] [node056:2547934:0]          mpool.c:43   UCX  WARN  object 0xc3e2b80 was not returned to mpool ucp_requests
[1720883966.052377] [node056:2547934:0]          mpool.c:43   UCX  WARN  object 0xc3e2d40 was not returned to mpool ucp_requests
[1720883966.052379] [node056:2547934:0]          mpool.c:43   UCX  WARN  object 0xc3e2f00 was not returned to mpool ucp_requests
[1720883966.052382] [node056:2547934:0]          mpool.c:43   UCX  WARN  object 0xc3e30c0 was not returned to mpool ucp_requests
[1720883966.052384] [node056:2547934:0]          mpool.c:43   UCX  WARN  object 0xc3e3280 was not returned to mpool ucp_requests
[1720883966.052386] [node056:2547934:0]          mpool.c:43   UCX  WARN  object 0xc3e3440 was not returned to mpool ucp_requests
[1720883966.052388] [node056:2547934:0]          mpool.c:43   UCX  WARN  object 0xc3e3600 was not returned to mpool ucp_requests
[1720883966.052390] [node056:2547934:0]          mpool.c:43   UCX  WARN  object 0xc3e37c0 was not returned to mpool ucp_requests
[1720883966.052392] [node056:2547934:0]          mpool.c:43   UCX  WARN  object 0xc3e3980 was not returned to mpool ucp_requests
[1720883966.052395] [node056:2547934:0]          mpool.c:43   UCX  WARN  object 0xc3e3b40 was not returned to mpool ucp_requests
[1720883966.052397] [node056:2547934:0]          mpool.c:43   UCX  WARN  object 0xc3e3d00 was not returned to mpool ucp_requests
[1720883966.052399] [node056:2547934:0]          mpool.c:43   UCX  WARN  object 0xc3e3ec0 was not returned to mpool ucp_requests
[1720883966.054131] [node056:2547932:0]          mpool.c:43   UCX  WARN  object 0xc178fc0 was not returned to mpool ucp_requests
[1720883966.054150] [node056:2547932:0]          mpool.c:43   UCX  WARN  object 0xc179180 was not returned to mpool ucp_requests
[1720883966.054156] [node056:2547932:0]          mpool.c:43   UCX  WARN  object 0xc179340 was not returned to mpool ucp_requests
[1720883966.054158] [node056:2547932:0]          mpool.c:43   UCX  WARN  object 0xc179500 was not returned to mpool ucp_requests
[1720883966.054162] [node056:2547932:0]          mpool.c:43   UCX  WARN  object 0xc1796c0 was not returned to mpool ucp_requests
[1720883966.054165] [node056:2547932:0]          mpool.c:43   UCX  WARN  object 0xc179880 was not returned to mpool ucp_requests
[1720883966.054167] [node056:2547932:0]          mpool.c:43   UCX  WARN  object 0xc179a40 was not returned to mpool ucp_requests
[1720883966.054169] [node056:2547932:0]          mpool.c:43   UCX  WARN  object 0xc179c00 was not returned to mpool ucp_requests
[1720883966.054171] [node056:2547932:0]          mpool.c:43   UCX  WARN  object 0xc179dc0 was not returned to mpool ucp_requests
[1720883966.054173] [node056:2547932:0]          mpool.c:43   UCX  WARN  object 0xc179f80 was not returned to mpool ucp_requests
[1720883966.055894] [node056:2547946:0]          mpool.c:43   UCX  WARN  object 0xb95c700 was not returned to mpool ucp_requests
[1720883966.055912] [node056:2547946:0]          mpool.c:43   UCX  WARN  object 0xb95c8c0 was not returned to mpool ucp_requests
[1720883966.055920] [node056:2547946:0]          mpool.c:43   UCX  WARN  object 0xb95ca80 was not returned to mpool ucp_requests
[1720883966.055923] [node056:2547946:0]          mpool.c:43   UCX  WARN  object 0xb95cc40 was not returned to mpool ucp_requests
[1720883966.055927] [node056:2547946:0]          mpool.c:43   UCX  WARN  object 0xb95ce00 was not returned to mpool ucp_requests
[1720883966.055930] [node056:2547946:0]          mpool.c:43   UCX  WARN  object 0xb95cfc0 was not returned to mpool ucp_requests
[1720883966.055935] [node056:2547946:0]          mpool.c:43   UCX  WARN  object 0xb95d180 was not returned to mpool ucp_requests
[1720883966.055938] [node056:2547946:0]          mpool.c:43   UCX  WARN  object 0xb95d340 was not returned to mpool ucp_requests
[1720883966.055941] [node056:2547946:0]          mpool.c:43   UCX  WARN  object 0xb95d500 was not returned to mpool ucp_requests
[1720883966.055943] [node056:2547946:0]          mpool.c:43   UCX  WARN  object 0xb95d6c0 was not returned to mpool ucp_requests
[1720883966.055946] [node056:2547946:0]          mpool.c:43   UCX  WARN  object 0xb95d880 was not returned to mpool ucp_requests
[1720883966.055949] [node056:2547946:0]          mpool.c:43   UCX  WARN  object 0xb95da40 was not returned to mpool ucp_requests
[1720883966.055952] [node056:2547946:0]          mpool.c:43   UCX  WARN  object 0xb95dc00 was not returned to mpool ucp_requests
[1720883966.055954] [node056:2547946:0]          mpool.c:43   UCX  WARN  object 0xb95ddc0 was not returned to mpool ucp_requests
[1720883966.055956] [node056:2547946:0]          mpool.c:43   UCX  WARN  object 0xb95df80 was not returned to mpool ucp_requests
[1720883966.060924] [node056:2547937:0]          mpool.c:43   UCX  WARN  object 0xb421740 was not returned to mpool ucp_requests
[1720883966.060944] [node056:2547937:0]          mpool.c:43   UCX  WARN  object 0xb421900 was not returned to mpool ucp_requests
[1720883966.060947] [node056:2547937:0]          mpool.c:43   UCX  WARN  object 0xb421ac0 was not returned to mpool ucp_requests
[1720883966.060952] [node056:2547937:0]          mpool.c:43   UCX  WARN  object 0xb421c80 was not returned to mpool ucp_requests
[1720883966.060955] [node056:2547937:0]          mpool.c:43   UCX  WARN  object 0xb421e40 was not returned to mpool ucp_requests
[1720883966.060957] [node056:2547937:0]          mpool.c:43   UCX  WARN  object 0xb422000 was not returned to mpool ucp_requests
[1720883966.060961] [node056:2547937:0]          mpool.c:43   UCX  WARN  object 0xb4221c0 was not returned to mpool ucp_requests
[1720883966.060963] [node056:2547937:0]          mpool.c:43   UCX  WARN  object 0xb422380 was not returned to mpool ucp_requests
[1720883966.060966] [node056:2547937:0]          mpool.c:43   UCX  WARN  object 0xb422540 was not returned to mpool ucp_requests
[1720883966.060968] [node056:2547937:0]          mpool.c:43   UCX  WARN  object 0xb422700 was not returned to mpool ucp_requests
[1720883966.060970] [node056:2547937:0]          mpool.c:43   UCX  WARN  object 0xb4228c0 was not returned to mpool ucp_requests
[1720883966.060972] [node056:2547937:0]          mpool.c:43   UCX  WARN  object 0xb422a80 was not returned to mpool ucp_requests
[1720883966.060976] [node056:2547937:0]          mpool.c:43   UCX  WARN  object 0xb422c40 was not returned to mpool ucp_requests
[1720883966.060978] [node056:2547937:0]          mpool.c:43   UCX  WARN  object 0xb422e00 was not returned to mpool ucp_requests
[1720883966.060981] [node056:2547937:0]          mpool.c:43   UCX  WARN  object 0xb422fc0 was not returned to mpool ucp_requests
[1720883966.060983] [node056:2547937:0]          mpool.c:43   UCX  WARN  object 0xb423180 was not returned to mpool ucp_requests
[1720883966.061010] [node056:2547935:0]          mpool.c:43   UCX  WARN  object 0xb490840 was not returned to mpool ucp_requests
[1720883966.061030] [node056:2547935:0]          mpool.c:43   UCX  WARN  object 0xb490a00 was not returned to mpool ucp_requests
[1720883966.061033] [node056:2547935:0]          mpool.c:43   UCX  WARN  object 0xb490bc0 was not returned to mpool ucp_requests
[1720883966.061038] [node056:2547935:0]          mpool.c:43   UCX  WARN  object 0xb490d80 was not returned to mpool ucp_requests
[1720883966.061041] [node056:2547935:0]          mpool.c:43   UCX  WARN  object 0xb490f40 was not returned to mpool ucp_requests
[1720883966.061043] [node056:2547935:0]          mpool.c:43   UCX  WARN  object 0xb491100 was not returned to mpool ucp_requests
[1720883966.061046] [node056:2547935:0]          mpool.c:43   UCX  WARN  object 0xb4912c0 was not returned to mpool ucp_requests
[1720883966.061050] [node056:2547935:0]          mpool.c:43   UCX  WARN  object 0xb491480 was not returned to mpool ucp_requests
[1720883966.061053] [node056:2547935:0]          mpool.c:43   UCX  WARN  object 0xb491640 was not returned to mpool ucp_requests
[1720883966.061055] [node056:2547935:0]          mpool.c:43   UCX  WARN  object 0xb491800 was not returned to mpool ucp_requests
[1720883966.061059] [node056:2547935:0]          mpool.c:43   UCX  WARN  object 0xb4919c0 was not returned to mpool ucp_requests
[1720883966.061062] [node056:2547935:0]          mpool.c:43   UCX  WARN  object 0xb491b80 was not returned to mpool ucp_requests
[1720883966.061066] [node056:2547935:0]          mpool.c:43   UCX  WARN  object 0xb491d40 was not returned to mpool ucp_requests
[1720883966.061069] [node056:2547935:0]          mpool.c:43   UCX  WARN  object 0xb491f00 was not returned to mpool ucp_requests
[1720883966.061073] [node056:2547935:0]          mpool.c:43   UCX  WARN  object 0xb4920c0 was not returned to mpool ucp_requests
[1720883966.061076] [node056:2547935:0]          mpool.c:43   UCX  WARN  object 0xb492280 was not returned to mpool ucp_requests
[1720883966.067166] [node056:2547942:0]          mpool.c:43   UCX  WARN  object 0xbba5280 was not returned to mpool ucp_requests
[1720883966.067177] [node056:2547942:0]          mpool.c:43   UCX  WARN  object 0xbba5440 was not returned to mpool ucp_requests
[1720883966.067182] [node056:2547942:0]          mpool.c:43   UCX  WARN  object 0xbba5600 was not returned to mpool ucp_requests
[1720883966.067185] [node056:2547942:0]          mpool.c:43   UCX  WARN  object 0xbba57c0 was not returned to mpool ucp_requests
[1720883966.067188] [node056:2547942:0]          mpool.c:43   UCX  WARN  object 0xbba5980 was not returned to mpool ucp_requests
[1720883966.067191] [node056:2547942:0]          mpool.c:43   UCX  WARN  object 0xbba5b40 was not returned to mpool ucp_requests
[1720883966.067195] [node056:2547942:0]          mpool.c:43   UCX  WARN  object 0xbba5d00 was not returned to mpool ucp_requests
[1720883966.067198] [node056:2547942:0]          mpool.c:43   UCX  WARN  object 0xbba5ec0 was not returned to mpool ucp_requests
[1720883966.067201] [node056:2547942:0]          mpool.c:43   UCX  WARN  object 0xbba6080 was not returned to mpool ucp_requests
[1720883966.067202] [node056:2547944:0]          mpool.c:43   UCX  WARN  object 0xc568300 was not returned to mpool ucp_requests
[1720883966.067215] [node056:2547944:0]          mpool.c:43   UCX  WARN  object 0xc5684c0 was not returned to mpool ucp_requests
[1720883966.067204] [node056:2547942:0]          mpool.c:43   UCX  WARN  object 0xbba6240 was not returned to mpool ucp_requests
[1720883966.067209] [node056:2547942:0]          mpool.c:43   UCX  WARN  object 0xbba6400 was not returned to mpool ucp_requests
[1720883966.067212] [node056:2547942:0]          mpool.c:43   UCX  WARN  object 0xbba65c0 was not returned to mpool ucp_requests
[1720883966.067215] [node056:2547942:0]          mpool.c:43   UCX  WARN  object 0xbba6780 was not returned to mpool ucp_requests
[1720883966.067218] [node056:2547942:0]          mpool.c:43   UCX  WARN  object 0xbba6940 was not returned to mpool ucp_requests
[1720883966.067220] [node056:2547942:0]          mpool.c:43   UCX  WARN  object 0xbba6b00 was not returned to mpool ucp_requests
[1720883966.067223] [node056:2547942:0]          mpool.c:43   UCX  WARN  object 0xbba6cc0 was not returned to mpool ucp_requests
[1720883966.067226] [node056:2547942:0]          mpool.c:43   UCX  WARN  object 0xbba6e80 was not returned to mpool ucp_requests
[1720883966.067224] [node056:2547940:0]          mpool.c:43   UCX  WARN  object 0xc166480 was not returned to mpool ucp_requests
[1720883966.067235] [node056:2547940:0]          mpool.c:43   UCX  WARN  object 0xc166640 was not returned to mpool ucp_requests
[1720883966.067238] [node056:2547940:0]          mpool.c:43   UCX  WARN  object 0xc166800 was not returned to mpool ucp_requests
[1720883966.067241] [node056:2547940:0]          mpool.c:43   UCX  WARN  object 0xc1669c0 was not returned to mpool ucp_requests
[1720883966.067243] [node056:2547940:0]          mpool.c:43   UCX  WARN  object 0xc166b80 was not returned to mpool ucp_requests
[1720883966.067245] [node056:2547940:0]          mpool.c:43   UCX  WARN  object 0xc166d40 was not returned to mpool ucp_requests
[1720883966.067247] [node056:2547940:0]          mpool.c:43   UCX  WARN  object 0xc166f00 was not returned to mpool ucp_requests
[1720883966.067249] [node056:2547940:0]          mpool.c:43   UCX  WARN  object 0xc1670c0 was not returned to mpool ucp_requests
[1720883966.067251] [node056:2547940:0]          mpool.c:43   UCX  WARN  object 0xc167280 was not returned to mpool ucp_requests
[1720883966.067253] [node056:2547940:0]          mpool.c:43   UCX  WARN  object 0xc167440 was not returned to mpool ucp_requests
[1720883966.067256] [node056:2547940:0]          mpool.c:43   UCX  WARN  object 0xc167600 was not returned to mpool ucp_requests
[1720883966.067258] [node056:2547940:0]          mpool.c:43   UCX  WARN  object 0xc1677c0 was not returned to mpool ucp_requests
[1720883966.067260] [node056:2547940:0]          mpool.c:43   UCX  WARN  object 0xc167980 was not returned to mpool ucp_requests
[1720883966.067262] [node056:2547940:0]          mpool.c:43   UCX  WARN  object 0xc167b40 was not returned to mpool ucp_requests
[1720883966.067264] [node056:2547940:0]          mpool.c:43   UCX  WARN  object 0xc167d00 was not returned to mpool ucp_requests
[1720883966.067266] [node056:2547940:0]          mpool.c:43   UCX  WARN  object 0xc167ec0 was not returned to mpool ucp_requests
[1720883966.067219] [node056:2547944:0]          mpool.c:43   UCX  WARN  object 0xc568680 was not returned to mpool ucp_requests
[1720883966.067223] [node056:2547944:0]          mpool.c:43   UCX  WARN  object 0xc568840 was not returned to mpool ucp_requests
[1720883966.067226] [node056:2547944:0]          mpool.c:43   UCX  WARN  object 0xc568a00 was not returned to mpool ucp_requests
[1720883966.067228] [node056:2547944:0]          mpool.c:43   UCX  WARN  object 0xc568bc0 was not returned to mpool ucp_requests
[1720883966.067230] [node056:2547944:0]          mpool.c:43   UCX  WARN  object 0xc568d80 was not returned to mpool ucp_requests
[1720883966.067233] [node056:2547944:0]          mpool.c:43   UCX  WARN  object 0xc568f40 was not returned to mpool ucp_requests
[1720883966.067235] [node056:2547944:0]          mpool.c:43   UCX  WARN  object 0xc569100 was not returned to mpool ucp_requests
[1720883966.067238] [node056:2547944:0]          mpool.c:43   UCX  WARN  object 0xc5692c0 was not returned to mpool ucp_requests
[1720883966.067241] [node056:2547944:0]          mpool.c:43   UCX  WARN  object 0xc569480 was not returned to mpool ucp_requests
[1720883966.067243] [node056:2547944:0]          mpool.c:43   UCX  WARN  object 0xc569640 was not returned to mpool ucp_requests
[1720883966.067245] [node056:2547944:0]          mpool.c:43   UCX  WARN  object 0xc569800 was not returned to mpool ucp_requests
[1720883966.067248] [node056:2547944:0]          mpool.c:43   UCX  WARN  object 0xc5699c0 was not returned to mpool ucp_requests
[1720883966.067250] [node056:2547944:0]          mpool.c:43   UCX  WARN  object 0xc569b80 was not returned to mpool ucp_requests
[1720883966.067252] [node056:2547944:0]          mpool.c:43   UCX  WARN  object 0xc569d40 was not returned to mpool ucp_requests
[1720883966.067255] [node056:2547944:0]          mpool.c:43   UCX  WARN  object 0xc569f00 was not returned to mpool ucp_requests
[1720883966.067229] [node056:2547933:0]          mpool.c:43   UCX  WARN  object 0xc759f40 was not returned to mpool ucp_requests
[1720883966.067247] [node056:2547933:0]          mpool.c:43   UCX  WARN  object 0xc75a100 was not returned to mpool ucp_requests
[1720883966.067252] [node056:2547933:0]          mpool.c:43   UCX  WARN  object 0xc75a2c0 was not returned to mpool ucp_requests
[1720883966.067256] [node056:2547933:0]          mpool.c:43   UCX  WARN  object 0xc75a480 was not returned to mpool ucp_requests
[1720883966.067260] [node056:2547933:0]          mpool.c:43   UCX  WARN  object 0xc75a640 was not returned to mpool ucp_requests
[1720883966.067263] [node056:2547933:0]          mpool.c:43   UCX  WARN  object 0xc75a800 was not returned to mpool ucp_requests
[1720883966.067265] [node056:2547933:0]          mpool.c:43   UCX  WARN  object 0xc75a9c0 was not returned to mpool ucp_requests
[1720883966.067268] [node056:2547933:0]          mpool.c:43   UCX  WARN  object 0xc75ab80 was not returned to mpool ucp_requests
[1720883966.067270] [node056:2547933:0]          mpool.c:43   UCX  WARN  object 0xc75ad40 was not returned to mpool ucp_requests
[1720883966.067272] [node056:2547933:0]          mpool.c:43   UCX  WARN  object 0xc75af00 was not returned to mpool ucp_requests
[1720883966.067275] [node056:2547933:0]          mpool.c:43   UCX  WARN  object 0xc75b0c0 was not returned to mpool ucp_requests
[1720883966.067277] [node056:2547933:0]          mpool.c:43   UCX  WARN  object 0xc75b280 was not returned to mpool ucp_requests
[1720883966.067266] [node056:2547931:0]          mpool.c:43   UCX  WARN  object 0xb1fef40 was not returned to mpool ucp_requests
[1720883966.067277] [node056:2547931:0]          mpool.c:43   UCX  WARN  object 0xb1ff100 was not returned to mpool ucp_requests
[1720883966.067281] [node056:2547931:0]          mpool.c:43   UCX  WARN  object 0xb1ff2c0 was not returned to mpool ucp_requests
[1720883966.067283] [node056:2547931:0]          mpool.c:43   UCX  WARN  object 0xb1ff480 was not returned to mpool ucp_requests
[1720883966.067286] [node056:2547931:0]          mpool.c:43   UCX  WARN  object 0xb1ff640 was not returned to mpool ucp_requests
[1720883966.067289] [node056:2547931:0]          mpool.c:43   UCX  WARN  object 0xb1ff800 was not returned to mpool ucp_requests
[1720883966.067292] [node056:2547931:0]          mpool.c:43   UCX  WARN  object 0xb1ff9c0 was not returned to mpool ucp_requests
[1720883966.067295] [node056:2547931:0]          mpool.c:43   UCX  WARN  object 0xb1ffb80 was not returned to mpool ucp_requests
[1720883966.067298] [node056:2547931:0]          mpool.c:43   UCX  WARN  object 0xb1ffd40 was not returned to mpool ucp_requests
[1720883966.067301] [node056:2547931:0]          mpool.c:43   UCX  WARN  object 0xb1fff00 was not returned to mpool ucp_requests
[1720883966.067304] [node056:2547931:0]          mpool.c:43   UCX  WARN  object 0xb2000c0 was not returned to mpool ucp_requests
[1720883966.067307] [node056:2547931:0]          mpool.c:43   UCX  WARN  object 0xb200280 was not returned to mpool ucp_requests
[1720883966.068848] [node056:2547939:0]          mpool.c:43   UCX  WARN  object 0xae25700 was not returned to mpool ucp_requests
[1720883966.068865] [node056:2547939:0]          mpool.c:43   UCX  WARN  object 0xae258c0 was not returned to mpool ucp_requests
[1720883966.068873] [node056:2547939:0]          mpool.c:43   UCX  WARN  object 0xae25a80 was not returned to mpool ucp_requests
[1720883966.068876] [node056:2547939:0]          mpool.c:43   UCX  WARN  object 0xae25c40 was not returned to mpool ucp_requests
[1720883966.068879] [node056:2547939:0]          mpool.c:43   UCX  WARN  object 0xae25e00 was not returned to mpool ucp_requests
[1720883966.068882] [node056:2547939:0]          mpool.c:43   UCX  WARN  object 0xae25fc0 was not returned to mpool ucp_requests
[1720883966.068885] [node056:2547939:0]          mpool.c:43   UCX  WARN  object 0xae26180 was not returned to mpool ucp_requests
[1720883966.068853] [node056:2547943:0]          mpool.c:43   UCX  WARN  object 0xa7e33c0 was not returned to mpool ucp_requests
[1720883966.068866] [node056:2547943:0]          mpool.c:43   UCX  WARN  object 0xa7e3580 was not returned to mpool ucp_requests
[1720883966.068870] [node056:2547943:0]          mpool.c:43   UCX  WARN  object 0xa7e3740 was not returned to mpool ucp_requests
[1720883966.068873] [node056:2547943:0]          mpool.c:43   UCX  WARN  object 0xa7e3900 was not returned to mpool ucp_requests
[1720883966.068878] [node056:2547943:0]          mpool.c:43   UCX  WARN  object 0xa7e3ac0 was not returned to mpool ucp_requests
[1720883966.068882] [node056:2547943:0]          mpool.c:43   UCX  WARN  object 0xa7e3c80 was not returned to mpool ucp_requests
[1720883966.068885] [node056:2547943:0]          mpool.c:43   UCX  WARN  object 0xa7e3e40 was not returned to mpool ucp_requests
[1720883966.068888] [node056:2547943:0]          mpool.c:43   UCX  WARN  object 0xa7e4000 was not returned to mpool ucp_requests
[1720883966.068891] [node056:2547943:0]          mpool.c:43   UCX  WARN  object 0xa7e41c0 was not returned to mpool ucp_requests
[1720883966.068841] [node056:2547947:0]          mpool.c:43   UCX  WARN  object 0xc574880 was not returned to mpool ucp_requests
[1720883966.068853] [node056:2547947:0]          mpool.c:43   UCX  WARN  object 0xc574a40 was not returned to mpool ucp_requests
[1720883966.068857] [node056:2547947:0]          mpool.c:43   UCX  WARN  object 0xc574c00 was not returned to mpool ucp_requests
[1720883966.068861] [node056:2547947:0]          mpool.c:43   UCX  WARN  object 0xc574dc0 was not returned to mpool ucp_requests
[1720883966.068865] [node056:2547947:0]          mpool.c:43   UCX  WARN  object 0xc574f80 was not returned to mpool ucp_requests
[1720883966.068867] [node056:2547947:0]          mpool.c:43   UCX  WARN  object 0xc575140 was not returned to mpool ucp_requests
[1720883966.068869] [node056:2547947:0]          mpool.c:43   UCX  WARN  object 0xc575300 was not returned to mpool ucp_requests
[1720883966.068872] [node056:2547947:0]          mpool.c:43   UCX  WARN  object 0xc5754c0 was not returned to mpool ucp_requests
[1720883966.068874] [node056:2547947:0]          mpool.c:43   UCX  WARN  object 0xc575680 was not returned to mpool ucp_requests
[1720883966.068876] [node056:2547947:0]          mpool.c:43   UCX  WARN  object 0xc575840 was not returned to mpool ucp_requests
[1720883966.068878] [node056:2547947:0]          mpool.c:43   UCX  WARN  object 0xc575a00 was not returned to mpool ucp_requests
[1720883966.068880] [node056:2547947:0]          mpool.c:43   UCX  WARN  object 0xc575bc0 was not returned to mpool ucp_requests
[1720883966.068883] [node056:2547947:0]          mpool.c:43   UCX  WARN  object 0xc575d80 was not returned to mpool ucp_requests
[1720883966.068886] [node056:2547947:0]          mpool.c:43   UCX  WARN  object 0xc575f40 was not returned to mpool ucp_requests
[1720883966.068888] [node056:2547947:0]          mpool.c:43   UCX  WARN  object 0xc576100 was not returned to mpool ucp_requests
[1720883966.068889] [node056:2547939:0]          mpool.c:43   UCX  WARN  object 0xae26340 was not returned to mpool ucp_requests
[1720883966.068892] [node056:2547939:0]          mpool.c:43   UCX  WARN  object 0xae26500 was not returned to mpool ucp_requests
[1720883966.068895] [node056:2547939:0]          mpool.c:43   UCX  WARN  object 0xae266c0 was not returned to mpool ucp_requests
[1720883966.068898] [node056:2547939:0]          mpool.c:43   UCX  WARN  object 0xae26880 was not returned to mpool ucp_requests
[1720883966.068902] [node056:2547939:0]          mpool.c:43   UCX  WARN  object 0xae26a40 was not returned to mpool ucp_requests
[1720883966.068904] [node056:2547939:0]          mpool.c:43   UCX  WARN  object 0xae26c00 was not returned to mpool ucp_requests
[1720883966.068908] [node056:2547939:0]          mpool.c:43   UCX  WARN  object 0xae26dc0 was not returned to mpool ucp_requests
[1720883966.068894] [node056:2547943:0]          mpool.c:43   UCX  WARN  object 0xa7e4380 was not returned to mpool ucp_requests
[1720883966.068898] [node056:2547943:0]          mpool.c:43   UCX  WARN  object 0xa7e4540 was not returned to mpool ucp_requests
[1720883966.068900] [node056:2547943:0]          mpool.c:43   UCX  WARN  object 0xa7e4700 was not returned to mpool ucp_requests
[1720883966.068911] [node056:2547939:0]          mpool.c:43   UCX  WARN  object 0xae26f80 was not returned to mpool ucp_requests
[1720883966.068914] [node056:2547939:0]          mpool.c:43   UCX  WARN  object 0xae27140 was not returned to mpool ucp_requests
[1720883966.068904] [node056:2547943:0]          mpool.c:43   UCX  WARN  object 0xa7e48c0 was not returned to mpool ucp_requests
[1720883966.068908] [node056:2547943:0]          mpool.c:43   UCX  WARN  object 0xa7e4a80 was not returned to mpool ucp_requests
[1720883966.068910] [node056:2547943:0]          mpool.c:43   UCX  WARN  object 0xa7e4c40 was not returned to mpool ucp_requests
[1720883966.068913] [node056:2547943:0]          mpool.c:43   UCX  WARN  object 0xa7e4e00 was not returned to mpool ucp_requests
[1720883966.068915] [node056:2547943:0]          mpool.c:43   UCX  WARN  object 0xa7e4fc0 was not returned to mpool ucp_requests
[1720883966.068965] [node056:2547938:0]          mpool.c:43   UCX  WARN  object 0xb8157c0 was not returned to mpool ucp_requests
[1720883966.068976] [node056:2547938:0]          mpool.c:43   UCX  WARN  object 0xb815980 was not returned to mpool ucp_requests
[1720883966.068981] [node056:2547938:0]          mpool.c:43   UCX  WARN  object 0xb815b40 was not returned to mpool ucp_requests
[1720883966.068984] [node056:2547938:0]          mpool.c:43   UCX  WARN  object 0xb815d00 was not returned to mpool ucp_requests
[1720883966.068987] [node056:2547938:0]          mpool.c:43   UCX  WARN  object 0xb815ec0 was not returned to mpool ucp_requests
[1720883966.068990] [node056:2547938:0]          mpool.c:43   UCX  WARN  object 0xb816080 was not returned to mpool ucp_requests
[1720883966.068993] [node056:2547938:0]          mpool.c:43   UCX  WARN  object 0xb816240 was not returned to mpool ucp_requests
[1720883966.068996] [node056:2547938:0]          mpool.c:43   UCX  WARN  object 0xb816400 was not returned to mpool ucp_requests
[1720883966.069000] [node056:2547938:0]          mpool.c:43   UCX  WARN  object 0xb8165c0 was not returned to mpool ucp_requests
[1720883966.069004] [node056:2547938:0]          mpool.c:43   UCX  WARN  object 0xb816780 was not returned to mpool ucp_requests
[1720883966.069008] [node056:2547938:0]          mpool.c:43   UCX  WARN  object 0xb816940 was not returned to mpool ucp_requests
[1720883966.069011] [node056:2547938:0]          mpool.c:43   UCX  WARN  object 0xb816b00 was not returned to mpool ucp_requests
[1720883966.069014] [node056:2547938:0]          mpool.c:43   UCX  WARN  object 0xb816cc0 was not returned to mpool ucp_requests
[1720883966.069017] [node056:2547938:0]          mpool.c:43   UCX  WARN  object 0xb816e80 was not returned to mpool ucp_requests
[1720883966.068998] [node056:2547936:0]          mpool.c:43   UCX  WARN  object 0xb7ca4c0 was not returned to mpool ucp_requests
[1720883966.069022] [node056:2547938:0]          mpool.c:43   UCX  WARN  object 0xb817040 was not returned to mpool ucp_requests
[1720883966.069026] [node056:2547938:0]          mpool.c:43   UCX  WARN  object 0xb817200 was not returned to mpool ucp_requests
[1720883966.069010] [node056:2547936:0]          mpool.c:43   UCX  WARN  object 0xb7ca680 was not returned to mpool ucp_requests
[1720883966.069015] [node056:2547936:0]          mpool.c:43   UCX  WARN  object 0xb7ca840 was not returned to mpool ucp_requests
[1720883966.069018] [node056:2547936:0]          mpool.c:43   UCX  WARN  object 0xb7caa00 was not returned to mpool ucp_requests
[1720883966.069020] [node056:2547936:0]          mpool.c:43   UCX  WARN  object 0xb7cabc0 was not returned to mpool ucp_requests
[1720883966.069022] [node056:2547936:0]          mpool.c:43   UCX  WARN  object 0xb7cad80 was not returned to mpool ucp_requests
[1720883966.069024] [node056:2547936:0]          mpool.c:43   UCX  WARN  object 0xb7caf40 was not returned to mpool ucp_requests
[1720883966.069026] [node056:2547936:0]          mpool.c:43   UCX  WARN  object 0xb7cb100 was not returned to mpool ucp_requests
[1720883966.069028] [node056:2547936:0]          mpool.c:43   UCX  WARN  object 0xb7cb2c0 was not returned to mpool ucp_requests
[1720883966.069031] [node056:2547936:0]          mpool.c:43   UCX  WARN  object 0xb7cb480 was not returned to mpool ucp_requests
[1720883966.069033] [node056:2547936:0]          mpool.c:43   UCX  WARN  object 0xb7cb640 was not returned to mpool ucp_requests
[1720883966.069035] [node056:2547936:0]          mpool.c:43   UCX  WARN  object 0xb7cb800 was not returned to mpool ucp_requests
[1720883966.069037] [node056:2547936:0]          mpool.c:43   UCX  WARN  object 0xb7cb9c0 was not returned to mpool ucp_requests
[1720883966.069040] [node056:2547936:0]          mpool.c:43   UCX  WARN  object 0xb7cbb80 was not returned to mpool ucp_requests
[1720883966.069042] [node056:2547936:0]          mpool.c:43   UCX  WARN  object 0xb7cbd40 was not returned to mpool ucp_requests
[1720883966.069045] [node056:2547936:0]          mpool.c:43   UCX  WARN  object 0xb7cbf00 was not returned to mpool ucp_requests
[1720883966.070046] [node056:2547948:0]          mpool.c:43   UCX  WARN  object 0xbc56980 was not returned to mpool ucp_requests
[1720883966.070057] [node056:2547948:0]          mpool.c:43   UCX  WARN  object 0xbc56b40 was not returned to mpool ucp_requests
[1720883966.070061] [node056:2547948:0]          mpool.c:43   UCX  WARN  object 0xbc56d00 was not returned to mpool ucp_requests
[1720883966.070064] [node056:2547948:0]          mpool.c:43   UCX  WARN  object 0xbc56ec0 was not returned to mpool ucp_requests
[1720883966.070067] [node056:2547948:0]          mpool.c:43   UCX  WARN  object 0xbc57080 was not returned to mpool ucp_requests
[1720883966.070069] [node056:2547948:0]          mpool.c:43   UCX  WARN  object 0xbc57240 was not returned to mpool ucp_requests
[1720883966.070071] [node056:2547948:0]          mpool.c:43   UCX  WARN  object 0xbc57400 was not returned to mpool ucp_requests
[1720883966.070074] [node056:2547948:0]          mpool.c:43   UCX  WARN  object 0xbc575c0 was not returned to mpool ucp_requests
[1720883966.070076] [node056:2547948:0]          mpool.c:43   UCX  WARN  object 0xbc57780 was not returned to mpool ucp_requests
[1720883966.070079] [node056:2547948:0]          mpool.c:43   UCX  WARN  object 0xbc57940 was not returned to mpool ucp_requests
[1720883966.070081] [node056:2547948:0]          mpool.c:43   UCX  WARN  object 0xbc57b00 was not returned to mpool ucp_requests
[1720883966.070083] [node056:2547948:0]          mpool.c:43   UCX  WARN  object 0xbc57cc0 was not returned to mpool ucp_requests
[1720883966.070085] [node056:2547948:0]          mpool.c:43   UCX  WARN  object 0xbc57e80 was not returned to mpool ucp_requests
[1720883966.070088] [node056:2547948:0]          mpool.c:43   UCX  WARN  object 0xbc58040 was not returned to mpool ucp_requests
[1720883966.070091] [node056:2547948:0]          mpool.c:43   UCX  WARN  object 0xbc58200 was not returned to mpool ucp_requests
[1720883966.070159] [node056:2547945:0]          mpool.c:43   UCX  WARN  object 0xc5e8580 was not returned to mpool ucp_requests
[1720883966.070171] [node056:2547945:0]          mpool.c:43   UCX  WARN  object 0xc5e8740 was not returned to mpool ucp_requests
[1720883966.070175] [node056:2547945:0]          mpool.c:43   UCX  WARN  object 0xc5e8900 was not returned to mpool ucp_requests
[1720883966.070178] [node056:2547945:0]          mpool.c:43   UCX  WARN  object 0xc5e8ac0 was not returned to mpool ucp_requests
[1720883966.070182] [node056:2547945:0]          mpool.c:43   UCX  WARN  object 0xc5e8c80 was not returned to mpool ucp_requests
[1720883966.070186] [node056:2547945:0]          mpool.c:43   UCX  WARN  object 0xc5e8e40 was not returned to mpool ucp_requests
[1720883966.070189] [node056:2547945:0]          mpool.c:43   UCX  WARN  object 0xc5e9000 was not returned to mpool ucp_requests
[1720883966.070193] [node056:2547945:0]          mpool.c:43   UCX  WARN  object 0xc5e91c0 was not returned to mpool ucp_requests
[1720883966.070196] [node056:2547945:0]          mpool.c:43   UCX  WARN  object 0xc5e9380 was not returned to mpool ucp_requests
[1720883966.070200] [node056:2547945:0]          mpool.c:43   UCX  WARN  object 0xc5e9540 was not returned to mpool ucp_requests
[1720883966.070203] [node056:2547945:0]          mpool.c:43   UCX  WARN  object 0xc5e9700 was not returned to mpool ucp_requests
[1720883966.070207] [node056:2547945:0]          mpool.c:43   UCX  WARN  object 0xc5e98c0 was not returned to mpool ucp_requests
[1720883966.070210] [node056:2547945:0]          mpool.c:43   UCX  WARN  object 0xc5e9a80 was not returned to mpool ucp_requests
[1720883966.070214] [node056:2547945:0]          mpool.c:43   UCX  WARN  object 0xc5e9c40 was not returned to mpool ucp_requests
[1720883966.070217] [node056:2547945:0]          mpool.c:43   UCX  WARN  object 0xc5e9e00 was not returned to mpool ucp_requests
[1720883966.070221] [node056:2547945:0]          mpool.c:43   UCX  WARN  object 0xc5e9fc0 was not returned to mpool ucp_requests
[1720883966.070225] [node056:2547945:0]          mpool.c:43   UCX  WARN  object 0xc5ea180 was not returned to mpool ucp_requests
[1720883966.071201] [node056:2547941:0]          mpool.c:43   UCX  WARN  object 0xb492540 was not returned to mpool ucp_requests
[1720883966.071213] [node056:2547941:0]          mpool.c:43   UCX  WARN  object 0xb492700 was not returned to mpool ucp_requests
[1720883966.071217] [node056:2547941:0]          mpool.c:43   UCX  WARN  object 0xb4928c0 was not returned to mpool ucp_requests
[1720883966.071220] [node056:2547941:0]          mpool.c:43   UCX  WARN  object 0xb492a80 was not returned to mpool ucp_requests
[1720883966.071225] [node056:2547941:0]          mpool.c:43   UCX  WARN  object 0xb492c40 was not returned to mpool ucp_requests
[1720883966.071228] [node056:2547941:0]          mpool.c:43   UCX  WARN  object 0xb492e00 was not returned to mpool ucp_requests
[1720883966.071231] [node056:2547941:0]          mpool.c:43   UCX  WARN  object 0xb492fc0 was not returned to mpool ucp_requests
[1720883966.071236] [node056:2547941:0]          mpool.c:43   UCX  WARN  object 0xb493180 was not returned to mpool ucp_requests
[1720883966.071239] [node056:2547941:0]          mpool.c:43   UCX  WARN  object 0xb493340 was not returned to mpool ucp_requests
[1720883966.071242] [node056:2547941:0]          mpool.c:43   UCX  WARN  object 0xb493500 was not returned to mpool ucp_requests
[1720883966.071247] [node056:2547941:0]          mpool.c:43   UCX  WARN  object 0xb4936c0 was not returned to mpool ucp_requests
[1720883966.071250] [node056:2547941:0]          mpool.c:43   UCX  WARN  object 0xb493880 was not returned to mpool ucp_requests
[1720883966.071252] [node056:2547941:0]          mpool.c:43   UCX  WARN  object 0xb493a40 was not returned to mpool ucp_requests
[1720883966.071255] [node056:2547941:0]          mpool.c:43   UCX  WARN  object 0xb493c00 was not returned to mpool ucp_requests
[1720883966.071260] [node056:2547941:0]          mpool.c:43   UCX  WARN  object 0xb493dc0 was not returned to mpool ucp_requests
[1720883966.071264] [node056:2547941:0]          mpool.c:43   UCX  WARN  object 0xb493f80 was not returned to mpool ucp_requests
[1720883966.093021] [node056:2547949:0]          mpool.c:43   UCX  WARN  object 0xc2b09c0 was not returned to mpool ucp_requests
[1720883966.093039] [node056:2547949:0]          mpool.c:43   UCX  WARN  object 0xc2b0b80 was not returned to mpool ucp_requests
[1720883966.093044] [node056:2547949:0]          mpool.c:43   UCX  WARN  object 0xc2b0d40 was not returned to mpool ucp_requests
[1720883966.093047] [node056:2547949:0]          mpool.c:43   UCX  WARN  object 0xc2b0f00 was not returned to mpool ucp_requests
[1720883966.093050] [node056:2547949:0]          mpool.c:43   UCX  WARN  object 0xc2b10c0 was not returned to mpool ucp_requests
[1720883966.093052] [node056:2547949:0]          mpool.c:43   UCX  WARN  object 0xc2b1280 was not returned to mpool ucp_requests
[1720883966.093055] [node056:2547949:0]          mpool.c:43   UCX  WARN  object 0xc2b1440 was not returned to mpool ucp_requests
[1720883966.093058] [node056:2547949:0]          mpool.c:43   UCX  WARN  object 0xc2b1600 was not returned to mpool ucp_requests
[1720883966.093061] [node056:2547949:0]          mpool.c:43   UCX  WARN  object 0xc2b17c0 was not returned to mpool ucp_requests
[1720883966.093063] [node056:2547949:0]          mpool.c:43   UCX  WARN  object 0xc2b1980 was not returned to mpool ucp_requests
[1720883966.093066] [node056:2547949:0]          mpool.c:43   UCX  WARN  object 0xc2b1b40 was not returned to mpool ucp_requests
[1720883966.093069] [node056:2547949:0]          mpool.c:43   UCX  WARN  object 0xc2b1d00 was not returned to mpool ucp_requests
[1720883966.093072] [node056:2547949:0]          mpool.c:43   UCX  WARN  object 0xc2b1ec0 was not returned to mpool ucp_requests
[1720883966.093075] [node056:2547949:0]          mpool.c:43   UCX  WARN  object 0xc2b2080 was not returned to mpool ucp_requests
[1720883966.093077] [node056:2547949:0]          mpool.c:43   UCX  WARN  object 0xc2b2240 was not returned to mpool ucp_requests


           ************************************************************
           *        Program running with 20 parallel MPI-processes    *
           *              working on a common directory               *
           ************************************************************
-------------------------------------------------------------------------------
                                 ORCA SCF
-------------------------------------------------------------------------------

------------
SCF SETTINGS
------------
Hamiltonian:
 Density Functional     Method          .... DFT(GTOs)
 Exchange Functional    Exchange        .... WB97M-V
 Correlation Functional Correlation     .... WB97M-V
 Gradients option       PostSCFGGA      .... off
 Hybrid DFT is turned on
   Fraction HF Exchange ScalHFX         ....  0.150000
   Scaling of DF-GGA-X  ScalDFX         ....  0.000000
   Scaling of DF-GGA-C  ScalDFC         ....  1.000000
   Scaling of DF-LDA-C  ScalLDAC        ....  1.000000
   Perturbative correction              ....  0.000000
   Density functional embedding theory  .... OFF
 Long-range corrected/Screened/Range-Separated Hybrid DFT is turned on
   Amount of maximum screened exact exchange              ....  0.850000
   Range separation parameter mu (erf(mu*r12)/r12)        ....  0.300000
   NL short-range parameter             ....  6.000000
   NL long-range parameter              ....  0.010000
 RI-approximation to the Coulomb term is turned on
   Number of AuxJ basis functions       .... 2498
   RIJ-COSX (HFX calculated with COS-X)).... on


General Settings:
 Integral files         IntName         .... ImineBzOH8rpostAa
 Hartree-Fock type      HFTyp           .... RHF
 Total Charge           Charge          ....    0
 Multiplicity           Mult            ....    1
 Number of Electrons    NEL             ....  302
 Basis Dimension        Dim             .... 3594
 Nuclear Repulsion      ENuc            ....   5298.6657210209 Eh

Convergence Acceleration:
 DIIS                   CNVDIIS         .... on
   Start iteration      DIISMaxIt       ....    12
   Startup error        DIISStart       ....  0.200000
   # of expansion vecs  DIISMaxEq       ....     5
   Bias factor          DIISBfac        ....   1.050
   Max. coefficient     DIISMaxC        ....  10.000
 Trust-Rad. Augm. Hess. CNVTRAH         .... auto
   Auto Start mean grad. ratio tolernc. ....  1.125000
   Auto Start start iteration           ....    20
   Auto Start num. interpolation iter.  ....    10
   Max. Number of Micro iterations      ....    16
   Max. Number of Macro iterations      .... Maxiter - #DIIS iter
   Number of Davidson start vectors     ....     2
   Converg. threshold I  (grad. norm)   ....   5.000e-05
   Converg. threshold II (energy diff.) ....   1.000e-06
   Grad. Scal. Fac. for Micro threshold ....   0.100
   Minimum threshold for Micro iter.    ....   0.010
   NR start threshold (gradient norm)   ....   0.001
   Initial trust radius                 ....   0.400
   Minimum AH scaling param. (alpha)    ....   1.000
   Maximum AH scaling param. (alpha)    .... 1000.000
   Orbital update algorithm             .... Taylor
   White noise on init. David. guess    .... on
   Maximum white noise                  ....   0.010
   Quad. conv. algorithm                .... NR
 SOSCF                  CNVSOSCF        .... on
   Start iteration      SOSCFMaxIt      ....   150
   Startup grad/error   SOSCFStart      ....  0.003300
 Level Shifting         CNVShift        .... on
   Level shift para.    LevelShift      ....    0.2500
   Turn off err/grad.   ShiftErr        ....    0.0010
 Zerner damping         CNVZerner       .... off
 Static damping         CNVDamp         .... on
   Fraction old density DampFac         ....    0.7000
   Max. Damping (<1)    DampMax         ....    0.9800
   Min. Damping (>=0)   DampMin         ....    0.0000
   Turn off err/grad.   DampErr         ....    0.1000
 Fernandez-Rico         CNVRico         .... off

SCF Procedure:
 Maximum # iterations   MaxIter         ....   125
 SCF integral mode      SCFMode         .... Direct
   Integral package                     .... SHARK and LIBINT hybrid scheme
 Reset frequency        DirectResetFreq ....    20
 Integral Threshold     Thresh          ....  1.000e-10 Eh
 Primitive CutOff       TCut            ....  1.000e-11 Eh

Convergence Tolerance:
 Convergence Check Mode ConvCheckMode   .... Total+1el-Energy
 Convergence forced     ConvForced      .... 0
 Energy Change          TolE            ....  1.000e-06 Eh
 1-El. energy change                    ....  1.000e-03 Eh
 Orbital Gradient       TolG            ....  5.000e-05
 Orbital Rotation angle TolX            ....  5.000e-05
 DIIS Error             TolErr          ....  1.000e-06


Diagonalization of the overlap matrix:
Smallest eigenvalue                        ... 1.989e-06
Time for diagonalization                   ...    2.292 sec
Threshold for overlap eigenvalues          ... 1.000e-08
Number of eigenvalues below threshold      ... 0
Time for construction of square roots      ...    2.098 sec
Total time needed                          ...    4.425 sec

Time for model grid setup =    0.946 sec

------------------------------
INITIAL GUESS: MODEL POTENTIAL
------------------------------
Loading Hartree-Fock densities                     ... done
Calculating cut-offs                               ... done
Initializing the effective Hamiltonian             ... done
Setting up the integral package (SHARK)            ... done
Starting the Coulomb interaction                   ... done (   5.8 sec)
Reading the grid                                   ... done
Mapping shells                                     ... done
Starting the XC term evaluation                    ... done (   1.6 sec)
  promolecular density results
     # of electrons  =    301.986279173
     EX              =   -241.744853277
     EC              =    -10.143917346
     EX+EC           =   -251.888770624
Transforming the Hamiltonian                       ... done (   1.8 sec)
Diagonalizing the Hamiltonian                      ... done (   6.6 sec)
Back transforming the eigenvectors                 ... done (   0.5 sec)
Now organizing SCF variables                       ... done
                      ------------------
                      INITIAL GUESS DONE (  18.4 sec)
                      ------------------
-------------------
DFT GRID GENERATION
-------------------

General Integration Accuracy     IntAcc      ... 4.388
Radial Grid Type                 RadialGrid  ... OptM3 with GC (2021)
Angular Grid (max. ang.)         AngularGrid ... 4 (Lebedev-302)
Angular grid pruning method      GridPruning ... 4 (adaptive)
Weight generation scheme         WeightScheme... Becke
Basis function cutoff            BFCut       ... 1.0000e-10
Integration weight cutoff        WCut        ... 1.0000e-14
Angular grids for H and He will be reduced by one unit
Partially contracted basis set               ... off
Rotationally invariant grid construction     ... off

Total number of grid points                  ...   382445
Total number of batches                      ...     6021
Average number of points per batch           ...       63
Average number of grid points per atom       ...     4664
Time for grid setup =    4.690 sec

--------------------
COSX GRID GENERATION
--------------------

GRIDX 1
-------
General Integration Accuracy     IntAcc      ... 3.816
Radial Grid Type                 RadialGrid  ... OptM3 with GC (2021)
Angular Grid (max. ang.)         AngularGrid ... 1 (Lebedev-50)
Angular grid pruning method      GridPruning ... 4 (adaptive)
Weight generation scheme         WeightScheme... Becke
Basis function cutoff            BFCut       ... 1.0000e-10
Integration weight cutoff        WCut        ... 1.0000e-14
Angular grids for H and He will be reduced by one unit
Partially contracted basis set               ... on
Rotationally invariant grid construction     ... off

Total number of grid points                  ...    48350
Total number of batches                      ...      801
Average number of points per batch           ...       60
Average number of grid points per atom       ...      590
UseSFitting                                  ... on

GRIDX 2
-------
General Integration Accuracy     IntAcc      ... 4.020
Radial Grid Type                 RadialGrid  ... OptM3 with GC (2021)
Angular Grid (max. ang.)         AngularGrid ... 2 (Lebedev-110)
Angular grid pruning method      GridPruning ... 4 (adaptive)
Weight generation scheme         WeightScheme... Becke
Basis function cutoff            BFCut       ... 1.0000e-10
Integration weight cutoff        WCut        ... 1.0000e-14
Angular grids for H and He will be reduced by one unit
Partially contracted basis set               ... on
Rotationally invariant grid construction     ... off

Total number of grid points                  ...   108295
Total number of batches                      ...     1731
Average number of points per batch           ...       62
Average number of grid points per atom       ...     1321
UseSFitting                                  ... on

GRIDX 3
-------
General Integration Accuracy     IntAcc      ... 4.338
Radial Grid Type                 RadialGrid  ... OptM3 with GC (2021)
Angular Grid (max. ang.)         AngularGrid ... 3 (Lebedev-194)
Angular grid pruning method      GridPruning ... 4 (adaptive)
Weight generation scheme         WeightScheme... Becke
Basis function cutoff            BFCut       ... 1.0000e-10
Integration weight cutoff        WCut        ... 1.0000e-14
Angular grids for H and He will be reduced by one unit
Partially contracted basis set               ... on
Rotationally invariant grid construction     ... off

Total number of grid points                  ...   233269
Total number of batches                      ...     3689
Average number of points per batch           ...       63
Average number of grid points per atom       ...     2845
UseSFitting                                  ... on

Time for X-Grid setup             =   23.225 sec


--------------------
CPCM SOLVATION MODEL
--------------------
CPCM parameters:
  Epsilon                                         ...      26.7260
  Refrac                                          ...       1.2907
  Rsolv                                           ...       1.3000
  Surface type                                    ... GAUSSIAN VDW
  Epsilon function type                           ...         CPCM
Solvent:                                     ... 2,2,2-TRIFLUOROETHANOL
SMD-CDS solvent descriptors:
  Soln                                       ...    1.2907
  Soln25                                     ... Unavailable
  Sola                                       ...    0.5700
  Solb                                       ...    0.2500
  Solg                                       ...   42.0200
  Solc                                       ...    0.0000
  Solh                                       ...    0.5000
Radii:
 Radius for O  used is    2.8724 Bohr (=   1.5200 Ang.)
 Radius for N  used is    3.5716 Bohr (=   1.8900 Ang.)
 Radius for C  used is    3.4960 Bohr (=   1.8500 Ang.)
 Radius for H  used is    2.2677 Bohr (=   1.2000 Ang.)
Calculating surface                               ...        done! (  0.0s)
GEPOL surface points                              ...         4685
GEPOL Volume                                      ...    3944.6084
GEPOL Surface-area                                ...    2127.1569
Calculating surface distance matrix               ...        done! (  0.2s)
Performing Cholesky decomposition & store         ...        done! (  1.8s)
Overall time for CPCM initialization              ...                 1.9s
--------------
SCF ITERATIONS
--------------
ITER       Energy         Delta-E        Max-DP      RMS-DP      [F,P]     Damp
               ***  Starting incremental Fock matrix formation  ***
  0  -1806.3428271496   0.000000000000 0.05717000  0.00018537  0.3314811 0.7000
  1  -1806.8350992813  -0.492272131655 0.03417396  0.00015162  0.1631140 0.7000
                               ***Turning on DIIS***
  2  -1807.0844759352  -0.249376653892 0.07517623  0.00036980  0.0882139 0.0000
  3  -1807.5058430621  -0.421367126945 0.01701561  0.00010238  0.0764854 0.0000
  4  -1807.5613599595  -0.055516897356 0.00750242  0.00004065  0.0161643 0.0000
  5  -1807.5631038346  -0.001743875142 0.00264351  0.00001726  0.0116946 0.0000
                      *** Initiating the SOSCF procedure ***
                           *** Shutting down DIIS ***
                      *** Re-Reading the Fockian *** 
                      *** Removing any level shift *** 
ITER      Energy       Delta-E        Grad      Rot      Max-DP    RMS-DP
  6  -1807.56347628  -0.0003724408  0.000476  0.000476  0.001962  0.000008
               *** Restarting incremental Fock matrix formation ***
  7  -1807.56349702  -0.0000207415  0.000288  0.000754  0.035169  0.000174
  8  -1807.56352213  -0.0000251174  0.000195  0.000652  0.011469  0.000057
  9  -1807.56352493  -0.0000027973  0.000113  0.000093  0.008383  0.000042
 10  -1807.56352786  -0.0000029281  0.000037  0.000106  0.002312  0.000012
 11  -1807.56352809  -0.0000002309  0.000028  0.000048  0.000893  0.000003
                  ***Gradient check signals convergence***
              ***Rediagonalizing the Fockian in SOSCF/NRSCF***

               *****************************************************
               *                     SUCCESS                       *
               *           SCF CONVERGED AFTER  12 CYCLES          *
               *****************************************************

Old exchange energy                            =    -77.247700956 Eh
New exchange energy                            =    -77.247691178 Eh
Exchange energy change after final integration =      0.000009778 Eh
Total energy after final integration           =  -1807.563518241 Eh
Final COS-X integration done in                =   327.263 sec

------------------
NL GRID GENERATION
------------------

General Integration Accuracy     IntAcc      ... 4.004
Radial Grid Type                 RadialGrid  ... OptM3 with GC (2021)
Angular Grid (max. ang.)         AngularGrid ... 2 (Lebedev-110)
Angular grid pruning method      GridPruning ... 4 (adaptive)
Weight generation scheme         WeightScheme... Becke
Basis function cutoff            BFCut       ... 1.0000e-10
Integration weight cutoff        WCut        ... 1.0000e-14
Angular grids for H and He will be reduced by one unit
Partially contracted basis set               ... off
Rotationally invariant grid construction     ... off

Total number of grid points                  ...   121358
Total number of batches                      ...     1942
Average number of points per batch           ...       62
Average number of grid points per atom       ...     1480
Final grid set up in    1.3 sec

-------------------------------------------------------------------------------
                    post-SCF DFT-NL dispersion correction                      
-------------------------------------------------------------------------------

SCF Energy:   -1807.563518241 
NL    Energy:  1.086906240 
SC+NL Energy: -1806.476612001 
NL done in:    7.8 sec
-------------------------------------------------------------------------------

SMD CDS free energy correction energy :                 1.94237     Kcal/mol
Total Energy after SMD CDS correction =             -1806.473516643 Eh

----------------
TOTAL SCF ENERGY
----------------

Total Energy       :        -1806.47351664 Eh          -49156.64346 eV

Components:
Nuclear Repulsion  :         5298.66572102 Eh          144184.02444 eV
Electronic Energy  :        -7105.13923766 Eh         -193340.66791 eV
One Electron Energy:       -13005.48837071 Eh         -353897.33036 eV
Two Electron Energy:         5900.34913305 Eh          160556.66245 eV
Max COSX asymmetry :            0.00000109 Eh               0.00003 eV
CPCM Dielectric    :           -0.09600871 Eh              -2.61253 eV
SMD CDS (Gcds)     :            0.00309536 Eh               0.08423 eV

Virial components:
Potential Energy   :        -3607.51939391 Eh          -98165.59335 eV
Kinetic Energy     :         1801.04587727 Eh           49008.94989 eV
Virial Ratio       :            2.00301360


DFT components:
N(Alpha)           :      151.000179254858 electrons
N(Beta)            :      151.000179254858 electrons
N(Total)           :      302.000358509717 electrons
E(X)               :     -172.772903629439 Eh       
E(C)               :       -9.614301038540 Eh       
NL Energy, E(C,NL) :        1.086906240055 Eh       
E(XC)              :     -181.300298427924 Eh       
DFET-embed. en.    :        0.000000000000 Eh       
CPCM Solvation Model Properties:
Surface-charge          :           -0.09281648
Charge-correction       :           -0.00191067 Eh              -0.05199 eV
Free-energy (cav+disp)  :            0.00309536 Eh               0.08423 eV

---------------
SCF CONVERGENCE
---------------

  Last Energy change         ...    7.1526e-08  Tolerance :   1.0000e-06
  Last MAX-Density change    ...    2.1094e-15  Tolerance :   1.0000e-05
  Last RMS-Density change    ...    3.9239e-18  Tolerance :   1.0000e-06
  Last Orbital Gradient      ...    3.8840e-06  Tolerance :   5.0000e-05
  Last Orbital Rotation      ...    1.3991e-05  Tolerance :   5.0000e-05

             **** THE GBW FILE WAS UPDATED (ImineBzOH8rpostAa.gbw) ****
             **** DENSITY ImineBzOH8rpostAa.scfp WAS UPDATED ****
             **** ENERGY FILE WAS UPDATED (ImineBzOH8rpostAa.en.tmp) ****
             **** THE GBW FILE WAS UPDATED (ImineBzOH8rpostAa.gbw) ****
             **** DENSITY ImineBzOH8rpostAa.scfp WAS UPDATED ****
----------------
ORBITAL ENERGIES
----------------

  NO   OCC          E(Eh)            E(eV) 
   0   2.0000     -19.354025      -526.6498 
   1   2.0000     -19.333022      -526.0783 
   2   2.0000     -19.280098      -524.6381 
   3   2.0000     -19.277992      -524.5808 
   4   2.0000     -14.625900      -397.9910 
   5   2.0000     -14.543624      -395.7521 
   6   2.0000     -10.510107      -285.9946 
   7   2.0000     -10.477039      -285.0947 
   8   2.0000     -10.439450      -284.0719 
   9   2.0000     -10.427854      -283.7563 
  10   2.0000     -10.413185      -283.3572 
  11   2.0000     -10.399347      -282.9806 
  12   2.0000     -10.376845      -282.3683 
  13   2.0000     -10.376061      -282.3470 
  14   2.0000     -10.369616      -282.1716 
  15   2.0000     -10.365529      -282.0604 
  16   2.0000     -10.361172      -281.9418 
  17   2.0000     -10.360827      -281.9324 
  18   2.0000     -10.360137      -281.9137 
  19   2.0000     -10.356690      -281.8199 
  20   2.0000     -10.353674      -281.7378 
  21   2.0000     -10.353592      -281.7356 
  22   2.0000     -10.352827      -281.7148 
  23   2.0000     -10.352741      -281.7124 
  24   2.0000     -10.352649      -281.7099 
  25   2.0000     -10.352554      -281.7073 
  26   2.0000     -10.351508      -281.6788 
  27   2.0000     -10.350036      -281.6388 
  28   2.0000     -10.349528      -281.6250 
  29   2.0000     -10.349409      -281.6217 
  30   2.0000     -10.346790      -281.5505 
  31   2.0000     -10.346468      -281.5417 
  32   2.0000     -10.344337      -281.4837 
  33   2.0000     -10.344244      -281.4812 
  34   2.0000     -10.343625      -281.4644 
  35   2.0000     -10.343568      -281.4628 
  36   2.0000     -10.330350      -281.1031 
  37   2.0000     -10.326213      -280.9905 
  38   2.0000     -10.325750      -280.9780 
  39   2.0000     -10.323262      -280.9102 
  40   2.0000     -10.322747      -280.8962 
  41   2.0000     -10.320348      -280.8310 
  42   2.0000      -1.237091       -33.6629 
  43   2.0000      -1.203362       -32.7451 
  44   2.0000      -1.168735       -31.8029 
  45   2.0000      -1.123904       -30.5830 
  46   2.0000      -1.081161       -29.4199 
  47   2.0000      -1.077014       -29.3070 
  48   2.0000      -1.006311       -27.3831 
  49   2.0000      -1.000674       -27.2297 
  50   2.0000      -0.994750       -27.0685 
  51   2.0000      -0.983429       -26.7605 
  52   2.0000      -0.950437       -25.8627 
  53   2.0000      -0.944107       -25.6905 
  54   2.0000      -0.913798       -24.8657 
  55   2.0000      -0.900047       -24.4915 
  56   2.0000      -0.882780       -24.0217 
  57   2.0000      -0.880273       -23.9535 
  58   2.0000      -0.876918       -23.8622 
  59   2.0000      -0.875000       -23.8100 
  60   2.0000      -0.871032       -23.7020 
  61   2.0000      -0.867729       -23.6121 
  62   2.0000      -0.841637       -22.9021 
  63   2.0000      -0.815336       -22.1864 
  64   2.0000      -0.809787       -22.0354 
  65   2.0000      -0.806119       -21.9356 
  66   2.0000      -0.802383       -21.8339 
  67   2.0000      -0.781178       -21.2569 
  68   2.0000      -0.757880       -20.6230 
  69   2.0000      -0.747808       -20.3489 
  70   2.0000      -0.743213       -20.2239 
  71   2.0000      -0.737152       -20.0589 
  72   2.0000      -0.731329       -19.9005 
  73   2.0000      -0.727644       -19.8002 
  74   2.0000      -0.717909       -19.5353 
  75   2.0000      -0.716184       -19.4884 
  76   2.0000      -0.704025       -19.1575 
  77   2.0000      -0.687793       -18.7158 
  78   2.0000      -0.684184       -18.6176 
  79   2.0000      -0.665643       -18.1131 
  80   2.0000      -0.656245       -17.8573 
  81   2.0000      -0.646607       -17.5951 
  82   2.0000      -0.639824       -17.4105 
  83   2.0000      -0.631422       -17.1819 
  84   2.0000      -0.621983       -16.9250 
  85   2.0000      -0.609929       -16.5970 
  86   2.0000      -0.605487       -16.4761 
  87   2.0000      -0.600871       -16.3505 
  88   2.0000      -0.598771       -16.2934 
  89   2.0000      -0.586463       -15.9585 
  90   2.0000      -0.582204       -15.8426 
  91   2.0000      -0.578255       -15.7351 
  92   2.0000      -0.570075       -15.5125 
  93   2.0000      -0.566301       -15.4098 
  94   2.0000      -0.564733       -15.3672 
  95   2.0000      -0.562432       -15.3045 
  96   2.0000      -0.560317       -15.2470 
  97   2.0000      -0.557097       -15.1594 
  98   2.0000      -0.553087       -15.0503 
  99   2.0000      -0.550497       -14.9798 
 100   2.0000      -0.546624       -14.8744 
 101   2.0000      -0.543052       -14.7772 
 102   2.0000      -0.539796       -14.6886 
 103   2.0000      -0.538831       -14.6623 
 104   2.0000      -0.535995       -14.5852 
 105   2.0000      -0.533388       -14.5142 
 106   2.0000      -0.530282       -14.4297 
 107   2.0000      -0.525874       -14.3098 
 108   2.0000      -0.524014       -14.2592 
 109   2.0000      -0.520244       -14.1566 
 110   2.0000      -0.517203       -14.0738 
 111   2.0000      -0.513792       -13.9810 
 112   2.0000      -0.510818       -13.9001 
 113   2.0000      -0.502405       -13.6711 
 114   2.0000      -0.492254       -13.3949 
 115   2.0000      -0.487213       -13.2577 
 116   2.0000      -0.486984       -13.2515 
 117   2.0000      -0.485164       -13.2020 
 118   2.0000      -0.480588       -13.0775 
 119   2.0000      -0.476562       -12.9679 
 120   2.0000      -0.474608       -12.9148 
 121   2.0000      -0.473937       -12.8965 
 122   2.0000      -0.468961       -12.7611 
 123   2.0000      -0.466452       -12.6928 
 124   2.0000      -0.463192       -12.6041 
 125   2.0000      -0.459697       -12.5090 
 126   2.0000      -0.455512       -12.3951 
 127   2.0000      -0.452379       -12.3099 
 128   2.0000      -0.450569       -12.2606 
 129   2.0000      -0.447053       -12.1649 
 130   2.0000      -0.443027       -12.0554 
 131   2.0000      -0.441834       -12.0229 
 132   2.0000      -0.437425       -11.9029 
 133   2.0000      -0.433827       -11.8050 
 134   2.0000      -0.431632       -11.7453 
 135   2.0000      -0.422487       -11.4964 
 136   2.0000      -0.421528       -11.4704 
 137   2.0000      -0.410996       -11.1838 
 138   2.0000      -0.391138       -10.6434 
 139   2.0000      -0.380287       -10.3481 
 140   2.0000      -0.371061       -10.0971 
 141   2.0000      -0.366917        -9.9843 
 142   2.0000      -0.363467        -9.8904 
 143   2.0000      -0.356664        -9.7053 
 144   2.0000      -0.356339        -9.6965 
 145   2.0000      -0.350732        -9.5439 
 146   2.0000      -0.349298        -9.5049 
 147   2.0000      -0.346574        -9.4308 
 148   2.0000      -0.344008        -9.3609 
 149   2.0000      -0.342127        -9.3098 
 150   2.0000      -0.336468        -9.1557 
 151   0.0000       0.015377         0.4184 
 152   0.0000       0.038090         1.0365 
 153   0.0000       0.043042         1.1712 
 154   0.0000       0.048671         1.3244 
 155   0.0000       0.051767         1.4087 
 156   0.0000       0.056492         1.5372 
 157   0.0000       0.059369         1.6155 
 158   0.0000       0.062572         1.7027 
 159   0.0000       0.065493         1.7822 
 160   0.0000       0.068648         1.8680 
 161   0.0000       0.070597         1.9210 
 162   0.0000       0.070971         1.9312 
 163   0.0000       0.081448         2.2163 
 164   0.0000       0.082598         2.2476 
 165   0.0000       0.085486         2.3262 
 166   0.0000       0.089434         2.4336 
 167   0.0000       0.091579         2.4920 
 168   0.0000       0.094397         2.5687 
 169   0.0000       0.096742         2.6325 
 170   0.0000       0.098319         2.6754 
 171   0.0000       0.103472         2.8156 
 172   0.0000       0.107529         2.9260 
 173   0.0000       0.110482         3.0064 
 174   0.0000       0.111227         3.0266 
 175   0.0000       0.111798         3.0422 
 176   0.0000       0.116086         3.1589 
 177   0.0000       0.117946         3.2095 
 178   0.0000       0.119710         3.2575 
 179   0.0000       0.124717         3.3937 
 180   0.0000       0.126280         3.4362 
 181   0.0000       0.129909         3.5350 
 182   0.0000       0.134811         3.6684 
 183   0.0000       0.135717         3.6931 
 184   0.0000       0.138858         3.7785 
 185   0.0000       0.143280         3.8989 
 186   0.0000       0.144377         3.9287 
 187   0.0000       0.146120         3.9761 
 188   0.0000       0.149478         4.0675 
 189   0.0000       0.152351         4.1457 
 190   0.0000       0.154330         4.1995 
 191   0.0000       0.158347         4.3088 
 192   0.0000       0.161382         4.3914 
 193   0.0000       0.161920         4.4061 
 194   0.0000       0.164852         4.4859 
 195   0.0000       0.166118         4.5203 
 196   0.0000       0.170851         4.6491 
 197   0.0000       0.173690         4.7263 
 198   0.0000       0.175543         4.7768 
 199   0.0000       0.178035         4.8446 
 200   0.0000       0.180121         4.9013 
 201   0.0000       0.181535         4.9398 
 202   0.0000       0.182370         4.9625 
 203   0.0000       0.186521         5.0755 
 204   0.0000       0.187210         5.0942 
 205   0.0000       0.190051         5.1715 
 206   0.0000       0.193427         5.2634 
 207   0.0000       0.195536         5.3208 
 208   0.0000       0.197856         5.3839 
 209   0.0000       0.200745         5.4626 
 210   0.0000       0.203075         5.5260 
 211   0.0000       0.203414         5.5352 
 212   0.0000       0.205621         5.5952 
 213   0.0000       0.207299         5.6409 
 214   0.0000       0.210146         5.7184 
 215   0.0000       0.212512         5.7828 
 216   0.0000       0.215178         5.8553 
 217   0.0000       0.217249         5.9117 
 218   0.0000       0.219279         5.9669 
 219   0.0000       0.222608         6.0575 
 220   0.0000       0.224601         6.1117 
 221   0.0000       0.225616         6.1393 
 222   0.0000       0.226599         6.1661 
 223   0.0000       0.228676         6.2226 
 224   0.0000       0.230109         6.2616 
 225   0.0000       0.232846         6.3361 
 226   0.0000       0.234787         6.3889 
 227   0.0000       0.239725         6.5232 
 228   0.0000       0.242172         6.5898 
 229   0.0000       0.244230         6.6458 
 230   0.0000       0.245610         6.6834 
 231   0.0000       0.247931         6.7465 
 232   0.0000       0.250350         6.8124 
 233   0.0000       0.251629         6.8472 
 234   0.0000       0.254355         6.9213 
 235   0.0000       0.255879         6.9628 
 236   0.0000       0.259616         7.0645 
 237   0.0000       0.261044         7.1034 
 238   0.0000       0.264123         7.1872 
 239   0.0000       0.267410         7.2766 
 240   0.0000       0.268568         7.3081 
 241   0.0000       0.272531         7.4160 
 242   0.0000       0.276437         7.5222 
 243   0.0000       0.281608         7.6629 
 244   0.0000       0.283478         7.7138 
 245   0.0000       0.285392         7.7659 
 246   0.0000       0.286605         7.7989 
 247   0.0000       0.288414         7.8482 
 248   0.0000       0.292421         7.9572 
 249   0.0000       0.292597         7.9620 
 250   0.0000       0.293833         7.9956 
 251   0.0000       0.296985         8.0814 
 252   0.0000       0.299301         8.1444 
 253   0.0000       0.301278         8.1982 
 254   0.0000       0.303317         8.2537 
 255   0.0000       0.304362         8.2821 
 256   0.0000       0.308561         8.3964 
 257   0.0000       0.308708         8.4004 
 258   0.0000       0.312446         8.5021 
 259   0.0000       0.315000         8.5716 
 260   0.0000       0.315690         8.5904 
 261   0.0000       0.316315         8.6074 
 262   0.0000       0.318343         8.6625 
 263   0.0000       0.320454         8.7200 
 264   0.0000       0.323791         8.8108 
 265   0.0000       0.325067         8.8455 
 266   0.0000       0.327875         8.9219 
 267   0.0000       0.329337         8.9617 
 268   0.0000       0.331667         9.0251 
 269   0.0000       0.332176         9.0390 
 270   0.0000       0.333940         9.0870 
 271   0.0000       0.336082         9.1453 
 272   0.0000       0.337602         9.1866 
 273   0.0000       0.340962         9.2780 
 274   0.0000       0.342832         9.3289 
 275   0.0000       0.343881         9.3575 
 276   0.0000       0.345482         9.4010 
 277   0.0000       0.346988         9.4420 
 278   0.0000       0.347341         9.4516 
 279   0.0000       0.348315         9.4781 
 280   0.0000       0.350771         9.5450 
 281   0.0000       0.351783         9.5725 
 282   0.0000       0.352381         9.5888 
 283   0.0000       0.354478         9.6458 
 284   0.0000       0.355313         9.6686 
 285   0.0000       0.357348         9.7239 
 286   0.0000       0.359901         9.7934 
 287   0.0000       0.360205         9.8017 
 288   0.0000       0.361300         9.8315 
 289   0.0000       0.362387         9.8610 
 290   0.0000       0.363570         9.8932 
 291   0.0000       0.367765        10.0074 
 292   0.0000       0.369904        10.0656 
 293   0.0000       0.370190        10.0734 
 294   0.0000       0.371401        10.1063 
 295   0.0000       0.372853        10.1458 
 296   0.0000       0.374978        10.2037 
 297   0.0000       0.378621        10.3028 
 298   0.0000       0.379297        10.3212 
 299   0.0000       0.380580        10.3561 
 300   0.0000       0.381998        10.3947 
 301   0.0000       0.382630        10.4119 
 302   0.0000       0.385985        10.5032 
 303   0.0000       0.387419        10.5422 
 304   0.0000       0.388736        10.5780 
 305   0.0000       0.389953        10.6112 
 306   0.0000       0.392771        10.6878 
 307   0.0000       0.394239        10.7278 
 308   0.0000       0.396213        10.7815 
 309   0.0000       0.397767        10.8238 
 310   0.0000       0.399198        10.8627 
 311   0.0000       0.399788        10.8788 
 312   0.0000       0.401861        10.9352 
 313   0.0000       0.405284        11.0283 
 314   0.0000       0.407561        11.0903 
 315   0.0000       0.407698        11.0940 
 316   0.0000       0.410932        11.1820 
 317   0.0000       0.411898        11.2083 
 318   0.0000       0.412936        11.2366 
 319   0.0000       0.413654        11.2561 
 320   0.0000       0.416453        11.3323 
 321   0.0000       0.418103        11.3772 
 322   0.0000       0.419516        11.4156 
 323   0.0000       0.422854        11.5065 
 324   0.0000       0.425427        11.5765 
 325   0.0000       0.428074        11.6485 
 326   0.0000       0.428802        11.6683 
 327   0.0000       0.430775        11.7220 
 328   0.0000       0.431260        11.7352 
 329   0.0000       0.435751        11.8574 
 330   0.0000       0.437125        11.8948 
 331   0.0000       0.439312        11.9543 
 332   0.0000       0.440655        11.9908 
 333   0.0000       0.442203        12.0330 
 334   0.0000       0.442385        12.0379 
 335   0.0000       0.444293        12.0898 
 336   0.0000       0.446448        12.1485 
 337   0.0000       0.447219        12.1694 
 338   0.0000       0.448836        12.2134 
 339   0.0000       0.451901        12.2969 
 340   0.0000       0.452964        12.3258 
 341   0.0000       0.458074        12.4648 
 342   0.0000       0.459084        12.4923 
 343   0.0000       0.460386        12.5277 
 344   0.0000       0.463287        12.6067 
 345   0.0000       0.464012        12.6264 
 346   0.0000       0.467349        12.7172 
 347   0.0000       0.469141        12.7660 
 348   0.0000       0.471707        12.8358 
 349   0.0000       0.473530        12.8854 
 350   0.0000       0.474959        12.9243 
 351   0.0000       0.476860        12.9760 
 352   0.0000       0.477847        13.0029 
 353   0.0000       0.480927        13.0867 
 354   0.0000       0.485304        13.2058 
 355   0.0000       0.487595        13.2681 
 356   0.0000       0.488717        13.2987 
 357   0.0000       0.491136        13.3645 
 358   0.0000       0.496188        13.5020 
 359   0.0000       0.496996        13.5239 
 360   0.0000       0.497604        13.5405 
 361   0.0000       0.499846        13.6015 
 362   0.0000       0.502856        13.6834 
 363   0.0000       0.503288        13.6952 
 364   0.0000       0.507073        13.7981 
 365   0.0000       0.509730        13.8705 
 366   0.0000       0.512789        13.9537 
 367   0.0000       0.515090        14.0163 
 368   0.0000       0.515859        14.0372 
 369   0.0000       0.519944        14.1484 
 370   0.0000       0.520662        14.1679 
 371   0.0000       0.522987        14.2312 
 372   0.0000       0.526698        14.3322 
 373   0.0000       0.527617        14.3572 
 374   0.0000       0.528903        14.3922 
 375   0.0000       0.531824        14.4717 
 376   0.0000       0.533398        14.5145 
 377   0.0000       0.537247        14.6192 
 378   0.0000       0.538141        14.6436 
 379   0.0000       0.540412        14.7054 
 380   0.0000       0.541989        14.7483 
 381   0.0000       0.543407        14.7869 
 382   0.0000       0.548616        14.9286 
 383   0.0000       0.552582        15.0365 
 384   0.0000       0.553307        15.0563 
 385   0.0000       0.554797        15.0968 
 386   0.0000       0.556226        15.1357 
 387   0.0000       0.557459        15.1692 
 388   0.0000       0.559568        15.2266 
 389   0.0000       0.559844        15.2341 
 390   0.0000       0.563593        15.3362 
 391   0.0000       0.566122        15.4050 
 392   0.0000       0.568704        15.4752 
 393   0.0000       0.573557        15.6073 
 394   0.0000       0.574010        15.6196 
 395   0.0000       0.577462        15.7135 
 396   0.0000       0.581808        15.8318 
 397   0.0000       0.583725        15.8840 
 398   0.0000       0.586573        15.9615 
 399   0.0000       0.588814        16.0224 
 400   0.0000       0.590009        16.0550 
 401   0.0000       0.592290        16.1170 
 402   0.0000       0.596311        16.2265 
 403   0.0000       0.598606        16.2889 
 404   0.0000       0.601403        16.3650 
 405   0.0000       0.602781        16.4025 
 406   0.0000       0.604916        16.4606 
 407   0.0000       0.608808        16.5665 
 408   0.0000       0.610867        16.6225 
 409   0.0000       0.614866        16.7314 
 410   0.0000       0.617528        16.8038 
 411   0.0000       0.619537        16.8584 
 412   0.0000       0.620035        16.8720 
 413   0.0000       0.624722        16.9995 
 414   0.0000       0.627225        17.0677 
 415   0.0000       0.630811        17.1652 
 416   0.0000       0.632123        17.2010 
 417   0.0000       0.634625        17.2690 
 418   0.0000       0.638462        17.3734 
 419   0.0000       0.640018        17.4158 
 420   0.0000       0.642288        17.4776 
 421   0.0000       0.643769        17.5178 
 422   0.0000       0.645758        17.5720 
 423   0.0000       0.646704        17.5977 
 424   0.0000       0.651658        17.7325 
 425   0.0000       0.653823        17.7914 
 426   0.0000       0.655919        17.8485 
 427   0.0000       0.657550        17.8928 
 428   0.0000       0.660151        17.9636 
 429   0.0000       0.662263        18.0211 
 430   0.0000       0.662576        18.0296 
 431   0.0000       0.666098        18.1255 
 432   0.0000       0.669476        18.2174 
 433   0.0000       0.671491        18.2722 
 434   0.0000       0.675799        18.3894 
 435   0.0000       0.676577        18.4106 
 436   0.0000       0.677398        18.4330 
 437   0.0000       0.679115        18.4797 
 438   0.0000       0.681731        18.5509 
 439   0.0000       0.683942        18.6110 
 440   0.0000       0.684959        18.6387 
 441   0.0000       0.689587        18.7646 
 442   0.0000       0.692319        18.8390 
 443   0.0000       0.695922        18.9370 
 444   0.0000       0.697757        18.9869 
 445   0.0000       0.701343        19.0845 
 446   0.0000       0.703094        19.1322 
 447   0.0000       0.703988        19.1565 
 448   0.0000       0.704366        19.1668 
 449   0.0000       0.707983        19.2652 
 450   0.0000       0.708828        19.2882 
 451   0.0000       0.712654        19.3923 
 452   0.0000       0.713373        19.4119 
 453   0.0000       0.715352        19.4657 
 454   0.0000       0.721805        19.6413 
 455   0.0000       0.724003        19.7011 
 456   0.0000       0.725539        19.7429 
 457   0.0000       0.728833        19.8325 
 458   0.0000       0.730616        19.8811 
 459   0.0000       0.733790        19.9674 
 460   0.0000       0.735660        20.0183 
 461   0.0000       0.740171        20.1411 
 462   0.0000       0.741770        20.1846 
 463   0.0000       0.742091        20.1933 
 464   0.0000       0.743553        20.2331 
 465   0.0000       0.746023        20.3003 
 466   0.0000       0.749847        20.4044 
 467   0.0000       0.751859        20.4591 
 468   0.0000       0.753389        20.5008 
 469   0.0000       0.756706        20.5910 
 470   0.0000       0.760299        20.6888 
 471   0.0000       0.761256        20.7148 
 472   0.0000       0.762011        20.7354 
 473   0.0000       0.766365        20.8539 
 474   0.0000       0.770386        20.9633 
 475   0.0000       0.771800        21.0018 
 476   0.0000       0.773601        21.0507 
 477   0.0000       0.777229        21.1495 
 478   0.0000       0.778624        21.1874 
 479   0.0000       0.780510        21.2388 
 480   0.0000       0.783151        21.3106 
 481   0.0000       0.785489        21.3742 
 482   0.0000       0.789038        21.4708 
 483   0.0000       0.790277        21.5045 
 484   0.0000       0.794103        21.6087 
 485   0.0000       0.795866        21.6566 
 486   0.0000       0.797501        21.7011 
 487   0.0000       0.797971        21.7139 
 488   0.0000       0.801927        21.8215 
 489   0.0000       0.803651        21.8685 
 490   0.0000       0.804468        21.8907 
 491   0.0000       0.806474        21.9453 
 492   0.0000       0.807578        21.9753 
 493   0.0000       0.809620        22.0309 
 494   0.0000       0.811560        22.0837 
 495   0.0000       0.814788        22.1715 
 496   0.0000       0.816733        22.2244 
 497   0.0000       0.818714        22.2784 
 498   0.0000       0.820381        22.3237 
 499   0.0000       0.821696        22.3595 
 500   0.0000       0.824776        22.4433 
 501   0.0000       0.826106        22.4795 
 502   0.0000       0.829763        22.5790 
 503   0.0000       0.830773        22.6065 
 504   0.0000       0.832028        22.6406 
 505   0.0000       0.833298        22.6752 
 506   0.0000       0.836809        22.7707 
 507   0.0000       0.838024        22.8038 
 508   0.0000       0.839202        22.8358 
 509   0.0000       0.841389        22.8954 
 510   0.0000       0.842654        22.9298 
 511   0.0000       0.845526        23.0079 
 512   0.0000       0.847142        23.0519 
 513   0.0000       0.848744        23.0955 
 514   0.0000       0.849062        23.1042 
 515   0.0000       0.851915        23.1818 
 516   0.0000       0.857452        23.3325 
 517   0.0000       0.860378        23.4121 
 518   0.0000       0.861133        23.4326 
 519   0.0000       0.863957        23.5095 
 520   0.0000       0.865018        23.5383 
 521   0.0000       0.867461        23.6048 
 522   0.0000       0.871830        23.7237 
 523   0.0000       0.872204        23.7339 
 524   0.0000       0.873780        23.7768 
 525   0.0000       0.876293        23.8451 
 526   0.0000       0.878458        23.9041 
 527   0.0000       0.879474        23.9317 
 528   0.0000       0.880350        23.9555 
 529   0.0000       0.884739        24.0750 
 530   0.0000       0.885279        24.0897 
 531   0.0000       0.887433        24.1483 
 532   0.0000       0.889165        24.1954 
 533   0.0000       0.891853        24.2685 
 534   0.0000       0.894363        24.3368 
 535   0.0000       0.895665        24.3723 
 536   0.0000       0.897826        24.4311 
 537   0.0000       0.899299        24.4712 
 538   0.0000       0.900111        24.4933 
 539   0.0000       0.902047        24.5460 
 540   0.0000       0.904081        24.6013 
 541   0.0000       0.907336        24.6899 
 542   0.0000       0.908873        24.7317 
 543   0.0000       0.913409        24.8551 
 544   0.0000       0.916359        24.9354 
 545   0.0000       0.917517        24.9669 
 546   0.0000       0.918760        25.0007 
 547   0.0000       0.919113        25.0103 
 548   0.0000       0.920913        25.0593 
 549   0.0000       0.922031        25.0897 
 550   0.0000       0.925512        25.1845 
 551   0.0000       0.926093        25.2003 
 552   0.0000       0.929279        25.2870 
 553   0.0000       0.931610        25.3504 
 554   0.0000       0.935124        25.4460 
 555   0.0000       0.936382        25.4803 
 556   0.0000       0.936745        25.4901 
 557   0.0000       0.939543        25.5663 
 558   0.0000       0.941272        25.6133 
 559   0.0000       0.942179        25.6380 
 560   0.0000       0.947617        25.7860 
 561   0.0000       0.948684        25.8150 
 562   0.0000       0.949514        25.8376 
 563   0.0000       0.951746        25.8983 
 564   0.0000       0.953279        25.9400 
 565   0.0000       0.957151        26.0454 
 566   0.0000       0.958436        26.0804 
 567   0.0000       0.959876        26.1195 
 568   0.0000       0.961061        26.1518 
 569   0.0000       0.961945        26.1759 
 570   0.0000       0.966227        26.2924 
 571   0.0000       0.968687        26.3593 
 572   0.0000       0.972179        26.4543 
 573   0.0000       0.973356        26.4864 
 574   0.0000       0.974014        26.5043 
 575   0.0000       0.975262        26.5382 
 576   0.0000       0.978521        26.6269 
 577   0.0000       0.979478        26.6530 
 578   0.0000       0.980989        26.6941 
 579   0.0000       0.982303        26.7298 
 580   0.0000       0.987015        26.8580 
 581   0.0000       0.988164        26.8893 
 582   0.0000       0.989466        26.9247 
 583   0.0000       0.992160        26.9981 
 584   0.0000       0.992768        27.0146 
 585   0.0000       0.994851        27.0713 
 586   0.0000       0.996744        27.1228 
 587   0.0000       0.999117        27.1874 
 588   0.0000       1.001276        27.2461 
 589   0.0000       1.003088        27.2954 
 590   0.0000       1.003725        27.3127 
 591   0.0000       1.005894        27.3718 
 592   0.0000       1.006434        27.3865 
 593   0.0000       1.007105        27.4047 
 594   0.0000       1.009516        27.4703 
 595   0.0000       1.010160        27.4879 
 596   0.0000       1.013384        27.5756 
 597   0.0000       1.014616        27.6091 
 598   0.0000       1.019565        27.7438 
 599   0.0000       1.020171        27.7603 
 600   0.0000       1.021354        27.7925 
 601   0.0000       1.022495        27.8235 
 602   0.0000       1.024245        27.8711 
 603   0.0000       1.026442        27.9309 
 604   0.0000       1.027458        27.9585 
 605   0.0000       1.029072        28.0025 
 606   0.0000       1.033619        28.1262 
 607   0.0000       1.036027        28.1917 
 608   0.0000       1.038045        28.2466 
 609   0.0000       1.039189        28.2778 
 610   0.0000       1.042261        28.3614 
 611   0.0000       1.044494        28.4221 
 612   0.0000       1.046980        28.4898 
 613   0.0000       1.048077        28.5196 
 614   0.0000       1.050568        28.5874 
 615   0.0000       1.051077        28.6013 
 616   0.0000       1.055029        28.7088 
 617   0.0000       1.056149        28.7393 
 618   0.0000       1.058530        28.8041 
 619   0.0000       1.061094        28.8738 
 620   0.0000       1.063823        28.9481 
 621   0.0000       1.063845        28.9487 
 622   0.0000       1.066784        29.0287 
 623   0.0000       1.068091        29.0642 
 624   0.0000       1.071348        29.1529 
 625   0.0000       1.072714        29.1900 
 626   0.0000       1.076983        29.3062 
 627   0.0000       1.078071        29.3358 
 628   0.0000       1.081256        29.4225 
 629   0.0000       1.084267        29.5044 
 630   0.0000       1.084412        29.5083 
 631   0.0000       1.085765        29.5452 
 632   0.0000       1.090044        29.6616 
 633   0.0000       1.091698        29.7066 
 634   0.0000       1.093843        29.7650 
 635   0.0000       1.096239        29.8302 
 636   0.0000       1.098985        29.9049 
 637   0.0000       1.099679        29.9238 
 638   0.0000       1.102865        30.0105 
 639   0.0000       1.103683        30.0327 
 640   0.0000       1.105765        30.0894 
 641   0.0000       1.107559        30.1382 
 642   0.0000       1.111114        30.2350 
 643   0.0000       1.112198        30.2644 
 644   0.0000       1.114666        30.3316 
 645   0.0000       1.116162        30.3723 
 646   0.0000       1.117856        30.4184 
 647   0.0000       1.119937        30.4750 
 648   0.0000       1.121313        30.5125 
 649   0.0000       1.123026        30.5591 
 650   0.0000       1.125937        30.6383 
 651   0.0000       1.128023        30.6951 
 652   0.0000       1.129323        30.7304 
 653   0.0000       1.132714        30.8227 
 654   0.0000       1.134501        30.8713 
 655   0.0000       1.135697        30.9039 
 656   0.0000       1.137428        30.9510 
 657   0.0000       1.138983        30.9933 
 658   0.0000       1.142869        31.0990 
 659   0.0000       1.144908        31.1545 
 660   0.0000       1.147999        31.2386 
 661   0.0000       1.150857        31.3164 
 662   0.0000       1.154602        31.4183 
 663   0.0000       1.155754        31.4497 
 664   0.0000       1.156917        31.4813 
 665   0.0000       1.159667        31.5561 
 666   0.0000       1.162087        31.6220 
 667   0.0000       1.165555        31.7164 
 668   0.0000       1.167547        31.7706 
 669   0.0000       1.170575        31.8530 
 670   0.0000       1.173473        31.9318 
 671   0.0000       1.174886        31.9703 
 672   0.0000       1.175885        31.9975 
 673   0.0000       1.177402        32.0387 
 674   0.0000       1.179793        32.1038 
 675   0.0000       1.182722        32.1835 
 676   0.0000       1.186716        32.2922 
 677   0.0000       1.189747        32.3747 
 678   0.0000       1.189866        32.3779 
 679   0.0000       1.192167        32.4405 
 680   0.0000       1.195513        32.5316 
 681   0.0000       1.197469        32.5848 
 682   0.0000       1.199738        32.6465 
 683   0.0000       1.203362        32.7452 
 684   0.0000       1.204763        32.7833 
 685   0.0000       1.208757        32.8920 
 686   0.0000       1.210685        32.9444 
 687   0.0000       1.213574        33.0230 
 688   0.0000       1.215580        33.0776 
 689   0.0000       1.217423        33.1278 
 690   0.0000       1.222102        33.2551 
 691   0.0000       1.223708        33.2988 
 692   0.0000       1.224367        33.3167 
 693   0.0000       1.226826        33.3836 
 694   0.0000       1.230132        33.4736 
 695   0.0000       1.231777        33.5183 
 696   0.0000       1.235306        33.6144 
 697   0.0000       1.236562        33.6486 
 698   0.0000       1.238138        33.6915 
 699   0.0000       1.239679        33.7334 
 700   0.0000       1.240393        33.7528 
 701   0.0000       1.243471        33.8366 
 702   0.0000       1.244991        33.8779 
 703   0.0000       1.249374        33.9972 
 704   0.0000       1.252118        34.0719 
 705   0.0000       1.254112        34.1261 
 706   0.0000       1.256336        34.1866 
 707   0.0000       1.256409        34.1886 
 708   0.0000       1.261299        34.3217 
 709   0.0000       1.263889        34.3922 
 710   0.0000       1.264946        34.4209 
 711   0.0000       1.272741        34.6330 
 712   0.0000       1.273622        34.6570 
 713   0.0000       1.277208        34.7546 
 714   0.0000       1.277504        34.7627 
 715   0.0000       1.278982        34.8029 
 716   0.0000       1.280314        34.8391 
 717   0.0000       1.283505        34.9260 
 718   0.0000       1.285105        34.9695 
 719   0.0000       1.287805        35.0429 
 720   0.0000       1.289832        35.0981 
 721   0.0000       1.294117        35.2147 
 722   0.0000       1.295215        35.2446 
 723   0.0000       1.298090        35.3228 
 724   0.0000       1.300418        35.3862 
 725   0.0000       1.303247        35.4632 
 726   0.0000       1.306242        35.5446 
 727   0.0000       1.306750        35.5585 
 728   0.0000       1.311489        35.6874 
 729   0.0000       1.313116        35.7317 
 730   0.0000       1.314410        35.7669 
 731   0.0000       1.317319        35.8461 
 732   0.0000       1.321040        35.9473 
 733   0.0000       1.323215        36.0065 
 734   0.0000       1.325396        36.0658 
 735   0.0000       1.329604        36.1804 
 736   0.0000       1.332410        36.2567 
 737   0.0000       1.333880        36.2967 
 738   0.0000       1.337146        36.3856 
 739   0.0000       1.340739        36.4834 
 740   0.0000       1.346616        36.6433 
 741   0.0000       1.347638        36.6711 
 742   0.0000       1.350695        36.7543 
 743   0.0000       1.352447        36.8019 
 744   0.0000       1.353845        36.8400 
 745   0.0000       1.356719        36.9182 
 746   0.0000       1.359966        37.0066 
 747   0.0000       1.364379        37.1267 
 748   0.0000       1.365362        37.1534 
 749   0.0000       1.369870        37.2761 
 750   0.0000       1.372855        37.3573 
 751   0.0000       1.373818        37.3835 
 752   0.0000       1.377888        37.4942 
 753   0.0000       1.379943        37.5501 
 754   0.0000       1.380490        37.5651 
 755   0.0000       1.383799        37.6551 
 756   0.0000       1.385819        37.7101 
 757   0.0000       1.387889        37.7664 
 758   0.0000       1.389768        37.8175 
 759   0.0000       1.394708        37.9519 
 760   0.0000       1.396625        38.0041 
 761   0.0000       1.396807        38.0091 
 762   0.0000       1.400669        38.1141 
 763   0.0000       1.403020        38.1781 
 764   0.0000       1.405472        38.2448 
 765   0.0000       1.408260        38.3207 
 766   0.0000       1.413865        38.4732 
 767   0.0000       1.416975        38.5579 
 768   0.0000       1.420237        38.6466 
 769   0.0000       1.421182        38.6723 
 770   0.0000       1.421963        38.6936 
 771   0.0000       1.425850        38.7994 
 772   0.0000       1.427515        38.8447 
 773   0.0000       1.432147        38.9707 
 774   0.0000       1.433880        39.0179 
 775   0.0000       1.437352        39.1123 
 776   0.0000       1.438129        39.1335 
 777   0.0000       1.441018        39.2121 
 778   0.0000       1.443960        39.2921 
 779   0.0000       1.449391        39.4399 
 780   0.0000       1.452809        39.5329 
 781   0.0000       1.453863        39.5616 
 782   0.0000       1.458784        39.6955 
 783   0.0000       1.460128        39.7321 
 784   0.0000       1.465156        39.8689 
 785   0.0000       1.468553        39.9614 
 786   0.0000       1.474273        40.1170 
 787   0.0000       1.475789        40.1582 
 788   0.0000       1.479327        40.2545 
 789   0.0000       1.484750        40.4021 
 790   0.0000       1.485834        40.4316 
 791   0.0000       1.488068        40.4924 
 792   0.0000       1.491264        40.5794 
 793   0.0000       1.492994        40.6264 
 794   0.0000       1.495890        40.7052 
 795   0.0000       1.502309        40.8799 
 796   0.0000       1.503964        40.9249 
 797   0.0000       1.504654        40.9437 
 798   0.0000       1.510154        41.0934 
 799   0.0000       1.511555        41.1315 
 800   0.0000       1.512697        41.1626 
 801   0.0000       1.515308        41.2336 
 802   0.0000       1.518965        41.3332 
 803   0.0000       1.523116        41.4461 
 804   0.0000       1.523802        41.4648 
 805   0.0000       1.526231        41.5309 
 806   0.0000       1.529795        41.6278 
 807   0.0000       1.533590        41.7311 
 808   0.0000       1.536717        41.8162 
 809   0.0000       1.539245        41.8850 
 810   0.0000       1.541743        41.9530 
 811   0.0000       1.544497        42.0279 
 812   0.0000       1.549934        42.1759 
 813   0.0000       1.551118        42.2081 
 814   0.0000       1.552390        42.2427 
 815   0.0000       1.556074        42.3429 
 816   0.0000       1.559083        42.4248 
 817   0.0000       1.562122        42.5075 
 818   0.0000       1.566789        42.6345 
 819   0.0000       1.570150        42.7259 
 820   0.0000       1.572914        42.8012 
 821   0.0000       1.574946        42.8564 
 822   0.0000       1.578248        42.9463 
 823   0.0000       1.581969        43.0476 
 824   0.0000       1.585282        43.1377 
 825   0.0000       1.588954        43.2376 
 826   0.0000       1.590214        43.2719 
 827   0.0000       1.593202        43.3532 
 828   0.0000       1.595282        43.4098 
 829   0.0000       1.596988        43.4563 
 830   0.0000       1.602438        43.6046 
 831   0.0000       1.603834        43.6425 
 832   0.0000       1.606091        43.7040 
 833   0.0000       1.608233        43.7622 
 834   0.0000       1.614225        43.9253 
 835   0.0000       1.616205        43.9792 
 836   0.0000       1.617698        44.0198 
 837   0.0000       1.620858        44.1058 
 838   0.0000       1.623375        44.1743 
 839   0.0000       1.624859        44.2147 
 840   0.0000       1.627461        44.2855 
 841   0.0000       1.630612        44.3712 
 842   0.0000       1.635394        44.5013 
 843   0.0000       1.638733        44.5922 
 844   0.0000       1.639601        44.6158 
 845   0.0000       1.643189        44.7134 
 846   0.0000       1.647497        44.8307 
 847   0.0000       1.649604        44.8880 
 848   0.0000       1.653375        44.9906 
 849   0.0000       1.656868        45.0857 
 850   0.0000       1.658470        45.1293 
 851   0.0000       1.662745        45.2456 
 852   0.0000       1.665677        45.3254 
 853   0.0000       1.669066        45.4176 
 854   0.0000       1.672516        45.5115 
 855   0.0000       1.673906        45.5493 
 856   0.0000       1.679384        45.6984 
 857   0.0000       1.680740        45.7353 
 858   0.0000       1.684557        45.8391 
 859   0.0000       1.685780        45.8724 
 860   0.0000       1.688660        45.9508 
 861   0.0000       1.691284        46.0222 
 862   0.0000       1.692973        46.0681 
 863   0.0000       1.697938        46.2032 
 864   0.0000       1.700657        46.2772 
 865   0.0000       1.701879        46.3105 
 866   0.0000       1.706143        46.4265 
 867   0.0000       1.708630        46.4942 
 868   0.0000       1.711357        46.5684 
 869   0.0000       1.711985        46.5855 
 870   0.0000       1.717343        46.7313 
 871   0.0000       1.720613        46.8202 
 872   0.0000       1.722746        46.8783 
 873   0.0000       1.726093        46.9694 
 874   0.0000       1.728444        47.0334 
 875   0.0000       1.732296        47.1382 
 876   0.0000       1.736042        47.2401 
 877   0.0000       1.738281        47.3010 
 878   0.0000       1.742296        47.4103 
 879   0.0000       1.744514        47.4706 
 880   0.0000       1.751727        47.6669 
 881   0.0000       1.752762        47.6951 
 882   0.0000       1.754859        47.7521 
 883   0.0000       1.758877        47.8615 
 884   0.0000       1.759841        47.8877 
 885   0.0000       1.762565        47.9618 
 886   0.0000       1.766316        48.0639 
 887   0.0000       1.769827        48.1594 
 888   0.0000       1.771853        48.2146 
 889   0.0000       1.779222        48.4151 
 890   0.0000       1.782411        48.5019 
 891   0.0000       1.783669        48.5361 
 892   0.0000       1.785331        48.5813 
 893   0.0000       1.789159        48.6855 
 894   0.0000       1.790723        48.7280 
 895   0.0000       1.794013        48.8176 
 896   0.0000       1.794615        48.8340 
 897   0.0000       1.798971        48.9525 
 898   0.0000       1.800995        49.0076 
 899   0.0000       1.805313        49.1251 
 900   0.0000       1.807055        49.1725 
 901   0.0000       1.810927        49.2778 
 902   0.0000       1.815266        49.3959 
 903   0.0000       1.819308        49.5059 
 904   0.0000       1.820780        49.5460 
 905   0.0000       1.822320        49.5878 
 906   0.0000       1.823869        49.6300 
 907   0.0000       1.827204        49.7207 
 908   0.0000       1.832858        49.8746 
 909   0.0000       1.833728        49.8983 
 910   0.0000       1.835741        49.9530 
 911   0.0000       1.836642        49.9776 
 912   0.0000       1.838940        50.0401 
 913   0.0000       1.841158        50.1005 
 914   0.0000       1.843850        50.1737 
 915   0.0000       1.845438        50.2169 
 916   0.0000       1.848998        50.3138 
 917   0.0000       1.852258        50.4025 
 918   0.0000       1.856274        50.5118 
 919   0.0000       1.857340        50.5408 
 920   0.0000       1.859276        50.5935 
 921   0.0000       1.863260        50.7019 
 922   0.0000       1.866094        50.7790 
 923   0.0000       1.871231        50.9188 
 924   0.0000       1.872551        50.9547 
 925   0.0000       1.876293        51.0565 
 926   0.0000       1.877155        51.0800 
 927   0.0000       1.880056        51.1589 
 928   0.0000       1.882326        51.2207 
 929   0.0000       1.886671        51.3389 
 930   0.0000       1.887518        51.3620 
 931   0.0000       1.890961        51.4557 
 932   0.0000       1.892793        51.5055 
 933   0.0000       1.897129        51.6235 
 934   0.0000       1.899220        51.6804 
 935   0.0000       1.901333        51.7379 
 936   0.0000       1.903747        51.8036 
 937   0.0000       1.905920        51.8627 
 938   0.0000       1.909305        51.9548 
 939   0.0000       1.911336        52.0101 
 940   0.0000       1.912338        52.0374 
 941   0.0000       1.914883        52.1066 
 942   0.0000       1.915954        52.1358 
 943   0.0000       1.921860        52.2965 
 944   0.0000       1.925119        52.3852 
 945   0.0000       1.926008        52.4093 
 946   0.0000       1.930035        52.5189 
 947   0.0000       1.932996        52.5995 
 948   0.0000       1.938004        52.7358 
 949   0.0000       1.938921        52.7607 
 950   0.0000       1.940459        52.8026 
 951   0.0000       1.943449        52.8839 
 952   0.0000       1.950704        53.0814 
 953   0.0000       1.952007        53.1168 
 954   0.0000       1.955980        53.2249 
 955   0.0000       1.956616        53.2422 
 956   0.0000       1.960420        53.3457 
 957   0.0000       1.960877        53.3582 
 958   0.0000       1.962017        53.3892 
 959   0.0000       1.965444        53.4825 
 960   0.0000       1.966852        53.5208 
 961   0.0000       1.972342        53.6701 
 962   0.0000       1.973515        53.7021 
 963   0.0000       1.975706        53.7617 
 964   0.0000       1.980051        53.8799 
 965   0.0000       1.983060        53.9618 
 966   0.0000       1.984027        53.9881 
 967   0.0000       1.985319        54.0233 
 968   0.0000       1.987154        54.0732 
 969   0.0000       1.992092        54.2076 
 970   0.0000       1.992866        54.2286 
 971   0.0000       1.993467        54.2450 
 972   0.0000       1.997792        54.3627 
 973   0.0000       1.999518        54.4096 
 974   0.0000       2.003041        54.5055 
 975   0.0000       2.004545        54.5465 
 976   0.0000       2.007143        54.6171 
 977   0.0000       2.012036        54.7503 
 978   0.0000       2.013633        54.7937 
 979   0.0000       2.016348        54.8676 
 980   0.0000       2.018316        54.9212 
 981   0.0000       2.019949        54.9656 
 982   0.0000       2.020900        54.9915 
 983   0.0000       2.026024        55.1309 
 984   0.0000       2.027594        55.1736 
 985   0.0000       2.034949        55.3738 
 986   0.0000       2.036159        55.4067 
 987   0.0000       2.038933        55.4822 
 988   0.0000       2.039545        55.4988 
 989   0.0000       2.042494        55.5791 
 990   0.0000       2.044178        55.6249 
 991   0.0000       2.046285        55.6823 
 992   0.0000       2.048970        55.7553 
 993   0.0000       2.050662        55.8013 
 994   0.0000       2.052416        55.8491 
 995   0.0000       2.054104        55.8950 
 996   0.0000       2.056848        55.9697 
 997   0.0000       2.058764        56.0218 
 998   0.0000       2.061753        56.1032 
 999   0.0000       2.065151        56.1956 
 1000   0.0000       2.067954        56.2719 
 1001   0.0000       2.070942        56.3532 
 1002   0.0000       2.072252        56.3888 
 1003   0.0000       2.075404        56.4746 
 1004   0.0000       2.077458        56.5305 
 1005   0.0000       2.079199        56.5779 
 1006   0.0000       2.082001        56.6541 
 1007   0.0000       2.084197        56.7139 
 1008   0.0000       2.085024        56.7364 
 1009   0.0000       2.087242        56.7968 
 1010   0.0000       2.088893        56.8417 
 1011   0.0000       2.091553        56.9141 
 1012   0.0000       2.092279        56.9338 
 1013   0.0000       2.094051        56.9820 
 1014   0.0000       2.098109        57.0925 
 1015   0.0000       2.101218        57.1771 
 1016   0.0000       2.101737        57.1912 
 1017   0.0000       2.104741        57.2729 
 1018   0.0000       2.105121        57.2833 
 1019   0.0000       2.106763        57.3279 
 1020   0.0000       2.109476        57.4018 
 1021   0.0000       2.110560        57.4313 
 1022   0.0000       2.112444        57.4825 
 1023   0.0000       2.113976        57.5242 
 1024   0.0000       2.119787        57.6823 
 1025   0.0000       2.121357        57.7251 
 1026   0.0000       2.121436        57.7272 
 1027   0.0000       2.123297        57.7778 
 1028   0.0000       2.125715        57.8437 
 1029   0.0000       2.129342        57.9424 
 1030   0.0000       2.134079        58.0712 
 1031   0.0000       2.136171        58.1282 
 1032   0.0000       2.137547        58.1656 
 1033   0.0000       2.140229        58.2386 
 1034   0.0000       2.142786        58.3082 
 1035   0.0000       2.144802        58.3630 
 1036   0.0000       2.145475        58.3813 
 1037   0.0000       2.149162        58.4817 
 1038   0.0000       2.151956        58.5577 
 1039   0.0000       2.153118        58.5893 
 1040   0.0000       2.155945        58.6662 
 1041   0.0000       2.159261        58.7565 
 1042   0.0000       2.161408        58.8149 
 1043   0.0000       2.165161        58.9170 
 1044   0.0000       2.167531        58.9815 
 1045   0.0000       2.170268        59.0560 
 1046   0.0000       2.172537        59.1177 
 1047   0.0000       2.174715        59.1770 
 1048   0.0000       2.175159        59.1891 
 1049   0.0000       2.179167        59.2982 
 1050   0.0000       2.180585        59.3367 
 1051   0.0000       2.183750        59.4228 
 1052   0.0000       2.184209        59.4353 
 1053   0.0000       2.187854        59.5345 
 1054   0.0000       2.188248        59.5453 
 1055   0.0000       2.191236        59.6266 
 1056   0.0000       2.194448        59.7140 
 1057   0.0000       2.195196        59.7343 
 1058   0.0000       2.200214        59.8709 
 1059   0.0000       2.200371        59.8751 
 1060   0.0000       2.203057        59.9482 
 1061   0.0000       2.205265        60.0083 
 1062   0.0000       2.207178        60.0604 
 1063   0.0000       2.209114        60.1131 
 1064   0.0000       2.213262        60.2259 
 1065   0.0000       2.214346        60.2554 
 1066   0.0000       2.215124        60.2766 
 1067   0.0000       2.217396        60.3384 
 1068   0.0000       2.222283        60.4714 
 1069   0.0000       2.223586        60.5069 
 1070   0.0000       2.225475        60.5582 
 1071   0.0000       2.229301        60.6624 
 1072   0.0000       2.231460        60.7211 
 1073   0.0000       2.231760        60.7293 
 1074   0.0000       2.233444        60.7751 
 1075   0.0000       2.236068        60.8465 
 1076   0.0000       2.238376        60.9093 
 1077   0.0000       2.244197        61.0677 
 1078   0.0000       2.244469        61.0751 
 1079   0.0000       2.247045        61.1452 
 1080   0.0000       2.248116        61.1743 
 1081   0.0000       2.249378        61.2087 
 1082   0.0000       2.253227        61.3134 
 1083   0.0000       2.255438        61.3736 
 1084   0.0000       2.257739        61.4362 
 1085   0.0000       2.259321        61.4792 
 1086   0.0000       2.262360        61.5620 
 1087   0.0000       2.264043        61.6077 
 1088   0.0000       2.268130        61.7189 
 1089   0.0000       2.268943        61.7411 
 1090   0.0000       2.270490        61.7832 
 1091   0.0000       2.272364        61.8342 
 1092   0.0000       2.274643        61.8962 
 1093   0.0000       2.276428        61.9448 
 1094   0.0000       2.277614        61.9770 
 1095   0.0000       2.279846        62.0378 
 1096   0.0000       2.283132        62.1272 
 1097   0.0000       2.285849        62.2011 
 1098   0.0000       2.287672        62.2507 
 1099   0.0000       2.288328        62.2686 
 1100   0.0000       2.289249        62.2936 
 1101   0.0000       2.292215        62.3743 
 1102   0.0000       2.293532        62.4102 
 1103   0.0000       2.296636        62.4947 
 1104   0.0000       2.297565        62.5199 
 1105   0.0000       2.301279        62.6210 
 1106   0.0000       2.302856        62.6639 
 1107   0.0000       2.304908        62.7197 
 1108   0.0000       2.307051        62.7780 
 1109   0.0000       2.308267        62.8111 
 1110   0.0000       2.311950        62.9114 
 1111   0.0000       2.313593        62.9561 
 1112   0.0000       2.317294        63.0568 
 1113   0.0000       2.320121        63.1337 
 1114   0.0000       2.322406        63.1959 
 1115   0.0000       2.323086        63.2144 
 1116   0.0000       2.325783        63.2878 
 1117   0.0000       2.327956        63.3469 
 1118   0.0000       2.329987        63.4022 
 1119   0.0000       2.331911        63.4545 
 1120   0.0000       2.332903        63.4815 
 1121   0.0000       2.334508        63.5252 
 1122   0.0000       2.339877        63.6713 
 1123   0.0000       2.341082        63.7041 
 1124   0.0000       2.342480        63.7421 
 1125   0.0000       2.345783        63.8320 
 1126   0.0000       2.349321        63.9283 
 1127   0.0000       2.349925        63.9447 
 1128   0.0000       2.351069        63.9758 
 1129   0.0000       2.353272        64.0358 
 1130   0.0000       2.353724        64.0481 
 1131   0.0000       2.356838        64.1328 
 1132   0.0000       2.358517        64.1785 
 1133   0.0000       2.359962        64.2178 
 1134   0.0000       2.363740        64.3206 
 1135   0.0000       2.366595        64.3983 
 1136   0.0000       2.368523        64.4508 
 1137   0.0000       2.370447        64.5031 
 1138   0.0000       2.373467        64.5853 
 1139   0.0000       2.374350        64.6093 
 1140   0.0000       2.376725        64.6740 
 1141   0.0000       2.377294        64.6895 
 1142   0.0000       2.378606        64.7252 
 1143   0.0000       2.379749        64.7563 
 1144   0.0000       2.383965        64.8710 
 1145   0.0000       2.386819        64.9486 
 1146   0.0000       2.389528        65.0224 
 1147   0.0000       2.392577        65.1053 
 1148   0.0000       2.393804        65.1387 
 1149   0.0000       2.395706        65.1905 
 1150   0.0000       2.398384        65.2634 
 1151   0.0000       2.399183        65.2851 
 1152   0.0000       2.402083        65.3640 
 1153   0.0000       2.404560        65.4314 
 1154   0.0000       2.409345        65.5616 
 1155   0.0000       2.411078        65.6088 
 1156   0.0000       2.412842        65.6568 
 1157   0.0000       2.415724        65.7352 
 1158   0.0000       2.417931        65.7953 
 1159   0.0000       2.421317        65.8874 
 1160   0.0000       2.423837        65.9560 
 1161   0.0000       2.425882        66.0116 
 1162   0.0000       2.430199        66.1291 
 1163   0.0000       2.432373        66.1882 
 1164   0.0000       2.437120        66.3174 
 1165   0.0000       2.437447        66.3263 
 1166   0.0000       2.442927        66.4754 
 1167   0.0000       2.443575        66.4931 
 1168   0.0000       2.445216        66.5377 
 1169   0.0000       2.447567        66.6017 
 1170   0.0000       2.451446        66.7072 
 1171   0.0000       2.452471        66.7351 
 1172   0.0000       2.455013        66.8043 
 1173   0.0000       2.456093        66.8337 
 1174   0.0000       2.457936        66.8839 
 1175   0.0000       2.460713        66.9594 
 1176   0.0000       2.462489        67.0077 
 1177   0.0000       2.465278        67.0836 
 1178   0.0000       2.467713        67.1499 
 1179   0.0000       2.470651        67.2298 
 1180   0.0000       2.473428        67.3054 
 1181   0.0000       2.475410        67.3593 
 1182   0.0000       2.478872        67.4535 
 1183   0.0000       2.480874        67.5080 
 1184   0.0000       2.481902        67.5360 
 1185   0.0000       2.484304        67.6013 
 1186   0.0000       2.489210        67.7348 
 1187   0.0000       2.492603        67.8272 
 1188   0.0000       2.493036        67.8390 
 1189   0.0000       2.494872        67.8889 
 1190   0.0000       2.498031        67.9749 
 1191   0.0000       2.501875        68.0795 
 1192   0.0000       2.502909        68.1076 
 1193   0.0000       2.504141        68.1411 
 1194   0.0000       2.507178        68.2238 
 1195   0.0000       2.509666        68.2915 
 1196   0.0000       2.512297        68.3631 
 1197   0.0000       2.514552        68.4244 
 1198   0.0000       2.520226        68.5788 
 1199   0.0000       2.521600        68.6162 
 1200   0.0000       2.522164        68.6316 
 1201   0.0000       2.524227        68.6877 
 1202   0.0000       2.526759        68.7566 
 1203   0.0000       2.527884        68.7872 
 1204   0.0000       2.528748        68.8107 
 1205   0.0000       2.531752        68.8925 
 1206   0.0000       2.535736        69.0009 
 1207   0.0000       2.537845        69.0583 
 1208   0.0000       2.538878        69.0864 
 1209   0.0000       2.543192        69.2038 
 1210   0.0000       2.544547        69.2406 
 1211   0.0000       2.545956        69.2790 
 1212   0.0000       2.546621        69.2971 
 1213   0.0000       2.551897        69.4406 
 1214   0.0000       2.553528        69.4850 
 1215   0.0000       2.554829        69.5204 
 1216   0.0000       2.557351        69.5891 
 1217   0.0000       2.561951        69.7142 
 1218   0.0000       2.562651        69.7333 
 1219   0.0000       2.567461        69.8642 
 1220   0.0000       2.568806        69.9008 
 1221   0.0000       2.569622        69.9230 
 1222   0.0000       2.572910        70.0124 
 1223   0.0000       2.574971        70.0685 
 1224   0.0000       2.579668        70.1963 
 1225   0.0000       2.580015        70.2058 
 1226   0.0000       2.580334        70.2144 
 1227   0.0000       2.584343        70.3236 
 1228   0.0000       2.585332        70.3505 
 1229   0.0000       2.586844        70.3916 
 1230   0.0000       2.588050        70.4244 
 1231   0.0000       2.590264        70.4847 
 1232   0.0000       2.592540        70.5466 
 1233   0.0000       2.597709        70.6872 
 1234   0.0000       2.599666        70.7405 
 1235   0.0000       2.603584        70.8471 
 1236   0.0000       2.604312        70.8669 
 1237   0.0000       2.607818        70.9623 
 1238   0.0000       2.610595        71.0379 
 1239   0.0000       2.611774        71.0700 
 1240   0.0000       2.615710        71.1771 
 1241   0.0000       2.617823        71.2346 
 1242   0.0000       2.619614        71.2833 
 1243   0.0000       2.620836        71.3166 
 1244   0.0000       2.624381        71.4130 
 1245   0.0000       2.625181        71.4348 
 1246   0.0000       2.626606        71.4736 
 1247   0.0000       2.630294        71.5739 
 1248   0.0000       2.633803        71.6694 
 1249   0.0000       2.636080        71.7314 
 1250   0.0000       2.637283        71.7641 
 1251   0.0000       2.639920        71.8359 
 1252   0.0000       2.643260        71.9268 
 1253   0.0000       2.646031        72.0022 
 1254   0.0000       2.647130        72.0321 
 1255   0.0000       2.649941        72.1086 
 1256   0.0000       2.650701        72.1292 
 1257   0.0000       2.652142        72.1684 
 1258   0.0000       2.654630        72.2362 
 1259   0.0000       2.657058        72.3022 
 1260   0.0000       2.662647        72.4543 
 1261   0.0000       2.662685        72.4553 
 1262   0.0000       2.665299        72.5265 
 1263   0.0000       2.668542        72.6147 
 1264   0.0000       2.670294        72.6624 
 1265   0.0000       2.672459        72.7213 
 1266   0.0000       2.675142        72.7943 
 1267   0.0000       2.679060        72.9009 
 1268   0.0000       2.682725        73.0007 
 1269   0.0000       2.684507        73.0491 
 1270   0.0000       2.688878        73.1681 
 1271   0.0000       2.689170        73.1760 
 1272   0.0000       2.690087        73.2010 
 1273   0.0000       2.691651        73.2436 
 1274   0.0000       2.693064        73.2820 
 1275   0.0000       2.695150        73.3387 
 1276   0.0000       2.697391        73.3997 
 1277   0.0000       2.698963        73.4425 
 1278   0.0000       2.702302        73.5334 
 1279   0.0000       2.703318        73.5610 
 1280   0.0000       2.704335        73.5887 
 1281   0.0000       2.709869        73.7393 
 1282   0.0000       2.712214        73.8031 
 1283   0.0000       2.715089        73.8813 
 1284   0.0000       2.715688        73.8976 
 1285   0.0000       2.717739        73.9534 
 1286   0.0000       2.718817        73.9828 
 1287   0.0000       2.720997        74.0421 
 1288   0.0000       2.722165        74.0739 
 1289   0.0000       2.725339        74.1602 
 1290   0.0000       2.728020        74.2332 
 1291   0.0000       2.730279        74.2947 
 1292   0.0000       2.732192        74.3467 
 1293   0.0000       2.732963        74.3677 
 1294   0.0000       2.736428        74.4620 
 1295   0.0000       2.738116        74.5079 
 1296   0.0000       2.740875        74.5830 
 1297   0.0000       2.746995        74.7495 
 1298   0.0000       2.747940        74.7753 
 1299   0.0000       2.749162        74.8085 
 1300   0.0000       2.750767        74.8522 
 1301   0.0000       2.751999        74.8857 
 1302   0.0000       2.754897        74.9646 
 1303   0.0000       2.759148        75.0802 
 1304   0.0000       2.763495        75.1985 
 1305   0.0000       2.765072        75.2414 
 1306   0.0000       2.767322        75.3027 
 1307   0.0000       2.768923        75.3462 
 1308   0.0000       2.770941        75.4011 
 1309   0.0000       2.774121        75.4877 
 1310   0.0000       2.775908        75.5363 
 1311   0.0000       2.776135        75.5425 
 1312   0.0000       2.779707        75.6397 
 1313   0.0000       2.781473        75.6877 
 1314   0.0000       2.784487        75.7698 
 1315   0.0000       2.786510        75.8248 
 1316   0.0000       2.788811        75.8874 
 1317   0.0000       2.792671        75.9924 
 1318   0.0000       2.793102        76.0042 
 1319   0.0000       2.795343        76.0651 
 1320   0.0000       2.798490        76.1508 
 1321   0.0000       2.799228        76.1709 
 1322   0.0000       2.801420        76.2305 
 1323   0.0000       2.803912        76.2983 
 1324   0.0000       2.807959        76.4084 
 1325   0.0000       2.810208        76.4697 
 1326   0.0000       2.813305        76.5539 
 1327   0.0000       2.815118        76.6033 
 1328   0.0000       2.817017        76.6549 
 1329   0.0000       2.818169        76.6863 
 1330   0.0000       2.823007        76.8179 
 1331   0.0000       2.823608        76.8343 
 1332   0.0000       2.828189        76.9589 
 1333   0.0000       2.828501        76.9674 
 1334   0.0000       2.831383        77.0458 
 1335   0.0000       2.832966        77.0889 
 1336   0.0000       2.833870        77.1135 
 1337   0.0000       2.836330        77.1805 
 1338   0.0000       2.839237        77.2596 
 1339   0.0000       2.843126        77.3654 
 1340   0.0000       2.845118        77.4196 
 1341   0.0000       2.846772        77.4646 
 1342   0.0000       2.848625        77.5150 
 1343   0.0000       2.850382        77.5628 
 1344   0.0000       2.851877        77.6035 
 1345   0.0000       2.854994        77.6883 
 1346   0.0000       2.856760        77.7364 
 1347   0.0000       2.858198        77.7755 
 1348   0.0000       2.863963        77.9324 
 1349   0.0000       2.864634        77.9506 
 1350   0.0000       2.866864        78.0113 
 1351   0.0000       2.870363        78.1065 
 1352   0.0000       2.874226        78.2117 
 1353   0.0000       2.876943        78.2856 
 1354   0.0000       2.877990        78.3141 
 1355   0.0000       2.878567        78.3298 
 1356   0.0000       2.879783        78.3629 
 1357   0.0000       2.882031        78.4241 
 1358   0.0000       2.885560        78.5201 
 1359   0.0000       2.886035        78.5330 
 1360   0.0000       2.888001        78.5865 
 1361   0.0000       2.891638        78.6855 
 1362   0.0000       2.893304        78.7308 
 1363   0.0000       2.894263        78.7569 
 1364   0.0000       2.897093        78.8339 
 1365   0.0000       2.899951        78.9117 
 1366   0.0000       2.901980        78.9669 
 1367   0.0000       2.906204        79.0818 
 1368   0.0000       2.907070        79.1054 
 1369   0.0000       2.908845        79.1537 
 1370   0.0000       2.912443        79.2516 
 1371   0.0000       2.915940        79.3468 
 1372   0.0000       2.917094        79.3782 
 1373   0.0000       2.920705        79.4764 
 1374   0.0000       2.923335        79.5480 
 1375   0.0000       2.924165        79.5706 
 1376   0.0000       2.925756        79.6139 
 1377   0.0000       2.926539        79.6352 
 1378   0.0000       2.930735        79.7494 
 1379   0.0000       2.933452        79.8233 
 1380   0.0000       2.935656        79.8833 
 1381   0.0000       2.938207        79.9527 
 1382   0.0000       2.939830        79.9968 
 1383   0.0000       2.944251        80.1171 
 1384   0.0000       2.946036        80.1657 
 1385   0.0000       2.947410        80.2031 
 1386   0.0000       2.950776        80.2947 
 1387   0.0000       2.951751        80.3212 
 1388   0.0000       2.953621        80.3721 
 1389   0.0000       2.957519        80.4782 
 1390   0.0000       2.959592        80.5346 
 1391   0.0000       2.960671        80.5639 
 1392   0.0000       2.964582        80.6704 
 1393   0.0000       2.967894        80.7605 
 1394   0.0000       2.969508        80.8044 
 1395   0.0000       2.974047        80.9279 
 1396   0.0000       2.976638        80.9984 
 1397   0.0000       2.980159        81.0943 
 1398   0.0000       2.980778        81.1111 
 1399   0.0000       2.983676        81.1899 
 1400   0.0000       2.987712        81.2998 
 1401   0.0000       2.988707        81.3269 
 1402   0.0000       2.991202        81.3948 
 1403   0.0000       2.995112        81.5011 
 1404   0.0000       2.996614        81.5420 
 1405   0.0000       2.999000        81.6069 
 1406   0.0000       3.002648        81.7062 
 1407   0.0000       3.007591        81.8407 
 1408   0.0000       3.008698        81.8708 
 1409   0.0000       3.009192        81.8843 
 1410   0.0000       3.013500        82.0015 
 1411   0.0000       3.016712        82.0889 
 1412   0.0000       3.017602        82.1131 
 1413   0.0000       3.020108        82.1813 
 1414   0.0000       3.020844        82.2013 
 1415   0.0000       3.027743        82.3891 
 1416   0.0000       3.030833        82.4731 
 1417   0.0000       3.032453        82.5173 
 1418   0.0000       3.034317        82.5680 
 1419   0.0000       3.037131        82.6445 
 1420   0.0000       3.038544        82.6830 
 1421   0.0000       3.043356        82.8139 
 1422   0.0000       3.044022        82.8321 
 1423   0.0000       3.045819        82.8809 
 1424   0.0000       3.048093        82.9428 
 1425   0.0000       3.049749        82.9879 
 1426   0.0000       3.054868        83.1272 
 1427   0.0000       3.056291        83.1659 
 1428   0.0000       3.059519        83.2538 
 1429   0.0000       3.060926        83.2920 
 1430   0.0000       3.061285        83.3018 
 1431   0.0000       3.065612        83.4195 
 1432   0.0000       3.067574        83.4729 
 1433   0.0000       3.071311        83.5746 
 1434   0.0000       3.074184        83.6528 
 1435   0.0000       3.077655        83.7473 
 1436   0.0000       3.077844        83.7524 
 1437   0.0000       3.081365        83.8482 
 1438   0.0000       3.082350        83.8750 
 1439   0.0000       3.086581        83.9902 
 1440   0.0000       3.090737        84.1032 
 1441   0.0000       3.094521        84.2062 
 1442   0.0000       3.097339        84.2829 
 1443   0.0000       3.098851        84.3240 
 1444   0.0000       3.099789        84.3496 
 1445   0.0000       3.101822        84.4049 
 1446   0.0000       3.103249        84.4437 
 1447   0.0000       3.104565        84.4795 
 1448   0.0000       3.113684        84.7277 
 1449   0.0000       3.114509        84.7501 
 1450   0.0000       3.117690        84.8366 
 1451   0.0000       3.119361        84.8821 
 1452   0.0000       3.124397        85.0192 
 1453   0.0000       3.126911        85.0876 
 1454   0.0000       3.133092        85.2558 
 1455   0.0000       3.134205        85.2861 
 1456   0.0000       3.139127        85.4200 
 1457   0.0000       3.139404        85.4275 
 1458   0.0000       3.140518        85.4578 
 1459   0.0000       3.143611        85.5420 
 1460   0.0000       3.148823        85.6838 
 1461   0.0000       3.151624        85.7600 
 1462   0.0000       3.152288        85.7781 
 1463   0.0000       3.156182        85.8841 
 1464   0.0000       3.158380        85.9439 
 1465   0.0000       3.161300        86.0234 
 1466   0.0000       3.165125        86.1274 
 1467   0.0000       3.166912        86.1760 
 1468   0.0000       3.175124        86.3995 
 1469   0.0000       3.177476        86.4635 
 1470   0.0000       3.179147        86.5090 
 1471   0.0000       3.180485        86.5454 
 1472   0.0000       3.183149        86.6179 
 1473   0.0000       3.186558        86.7107 
 1474   0.0000       3.188773        86.7709 
 1475   0.0000       3.196784        86.9889 
 1476   0.0000       3.198462        87.0346 
 1477   0.0000       3.199343        87.0586 
 1478   0.0000       3.207426        87.2785 
 1479   0.0000       3.209190        87.3265 
 1480   0.0000       3.211893        87.4001 
 1481   0.0000       3.215716        87.5041 
 1482   0.0000       3.220219        87.6266 
 1483   0.0000       3.221300        87.6560 
 1484   0.0000       3.225597        87.7730 
 1485   0.0000       3.229944        87.8912 
 1486   0.0000       3.232524        87.9614 
 1487   0.0000       3.235539        88.0435 
 1488   0.0000       3.236060        88.0577 
 1489   0.0000       3.240451        88.1772 
 1490   0.0000       3.242052        88.2207 
 1491   0.0000       3.247626        88.3724 
 1492   0.0000       3.248586        88.3985 
 1493   0.0000       3.253368        88.5286 
 1494   0.0000       3.258416        88.6660 
 1495   0.0000       3.264172        88.8226 
 1496   0.0000       3.266225        88.8785 
 1497   0.0000       3.270753        89.0017 
 1498   0.0000       3.272361        89.0455 
 1499   0.0000       3.275694        89.1362 
 1500   0.0000       3.276397        89.1553 
 1501   0.0000       3.279601        89.2425 
 1502   0.0000       3.284410        89.3733 
 1503   0.0000       3.286213        89.4224 
 1504   0.0000       3.289064        89.5000 
 1505   0.0000       3.292893        89.6042 
 1506   0.0000       3.295734        89.6815 
 1507   0.0000       3.299785        89.7917 
 1508   0.0000       3.304757        89.9270 
 1509   0.0000       3.306257        89.9678 
 1510   0.0000       3.307689        90.0068 
 1511   0.0000       3.312578        90.1398 
 1512   0.0000       3.314966        90.2048 
 1513   0.0000       3.315937        90.2312 
 1514   0.0000       3.320512        90.3557 
 1515   0.0000       3.328763        90.5802 
 1516   0.0000       3.333000        90.6956 
 1517   0.0000       3.334296        90.7308 
 1518   0.0000       3.337615        90.8211 
 1519   0.0000       3.339445        90.8709 
 1520   0.0000       3.344655        91.0127 
 1521   0.0000       3.346079        91.0514 
 1522   0.0000       3.347710        91.0958 
 1523   0.0000       3.355753        91.3147 
 1524   0.0000       3.358935        91.4013 
 1525   0.0000       3.361006        91.4576 
 1526   0.0000       3.364258        91.5461 
 1527   0.0000       3.365933        91.5917 
 1528   0.0000       3.368846        91.6710 
 1529   0.0000       3.371658        91.7475 
 1530   0.0000       3.377626        91.9099 
 1531   0.0000       3.378403        91.9310 
 1532   0.0000       3.383039        92.0572 
 1533   0.0000       3.386654        92.1556 
 1534   0.0000       3.388971        92.2186 
 1535   0.0000       3.392345        92.3104 
 1536   0.0000       3.392803        92.3229 
 1537   0.0000       3.398020        92.4648 
 1538   0.0000       3.402942        92.5988 
 1539   0.0000       3.405743        92.6750 
 1540   0.0000       3.409976        92.7902 
 1541   0.0000       3.411539        92.8327 
 1542   0.0000       3.415784        92.9482 
 1543   0.0000       3.417271        92.9887 
 1544   0.0000       3.422931        93.1427 
 1545   0.0000       3.426644        93.2437 
 1546   0.0000       3.432942        93.4151 
 1547   0.0000       3.434271        93.4513 
 1548   0.0000       3.436623        93.5153 
 1549   0.0000       3.442565        93.6770 
 1550   0.0000       3.444897        93.7404 
 1551   0.0000       3.448603        93.8412 
 1552   0.0000       3.450725        93.8990 
 1553   0.0000       3.452120        93.9370 
 1554   0.0000       3.454027        93.9889 
 1555   0.0000       3.455602        94.0317 
 1556   0.0000       3.459161        94.1286 
 1557   0.0000       3.461967        94.2049 
 1558   0.0000       3.464721        94.2798 
 1559   0.0000       3.469386        94.4068 
 1560   0.0000       3.471414        94.4620 
 1561   0.0000       3.473226        94.5113 
 1562   0.0000       3.477686        94.6326 
 1563   0.0000       3.480777        94.7168 
 1564   0.0000       3.481722        94.7425 
 1565   0.0000       3.483826        94.7997 
 1566   0.0000       3.486144        94.8628 
 1567   0.0000       3.489010        94.9408 
 1568   0.0000       3.491344        95.0043 
 1569   0.0000       3.495111        95.1068 
 1570   0.0000       3.498441        95.1974 
 1571   0.0000       3.501617        95.2838 
 1572   0.0000       3.503197        95.3268 
 1573   0.0000       3.506123        95.4065 
 1574   0.0000       3.510734        95.5319 
 1575   0.0000       3.513280        95.6012 
 1576   0.0000       3.516224        95.6813 
 1577   0.0000       3.518141        95.7335 
 1578   0.0000       3.521693        95.8301 
 1579   0.0000       3.523702        95.8848 
 1580   0.0000       3.525461        95.9327 
 1581   0.0000       3.528768        96.0227 
 1582   0.0000       3.531990        96.1103 
 1583   0.0000       3.534096        96.1676 
 1584   0.0000       3.536235        96.2259 
 1585   0.0000       3.537715        96.2661 
 1586   0.0000       3.542903        96.4073 
 1587   0.0000       3.544109        96.4401 
 1588   0.0000       3.547083        96.5210 
 1589   0.0000       3.548458        96.5585 
 1590   0.0000       3.550034        96.6013 
 1591   0.0000       3.551315        96.6362 
 1592   0.0000       3.556098        96.7663 
 1593   0.0000       3.558578        96.8338 
 1594   0.0000       3.560475        96.8855 
 1595   0.0000       3.563314        96.9627 
 1596   0.0000       3.567406        97.0740 
 1597   0.0000       3.569742        97.1376 
 1598   0.0000       3.572782        97.2203 
 1599   0.0000       3.574191        97.2587 
 1600   0.0000       3.575161        97.2851 
 1601   0.0000       3.581705        97.4632 
 1602   0.0000       3.583806        97.5203 
 1603   0.0000       3.586825        97.6025 
 1604   0.0000       3.588177        97.6393 
 1605   0.0000       3.590637        97.7062 
 1606   0.0000       3.593342        97.7798 
 1607   0.0000       3.595738        97.8450 
 1608   0.0000       3.600245        97.9677 
 1609   0.0000       3.603552        98.0576 
 1610   0.0000       3.607128        98.1550 
 1611   0.0000       3.609724        98.2256 
 1612   0.0000       3.612063        98.2892 
 1613   0.0000       3.614893        98.3662 
 1614   0.0000       3.616271        98.4037 
 1615   0.0000       3.620413        98.5165 
 1616   0.0000       3.623323        98.5956 
 1617   0.0000       3.625758        98.6619 
 1618   0.0000       3.629172        98.7548 
 1619   0.0000       3.632465        98.8444 
 1620   0.0000       3.634814        98.9083 
 1621   0.0000       3.636564        98.9559 
 1622   0.0000       3.640685        99.0681 
 1623   0.0000       3.643099        99.1338 
 1624   0.0000       3.645781        99.2067 
 1625   0.0000       3.650463        99.3341 
 1626   0.0000       3.651534        99.3633 
 1627   0.0000       3.659212        99.5722 
 1628   0.0000       3.663522        99.6895 
 1629   0.0000       3.666978        99.7835 
 1630   0.0000       3.671901        99.9175 
 1631   0.0000       3.673254        99.9543 
 1632   0.0000       3.676308       100.0374 
 1633   0.0000       3.678452       100.0958 
 1634   0.0000       3.679479       100.1237 
 1635   0.0000       3.682646       100.2099 
 1636   0.0000       3.688658       100.3735 
 1637   0.0000       3.690565       100.4254 
 1638   0.0000       3.692079       100.4666 
 1639   0.0000       3.696215       100.5791 
 1640   0.0000       3.699586       100.6709 
 1641   0.0000       3.704691       100.8098 
 1642   0.0000       3.705897       100.8426 
 1643   0.0000       3.707635       100.8899 
 1644   0.0000       3.712141       101.0125 
 1645   0.0000       3.716487       101.1308 
 1646   0.0000       3.721314       101.2621 
 1647   0.0000       3.723149       101.3120 
 1648   0.0000       3.726542       101.4044 
 1649   0.0000       3.728216       101.4499 
 1650   0.0000       3.732005       101.5530 
 1651   0.0000       3.734869       101.6309 
 1652   0.0000       3.736538       101.6764 
 1653   0.0000       3.739663       101.7614 
 1654   0.0000       3.748909       102.0130 
 1655   0.0000       3.753640       102.1417 
 1656   0.0000       3.757818       102.2554 
 1657   0.0000       3.763536       102.4110 
 1658   0.0000       3.764673       102.4420 
 1659   0.0000       3.766549       102.4930 
 1660   0.0000       3.771399       102.6250 
 1661   0.0000       3.775668       102.7411 
 1662   0.0000       3.776523       102.7644 
 1663   0.0000       3.784004       102.9680 
 1664   0.0000       3.787042       103.0507 
 1665   0.0000       3.788858       103.1001 
 1666   0.0000       3.792860       103.2090 
 1667   0.0000       3.798544       103.3636 
 1668   0.0000       3.802020       103.4582 
 1669   0.0000       3.804575       103.5277 
 1670   0.0000       3.810519       103.6895 
 1671   0.0000       3.812286       103.7376 
 1672   0.0000       3.817738       103.8859 
 1673   0.0000       3.820945       103.9732 
 1674   0.0000       3.822389       104.0125 
 1675   0.0000       3.831828       104.2693 
 1676   0.0000       3.833600       104.3176 
 1677   0.0000       3.835120       104.3589 
 1678   0.0000       3.838001       104.4373 
 1679   0.0000       3.844805       104.6225 
 1680   0.0000       3.847882       104.7062 
 1681   0.0000       3.852507       104.8321 
 1682   0.0000       3.859335       105.0179 
 1683   0.0000       3.861733       105.0831 
 1684   0.0000       3.863686       105.1362 
 1685   0.0000       3.866895       105.2236 
 1686   0.0000       3.869044       105.2820 
 1687   0.0000       3.869805       105.3028 
 1688   0.0000       3.876418       105.4827 
 1689   0.0000       3.886341       105.7527 
 1690   0.0000       3.889526       105.8394 
 1691   0.0000       3.891769       105.9004 
 1692   0.0000       3.893763       105.9547 
 1693   0.0000       3.899587       106.1132 
 1694   0.0000       3.902917       106.2038 
 1695   0.0000       3.906944       106.3134 
 1696   0.0000       3.910925       106.4217 
 1697   0.0000       3.913871       106.5018 
 1698   0.0000       3.916367       106.5698 
 1699   0.0000       3.923143       106.7542 
 1700   0.0000       3.925808       106.8267 
 1701   0.0000       3.931161       106.9723 
 1702   0.0000       3.931873       106.9917 
 1703   0.0000       3.938064       107.1602 
 1704   0.0000       3.941057       107.2416 
 1705   0.0000       3.943602       107.3109 
 1706   0.0000       3.947054       107.4048 
 1707   0.0000       3.948808       107.4525 
 1708   0.0000       3.952762       107.5601 
 1709   0.0000       3.955060       107.6227 
 1710   0.0000       3.955889       107.6452 
 1711   0.0000       3.958651       107.7204 
 1712   0.0000       3.961898       107.8087 
 1713   0.0000       3.967204       107.9531 
 1714   0.0000       3.968543       107.9895 
 1715   0.0000       3.971118       108.0596 
 1716   0.0000       3.973866       108.1344 
 1717   0.0000       3.979783       108.2954 
 1718   0.0000       3.986660       108.4825 
 1719   0.0000       3.987945       108.5175 
 1720   0.0000       3.992718       108.6474 
 1721   0.0000       3.995953       108.7354 
 1722   0.0000       4.002573       108.9156 
 1723   0.0000       4.004382       108.9648 
 1724   0.0000       4.008669       109.0814 
 1725   0.0000       4.013231       109.2056 
 1726   0.0000       4.016446       109.2931 
 1727   0.0000       4.019698       109.3815 
 1728   0.0000       4.020741       109.4099 
 1729   0.0000       4.023341       109.4807 
 1730   0.0000       4.034158       109.7750 
 1731   0.0000       4.036300       109.8333 
 1732   0.0000       4.039491       109.9201 
 1733   0.0000       4.040526       109.9483 
 1734   0.0000       4.045349       110.0795 
 1735   0.0000       4.047430       110.1362 
 1736   0.0000       4.050936       110.2316 
 1737   0.0000       4.051460       110.2458 
 1738   0.0000       4.057603       110.4130 
 1739   0.0000       4.062589       110.5487 
 1740   0.0000       4.066530       110.6559 
 1741   0.0000       4.074514       110.8732 
 1742   0.0000       4.078606       110.9845 
 1743   0.0000       4.079350       111.0048 
 1744   0.0000       4.083247       111.1108 
 1745   0.0000       4.091628       111.3389 
 1746   0.0000       4.093193       111.3814 
 1747   0.0000       4.098047       111.5135 
 1748   0.0000       4.100917       111.5916 
 1749   0.0000       4.103143       111.6522 
 1750   0.0000       4.111332       111.8750 
 1751   0.0000       4.114954       111.9736 
 1752   0.0000       4.119651       112.1014 
 1753   0.0000       4.124349       112.2292 
 1754   0.0000       4.126456       112.2866 
 1755   0.0000       4.133112       112.4677 
 1756   0.0000       4.135436       112.5309 
 1757   0.0000       4.137870       112.5972 
 1758   0.0000       4.141457       112.6948 
 1759   0.0000       4.142769       112.7305 
 1760   0.0000       4.148500       112.8864 
 1761   0.0000       4.153723       113.0285 
 1762   0.0000       4.159268       113.1794 
 1763   0.0000       4.163039       113.2820 
 1764   0.0000       4.167712       113.4092 
 1765   0.0000       4.170393       113.4822 
 1766   0.0000       4.176283       113.6425 
 1767   0.0000       4.177968       113.6883 
 1768   0.0000       4.186387       113.9174 
 1769   0.0000       4.188639       113.9787 
 1770   0.0000       4.193196       114.1027 
 1771   0.0000       4.196241       114.1855 
 1772   0.0000       4.203201       114.3749 
 1773   0.0000       4.204755       114.4172 
 1774   0.0000       4.213423       114.6531 
 1775   0.0000       4.218492       114.7910 
 1776   0.0000       4.224665       114.9590 
 1777   0.0000       4.228545       115.0646 
 1778   0.0000       4.230390       115.1148 
 1779   0.0000       4.235596       115.2564 
 1780   0.0000       4.243930       115.4832 
 1781   0.0000       4.251515       115.6896 
 1782   0.0000       4.252645       115.7204 
 1783   0.0000       4.254790       115.7787 
 1784   0.0000       4.259346       115.9027 
 1785   0.0000       4.263241       116.0087 
 1786   0.0000       4.269496       116.1789 
 1787   0.0000       4.278651       116.4280 
 1788   0.0000       4.279687       116.4562 
 1789   0.0000       4.285442       116.6128 
 1790   0.0000       4.289903       116.7342 
 1791   0.0000       4.298322       116.9633 
 1792   0.0000       4.304517       117.1319 
 1793   0.0000       4.310217       117.2870 
 1794   0.0000       4.319970       117.5523 
 1795   0.0000       4.321790       117.6019 
 1796   0.0000       4.326059       117.7180 
 1797   0.0000       4.336457       118.0010 
 1798   0.0000       4.339485       118.0834 
 1799   0.0000       4.341807       118.1466 
 1800   0.0000       4.349067       118.3441 
 1801   0.0000       4.353928       118.4764 
 1802   0.0000       4.365682       118.7963 
 1803   0.0000       4.368061       118.8610 
 1804   0.0000       4.369794       118.9081 
 1805   0.0000       4.376917       119.1020 
 1806   0.0000       4.386039       119.3502 
 1807   0.0000       4.389314       119.4393 
 1808   0.0000       4.396420       119.6327 
 1809   0.0000       4.402130       119.7881 
 1810   0.0000       4.405323       119.8749 
 1811   0.0000       4.416461       120.1780 
 1812   0.0000       4.429159       120.5236 
 1813   0.0000       4.435667       120.7006 
 1814   0.0000       4.439527       120.8057 
 1815   0.0000       4.447217       121.0149 
 1816   0.0000       4.450580       121.1064 
 1817   0.0000       4.469011       121.6080 
 1818   0.0000       4.471548       121.6770 
 1819   0.0000       4.477362       121.8352 
 1820   0.0000       4.478929       121.8779 
 1821   0.0000       4.489209       122.1576 
 1822   0.0000       4.494183       122.2929 
 1823   0.0000       4.500199       122.4567 
 1824   0.0000       4.505376       122.5975 
 1825   0.0000       4.511057       122.7521 
 1826   0.0000       4.514073       122.8342 
 1827   0.0000       4.528888       123.2373 
 1828   0.0000       4.530113       123.2706 
 1829   0.0000       4.535018       123.4041 
 1830   0.0000       4.539255       123.5194 
 1831   0.0000       4.545992       123.7027 
 1832   0.0000       4.550948       123.8376 
 1833   0.0000       4.554762       123.9414 
 1834   0.0000       4.562075       124.1404 
 1835   0.0000       4.565481       124.2331 
 1836   0.0000       4.576555       124.5344 
 1837   0.0000       4.577378       124.5568 
 1838   0.0000       4.582097       124.6852 
 1839   0.0000       4.586549       124.8063 
 1840   0.0000       4.592263       124.9618 
 1841   0.0000       4.597656       125.1086 
 1842   0.0000       4.600257       125.1794 
 1843   0.0000       4.602884       125.2508 
 1844   0.0000       4.610830       125.4671 
 1845   0.0000       4.626678       125.8983 
 1846   0.0000       4.630405       125.9997 
 1847   0.0000       4.638483       126.2195 
 1848   0.0000       4.644394       126.3804 
 1849   0.0000       4.646091       126.4266 
 1850   0.0000       4.652193       126.5926 
 1851   0.0000       4.658768       126.7715 
 1852   0.0000       4.662290       126.8674 
 1853   0.0000       4.664308       126.9223 
 1854   0.0000       4.678785       127.3162 
 1855   0.0000       4.680066       127.3511 
 1856   0.0000       4.686919       127.5375 
 1857   0.0000       4.692979       127.7024 
 1858   0.0000       4.703476       127.9881 
 1859   0.0000       4.708973       128.1377 
 1860   0.0000       4.712766       128.2409 
 1861   0.0000       4.718293       128.3913 
 1862   0.0000       4.725082       128.5760 
 1863   0.0000       4.734210       128.8244 
 1864   0.0000       4.743055       129.0651 
 1865   0.0000       4.746585       129.1611 
 1866   0.0000       4.755145       129.3941 
 1867   0.0000       4.767124       129.7200 
 1868   0.0000       4.776034       129.9625 
 1869   0.0000       4.779867       130.0668 
 1870   0.0000       4.784186       130.1843 
 1871   0.0000       4.792316       130.4055 
 1872   0.0000       4.802239       130.6756 
 1873   0.0000       4.811297       130.9221 
 1874   0.0000       4.813577       130.9841 
 1875   0.0000       4.821812       131.2082 
 1876   0.0000       4.825682       131.3135 
 1877   0.0000       4.832020       131.4859 
 1878   0.0000       4.837567       131.6369 
 1879   0.0000       4.846845       131.8894 
 1880   0.0000       4.848586       131.9367 
 1881   0.0000       4.852835       132.0524 
 1882   0.0000       4.857832       132.1883 
 1883   0.0000       4.863127       132.3324 
 1884   0.0000       4.872857       132.5972 
 1885   0.0000       4.874333       132.6373 
 1886   0.0000       4.879368       132.7744 
 1887   0.0000       4.884629       132.9175 
 1888   0.0000       4.888394       133.0200 
 1889   0.0000       4.891959       133.1170 
 1890   0.0000       4.903930       133.4427 
 1891   0.0000       4.905232       133.4782 
 1892   0.0000       4.912611       133.6789 
 1893   0.0000       4.916336       133.7803 
 1894   0.0000       4.925663       134.0341 
 1895   0.0000       4.936138       134.3192 
 1896   0.0000       4.941295       134.4595 
 1897   0.0000       4.945326       134.5692 
 1898   0.0000       4.949356       134.6788 
 1899   0.0000       4.959126       134.9447 
 1900   0.0000       4.962505       135.0366 
 1901   0.0000       4.967352       135.1685 
 1902   0.0000       4.969436       135.2252 
 1903   0.0000       4.969879       135.2373 
 1904   0.0000       4.980093       135.5152 
 1905   0.0000       4.984288       135.6294 
 1906   0.0000       4.988040       135.7315 
 1907   0.0000       4.996469       135.9608 
 1908   0.0000       5.001998       136.1113 
 1909   0.0000       5.003194       136.1438 
 1910   0.0000       5.007668       136.2656 
 1911   0.0000       5.011815       136.3784 
 1912   0.0000       5.015451       136.4774 
 1913   0.0000       5.019649       136.5916 
 1914   0.0000       5.028854       136.8421 
 1915   0.0000       5.030368       136.8833 
 1916   0.0000       5.037866       137.0873 
 1917   0.0000       5.041835       137.1953 
 1918   0.0000       5.048138       137.3668 
 1919   0.0000       5.060019       137.6901 
 1920   0.0000       5.066513       137.8668 
 1921   0.0000       5.068193       137.9125 
 1922   0.0000       5.070704       137.9809 
 1923   0.0000       5.076576       138.1407 
 1924   0.0000       5.088131       138.4551 
 1925   0.0000       5.089617       138.4955 
 1926   0.0000       5.097250       138.7032 
 1927   0.0000       5.106262       138.9485 
 1928   0.0000       5.108897       139.0202 
 1929   0.0000       5.114028       139.1598 
 1930   0.0000       5.118853       139.2911 
 1931   0.0000       5.122535       139.3913 
 1932   0.0000       5.123176       139.4087 
 1933   0.0000       5.129726       139.5869 
 1934   0.0000       5.134239       139.7097 
 1935   0.0000       5.134896       139.7276 
 1936   0.0000       5.141799       139.9155 
 1937   0.0000       5.145960       140.0287 
 1938   0.0000       5.157163       140.3335 
 1939   0.0000       5.165330       140.5558 
 1940   0.0000       5.167685       140.6199 
 1941   0.0000       5.171761       140.7308 
 1942   0.0000       5.175559       140.8341 
 1943   0.0000       5.177646       140.8909 
 1944   0.0000       5.183926       141.0618 
 1945   0.0000       5.190856       141.2504 
 1946   0.0000       5.195508       141.3769 
 1947   0.0000       5.197021       141.4181 
 1948   0.0000       5.203598       141.5971 
 1949   0.0000       5.204873       141.6318 
 1950   0.0000       5.210288       141.7792 
 1951   0.0000       5.213829       141.8755 
 1952   0.0000       5.220400       142.0543 
 1953   0.0000       5.225736       142.1995 
 1954   0.0000       5.226502       142.2203 
 1955   0.0000       5.234112       142.4274 
 1956   0.0000       5.237103       142.5088 
 1957   0.0000       5.241397       142.6257 
 1958   0.0000       5.242662       142.6601 
 1959   0.0000       5.247420       142.7896 
 1960   0.0000       5.248416       142.8167 
 1961   0.0000       5.256890       143.0472 
 1962   0.0000       5.259268       143.1119 
 1963   0.0000       5.263260       143.2206 
 1964   0.0000       5.265700       143.2870 
 1965   0.0000       5.266463       143.3078 
 1966   0.0000       5.267418       143.3337 
 1967   0.0000       5.273533       143.5001 
 1968   0.0000       5.278479       143.6347 
 1969   0.0000       5.285671       143.8304 
 1970   0.0000       5.289273       143.9284 
 1971   0.0000       5.291633       143.9926 
 1972   0.0000       5.297678       144.1572 
 1973   0.0000       5.299558       144.2083 
 1974   0.0000       5.304616       144.3459 
 1975   0.0000       5.307095       144.4134 
 1976   0.0000       5.314224       144.6074 
 1977   0.0000       5.321367       144.8017 
 1978   0.0000       5.326115       144.9310 
 1979   0.0000       5.328264       144.9894 
 1980   0.0000       5.332747       145.1114 
 1981   0.0000       5.333937       145.1438 
 1982   0.0000       5.334459       145.1580 
 1983   0.0000       5.342957       145.3892 
 1984   0.0000       5.347717       145.5188 
 1985   0.0000       5.349416       145.5650 
 1986   0.0000       5.352664       145.6534 
 1987   0.0000       5.358692       145.8174 
 1988   0.0000       5.365756       146.0096 
 1989   0.0000       5.372646       146.1971 
 1990   0.0000       5.375831       146.2838 
 1991   0.0000       5.380341       146.4065 
 1992   0.0000       5.382202       146.4572 
 1993   0.0000       5.384105       146.5090 
 1994   0.0000       5.388395       146.6257 
 1995   0.0000       5.391956       146.7226 
 1996   0.0000       5.395910       146.8302 
 1997   0.0000       5.398538       146.9017 
 1998   0.0000       5.400350       146.9510 
 1999   0.0000       5.407320       147.1407 
 2000   0.0000       5.409457       147.1988 
 2001   0.0000       5.410667       147.2317 
 2002   0.0000       5.416762       147.3976 
 2003   0.0000       5.425488       147.6350 
 2004   0.0000       5.430767       147.7787 
 2005   0.0000       5.433852       147.8626 
 2006   0.0000       5.444306       148.1471 
 2007   0.0000       5.446524       148.2074 
 2008   0.0000       5.448935       148.2731 
 2009   0.0000       5.451529       148.3437 
 2010   0.0000       5.455309       148.4465 
 2011   0.0000       5.457341       148.5018 
 2012   0.0000       5.459584       148.5628 
 2013   0.0000       5.464143       148.6869 
 2014   0.0000       5.466859       148.7608 
 2015   0.0000       5.474773       148.9761 
 2016   0.0000       5.480491       149.1318 
 2017   0.0000       5.485163       149.2589 
 2018   0.0000       5.487532       149.3233 
 2019   0.0000       5.493431       149.4839 
 2020   0.0000       5.498177       149.6130 
 2021   0.0000       5.500054       149.6641 
 2022   0.0000       5.503952       149.7701 
 2023   0.0000       5.507532       149.8676 
 2024   0.0000       5.516036       150.0990 
 2025   0.0000       5.519498       150.1932 
 2026   0.0000       5.524358       150.3254 
 2027   0.0000       5.529773       150.4728 
 2028   0.0000       5.531906       150.5308 
 2029   0.0000       5.533694       150.5795 
 2030   0.0000       5.538808       150.7186 
 2031   0.0000       5.543365       150.8426 
 2032   0.0000       5.544878       150.8838 
 2033   0.0000       5.549321       151.0047 
 2034   0.0000       5.551323       151.0592 
 2035   0.0000       5.556192       151.1917 
 2036   0.0000       5.558428       151.2525 
 2037   0.0000       5.563985       151.4037 
 2038   0.0000       5.566366       151.4685 
 2039   0.0000       5.569398       151.5510 
 2040   0.0000       5.573780       151.6703 
 2041   0.0000       5.574532       151.6907 
 2042   0.0000       5.577109       151.7608 
 2043   0.0000       5.578705       151.8043 
 2044   0.0000       5.584875       151.9722 
 2045   0.0000       5.588756       152.0778 
 2046   0.0000       5.592023       152.1667 
 2047   0.0000       5.592393       152.1768 
 2048   0.0000       5.596127       152.2783 
 2049   0.0000       5.599683       152.3751 
 2050   0.0000       5.602201       152.4436 
 2051   0.0000       5.603061       152.4671 
 2052   0.0000       5.605345       152.5292 
 2053   0.0000       5.616589       152.8351 
 2054   0.0000       5.617449       152.8586 
 2055   0.0000       5.623232       153.0159 
 2056   0.0000       5.626692       153.1101 
 2057   0.0000       5.627996       153.1455 
 2058   0.0000       5.630470       153.2129 
 2059   0.0000       5.633789       153.3032 
 2060   0.0000       5.636029       153.3642 
 2061   0.0000       5.639776       153.4661 
 2062   0.0000       5.642675       153.5450 
 2063   0.0000       5.644223       153.5871 
 2064   0.0000       5.651554       153.7866 
 2065   0.0000       5.654751       153.8736 
 2066   0.0000       5.656869       153.9312 
 2067   0.0000       5.660824       154.0389 
 2068   0.0000       5.664840       154.1481 
 2069   0.0000       5.668969       154.2605 
 2070   0.0000       5.672143       154.3469 
 2071   0.0000       5.678134       154.5099 
 2072   0.0000       5.681627       154.6049 
 2073   0.0000       5.682388       154.6256 
 2074   0.0000       5.685167       154.7013 
 2075   0.0000       5.690867       154.8564 
 2076   0.0000       5.694440       154.9536 
 2077   0.0000       5.697050       155.0246 
 2078   0.0000       5.700316       155.1135 
 2079   0.0000       5.703253       155.1934 
 2080   0.0000       5.707131       155.2989 
 2081   0.0000       5.708614       155.3393 
 2082   0.0000       5.712965       155.4577 
 2083   0.0000       5.719075       155.6240 
 2084   0.0000       5.721224       155.6824 
 2085   0.0000       5.726178       155.8172 
 2086   0.0000       5.728659       155.8847 
 2087   0.0000       5.730374       155.9314 
 2088   0.0000       5.734497       156.0436 
 2089   0.0000       5.737042       156.1129 
 2090   0.0000       5.738077       156.1410 
 2091   0.0000       5.740991       156.2203 
 2092   0.0000       5.745213       156.3352 
 2093   0.0000       5.750739       156.4856 
 2094   0.0000       5.752214       156.5257 
 2095   0.0000       5.758724       156.7029 
 2096   0.0000       5.764432       156.8582 
 2097   0.0000       5.765784       156.8949 
 2098   0.0000       5.770295       157.0177 
 2099   0.0000       5.775128       157.1492 
 2100   0.0000       5.777420       157.2116 
 2101   0.0000       5.778953       157.2533 
 2102   0.0000       5.784119       157.3939 
 2103   0.0000       5.790510       157.5678 
 2104   0.0000       5.793872       157.6593 
 2105   0.0000       5.799326       157.8077 
 2106   0.0000       5.801087       157.8556 
 2107   0.0000       5.809865       158.0945 
 2108   0.0000       5.810900       158.1226 
 2109   0.0000       5.817043       158.2898 
 2110   0.0000       5.818799       158.3376 
 2111   0.0000       5.829868       158.6388 
 2112   0.0000       5.836168       158.8102 
 2113   0.0000       5.838627       158.8771 
 2114   0.0000       5.842490       158.9822 
 2115   0.0000       5.842725       158.9886 
 2116   0.0000       5.847344       159.1143 
 2117   0.0000       5.854874       159.3192 
 2118   0.0000       5.856173       159.3546 
 2119   0.0000       5.858644       159.4218 
 2120   0.0000       5.863353       159.5499 
 2121   0.0000       5.866635       159.6392 
 2122   0.0000       5.869130       159.7071 
 2123   0.0000       5.872002       159.7853 
 2124   0.0000       5.873598       159.8287 
 2125   0.0000       5.878027       159.9492 
 2126   0.0000       5.879850       159.9989 
 2127   0.0000       5.886049       160.1675 
 2128   0.0000       5.889513       160.2618 
 2129   0.0000       5.893035       160.3576 
 2130   0.0000       5.895832       160.4338 
 2131   0.0000       5.898930       160.5180 
 2132   0.0000       5.900350       160.5567 
 2133   0.0000       5.905816       160.7054 
 2134   0.0000       5.906668       160.7286 
 2135   0.0000       5.908958       160.7909 
 2136   0.0000       5.912220       160.8797 
 2137   0.0000       5.919015       161.0646 
 2138   0.0000       5.920490       161.1047 
 2139   0.0000       5.923513       161.1870 
 2140   0.0000       5.924377       161.2105 
 2141   0.0000       5.926719       161.2742 
 2142   0.0000       5.930023       161.3641 
 2143   0.0000       5.931115       161.3938 
 2144   0.0000       5.937470       161.5668 
 2145   0.0000       5.938402       161.5921 
 2146   0.0000       5.940657       161.6535 
 2147   0.0000       5.943529       161.7316 
 2148   0.0000       5.944313       161.7530 
 2149   0.0000       5.948483       161.8665 
 2150   0.0000       5.951505       161.9487 
 2151   0.0000       5.953883       162.0134 
 2152   0.0000       5.955619       162.0606 
 2153   0.0000       5.958350       162.1349 
 2154   0.0000       5.959000       162.1526 
 2155   0.0000       5.963665       162.2796 
 2156   0.0000       5.964931       162.3140 
 2157   0.0000       5.967041       162.3715 
 2158   0.0000       5.970113       162.4550 
 2159   0.0000       5.973371       162.5437 
 2160   0.0000       5.977683       162.6610 
 2161   0.0000       5.980336       162.7332 
 2162   0.0000       5.982837       162.8013 
 2163   0.0000       5.983806       162.8276 
 2164   0.0000       5.985789       162.8816 
 2165   0.0000       5.988940       162.9673 
 2166   0.0000       5.990914       163.0210 
 2167   0.0000       5.991381       163.0338 
 2168   0.0000       5.994860       163.1284 
 2169   0.0000       5.996092       163.1620 
 2170   0.0000       6.001331       163.3045 
 2171   0.0000       6.004656       163.3950 
 2172   0.0000       6.005761       163.4251 
 2173   0.0000       6.008294       163.4940 
 2174   0.0000       6.009996       163.5403 
 2175   0.0000       6.013564       163.6374 
 2176   0.0000       6.014548       163.6642 
 2177   0.0000       6.017495       163.7444 
 2178   0.0000       6.021175       163.8445 
 2179   0.0000       6.022916       163.8919 
 2180   0.0000       6.024024       163.9220 
 2181   0.0000       6.024534       163.9359 
 2182   0.0000       6.027842       164.0259 
 2183   0.0000       6.034059       164.1951 
 2184   0.0000       6.035667       164.2389 
 2185   0.0000       6.037662       164.2931 
 2186   0.0000       6.041231       164.3903 
 2187   0.0000       6.042172       164.4158 
 2188   0.0000       6.044117       164.4688 
 2189   0.0000       6.050360       164.6387 
 2190   0.0000       6.052345       164.6927 
 2191   0.0000       6.053102       164.7133 
 2192   0.0000       6.054085       164.7400 
 2193   0.0000       6.058817       164.8688 
 2194   0.0000       6.060723       164.9207 
 2195   0.0000       6.063353       164.9922 
 2196   0.0000       6.066224       165.0704 
 2197   0.0000       6.068755       165.1392 
 2198   0.0000       6.072212       165.2333 
 2199   0.0000       6.074254       165.2889 
 2200   0.0000       6.077631       165.3808 
 2201   0.0000       6.080860       165.4686 
 2202   0.0000       6.082041       165.5007 
 2203   0.0000       6.084423       165.5656 
 2204   0.0000       6.085109       165.5842 
 2205   0.0000       6.088496       165.6764 
 2206   0.0000       6.091472       165.7574 
 2207   0.0000       6.093434       165.8108 
 2208   0.0000       6.095026       165.8541 
 2209   0.0000       6.097610       165.9244 
 2210   0.0000       6.100469       166.0022 
 2211   0.0000       6.104030       166.0991 
 2212   0.0000       6.105812       166.1476 
 2213   0.0000       6.109051       166.2357 
 2214   0.0000       6.111507       166.3026 
 2215   0.0000       6.113612       166.3598 
 2216   0.0000       6.115319       166.4063 
 2217   0.0000       6.116365       166.4347 
 2218   0.0000       6.119158       166.5108 
 2219   0.0000       6.120883       166.5577 
 2220   0.0000       6.123344       166.6247 
 2221   0.0000       6.129800       166.8004 
 2222   0.0000       6.131770       166.8539 
 2223   0.0000       6.134918       166.9396 
 2224   0.0000       6.136584       166.9850 
 2225   0.0000       6.140925       167.1031 
 2226   0.0000       6.142962       167.1585 
 2227   0.0000       6.145184       167.2190 
 2228   0.0000       6.147549       167.2833 
 2229   0.0000       6.152699       167.4235 
 2230   0.0000       6.155097       167.4887 
 2231   0.0000       6.159207       167.6005 
 2232   0.0000       6.160139       167.6259 
 2233   0.0000       6.163856       167.7271 
 2234   0.0000       6.165512       167.7721 
 2235   0.0000       6.167434       167.8244 
 2236   0.0000       6.169840       167.8899 
 2237   0.0000       6.171772       167.9425 
 2238   0.0000       6.175323       168.0391 
 2239   0.0000       6.177670       168.1029 
 2240   0.0000       6.179169       168.1437 
 2241   0.0000       6.180486       168.1796 
 2242   0.0000       6.182021       168.2213 
 2243   0.0000       6.184064       168.2769 
 2244   0.0000       6.185924       168.3276 
 2245   0.0000       6.187862       168.3803 
 2246   0.0000       6.190305       168.4468 
 2247   0.0000       6.190930       168.4638 
 2248   0.0000       6.191812       168.4878 
 2249   0.0000       6.194474       168.5602 
 2250   0.0000       6.196480       168.6148 
 2251   0.0000       6.201134       168.7414 
 2252   0.0000       6.201546       168.7526 
 2253   0.0000       6.206817       168.8961 
 2254   0.0000       6.207240       168.9076 
 2255   0.0000       6.210017       168.9831 
 2256   0.0000       6.212020       169.0377 
 2257   0.0000       6.214232       169.0979 
 2258   0.0000       6.218338       169.2096 
 2259   0.0000       6.222765       169.3300 
 2260   0.0000       6.225489       169.4042 
 2261   0.0000       6.226194       169.4234 
 2262   0.0000       6.229227       169.5059 
 2263   0.0000       6.231210       169.5598 
 2264   0.0000       6.233478       169.6216 
 2265   0.0000       6.234872       169.6595 
 2266   0.0000       6.237528       169.7318 
 2267   0.0000       6.239109       169.7748 
 2268   0.0000       6.239984       169.7986 
 2269   0.0000       6.246015       169.9627 
 2270   0.0000       6.247939       170.0151 
 2271   0.0000       6.249761       170.0646 
 2272   0.0000       6.253108       170.1557 
 2273   0.0000       6.254321       170.1887 
 2274   0.0000       6.258210       170.2946 
 2275   0.0000       6.259852       170.3392 
 2276   0.0000       6.263323       170.4337 
 2277   0.0000       6.263957       170.4509 
 2278   0.0000       6.267518       170.5478 
 2279   0.0000       6.268864       170.5845 
 2280   0.0000       6.271996       170.6697 
 2281   0.0000       6.273000       170.6970 
 2282   0.0000       6.274667       170.7424 
 2283   0.0000       6.277146       170.8098 
 2284   0.0000       6.279211       170.8660 
 2285   0.0000       6.281486       170.9279 
 2286   0.0000       6.283735       170.9891 
 2287   0.0000       6.285414       171.0348 
 2288   0.0000       6.289409       171.1435 
 2289   0.0000       6.291580       171.2026 
 2290   0.0000       6.292253       171.2209 
 2291   0.0000       6.293560       171.2565 
 2292   0.0000       6.298351       171.3868 
 2293   0.0000       6.299093       171.4070 
 2294   0.0000       6.299580       171.4203 
 2295   0.0000       6.303253       171.5202 
 2296   0.0000       6.307676       171.6406 
 2297   0.0000       6.310699       171.7229 
 2298   0.0000       6.312401       171.7692 
 2299   0.0000       6.313263       171.7926 
 2300   0.0000       6.315733       171.8598 
 2301   0.0000       6.317067       171.8961 
 2302   0.0000       6.319832       171.9714 
 2303   0.0000       6.325086       172.1144 
 2304   0.0000       6.326710       172.1585 
 2305   0.0000       6.327165       172.1709 
 2306   0.0000       6.328115       172.1968 
 2307   0.0000       6.331255       172.2822 
 2308   0.0000       6.333079       172.3318 
 2309   0.0000       6.337784       172.4599 
 2310   0.0000       6.339628       172.5101 
 2311   0.0000       6.342915       172.5995 
 2312   0.0000       6.344931       172.6544 
 2313   0.0000       6.347718       172.7302 
 2314   0.0000       6.349608       172.7816 
 2315   0.0000       6.350582       172.8081 
 2316   0.0000       6.351064       172.8212 
 2317   0.0000       6.354630       172.9183 
 2318   0.0000       6.355602       172.9447 
 2319   0.0000       6.357241       172.9893 
 2320   0.0000       6.359584       173.0531 
 2321   0.0000       6.361558       173.1068 
 2322   0.0000       6.364782       173.1945 
 2323   0.0000       6.370009       173.3368 
 2324   0.0000       6.371878       173.3876 
 2325   0.0000       6.373645       173.4357 
 2326   0.0000       6.374329       173.4543 
 2327   0.0000       6.377164       173.5315 
 2328   0.0000       6.379309       173.5898 
 2329   0.0000       6.381817       173.6581 
 2330   0.0000       6.384568       173.7329 
 2331   0.0000       6.389008       173.8537 
 2332   0.0000       6.390648       173.8984 
 2333   0.0000       6.392230       173.9414 
 2334   0.0000       6.394583       174.0055 
 2335   0.0000       6.399150       174.1297 
 2336   0.0000       6.401029       174.1808 
 2337   0.0000       6.405030       174.2897 
 2338   0.0000       6.406159       174.3205 
 2339   0.0000       6.408871       174.3943 
 2340   0.0000       6.410467       174.4377 
 2341   0.0000       6.412284       174.4871 
 2342   0.0000       6.413150       174.5107 
 2343   0.0000       6.418043       174.6438 
 2344   0.0000       6.420527       174.7114 
 2345   0.0000       6.421730       174.7442 
 2346   0.0000       6.422913       174.7764 
 2347   0.0000       6.425089       174.8356 
 2348   0.0000       6.427869       174.9112 
 2349   0.0000       6.428474       174.9277 
 2350   0.0000       6.431133       175.0000 
 2351   0.0000       6.432626       175.0407 
 2352   0.0000       6.435671       175.1235 
 2353   0.0000       6.437444       175.1718 
 2354   0.0000       6.439683       175.2327 
 2355   0.0000       6.441457       175.2810 
 2356   0.0000       6.444858       175.3735 
 2357   0.0000       6.446037       175.4056 
 2358   0.0000       6.449024       175.4869 
 2359   0.0000       6.450390       175.5240 
 2360   0.0000       6.452489       175.5812 
 2361   0.0000       6.455716       175.6690 
 2362   0.0000       6.457389       175.7145 
 2363   0.0000       6.461457       175.8252 
 2364   0.0000       6.464636       175.9117 
 2365   0.0000       6.469252       176.0373 
 2366   0.0000       6.469546       176.0453 
 2367   0.0000       6.470963       176.0839 
 2368   0.0000       6.474951       176.1924 
 2369   0.0000       6.478449       176.2876 
 2370   0.0000       6.479572       176.3181 
 2371   0.0000       6.483305       176.4197 
 2372   0.0000       6.486278       176.5006 
 2373   0.0000       6.490536       176.6165 
 2374   0.0000       6.493724       176.7032 
 2375   0.0000       6.496098       176.7678 
 2376   0.0000       6.498545       176.8344 
 2377   0.0000       6.500930       176.8993 
 2378   0.0000       6.503735       176.9756 
 2379   0.0000       6.504045       176.9841 
 2380   0.0000       6.509406       177.1299 
 2381   0.0000       6.512152       177.2047 
 2382   0.0000       6.514893       177.2793 
 2383   0.0000       6.520192       177.4234 
 2384   0.0000       6.521739       177.4655 
 2385   0.0000       6.524980       177.5537 
 2386   0.0000       6.526625       177.5985 
 2387   0.0000       6.530435       177.7022 
 2388   0.0000       6.532472       177.7576 
 2389   0.0000       6.532930       177.7701 
 2390   0.0000       6.534835       177.8219 
 2391   0.0000       6.537761       177.9015 
 2392   0.0000       6.542290       178.0248 
 2393   0.0000       6.544153       178.0754 
 2394   0.0000       6.546913       178.1506 
 2395   0.0000       6.550072       178.2365 
 2396   0.0000       6.551793       178.2833 
 2397   0.0000       6.554120       178.3467 
 2398   0.0000       6.557704       178.4442 
 2399   0.0000       6.562032       178.5620 
 2400   0.0000       6.564533       178.6300 
 2401   0.0000       6.568196       178.7297 
 2402   0.0000       6.570246       178.7855 
 2403   0.0000       6.573361       178.8702 
 2404   0.0000       6.579733       179.0436 
 2405   0.0000       6.583630       179.1497 
 2406   0.0000       6.585352       179.1965 
 2407   0.0000       6.587302       179.2496 
 2408   0.0000       6.589754       179.3163 
 2409   0.0000       6.591917       179.3752 
 2410   0.0000       6.596548       179.5012 
 2411   0.0000       6.600025       179.5958 
 2412   0.0000       6.604344       179.7133 
 2413   0.0000       6.606893       179.7827 
 2414   0.0000       6.608418       179.8242 
 2415   0.0000       6.610717       179.8868 
 2416   0.0000       6.616354       180.0402 
 2417   0.0000       6.618697       180.1039 
 2418   0.0000       6.622644       180.2113 
 2419   0.0000       6.623812       180.2431 
 2420   0.0000       6.624612       180.2649 
 2421   0.0000       6.628038       180.3581 
 2422   0.0000       6.633243       180.4997 
 2423   0.0000       6.636919       180.5997 
 2424   0.0000       6.638978       180.6558 
 2425   0.0000       6.642545       180.7528 
 2426   0.0000       6.646809       180.8689 
 2427   0.0000       6.649934       180.9539 
 2428   0.0000       6.650912       180.9805 
 2429   0.0000       6.654431       181.0763 
 2430   0.0000       6.656368       181.1290 
 2431   0.0000       6.659328       181.2095 
 2432   0.0000       6.660131       181.2314 
 2433   0.0000       6.661502       181.2687 
 2434   0.0000       6.665428       181.3755 
 2435   0.0000       6.667609       181.4349 
 2436   0.0000       6.673182       181.5865 
 2437   0.0000       6.676078       181.6653 
 2438   0.0000       6.677158       181.6947 
 2439   0.0000       6.680263       181.7792 
 2440   0.0000       6.682280       181.8341 
 2441   0.0000       6.684049       181.8822 
 2442   0.0000       6.688793       182.0113 
 2443   0.0000       6.689741       182.0371 
 2444   0.0000       6.691689       182.0901 
 2445   0.0000       6.696387       182.2179 
 2446   0.0000       6.699351       182.2986 
 2447   0.0000       6.702896       182.3951 
 2448   0.0000       6.704169       182.4297 
 2449   0.0000       6.705266       182.4596 
 2450   0.0000       6.707226       182.5129 
 2451   0.0000       6.710973       182.6149 
 2452   0.0000       6.711679       182.6341 
 2453   0.0000       6.716280       182.7593 
 2454   0.0000       6.718512       182.8200 
 2455   0.0000       6.722072       182.9169 
 2456   0.0000       6.723781       182.9634 
 2457   0.0000       6.726441       183.0358 
 2458   0.0000       6.728256       183.0852 
 2459   0.0000       6.732269       183.1944 
 2460   0.0000       6.736058       183.2975 
 2461   0.0000       6.739648       183.3952 
 2462   0.0000       6.741385       183.4424 
 2463   0.0000       6.743235       183.4928 
 2464   0.0000       6.745254       183.5477 
 2465   0.0000       6.746555       183.5831 
 2466   0.0000       6.752899       183.7557 
 2467   0.0000       6.755062       183.8146 
 2468   0.0000       6.756594       183.8563 
 2469   0.0000       6.761166       183.9807 
 2470   0.0000       6.763689       184.0493 
 2471   0.0000       6.766357       184.1219 
 2472   0.0000       6.768924       184.1918 
 2473   0.0000       6.772845       184.2985 
 2474   0.0000       6.774971       184.3563 
 2475   0.0000       6.776869       184.4080 
 2476   0.0000       6.779589       184.4820 
 2477   0.0000       6.779974       184.4925 
 2478   0.0000       6.784588       184.6180 
 2479   0.0000       6.787013       184.6840 
 2480   0.0000       6.789804       184.7600 
 2481   0.0000       6.791339       184.8017 
 2482   0.0000       6.792176       184.8245 
 2483   0.0000       6.796208       184.9342 
 2484   0.0000       6.798305       184.9913 
 2485   0.0000       6.801057       185.0662 
 2486   0.0000       6.803047       185.1203 
 2487   0.0000       6.804648       185.1639 
 2488   0.0000       6.808412       185.2663 
 2489   0.0000       6.811451       185.3490 
 2490   0.0000       6.816318       185.4814 
 2491   0.0000       6.817827       185.5225 
 2492   0.0000       6.822414       185.6473 
 2493   0.0000       6.825090       185.7201 
 2494   0.0000       6.829096       185.8291 
 2495   0.0000       6.830306       185.8621 
 2496   0.0000       6.834748       185.9830 
 2497   0.0000       6.835808       186.0118 
 2498   0.0000       6.838063       186.0731 
 2499   0.0000       6.841617       186.1699 
 2500   0.0000       6.844733       186.2547 
 2501   0.0000       6.847744       186.3366 
 2502   0.0000       6.849740       186.3909 
 2503   0.0000       6.854822       186.5292 
 2504   0.0000       6.858146       186.6196 
 2505   0.0000       6.861148       186.7013 
 2506   0.0000       6.864567       186.7944 
 2507   0.0000       6.866269       186.8407 
 2508   0.0000       6.869592       186.9311 
 2509   0.0000       6.871044       186.9706 
 2510   0.0000       6.873704       187.0430 
 2511   0.0000       6.879489       187.2004 
 2512   0.0000       6.879812       187.2092 
 2513   0.0000       6.883965       187.3222 
 2514   0.0000       6.889577       187.4749 
 2515   0.0000       6.891175       187.5184 
 2516   0.0000       6.895305       187.6308 
 2517   0.0000       6.898274       187.7116 
 2518   0.0000       6.903399       187.8510 
 2519   0.0000       6.905254       187.9015 
 2520   0.0000       6.913521       188.1265 
 2521   0.0000       6.914823       188.1619 
 2522   0.0000       6.916695       188.2128 
 2523   0.0000       6.926916       188.4910 
 2524   0.0000       6.928612       188.5371 
 2525   0.0000       6.930799       188.5966 
 2526   0.0000       6.938109       188.7955 
 2527   0.0000       6.941587       188.8902 
 2528   0.0000       6.943375       188.9388 
 2529   0.0000       6.948367       189.0747 
 2530   0.0000       6.956360       189.2922 
 2531   0.0000       6.958944       189.3625 
 2532   0.0000       6.962760       189.4663 
 2533   0.0000       6.963710       189.4922 
 2534   0.0000       6.968565       189.6243 
 2535   0.0000       6.975530       189.8138 
 2536   0.0000       6.983988       190.0440 
 2537   0.0000       6.987392       190.1366 
 2538   0.0000       6.989892       190.2046 
 2539   0.0000       6.996883       190.3949 
 2540   0.0000       7.000192       190.4849 
 2541   0.0000       7.004139       190.5923 
 2542   0.0000       7.005336       190.6249 
 2543   0.0000       7.009625       190.7416 
 2544   0.0000       7.016267       190.9223 
 2545   0.0000       7.016931       190.9404 
 2546   0.0000       7.021677       191.0695 
 2547   0.0000       7.024464       191.1454 
 2548   0.0000       7.028841       191.2645 
 2549   0.0000       7.030139       191.2998 
 2550   0.0000       7.033083       191.3799 
 2551   0.0000       7.035672       191.4504 
 2552   0.0000       7.037667       191.5046 
 2553   0.0000       7.038723       191.5334 
 2554   0.0000       7.043112       191.6528 
 2555   0.0000       7.044991       191.7039 
 2556   0.0000       7.047841       191.7815 
 2557   0.0000       7.055192       191.9815 
 2558   0.0000       7.056652       192.0213 
 2559   0.0000       7.059561       192.1004 
 2560   0.0000       7.063552       192.2090 
 2561   0.0000       7.067684       192.3215 
 2562   0.0000       7.072553       192.4540 
 2563   0.0000       7.074986       192.5202 
 2564   0.0000       7.079915       192.6543 
 2565   0.0000       7.083927       192.7635 
 2566   0.0000       7.087233       192.8534 
 2567   0.0000       7.091393       192.9666 
 2568   0.0000       7.094594       193.0537 
 2569   0.0000       7.098627       193.1635 
 2570   0.0000       7.100126       193.2042 
 2571   0.0000       7.102163       193.2597 
 2572   0.0000       7.105855       193.3602 
 2573   0.0000       7.109960       193.4718 
 2574   0.0000       7.112362       193.5372 
 2575   0.0000       7.114037       193.5828 
 2576   0.0000       7.114218       193.5877 
 2577   0.0000       7.121525       193.7865 
 2578   0.0000       7.125624       193.8981 
 2579   0.0000       7.128796       193.9844 
 2580   0.0000       7.131301       194.0526 
 2581   0.0000       7.133151       194.1029 
 2582   0.0000       7.135684       194.1718 
 2583   0.0000       7.140882       194.3133 
 2584   0.0000       7.143232       194.3772 
 2585   0.0000       7.145715       194.4448 
 2586   0.0000       7.149231       194.5405 
 2587   0.0000       7.151637       194.6059 
 2588   0.0000       7.153536       194.6576 
 2589   0.0000       7.155792       194.7190 
 2590   0.0000       7.162709       194.9072 
 2591   0.0000       7.166017       194.9972 
 2592   0.0000       7.172605       195.1765 
 2593   0.0000       7.175022       195.2423 
 2594   0.0000       7.179183       195.3555 
 2595   0.0000       7.181066       195.4067 
 2596   0.0000       7.187043       195.5694 
 2597   0.0000       7.188791       195.6170 
 2598   0.0000       7.192315       195.7128 
 2599   0.0000       7.194400       195.7696 
 2600   0.0000       7.199097       195.8974 
 2601   0.0000       7.200961       195.9481 
 2602   0.0000       7.204650       196.0485 
 2603   0.0000       7.206190       196.0904 
 2604   0.0000       7.212754       196.2690 
 2605   0.0000       7.215341       196.3394 
 2606   0.0000       7.216496       196.3708 
 2607   0.0000       7.219263       196.4461 
 2608   0.0000       7.226988       196.6563 
 2609   0.0000       7.230967       196.7646 
 2610   0.0000       7.235655       196.8922 
 2611   0.0000       7.243593       197.1082 
 2612   0.0000       7.246710       197.1930 
 2613   0.0000       7.252396       197.3477 
 2614   0.0000       7.257264       197.4802 
 2615   0.0000       7.262392       197.6197 
 2616   0.0000       7.266241       197.7245 
 2617   0.0000       7.269493       197.8130 
 2618   0.0000       7.270041       197.8279 
 2619   0.0000       7.276808       198.0120 
 2620   0.0000       7.280801       198.1207 
 2621   0.0000       7.283660       198.1985 
 2622   0.0000       7.288293       198.3245 
 2623   0.0000       7.289401       198.3547 
 2624   0.0000       7.295106       198.5099 
 2625   0.0000       7.295717       198.5265 
 2626   0.0000       7.300145       198.6471 
 2627   0.0000       7.303869       198.7484 
 2628   0.0000       7.308141       198.8646 
 2629   0.0000       7.313721       199.0165 
 2630   0.0000       7.314096       199.0267 
 2631   0.0000       7.316632       199.0957 
 2632   0.0000       7.323277       199.2765 
 2633   0.0000       7.326846       199.3736 
 2634   0.0000       7.332868       199.5375 
 2635   0.0000       7.338496       199.6906 
 2636   0.0000       7.344540       199.8551 
 2637   0.0000       7.346566       199.9102 
 2638   0.0000       7.350881       200.0276 
 2639   0.0000       7.353312       200.0938 
 2640   0.0000       7.359554       200.2636 
 2641   0.0000       7.362148       200.3342 
 2642   0.0000       7.369814       200.5428 
 2643   0.0000       7.371303       200.5833 
 2644   0.0000       7.376930       200.7365 
 2645   0.0000       7.384520       200.9430 
 2646   0.0000       7.386692       201.0021 
 2647   0.0000       7.396594       201.2716 
 2648   0.0000       7.397331       201.2916 
 2649   0.0000       7.403469       201.4586 
 2650   0.0000       7.406241       201.5341 
 2651   0.0000       7.414762       201.7659 
 2652   0.0000       7.417952       201.8527 
 2653   0.0000       7.420891       201.9327 
 2654   0.0000       7.426268       202.0790 
 2655   0.0000       7.428658       202.1441 
 2656   0.0000       7.432021       202.2356 
 2657   0.0000       7.436385       202.3543 
 2658   0.0000       7.438142       202.4021 
 2659   0.0000       7.443731       202.5542 
 2660   0.0000       7.449479       202.7106 
 2661   0.0000       7.455803       202.8827 
 2662   0.0000       7.457891       202.9395 
 2663   0.0000       7.465008       203.1332 
 2664   0.0000       7.466509       203.1740 
 2665   0.0000       7.468571       203.2301 
 2666   0.0000       7.471117       203.2994 
 2667   0.0000       7.474367       203.3879 
 2668   0.0000       7.477166       203.4640 
 2669   0.0000       7.477957       203.4856 
 2670   0.0000       7.481597       203.5846 
 2671   0.0000       7.489663       203.8041 
 2672   0.0000       7.492769       203.8886 
 2673   0.0000       7.494779       203.9433 
 2674   0.0000       7.496546       203.9914 
 2675   0.0000       7.502577       204.1555 
 2676   0.0000       7.504849       204.2173 
 2677   0.0000       7.506790       204.2701 
 2678   0.0000       7.510035       204.3584 
 2679   0.0000       7.514149       204.4704 
 2680   0.0000       7.519666       204.6205 
 2681   0.0000       7.523286       204.7190 
 2682   0.0000       7.524833       204.7611 
 2683   0.0000       7.526076       204.7950 
 2684   0.0000       7.530101       204.9045 
 2685   0.0000       7.535012       205.0381 
 2686   0.0000       7.535449       205.0500 
 2687   0.0000       7.541133       205.2047 
 2688   0.0000       7.544262       205.2898 
 2689   0.0000       7.547642       205.3818 
 2690   0.0000       7.549296       205.4268 
 2691   0.0000       7.554054       205.5563 
 2692   0.0000       7.555988       205.6089 
 2693   0.0000       7.560860       205.7415 
 2694   0.0000       7.561755       205.7658 
 2695   0.0000       7.566239       205.8878 
 2696   0.0000       7.567300       205.9167 
 2697   0.0000       7.570597       206.0064 
 2698   0.0000       7.574395       206.1098 
 2699   0.0000       7.580324       206.2711 
 2700   0.0000       7.583638       206.3613 
 2701   0.0000       7.586412       206.4368 
 2702   0.0000       7.589200       206.5126 
 2703   0.0000       7.592632       206.6060 
 2704   0.0000       7.594758       206.6639 
 2705   0.0000       7.600007       206.8067 
 2706   0.0000       7.601046       206.8350 
 2707   0.0000       7.604739       206.9355 
 2708   0.0000       7.606944       206.9955 
 2709   0.0000       7.609276       207.0589 
 2710   0.0000       7.614419       207.1989 
 2711   0.0000       7.615416       207.2260 
 2712   0.0000       7.617358       207.2788 
 2713   0.0000       7.620436       207.3626 
 2714   0.0000       7.624584       207.4755 
 2715   0.0000       7.625049       207.4881 
 2716   0.0000       7.630084       207.6251 
 2717   0.0000       7.633635       207.7218 
 2718   0.0000       7.635928       207.7842 
 2719   0.0000       7.639338       207.8770 
 2720   0.0000       7.641864       207.9457 
 2721   0.0000       7.648756       208.1332 
 2722   0.0000       7.650039       208.1681 
 2723   0.0000       7.653924       208.2738 
 2724   0.0000       7.659016       208.4124 
 2725   0.0000       7.662150       208.4977 
 2726   0.0000       7.664242       208.5546 
 2727   0.0000       7.666932       208.6278 
 2728   0.0000       7.670102       208.7141 
 2729   0.0000       7.672651       208.7834 
 2730   0.0000       7.677582       208.9176 
 2731   0.0000       7.682343       209.0472 
 2732   0.0000       7.683356       209.0747 
 2733   0.0000       7.686018       209.1472 
 2734   0.0000       7.692632       209.3272 
 2735   0.0000       7.692808       209.3320 
 2736   0.0000       7.696263       209.4260 
 2737   0.0000       7.701437       209.5668 
 2738   0.0000       7.706106       209.6938 
 2739   0.0000       7.713761       209.9021 
 2740   0.0000       7.714236       209.9150 
 2741   0.0000       7.718892       210.0417 
 2742   0.0000       7.722276       210.1338 
 2743   0.0000       7.725412       210.2191 
 2744   0.0000       7.730597       210.3602 
 2745   0.0000       7.731397       210.3820 
 2746   0.0000       7.734026       210.4535 
 2747   0.0000       7.736554       210.5223 
 2748   0.0000       7.744668       210.7431 
 2749   0.0000       7.750342       210.8975 
 2750   0.0000       7.752447       210.9548 
 2751   0.0000       7.754185       211.0021 
 2752   0.0000       7.761503       211.2012 
 2753   0.0000       7.765096       211.2990 
 2754   0.0000       7.766055       211.3251 
 2755   0.0000       7.772981       211.5136 
 2756   0.0000       7.776549       211.6107 
 2757   0.0000       7.778170       211.6548 
 2758   0.0000       7.780960       211.7307 
 2759   0.0000       7.784972       211.8399 
 2760   0.0000       7.786436       211.8797 
 2761   0.0000       7.793604       212.0748 
 2762   0.0000       7.795730       212.1326 
 2763   0.0000       7.803080       212.3326 
 2764   0.0000       7.805644       212.4024 
 2765   0.0000       7.809597       212.5099 
 2766   0.0000       7.810397       212.5317 
 2767   0.0000       7.814605       212.6462 
 2768   0.0000       7.819183       212.7708 
 2769   0.0000       7.824656       212.9197 
 2770   0.0000       7.826331       212.9653 
 2771   0.0000       7.829137       213.0417 
 2772   0.0000       7.834569       213.1895 
 2773   0.0000       7.839314       213.3186 
 2774   0.0000       7.844346       213.4555 
 2775   0.0000       7.845802       213.4951 
 2776   0.0000       7.848675       213.5733 
 2777   0.0000       7.852221       213.6698 
 2778   0.0000       7.857913       213.8247 
 2779   0.0000       7.859124       213.8576 
 2780   0.0000       7.864864       214.0138 
 2781   0.0000       7.866896       214.0691 
 2782   0.0000       7.870086       214.1559 
 2783   0.0000       7.873491       214.2486 
 2784   0.0000       7.876038       214.3179 
 2785   0.0000       7.882285       214.4879 
 2786   0.0000       7.884115       214.5377 
 2787   0.0000       7.891832       214.7477 
 2788   0.0000       7.894732       214.8266 
 2789   0.0000       7.901457       215.0096 
 2790   0.0000       7.904407       215.0899 
 2791   0.0000       7.906057       215.1347 
 2792   0.0000       7.908233       215.1940 
 2793   0.0000       7.910941       215.2676 
 2794   0.0000       7.913701       215.3428 
 2795   0.0000       7.918576       215.4754 
 2796   0.0000       7.919298       215.4950 
 2797   0.0000       7.921210       215.5471 
 2798   0.0000       7.926625       215.6944 
 2799   0.0000       7.927533       215.7191 
 2800   0.0000       7.933136       215.8716 
 2801   0.0000       7.935048       215.9236 
 2802   0.0000       7.941139       216.0894 
 2803   0.0000       7.949051       216.3047 
 2804   0.0000       7.949186       216.3084 
 2805   0.0000       7.954647       216.4570 
 2806   0.0000       7.956641       216.5112 
 2807   0.0000       7.959144       216.5793 
 2808   0.0000       7.960364       216.6125 
 2809   0.0000       7.963153       216.6884 
 2810   0.0000       7.967180       216.7980 
 2811   0.0000       7.970604       216.8912 
 2812   0.0000       7.973617       216.9732 
 2813   0.0000       7.979881       217.1436 
 2814   0.0000       7.980930       217.1721 
 2815   0.0000       7.982857       217.2246 
 2816   0.0000       7.986065       217.3119 
 2817   0.0000       7.988495       217.3780 
 2818   0.0000       7.994137       217.5315 
 2819   0.0000       7.997661       217.6274 
 2820   0.0000       7.999491       217.6772 
 2821   0.0000       8.003616       217.7895 
 2822   0.0000       8.005383       217.8376 
 2823   0.0000       8.006910       217.8791 
 2824   0.0000       8.011541       218.0051 
 2825   0.0000       8.017305       218.1620 
 2826   0.0000       8.023769       218.3378 
 2827   0.0000       8.024889       218.3683 
 2828   0.0000       8.027725       218.4455 
 2829   0.0000       8.028801       218.4748 
 2830   0.0000       8.032513       218.5758 
 2831   0.0000       8.034872       218.6400 
 2832   0.0000       8.038649       218.7428 
 2833   0.0000       8.042424       218.8455 
 2834   0.0000       8.044672       218.9066 
 2835   0.0000       8.046364       218.9527 
 2836   0.0000       8.052199       219.1115 
 2837   0.0000       8.054220       219.1665 
 2838   0.0000       8.056323       219.2237 
 2839   0.0000       8.058577       219.2850 
 2840   0.0000       8.061256       219.3579 
 2841   0.0000       8.066132       219.4906 
 2842   0.0000       8.066791       219.5085 
 2843   0.0000       8.077952       219.8122 
 2844   0.0000       8.084137       219.9806 
 2845   0.0000       8.089626       220.1299 
 2846   0.0000       8.094087       220.2513 
 2847   0.0000       8.097446       220.3427 
 2848   0.0000       8.105317       220.5569 
 2849   0.0000       8.109293       220.6651 
 2850   0.0000       8.111590       220.7276 
 2851   0.0000       8.114009       220.7934 
 2852   0.0000       8.121796       221.0053 
 2853   0.0000       8.122483       221.0240 
 2854   0.0000       8.123908       221.0628 
 2855   0.0000       8.128929       221.1994 
 2856   0.0000       8.132025       221.2836 
 2857   0.0000       8.133453       221.3225 
 2858   0.0000       8.140235       221.5070 
 2859   0.0000       8.140561       221.5159 
 2860   0.0000       8.142132       221.5587 
 2861   0.0000       8.148499       221.7319 
 2862   0.0000       8.152436       221.8391 
 2863   0.0000       8.154906       221.9063 
 2864   0.0000       8.158867       222.0141 
 2865   0.0000       8.163362       222.1364 
 2866   0.0000       8.166922       222.2332 
 2867   0.0000       8.168196       222.2679 
 2868   0.0000       8.168786       222.2840 
 2869   0.0000       8.175278       222.4606 
 2870   0.0000       8.175772       222.4741 
 2871   0.0000       8.178470       222.5475 
 2872   0.0000       8.184505       222.7117 
 2873   0.0000       8.187014       222.7800 
 2874   0.0000       8.187955       222.8056 
 2875   0.0000       8.192494       222.9291 
 2876   0.0000       8.196012       223.0248 
 2877   0.0000       8.197782       223.0730 
 2878   0.0000       8.201506       223.1743 
 2879   0.0000       8.203936       223.2405 
 2880   0.0000       8.204443       223.2542 
 2881   0.0000       8.207301       223.3320 
 2882   0.0000       8.208618       223.3678 
 2883   0.0000       8.213261       223.4942 
 2884   0.0000       8.218715       223.6426 
 2885   0.0000       8.219144       223.6543 
 2886   0.0000       8.224061       223.7881 
 2887   0.0000       8.225452       223.8259 
 2888   0.0000       8.228247       223.9020 
 2889   0.0000       8.230424       223.9612 
 2890   0.0000       8.231835       223.9996 
 2891   0.0000       8.236147       224.1170 
 2892   0.0000       8.239440       224.2066 
 2893   0.0000       8.243504       224.3171 
 2894   0.0000       8.246947       224.4108 
 2895   0.0000       8.248828       224.4620 
 2896   0.0000       8.254297       224.6108 
 2897   0.0000       8.261172       224.7979 
 2898   0.0000       8.263922       224.8728 
 2899   0.0000       8.271262       225.0725 
 2900   0.0000       8.272675       225.1109 
 2901   0.0000       8.279584       225.2989 
 2902   0.0000       8.280341       225.3195 
 2903   0.0000       8.283788       225.4133 
 2904   0.0000       8.283991       225.4188 
 2905   0.0000       8.291335       225.6187 
 2906   0.0000       8.296192       225.7509 
 2907   0.0000       8.300578       225.8702 
 2908   0.0000       8.305241       225.9971 
 2909   0.0000       8.307545       226.0598 
 2910   0.0000       8.308633       226.0894 
 2911   0.0000       8.316081       226.2921 
 2912   0.0000       8.318221       226.3503 
 2913   0.0000       8.325265       226.5420 
 2914   0.0000       8.326279       226.5696 
 2915   0.0000       8.328484       226.6296 
 2916   0.0000       8.330259       226.6779 
 2917   0.0000       8.335554       226.8220 
 2918   0.0000       8.337562       226.8766 
 2919   0.0000       8.347547       227.1483 
 2920   0.0000       8.349966       227.2141 
 2921   0.0000       8.351098       227.2449 
 2922   0.0000       8.354746       227.3442 
 2923   0.0000       8.355903       227.3757 
 2924   0.0000       8.358941       227.4583 
 2925   0.0000       8.360758       227.5078 
 2926   0.0000       8.361716       227.5339 
 2927   0.0000       8.367143       227.6815 
 2928   0.0000       8.369781       227.7533 
 2929   0.0000       8.374726       227.8879 
 2930   0.0000       8.376067       227.9244 
 2931   0.0000       8.379273       228.0116 
 2932   0.0000       8.380103       228.0342 
 2933   0.0000       8.382850       228.1089 
 2934   0.0000       8.384255       228.1472 
 2935   0.0000       8.386487       228.2079 
 2936   0.0000       8.391390       228.3413 
 2937   0.0000       8.392120       228.3612 
 2938   0.0000       8.393587       228.4011 
 2939   0.0000       8.397670       228.5122 
 2940   0.0000       8.399874       228.5722 
 2941   0.0000       8.402242       228.6366 
 2942   0.0000       8.405491       228.7250 
 2943   0.0000       8.407514       228.7801 
 2944   0.0000       8.409569       228.8360 
 2945   0.0000       8.412692       228.9210 
 2946   0.0000       8.415201       228.9893 
 2947   0.0000       8.417158       229.0425 
 2948   0.0000       8.419560       229.1079 
 2949   0.0000       8.420364       229.1298 
 2950   0.0000       8.424575       229.2443 
 2951   0.0000       8.427917       229.3353 
 2952   0.0000       8.428736       229.3576 
 2953   0.0000       8.431589       229.4352 
 2954   0.0000       8.432984       229.4732 
 2955   0.0000       8.434380       229.5112 
 2956   0.0000       8.436708       229.5745 
 2957   0.0000       8.437411       229.5936 
 2958   0.0000       8.442964       229.7447 
 2959   0.0000       8.449763       229.9297 
 2960   0.0000       8.454005       230.0452 
 2961   0.0000       8.455224       230.0783 
 2962   0.0000       8.457778       230.1478 
 2963   0.0000       8.461869       230.2592 
 2964   0.0000       8.463384       230.3004 
 2965   0.0000       8.464789       230.3386 
 2966   0.0000       8.472144       230.5388 
 2967   0.0000       8.475810       230.6385 
 2968   0.0000       8.477043       230.6721 
 2969   0.0000       8.479421       230.7368 
 2970   0.0000       8.483115       230.8373 
 2971   0.0000       8.484745       230.8817 
 2972   0.0000       8.488522       230.9844 
 2973   0.0000       8.490820       231.0470 
 2974   0.0000       8.494744       231.1537 
 2975   0.0000       8.497603       231.2315 
 2976   0.0000       8.500842       231.3197 
 2977   0.0000       8.503674       231.3967 
 2978   0.0000       8.506699       231.4791 
 2979   0.0000       8.507921       231.5123 
 2980   0.0000       8.509225       231.5478 
 2981   0.0000       8.512279       231.6309 
 2982   0.0000       8.515141       231.7088 
 2983   0.0000       8.522179       231.9003 
 2984   0.0000       8.525618       231.9939 
 2985   0.0000       8.527554       232.0465 
 2986   0.0000       8.529035       232.0868 
 2987   0.0000       8.533202       232.2002 
 2988   0.0000       8.534951       232.2478 
 2989   0.0000       8.535366       232.2591 
 2990   0.0000       8.538041       232.3319 
 2991   0.0000       8.542840       232.4625 
 2992   0.0000       8.544419       232.5055 
 2993   0.0000       8.547383       232.5861 
 2994   0.0000       8.548720       232.6225 
 2995   0.0000       8.553470       232.7518 
 2996   0.0000       8.554782       232.7874 
 2997   0.0000       8.558296       232.8831 
 2998   0.0000       8.558934       232.9004 
 2999   0.0000       8.562276       232.9914 
 3000   0.0000       8.564651       233.0560 
 3001   0.0000       8.569255       233.1813 
 3002   0.0000       8.571139       233.2326 
 3003   0.0000       8.574421       233.3218 
 3004   0.0000       8.576124       233.3682 
 3005   0.0000       8.580547       233.4886 
 3006   0.0000       8.584195       233.5878 
 3007   0.0000       8.586032       233.6378 
 3008   0.0000       8.588806       233.7133 
 3009   0.0000       8.592704       233.8194 
 3010   0.0000       8.596796       233.9307 
 3011   0.0000       8.598357       233.9732 
 3012   0.0000       8.600670       234.0361 
 3013   0.0000       8.606295       234.1892 
 3014   0.0000       8.609451       234.2751 
 3015   0.0000       8.612554       234.3595 
 3016   0.0000       8.614858       234.4222 
 3017   0.0000       8.621423       234.6009 
 3018   0.0000       8.623177       234.6486 
 3019   0.0000       8.625532       234.7127 
 3020   0.0000       8.628970       234.8062 
 3021   0.0000       8.632573       234.9042 
 3022   0.0000       8.635615       234.9870 
 3023   0.0000       8.639411       235.0903 
 3024   0.0000       8.643815       235.2102 
 3025   0.0000       8.644844       235.2382 
 3026   0.0000       8.649600       235.3676 
 3027   0.0000       8.651712       235.4250 
 3028   0.0000       8.655675       235.5329 
 3029   0.0000       8.661213       235.6836 
 3030   0.0000       8.665483       235.7998 
 3031   0.0000       8.667056       235.8426 
 3032   0.0000       8.674624       236.0485 
 3033   0.0000       8.676104       236.0888 
 3034   0.0000       8.679449       236.1798 
 3035   0.0000       8.681696       236.2410 
 3036   0.0000       8.684648       236.3213 
 3037   0.0000       8.686789       236.3796 
 3038   0.0000       8.689698       236.4587 
 3039   0.0000       8.693576       236.5642 
 3040   0.0000       8.696077       236.6323 
 3041   0.0000       8.697025       236.6581 
 3042   0.0000       8.699111       236.7148 
 3043   0.0000       8.701176       236.7710 
 3044   0.0000       8.706981       236.9290 
 3045   0.0000       8.708758       236.9774 
 3046   0.0000       8.715612       237.1639 
 3047   0.0000       8.720552       237.2983 
 3048   0.0000       8.726777       237.4677 
 3049   0.0000       8.728515       237.5150 
 3050   0.0000       8.734942       237.6898 
 3051   0.0000       8.738430       237.7848 
 3052   0.0000       8.744203       237.9419 
 3053   0.0000       8.746284       237.9985 
 3054   0.0000       8.748796       238.0669 
 3055   0.0000       8.751166       238.1313 
 3056   0.0000       8.754449       238.2207 
 3057   0.0000       8.760527       238.3861 
 3058   0.0000       8.761372       238.4090 
 3059   0.0000       8.767072       238.5641 
 3060   0.0000       8.768877       238.6133 
 3061   0.0000       8.775069       238.7818 
 3062   0.0000       8.777739       238.8544 
 3063   0.0000       8.782072       238.9723 
 3064   0.0000       8.788634       239.1509 
 3065   0.0000       8.790003       239.1881 
 3066   0.0000       8.792499       239.2561 
 3067   0.0000       8.797088       239.3809 
 3068   0.0000       8.801675       239.5057 
 3069   0.0000       8.804912       239.5938 
 3070   0.0000       8.807183       239.6556 
 3071   0.0000       8.815785       239.8897 
 3072   0.0000       8.818099       239.9527 
 3073   0.0000       8.822429       240.0705 
 3074   0.0000       8.827598       240.2111 
 3075   0.0000       8.835081       240.4148 
 3076   0.0000       8.836697       240.4587 
 3077   0.0000       8.841001       240.5759 
 3078   0.0000       8.850293       240.8287 
 3079   0.0000       8.850982       240.8475 
 3080   0.0000       8.856302       240.9922 
 3081   0.0000       8.862739       241.1674 
 3082   0.0000       8.865161       241.2333 
 3083   0.0000       8.869580       241.3536 
 3084   0.0000       8.877867       241.5790 
 3085   0.0000       8.885248       241.7799 
 3086   0.0000       8.887482       241.8407 
 3087   0.0000       8.888736       241.8748 
 3088   0.0000       8.895424       242.0568 
 3089   0.0000       8.898533       242.1414 
 3090   0.0000       8.900882       242.2053 
 3091   0.0000       8.903386       242.2734 
 3092   0.0000       8.907374       242.3820 
 3093   0.0000       8.909861       242.4496 
 3094   0.0000       8.913134       242.5387 
 3095   0.0000       8.915862       242.6129 
 3096   0.0000       8.920809       242.7475 
 3097   0.0000       8.924095       242.8370 
 3098   0.0000       8.925985       242.8884 
 3099   0.0000       8.929696       242.9894 
 3100   0.0000       8.936682       243.1795 
 3101   0.0000       8.940955       243.2958 
 3102   0.0000       8.944550       243.3936 
 3103   0.0000       8.949160       243.5190 
 3104   0.0000       8.950229       243.5481 
 3105   0.0000       8.953205       243.6291 
 3106   0.0000       8.954588       243.6667 
 3107   0.0000       8.954757       243.6713 
 3108   0.0000       8.964245       243.9295 
 3109   0.0000       8.968648       244.0493 
 3110   0.0000       8.970529       244.1005 
 3111   0.0000       8.972990       244.1675 
 3112   0.0000       8.976804       244.2712 
 3113   0.0000       8.978122       244.3071 
 3114   0.0000       8.981769       244.4064 
 3115   0.0000       8.984860       244.4905 
 3116   0.0000       8.993036       244.7130 
 3117   0.0000       8.993915       244.7369 
 3118   0.0000       8.999413       244.8865 
 3119   0.0000       9.001463       244.9423 
 3120   0.0000       9.004776       245.0324 
 3121   0.0000       9.010888       245.1987 
 3122   0.0000       9.014839       245.3062 
 3123   0.0000       9.016482       245.3509 
 3124   0.0000       9.021344       245.4832 
 3125   0.0000       9.024229       245.5618 
 3126   0.0000       9.031059       245.7476 
 3127   0.0000       9.034023       245.8283 
 3128   0.0000       9.037983       245.9360 
 3129   0.0000       9.038882       245.9605 
 3130   0.0000       9.044028       246.1005 
 3131   0.0000       9.046658       246.1721 
 3132   0.0000       9.051341       246.2995 
 3133   0.0000       9.059035       246.5089 
 3134   0.0000       9.060692       246.5540 
 3135   0.0000       9.064323       246.6528 
 3136   0.0000       9.069476       246.7930 
 3137   0.0000       9.071437       246.8463 
 3138   0.0000       9.074928       246.9413 
 3139   0.0000       9.081742       247.1268 
 3140   0.0000       9.084551       247.2032 
 3141   0.0000       9.089396       247.3350 
 3142   0.0000       9.091985       247.4055 
 3143   0.0000       9.095060       247.4892 
 3144   0.0000       9.099058       247.5980 
 3145   0.0000       9.104345       247.7418 
 3146   0.0000       9.107559       247.8293 
 3147   0.0000       9.112447       247.9623 
 3148   0.0000       9.115011       248.0321 
 3149   0.0000       9.119551       248.1556 
 3150   0.0000       9.121614       248.2117 
 3151   0.0000       9.123019       248.2500 
 3152   0.0000       9.129846       248.4357 
 3153   0.0000       9.139214       248.6907 
 3154   0.0000       9.142082       248.7687 
 3155   0.0000       9.144729       248.8407 
 3156   0.0000       9.149575       248.9726 
 3157   0.0000       9.154592       249.1091 
 3158   0.0000       9.162392       249.3214 
 3159   0.0000       9.164856       249.3884 
 3160   0.0000       9.172109       249.5858 
 3161   0.0000       9.173696       249.6290 
 3162   0.0000       9.177822       249.7412 
 3163   0.0000       9.186073       249.9658 
 3164   0.0000       9.189964       250.0716 
 3165   0.0000       9.205297       250.4889 
 3166   0.0000       9.210307       250.6252 
 3167   0.0000       9.211947       250.6698 
 3168   0.0000       9.226504       251.0659 
 3169   0.0000       9.229896       251.1582 
 3170   0.0000       9.238611       251.3954 
 3171   0.0000       9.242261       251.4947 
 3172   0.0000       9.254250       251.8210 
 3173   0.0000       9.258953       251.9489 
 3174   0.0000       9.267309       252.1763 
 3175   0.0000       9.276185       252.4178 
 3176   0.0000       9.285050       252.6590 
 3177   0.0000       9.303949       253.1733 
 3178   0.0000       9.314855       253.4701 
 3179   0.0000       9.335672       254.0366 
 3180   0.0000       9.351083       254.4559 
 3181   0.0000       9.354048       254.5366 
 3182   0.0000       9.370724       254.9904 
 3183   0.0000       9.382061       255.2989 
 3184   0.0000       9.383149       255.3285 
 3185   0.0000       9.391915       255.5670 
 3186   0.0000       9.398502       255.7462 
 3187   0.0000       9.403402       255.8796 
 3188   0.0000       9.409803       256.0538 
 3189   0.0000       9.416307       256.2307 
 3190   0.0000       9.425127       256.4708 
 3191   0.0000       9.434609       256.7288 
 3192   0.0000       9.441057       256.9042 
 3193   0.0000       9.454847       257.2795 
 3194   0.0000       9.460895       257.4440 
 3195   0.0000       9.475080       257.8300 
 3196   0.0000       9.484879       258.0967 
 3197   0.0000       9.489145       258.2128 
 3198   0.0000       9.500224       258.5142 
 3199   0.0000       9.506920       258.6964 
 3200   0.0000       9.515893       258.9406 
 3201   0.0000       9.522655       259.1246 
 3202   0.0000       9.540503       259.6103 
 3203   0.0000       9.546091       259.7624 
 3204   0.0000       9.559850       260.1367 
 3205   0.0000       9.567009       260.3316 
 3206   0.0000       9.567610       260.3479 
 3207   0.0000       9.572114       260.4705 
 3208   0.0000       9.574558       260.5370 
 3209   0.0000       9.582411       260.7507 
 3210   0.0000       9.588443       260.9148 
 3211   0.0000       9.594089       261.0684 
 3212   0.0000       9.609364       261.4841 
 3213   0.0000       9.610814       261.5235 
 3214   0.0000       9.613842       261.6059 
 3215   0.0000       9.617158       261.6962 
 3216   0.0000       9.626646       261.9544 
 3217   0.0000       9.632297       262.1081 
 3218   0.0000       9.635465       262.1943 
 3219   0.0000       9.652792       262.6658 
 3220   0.0000       9.660364       262.8719 
 3221   0.0000       9.668372       263.0898 
 3222   0.0000       9.684485       263.5282 
 3223   0.0000       9.694985       263.8140 
 3224   0.0000       9.703524       264.0463 
 3225   0.0000       9.708631       264.1853 
 3226   0.0000       9.715916       264.3835 
 3227   0.0000       9.718165       264.4447 
 3228   0.0000       9.724063       264.6052 
 3229   0.0000       9.730540       264.7815 
 3230   0.0000       9.738018       264.9850 
 3231   0.0000       9.738940       265.0100 
 3232   0.0000       9.741800       265.0879 
 3233   0.0000       9.748239       265.2631 
 3234   0.0000       9.751922       265.3633 
 3235   0.0000       9.754782       265.4411 
 3236   0.0000       9.764021       265.6925 
 3237   0.0000       9.767472       265.7864 
 3238   0.0000       9.777351       266.0553 
 3239   0.0000       9.783670       266.2272 
 3240   0.0000       9.791864       266.4502 
 3241   0.0000       9.794844       266.5312 
 3242   0.0000       9.796161       266.5671 
 3243   0.0000       9.803516       266.7672 
 3244   0.0000       9.805785       266.8290 
 3245   0.0000       9.808795       266.9109 
 3246   0.0000       9.813369       267.0354 
 3247   0.0000       9.814312       267.0610 
 3248   0.0000       9.824606       267.3411 
 3249   0.0000       9.826829       267.4016 
 3250   0.0000       9.831061       267.5168 
 3251   0.0000       9.836262       267.6583 
 3252   0.0000       9.839267       267.7401 
 3253   0.0000       9.845696       267.9150 
 3254   0.0000       9.849965       268.0312 
 3255   0.0000       9.851208       268.0650 
 3256   0.0000       9.860467       268.3169 
 3257   0.0000       9.874593       268.7013 
 3258   0.0000       9.876916       268.7645 
 3259   0.0000       9.878604       268.8105 
 3260   0.0000       9.880263       268.8556 
 3261   0.0000       9.881770       268.8966 
 3262   0.0000       9.884066       268.9591 
 3263   0.0000       9.884698       268.9763 
 3264   0.0000       9.889000       269.0934 
 3265   0.0000       9.891403       269.1588 
 3266   0.0000       9.892382       269.1854 
 3267   0.0000       9.898072       269.3402 
 3268   0.0000       9.900761       269.4134 
 3269   0.0000       9.904012       269.5019 
 3270   0.0000       9.904972       269.5280 
 3271   0.0000       9.908998       269.6375 
 3272   0.0000       9.912184       269.7242 
 3273   0.0000       9.922282       269.9990 
 3274   0.0000       9.925192       270.0782 
 3275   0.0000       9.928828       270.1771 
 3276   0.0000       9.930994       270.2361 
 3277   0.0000       9.935937       270.3706 
 3278   0.0000       9.939510       270.4678 
 3279   0.0000       9.966334       271.1977 
 3280   0.0000       9.970156       271.3017 
 3281   0.0000       9.979834       271.5651 
 3282   0.0000       9.984123       271.6818 
 3283   0.0000       9.991145       271.8729 
 3284   0.0000       9.996763       272.0257 
 3285   0.0000       9.997845       272.0552 
 3286   0.0000      10.000645       272.1314 
 3287   0.0000      10.003217       272.2014 
 3288   0.0000      10.010787       272.4074 
 3289   0.0000      10.014760       272.5155 
 3290   0.0000      10.020864       272.6816 
 3291   0.0000      10.024312       272.7754 
 3292   0.0000      10.031256       272.9644 
 3293   0.0000      10.033918       273.0368 
 3294   0.0000      10.050406       273.4855 
 3295   0.0000      10.053389       273.5666 
 3296   0.0000      10.061538       273.7884 
 3297   0.0000      10.065206       273.8882 
 3298   0.0000      10.074059       274.1291 
 3299   0.0000      10.078225       274.2424 
 3300   0.0000      10.083236       274.3788 
 3301   0.0000      10.087005       274.4813 
 3302   0.0000      10.104329       274.9528 
 3303   0.0000      10.106556       275.0134 
 3304   0.0000      10.112276       275.1690 
 3305   0.0000      10.115089       275.2456 
 3306   0.0000      10.120194       275.3845 
 3307   0.0000      10.128744       275.6171 
 3308   0.0000      10.132944       275.7314 
 3309   0.0000      10.138534       275.8835 
 3310   0.0000      10.144101       276.0350 
 3311   0.0000      10.151834       276.2454 
 3312   0.0000      10.161777       276.5160 
 3313   0.0000      10.165030       276.6045 
 3314   0.0000      10.167762       276.6789 
 3315   0.0000      10.187655       277.2202 
 3316   0.0000      10.197159       277.4788 
 3317   0.0000      10.203349       277.6472 
 3318   0.0000      10.205839       277.7150 
 3319   0.0000      10.217098       278.0214 
 3320   0.0000      10.231310       278.4081 
 3321   0.0000      10.242586       278.7149 
 3322   0.0000      10.249358       278.8992 
 3323   0.0000      10.250609       278.9333 
 3324   0.0000      10.253092       279.0008 
 3325   0.0000      10.263486       279.2837 
 3326   0.0000      10.267577       279.3950 
 3327   0.0000      10.272597       279.5316 
 3328   0.0000      10.283341       279.8239 
 3329   0.0000      10.287051       279.9249 
 3330   0.0000      10.304689       280.4048 
 3331   0.0000      10.318444       280.7791 
 3332   0.0000      10.334056       281.2040 
 3333   0.0000      10.346507       281.5428 
 3334   0.0000      10.351614       281.6817 
 3335   0.0000      10.361540       281.9518 
 3336   0.0000      10.372466       282.2492 
 3337   0.0000      10.377602       282.3889 
 3338   0.0000      10.378754       282.4203 
 3339   0.0000      10.381594       282.4975 
 3340   0.0000      10.383167       282.5403 
 3341   0.0000      10.395600       282.8787 
 3342   0.0000      10.398813       282.9661 
 3343   0.0000      10.400936       283.0239 
 3344   0.0000      10.409222       283.2493 
 3345   0.0000      10.413674       283.3705 
 3346   0.0000      10.417959       283.4871 
 3347   0.0000      10.422022       283.5976 
 3348   0.0000      10.423136       283.6280 
 3349   0.0000      10.432223       283.8752 
 3350   0.0000      10.435182       283.9557 
 3351   0.0000      10.442944       284.1670 
 3352   0.0000      10.447233       284.2837 
 3353   0.0000      10.447880       284.3013 
 3354   0.0000      10.461231       284.6646 
 3355   0.0000      10.464273       284.7473 
 3356   0.0000      10.471126       284.9338 
 3357   0.0000      10.486366       285.3485 
 3358   0.0000      10.489847       285.4432 
 3359   0.0000      10.494095       285.5588 
 3360   0.0000      10.513111       286.0763 
 3361   0.0000      10.521918       286.3159 
 3362   0.0000      10.542490       286.8757 
 3363   0.0000      10.553016       287.1622 
 3364   0.0000      10.557558       287.2858 
 3365   0.0000      10.575701       287.7795 
 3366   0.0000      10.584477       288.0182 
 3367   0.0000      10.604968       288.5758 
 3368   0.0000      10.613274       288.8019 
 3369   0.0000      10.631300       289.2924 
 3370   0.0000      10.632015       289.3118 
 3371   0.0000      10.639509       289.5158 
 3372   0.0000      10.648115       289.7499 
 3373   0.0000      10.659414       290.0574 
 3374   0.0000      10.695565       291.0411 
 3375   0.0000      10.713642       291.5330 
 3376   0.0000      10.722649       291.7781 
 3377   0.0000      10.727574       291.9121 
 3378   0.0000      10.747073       292.4427 
 3379   0.0000      10.751072       292.5515 
 3380   0.0000      10.754739       292.6513 
 3381   0.0000      10.757591       292.7289 
 3382   0.0000      10.775397       293.2135 
 3383   0.0000      10.784928       293.4728 
 3384   0.0000      10.802885       293.9614 
 3385   0.0000      10.809456       294.1402 
 3386   0.0000      10.812503       294.2232 
 3387   0.0000      10.826957       294.6165 
 3388   0.0000      10.832481       294.7668 
 3389   0.0000      10.846290       295.1425 
 3390   0.0000      10.850523       295.2577 
 3391   0.0000      10.869729       295.7804 
 3392   0.0000      10.870228       295.7939 
 3393   0.0000      10.880913       296.0847 
 3394   0.0000      10.905093       296.7427 
 3395   0.0000      10.932250       297.4816 
 3396   0.0000      10.959293       298.2175 
 3397   0.0000      10.959997       298.2367 
 3398   0.0000      10.967411       298.4384 
 3399   0.0000      10.975335       298.6541 
 3400   0.0000      11.060716       300.9774 
 3401   0.0000      11.072360       301.2942 
 3402   0.0000      11.095623       301.9272 
 3403   0.0000      11.140629       303.1519 
 3404   0.0000      11.156534       303.5847 
 3405   0.0000      11.203709       304.8684 
 3406   0.0000      11.259377       306.3832 
 3407   0.0000      11.285857       307.1038 
 3408   0.0000      11.297012       307.4073 
 3409   0.0000      11.347899       308.7920 
 3410   0.0000      11.385997       309.8287 
 3411   0.0000      11.395879       310.0976 
 3412   0.0000      11.465492       311.9919 
 3413   0.0000      11.520539       313.4898 
 3414   0.0000      11.536995       313.9376 
 3415   0.0000      11.565281       314.7073 
 3416   0.0000      11.597662       315.5884 
 3417   0.0000      11.621507       316.2373 
 3418   0.0000      11.633350       316.5596 
 3419   0.0000      11.642304       316.8032 
 3420   0.0000      11.670785       317.5782 
 3421   0.0000      11.700925       318.3984 
 3422   0.0000      11.723454       319.0114 
 3423   0.0000      11.729415       319.1736 
 3424   0.0000      11.735765       319.3464 
 3425   0.0000      11.743619       319.5601 
 3426   0.0000      11.750466       319.7464 
 3427   0.0000      11.835829       322.0693 
 3428   0.0000      11.903512       323.9110 
 3429   0.0000      11.966768       325.6323 
 3430   0.0000      11.999563       326.5247 
 3431   0.0000      12.039616       327.6146 
 3432   0.0000      12.072532       328.5103 
 3433   0.0000      12.099656       329.2484 
 3434   0.0000      12.112977       329.6109 
 3435   0.0000      12.131773       330.1223 
 3436   0.0000      12.144210       330.4607 
 3437   0.0000      12.167673       331.0992 
 3438   0.0000      12.187929       331.6504 
 3439   0.0000      12.214269       332.3672 
 3440   0.0000      12.221768       332.5712 
 3441   0.0000      12.237214       332.9915 
 3442   0.0000      12.260046       333.6128 
 3443   0.0000      12.280909       334.1805 
 3444   0.0000      12.308969       334.9441 
 3445   0.0000      12.318781       335.2111 
 3446   0.0000      12.322940       335.3242 
 3447   0.0000      12.333430       335.6097 
 3448   0.0000      12.354563       336.1848 
 3449   0.0000      12.361396       336.3707 
 3450   0.0000      12.382612       336.9480 
 3451   0.0000      12.398668       337.3849 
 3452   0.0000      12.411760       337.7411 
 3453   0.0000      12.419095       337.9408 
 3454   0.0000      12.425120       338.1047 
 3455   0.0000      12.450411       338.7929 
 3456   0.0000      12.453100       338.8661 
 3457   0.0000      12.454700       338.9096 
 3458   0.0000      12.472042       339.3815 
 3459   0.0000      12.545699       341.3858 
 3460   0.0000      12.562992       341.8564 
 3461   0.0000      12.570592       342.0632 
 3462   0.0000      12.584778       342.4492 
 3463   0.0000      12.594244       342.7068 
 3464   0.0000      12.603280       342.9527 
 3465   0.0000      12.624881       343.5405 
 3466   0.0000      12.637657       343.8881 
 3467   0.0000      12.648653       344.1873 
 3468   0.0000      12.668501       344.7274 
 3469   0.0000      12.696051       345.4771 
 3470   0.0000      12.724568       346.2531 
 3471   0.0000      12.751101       346.9751 
 3472   0.0000      12.763400       347.3098 
 3473   0.0000      12.772560       347.5590 
 3474   0.0000      12.801441       348.3449 
 3475   0.0000      12.820549       348.8649 
 3476   0.0000      12.895148       350.8948 
 3477   0.0000      12.898033       350.9733 
 3478   0.0000      12.926934       351.7598 
 3479   0.0000      12.965095       352.7982 
 3480   0.0000      12.968978       352.9038 
 3481   0.0000      13.120801       357.0351 
 3482   0.0000      13.125734       357.1694 
 3483   0.0000      13.161008       358.1292 
 3484   0.0000      13.182584       358.7163 
 3485   0.0000      13.187898       358.8609 
 3486   0.0000      13.210337       359.4715 
 3487   0.0000      13.278878       361.3366 
 3488   0.0000      13.293075       361.7230 
 3489   0.0000      13.310120       362.1868 
 3490   0.0000      13.325461       362.6042 
 3491   0.0000      13.334329       362.8455 
 3492   0.0000      13.339092       362.9751 
 3493   0.0000      13.391947       364.4134 
 3494   0.0000      13.434705       365.5769 
 3495   0.0000      13.472737       366.6118 
 3496   0.0000      13.511733       367.6729 
 3497   0.0000      13.690321       372.5326 
 3498   0.0000      13.715849       373.2272 
 3499   0.0000      13.883851       377.7988 
 3500   0.0000      14.349852       390.4793 
 3501   0.0000      14.378382       391.2557 
 3502   0.0000      14.531924       395.4338 
 3503   0.0000      14.557645       396.1337 
 3504   0.0000      14.590231       397.0204 
 3505   0.0000      14.776440       402.0874 
 3506   0.0000      14.804246       402.8440 
 3507   0.0000      14.894860       405.3097 
 3508   0.0000      14.911683       405.7675 
 3509   0.0000      15.156905       412.4404 
 3510   0.0000      28.125239       765.3267 
 3511   0.0000      28.257656       768.9299 
 3512   0.0000      28.401393       772.8412 
 3513   0.0000      28.407970       773.0202 
 3514   0.0000      28.612940       778.5977 
 3515   0.0000      28.698627       780.9293 
 3516   0.0000      28.752497       782.3952 
 3517   0.0000      28.754177       782.4409 
 3518   0.0000      28.768299       782.8252 
 3519   0.0000      28.778289       783.0970 
 3520   0.0000      28.794121       783.5279 
 3521   0.0000      28.817930       784.1757 
 3522   0.0000      28.842576       784.8464 
 3523   0.0000      28.869489       785.5787 
 3524   0.0000      28.908627       786.6437 
 3525   0.0000      29.080873       791.3308 
 3526   0.0000      29.128424       792.6247 
 3527   0.0000      29.144530       793.0630 
 3528   0.0000      29.162320       793.5471 
 3529   0.0000      29.177071       793.9485 
 3530   0.0000      29.187445       794.2308 
 3531   0.0000      29.243442       795.7545 
 3532   0.0000      29.244638       795.7871 
 3533   0.0000      29.258503       796.1644 
 3534   0.0000      29.270858       796.5005 
 3535   0.0000      29.315063       797.7034 
 3536   0.0000      29.385962       799.6327 
 3537   0.0000      29.411193       800.3192 
 3538   0.0000      29.418570       800.5200 
 3539   0.0000      29.423273       800.6480 
 3540   0.0000      29.469055       801.8938 
 3541   0.0000      29.508416       802.9648 
 3542   0.0000      29.568051       804.5876 
 3543   0.0000      29.576975       804.8304 
 3544   0.0000      29.592247       805.2460 
 3545   0.0000      29.604795       805.5874 
 3546   0.0000      38.586556      1049.9936 
 3547   0.0000      38.751191      1054.4735 
 3548   0.0000      48.532813      1320.6450 
 3549   0.0000      48.736848      1326.1971 
 3550   0.0000      48.774553      1327.2231 
 3551   0.0000      48.819547      1328.4474 
 3552   0.0000     148.951142      4053.1666 
 3553   0.0000     149.093909      4057.0515 
 3554   0.0000     149.248379      4061.2549 
 3555   0.0000     149.256699      4061.4813 
 3556   0.0000     149.416495      4065.8295 
 3557   0.0000     149.476853      4067.4720 
 3558   0.0000     149.557581      4069.6687 
 3559   0.0000     149.573426      4070.0998 
 3560   0.0000     149.588356      4070.5061 
 3561   0.0000     149.601877      4070.8740 
 3562   0.0000     149.624854      4071.4993 
 3563   0.0000     149.660285      4072.4634 
 3564   0.0000     149.673982      4072.8361 
 3565   0.0000     149.697992      4073.4894 
 3566   0.0000     149.750068      4074.9065 
 3567   0.0000     149.878089      4078.3901 
 3568   0.0000     149.900204      4078.9919 
 3569   0.0000     149.949952      4080.3456 
 3570   0.0000     149.958658      4080.5825 
 3571   0.0000     149.986100      4081.3293 
 3572   0.0000     150.004552      4081.8314 
 3573   0.0000     150.019726      4082.2443 
 3574   0.0000     150.035057      4082.6615 
 3575   0.0000     150.052226      4083.1287 
 3576   0.0000     150.059007      4083.3132 
 3577   0.0000     150.202796      4087.2259 
 3578   0.0000     150.246299      4088.4096 
 3579   0.0000     150.253030      4088.5928 
 3580   0.0000     150.278371      4089.2824 
 3581   0.0000     150.305797      4090.0287 
 3582   0.0000     150.317241      4090.3401 
 3583   0.0000     150.352589      4091.3019 
 3584   0.0000     150.373021      4091.8579 
 3585   0.0000     150.386067      4092.2129 
 3586   0.0000     150.403259      4092.6807 
 3587   0.0000     150.418633      4093.0991 
 3588   0.0000     200.038495      5443.3242 
 3589   0.0000     200.252345      5449.1433 
 3590   0.0000     255.944569      6964.6058 
 3591   0.0000     256.177969      6970.9569 
 3592   0.0000     256.227749      6972.3115 
 3593   0.0000     256.278463      6973.6915 

                    ********************************
                    * MULLIKEN POPULATION ANALYSIS *
                    ********************************

-----------------------
MULLIKEN ATOMIC CHARGES
-----------------------
   0 O :   -0.520897
   1 O :   -0.326291
   2 N :   -0.345923
   3 N :    0.025786
   4 C :    0.450530
   5 C :    0.323135
   6 H :    0.044975
   7 C :   -0.024665
   8 C :   -0.112369
   9 H :    0.089172
  10 C :   -0.129066
  11 H :    0.148477
  12 C :   -0.125718
  13 H :    0.147615
  14 C :   -0.179076
  15 H :    0.154051
  16 C :   -0.120026
  17 H :    0.130096
  18 C :   -0.008346
  19 C :   -0.253077
  20 H :    0.092663
  21 H :    0.121730
  22 H :    0.109594
  23 C :   -0.256029
  24 H :    0.113522
  25 H :    0.121475
  26 H :    0.097845
  27 C :   -0.290827
  28 H :    0.123170
  29 H :    0.123649
  30 H :    0.124783
  31 C :    0.194984
  32 C :    0.014200
  33 C :   -0.069904
  34 H :    0.097918
  35 C :   -0.125170
  36 H :    0.139939
  37 C :   -0.141179
  38 H :    0.151703
  39 C :   -0.130762
  40 H :    0.080897
  41 C :   -0.154685
  42 C :   -0.151744
  43 H :    0.096132
  44 H :    0.097680
  45 H :    0.010509
  46 C :   -0.113530
  47 H :    0.110360
  48 H :   -0.076669
  49 H :    0.100623
  50 C :   -0.248812
  51 H :    0.104128
  52 H :    0.109793
  53 H :    0.108034
  54 C :    0.277668
  55 C :    0.118059
  56 C :   -0.121779
  57 H :    0.108416
  58 C :   -0.129932
  59 H :    0.150079
  60 C :   -0.108306
  61 H :    0.145877
  62 C :   -0.117603
  63 H :    0.149450
  64 C :   -0.093938
  65 H :    0.093679
  66 H :    0.078404
  67 O :   -0.620353
  68 C :    0.392615
  69 C :   -0.016540
  70 C :   -0.075236
  71 H :    0.110270
  72 C :   -0.153736
  73 H :    0.138227
  74 C :   -0.103011
  75 H :    0.138674
  76 C :   -0.153911
  77 H :    0.143686
  78 C :   -0.091013
  79 H :    0.091078
  80 O :   -0.640898
  81 H :    0.235678
Sum of atomic charges:   -0.0000000

--------------------------------
MULLIKEN REDUCED ORBITAL CHARGES
--------------------------------
  0 O s       :     3.862314  s :     3.862314
      pz      :     1.345685  p :     4.618340
      px      :     1.731476
      py      :     1.541179
      dz2     :     0.013009  d :     0.036419
      dxz     :     0.009532
      dyz     :     0.010356
      dx2y2   :     0.002164
      dxy     :     0.001357
      f0      :     0.001206  f :     0.003634
      f+1     :     0.000908
      f-1     :     0.001004
      f+2     :     0.000209
      f-2     :     0.000224
      f+3     :     0.000048
      f-3     :     0.000035
      g0      :     0.000071  g :     0.000190
      g+1     :     0.000033
      g-1     :     0.000055
      g+2     :     0.000014
      g-2     :     0.000014
      g+3     :     0.000001
      g-3     :     0.000001
      g+4     :     0.000000
      g-4     :     0.000000
  1 O s       :     3.802243  s :     3.802243
      pz      :     1.697746  p :     4.481501
      px      :     1.367763
      py      :     1.415992
      dz2     :     0.005506  d :     0.038367
      dxz     :     0.002768
      dyz     :     0.009652
      dx2y2   :     0.009555
      dxy     :     0.010887
      f0      :     0.000336  f :     0.003957
      f+1     :     0.000107
      f-1     :     0.000896
      f+2     :     0.000582
      f-2     :     0.000489
      f+3     :     0.000754
      f-3     :     0.000792
      g0      :     0.000017  g :     0.000222
      g+1     :     0.000005
      g-1     :     0.000028
      g+2     :     0.000022
      g-2     :     0.000008
      g+3     :     0.000033
      g-3     :     0.000034
      g+4     :     0.000042
      g-4     :     0.000035
  2 N s       :     3.592630  s :     3.592630
      pz      :     1.159324  p :     3.682502
      px      :     1.067492
      py      :     1.455686
      dz2     :     0.014614  d :     0.061623
      dxz     :     0.014304
      dyz     :     0.006259
      dx2y2   :     0.013552
      dxy     :     0.012895
      f0      :     0.000821  f :     0.008662
      f+1     :     0.001653
      f-1     :     0.000500
      f+2     :     0.001099
      f-2     :     0.001327
      f+3     :     0.001529
      f-3     :     0.001733
      g0      :     0.000062  g :     0.000506
      g+1     :     0.000079
      g-1     :     0.000029
      g+2     :     0.000056
      g-2     :     0.000026
      g+3     :     0.000078
      g-3     :     0.000089
      g+4     :     0.000038
      g-4     :     0.000049
  3 N s       :     3.449429  s :     3.449429
      pz      :     1.184949  p :     3.430466
      px      :     1.129453
      py      :     1.116064
      dz2     :     0.015257  d :     0.085894
      dxz     :     0.012504
      dyz     :     0.025807
      dx2y2   :     0.018394
      dxy     :     0.013932
      f0      :     0.000684  f :     0.007887
      f+1     :     0.000945
      f-1     :     0.001411
      f+2     :     0.001840
      f-2     :     0.001084
      f+3     :     0.000754
      f-3     :     0.001169
      g0      :     0.000042  g :     0.000538
      g+1     :     0.000030
      g-1     :     0.000052
      g+2     :     0.000123
      g-2     :     0.000030
      g+3     :     0.000078
      g-3     :     0.000113
      g+4     :     0.000039
      g-4     :     0.000032
  4 C s       :     3.082030  s :     3.082030
      pz      :     0.736285  p :     2.160186
      px      :     0.707647
      py      :     0.716254
      dz2     :     0.052329  d :     0.270182
      dxz     :     0.092310
      dyz     :     0.064070
      dx2y2   :     0.020714
      dxy     :     0.040758
      f0      :     0.004413  f :     0.033177
      f+1     :     0.012075
      f-1     :     0.004450
      f+2     :     0.003059
      f-2     :     0.004010
      f+3     :     0.002003
      f-3     :     0.003167
      g0      :     0.000833  g :     0.003895
      g+1     :     0.000862
      g-1     :     0.000520
      g+2     :     0.000421
      g-2     :     0.000326
      g+3     :     0.000287
      g-3     :     0.000378
      g+4     :     0.000124
      g-4     :     0.000145
  5 C s       :     3.276444  s :     3.276444
      pz      :     0.747728  p :     2.266901
      px      :     0.670293
      py      :     0.848880
      dz2     :     0.021321  d :     0.112631
      dxz     :     0.025696
      dyz     :     0.019448
      dx2y2   :     0.023987
      dxy     :     0.022179
      f0      :     0.002721  f :     0.019276
      f+1     :     0.003579
      f-1     :     0.001945
      f+2     :     0.003844
      f-2     :     0.003552
      f+3     :     0.001819
      f-3     :     0.001816
      g0      :     0.000128  g :     0.001613
      g+1     :     0.000219
      g-1     :     0.000130
      g+2     :     0.000236
      g-2     :     0.000223
      g+3     :     0.000250
      g-3     :     0.000260
      g+4     :     0.000081
      g-4     :     0.000086
  6 H s       :     0.928676  s :     0.928676
      pz      :     0.008677  p :     0.020954
      px      :     0.010879
      py      :     0.001398
      dz2     :     0.000674  d :     0.005005
      dxz     :     0.000810
      dyz     :     0.001464
      dx2y2   :     0.000700
      dxy     :     0.001358
      f0      :     0.000028  f :     0.000390
      f+1     :     0.000016
      f-1     :     0.000077
      f+2     :     0.000063
      f-2     :     0.000072
      f+3     :     0.000073
      f-3     :     0.000061
  7 C s       :     3.258954  s :     3.258954
      pz      :     0.854012  p :     2.629019
      px      :     0.924747
      py      :     0.850261
      dz2     :     0.017773  d :     0.116382
      dxz     :     0.013294
      dyz     :     0.048132
      dx2y2   :     0.014779
      dxy     :     0.022404
      f0      :     0.004800  f :     0.018760
      f+1     :     0.002228
      f-1     :     0.001565
      f+2     :     0.005079
      f-2     :     0.001058
      f+3     :     0.003233
      f-3     :     0.000797
      g0      :     0.000148  g :     0.001550
      g+1     :     0.000065
      g-1     :     0.000363
      g+2     :     0.000252
      g-2     :     0.000255
      g+3     :     0.000074
      g-3     :     0.000130
      g+4     :     0.000098
      g-4     :     0.000165
  8 C s       :     3.251160  s :     3.251160
      pz      :     0.921325  p :     2.747437
      px      :     0.928935
      py      :     0.897178
      dz2     :     0.019096  d :     0.099038
      dxz     :     0.008524
      dyz     :     0.042384
      dx2y2   :     0.008505
      dxy     :     0.020529
      f0      :     0.003271  f :     0.013499
      f+1     :     0.001260
      f-1     :     0.001092
      f+2     :     0.003648
      f-2     :     0.000843
      f+3     :     0.002570
      f-3     :     0.000815
      g0      :     0.000130  g :     0.001236
      g+1     :     0.000043
      g-1     :     0.000266
      g+2     :     0.000203
      g-2     :     0.000176
      g+3     :     0.000055
      g-3     :     0.000105
      g+4     :     0.000094
      g-4     :     0.000164
  9 H s       :     0.879306  s :     0.879306
      pz      :     0.008108  p :     0.027824
      px      :     0.009616
      py      :     0.010100
      dz2     :     0.001016  d :     0.003393
      dxz     :     0.000737
      dyz     :     0.000722
      dx2y2   :     0.000515
      dxy     :     0.000403
      f0      :     0.000091  f :     0.000305
      f+1     :     0.000034
      f-1     :     0.000029
      f+2     :     0.000071
      f-2     :     0.000050
      f+3     :     0.000014
      f-3     :     0.000016
 10 C s       :     3.169679  s :     3.169679
      pz      :     0.914326  p :     2.825813
      px      :     0.928466
      py      :     0.983021
      dz2     :     0.048974  d :     0.119673
      dxz     :     0.021065
      dyz     :     0.017249
      dx2y2   :     0.025287
      dxy     :     0.007098
      f0      :     0.003518  f :     0.012632
      f+1     :     0.001506
      f-1     :     0.001080
      f+2     :     0.003152
      f-2     :     0.001376
      f+3     :     0.000788
      f-3     :     0.001212
      g0      :     0.000147  g :     0.001270
      g+1     :     0.000072
      g-1     :     0.000307
      g+2     :     0.000227
      g-2     :     0.000236
      g+3     :     0.000086
      g-3     :     0.000122
      g+4     :     0.000061
      g-4     :     0.000012
 11 H s       :     0.825634  s :     0.825634
      pz      :     0.007373  p :     0.022705
      px      :     0.009886
      py      :     0.005447
      dz2     :     0.000126  d :     0.002898
      dxz     :     0.000039
      dyz     :     0.001260
      dx2y2   :     0.000246
      dxy     :     0.001227
      f0      :     0.000044  f :     0.000286
      f+1     :     0.000007
      f-1     :     0.000015
      f+2     :     0.000079
      f-2     :     0.000003
      f+3     :     0.000126
      f-3     :     0.000012
 12 C s       :     3.214100  s :     3.214100
      pz      :     0.952302  p :     2.774590
      px      :     0.926399
      py      :     0.895889
      dz2     :     0.022253  d :     0.123219
      dxz     :     0.010802
      dyz     :     0.050679
      dx2y2   :     0.015247
      dxy     :     0.024238
      f0      :     0.003089  f :     0.012549
      f+1     :     0.001364
      f-1     :     0.000806
      f+2     :     0.003284
      f-2     :     0.000907
      f+3     :     0.002374
      f-3     :     0.000727
      g0      :     0.000126  g :     0.001260
      g+1     :     0.000038
      g-1     :     0.000291
      g+2     :     0.000198
      g-2     :     0.000186
      g+3     :     0.000055
      g-3     :     0.000114
      g+4     :     0.000101
      g-4     :     0.000151
 13 H s       :     0.828310  s :     0.828310
      pz      :     0.004992  p :     0.021054
      px      :     0.009734
      py      :     0.006327
      dz2     :     0.000843  d :     0.002747
      dxz     :     0.000681
      dyz     :     0.000483
      dx2y2   :     0.000386
      dxy     :     0.000353
      f0      :     0.000084  f :     0.000275
      f+1     :     0.000034
      f-1     :     0.000031
      f+2     :     0.000064
      f-2     :     0.000036
      f+3     :     0.000011
      f-3     :     0.000014
 14 C s       :     3.216211  s :     3.216211
      pz      :     0.984556  p :     2.824895
      px      :     0.940430
      py      :     0.899909
      dz2     :     0.022119  d :     0.124008
      dxz     :     0.009703
      dyz     :     0.053663
      dx2y2   :     0.014356
      dxy     :     0.024167
      f0      :     0.003008  f :     0.012692
      f+1     :     0.001384
      f-1     :     0.000858
      f+2     :     0.003440
      f-2     :     0.000789
      f+3     :     0.002503
      f-3     :     0.000710
      g0      :     0.000130  g :     0.001270
      g+1     :     0.000044
      g-1     :     0.000293
      g+2     :     0.000203
      g-2     :     0.000183
      g+3     :     0.000054
      g-3     :     0.000111
      g+4     :     0.000094
      g-4     :     0.000158
 15 H s       :     0.822547  s :     0.822547
      pz      :     0.004477  p :     0.020455
      px      :     0.009714
      py      :     0.006264
      dz2     :     0.000823  d :     0.002673
      dxz     :     0.000708
      dyz     :     0.000418
      dx2y2   :     0.000362
      dxy     :     0.000361
      f0      :     0.000083  f :     0.000274
      f+1     :     0.000037
      f-1     :     0.000029
      f+2     :     0.000057
      f-2     :     0.000043
      f+3     :     0.000012
      f-3     :     0.000014
 16 C s       :     3.210457  s :     3.210457
      pz      :     0.909567  p :     2.785803
      px      :     0.916914
      py      :     0.959322
      dz2     :     0.041410  d :     0.109082
      dxz     :     0.021823
      dyz     :     0.017491
      dx2y2   :     0.020924
      dxy     :     0.007433
      f0      :     0.003899  f :     0.013427
      f+1     :     0.001673
      f-1     :     0.001082
      f+2     :     0.003366
      f-2     :     0.001486
      f+3     :     0.000794
      f-3     :     0.001128
      g0      :     0.000144  g :     0.001257
      g+1     :     0.000073
      g-1     :     0.000316
      g+2     :     0.000220
      g-2     :     0.000243
      g+3     :     0.000076
      g-3     :     0.000117
      g+4     :     0.000057
      g-4     :     0.000011
 17 H s       :     0.841262  s :     0.841262
      pz      :     0.008809  p :     0.025174
      px      :     0.009662
      py      :     0.006704
      dz2     :     0.000142  d :     0.003170
      dxz     :     0.000052
      dyz     :     0.001465
      dx2y2   :     0.000302
      dxy     :     0.001210
      f0      :     0.000049  f :     0.000298
      f+1     :     0.000007
      f-1     :     0.000013
      f+2     :     0.000084
      f-2     :     0.000003
      f+3     :     0.000125
      f-3     :     0.000016
 18 C s       :     3.264048  s :     3.264048
      pz      :     0.939092  p :     2.577288
      px      :     0.719113
      py      :     0.919083
      dz2     :     0.025859  d :     0.140757
      dxz     :     0.032838
      dyz     :     0.027441
      dx2y2   :     0.026744
      dxy     :     0.027875
      f0      :     0.003288  f :     0.024295
      f+1     :     0.002977
      f-1     :     0.002904
      f+2     :     0.004035
      f-2     :     0.003425
      f+3     :     0.004956
      f-3     :     0.002710
      g0      :     0.000154  g :     0.001958
      g+1     :     0.000237
      g-1     :     0.000151
      g+2     :     0.000270
      g-2     :     0.000214
      g+3     :     0.000205
      g-3     :     0.000273
      g+4     :     0.000229
      g-4     :     0.000226
 19 C s       :     3.160101  s :     3.160101
      pz      :     1.029338  p :     3.018536
      px      :     1.033479
      py      :     0.955718
      dz2     :     0.009950  d :     0.067408
      dxz     :     0.015064
      dyz     :     0.016378
      dx2y2   :     0.012706
      dxy     :     0.013310
      f0      :     0.000424  f :     0.006281
      f+1     :     0.000809
      f-1     :     0.000833
      f+2     :     0.001318
      f-2     :     0.000970
      f+3     :     0.000936
      f-3     :     0.000992
      g0      :     0.000048  g :     0.000752
      g+1     :     0.000050
      g-1     :     0.000090
      g+2     :     0.000095
      g-2     :     0.000069
      g+3     :     0.000084
      g-3     :     0.000113
      g+4     :     0.000097
      g-4     :     0.000106
 20 H s       :     0.872200  s :     0.872200
      pz      :     0.010310  p :     0.030652
      px      :     0.011059
      py      :     0.009283
      dz2     :     0.001465  d :     0.004099
      dxz     :     0.000437
      dyz     :     0.001059
      dx2y2   :     0.000506
      dxy     :     0.000633
      f0      :     0.000121  f :     0.000385
      f+1     :     0.000040
      f-1     :     0.000052
      f+2     :     0.000043
      f-2     :     0.000086
      f+3     :     0.000024
      f-3     :     0.000019
 21 H s       :     0.847754  s :     0.847754
      pz      :     0.010253  p :     0.026307
      px      :     0.007997
      py      :     0.008057
      dz2     :     0.000331  d :     0.003829
      dxz     :     0.001270
      dyz     :     0.000354
      dx2y2   :     0.000862
      dxy     :     0.001012
      f0      :     0.000037  f :     0.000381
      f+1     :     0.000057
      f-1     :     0.000013
      f+2     :     0.000061
      f-2     :     0.000060
      f+3     :     0.000112
      f-3     :     0.000041
 22 H s       :     0.858989  s :     0.858989
      pz      :     0.009782  p :     0.027101
      px      :     0.010436
      py      :     0.006883
      dz2     :     0.001134  d :     0.003935
      dxz     :     0.000802
      dyz     :     0.000640
      dx2y2   :     0.000819
      dxy     :     0.000540
      f0      :     0.000083  f :     0.000381
      f+1     :     0.000026
      f-1     :     0.000056
      f+2     :     0.000109
      f-2     :     0.000049
      f+3     :     0.000029
      f-3     :     0.000030
 23 C s       :     3.156517  s :     3.156517
      pz      :     0.983673  p :     3.023548
      px      :     1.030977
      py      :     1.008897
      dz2     :     0.016652  d :     0.068784
      dxz     :     0.014578
      dyz     :     0.010703
      dx2y2   :     0.018148
      dxy     :     0.008702
      f0      :     0.000938  f :     0.006427
      f+1     :     0.001227
      f-1     :     0.000838
      f+2     :     0.001451
      f-2     :     0.000752
      f+3     :     0.000424
      f-3     :     0.000797
      g0      :     0.000055  g :     0.000752
      g+1     :     0.000109
      g-1     :     0.000098
      g+2     :     0.000109
      g-2     :     0.000125
      g+3     :     0.000084
      g-3     :     0.000077
      g+4     :     0.000038
      g-4     :     0.000056
 24 H s       :     0.855001  s :     0.855001
      pz      :     0.009413  p :     0.027127
      px      :     0.010412
      py      :     0.007302
      dz2     :     0.000465  d :     0.003967
      dxz     :     0.000256
      dyz     :     0.001068
      dx2y2   :     0.000562
      dxy     :     0.001616
      f0      :     0.000025  f :     0.000383
      f+1     :     0.000007
      f-1     :     0.000080
      f+2     :     0.000043
      f-2     :     0.000048
      f+3     :     0.000136
      f-3     :     0.000044
 25 H s       :     0.847715  s :     0.847715
      pz      :     0.009272  p :     0.026557
      px      :     0.008050
      py      :     0.009235
      dz2     :     0.000316  d :     0.003871
      dxz     :     0.001357
      dyz     :     0.000301
      dx2y2   :     0.001141
      dxy     :     0.000756
      f0      :     0.000042  f :     0.000382
      f+1     :     0.000054
      f-1     :     0.000008
      f+2     :     0.000073
      f-2     :     0.000051
      f+3     :     0.000128
      f-3     :     0.000026
 26 H s       :     0.867807  s :     0.867807
      pz      :     0.008542  p :     0.029881
      px      :     0.011237
      py      :     0.010102
      dz2     :     0.001525  d :     0.004081
      dxz     :     0.000416
      dyz     :     0.001142
      dx2y2   :     0.000434
      dxy     :     0.000564
      f0      :     0.000118  f :     0.000385
      f+1     :     0.000041
      f-1     :     0.000066
      f+2     :     0.000039
      f-2     :     0.000093
      f+3     :     0.000013
      f-3     :     0.000015
 27 C s       :     3.169437  s :     3.169437
      pz      :     0.989083  p :     3.043659
      px      :     1.010109
      py      :     1.044467
      dz2     :     0.013070  d :     0.070547
      dxz     :     0.014540
      dyz     :     0.017712
      dx2y2   :     0.015125
      dxy     :     0.010100
      f0      :     0.000630  f :     0.006420
      f+1     :     0.001325
      f-1     :     0.000628
      f+2     :     0.001343
      f-2     :     0.001250
      f+3     :     0.000324
      f-3     :     0.000922
      g0      :     0.000058  g :     0.000764
      g+1     :     0.000143
      g-1     :     0.000066
      g+2     :     0.000154
      g-2     :     0.000101
      g+3     :     0.000076
      g-3     :     0.000069
      g+4     :     0.000027
      g-4     :     0.000069
 28 H s       :     0.846176  s :     0.846176
      pz      :     0.008672  p :     0.026574
      px      :     0.007514
      py      :     0.010389
      dz2     :     0.000373  d :     0.003708
      dxz     :     0.001069
      dyz     :     0.000264
      dx2y2   :     0.001101
      dxy     :     0.000902
      f0      :     0.000034  f :     0.000371
      f+1     :     0.000056
      f-1     :     0.000012
      f+2     :     0.000056
      f-2     :     0.000036
      f+3     :     0.000133
      f-3     :     0.000042
 29 H s       :     0.847087  s :     0.847087
      pz      :     0.008236  p :     0.025093
      px      :     0.009163
      py      :     0.007694
      dz2     :     0.000391  d :     0.003789
      dxz     :     0.000248
      dyz     :     0.001317
      dx2y2   :     0.000357
      dxy     :     0.001476
      f0      :     0.000029  f :     0.000382
      f+1     :     0.000006
      f-1     :     0.000078
      f+2     :     0.000063
      f-2     :     0.000057
      f+3     :     0.000124
      f-3     :     0.000027
 30 H s       :     0.846045  s :     0.846045
      pz      :     0.006552  p :     0.024991
      px      :     0.009305
      py      :     0.009134
      dz2     :     0.001310  d :     0.003799
      dxz     :     0.000807
      dyz     :     0.000564
      dx2y2   :     0.000786
      dxy     :     0.000331
      f0      :     0.000090  f :     0.000383
      f+1     :     0.000051
      f-1     :     0.000062
      f+2     :     0.000110
      f-2     :     0.000027
      f+3     :     0.000020
      f-3     :     0.000023
 31 C s       :     3.219002  s :     3.219002
      pz      :     0.971611  p :     2.465616
      px      :     0.858847
      py      :     0.635158
      dz2     :     0.010074  d :     0.095492
      dxz     :     0.026249
      dyz     :     0.020883
      dx2y2   :     0.022368
      dxy     :     0.015919
      f0      :     0.002214  f :     0.023063
      f+1     :     0.001613
      f-1     :     0.002807
      f+2     :     0.002464
      f-2     :     0.003623
      f+3     :     0.007568
      f-3     :     0.002774
      g0      :     0.000137  g :     0.001843
      g+1     :     0.000106
      g-1     :     0.000118
      g+2     :     0.000163
      g-2     :     0.000109
      g+3     :     0.000151
      g-3     :     0.000313
      g+4     :     0.000379
      g-4     :     0.000369
 32 C s       :     3.358534  s :     3.358534
      pz      :     0.883655  p :     2.502071
      px      :     0.792316
      py      :     0.826099
      dz2     :     0.013753  d :     0.104548
      dxz     :     0.025682
      dyz     :     0.011949
      dx2y2   :     0.027109
      dxy     :     0.026055
      f0      :     0.001591  f :     0.019145
      f+1     :     0.002015
      f-1     :     0.002355
      f+2     :     0.001677
      f-2     :     0.003106
      f+3     :     0.004496
      f-3     :     0.003904
      g0      :     0.000098  g :     0.001503
      g+1     :     0.000119
      g-1     :     0.000080
      g+2     :     0.000141
      g-2     :     0.000114
      g+3     :     0.000181
      g-3     :     0.000206
      g+4     :     0.000299
      g-4     :     0.000263
 33 C s       :     3.225172  s :     3.225172
      pz      :     0.936715  p :     2.725938
      px      :     0.888813
      py      :     0.900409
      dz2     :     0.011068  d :     0.103915
      dxz     :     0.021275
      dyz     :     0.010257
      dx2y2   :     0.013064
      dxy     :     0.048251
      f0      :     0.001069  f :     0.013633
      f+1     :     0.001168
      f-1     :     0.002312
      f+2     :     0.001562
      f-2     :     0.001793
      f+3     :     0.003012
      f-3     :     0.002718
      g0      :     0.000078  g :     0.001247
      g+1     :     0.000073
      g-1     :     0.000061
      g+2     :     0.000154
      g-2     :     0.000051
      g+3     :     0.000156
      g-3     :     0.000180
      g+4     :     0.000260
      g-4     :     0.000234
 34 H s       :     0.864123  s :     0.864123
      pz      :     0.011785  p :     0.033766
      px      :     0.010744
      py      :     0.011237
      dz2     :     0.000285  d :     0.003868
      dxz     :     0.000881
      dyz     :     0.000628
      dx2y2   :     0.001488
      dxy     :     0.000586
      f0      :     0.000035  f :     0.000326
      f+1     :     0.000028
      f-1     :     0.000028
      f+2     :     0.000023
      f-2     :     0.000069
      f+3     :     0.000102
      f-3     :     0.000041
 35 C s       :     3.211136  s :     3.211136
      pz      :     0.929653  p :     2.770686
      px      :     0.893667
      py      :     0.947366
      dz2     :     0.006759  d :     0.129136
      dxz     :     0.026878
      dyz     :     0.015203
      dx2y2   :     0.055514
      dxy     :     0.024783
      f0      :     0.001326  f :     0.012932
      f+1     :     0.001478
      f-1     :     0.000924
      f+2     :     0.001383
      f-2     :     0.002302
      f+3     :     0.003861
      f-3     :     0.001658
      g0      :     0.000095  g :     0.001280
      g+1     :     0.000091
      g-1     :     0.000046
      g+2     :     0.000074
      g-2     :     0.000108
      g+3     :     0.000102
      g-3     :     0.000195
      g+4     :     0.000283
      g-4     :     0.000287
 36 H s       :     0.834538  s :     0.834538
      pz      :     0.009224  p :     0.022382
      px      :     0.006715
      py      :     0.006443
      dz2     :     0.000606  d :     0.002858
      dxz     :     0.000292
      dyz     :     0.000601
      dx2y2   :     0.000429
      dxy     :     0.000930
      f0      :     0.000003  f :     0.000283
      f+1     :     0.000004
      f-1     :     0.000108
      f+2     :     0.000022
      f-2     :     0.000046
      f+3     :     0.000062
      f-3     :     0.000037
 37 C s       :     3.188982  s :     3.188982
      pz      :     0.943029  p :     2.817247
      px      :     0.930422
      py      :     0.943796
      dz2     :     0.011883  d :     0.121001
      dxz     :     0.015347
      dyz     :     0.017417
      dx2y2   :     0.044168
      dxy     :     0.032187
      f0      :     0.001060  f :     0.012676
      f+1     :     0.001035
      f-1     :     0.002276
      f+2     :     0.000927
      f-2     :     0.002079
      f+3     :     0.003589
      f-3     :     0.001710
      g0      :     0.000080  g :     0.001273
      g+1     :     0.000062
      g-1     :     0.000066
      g+2     :     0.000116
      g-2     :     0.000100
      g+3     :     0.000140
      g-3     :     0.000196
      g+4     :     0.000249
      g-4     :     0.000263
 38 H s       :     0.822841  s :     0.822841
      pz      :     0.009516  p :     0.022369
      px      :     0.005887
      py      :     0.006966
      dz2     :     0.000202  d :     0.002803
      dxz     :     0.000994
      dyz     :     0.000164
      dx2y2   :     0.000565
      dxy     :     0.000878
      f0      :     0.000035  f :     0.000285
      f+1     :     0.000035
      f-1     :     0.000011
      f+2     :     0.000052
      f-2     :     0.000026
      f+3     :     0.000067
      f-3     :     0.000058
 39 C s       :     3.239282  s :     3.239282
      pz      :     0.924794  p :     2.766042
      px      :     0.907859
      py      :     0.933389
      dz2     :     0.011546  d :     0.109885
      dxz     :     0.018047
      dyz     :     0.013664
      dx2y2   :     0.019790
      dxy     :     0.046836
      f0      :     0.001189  f :     0.014282
      f+1     :     0.001089
      f-1     :     0.002588
      f+2     :     0.001559
      f-2     :     0.001959
      f+3     :     0.003628
      f-3     :     0.002271
      g0      :     0.000083  g :     0.001271
      g+1     :     0.000079
      g-1     :     0.000061
      g+2     :     0.000153
      g-2     :     0.000055
      g+3     :     0.000151
      g-3     :     0.000198
      g+4     :     0.000236
      g-4     :     0.000256
 40 H s       :     0.884545  s :     0.884545
      pz      :     0.009400  p :     0.030418
      px      :     0.011448
      py      :     0.009570
      dz2     :     0.000337  d :     0.003817
      dxz     :     0.000663
      dyz     :     0.000525
      dx2y2   :     0.001935
      dxy     :     0.000356
      f0      :     0.000036  f :     0.000323
      f+1     :     0.000031
      f-1     :     0.000024
      f+2     :     0.000021
      f-2     :     0.000063
      f+3     :     0.000110
      f-3     :     0.000038
 41 C s       :     3.276220  s :     3.276220
      pz      :     0.935414  p :     2.737070
      px      :     0.812845
      py      :     0.988811
      dz2     :     0.031770  d :     0.119891
      dxz     :     0.023254
      dyz     :     0.022243
      dx2y2   :     0.008635
      dxy     :     0.033988
      f0      :     0.002314  f :     0.019887
      f+1     :     0.003692
      f-1     :     0.004023
      f+2     :     0.001135
      f-2     :     0.001878
      f+3     :     0.002680
      f-3     :     0.004165
      g0      :     0.000328  g :     0.001618
      g+1     :     0.000209
      g-1     :     0.000200
      g+2     :     0.000053
      g-2     :     0.000080
      g+3     :     0.000204
      g-3     :     0.000091
      g+4     :     0.000230
      g-4     :     0.000223
 42 C s       :     3.158122  s :     3.158122
      pz      :     0.916436  p :     2.920456
      px      :     0.997086
      py      :     1.006933
      dz2     :     0.013894  d :     0.065799
      dxz     :     0.014251
      dyz     :     0.015358
      dx2y2   :     0.014519
      dxy     :     0.007777
      f0      :     0.002034  f :     0.006638
      f+1     :     0.001456
      f-1     :     0.001720
      f+2     :     0.000193
      f-2     :    -0.000003
      f+3     :     0.000688
      f-3     :     0.000549
      g0      :     0.000267  g :     0.000730
      g+1     :     0.000136
      g-1     :     0.000138
      g+2     :     0.000004
      g-2     :     0.000006
      g+3     :     0.000074
      g-3     :     0.000058
      g+4     :     0.000023
      g-4     :     0.000022
 43 H s       :     0.871287  s :     0.871287
      pz      :     0.006871  p :     0.027998
      px      :     0.011305
      py      :     0.009823
      dz2     :     0.000600  d :     0.004179
      dxz     :     0.000236
      dyz     :     0.001139
      dx2y2   :     0.000757
      dxy     :     0.001448
      f0      :     0.000019  f :     0.000404
      f+1     :     0.000015
      f-1     :     0.000106
      f+2     :     0.000051
      f-2     :     0.000047
      f+3     :     0.000077
      f-3     :     0.000089
 44 H s       :     0.870744  s :     0.870744
      pz      :     0.007174  p :     0.027204
      px      :     0.008671
      py      :     0.011359
      dz2     :     0.000579  d :     0.003984
      dxz     :     0.001205
      dyz     :     0.000189
      dx2y2   :     0.000649
      dxy     :     0.001362
      f0      :     0.000021  f :     0.000388
      f+1     :     0.000101
      f-1     :     0.000012
      f+2     :     0.000055
      f-2     :     0.000038
      f+3     :     0.000071
      f-3     :     0.000090
 45 H s       :     0.948960  s :     0.948960
      pz      :     0.011728  p :     0.035599
      px      :     0.011093
      py      :     0.012777
      dz2     :     0.000809  d :     0.004529
      dxz     :     0.000726
      dyz     :     0.000742
      dx2y2   :     0.001858
      dxy     :     0.000394
      f0      :     0.000009  f :     0.000403
      f+1     :     0.000063
      f-1     :     0.000071
      f+2     :     0.000056
      f-2     :     0.000051
      f+3     :     0.000063
      f-3     :     0.000090
 46 C s       :     3.190157  s :     3.190157
      pz      :     1.019921  p :     2.856131
      px      :     0.999106
      py      :     0.837104
      dz2     :     0.020344  d :     0.059902
      dxz     :     0.006529
      dyz     :     0.008467
      dx2y2   :     0.016728
      dxy     :     0.007834
      f0      :     0.001361  f :     0.006654
      f+1     :     0.000328
      f-1     :     0.001419
      f+2     :     0.000306
      f-2     :     0.000424
      f+3     :     0.001323
      f-3     :     0.001493
      g0      :     0.000123  g :     0.000685
      g+1     :     0.000041
      g-1     :     0.000080
      g+2     :     0.000022
      g-2     :     0.000037
      g+3     :     0.000140
      g-3     :     0.000040
      g+4     :     0.000087
      g-4     :     0.000114
 47 H s       :     0.857045  s :     0.857045
      pz      :     0.005970  p :     0.028000
      px      :     0.011304
      py      :     0.010726
      dz2     :     0.000552  d :     0.004195
      dxz     :     0.001901
      dyz     :     0.001610
      dx2y2   :     0.000049
      dxy     :     0.000083
      f0      :     0.000052  f :     0.000400
      f+1     :     0.000185
      f-1     :     0.000149
      f+2     :     0.000004
      f-2     :     0.000009
      f+3     :     0.000000
      f-3     :     0.000000
 48 H s       :     1.027108  s :     1.027108
      pz      :     0.015643  p :     0.043880
      px      :     0.012975
      py      :     0.015263
      dz2     :     0.000901  d :     0.005262
      dxz     :     0.000431
      dyz     :     0.001410
      dx2y2   :     0.001666
      dxy     :     0.000854
      f0      :     0.000032  f :     0.000419
      f+1     :     0.000029
      f-1     :     0.000079
      f+2     :     0.000039
      f-2     :     0.000051
      f+3     :     0.000032
      f-3     :     0.000157
 49 H s       :     0.869282  s :     0.869282
      pz      :     0.010384  p :     0.025615
      px      :     0.004506
      py      :     0.010726
      dz2     :     0.000654  d :     0.004076
      dxz     :     0.001043
      dyz     :     0.000130
      dx2y2   :     0.000530
      dxy     :     0.001720
      f0      :     0.000014  f :     0.000403
      f+1     :     0.000118
      f-1     :     0.000010
      f+2     :     0.000044
      f-2     :     0.000033
      f+3     :     0.000041
      f-3     :     0.000145
 50 C s       :     3.146668  s :     3.146668
      pz      :     1.022219  p :     3.021126
      px      :     1.011678
      py      :     0.987229
      dz2     :     0.020646  d :     0.073518
      dxz     :     0.010202
      dyz     :     0.011867
      dx2y2   :     0.017431
      dxy     :     0.013372
      f0      :     0.001572  f :     0.006726
      f+1     :     0.000554
      f-1     :     0.000887
      f+2     :     0.000111
      f-2     :     0.000776
      f+3     :     0.001316
      f-3     :     0.001510
      g0      :     0.000111  g :     0.000774
      g+1     :     0.000071
      g-1     :     0.000096
      g+2     :     0.000010
      g-2     :     0.000057
      g+3     :     0.000098
      g-3     :     0.000056
      g+4     :     0.000150
      g-4     :     0.000124
 51 H s       :     0.867396  s :     0.867396
      pz      :     0.008353  p :     0.024241
      px      :     0.009526
      py      :     0.006362
      dz2     :     0.000857  d :     0.003845
      dxz     :     0.000250
      dyz     :     0.000780
      dx2y2   :     0.000926
      dxy     :     0.001033
      f0      :     0.000010  f :     0.000389
      f+1     :     0.000013
      f-1     :     0.000133
      f+2     :     0.000048
      f-2     :     0.000027
      f+3     :     0.000067
      f-3     :     0.000091
 52 H s       :     0.861137  s :     0.861137
      pz      :     0.006204  p :     0.024769
      px      :     0.008741
      py      :     0.009823
      dz2     :     0.000537  d :     0.003910
      dxz     :     0.001576
      dyz     :     0.001664
      dx2y2   :     0.000048
      dxy     :     0.000085
      f0      :     0.000039  f :     0.000391
      f+1     :     0.000167
      f-1     :     0.000163
      f+2     :     0.000003
      f-2     :     0.000017
      f+3     :     0.000000
      f-3     :     0.000001
 53 H s       :     0.860620  s :     0.860620
      pz      :     0.010363  p :     0.026873
      px      :     0.007119
      py      :     0.009391
      dz2     :     0.000751  d :     0.004080
      dxz     :     0.001039
      dyz     :     0.000172
      dx2y2   :     0.000952
      dxy     :     0.001166
      f0      :     0.000012  f :     0.000393
      f+1     :     0.000124
      f-1     :     0.000010
      f+2     :     0.000050
      f-2     :     0.000024
      f+3     :     0.000086
      f-3     :     0.000087
 54 C s       :     3.137295  s :     3.137295
      pz      :     0.810593  p :     2.301959
      px      :     0.719194
      py      :     0.772172
      dz2     :     0.055382  d :     0.246047
      dxz     :     0.026891
      dyz     :     0.067541
      dx2y2   :     0.053914
      dxy     :     0.042319
      f0      :     0.003281  f :     0.033636
      f+1     :     0.002926
      f-1     :     0.010292
      f+2     :     0.003764
      f-2     :     0.004006
      f+3     :     0.005022
      f-3     :     0.004344
      g0      :     0.000521  g :     0.003395
      g+1     :     0.000141
      g-1     :     0.000483
      g+2     :     0.000526
      g-2     :     0.000248
      g+3     :     0.000379
      g-3     :     0.000415
      g+4     :     0.000414
      g-4     :     0.000268
 55 C s       :     3.260750  s :     3.260750
      pz      :     0.731775  p :     2.506865
      px      :     0.864108
      py      :     0.910982
      dz2     :     0.020603  d :     0.095525
      dxz     :     0.015820
      dyz     :     0.018409
      dx2y2   :     0.021438
      dxy     :     0.019256
      f0      :     0.002000  f :     0.017295
      f+1     :     0.005125
      f-1     :     0.002572
      f+2     :     0.002274
      f-2     :     0.001538
      f+3     :     0.002183
      f-3     :     0.001602
      g0      :     0.000273  g :     0.001506
      g+1     :     0.000236
      g-1     :     0.000167
      g+2     :     0.000077
      g-2     :     0.000148
      g+3     :     0.000227
      g-3     :     0.000194
      g+4     :     0.000097
      g-4     :     0.000087
 56 C s       :     3.259287  s :     3.259287
      pz      :     0.893321  p :     2.741731
      px      :     0.896832
      py      :     0.951578
      dz2     :     0.022768  d :     0.105441
      dxz     :     0.036038
      dyz     :     0.023139
      dx2y2   :     0.009142
      dxy     :     0.014353
      f0      :     0.001411  f :     0.014043
      f+1     :     0.004647
      f-1     :     0.002321
      f+2     :     0.001228
      f-2     :     0.001644
      f+3     :     0.001623
      f-3     :     0.001168
      g0      :     0.000275  g :     0.001278
      g+1     :     0.000249
      g-1     :     0.000164
      g+2     :     0.000093
      g-2     :     0.000100
      g+3     :     0.000135
      g-3     :     0.000135
      g+4     :     0.000089
      g-4     :     0.000038
 57 H s       :     0.863060  s :     0.863060
      pz      :     0.007726  p :     0.025065
      px      :     0.010534
      py      :     0.006805
      dz2     :     0.001002  d :     0.003160
      dxz     :     0.000397
      dyz     :     0.000338
      dx2y2   :     0.000918
      dxy     :     0.000505
      f0      :     0.000013  f :     0.000299
      f+1     :     0.000069
      f-1     :     0.000039
      f+2     :     0.000061
      f-2     :     0.000013
      f+3     :     0.000068
      f-3     :     0.000037
 58 C s       :     3.192140  s :     3.192140
      pz      :     0.915465  p :     2.805407
      px      :     0.945145
      py      :     0.944796
      dz2     :     0.025870  d :     0.118636
      dxz     :     0.040228
      dyz     :     0.027396
      dx2y2   :     0.016731
      dxy     :     0.008411
      f0      :     0.001256  f :     0.012482
      f+1     :     0.003720
      f-1     :     0.002434
      f+2     :     0.001601
      f-2     :     0.000874
      f+3     :     0.001423
      f-3     :     0.001174
      g0      :     0.000280  g :     0.001268
      g+1     :     0.000227
      g-1     :     0.000190
      g+2     :     0.000053
      g-2     :     0.000146
      g+3     :     0.000129
      g-3     :     0.000131
      g+4     :     0.000047
      g-4     :     0.000065
 59 H s       :     0.824280  s :     0.824280
      pz      :     0.006398  p :     0.022525
      px      :     0.007130
      py      :     0.008997
      dz2     :     0.000677  d :     0.002833
      dxz     :     0.000512
      dyz     :     0.000323
      dx2y2   :     0.000642
      dxy     :     0.000679
      f0      :     0.000009  f :     0.000282
      f+1     :     0.000085
      f-1     :     0.000014
      f+2     :     0.000031
      f-2     :     0.000042
      f+3     :     0.000071
      f-3     :     0.000030
 60 C s       :     3.200598  s :     3.200598
      pz      :     0.952464  p :     2.766438
      px      :     0.899917
      py      :     0.914058
      dz2     :     0.048884  d :     0.127448
      dxz     :     0.016986
      dyz     :     0.011065
      dx2y2   :     0.025402
      dxy     :     0.025111
      f0      :     0.000752  f :     0.012556
      f+1     :     0.003777
      f-1     :     0.001482
      f+2     :     0.001870
      f-2     :     0.001202
      f+3     :     0.002087
      f-3     :     0.001387
      g0      :     0.000184  g :     0.001265
      g+1     :     0.000177
      g-1     :     0.000091
      g+2     :     0.000079
      g-2     :     0.000141
      g+3     :     0.000220
      g-3     :     0.000193
      g+4     :     0.000096
      g-4     :     0.000085
 61 H s       :     0.828178  s :     0.828178
      pz      :     0.005957  p :     0.022804
      px      :     0.007668
      py      :     0.009179
      dz2     :     0.000430  d :     0.002862
      dxz     :     0.001150
      dyz     :     0.001064
      dx2y2   :     0.000114
      dxy     :     0.000103
      f0      :     0.000054  f :     0.000279
      f+1     :     0.000095
      f-1     :     0.000087
      f+2     :     0.000020
      f-2     :     0.000021
      f+3     :     0.000000
      f-3     :     0.000001
 62 C s       :     3.174449  s :     3.174449
      pz      :     0.923195  p :     2.809020
      px      :     0.939030
      py      :     0.946795
      dz2     :     0.023117  d :     0.120246
      dxz     :     0.049577
      dyz     :     0.022860
      dx2y2   :     0.008895
      dxy     :     0.015797
      f0      :     0.001181  f :     0.012612
      f+1     :     0.004098
      f-1     :     0.002322
      f+2     :     0.001000
      f-2     :     0.001342
      f+3     :     0.001409
      f-3     :     0.001261
      g0      :     0.000292  g :     0.001275
      g+1     :     0.000246
      g-1     :     0.000168
      g+2     :     0.000098
      g-2     :     0.000096
      g+3     :     0.000113
      g-3     :     0.000136
      g+4     :     0.000083
      g-4     :     0.000043
 63 H s       :     0.824618  s :     0.824618
      pz      :     0.006215  p :     0.022800
      px      :     0.006766
      py      :     0.009819
      dz2     :     0.000769  d :     0.002847
      dxz     :     0.000400
      dyz     :     0.000392
      dx2y2   :     0.000816
      dxy     :     0.000471
      f0      :     0.000013  f :     0.000285
      f+1     :     0.000068
      f-1     :     0.000034
      f+2     :     0.000059
      f-2     :     0.000018
      f+3     :     0.000070
      f-3     :     0.000022
 64 C s       :     3.258030  s :     3.258030
      pz      :     0.903257  p :     2.719828
      px      :     0.933495
      py      :     0.883076
      dz2     :     0.025589  d :     0.101415
      dxz     :     0.024199
      dyz     :     0.028268
      dx2y2   :     0.016596
      dxy     :     0.006764
      f0      :     0.001401  f :     0.013423
      f+1     :     0.003977
      f-1     :     0.002721
      f+2     :     0.001842
      f-2     :     0.001014
      f+3     :     0.001463
      f-3     :     0.001005
      g0      :     0.000271  g :     0.001241
      g+1     :     0.000221
      g-1     :     0.000183
      g+2     :     0.000058
      g-2     :     0.000139
      g+3     :     0.000140
      g-3     :     0.000117
      g+4     :     0.000050
      g-4     :     0.000063
 65 H s       :     0.870803  s :     0.870803
      pz      :     0.010537  p :     0.031421
      px      :     0.008994
      py      :     0.011890
      dz2     :     0.000995  d :     0.003775
      dxz     :     0.000552
      dyz     :     0.000520
      dx2y2   :     0.000728
      dxy     :     0.000981
      f0      :     0.000010  f :     0.000322
      f+1     :     0.000099
      f-1     :     0.000014
      f+2     :     0.000028
      f-2     :     0.000046
      f+3     :     0.000072
      f-3     :     0.000052
 66 H s       :     0.791166  s :     0.791166
      pz      :     0.033209  p :     0.117437
      px      :     0.054319
      py      :     0.029909
      dz2     :     0.002209  d :     0.011976
      dxz     :     0.003008
      dyz     :     0.001464
      dx2y2   :     0.001906
      dxy     :     0.003388
      f0      :     0.000061  f :     0.001017
      f+1     :     0.000273
      f-1     :     0.000013
      f+2     :     0.000158
      f-2     :     0.000180
      f+3     :     0.000153
      f-3     :     0.000179
 67 O s       :     3.850535  s :     3.850535
      pz      :     1.818595  p :     4.739081
      px      :     1.457900
      py      :     1.462586
      dz2     :     0.003240  d :     0.027232
      dxz     :     0.003957
      dyz     :     0.003513
      dx2y2   :     0.009424
      dxy     :     0.007098
      f0      :     0.000321  f :     0.003340
      f+1     :     0.000312
      f-1     :     0.000333
      f+2     :     0.000094
      f-2     :     0.000501
      f+3     :     0.000924
      f-3     :     0.000856
      g0      :     0.000011  g :     0.000165
      g+1     :     0.000013
      g-1     :     0.000011
      g+2     :     0.000005
      g-2     :     0.000023
      g+3     :     0.000010
      g-3     :     0.000014
      g+4     :     0.000039
      g-4     :     0.000040
 68 C s       :     3.099865  s :     3.099865
      pz      :     0.790553  p :     2.210039
      px      :     0.720967
      py      :     0.698519
      dz2     :     0.048376  d :     0.261327
      dxz     :     0.071212
      dyz     :     0.052812
      dx2y2   :     0.061514
      dxy     :     0.027414
      f0      :     0.007812  f :     0.031674
      f+1     :     0.004442
      f-1     :     0.003588
      f+2     :     0.002783
      f-2     :     0.006420
      f+3     :     0.003481
      f-3     :     0.003149
      g0      :     0.000599  g :     0.004480
      g+1     :     0.000480
      g-1     :     0.000657
      g+2     :     0.000521
      g-2     :     0.000726
      g+3     :     0.000310
      g-3     :     0.000353
      g+4     :     0.000295
      g-4     :     0.000538
 69 C s       :     3.278357  s :     3.278357
      pz      :     0.811915  p :     2.605882
      px      :     0.891544
      py      :     0.902423
      dz2     :     0.022246  d :     0.113586
      dxz     :     0.026037
      dyz     :     0.024947
      dx2y2   :     0.025611
      dxy     :     0.014745
      f0      :     0.004444  f :     0.017177
      f+1     :     0.002542
      f-1     :     0.001099
      f+2     :     0.001229
      f-2     :     0.004264
      f+3     :     0.001345
      f-3     :     0.002254
      g0      :     0.000173  g :     0.001539
      g+1     :     0.000145
      g-1     :     0.000261
      g+2     :     0.000234
      g-2     :     0.000254
      g+3     :     0.000128
      g-3     :     0.000073
      g+4     :     0.000111
      g-4     :     0.000160
 70 C s       :     3.195795  s :     3.195795
      pz      :     0.928200  p :     2.766244
      px      :     0.903206
      py      :     0.934837
      dz2     :     0.021527  d :     0.099332
      dxz     :     0.014477
      dyz     :     0.030201
      dx2y2   :     0.023761
      dxy     :     0.009366
      f0      :     0.003005  f :     0.012615
      f+1     :     0.001002
      f-1     :     0.001410
      f+2     :     0.001203
      f-2     :     0.002770
      f+3     :     0.001141
      f-3     :     0.002084
      g0      :     0.000117  g :     0.001250
      g+1     :     0.000163
      g-1     :     0.000158
      g+2     :     0.000179
      g-2     :     0.000197
      g+3     :     0.000105
      g-3     :     0.000075
      g+4     :     0.000113
      g-4     :     0.000141
 71 H s       :     0.857399  s :     0.857399
      pz      :     0.010357  p :     0.028541
      px      :     0.009563
      py      :     0.008621
      dz2     :     0.000875  d :     0.003480
      dxz     :     0.001071
      dyz     :     0.000728
      dx2y2   :     0.000383
      dxy     :     0.000423
      f0      :     0.000095  f :     0.000310
      f+1     :     0.000055
      f-1     :     0.000020
      f+2     :     0.000042
      f-2     :     0.000075
      f+3     :     0.000010
      f-3     :     0.000012
 72 C s       :     3.203256  s :     3.203256
      pz      :     0.895799  p :     2.811465
      px      :     0.956608
      py      :     0.959058
      dz2     :     0.050524  d :     0.125272
      dxz     :     0.021537
      dyz     :     0.018816
      dx2y2   :     0.008715
      dxy     :     0.025681
      f0      :     0.003320  f :     0.012471
      f+1     :     0.001576
      f-1     :     0.001015
      f+2     :     0.001629
      f-2     :     0.002903
      f+3     :     0.001141
      f-3     :     0.000886
      g0      :     0.000152  g :     0.001272
      g+1     :     0.000166
      g-1     :     0.000213
      g+2     :     0.000228
      g-2     :     0.000234
      g+3     :     0.000118
      g-3     :     0.000088
      g+4     :     0.000052
      g-4     :     0.000021
 73 H s       :     0.835386  s :     0.835386
      pz      :     0.007474  p :     0.023210
      px      :     0.008186
      py      :     0.007550
      dz2     :     0.000131  d :     0.002893
      dxz     :     0.000516
      dyz     :     0.000771
      dx2y2   :     0.001191
      dxy     :     0.000284
      f0      :     0.000043  f :     0.000284
      f+1     :     0.000010
      f-1     :     0.000013
      f+2     :     0.000007
      f-2     :     0.000074
      f+3     :     0.000033
      f-3     :     0.000104
 74 C s       :     3.186305  s :     3.186305
      pz      :     0.933510  p :     2.780605
      px      :     0.932323
      py      :     0.914772
      dz2     :     0.018631  d :     0.122634
      dxz     :     0.036590
      dyz     :     0.031498
      dx2y2   :     0.025245
      dxy     :     0.010671
      f0      :     0.003031  f :     0.012210
      f+1     :     0.001638
      f-1     :     0.000562
      f+2     :     0.000788
      f-2     :     0.003095
      f+3     :     0.001082
      f-3     :     0.002013
      g0      :     0.000145  g :     0.001256
      g+1     :     0.000104
      g-1     :     0.000221
      g+2     :     0.000172
      g-2     :     0.000212
      g+3     :     0.000096
      g-3     :     0.000059
      g+4     :     0.000097
      g-4     :     0.000149
 75 H s       :     0.834797  s :     0.834797
      pz      :     0.006723  p :     0.023337
      px      :     0.008550
      py      :     0.008064
      dz2     :     0.000952  d :     0.002909
      dxz     :     0.000387
      dyz     :     0.000716
      dx2y2   :     0.000431
      dxy     :     0.000422
      f0      :     0.000080  f :     0.000283
      f+1     :     0.000028
      f-1     :     0.000039
      f+2     :     0.000053
      f-2     :     0.000052
      f+3     :     0.000020
      f-3     :     0.000013
 76 C s       :     3.177893  s :     3.177893
      pz      :     0.963001  p :     2.837514
      px      :     0.921989
      py      :     0.952524
      dz2     :     0.025996  d :     0.124830
      dxz     :     0.016612
      dyz     :     0.043654
      dx2y2   :     0.023240
      dxy     :     0.015327
      f0      :     0.002992  f :     0.012402
      f+1     :     0.000905
      f-1     :     0.001288
      f+2     :     0.001115
      f-2     :     0.002850
      f+3     :     0.001124
      f-3     :     0.002128
      g0      :     0.000117  g :     0.001272
      g+1     :     0.000166
      g-1     :     0.000168
      g+2     :     0.000186
      g-2     :     0.000195
      g+3     :     0.000111
      g-3     :     0.000076
      g+4     :     0.000114
      g-4     :     0.000139
 77 H s       :     0.830198  s :     0.830198
      pz      :     0.006174  p :     0.022962
      px      :     0.008978
      py      :     0.007810
      dz2     :     0.000848  d :     0.002870
      dxz     :     0.000885
      dyz     :     0.000424
      dx2y2   :     0.000312
      dxy     :     0.000401
      f0      :     0.000090  f :     0.000284
      f+1     :     0.000053
      f-1     :     0.000018
      f+2     :     0.000034
      f-2     :     0.000069
      f+3     :     0.000011
      f-3     :     0.000011
 78 C s       :     3.274055  s :     3.274055
      pz      :     0.864189  p :     2.706423
      px      :     0.931416
      py      :     0.910818
      dz2     :     0.032277  d :     0.096424
      dxz     :     0.023759
      dyz     :     0.016480
      dx2y2   :     0.010206
      dxy     :     0.013703
      f0      :     0.003410  f :     0.012856
      f+1     :     0.001863
      f-1     :     0.001122
      f+2     :     0.001631
      f-2     :     0.002911
      f+3     :     0.001141
      f-3     :     0.000778
      g0      :     0.000151  g :     0.001255
      g+1     :     0.000168
      g-1     :     0.000213
      g+2     :     0.000227
      g-2     :     0.000225
      g+3     :     0.000117
      g-3     :     0.000086
      g+4     :     0.000045
      g-4     :     0.000023
 79 H s       :     0.876804  s :     0.876804
      pz      :     0.009673  p :     0.028322
      px      :     0.010472
      py      :     0.008178
      dz2     :     0.000229  d :     0.003482
      dxz     :     0.000689
      dyz     :     0.000897
      dx2y2   :     0.001330
      dxy     :     0.000338
      f0      :     0.000051  f :     0.000314
      f+1     :     0.000009
      f-1     :     0.000015
      f+2     :     0.000007
      f-2     :     0.000083
      f+3     :     0.000044
      f-3     :     0.000104
 80 O s       :     3.822173  s :     3.822173
      pz      :     1.450293  p :     4.787557
      px      :     1.736010
      py      :     1.601253
      dz2     :     0.007757  d :     0.027710
      dxz     :     0.006740
      dyz     :     0.008623
      dx2y2   :     0.002419
      dxy     :     0.002171
      f0      :     0.000683  f :     0.003288
      f+1     :     0.000622
      f-1     :     0.000855
      f+2     :     0.000578
      f-2     :     0.000413
      f+3     :     0.000055
      f-3     :     0.000081
      g0      :     0.000022  g :     0.000171
      g+1     :     0.000020
      g-1     :     0.000047
      g+2     :     0.000035
      g-2     :     0.000029
      g+3     :     0.000007
      g-3     :     0.000011
      g+4     :     0.000001
      g-4     :     0.000001
 81 H s       :     0.704198  s :     0.704198
      pz      :     0.012073  p :     0.051125
      px      :     0.017036
      py      :     0.022016
      dz2     :     0.001585  d :     0.008146
      dxz     :     0.003061
      dyz     :     0.002676
      dx2y2   :     0.000389
      dxy     :     0.000434
      f0      :     0.000237  f :     0.000854
      f+1     :     0.000243
      f-1     :     0.000224
      f+2     :     0.000067
      f-2     :     0.000074
      f+3     :     0.000005
      f-3     :     0.000004


                     *******************************
                     * LOEWDIN POPULATION ANALYSIS *
                     *******************************

----------------------
LOEWDIN ATOMIC CHARGES
----------------------
   0 O :    0.371887
   1 O :    0.410439
   2 N :    0.632411
   3 N :    0.637283
   4 C :   -0.638145
   5 C :   -0.031330
   6 H :    0.000911
   7 C :   -0.110717
   8 C :    0.083109
   9 H :   -0.043335
  10 C :    0.070602
  11 H :   -0.048756
  12 C :    0.070737
  13 H :   -0.048595
  14 C :    0.068313
  15 H :   -0.049384
  16 C :    0.086308
  17 H :   -0.039215
  18 C :   -0.342474
  19 C :    0.247100
  20 H :   -0.055661
  21 H :   -0.042903
  22 H :   -0.048037
  23 C :    0.246528
  24 H :   -0.047923
  25 H :   -0.042955
  26 H :   -0.056153
  27 C :    0.247320
  28 H :   -0.040112
  29 H :   -0.045870
  30 H :   -0.045546
  31 C :   -0.117597
  32 C :   -0.031891
  33 C :    0.098670
  34 H :   -0.048085
  35 C :    0.077811
  36 H :   -0.043980
  37 C :    0.077069
  38 H :   -0.044588
  39 C :    0.078947
  40 H :   -0.042266
  41 C :   -0.241374
  42 C :    0.249404
  43 H :   -0.044394
  44 H :   -0.043393
  45 H :   -0.066961
  46 C :    0.246597
  47 H :   -0.043670
  48 H :   -0.075882
  49 H :   -0.039927
  50 C :    0.236856
  51 H :   -0.047436
  52 H :   -0.045162
  53 H :   -0.041090
  54 C :   -0.540192
  55 C :   -0.118997
  56 C :    0.096298
  57 H :   -0.039723
  58 C :    0.074427
  59 H :   -0.047302
  60 C :    0.079732
  61 H :   -0.045986
  62 C :    0.076309
  63 H :   -0.047112
  64 C :    0.094860
  65 H :   -0.049046
  66 H :   -0.155237
  67 O :    0.261612
  68 C :   -1.003516
  69 C :   -0.131866
  70 C :    0.069920
  71 H :   -0.055230
  72 C :    0.055843
  73 H :   -0.053343
  74 C :    0.058683
  75 H :   -0.052414
  76 C :    0.056229
  77 H :   -0.053318
  78 C :    0.068663
  79 H :   -0.055402
  80 O :    0.125005
  81 H :   -0.112390

-------------------------------
LOEWDIN REDUCED ORBITAL CHARGES
-------------------------------
  0 O s       :     3.207074  s :     3.207074
      pz      :     1.451192  p :     4.291624
      px      :     1.465089
      py      :     1.375343
      dz2     :     0.038674  d :     0.105933
      dxz     :     0.032248
      dyz     :     0.024856
      dx2y2   :     0.006726
      dxy     :     0.003430
      f0      :     0.006020  f :     0.022336
      f+1     :     0.007748
      f-1     :     0.005322
      f+2     :     0.001107
      f-2     :     0.001584
      f+3     :     0.000394
      f-3     :     0.000160
      g0      :     0.000308  g :     0.001146
      g+1     :     0.000336
      g-1     :     0.000259
      g+2     :     0.000093
      g-2     :     0.000131
      g+3     :     0.000009
      g-3     :     0.000005
      g+4     :     0.000003
      g-4     :     0.000002
  1 O s       :     3.221878  s :     3.221878
      pz      :     1.497332  p :     4.243780
      px      :     1.259054
      py      :     1.487394
      dz2     :     0.015748  d :     0.099987
      dxz     :     0.005717
      dyz     :     0.033299
      dx2y2   :     0.025897
      dxy     :     0.019326
      f0      :     0.002012  f :     0.022578
      f+1     :     0.000560
      f-1     :     0.005811
      f+2     :     0.003950
      f-2     :     0.002384
      f+3     :     0.003977
      f-3     :     0.003884
      g0      :     0.000150  g :     0.001339
      g+1     :     0.000024
      g-1     :     0.000164
      g+2     :     0.000204
      g-2     :     0.000078
      g+3     :     0.000172
      g-3     :     0.000162
      g+4     :     0.000178
      g-4     :     0.000207
  2 N s       :     2.678555  s :     2.678555
      pz      :     1.084877  p :     3.305709
      px      :     1.083982
      py      :     1.136850
      dz2     :     0.079070  d :     0.325747
      dxz     :     0.091696
      dyz     :     0.029805
      dx2y2   :     0.067784
      dxy     :     0.057391
      f0      :     0.005826  f :     0.054291
      f+1     :     0.014825
      f-1     :     0.002719
      f+2     :     0.007954
      f-2     :     0.008016
      f+3     :     0.008342
      f-3     :     0.006610
      g0      :     0.000306  g :     0.003287
      g+1     :     0.000388
      g-1     :     0.000180
      g+2     :     0.000527
      g-2     :     0.000189
      g+3     :     0.000388
      g-3     :     0.000461
      g+4     :     0.000458
      g-4     :     0.000390
  3 N s       :     2.674398  s :     2.674398
      pz      :     1.068296  p :     3.232602
      px      :     1.091922
      py      :     1.072384
      dz2     :     0.057911  d :     0.386341
      dxz     :     0.067822
      dyz     :     0.110038
      dx2y2   :     0.093753
      dxy     :     0.056816
      f0      :     0.008337  f :     0.067229
      f+1     :     0.006975
      f-1     :     0.013302
      f+2     :     0.009482
      f-2     :     0.010178
      f+3     :     0.010053
      f-3     :     0.008902
      g0      :     0.000193  g :     0.002148
      g+1     :     0.000255
      g-1     :     0.000232
      g+2     :     0.000223
      g-2     :     0.000228
      g+3     :     0.000313
      g-3     :     0.000268
      g+4     :     0.000127
      g-4     :     0.000309
  4 C s       :     2.580489  s :     2.580489
      pz      :     0.965441  p :     2.605071
      px      :     0.912880
      py      :     0.726750
      dz2     :     0.280298  d :     1.093451
      dxz     :     0.328877
      dyz     :     0.235427
      dx2y2   :     0.114112
      dxy     :     0.134737
      f0      :     0.054693  f :     0.316177
      f+1     :     0.108291
      f-1     :     0.043870
      f+2     :     0.032164
      f-2     :     0.033614
      f+3     :     0.020138
      f-3     :     0.023406
      g0      :     0.008189  g :     0.042957
      g+1     :     0.009821
      g-1     :     0.006032
      g+2     :     0.005424
      g-2     :     0.004491
      g+3     :     0.002274
      g-3     :     0.003203
      g+4     :     0.001732
      g-4     :     0.001791
  5 C s       :     2.528878  s :     2.528878
      pz      :     0.868549  p :     2.646853
      px      :     0.819485
      py      :     0.958819
      dz2     :     0.128499  d :     0.662562
      dxz     :     0.184108
      dyz     :     0.124905
      dx2y2   :     0.118196
      dxy     :     0.106853
      f0      :     0.031163  f :     0.180730
      f+1     :     0.038794
      f-1     :     0.018379
      f+2     :     0.030349
      f-2     :     0.026419
      f+3     :     0.019403
      f-3     :     0.016223
      g0      :     0.001123  g :     0.012307
      g+1     :     0.002137
      g-1     :     0.000991
      g+2     :     0.001788
      g-2     :     0.001717
      g+3     :     0.001546
      g-3     :     0.001491
      g+4     :     0.000825
      g-4     :     0.000689
  6 H s       :     0.719366  s :     0.719366
      pz      :     0.052316  p :     0.195062
      px      :     0.047705
      py      :     0.095042
      dz2     :     0.008845  d :     0.074533
      dxz     :     0.006612
      dyz     :     0.023370
      dx2y2   :     0.015974
      dxy     :     0.019732
      f0      :     0.000915  f :     0.010129
      f+1     :     0.000299
      f-1     :     0.001787
      f+2     :     0.001774
      f-2     :     0.001469
      f+3     :     0.002197
      f-3     :     0.001687
  7 C s       :     2.559417  s :     2.559417
      pz      :     0.918322  p :     2.721263
      px      :     0.806475
      py      :     0.996467
      dz2     :     0.145377  d :     0.653776
      dxz     :     0.089102
      dyz     :     0.203420
      dx2y2   :     0.105402
      dxy     :     0.110474
      f0      :     0.039641  f :     0.161707
      f+1     :     0.018894
      f-1     :     0.019665
      f+2     :     0.037902
      f-2     :     0.014866
      f+3     :     0.019751
      f-3     :     0.010989
      g0      :     0.001470  g :     0.014554
      g+1     :     0.001127
      g-1     :     0.002886
      g+2     :     0.002162
      g-2     :     0.001566
      g+3     :     0.000695
      g-3     :     0.002023
      g+4     :     0.000973
      g-4     :     0.001652
  8 C s       :     2.574762  s :     2.574762
      pz      :     0.945901  p :     2.701282
      px      :     0.777622
      py      :     0.977759
      dz2     :     0.107105  d :     0.511711
      dxz     :     0.053968
      dyz     :     0.173388
      dx2y2   :     0.084711
      dxy     :     0.092539
      f0      :     0.027103  f :     0.117257
      f+1     :     0.012067
      f-1     :     0.014579
      f+2     :     0.025894
      f-2     :     0.009221
      f+3     :     0.018183
      f-3     :     0.010210
      g0      :     0.001190  g :     0.011880
      g+1     :     0.000912
      g-1     :     0.002083
      g+2     :     0.001644
      g-2     :     0.001212
      g+3     :     0.000488
      g-3     :     0.001624
      g+4     :     0.000994
      g-4     :     0.001733
  9 H s       :     0.776763  s :     0.776763
      pz      :     0.081261  p :     0.190549
      px      :     0.053847
      py      :     0.055442
      dz2     :     0.020490  d :     0.066292
      dxz     :     0.014597
      dyz     :     0.015881
      dx2y2   :     0.008410
      dxy     :     0.006915
      f0      :     0.002335  f :     0.009731
      f+1     :     0.001284
      f-1     :     0.001966
      f+2     :     0.001870
      f-2     :     0.001520
      f+3     :     0.000353
      f-3     :     0.000403
 10 C s       :     2.584786  s :     2.584786
      pz      :     0.971224  p :     2.715003
      px      :     0.793280
      py      :     0.950499
      dz2     :     0.160856  d :     0.504192
      dxz     :     0.094299
      dyz     :     0.126572
      dx2y2   :     0.086595
      dxy     :     0.035870
      f0      :     0.028035  f :     0.113747
      f+1     :     0.013731
      f-1     :     0.018313
      f+2     :     0.023091
      f-2     :     0.017925
      f+3     :     0.004511
      f-3     :     0.008142
      g0      :     0.001552  g :     0.011669
      g+1     :     0.001389
      g-1     :     0.001757
      g+2     :     0.002263
      g-2     :     0.001667
      g+3     :     0.000992
      g-3     :     0.001167
      g+4     :     0.000639
      g-4     :     0.000244
 11 H s       :     0.788344  s :     0.788344
      pz      :     0.043606  p :     0.186214
      px      :     0.050203
      py      :     0.092406
      dz2     :     0.005038  d :     0.064551
      dxz     :     0.000336
      dyz     :     0.024525
      dx2y2   :     0.013872
      dxy     :     0.020779
      f0      :     0.001374  f :     0.009647
      f+1     :     0.000176
      f-1     :     0.001252
      f+2     :     0.002323
      f-2     :     0.000055
      f+3     :     0.002707
      f-3     :     0.001760
 12 C s       :     2.586258  s :     2.586258
      pz      :     0.938412  p :     2.709341
      px      :     0.777825
      py      :     0.993104
      dz2     :     0.104980  d :     0.508019
      dxz     :     0.050755
      dyz     :     0.176684
      dx2y2   :     0.081932
      dxy     :     0.093669
      f0      :     0.026966  f :     0.114026
      f+1     :     0.011545
      f-1     :     0.014166
      f+2     :     0.025579
      f-2     :     0.009338
      f+3     :     0.016312
      f-3     :     0.010120
      g0      :     0.001114  g :     0.011620
      g+1     :     0.000833
      g-1     :     0.002182
      g+2     :     0.001551
      g-2     :     0.001235
      g+3     :     0.000437
      g-3     :     0.001703
      g+4     :     0.001008
      g-4     :     0.001558
 13 H s       :     0.789204  s :     0.789204
      pz      :     0.076623  p :     0.185524
      px      :     0.054313
      py      :     0.054588
      dz2     :     0.020122  d :     0.064256
      dxz     :     0.013869
      dyz     :     0.015591
      dx2y2   :     0.008046
      dxy     :     0.006627
      f0      :     0.002362  f :     0.009611
      f+1     :     0.001398
      f-1     :     0.001879
      f+2     :     0.001829
      f-2     :     0.001453
      f+3     :     0.000338
      f-3     :     0.000353
 14 C s       :     2.584717  s :     2.584717
      pz      :     0.939741  p :     2.717955
      px      :     0.788272
      py      :     0.989942
      dz2     :     0.104456  d :     0.503704
      dxz     :     0.047762
      dyz     :     0.179215
      dx2y2   :     0.081356
      dxy     :     0.090915
      f0      :     0.027294  f :     0.113643
      f+1     :     0.011366
      f-1     :     0.014285
      f+2     :     0.025540
      f-2     :     0.009195
      f+3     :     0.016457
      f-3     :     0.009506
      g0      :     0.001188  g :     0.011670
      g+1     :     0.000895
      g-1     :     0.002126
      g+2     :     0.001616
      g-2     :     0.001198
      g+3     :     0.000492
      g-3     :     0.001612
      g+4     :     0.000977
      g-4     :     0.001567
 15 H s       :     0.788656  s :     0.788656
      pz      :     0.076048  p :     0.186468
      px      :     0.054466
      py      :     0.055954
      dz2     :     0.020270  d :     0.064604
      dxz     :     0.013973
      dyz     :     0.015398
      dx2y2   :     0.008166
      dxy     :     0.006797
      f0      :     0.002362  f :     0.009655
      f+1     :     0.001301
      f-1     :     0.001966
      f+2     :     0.001831
      f-2     :     0.001481
      f+3     :     0.000330
      f-3     :     0.000385
 16 C s       :     2.576636  s :     2.576636
      pz      :     0.968370  p :     2.696355
      px      :     0.780066
      py      :     0.947919
      dz2     :     0.162488  d :     0.511746
      dxz     :     0.097986
      dyz     :     0.128445
      dx2y2   :     0.086472
      dxy     :     0.036355
      f0      :     0.029301  f :     0.117082
      f+1     :     0.014022
      f-1     :     0.019104
      f+2     :     0.022609
      f-2     :     0.019291
      f+3     :     0.004431
      f-3     :     0.008325
      g0      :     0.001681  g :     0.011873
      g+1     :     0.001393
      g-1     :     0.001839
      g+2     :     0.002291
      g-2     :     0.001696
      g+3     :     0.000968
      g-3     :     0.001142
      g+4     :     0.000629
      g-4     :     0.000234
 17 H s       :     0.778162  s :     0.778162
      pz      :     0.042614  p :     0.186139
      px      :     0.049788
      py      :     0.093737
      dz2     :     0.005203  d :     0.065254
      dxz     :     0.000440
      dyz     :     0.024650
      dx2y2   :     0.014110
      dxy     :     0.020850
      f0      :     0.001392  f :     0.009659
      f+1     :     0.000185
      f-1     :     0.001246
      f+2     :     0.002337
      f-2     :     0.000063
      f+3     :     0.002679
      f-3     :     0.001756
 18 C s       :     2.540457  s :     2.540457
      pz      :     0.934343  p :     2.676021
      px      :     0.818029
      py      :     0.923649
      dz2     :     0.164139  d :     0.871858
      dxz     :     0.179332
      dyz     :     0.168344
      dx2y2   :     0.185856
      dxy     :     0.174188
      f0      :     0.036117  f :     0.238577
      f+1     :     0.027568
      f-1     :     0.030192
      f+2     :     0.036608
      f-2     :     0.034231
      f+3     :     0.046269
      f-3     :     0.027591
      g0      :     0.001664  g :     0.015561
      g+1     :     0.001692
      g-1     :     0.001219
      g+2     :     0.001644
      g-2     :     0.001673
      g+3     :     0.001657
      g-3     :     0.001965
      g+4     :     0.002364
      g-4     :     0.001683
 19 C s       :     2.537552  s :     2.537552
      pz      :     0.936174  p :     2.755762
      px      :     0.938170
      py      :     0.881418
      dz2     :     0.049897  d :     0.381517
      dxz     :     0.081574
      dyz     :     0.094223
      dx2y2   :     0.075983
      dxy     :     0.079840
      f0      :     0.007000  f :     0.074207
      f+1     :     0.007274
      f-1     :     0.014205
      f+2     :     0.010730
      f-2     :     0.009620
      f+3     :     0.013561
      f-3     :     0.011818
      g0      :     0.000446  g :     0.003862
      g+1     :     0.000164
      g-1     :     0.000361
      g+2     :     0.000602
      g-2     :     0.000241
      g+3     :     0.000511
      g-3     :     0.000377
      g+4     :     0.000380
      g-4     :     0.000779
 20 H s       :     0.780965  s :     0.780965
      pz      :     0.076363  p :     0.197316
      px      :     0.069552
      py      :     0.051400
      dz2     :     0.021305  d :     0.067935
      dxz     :     0.013212
      dyz     :     0.015949
      dx2y2   :     0.008822
      dxy     :     0.008647
      f0      :     0.002136  f :     0.009445
      f+1     :     0.002080
      f-1     :     0.000995
      f+2     :     0.001566
      f-2     :     0.001840
      f+3     :     0.000478
      f-3     :     0.000351
 21 H s       :     0.776370  s :     0.776370
      pz      :     0.056306  p :     0.189696
      px      :     0.079977
      py      :     0.053413
      dz2     :     0.006301  d :     0.067395
      dxz     :     0.021207
      dyz     :     0.004876
      dx2y2   :     0.018265
      dxy     :     0.016747
      f0      :     0.000967  f :     0.009442
      f+1     :     0.001375
      f-1     :     0.000301
      f+2     :     0.001367
      f-2     :     0.001262
      f+3     :     0.002523
      f-3     :     0.001646
 22 H s       :     0.781286  s :     0.781286
      pz      :     0.071916  p :     0.189845
      px      :     0.059320
      py      :     0.058609
      dz2     :     0.019643  d :     0.067506
      dxz     :     0.014815
      dyz     :     0.012766
      dx2y2   :     0.012279
      dxy     :     0.008004
      f0      :     0.001754  f :     0.009400
      f+1     :     0.001074
      f-1     :     0.001761
      f+2     :     0.002061
      f-2     :     0.001561
      f+3     :     0.000661
      f-3     :     0.000528
 23 C s       :     2.537687  s :     2.537687
      pz      :     0.908716  p :     2.756095
      px      :     0.928457
      py      :     0.918922
      dz2     :     0.090720  d :     0.381636
      dxz     :     0.094266
      dyz     :     0.060517
      dx2y2   :     0.092462
      dxy     :     0.043671
      f0      :     0.013553  f :     0.074195
      f+1     :     0.011400
      f-1     :     0.011834
      f+2     :     0.012982
      f-2     :     0.009133
      f+3     :     0.005918
      f-3     :     0.009374
      g0      :     0.000261  g :     0.003858
      g+1     :     0.000466
      g-1     :     0.000900
      g+2     :     0.000571
      g-2     :     0.000379
      g+3     :     0.000405
      g-3     :     0.000456
      g+4     :     0.000129
      g-4     :     0.000292
 24 H s       :     0.781325  s :     0.781325
      pz      :     0.052700  p :     0.189732
      px      :     0.054007
      py      :     0.083026
      dz2     :     0.007896  d :     0.067477
      dxz     :     0.003955
      dyz     :     0.019761
      dx2y2   :     0.013203
      dxy     :     0.022662
      f0      :     0.000795  f :     0.009388
      f+1     :     0.000110
      f-1     :     0.001808
      f+2     :     0.001581
      f-2     :     0.000933
      f+3     :     0.002562
      f-3     :     0.001599
 25 H s       :     0.776377  s :     0.776377
      pz      :     0.053260  p :     0.189711
      px      :     0.080442
      py      :     0.056008
      dz2     :     0.005996  d :     0.067424
      dxz     :     0.021472
      dyz     :     0.004647
      dx2y2   :     0.019472
      dxy     :     0.015836
      f0      :     0.000994  f :     0.009443
      f+1     :     0.001388
      f-1     :     0.000229
      f+2     :     0.001532
      f-2     :     0.001143
      f+3     :     0.002567
      f-3     :     0.001590
 26 H s       :     0.780930  s :     0.780930
      pz      :     0.074543  p :     0.197756
      px      :     0.071057
      py      :     0.052156
      dz2     :     0.021465  d :     0.068019
      dxz     :     0.013238
      dyz     :     0.016841
      dx2y2   :     0.008356
      dxy     :     0.008119
      f0      :     0.002215  f :     0.009448
      f+1     :     0.002072
      f-1     :     0.001201
      f+2     :     0.001482
      f-2     :     0.001768
      f+3     :     0.000382
      f-3     :     0.000328
 27 C s       :     2.537409  s :     2.537409
      pz      :     0.897473  p :     2.749652
      px      :     0.914805
      py      :     0.937374
      dz2     :     0.082006  d :     0.386302
      dxz     :     0.079578
      dyz     :     0.093100
      dx2y2   :     0.079384
      dxy     :     0.052233
      f0      :     0.013597  f :     0.075369
      f+1     :     0.012494
      f-1     :     0.010800
      f+2     :     0.009116
      f-2     :     0.015031
      f+3     :     0.004858
      f-3     :     0.009473
      g0      :     0.000386  g :     0.003949
      g+1     :     0.000864
      g-1     :     0.000306
      g+2     :     0.000347
      g-2     :     0.000846
      g+3     :     0.000358
      g-3     :     0.000479
      g+4     :     0.000104
      g-4     :     0.000260
 28 H s       :     0.774492  s :     0.774492
      pz      :     0.051026  p :     0.188637
      px      :     0.078548
      py      :     0.059062
      dz2     :     0.006506  d :     0.067494
      dxz     :     0.019885
      dyz     :     0.004600
      dx2y2   :     0.019794
      dxy     :     0.016709
      f0      :     0.000946  f :     0.009490
      f+1     :     0.001368
      f-1     :     0.000282
      f+2     :     0.001401
      f-2     :     0.001092
      f+3     :     0.002680
      f-3     :     0.001721
 29 H s       :     0.780084  s :     0.780084
      pz      :     0.052789  p :     0.189245
      px      :     0.052429
      py      :     0.084026
      dz2     :     0.007324  d :     0.067193
      dxz     :     0.004095
      dyz     :     0.021087
      dx2y2   :     0.012230
      dxy     :     0.022458
      f0      :     0.000819  f :     0.009348
      f+1     :     0.000111
      f-1     :     0.001782
      f+2     :     0.001653
      f-2     :     0.001073
      f+3     :     0.002445
      f-3     :     0.001465
 30 H s       :     0.779700  s :     0.779700
      pz      :     0.069663  p :     0.189280
      px      :     0.055835
      py      :     0.063782
      dz2     :     0.020361  d :     0.067219
      dxz     :     0.014596
      dyz     :     0.012750
      dx2y2   :     0.012412
      dxy     :     0.007100
      f0      :     0.001790  f :     0.009348
      f+1     :     0.001188
      f-1     :     0.001877
      f+2     :     0.002049
      f-2     :     0.001415
      f+3     :     0.000558
      f-3     :     0.000471
 31 C s       :     2.561402  s :     2.561402
      pz      :     0.831926  p :     2.674202
      px      :     1.032588
      py      :     0.809689
      dz2     :     0.064853  d :     0.679964
      dxz     :     0.116668
      dyz     :     0.103444
      dx2y2   :     0.217076
      dxy     :     0.177924
      f0      :     0.011718  f :     0.184226
      f+1     :     0.014993
      f-1     :     0.018177
      f+2     :     0.021559
      f-2     :     0.027823
      f+3     :     0.055094
      f-3     :     0.034861
      g0      :     0.001585  g :     0.017802
      g+1     :     0.001331
      g-1     :     0.001343
      g+2     :     0.001926
      g-2     :     0.001232
      g+3     :     0.001675
      g-3     :     0.002281
      g+4     :     0.003276
      g-4     :     0.003153
 32 C s       :     2.564484  s :     2.564484
      pz      :     0.788704  p :     2.667361
      px      :     0.936845
      py      :     0.941812
      dz2     :     0.084613  d :     0.630327
      dxz     :     0.115613
      dyz     :     0.086797
      dx2y2   :     0.165493
      dxy     :     0.177811
      f0      :     0.010591  f :     0.155774
      f+1     :     0.019879
      f-1     :     0.011852
      f+2     :     0.017537
      f-2     :     0.024752
      f+3     :     0.036747
      f-3     :     0.034416
      g0      :     0.001428  g :     0.013945
      g+1     :     0.001217
      g-1     :     0.000789
      g+2     :     0.001205
      g-2     :     0.001010
      g+3     :     0.001696
      g-3     :     0.001826
      g+4     :     0.002313
      g-4     :     0.002461
 33 C s       :     2.568483  s :     2.568483
      pz      :     0.800052  p :     2.694042
      px      :     0.970930
      py      :     0.923061
      dz2     :     0.059618  d :     0.510320
      dxz     :     0.082176
      dyz     :     0.065041
      dx2y2   :     0.127779
      dxy     :     0.175706
      f0      :     0.007586  f :     0.116730
      f+1     :     0.009496
      f-1     :     0.010717
      f+2     :     0.016458
      f-2     :     0.017085
      f+3     :     0.030888
      f-3     :     0.024500
      g0      :     0.001121  g :     0.011755
      g+1     :     0.001025
      g-1     :     0.000642
      g+2     :     0.001194
      g-2     :     0.000539
      g+3     :     0.001694
      g-3     :     0.001677
      g+4     :     0.002479
      g-4     :     0.001383
 34 H s       :     0.762330  s :     0.762330
      pz      :     0.054642  p :     0.205978
      px      :     0.087072
      py      :     0.064264
      dz2     :     0.006627  d :     0.069794
      dxz     :     0.013769
      dyz     :     0.009289
      dx2y2   :     0.024530
      dxy     :     0.015578
      f0      :     0.000891  f :     0.009983
      f+1     :     0.001014
      f-1     :     0.000681
      f+2     :     0.000496
      f-2     :     0.001810
      f+3     :     0.002880
      f-3     :     0.002211
 35 C s       :     2.583643  s :     2.583643
      pz      :     0.787981  p :     2.698517
      px      :     0.998228
      py      :     0.912307
      dz2     :     0.038574  d :     0.512206
      dxz     :     0.107057
      dyz     :     0.054001
      dx2y2   :     0.175018
      dxy     :     0.137556
      f0      :     0.008218  f :     0.115844
      f+1     :     0.016028
      f-1     :     0.003073
      f+2     :     0.010452
      f-2     :     0.019432
      f+3     :     0.036521
      f-3     :     0.022119
      g0      :     0.001099  g :     0.011979
      g+1     :     0.001146
      g-1     :     0.000566
      g+2     :     0.000666
      g-2     :     0.001282
      g+3     :     0.001046
      g-3     :     0.001486
      g+4     :     0.002447
      g-4     :     0.002240
 36 H s       :     0.786645  s :     0.786645
      pz      :     0.057518  p :     0.183728
      px      :     0.043150
      py      :     0.083060
      dz2     :     0.010213  d :     0.063977
      dxz     :     0.005512
      dyz     :     0.015592
      dx2y2   :     0.013168
      dxy     :     0.019492
      f0      :     0.000527  f :     0.009630
      f+1     :     0.000072
      f-1     :     0.002093
      f+2     :     0.001607
      f-2     :     0.001581
      f+3     :     0.002142
      f-3     :     0.001608
 37 C s       :     2.580897  s :     2.580897
      pz      :     0.802755  p :     2.705807
      px      :     0.958002
      py      :     0.945050
      dz2     :     0.059559  d :     0.507547
      dxz     :     0.058430
      dyz     :     0.083708
      dx2y2   :     0.165717
      dxy     :     0.140133
      f0      :     0.007070  f :     0.116587
      f+1     :     0.009306
      f-1     :     0.011296
      f+2     :     0.012327
      f-2     :     0.020266
      f+3     :     0.035312
      f-3     :     0.021009
      g0      :     0.001196  g :     0.012094
      g+1     :     0.000944
      g-1     :     0.000751
      g+2     :     0.000905
      g-2     :     0.000904
      g+3     :     0.001701
      g-3     :     0.001572
      g+4     :     0.001714
      g-4     :     0.002408
 38 H s       :     0.785546  s :     0.785546
      pz      :     0.051486  p :     0.184993
      px      :     0.086755
      py      :     0.046752
      dz2     :     0.006088  d :     0.064348
      dxz     :     0.018316
      dyz     :     0.002829
      dx2y2   :     0.016787
      dxy     :     0.020329
      f0      :     0.000910  f :     0.009701
      f+1     :     0.001343
      f-1     :     0.000242
      f+2     :     0.001336
      f-2     :     0.000823
      f+3     :     0.002636
      f-3     :     0.002410
 39 C s       :     2.566063  s :     2.566063
      pz      :     0.796519  p :     2.697274
      px      :     0.953294
      py      :     0.947461
      dz2     :     0.064915  d :     0.525282
      dxz     :     0.082952
      dyz     :     0.075421
      dx2y2   :     0.127690
      dxy     :     0.174303
      f0      :     0.008208  f :     0.120320
      f+1     :     0.009614
      f-1     :     0.012261
      f+2     :     0.018812
      f-2     :     0.016286
      f+3     :     0.030530
      f-3     :     0.024608
      g0      :     0.001210  g :     0.012114
      g+1     :     0.001172
      g-1     :     0.000630
      g+2     :     0.001196
      g-2     :     0.000654
      g+3     :     0.001663
      g-3     :     0.001643
      g+4     :     0.002303
      g-4     :     0.001643
 40 H s       :     0.756505  s :     0.756505
      pz      :     0.053856  p :     0.205609
      px      :     0.075530
      py      :     0.076223
      dz2     :     0.006579  d :     0.070082
      dxz     :     0.013622
      dyz     :     0.009628
      dx2y2   :     0.025297
      dxy     :     0.014956
      f0      :     0.000976  f :     0.010070
      f+1     :     0.001025
      f-1     :     0.000610
      f+2     :     0.000492
      f-2     :     0.001737
      f+3     :     0.003115
      f-3     :     0.002114
 41 C s       :     2.529323  s :     2.529323
      pz      :     0.909176  p :     2.711424
      px      :     0.890592
      py      :     0.911656
      dz2     :     0.179332  d :     0.790990
      dxz     :     0.142356
      dyz     :     0.144576
      dx2y2   :     0.169484
      dxy     :     0.155242
      f0      :     0.017057  f :     0.198042
      f+1     :     0.037568
      f-1     :     0.041345
      f+2     :     0.017933
      f-2     :     0.022026
      f+3     :     0.022236
      f-3     :     0.039877
      g0      :     0.001346  g :     0.011596
      g+1     :     0.001556
      g-1     :     0.001451
      g+2     :     0.000871
      g-2     :     0.001226
      g+3     :     0.000913
      g-3     :     0.001193
      g+4     :     0.001488
      g-4     :     0.001551
 42 C s       :     2.532377  s :     2.532377
      pz      :     0.871323  p :     2.741603
      px      :     0.932154
      py      :     0.938126
      dz2     :     0.090687  d :     0.397244
      dxz     :     0.094112
      dyz     :     0.096650
      dx2y2   :     0.061890
      dxy     :     0.053905
      f0      :     0.013777  f :     0.075563
      f+1     :     0.018472
      f-1     :     0.019100
      f+2     :     0.007602
      f-2     :     0.007320
      f+3     :     0.005211
      f-3     :     0.004080
      g0      :     0.000568  g :     0.003809
      g+1     :     0.001183
      g-1     :     0.001277
      g+2     :     0.000056
      g-2     :     0.000078
      g+3     :     0.000287
      g-3     :     0.000213
      g+4     :     0.000070
      g-4     :     0.000076
 43 H s       :     0.777327  s :     0.777327
      pz      :     0.051638  p :     0.190103
      px      :     0.056277
      py      :     0.082188
      dz2     :     0.011033  d :     0.067588
      dxz     :     0.002833
      dyz     :     0.018232
      dx2y2   :     0.015031
      dxy     :     0.020459
      f0      :     0.000593  f :     0.009375
      f+1     :     0.000259
      f-1     :     0.002291
      f+2     :     0.001400
      f-2     :     0.000896
      f+3     :     0.001882
      f-3     :     0.002055
 44 H s       :     0.776651  s :     0.776651
      pz      :     0.051053  p :     0.189786
      px      :     0.083296
      py      :     0.055436
      dz2     :     0.010392  d :     0.067576
      dxz     :     0.018813
      dyz     :     0.002355
      dx2y2   :     0.014314
      dxy     :     0.021703
      f0      :     0.000612  f :     0.009381
      f+1     :     0.002242
      f-1     :     0.000224
      f+2     :     0.001482
      f-2     :     0.000761
      f+3     :     0.001918
      f-3     :     0.002141
 45 H s       :     0.779023  s :     0.779023
      pz      :     0.056434  p :     0.208209
      px      :     0.070283
      py      :     0.081493
      dz2     :     0.013203  d :     0.070161
      dxz     :     0.009641
      dyz     :     0.010715
      dx2y2   :     0.025168
      dxy     :     0.011432
      f0      :     0.000572  f :     0.009567
      f+1     :     0.001266
      f-1     :     0.001448
      f+2     :     0.000873
      f-2     :     0.001669
      f+3     :     0.001754
      f-3     :     0.001985
 46 C s       :     2.529307  s :     2.529307
      pz      :     0.925882  p :     2.746715
      px      :     0.917757
      py      :     0.903076
      dz2     :     0.124406  d :     0.397283
      dxz     :     0.032468
      dyz     :     0.052268
      dx2y2   :     0.101818
      dxy     :     0.086322
      f0      :     0.010075  f :     0.076193
      f+1     :     0.004638
      f-1     :     0.014293
      f+2     :     0.011162
      f-2     :     0.010222
      f+3     :     0.012300
      f-3     :     0.013502
      g0      :     0.000586  g :     0.003906
      g+1     :     0.000125
      g-1     :     0.000242
      g+2     :     0.000351
      g-2     :     0.000489
      g+3     :     0.000509
      g-3     :     0.000519
      g+4     :     0.000686
      g-4     :     0.000400
 47 H s       :     0.774817  s :     0.774817
      pz      :     0.087174  p :     0.191398
      px      :     0.053847
      py      :     0.050378
      dz2     :     0.017566  d :     0.068022
      dxz     :     0.024935
      dyz     :     0.024044
      dx2y2   :     0.000593
      dxy     :     0.000884
      f0      :     0.002798  f :     0.009433
      f+1     :     0.003209
      f-1     :     0.003145
      f+2     :     0.000092
      f-2     :     0.000180
      f+3     :     0.000005
      f-3     :     0.000003
 48 H s       :     0.776140  s :     0.776140
      pz      :     0.066203  p :     0.218261
      px      :     0.067696
      py      :     0.084362
      dz2     :     0.010696  d :     0.071776
      dxz     :     0.005766
      dyz     :     0.017499
      dx2y2   :     0.022498
      dxy     :     0.015316
      f0      :     0.000812  f :     0.009706
      f+1     :     0.000645
      f-1     :     0.001642
      f+2     :     0.000709
      f-2     :     0.001317
      f+3     :     0.001600
      f-3     :     0.002982
 49 H s       :     0.771970  s :     0.771970
      pz      :     0.056020  p :     0.190314
      px      :     0.083917
      py      :     0.050378
      dz2     :     0.011723  d :     0.068199
      dxz     :     0.018052
      dyz     :     0.001941
      dx2y2   :     0.012589
      dxy     :     0.023895
      f0      :     0.000590  f :     0.009443
      f+1     :     0.002392
      f-1     :     0.000160
      f+2     :     0.001475
      f-2     :     0.000611
      f+3     :     0.001474
      f-3     :     0.002742
 50 C s       :     2.530077  s :     2.530077
      pz      :     0.930627  p :     2.739031
      px      :     0.905843
      py      :     0.902561
      dz2     :     0.110785  d :     0.413074
      dxz     :     0.047353
      dyz     :     0.063330
      dx2y2   :     0.121525
      dxy     :     0.070080
      f0      :     0.011563  f :     0.077040
      f+1     :     0.006409
      f-1     :     0.008684
      f+2     :     0.009308
      f-2     :     0.013093
      f+3     :     0.012044
      f-3     :     0.015940
      g0      :     0.000511  g :     0.003922
      g+1     :     0.000180
      g-1     :     0.000234
      g+2     :     0.000129
      g-2     :     0.000648
      g+3     :     0.000535
      g-3     :     0.000391
      g+4     :     0.000387
      g-4     :     0.000908
 51 H s       :     0.778405  s :     0.778405
      pz      :     0.058508  p :     0.191287
      px      :     0.055472
      py      :     0.077307
      dz2     :     0.014234  d :     0.068329
      dxz     :     0.004007
      dyz     :     0.015893
      dx2y2   :     0.015435
      dxy     :     0.018759
      f0      :     0.000550  f :     0.009415
      f+1     :     0.000289
      f-1     :     0.002519
      f+2     :     0.001405
      f-2     :     0.000971
      f+3     :     0.001720
      f-3     :     0.001962
 52 H s       :     0.778327  s :     0.778327
      pz      :     0.087820  p :     0.189641
      px      :     0.052264
      py      :     0.049557
      dz2     :     0.017148  d :     0.067817
      dxz     :     0.024777
      dyz     :     0.024391
      dx2y2   :     0.000331
      dxy     :     0.001170
      f0      :     0.002648  f :     0.009377
      f+1     :     0.003180
      f-1     :     0.003205
      f+2     :     0.000045
      f-2     :     0.000282
      f+3     :     0.000006
      f-3     :     0.000011
 53 H s       :     0.772484  s :     0.772484
      pz      :     0.057730  p :     0.190824
      px      :     0.080241
      py      :     0.052853
      dz2     :     0.012209  d :     0.068313
      dxz     :     0.017477
      dyz     :     0.002692
      dx2y2   :     0.015079
      dxy     :     0.020856
      f0      :     0.000586  f :     0.009470
      f+1     :     0.002389
      f-1     :     0.000246
      f+2     :     0.001395
      f-2     :     0.000743
      f+3     :     0.001949
      f-3     :     0.002163
 54 C s       :     2.621633  s :     2.621633
      pz      :     0.928397  p :     2.544221
      px      :     0.679482
      py      :     0.936343
      dz2     :     0.213444  d :     1.035912
      dxz     :     0.113805
      dyz     :     0.344116
      dx2y2   :     0.217768
      dxy     :     0.146780
      f0      :     0.031526  f :     0.300626
      f+1     :     0.029284
      f-1     :     0.090304
      f+2     :     0.040578
      f-2     :     0.035429
      f+3     :     0.038636
      f-3     :     0.034871
      g0      :     0.004648  g :     0.037799
      g+1     :     0.001526
      g-1     :     0.003503
      g+2     :     0.005573
      g-2     :     0.003195
      g+3     :     0.004454
      g-3     :     0.005183
      g+4     :     0.005520
      g-4     :     0.004197
 55 C s       :     2.566884  s :     2.566884
      pz      :     0.921928  p :     2.752261
      px      :     0.973654
      py      :     0.856680
      dz2     :     0.180102  d :     0.629258
      dxz     :     0.142300
      dyz     :     0.099255
      dx2y2   :     0.106514
      dxy     :     0.101087
      f0      :     0.018658  f :     0.155827
      f+1     :     0.045549
      f-1     :     0.024324
      f+2     :     0.023451
      f-2     :     0.018330
      f+3     :     0.010150
      f-3     :     0.015365
      g0      :     0.002307  g :     0.014767
      g+1     :     0.001964
      g-1     :     0.001601
      g+2     :     0.001370
      g-2     :     0.002152
      g+3     :     0.001349
      g-3     :     0.001738
      g+4     :     0.001156
      g-4     :     0.001130
 56 C s       :     2.575875  s :     2.575875
      pz      :     0.976853  p :     2.682951
      px      :     0.911603
      py      :     0.794495
      dz2     :     0.127570  d :     0.515156
      dxz     :     0.162064
      dyz     :     0.104817
      dx2y2   :     0.049867
      dxy     :     0.070839
      f0      :     0.016193  f :     0.117877
      f+1     :     0.039187
      f-1     :     0.018600
      f+2     :     0.013537
      f-2     :     0.010834
      f+3     :     0.009773
      f-3     :     0.009753
      g0      :     0.002016  g :     0.011843
      g+1     :     0.002289
      g-1     :     0.001463
      g+2     :     0.001468
      g-2     :     0.001022
      g+3     :     0.000726
      g-3     :     0.001186
      g+4     :     0.001043
      g-4     :     0.000629
 57 H s       :     0.777384  s :     0.777384
      pz      :     0.058432  p :     0.187178
      px      :     0.067867
      py      :     0.060880
      dz2     :     0.014858  d :     0.065479
      dxz     :     0.012680
      dyz     :     0.010087
      dx2y2   :     0.015199
      dxy     :     0.012655
      f0      :     0.000770  f :     0.009682
      f+1     :     0.001994
      f-1     :     0.001175
      f+2     :     0.001390
      f-2     :     0.001663
      f+3     :     0.001385
      f-3     :     0.001306
 58 C s       :     2.585543  s :     2.585543
      pz      :     0.972470  p :     2.715220
      px      :     0.917115
      py      :     0.825635
      dz2     :     0.131072  d :     0.499749
      dxz     :     0.150405
      dyz     :     0.102909
      dx2y2   :     0.061185
      dxy     :     0.054178
      f0      :     0.015856  f :     0.113368
      f+1     :     0.034185
      f-1     :     0.022741
      f+2     :     0.012177
      f-2     :     0.010606
      f+3     :     0.008306
      f-3     :     0.009498
      g0      :     0.001921  g :     0.011693
      g+1     :     0.002250
      g-1     :     0.001727
      g+2     :     0.000674
      g-2     :     0.001715
      g+3     :     0.000700
      g-3     :     0.001149
      g+4     :     0.000687
      g-4     :     0.000870
 59 H s       :     0.786939  s :     0.786939
      pz      :     0.053122  p :     0.186134
      px      :     0.079162
      py      :     0.053850
      dz2     :     0.013143  d :     0.064561
      dxz     :     0.016233
      dyz     :     0.006073
      dx2y2   :     0.013930
      dxy     :     0.015182
      f0      :     0.000703  f :     0.009669
      f+1     :     0.002658
      f-1     :     0.000389
      f+2     :     0.001507
      f-2     :     0.001420
      f+3     :     0.001556
      f-3     :     0.001436
 60 C s       :     2.588242  s :     2.588242
      pz      :     0.939412  p :     2.698921
      px      :     0.949047
      py      :     0.810462
      dz2     :     0.138861  d :     0.507591
      dxz     :     0.116531
      dyz     :     0.054967
      dx2y2   :     0.099960
      dxy     :     0.097273
      f0      :     0.007992  f :     0.113880
      f+1     :     0.034268
      f-1     :     0.012233
      f+2     :     0.019148
      f-2     :     0.014871
      f+3     :     0.010790
      f-3     :     0.014577
      g0      :     0.001321  g :     0.011634
      g+1     :     0.001223
      g-1     :     0.000654
      g+2     :     0.001127
      g-2     :     0.001807
      g+3     :     0.001412
      g-3     :     0.001770
      g+4     :     0.001147
      g-4     :     0.001173
 61 H s       :     0.787936  s :     0.787936
      pz      :     0.090639  p :     0.184478
      px      :     0.044765
      py      :     0.049074
      dz2     :     0.018786  d :     0.063984
      dxz     :     0.022443
      dyz     :     0.019463
      dx2y2   :     0.001742
      dxy     :     0.001549
      f0      :     0.002865  f :     0.009587
      f+1     :     0.003093
      f-1     :     0.002573
      f+2     :     0.000555
      f-2     :     0.000472
      f+3     :     0.000015
      f-3     :     0.000014
 62 C s       :     2.585242  s :     2.585242
      pz      :     0.970464  p :     2.712740
      px      :     0.931098
      py      :     0.811177
      dz2     :     0.125381  d :     0.500714
      dxz     :     0.166707
      dyz     :     0.091108
      dx2y2   :     0.048297
      dxy     :     0.069221
      f0      :     0.015825  f :     0.113329
      f+1     :     0.039172
      f-1     :     0.017946
      f+2     :     0.011908
      f-2     :     0.009684
      f+3     :     0.008549
      f-3     :     0.010246
      g0      :     0.002082  g :     0.011665
      g+1     :     0.002297
      g-1     :     0.001461
      g+2     :     0.001484
      g-2     :     0.000887
      g+3     :     0.000601
      g-3     :     0.001164
      g+4     :     0.000971
      g-4     :     0.000718
 63 H s       :     0.786754  s :     0.786754
      pz      :     0.055636  p :     0.186086
      px      :     0.069041
      py      :     0.061409
      dz2     :     0.014712  d :     0.064606
      dxz     :     0.012800
      dyz     :     0.009460
      dx2y2   :     0.015223
      dxy     :     0.012411
      f0      :     0.000768  f :     0.009667
      f+1     :     0.002089
      f-1     :     0.001084
      f+2     :     0.001416
      f-2     :     0.001645
      f+3     :     0.001422
      f-3     :     0.001242
 64 C s       :     2.575215  s :     2.575215
      pz      :     0.982047  p :     2.687896
      px      :     0.916062
      py      :     0.789786
      dz2     :     0.128876  d :     0.512751
      dxz     :     0.155751
      dyz     :     0.106992
      dx2y2   :     0.067307
      dxy     :     0.053826
      f0      :     0.016128  f :     0.117373
      f+1     :     0.034589
      f-1     :     0.022600
      f+2     :     0.013823
      f-2     :     0.011553
      f+3     :     0.009600
      f-3     :     0.009079
      g0      :     0.001901  g :     0.011905
      g+1     :     0.002297
      g-1     :     0.001704
      g+2     :     0.000718
      g-2     :     0.001698
      g+3     :     0.000903
      g-3     :     0.001121
      g+4     :     0.000724
      g-4     :     0.000837
 65 H s       :     0.771297  s :     0.771297
      pz      :     0.061680  p :     0.199796
      px      :     0.083065
      py      :     0.055052
      dz2     :     0.013497  d :     0.068055
      dxz     :     0.017286
      dyz     :     0.006815
      dx2y2   :     0.014425
      dxy     :     0.016032
      f0      :     0.000734  f :     0.009898
      f+1     :     0.002754
      f-1     :     0.000334
      f+2     :     0.001575
      f-2     :     0.001345
      f+3     :     0.001573
      f-3     :     0.001583
 66 H s       :     0.628671  s :     0.628671
      pz      :     0.110533  p :     0.377287
      px      :     0.183864
      py      :     0.082890
      dz2     :     0.020941  d :     0.129236
      dxz     :     0.036571
      dyz     :     0.013542
      dx2y2   :     0.028020
      dxy     :     0.030163
      f0      :     0.001352  f :     0.020043
      f+1     :     0.005117
      f-1     :     0.000197
      f+2     :     0.003540
      f-2     :     0.003284
      f+3     :     0.003281
      f-3     :     0.003271
 67 O s       :     3.230056  s :     3.230056
      pz      :     1.543012  p :     4.388166
      px      :     1.416807
      py      :     1.428347
      dz2     :     0.012829  d :     0.099362
      dxz     :     0.018122
      dyz     :     0.017750
      dx2y2   :     0.019912
      dxy     :     0.030750
      f0      :     0.002738  f :     0.019840
      f+1     :     0.001902
      f-1     :     0.001765
      f+2     :     0.000710
      f-2     :     0.005091
      f+3     :     0.003521
      f-3     :     0.004113
      g0      :     0.000070  g :     0.000964
      g+1     :     0.000098
      g-1     :     0.000091
      g+2     :     0.000017
      g-2     :     0.000131
      g+3     :     0.000094
      g-3     :     0.000108
      g+4     :     0.000166
      g-4     :     0.000189
 68 C s       :     2.631983  s :     2.631983
      pz      :     0.978123  p :     2.671264
      px      :     0.858433
      py      :     0.834708
      dz2     :     0.280136  d :     1.269813
      dxz     :     0.296773
      dyz     :     0.273460
      dx2y2   :     0.227751
      dxy     :     0.191692
      f0      :     0.095497  f :     0.377649
      f+1     :     0.052677
      f-1     :     0.047482
      f+2     :     0.030113
      f-2     :     0.078127
      f+3     :     0.038677
      f-3     :     0.035076
      g0      :     0.007138  g :     0.052808
      g+1     :     0.004369
      g-1     :     0.006850
      g+2     :     0.004277
      g-2     :     0.008147
      g+3     :     0.004739
      g-3     :     0.005599
      g+4     :     0.003758
      g-4     :     0.007931
 69 C s       :     2.584708  s :     2.584708
      pz      :     0.952672  p :     2.749644
      px      :     0.872259
      py      :     0.924714
      dz2     :     0.144533  d :     0.629530
      dxz     :     0.139913
      dyz     :     0.141550
      dx2y2   :     0.103199
      dxy     :     0.100335
      f0      :     0.039355  f :     0.153733
      f+1     :     0.021247
      f-1     :     0.015919
      f+2     :     0.014626
      f-2     :     0.032725
      f+3     :     0.013469
      f-3     :     0.016392
      g0      :     0.001747  g :     0.014252
      g+1     :     0.001564
      g-1     :     0.002218
      g+2     :     0.001601
      g-2     :     0.002079
      g+3     :     0.001670
      g-3     :     0.000790
      g+4     :     0.001084
      g-4     :     0.001500
 70 C s       :     2.582712  s :     2.582712
      pz      :     0.943398  p :     2.708318
      px      :     0.870042
      py      :     0.894879
      dz2     :     0.111726  d :     0.510979
      dxz     :     0.087465
      dyz     :     0.131607
      dx2y2   :     0.095718
      dxy     :     0.084462
      f0      :     0.026530  f :     0.116314
      f+1     :     0.014057
      f-1     :     0.013033
      f+2     :     0.011481
      f-2     :     0.024116
      f+3     :     0.010298
      f-3     :     0.016799
      g0      :     0.000983  g :     0.011758
      g+1     :     0.001926
      g-1     :     0.001235
      g+2     :     0.001257
      g-2     :     0.001461
      g+3     :     0.001364
      g-3     :     0.000901
      g+4     :     0.001158
      g-4     :     0.001472
 71 H s       :     0.787392  s :     0.787392
      pz      :     0.084786  p :     0.192324
      px      :     0.047743
      py      :     0.059795
      dz2     :     0.020241  d :     0.065844
      dxz     :     0.016489
      dyz     :     0.016241
      dx2y2   :     0.005961
      dxy     :     0.006913
      f0      :     0.002560  f :     0.009670
      f+1     :     0.001323
      f-1     :     0.002130
      f+2     :     0.001415
      f-2     :     0.001711
      f+3     :     0.000299
      f-3     :     0.000233
 72 C s       :     2.588422  s :     2.588422
      pz      :     0.975622  p :     2.724338
      px      :     0.861068
      py      :     0.887648
      dz2     :     0.162320  d :     0.506618
      dxz     :     0.109718
      dyz     :     0.113088
      dx2y2   :     0.038116
      dxy     :     0.083376
      f0      :     0.027922  f :     0.113183
      f+1     :     0.017678
      f-1     :     0.014586
      f+2     :     0.018602
      f-2     :     0.021884
      f+3     :     0.007198
      f-3     :     0.005313
      g0      :     0.001572  g :     0.011597
      g+1     :     0.001670
      g-1     :     0.001491
      g+2     :     0.001669
      g-2     :     0.002180
      g+3     :     0.001107
      g-3     :     0.001021
      g+4     :     0.000566
      g-4     :     0.000321
 73 H s       :     0.792037  s :     0.792037
      pz      :     0.044088  p :     0.187179
      px      :     0.066826
      py      :     0.076265
      dz2     :     0.005145  d :     0.064502
      dxz     :     0.009673
      dyz     :     0.015149
      dx2y2   :     0.020403
      dxy     :     0.014133
      f0      :     0.001353  f :     0.009625
      f+1     :     0.000609
      f-1     :     0.000849
      f+2     :     0.000184
      f-2     :     0.002201
      f+3     :     0.001909
      f-3     :     0.002521
 74 C s       :     2.589475  s :     2.589475
      pz      :     0.942721  p :     2.716799
      px      :     0.860111
      py      :     0.913966
      dz2     :     0.104595  d :     0.509792
      dxz     :     0.116512
      dyz     :     0.118709
      dx2y2   :     0.089902
      dxy     :     0.080074
      f0      :     0.027783  f :     0.113685
      f+1     :     0.014343
      f-1     :     0.012207
      f+2     :     0.009393
      f-2     :     0.024228
      f+3     :     0.011427
      f-3     :     0.014303
      g0      :     0.001352  g :     0.011566
      g+1     :     0.000866
      g-1     :     0.002001
      g+2     :     0.001155
      g-2     :     0.001717
      g+3     :     0.001430
      g-3     :     0.000525
      g+4     :     0.001030
      g-4     :     0.001490
 75 H s       :     0.792041  s :     0.792041
      pz      :     0.074546  p :     0.186513
      px      :     0.063380
      py      :     0.048587
      dz2     :     0.020065  d :     0.064260
      dxz     :     0.013995
      dyz     :     0.014003
      dx2y2   :     0.007409
      dxy     :     0.008789
      f0      :     0.002199  f :     0.009600
      f+1     :     0.002093
      f-1     :     0.001073
      f+2     :     0.001544
      f-2     :     0.001840
      f+3     :     0.000408
      f-3     :     0.000442
 76 C s       :     2.588150  s :     2.588150
      pz      :     0.937303  p :     2.724336
      px      :     0.882797
      py      :     0.904236
      dz2     :     0.106969  d :     0.506471
      dxz     :     0.086449
      dyz     :     0.134256
      dx2y2   :     0.094284
      dxy     :     0.084513
      f0      :     0.025700  f :     0.113217
      f+1     :     0.013416
      f-1     :     0.012437
      f+2     :     0.011234
      f-2     :     0.024173
      f+3     :     0.009912
      f-3     :     0.016345
      g0      :     0.000974  g :     0.011596
      g+1     :     0.001902
      g-1     :     0.001204
      g+2     :     0.001267
      g-2     :     0.001437
      g+3     :     0.001371
      g-3     :     0.000900
      g+4     :     0.001140
      g-4     :     0.001401
 77 H s       :     0.791914  s :     0.791914
      pz      :     0.078360  p :     0.187240
      px      :     0.047824
      py      :     0.061056
      dz2     :     0.020196  d :     0.064539
      dxz     :     0.015763
      dyz     :     0.015223
      dx2y2   :     0.006173
      dxy     :     0.007185
      f0      :     0.002506  f :     0.009625
      f+1     :     0.001284
      f-1     :     0.002119
      f+2     :     0.001421
      f-2     :     0.001732
      f+3     :     0.000315
      f-3     :     0.000247
 78 C s       :     2.581324  s :     2.581324
      pz      :     0.970865  p :     2.709299
      px      :     0.857260
      py      :     0.881175
      dz2     :     0.162049  d :     0.512313
      dxz     :     0.111255
      dyz     :     0.114316
      dx2y2   :     0.039841
      dxy     :     0.084852
      f0      :     0.028769  f :     0.116636
      f+1     :     0.018106
      f-1     :     0.015366
      f+2     :     0.018909
      f-2     :     0.022478
      f+3     :     0.007514
      f-3     :     0.005494
      g0      :     0.001635  g :     0.011766
      g+1     :     0.001706
      g-1     :     0.001516
      g+2     :     0.001668
      g-2     :     0.002242
      g+3     :     0.001103
      g-3     :     0.001015
      g+4     :     0.000574
      g-4     :     0.000309
 79 H s       :     0.784837  s :     0.784837
      pz      :     0.047108  p :     0.194385
      px      :     0.070829
      py      :     0.076449
      dz2     :     0.005606  d :     0.066471
      dxz     :     0.010635
      dyz     :     0.015157
      dx2y2   :     0.020729
      dxy     :     0.014343
      f0      :     0.001382  f :     0.009708
      f+1     :     0.000631
      f-1     :     0.000849
      f+2     :     0.000183
      f-2     :     0.002225
      f+3     :     0.001945
      f-3     :     0.002494
 80 O s       :     3.271779  s :     3.271779
      pz      :     1.502077  p :     4.488795
      px      :     1.513894
      py      :     1.472824
      dz2     :     0.032585  d :     0.094013
      dxz     :     0.020354
      dyz     :     0.025230
      dx2y2   :     0.006667
      dxy     :     0.009177
      f0      :     0.005562  f :     0.019411
      f+1     :     0.002981
      f-1     :     0.004147
      f+2     :     0.002558
      f-2     :     0.003185
      f+3     :     0.000523
      f-3     :     0.000455
      g0      :     0.000219  g :     0.000998
      g+1     :     0.000095
      g-1     :     0.000238
      g+2     :     0.000136
      g-2     :     0.000179
      g+3     :     0.000065
      g-3     :     0.000053
      g+4     :     0.000006
      g-4     :     0.000006
 81 H s       :     0.669761  s :     0.669761
      pz      :     0.136546  p :     0.294677
      px      :     0.058389
      py      :     0.099742
      dz2     :     0.037869  d :     0.125185
      dxz     :     0.036404
      dyz     :     0.042198
      dx2y2   :     0.004866
      dxy     :     0.003849
      f0      :     0.006875  f :     0.022766
      f+1     :     0.006156
      f-1     :     0.006328
      f+2     :     0.001698
      f-2     :     0.001545
      f+3     :     0.000076
      f-3     :     0.000088


                      *****************************
                      * MAYER POPULATION ANALYSIS *
                      *****************************

  NA   - Mulliken gross atomic population
  ZA   - Total nuclear charge
  QA   - Mulliken gross atomic charge
  VA   - Mayer's total valence
  BVA  - Mayer's bonded valence
  FA   - Mayer's free valence

  ATOM       NA         ZA         QA         VA         BVA        FA
  0 O      8.5209     8.0000    -0.5209     2.0035     2.0035    -0.0000
  1 O      8.3263     8.0000    -0.3263     2.1777     2.1777    -0.0000
  2 N      7.3459     7.0000    -0.3459     3.1719     3.1719    -0.0000
  3 N      6.9742     7.0000     0.0258     3.3588     3.3588    -0.0000
  4 C      5.5495     6.0000     0.4505     3.8878     3.8878     0.0000
  5 C      5.6769     6.0000     0.3231     3.6591     3.6591     0.0000
  6 H      0.9550     1.0000     0.0450     0.9926     0.9926     0.0000
  7 C      6.0247     6.0000    -0.0247     3.8396     3.8396    -0.0000
  8 C      6.1124     6.0000    -0.1124     3.9226     3.9226    -0.0000
  9 H      0.9108     1.0000     0.0892     1.0108     1.0108     0.0000
 10 C      6.1291     6.0000    -0.1291     3.9943     3.9943    -0.0000
 11 H      0.8515     1.0000     0.1485     0.9683     0.9683    -0.0000
 12 C      6.1257     6.0000    -0.1257     3.9613     3.9613    -0.0000
 13 H      0.8524     1.0000     0.1476     0.9719     0.9719     0.0000
 14 C      6.1791     6.0000    -0.1791     3.9666     3.9666    -0.0000
 15 H      0.8459     1.0000     0.1541     0.9701     0.9701     0.0000
 16 C      6.1200     6.0000    -0.1200     3.9514     3.9514     0.0000
 17 H      0.8699     1.0000     0.1301     0.9829     0.9829     0.0000
 18 C      6.0083     6.0000    -0.0083     4.2699     4.2699    -0.0000
 19 C      6.2531     6.0000    -0.2531     3.9357     3.9357    -0.0000
 20 H      0.9073     1.0000     0.0927     1.0066     1.0066     0.0000
 21 H      0.8783     1.0000     0.1217     0.9814     0.9814    -0.0000
 22 H      0.8904     1.0000     0.1096     0.9909     0.9909    -0.0000
 23 C      6.2560     6.0000    -0.2560     3.9338     3.9338    -0.0000
 24 H      0.8865     1.0000     0.1135     0.9905     0.9905    -0.0000
 25 H      0.8785     1.0000     0.1215     0.9805     0.9805    -0.0000
 26 H      0.9022     1.0000     0.0978     0.9999     0.9999    -0.0000
 27 C      6.2908     6.0000    -0.2908     3.9623     3.9623    -0.0000
 28 H      0.8768     1.0000     0.1232     0.9842     0.9842     0.0000
 29 H      0.8764     1.0000     0.1236     0.9825     0.9825    -0.0000
 30 H      0.8752     1.0000     0.1248     0.9819     0.9819     0.0000
 31 C      5.8050     6.0000     0.1950     3.5545     3.5545    -0.0000
 32 C      5.9858     6.0000     0.0142     3.6220     3.6220    -0.0000
 33 C      6.0699     6.0000    -0.0699     3.8944     3.8944     0.0000
 34 H      0.9021     1.0000     0.0979     1.0033     1.0033     0.0000
 35 C      6.1252     6.0000    -0.1252     3.9541     3.9541     0.0000
 36 H      0.8601     1.0000     0.1399     0.9711     0.9711    -0.0000
 37 C      6.1412     6.0000    -0.1412     3.9759     3.9759    -0.0000
 38 H      0.8483     1.0000     0.1517     0.9662     0.9662    -0.0000
 39 C      6.1308     6.0000    -0.1308     4.0620     4.0620    -0.0000
 40 H      0.9191     1.0000     0.0809     1.0290     1.0290    -0.0000
 41 C      6.1547     6.0000    -0.1547     4.1635     4.1635    -0.0000
 42 C      6.1517     6.0000    -0.1517     3.9803     3.9803     0.0000
 43 H      0.9039     1.0000     0.0961     0.9919     0.9919    -0.0000
 44 H      0.9023     1.0000     0.0977     0.9847     0.9847     0.0000
 45 H      0.9895     1.0000     0.0105     1.0309     1.0309     0.0000
 46 C      6.1135     6.0000    -0.1135     3.9648     3.9648     0.0000
 47 H      0.8896     1.0000     0.1104     0.9768     0.9768     0.0000
 48 H      1.0767     1.0000    -0.0767     1.0501     1.0501     0.0000
 49 H      0.8994     1.0000     0.1006     0.9897     0.9897    -0.0000
 50 C      6.2488     6.0000    -0.2488     4.0243     4.0243    -0.0000
 51 H      0.8959     1.0000     0.1041     0.9789     0.9789     0.0000
 52 H      0.8902     1.0000     0.1098     0.9825     0.9825    -0.0000
 53 H      0.8920     1.0000     0.1080     0.9841     0.9841    -0.0000
 54 C      5.7223     6.0000     0.2777     4.1361     4.1361    -0.0000
 55 C      5.8819     6.0000     0.1181     3.6960     3.6960    -0.0000
 56 C      6.1218     6.0000    -0.1218     3.9249     3.9249    -0.0000
 57 H      0.8916     1.0000     0.1084     1.0127     1.0127    -0.0000
 58 C      6.1299     6.0000    -0.1299     3.9804     3.9804    -0.0000
 59 H      0.8499     1.0000     0.1501     0.9691     0.9691     0.0000
 60 C      6.1083     6.0000    -0.1083     3.9734     3.9734     0.0000
 61 H      0.8541     1.0000     0.1459     0.9719     0.9719    -0.0000
 62 C      6.1176     6.0000    -0.1176     3.9877     3.9877    -0.0000
 63 H      0.8506     1.0000     0.1494     0.9702     0.9702    -0.0000
 64 C      6.0939     6.0000    -0.0939     3.9186     3.9186    -0.0000
 65 H      0.9063     1.0000     0.0937     1.0125     1.0125     0.0000
 66 H      0.9216     1.0000     0.0784     1.1361     1.1361     0.0000
 67 O      8.6204     8.0000    -0.6204     1.7047     1.7047    -0.0000
 68 C      5.6074     6.0000     0.3926     4.1186     4.1186     0.0000
 69 C      6.0165     6.0000    -0.0165     3.8541     3.8541     0.0000
 70 C      6.0752     6.0000    -0.0752     3.8964     3.8964    -0.0000
 71 H      0.8897     1.0000     0.1103     1.0140     1.0140    -0.0000
 72 C      6.1537     6.0000    -0.1537     3.9801     3.9801    -0.0000
 73 H      0.8618     1.0000     0.1382     0.9757     0.9757    -0.0000
 74 C      6.1030     6.0000    -0.1030     3.9551     3.9551     0.0000
 75 H      0.8613     1.0000     0.1387     0.9752     0.9752    -0.0000
 76 C      6.1539     6.0000    -0.1539     4.0160     4.0160     0.0000
 77 H      0.8563     1.0000     0.1437     0.9720     0.9720     0.0000
 78 C      6.0910     6.0000    -0.0910     3.8441     3.8441     0.0000
 79 H      0.9089     1.0000     0.0911     1.0021     1.0021     0.0000
 80 O      8.6409     8.0000    -0.6409     1.7724     1.7724     0.0000
 81 H      0.7643     1.0000     0.2357     0.9885     0.9885    -0.0000

  Mayer bond orders larger than 0.100000
B(  0-O ,  4-C ) :   1.6072 B(  0-O , 54-C ) :   0.1660 B(  1-O , 54-C ) :   2.0761 
B(  2-N ,  4-C ) :   1.3486 B(  2-N , 18-C ) :   0.8806 B(  2-N , 81-H ) :   0.9024 
B(  3-N ,  5-C ) :   0.8610 B(  3-N , 31-C ) :   0.8408 B(  3-N , 54-C ) :   0.7367 
B(  3-N , 66-H ) :   0.8889 B(  4-C ,  5-C ) :   0.9414 B(  5-C ,  6-H ) :   0.9070 
B(  5-C ,  7-C ) :   0.8754 B(  7-C ,  8-C ) :   1.3587 B(  7-C , 16-C ) :   1.4391 
B(  8-C ,  9-H ) :   0.9352 B(  8-C , 10-C ) :   1.5065 B( 10-C , 11-H ) :   0.9094 
B( 10-C , 12-C ) :   1.4500 B( 12-C , 13-H ) :   0.9244 B( 12-C , 14-C ) :   1.4547 
B( 14-C , 15-H ) :   0.9216 B( 14-C , 16-C ) :   1.4638 B( 16-C , 17-H ) :   0.9090 
B( 18-C , 19-C ) :   1.0651 B( 18-C , 23-C ) :   1.0684 B( 18-C , 27-C ) :   1.1035 
B( 19-C , 20-H ) :   0.9614 B( 19-C , 21-H ) :   0.9535 B( 19-C , 22-H ) :   0.9603 
B( 23-C , 24-H ) :   0.9594 B( 23-C , 25-H ) :   0.9535 B( 23-C , 26-H ) :   0.9622 
B( 27-C , 28-H ) :   0.9588 B( 27-C , 29-H ) :   0.9524 B( 27-C , 30-H ) :   0.9519 
B( 31-C , 32-C ) :   1.2752 B( 31-C , 39-C ) :   1.3945 B( 32-C , 33-C ) :   1.4013 
B( 32-C , 41-C ) :   0.8717 B( 33-C , 34-H ) :   0.9318 B( 33-C , 35-C ) :   1.4552 
B( 35-C , 36-H ) :   0.9164 B( 35-C , 37-C ) :   1.4333 B( 37-C , 38-H ) :   0.9046 
B( 37-C , 39-C ) :   1.5230 B( 39-C , 40-H ) :   0.9242 B( 41-C , 42-C ) :   1.0638 
B( 41-C , 46-C ) :   1.0444 B( 41-C , 50-C ) :   1.1357 B( 42-C , 43-H ) :   0.9543 
B( 42-C , 44-H ) :   0.9482 B( 42-C , 45-H ) :   0.9911 B( 46-C , 47-H ) :   0.9554 
B( 46-C , 48-H ) :   0.9881 B( 46-C , 49-H ) :   0.9449 B( 50-C , 51-H ) :   0.9537 
B( 50-C , 52-H ) :   0.9535 B( 50-C , 53-H ) :   0.9569 B( 54-C , 55-C ) :   1.0129 
B( 55-C , 56-C ) :   1.3272 B( 55-C , 64-C ) :   1.2898 B( 56-C , 57-H ) :   0.9431 
B( 56-C , 58-C ) :   1.4780 B( 58-C , 59-H ) :   0.9210 B( 58-C , 60-C ) :   1.4479 
B( 60-C , 61-H ) :   0.9247 B( 60-C , 62-C ) :   1.4436 B( 62-C , 63-H ) :   0.9129 
B( 62-C , 64-C ) :   1.5047 B( 64-C , 65-H ) :   0.9392 B( 66-H , 67-O ) :   0.2041 
B( 67-O , 68-C ) :   1.4551 B( 68-C , 69-C ) :   1.0396 B( 68-C , 80-O ) :   1.6259 
B( 69-C , 70-C ) :   1.4000 B( 69-C , 78-C ) :   1.3094 B( 70-C , 71-H ) :   0.9304 
B( 70-C , 72-C ) :   1.4507 B( 72-C , 73-H ) :   0.9319 B( 72-C , 74-C ) :   1.4446 
B( 74-C , 75-H ) :   0.9288 B( 74-C , 76-C ) :   1.4540 B( 76-C , 77-H ) :   0.9218 
B( 76-C , 78-C ) :   1.4781 B( 78-C , 79-H ) :   0.9551 

-------
TIMINGS
-------

Total SCF time: 0 days 0 hours 36 min 50 sec 

Total time                  ....    2210.940 sec
Sum of individual times     ....    2164.731 sec  ( 97.9%)

Fock matrix formation       ....    2030.825 sec  ( 91.9%)
  Split-RI-J                ....      89.628 sec  (  4.4% of F)
  Chain of spheres X        ....    1672.655 sec  ( 82.4% of F)
  XC integration            ....     130.334 sec  (  6.4% of F)
    Basis function eval.    ....       5.107 sec  (  3.9% of XC)
    Density eval.           ....      50.967 sec  ( 39.1% of XC)
    XC-Functional eval.     ....       1.129 sec  (  0.9% of XC)
    XC-Potential eval.      ....      29.852 sec  ( 22.9% of XC)
Diagonalization             ....      30.719 sec  (  1.4%)
Density matrix formation    ....       5.667 sec  (  0.3%)
Population analysis         ....       8.920 sec  (  0.4%)
Initial guess               ....      17.486 sec  (  0.8%)
Orbital Transformation      ....       0.000 sec  (  0.0%)
Orbital Orthonormalization  ....       0.000 sec  (  0.0%)
DIIS solution               ....      18.503 sec  (  0.8%)
SOSCF solution              ....      22.404 sec  (  1.0%)
Grid generation             ....      30.207 sec  (  1.4%)

Maximum memory used throughout the entire SCF-calculation: 1710.9 MB
[1720886182.693842] [node056:2548064:0]          mpool.c:43   UCX  WARN  object 0x12af84c0 was not returned to mpool ucp_requests
[1720886182.693860] [node056:2548064:0]          mpool.c:43   UCX  WARN  object 0x12af8840 was not returned to mpool ucp_requests
[1720886182.693865] [node056:2548064:0]          mpool.c:43   UCX  WARN  object 0x12af8a00 was not returned to mpool ucp_requests
[1720886182.693868] [node056:2548064:0]          mpool.c:43   UCX  WARN  object 0x12af8bc0 was not returned to mpool ucp_requests
[1720886182.693873] [node056:2548064:0]          mpool.c:43   UCX  WARN  object 0x12af8d80 was not returned to mpool ucp_requests
[1720886182.693875] [node056:2548064:0]          mpool.c:43   UCX  WARN  object 0x12af8f40 was not returned to mpool ucp_requests
[1720886182.693877] [node056:2548064:0]          mpool.c:43   UCX  WARN  object 0x12af9100 was not returned to mpool ucp_requests
[1720886182.693879] [node056:2548064:0]          mpool.c:43   UCX  WARN  object 0x12af92c0 was not returned to mpool ucp_requests
[1720886182.693881] [node056:2548064:0]          mpool.c:43   UCX  WARN  object 0x12af9480 was not returned to mpool ucp_requests
[1720886182.693883] [node056:2548064:0]          mpool.c:43   UCX  WARN  object 0x12af9640 was not returned to mpool ucp_requests
[1720886182.693886] [node056:2548064:0]          mpool.c:43   UCX  WARN  object 0x12af9800 was not returned to mpool ucp_requests
[1720886182.693888] [node056:2548064:0]          mpool.c:43   UCX  WARN  object 0x12af99c0 was not returned to mpool ucp_requests
[1720886182.693890] [node056:2548064:0]          mpool.c:43   UCX  WARN  object 0x12af9b80 was not returned to mpool ucp_requests
[1720886182.693893] [node056:2548064:0]          mpool.c:43   UCX  WARN  object 0x12af9d40 was not returned to mpool ucp_requests
[1720886182.693895] [node056:2548064:0]          mpool.c:43   UCX  WARN  object 0x12af9f00 was not returned to mpool ucp_requests
[1720886182.693897] [node056:2548064:0]          mpool.c:43   UCX  WARN  object 0x12afa0c0 was not returned to mpool ucp_requests
[1720886182.693901] [node056:2548064:0]          mpool.c:43   UCX  WARN  object 0x12afa280 was not returned to mpool ucp_requests
[1720886182.693904] [node056:2548064:0]          mpool.c:43   UCX  WARN  object 0x12afa440 was not returned to mpool ucp_requests
[1720886182.693908] [node056:2548064:0]          mpool.c:43   UCX  WARN  object 0x12afa600 was not returned to mpool ucp_requests
[1720886182.693910] [node056:2548064:0]          mpool.c:43   UCX  WARN  object 0x12afa7c0 was not returned to mpool ucp_requests
[1720886182.693913] [node056:2548064:0]          mpool.c:43   UCX  WARN  object 0x12afa980 was not returned to mpool ucp_requests
[1720886182.693915] [node056:2548064:0]          mpool.c:43   UCX  WARN  object 0x12afab40 was not returned to mpool ucp_requests
[1720886182.693917] [node056:2548064:0]          mpool.c:43   UCX  WARN  object 0x12afad00 was not returned to mpool ucp_requests
[1720886182.701940] [node056:2548067:0]          mpool.c:43   UCX  WARN  object 0x13b96a80 was not returned to mpool ucp_requests
[1720886182.701959] [node056:2548067:0]          mpool.c:43   UCX  WARN  object 0x13b96c40 was not returned to mpool ucp_requests
[1720886182.701963] [node056:2548067:0]          mpool.c:43   UCX  WARN  object 0x13b96e00 was not returned to mpool ucp_requests
[1720886182.701967] [node056:2548067:0]          mpool.c:43   UCX  WARN  object 0x13b96fc0 was not returned to mpool ucp_requests
[1720886182.701969] [node056:2548067:0]          mpool.c:43   UCX  WARN  object 0x13b97180 was not returned to mpool ucp_requests
[1720886182.701972] [node056:2548073:0]          mpool.c:43   UCX  WARN  object 0x14175a40 was not returned to mpool ucp_requests
[1720886182.701991] [node056:2548073:0]          mpool.c:43   UCX  WARN  object 0x14175dc0 was not returned to mpool ucp_requests
[1720886182.701996] [node056:2548073:0]          mpool.c:43   UCX  WARN  object 0x14175f80 was not returned to mpool ucp_requests
[1720886182.701999] [node056:2548073:0]          mpool.c:43   UCX  WARN  object 0x14176140 was not returned to mpool ucp_requests
[1720886182.702003] [node056:2548073:0]          mpool.c:43   UCX  WARN  object 0x14176300 was not returned to mpool ucp_requests
[1720886182.702006] [node056:2548073:0]          mpool.c:43   UCX  WARN  object 0x141764c0 was not returned to mpool ucp_requests
[1720886182.702010] [node056:2548073:0]          mpool.c:43   UCX  WARN  object 0x14176680 was not returned to mpool ucp_requests
[1720886182.702014] [node056:2548073:0]          mpool.c:43   UCX  WARN  object 0x14176840 was not returned to mpool ucp_requests
[1720886182.702016] [node056:2548073:0]          mpool.c:43   UCX  WARN  object 0x14176a00 was not returned to mpool ucp_requests
[1720886182.702020] [node056:2548073:0]          mpool.c:43   UCX  WARN  object 0x14176bc0 was not returned to mpool ucp_requests
[1720886182.702023] [node056:2548073:0]          mpool.c:43   UCX  WARN  object 0x14176d80 was not returned to mpool ucp_requests
[1720886182.702026] [node056:2548073:0]          mpool.c:43   UCX  WARN  object 0x14176f40 was not returned to mpool ucp_requests
[1720886182.702029] [node056:2548073:0]          mpool.c:43   UCX  WARN  object 0x14177100 was not returned to mpool ucp_requests
[1720886182.702033] [node056:2548073:0]          mpool.c:43   UCX  WARN  object 0x141772c0 was not returned to mpool ucp_requests
[1720886182.702036] [node056:2548073:0]          mpool.c:43   UCX  WARN  object 0x14177480 was not returned to mpool ucp_requests
[1720886182.702039] [node056:2548073:0]          mpool.c:43   UCX  WARN  object 0x14177640 was not returned to mpool ucp_requests
[1720886182.702042] [node056:2548073:0]          mpool.c:43   UCX  WARN  object 0x14177800 was not returned to mpool ucp_requests
[1720886182.702046] [node056:2548073:0]          mpool.c:43   UCX  WARN  object 0x141779c0 was not returned to mpool ucp_requests
[1720886182.702049] [node056:2548073:0]          mpool.c:43   UCX  WARN  object 0x14177b80 was not returned to mpool ucp_requests
[1720886182.702052] [node056:2548073:0]          mpool.c:43   UCX  WARN  object 0x14177d40 was not returned to mpool ucp_requests
[1720886182.702055] [node056:2548073:0]          mpool.c:43   UCX  WARN  object 0x14177f00 was not returned to mpool ucp_requests
[1720886182.702058] [node056:2548073:0]          mpool.c:43   UCX  WARN  object 0x14178280 was not returned to mpool ucp_requests
[1720886182.701971] [node056:2548067:0]          mpool.c:43   UCX  WARN  object 0x13b97340 was not returned to mpool ucp_requests
[1720886182.701975] [node056:2548067:0]          mpool.c:43   UCX  WARN  object 0x13b97500 was not returned to mpool ucp_requests
[1720886182.701978] [node056:2548067:0]          mpool.c:43   UCX  WARN  object 0x13b976c0 was not returned to mpool ucp_requests
[1720886182.701980] [node056:2548067:0]          mpool.c:43   UCX  WARN  object 0x13b97880 was not returned to mpool ucp_requests
[1720886182.701982] [node056:2548067:0]          mpool.c:43   UCX  WARN  object 0x13b97a40 was not returned to mpool ucp_requests
[1720886182.701985] [node056:2548067:0]          mpool.c:43   UCX  WARN  object 0x13b97c00 was not returned to mpool ucp_requests
[1720886182.701987] [node056:2548067:0]          mpool.c:43   UCX  WARN  object 0x13b97dc0 was not returned to mpool ucp_requests
[1720886182.701990] [node056:2548067:0]          mpool.c:43   UCX  WARN  object 0x13b97f80 was not returned to mpool ucp_requests
[1720886182.701993] [node056:2548067:0]          mpool.c:43   UCX  WARN  object 0x13b98140 was not returned to mpool ucp_requests
[1720886182.701996] [node056:2548067:0]          mpool.c:43   UCX  WARN  object 0x13b98300 was not returned to mpool ucp_requests
[1720886182.701998] [node056:2548067:0]          mpool.c:43   UCX  WARN  object 0x13b984c0 was not returned to mpool ucp_requests
[1720886182.702000] [node056:2548067:0]          mpool.c:43   UCX  WARN  object 0x13b98680 was not returned to mpool ucp_requests
[1720886182.702003] [node056:2548067:0]          mpool.c:43   UCX  WARN  object 0x13b98840 was not returned to mpool ucp_requests
[1720886182.702005] [node056:2548067:0]          mpool.c:43   UCX  WARN  object 0x13b98a00 was not returned to mpool ucp_requests
[1720886182.702008] [node056:2548067:0]          mpool.c:43   UCX  WARN  object 0x13b98bc0 was not returned to mpool ucp_requests
[1720886182.702010] [node056:2548067:0]          mpool.c:43   UCX  WARN  object 0x13b98d80 was not returned to mpool ucp_requests
[1720886182.702012] [node056:2548067:0]          mpool.c:43   UCX  WARN  object 0x13b98f40 was not returned to mpool ucp_requests
[1720886182.702014] [node056:2548067:0]          mpool.c:43   UCX  WARN  object 0x13b99100 was not returned to mpool ucp_requests
[1720886182.702116] [node056:2548061:0]          mpool.c:43   UCX  WARN  object 0x144bf4c0 was not returned to mpool ucp_requests
[truncated: 48,070 more chars]
