# Supplementary material for: A stereodivergent multicomponent approach for the synthesis of C–N atropisomeric peptide analogues
Source: Chem Sci. 2024 Sep 16;15(40):16743–51. doi: 10.1039/d4sc04700a (PMC11418089; doi:10.1039/d4sc04700a)
Supplement: SC-015-D4SC04700A-s001 [file SC-015-D4SC04700A-s001.zip › CompData/_6_1a/Prod_RR1freq.out]

                                 *****************
                                 * O   R   C   A *
                                 *****************

                                            #,                                       
                                            ###                                      
                                            ####                                     
                                            #####                                    
                                            ######                                   
                                           ########,                                 
                                     ,,################,,,,,                         
                               ,,#################################,,                 
                          ,,##########################################,,             
                       ,#########################################, ''#####,          
                    ,#############################################,,   '####,        
                  ,##################################################,,,,####,       
                ,###########''''           ''''###############################       
              ,#####''   ,,,,##########,,,,          '''####'''          '####       
            ,##' ,,,,###########################,,,                        '##       
           ' ,,###''''                  '''############,,,                           
         ,,##''                                '''############,,,,        ,,,,,,###''
      ,#''                                            '''#######################'''  
     '                                                          ''''####''''         
             ,#######,   #######,   ,#######,      ##                                
            ,#'     '#,  ##    ##  ,#'     '#,    #''#        ######   ,####,        
            ##       ##  ##   ,#'  ##            #'  '#       #        #'  '#        
            ##       ##  #######   ##           ,######,      #####,   #    #        
            '#,     ,#'  ##    ##  '#,     ,#' ,#      #,         ##   #,  ,#        
             '#######'   ##     ##  '#######'  #'      '#     #####' # '####'        


                  #######################################################
                  #                        -***-                        #
                  #          Department of theory and spectroscopy      #
                  #    Directorship and core code : Frank Neese         #
                  #        Max Planck Institute fuer Kohlenforschung    #
                  #                Kaiser Wilhelm Platz 1               #
                  #                 D-45470 Muelheim/Ruhr               #
                  #                      Germany                        #
                  #                                                     #
                  #                  All rights reserved                #
                  #                        -***-                        #
                  #######################################################


                         Program Version 5.0.2 -  RELEASE  -


 With contributions from (in alphabetic order):
   Daniel Aravena         : Magnetic Suceptibility
   Michael Atanasov       : Ab Initio Ligand Field Theory (pilot matlab implementation)
   Alexander A. Auer      : GIAO ZORA, VPT2 properties, NMR spectrum
   Ute Becker             : Parallelization
   Giovanni Bistoni       : ED, misc. LED, open-shell LED, HFLD
   Martin Brehm           : Molecular dynamics
   Dmytro Bykov           : SCF Hessian
   Vijay G. Chilkuri      : MRCI spin determinant printing, contributions to CSF-ICE
   Dipayan Datta          : RHF DLPNO-CCSD density
   Achintya Kumar Dutta   : EOM-CC, STEOM-CC
   Dmitry Ganyushin       : Spin-Orbit,Spin-Spin,Magnetic field MRCI
   Miquel Garcia          : C-PCM and meta-GGA Hessian, CC/C-PCM, Gaussian charge scheme
   Yang Guo               : DLPNO-NEVPT2, F12-NEVPT2, CIM, IAO-localization
   Andreas Hansen         : Spin unrestricted coupled pair/coupled cluster methods
   Benjamin Helmich-Paris : MC-RPA, TRAH-SCF, COSX integrals
   Lee Huntington         : MR-EOM, pCC
   Robert Izsak           : Overlap fitted RIJCOSX, COSX-SCS-MP3, EOM
   Marcus Kettner         : VPT2
   Christian Kollmar      : KDIIS, OOCD, Brueckner-CCSD(T), CCSD density, CASPT2, CASPT2-K
   Simone Kossmann        : Meta GGA functionals, TD-DFT gradient, OOMP2, MP2 Hessian
   Martin Krupicka        : Initial AUTO-CI
   Lucas Lang             : DCDCAS
   Marvin Lechner         : AUTO-CI (C++ implementation), FIC-MRCC
   Dagmar Lenk            : GEPOL surface, SMD
   Dimitrios Liakos       : Extrapolation schemes; Compound Job, initial MDCI parallelization
   Dimitrios Manganas     : Further ROCIS development; embedding schemes
   Dimitrios Pantazis     : SARC Basis sets
   Anastasios Papadopoulos: AUTO-CI, single reference methods and gradients
   Taras Petrenko         : DFT Hessian,TD-DFT gradient, ASA, ECA, R-Raman, ABS, FL, XAS/XES, NRVS
   Peter Pinski           : DLPNO-MP2, DLPNO-MP2 Gradient
   Christoph Reimann      : Effective Core Potentials
   Marius Retegan         : Local ZFS, SOC
   Christoph Riplinger    : Optimizer, TS searches, QM/MM, DLPNO-CCSD(T), (RO)-DLPNO pert. Triples
   Tobias Risthaus        : Range-separated hybrids, TD-DFT gradient, RPA, STAB
   Michael Roemelt        : Original ROCIS implementation
   Masaaki Saitow         : Open-shell DLPNO-CCSD energy and density
   Barbara Sandhoefer     : DKH picture change effects
   Avijit Sen             : IP-ROCIS
   Kantharuban Sivalingam : CASSCF convergence, NEVPT2, FIC-MRCI
   Bernardo de Souza      : ESD, SOC TD-DFT
   Georgi Stoychev        : AutoAux, RI-MP2 NMR, DLPNO-MP2 response
   Willem Van den Heuvel  : Paramagnetic NMR
   Boris Wezisla          : Elementary symmetry handling
   Frank Wennmohs         : Technical directorship


 We gratefully acknowledge several colleagues who have allowed us to
 interface, adapt or use parts of their codes:
   Stefan Grimme, W. Hujo, H. Kruse, P. Pracht,  : VdW corrections, initial TS optimization,
                  C. Bannwarth, S. Ehlert          DFT functionals, gCP, sTDA/sTD-DF
   Ed Valeev, F. Pavosevic, A. Kumar             : LibInt (2-el integral package), F12 methods
   Garnet Chan, S. Sharma, J. Yang, R. Olivares  : DMRG
   Ulf Ekstrom                                   : XCFun DFT Library
   Mihaly Kallay                                 : mrcc  (arbitrary order and MRCC methods)
   Jiri Pittner, Ondrej Demel                    : Mk-CCSD
   Frank Weinhold                                : gennbo (NPA and NBO analysis)
   Christopher J. Cramer and Donald G. Truhlar   : smd solvation model
   Lars Goerigk                                  : TD-DFT with DH, B97 family of functionals
   V. Asgeirsson, H. Jonsson                     : NEB implementation
   FAccTs GmbH                                   : IRC, NEB, NEB-TS, DLPNO-Multilevel, CI-OPT
                                                   MM, QMMM, 2- and 3-layer-ONIOM, Crystal-QMMM,
                                                   LR-CPCM, SF, NACMEs, symmetry and pop. for TD-DFT,
                                                   nearIR, NL-DFT gradient (VV10), updates on ESD,
                                                   ML-optimized integration grids
   S Lehtola, MJT Oliveira, MAL Marques          : LibXC Library
   Liviu Ungur et al                             : ANISO software


 Your calculation uses the libint2 library for the computation of 2-el integrals
 For citations please refer to: http://libint.valeyev.net

 Your ORCA version has been built with support for libXC version: 5.1.0
 For citations please refer to: https://tddft.org/programs/libxc/

 This ORCA versions uses:
   CBLAS   interface :  Fast vector & matrix operations
   LAPACKE interface :  Fast linear algebra routines
   SCALAPACK package :  Parallel linear algebra routines
   Shared memory     :  Shared parallel matrices
   BLAS/LAPACK       :  OpenBLAS 0.3.15  USE64BITINT DYNAMIC_ARCH NO_AFFINITY Zen SINGLE_THREADED
        Core in use  :  Zen
   Copyright (c) 2011-2014, The OpenBLAS Project


Your calculation utilizes the atom-pairwise dispersion correction
with the Becke-Johnson damping scheme (D3BJ)
Cite in your paper:
S.Grimme, S.Ehrlich, L.Goerigk, J Comput Chem, (2011), 32, 1456–1465 
S.Grimme, J.Antony, S.Ehrlich and H.Krieg, J.Chem.Phys., 132, (2010), 154104 
   

Your calculation utilizes the SMD solvation module
Please cite in your paper:
A.V. Marenich, C.J. Cramer, D.G. Truhlar J. Phys. Chem. B, 113, (2009), 6378 

================================================================================

----- Orbital basis set information -----
Your calculation utilizes the basis: def2-TZVP
   F. Weigend and R. Ahlrichs, Phys. Chem. Chem. Phys. 7, 3297 (2005).

----- AuxJ basis set information -----
Your calculation utilizes the auxiliary basis: def2/J
   F. Weigend, Phys. Chem. Chem. Phys. 8, 1057 (2006).

================================================================================
                                        WARNINGS
                       Please study these warnings very carefully!
================================================================================

WARNING: Gradients needed for Numerical Frequencies
  ===> : Setting RunTyp to EnGrad

WARNING: The environment variable RSH_COMMAND is not set!
  ===> : All Displacements for the Numerical Hessian or Gradient calculation
         will be started on localhost

INFO   : the flag for use of the SHARK integral package has been found!

================================================================================
                                       INPUT FILE
================================================================================
NAME = Prod_RR1freq.inp
|  1> ! PBE0 D3 def2-tzvp NumFreq
|  2> %maxcore 2660
|  3> %pal nprocs 20
|  4> end
|  5> %CPCM SMD TRUE
|  6>    SMDSOLVENT "2,2,2-TRIFLUOROETHANOL"
|  7> end
|  8> 
|  9> *xyz 0 1
| 10> O  4.117522  7.345962  2.517065
| 11> O  5.875694  9.363845  6.018383
| 12> N  4.283075  9.245954  3.740045
| 13> H  4.618006  9.591141  4.634485
| 14> N  6.337529  7.361097  5.079580
| 15> C  4.399959  7.933182  3.559157
| 16> C  4.880633  7.175586  4.826694
| 17> H  4.383640  7.657324  5.670285
| 18> C  4.432086  5.743075  4.793298
| 19> C  4.834230  4.849906  3.801136
| 20> H  5.510644  5.176434  3.022091
| 21> C  4.386086  3.539832  3.813227
| 22> H  4.712487  2.854426  3.038829
| 23> C  3.523747  3.102499  4.811582
| 24> H  3.175647  2.075429  4.819255
| 25> C  3.109568  3.986526  5.795773
| 26> H  2.434905  3.656939  6.578096
| 27> C  3.563593  5.298786  5.783392
| 28> H  3.243975  5.987418  6.558858
| 29> C  3.830743  10.237092  2.754802
| 30> C  3.875683  11.580283  3.469128
| 31> H  3.206036  11.587874  4.333443
| 32> H  3.564934  12.374820  2.788647
| 33> H  4.889130  11.802498  3.815295
| 34> C  2.401207  9.933671  2.320701
| 35> H  2.337106  8.980790  1.794253
| 36> H  2.047344  10.720074  1.649899
| 37> H  1.735462  9.897493  3.186640
| 38> C  4.762969  10.270104  1.549161
| 39> H  5.781834  10.516989  1.854896
| 40> H  4.422903  11.035693  0.847533
| 41> H  4.776661  9.312705  1.027583
| 42> C  7.242226  6.252766  4.948125
| 43> C  8.195740  6.111166  3.933961
| 44> C  9.006277  4.967177  4.017481
| 45> H  9.777179  4.822761  3.271509
| 46> C  8.877551  4.011386  5.004131
| 47> H  9.534662  3.148791  5.005522
| 48> C  7.911451  4.166381  5.988752
| 49> H  7.792307  3.434831  6.779389
| 50> C  7.112872  5.286745  5.950299
| 51> H  6.368374  5.448441  6.720399
| 52> C  8.500540  7.046579  2.757099
| 53> C  8.419525  6.237542  1.455080
| 54> H  9.134381  5.414313  1.421717
| 55> H  8.630308  6.893688  0.606269
| 56> H  7.416801  5.822703  1.318997
| 57> C  7.565178  8.234060  2.574786
| 58> H  7.881047  8.776418  1.679565
| 59> H  7.595161  8.939934  3.401896
| 60> H  6.538169  7.915158  2.409406
| 61> C  9.923552  7.590727  2.931510
| 62> H  10.667760  6.792307  2.957448
| 63> H  10.011511  8.167339  3.855904
| 64> H  10.169540  8.251793  2.095611
| 65> C  6.697102  8.481371  5.747409
| 66> C  8.128240  8.723843  6.105172
| 67> C  8.920570  7.854863  6.849356
| 68> H  8.526727  6.908155  7.191945
| 69> C  10.222218  8.207504  7.173832
| 70> H  10.826970  7.527185  7.762798
| 71> C  10.749227  9.417945  6.747453
| 72> H  11.772152  9.681976  6.991571
| 73> C  9.958511  10.293700  6.015982
| 74> H  10.359513  11.244927  5.684887
| 75> C  8.650899  9.955321  5.711022
| 76> H  8.027319  10.643056  5.151405
| 77> *
| 78> 
| 79>                          ****END OF INPUT****
================================================================================

                     *******************************
                     * Energy+Gradient Calculation *
                     *******************************

---------------------------------
CARTESIAN COORDINATES (ANGSTROEM)
---------------------------------
  O      4.117522    7.345962    2.517065
  O      5.875694    9.363845    6.018383
  N      4.283075    9.245954    3.740045
  H      4.618006    9.591141    4.634485
  N      6.337529    7.361097    5.079580
  C      4.399959    7.933182    3.559157
  C      4.880633    7.175586    4.826694
  H      4.383640    7.657324    5.670285
  C      4.432086    5.743075    4.793298
  C      4.834230    4.849906    3.801136
  H      5.510644    5.176434    3.022091
  C      4.386086    3.539832    3.813227
  H      4.712487    2.854426    3.038829
  C      3.523747    3.102499    4.811582
  H      3.175647    2.075429    4.819255
  C      3.109568    3.986526    5.795773
  H      2.434905    3.656939    6.578096
  C      3.563593    5.298786    5.783392
  H      3.243975    5.987418    6.558858
  C      3.830743   10.237092    2.754802
  C      3.875683   11.580283    3.469128
  H      3.206036   11.587874    4.333443
  H      3.564934   12.374820    2.788647
  H      4.889130   11.802498    3.815295
  C      2.401207    9.933671    2.320701
  H      2.337106    8.980790    1.794253
  H      2.047344   10.720074    1.649899
  H      1.735462    9.897493    3.186640
  C      4.762969   10.270104    1.549161
  H      5.781834   10.516989    1.854896
  H      4.422903   11.035693    0.847533
  H      4.776661    9.312705    1.027583
  C      7.242226    6.252766    4.948125
  C      8.195740    6.111166    3.933961
  C      9.006277    4.967177    4.017481
  H      9.777179    4.822761    3.271509
  C      8.877551    4.011386    5.004131
  H      9.534662    3.148791    5.005522
  C      7.911451    4.166381    5.988752
  H      7.792307    3.434831    6.779389
  C      7.112872    5.286745    5.950299
  H      6.368374    5.448441    6.720399
  C      8.500540    7.046579    2.757099
  C      8.419525    6.237542    1.455080
  H      9.134381    5.414313    1.421717
  H      8.630308    6.893688    0.606269
  H      7.416801    5.822703    1.318997
  C      7.565178    8.234060    2.574786
  H      7.881047    8.776418    1.679565
  H      7.595161    8.939934    3.401896
  H      6.538169    7.915158    2.409406
  C      9.923552    7.590727    2.931510
  H     10.667760    6.792307    2.957448
  H     10.011511    8.167339    3.855904
  H     10.169540    8.251793    2.095611
  C      6.697102    8.481371    5.747409
  C      8.128240    8.723843    6.105172
  C      8.920570    7.854863    6.849356
  H      8.526727    6.908155    7.191945
  C     10.222218    8.207504    7.173832
  H     10.826970    7.527185    7.762798
  C     10.749227    9.417945    6.747453
  H     11.772152    9.681976    6.991571
  C      9.958511   10.293700    6.015982
  H     10.359513   11.244927    5.684887
  C      8.650899    9.955321    5.711022
  H      8.027319   10.643056    5.151405

----------------------------
CARTESIAN COORDINATES (A.U.)
----------------------------
  NO LB      ZA    FRAG     MASS         X           Y           Z
   0 O     8.0000    0    15.999    7.780989   13.881856    4.756564
   1 O     8.0000    0    15.999   11.103453   17.695103   11.373096
   2 N     7.0000    0    14.007    8.093839   17.472321    7.067661
   3 H     1.0000    0     1.008    8.726767   18.124630    8.757907
   4 N     7.0000    0    14.007   11.976194   13.910457    9.599015
   5 C     6.0000    0    12.011    8.314718   14.991541    6.725832
   6 C     6.0000    0    12.011    9.223060   13.559892    9.121130
   7 H     1.0000    0     1.008    8.283879   14.470245   10.715286
   8 C     6.0000    0    12.011    8.375429   10.852839    9.058020
   9 C     6.0000    0    12.011    9.135371    9.164994    7.183106
  10 H     1.0000    0     1.008   10.413608    9.782043    5.710924
  11 C     6.0000    0    12.011    8.288501    6.689313    7.205955
  12 H     1.0000    0     1.008    8.905310    5.394083    5.742555
  13 C     6.0000    0    12.011    6.658917    5.862873    9.092572
  14 H     1.0000    0     1.008    6.001103    3.921992    9.107072
  15 C     6.0000    0    12.011    5.876232    7.533442   10.952424
  16 H     1.0000    0     1.008    4.601304    6.910613   12.430800
  17 C     6.0000    0    12.011    6.734215   10.013254   10.929027
  18 H     1.0000    0     1.008    6.130224   11.314580   12.394445
  19 C     6.0000    0    12.011    7.239055   19.345300    5.205821
  20 C     6.0000    0    12.011    7.323979   21.883563    6.555702
  21 H     1.0000    0     1.008    6.058530   21.897908    8.189020
  22 H     1.0000    0     1.008    6.736749   23.385021    5.269779
  23 H     1.0000    0     1.008    9.239117   22.303489    7.209863
  24 C     6.0000    0    12.011    4.537624   18.771918    4.385489
  25 H     1.0000    0     1.008    4.416490   16.971234    3.390647
  26 H     1.0000    0     1.008    3.868919   20.258004    3.117857
  27 H     1.0000    0     1.008    3.279548   18.703551    6.021877
  28 C     6.0000    0    12.011    9.000707   19.407684    2.927490
  29 H     1.0000    0     1.008   10.926083   19.874229    3.505245
  30 H     1.0000    0     1.008    8.358075   20.854437    1.601605
  31 H     1.0000    0     1.008    9.026581   17.598462    1.941850
  32 C     6.0000    0    12.011   13.685824   11.816015    9.350601
  33 C     6.0000    0    12.011   15.487704   11.548430    7.434109
  34 C     6.0000    0    12.011   17.019397    9.386604    7.591939
  35 H     1.0000    0     1.008   18.476191    9.113697    6.182256
  36 C     6.0000    0    12.011   16.776140    7.580421    9.456437
  37 H     1.0000    0     1.008   18.017900    5.950353    9.459066
  38 C     6.0000    0    12.011   14.950476    7.873319   11.317101
  39 H     1.0000    0     1.008   14.725326    6.490890   12.811189
  40 C     6.0000    0    12.011   13.441380    9.990500   11.244436
  41 H     1.0000    0     1.008   12.034483   10.296061   12.699714
  42 C     6.0000    0    12.011   16.063693   13.316104    5.210162
  43 C     6.0000    0    12.011   15.910596   11.787246    2.749703
  44 H     1.0000    0     1.008   17.261478   10.231569    2.686656
  45 H     1.0000    0     1.008   16.308919   13.027182    1.145682
  46 H     1.0000    0     1.008   14.015723   11.003314    2.492543
  47 C     6.0000    0    12.011   14.296115   15.560118    4.865640
  48 H     1.0000    0     1.008   14.893020   16.585026    3.173918
  49 H     1.0000    0     1.008   14.352774   16.894027    6.428652
  50 H     1.0000    0     1.008   12.355349   14.957481    4.553117
  51 C     6.0000    0    12.011   18.752796   14.344395    5.539751
  52 H     1.0000    0     1.008   20.159145   12.835600    5.588767
  53 H     1.0000    0     1.008   18.919014   15.434034    7.286603
  54 H     1.0000    0     1.008   19.217646   15.593629    3.960131
  55 C     6.0000    0    12.011   12.655689   16.027468   10.861029
  56 C     6.0000    0    12.011   15.360148   16.485674   11.537103
  57 C     6.0000    0    12.011   16.857434   14.843540   12.943407
  58 H     1.0000    0     1.008   16.113179   13.054521   13.590806
  59 C     6.0000    0    12.011   19.317193   15.509935   13.556578
  60 H     1.0000    0     1.008   20.460008   14.224318   14.669562
  61 C     6.0000    0    12.011   20.313095   17.797337   12.750838
  62 H     1.0000    0     1.008   22.246143   18.296283   13.212154
  63 C     6.0000    0    12.011   18.818858   19.452274   11.368558
  64 H     1.0000    0     1.008   19.576642   21.249832   10.742880
  65 C     6.0000    0    12.011   16.347830   18.812830   10.792268
  66 H     1.0000    0     1.008   15.169434   20.112461    9.734745

--------------------------------
INTERNAL COORDINATES (ANGSTROEM)
--------------------------------
 O      0   0   0     0.000000000000     0.00000000     0.00000000
 O      1   0   0     4.407067995890     0.00000000     0.00000000
 N      1   2   0     2.265625184419    32.64911477     0.00000000
 H      3   1   2     1.015556868585   141.68048704   347.30568838
 N      2   1   3     2.259566815020    49.12722853   190.07229087
 C      1   2   3     1.229045859125    10.24023039   299.05666487
 C      5   2   1     1.490272329117    88.91261458   321.81346183
 H      7   5   2     1.091200860508   105.01747417   326.00986305
 C      7   5   2     1.501465107535   114.49335970   208.22183262
 C      9   7   5     1.394222397446   122.74235423   293.54076044
 H     10   9   7     1.082158743533   119.95287297     1.06213105
 C     10   9   7     1.384656319270   120.43424762   180.30375982
 H     12  10   9     1.084440528587   119.62645356   180.41093211
 C     12  10   9     1.389820639448   120.31850972     0.35228898
 H     14  12  10     1.084483872554   120.14905289   180.09297640
 C     14  12  10     1.386246697111   119.65046806     0.19600958
 H     16  14  12     1.084355583039   120.28343171   179.84309501
 C     16  14  12     1.388639009025   119.90869917   359.62066644
 H     18  16  14     1.085226803255   119.80064364   180.44671700
 C      3   1   2     1.468898411163   100.44505822   160.27816433
 C     20   3   1     1.521986629494   105.75881427   179.18048850
 H     21  20   3     1.093400725770   111.04167936   298.92441649
 H     21  20   3     1.091287485831   109.96677427   179.11597615
 H     21  20   3     1.093748563392   110.80594379    59.47121311
 C     20   3   1     1.524493737848   110.20960734    60.69119123
 H     25  20   3     1.090522184582   111.49941540   295.38356798
 H     25  20   3     1.092531017583   109.59017467   175.52630128
 H     25  20   3     1.092874926252   110.62138135    56.25694770
 C     20   3   1     1.524370469440   110.90287373   297.82073511
 H     29  20   3     1.092021969410   110.73479173   300.91501127
 H     29  20   3     1.092727437040   109.43205164   181.77119123
 H     29  20   3     1.090341197125   111.53106658    62.11467844
 C      5   2   1     1.436716633298   148.26313973   163.73436460
 C     33   5   2     1.399202675488   124.99517673   264.35621011
 C     34  33   5     1.404512958605   115.63265880   178.15015186
 H     35  34  33     1.082414014804   118.60056170   181.53829117
 C     35  34  33     1.379704693497   123.56851197     1.39692038
 H     37  35  34     1.084373983101   119.69921164   179.67652926
 C     37  35  34     1.388110648928   119.65873991   359.40948962
 H     39  37  35     1.083728545811   121.24052808   180.40502771
 C     39  37  35     1.376380232692   118.35173475   359.54530309
 H     41  39  37     1.083271378012   120.02616272   181.65896737
 C     34  33   5     1.533918083736   129.03508221   359.56132656
 C     43  34  33     1.535043248236   108.59456321   234.13454744
 H     44  43  34     1.090797037467   112.89965650   299.55178752
 H     44  43  34     1.093360489558   109.39133436   179.73783042
 H     44  43  34     1.093647749043   110.72284359    60.91920144
 C     43  34  33     1.522580449886   116.44910537   353.72944287
 H     48  43  34     1.093318830061   107.90550920   182.43883951
 H     48  43  34     1.087781244674   113.46047823    64.04226071
 H     48  43  34     1.088024133963   111.68369637   299.86214959
 C     43  34  33     1.533453421193   108.27201080   115.41717928
 H     52  43  34     1.091784238533   112.07072623    59.50621737
 H     52  43  34     1.093033600335   110.98122343   298.52704157
 H     52  43  34     1.093730081282   109.64923778   179.26615363
 C      2   1   3     1.235677292749    76.34801135   206.30131857
 C     56   2   1     1.494972578343   117.90772237   151.79486552
 C     57  56   2     1.391661918411   124.87060123   127.31806177
 H     58  57  56     1.081080741126   120.58733354     1.96726846
 C     58  57  56     1.387057268234   120.04145413   182.85078920
 H     60  58  57     1.084177048466   119.40622947   179.36739581
 C     60  58  57     1.387337360631   120.42460007   359.22622264
 H     62  60  58     1.084288486755   120.10829095   180.90659021
 C     62  60  58     1.388246533049   119.73365434     1.39525271
 H     64  62  60     1.084093772954   120.24889770   179.54738100
 C     64  62  60     1.384684112635   119.98418885   359.78121250
 H     66  64  62     1.083975384090   120.12634916   179.18238792

---------------------------
INTERNAL COORDINATES (A.U.)
---------------------------
 O      0   0   0     0.000000000000     0.00000000     0.00000000
 O      1   0   0     8.328151565801     0.00000000     0.00000000
 N      1   2   0     4.281411120666    32.64911477     0.00000000
 H      3   1   2     1.919124355048   141.68048704   347.30568838
 N      2   1   3     4.269962461684    49.12722853   190.07229087
 C      1   2   3     2.322560079777    10.24023039   299.05666487
 C      5   2   1     2.816206566993    88.91261458   321.81346183
 H      7   5   2     2.062070783460   105.01747417   326.00986305
 C      7   5   2     2.837357852880   114.49335970   208.22183262
 C      9   7   5     2.634698500953   122.74235423   293.54076044
 H     10   9   7     2.044983658706   119.95287297     1.06213105
 C     10   9   7     2.616621233023   120.43424762   180.30375982
 H     12  10   9     2.049295607553   119.62645356   180.41093211
 C     12  10   9     2.626380383828   120.31850972     0.35228898
 H     14  12  10     2.049377515781   120.14905289   180.09297640
 C     14  12  10     2.619626611593   119.65046806     0.19600958
 H     16  14  12     2.049135083731   120.28343171   179.84309501
 C     16  14  12     2.624147425937   119.90869917   359.62066644
 H     18  16  14     2.050781451344   119.80064364   180.44671700
 C      3   1   2     2.775815715650   100.44505822   160.27816433
 C     20   3   1     2.876137909233   105.75881427   179.18048850
 H     21  20   3     2.066227926337   111.04167936   298.92441649
 H     21  20   3     2.062234481596   109.96677427   179.11597615
 H     21  20   3     2.066885244181   110.80594379    59.47121311
 C     20   3   1     2.880875657411   110.20960734    60.69119123
 H     25  20   3     2.060788271826   111.49941540   295.38356798
 H     25  20   3     2.064584416047   109.59017467   175.52630128
 H     25  20   3     2.065234309245   110.62138135    56.25694770
 C     20   3   1     2.880642713879   110.90287373   297.82073511
 H     29  20   3     2.063622454411   110.73479173   300.91501127
 H     29  20   3     2.064955595028   109.43205164   181.77119123
 H     29  20   3     2.060446255099   111.53106658    62.11467844
 C      5   2   1     2.715000968982   148.26313973   163.73436460
 C     33   5   2     2.644109862522   124.99517673   264.35621011
 C     34  33   5     2.654144843307   115.63265880   178.15015186
 H     35  34  33     2.045466051498   118.60056170   181.53829117
 C     35  34  33     2.607264016395   123.56851197     1.39692038
 H     37  35  34     2.049169854811   119.69921164   179.67652926
 C     37  35  34     2.623148970053   119.65873991   359.40948962
 H     39  37  35     2.047950155095   121.24052808   180.40502771
 C     39  37  35     2.600981695931   118.35173475   359.54530309
 H     41  39  37     2.047086233158   120.02616272   181.65896737
 C     34  33   5     2.898685090131   129.03508221   359.56132656
 C     43  34  33     2.900811342891   108.59456321   234.13454744
 H     44  43  34     2.061307668505   112.89965650   299.55178752
 H     44  43  34     2.066151890914   109.39133436   179.73783042
 H     44  43  34     2.066694732670   110.72284359    60.91920144
 C     43  34  33     2.877260067146   116.44910537   353.72944287
 H     48  43  34     2.066073165875   107.90550920   182.43883951
 H     48  43  34     2.055608646050   113.46047823    64.04226071
 H     48  43  34     2.056067640286   111.68369637   299.86214959
 C     43  34  33     2.897807005180   108.27201080   115.41717928
 H     52  43  34     2.063173208158   112.07072623    59.50621737
 H     52  43  34     2.065534159807   110.98122343   298.52704157
 H     52  43  34     2.066850318054   109.64923778   179.26615363
 C      2   1   3     2.335091673201    76.34801135   206.30131857
 C     56   2   1     2.825088750790   117.90772237   151.79486552
 C     57  56   2     2.629859896805   124.87060123   127.31806177
 H     58  57  56     2.042946529385   120.58733354     1.96726846
 C     58  57  56     2.621158369027   120.04145413   182.85078920
 H     60  58  57     2.048797702284   119.40622947   179.36739581
 C     60  58  57     2.621687666950   120.42460007   359.22622264
 H     62  60  58     2.049008290131   120.10829095   180.90659021
 C     62  60  58     2.623405753828   119.73365434     1.39525271
 H     64  62  60     2.048640334373   120.24889770   179.54738100
 C     64  62  60     2.616673754873   119.98418885   359.78121250
 H     66  64  62     2.048416611843   120.12634916   179.18238792

---------------------
BASIS SET INFORMATION
---------------------
There are 4 groups of distinct atoms

 Group   1 Type O   : 11s6p2d1f contracted to 5s3p2d1f pattern {62111/411/11/1}
 Group   2 Type N   : 11s6p2d1f contracted to 5s3p2d1f pattern {62111/411/11/1}
 Group   3 Type H   : 5s1p contracted to 3s1p pattern {311/1}
 Group   4 Type C   : 11s6p2d1f contracted to 5s3p2d1f pattern {62111/411/11/1}

Atom   0O    basis set group =>   1
Atom   1O    basis set group =>   1
Atom   2N    basis set group =>   2
Atom   3H    basis set group =>   3
Atom   4N    basis set group =>   2
Atom   5C    basis set group =>   4
Atom   6C    basis set group =>   4
Atom   7H    basis set group =>   3
Atom   8C    basis set group =>   4
Atom   9C    basis set group =>   4
Atom  10H    basis set group =>   3
Atom  11C    basis set group =>   4
Atom  12H    basis set group =>   3
Atom  13C    basis set group =>   4
Atom  14H    basis set group =>   3
Atom  15C    basis set group =>   4
Atom  16H    basis set group =>   3
Atom  17C    basis set group =>   4
Atom  18H    basis set group =>   3
Atom  19C    basis set group =>   4
Atom  20C    basis set group =>   4
Atom  21H    basis set group =>   3
Atom  22H    basis set group =>   3
Atom  23H    basis set group =>   3
Atom  24C    basis set group =>   4
Atom  25H    basis set group =>   3
Atom  26H    basis set group =>   3
Atom  27H    basis set group =>   3
Atom  28C    basis set group =>   4
Atom  29H    basis set group =>   3
Atom  30H    basis set group =>   3
Atom  31H    basis set group =>   3
Atom  32C    basis set group =>   4
Atom  33C    basis set group =>   4
Atom  34C    basis set group =>   4
Atom  35H    basis set group =>   3
Atom  36C    basis set group =>   4
Atom  37H    basis set group =>   3
Atom  38C    basis set group =>   4
Atom  39H    basis set group =>   3
Atom  40C    basis set group =>   4
Atom  41H    basis set group =>   3
Atom  42C    basis set group =>   4
Atom  43C    basis set group =>   4
Atom  44H    basis set group =>   3
Atom  45H    basis set group =>   3
Atom  46H    basis set group =>   3
Atom  47C    basis set group =>   4
Atom  48H    basis set group =>   3
Atom  49H    basis set group =>   3
Atom  50H    basis set group =>   3
Atom  51C    basis set group =>   4
Atom  52H    basis set group =>   3
Atom  53H    basis set group =>   3
Atom  54H    basis set group =>   3
Atom  55C    basis set group =>   4
Atom  56C    basis set group =>   4
Atom  57C    basis set group =>   4
Atom  58H    basis set group =>   3
Atom  59C    basis set group =>   4
Atom  60H    basis set group =>   3
Atom  61C    basis set group =>   4
Atom  62H    basis set group =>   3
Atom  63C    basis set group =>   4
Atom  64H    basis set group =>   3
Atom  65C    basis set group =>   4
Atom  66H    basis set group =>   3
---------------------------------
AUXILIARY/J BASIS SET INFORMATION
---------------------------------
There are 4 groups of distinct atoms

 Group   1 Type O   : 12s5p4d2f1g contracted to 6s4p3d1f1g pattern {711111/2111/211/2/1}
 Group   2 Type N   : 12s5p4d2f1g contracted to 6s4p3d1f1g pattern {711111/2111/211/2/1}
 Group   3 Type H   : 5s2p1d contracted to 3s1p1d pattern {311/2/1}
 Group   4 Type C   : 12s5p4d2f1g contracted to 6s4p3d1f1g pattern {711111/2111/211/2/1}

Atom   0O    basis set group =>   1
Atom   1O    basis set group =>   1
Atom   2N    basis set group =>   2
Atom   3H    basis set group =>   3
Atom   4N    basis set group =>   2
Atom   5C    basis set group =>   4
Atom   6C    basis set group =>   4
Atom   7H    basis set group =>   3
Atom   8C    basis set group =>   4
Atom   9C    basis set group =>   4
Atom  10H    basis set group =>   3
Atom  11C    basis set group =>   4
Atom  12H    basis set group =>   3
Atom  13C    basis set group =>   4
Atom  14H    basis set group =>   3
Atom  15C    basis set group =>   4
Atom  16H    basis set group =>   3
Atom  17C    basis set group =>   4
Atom  18H    basis set group =>   3
Atom  19C    basis set group =>   4
Atom  20C    basis set group =>   4
Atom  21H    basis set group =>   3
Atom  22H    basis set group =>   3
Atom  23H    basis set group =>   3
Atom  24C    basis set group =>   4
Atom  25H    basis set group =>   3
Atom  26H    basis set group =>   3
Atom  27H    basis set group =>   3
Atom  28C    basis set group =>   4
Atom  29H    basis set group =>   3
Atom  30H    basis set group =>   3
Atom  31H    basis set group =>   3
Atom  32C    basis set group =>   4
Atom  33C    basis set group =>   4
Atom  34C    basis set group =>   4
Atom  35H    basis set group =>   3
Atom  36C    basis set group =>   4
Atom  37H    basis set group =>   3
Atom  38C    basis set group =>   4
Atom  39H    basis set group =>   3
Atom  40C    basis set group =>   4
Atom  41H    basis set group =>   3
Atom  42C    basis set group =>   4
Atom  43C    basis set group =>   4
Atom  44H    basis set group =>   3
Atom  45H    basis set group =>   3
Atom  46H    basis set group =>   3
Atom  47C    basis set group =>   4
Atom  48H    basis set group =>   3
Atom  49H    basis set group =>   3
Atom  50H    basis set group =>   3
Atom  51C    basis set group =>   4
Atom  52H    basis set group =>   3
Atom  53H    basis set group =>   3
Atom  54H    basis set group =>   3
Atom  55C    basis set group =>   4
Atom  56C    basis set group =>   4
Atom  57C    basis set group =>   4
Atom  58H    basis set group =>   3
Atom  59C    basis set group =>   4
Atom  60H    basis set group =>   3
Atom  61C    basis set group =>   4
Atom  62H    basis set group =>   3
Atom  63C    basis set group =>   4
Atom  64H    basis set group =>   3
Atom  65C    basis set group =>   4
Atom  66H    basis set group =>   3


           ************************************************************
           *        Program running with 20 parallel MPI-processes    *
           *              working on a common directory               *
           ************************************************************
------------------------------------------------------------------------------
                           ORCA GTO INTEGRAL CALCULATION
                           -- RI-GTO INTEGRALS CHOSEN --
------------------------------------------------------------------------------
------------------------------------------------------------------------------
                   ___                                                        
                  /   \      - P O W E R E D   B Y -                         
                 /     \                                                     
                 |  |  |   _    _      __       _____    __    __             
                 |  |  |  | |  | |    /  \     |  _  \  |  |  /  |          
                  \  \/   | |  | |   /    \    | | | |  |  | /  /          
                 / \  \   | |__| |  /  /\  \   | |_| |  |  |/  /          
                |  |  |   |  __  | /  /__\  \  |    /   |      \           
                |  |  |   | |  | | |   __   |  |    \   |  |\   \          
                \     /   | |  | | |  |  |  |  | |\  \  |  | \   \       
                 \___/    |_|  |_| |__|  |__|  |_| \__\ |__|  \__/        
                                                                              
                      - O R C A' S   B I G   F R I E N D -                    
                                      &                                       
                       - I N T E G R A L  F E E D E R -                       
                                                                              
 v1 FN, 2020, v2 2021                                                         
------------------------------------------------------------------------------


Reading SHARK input file Prod_RR1freq.SHARKINP.tmp ... ok
----------------------
SHARK INTEGRAL PACKAGE
----------------------

Number of atoms                             ...     67
Number of basis functions                   ...   1227
Number of shells                            ...    499
Maximum angular momentum                    ...      3
Integral batch strategy                     ... SHARK/LIBINT Hybrid
RI-J (if used) integral strategy            ... SPLIT-RIJ (Revised 2003 algorithm where possible)
Printlevel                                  ...      1
Contraction scheme used                     ... SEGMENTED contraction
Coulomb Range Separation                    ... NOT USED
Exchange Range Separation                   ... NOT USED
Finite Nucleus Model                        ... NOT USED
Auxiliary Coulomb fitting basis             ... AVAILABLE
   # of basis functions in Aux-J            ...   1991
   # of shells in Aux-J                     ...    665
   Maximum angular momentum in Aux-J        ...      4
Auxiliary J/K fitting basis                 ... NOT available
Auxiliary Correlation fitting basis         ... NOT available
Auxiliary 'external' fitting basis          ... NOT available
Integral threshold                          ...     2.500000e-11
Primitive cut-off                           ...     2.500000e-12
Primitive pair pre-selection threshold      ...     2.500000e-12

Calculating pre-screening integrals         ... done (  0.1 sec) Dimension = 499
Organizing shell pair data                  ... done (  0.7 sec)
Shell pair information
Total number of shell pairs                 ...    124750
Shell pairs after pre-screening             ...     84250
Total number of primitive shell pairs       ...    374508
Primitive shell pairs kept                  ...    162563
          la=0 lb=0:  23553 shell pairs
          la=1 lb=0:  24944 shell pairs
          la=1 lb=1:   6667 shell pairs
          la=2 lb=0:  11506 shell pairs
          la=2 lb=1:   6217 shell pairs
          la=2 lb=2:   1517 shell pairs
          la=3 lb=0:   5287 shell pairs
          la=3 lb=1:   2907 shell pairs
          la=3 lb=2:   1330 shell pairs
          la=3 lb=3:    322 shell pairs

Calculating one electron integrals          ... done (  0.1 sec)
Calculating RI/J V-Matrix + Cholesky decomp.... done (  2.2 sec)
Calculating Nuclear repulsion               ... done (  0.0 sec) ENN=   3649.835938613417 Eh

SHARK setup successfully completed in   5.7 seconds

Maximum memory used throughout the entire GTOINT-calculation: 121.1 MB
[1710416969.028467] [node007:3721160:0]          mpool.c:43   UCX  WARN  object 0xb5c0ac0 was not returned to mpool ucp_requests
[1710416969.028485] [node007:3721160:0]          mpool.c:43   UCX  WARN  object 0xb5c0c80 was not returned to mpool ucp_requests
[1710416969.028488] [node007:3721160:0]          mpool.c:43   UCX  WARN  object 0xb5c0e40 was not returned to mpool ucp_requests
[1710416969.028490] [node007:3721160:0]          mpool.c:43   UCX  WARN  object 0xb5c1000 was not returned to mpool ucp_requests
[1710416969.028493] [node007:3721160:0]          mpool.c:43   UCX  WARN  object 0xb5c11c0 was not returned to mpool ucp_requests
[1710416969.028495] [node007:3721160:0]          mpool.c:43   UCX  WARN  object 0xb5c1380 was not returned to mpool ucp_requests
[1710416969.028497] [node007:3721160:0]          mpool.c:43   UCX  WARN  object 0xb5c1540 was not returned to mpool ucp_requests
[1710416969.028499] [node007:3721160:0]          mpool.c:43   UCX  WARN  object 0xb5c1700 was not returned to mpool ucp_requests
[1710416969.028501] [node007:3721160:0]          mpool.c:43   UCX  WARN  object 0xb5c18c0 was not returned to mpool ucp_requests
[1710416969.028503] [node007:3721160:0]          mpool.c:43   UCX  WARN  object 0xb5c1a80 was not returned to mpool ucp_requests
[1710416969.028506] [node007:3721160:0]          mpool.c:43   UCX  WARN  object 0xb5c1c40 was not returned to mpool ucp_requests
[1710416969.028508] [node007:3721160:0]          mpool.c:43   UCX  WARN  object 0xb5c1e00 was not returned to mpool ucp_requests
[1710416969.028510] [node007:3721160:0]          mpool.c:43   UCX  WARN  object 0xb5c1fc0 was not returned to mpool ucp_requests
[1710416969.032376] [node007:3721164:0]          mpool.c:43   UCX  WARN  object 0xb3b3d40 was not returned to mpool ucp_requests
[1710416969.032393] [node007:3721164:0]          mpool.c:43   UCX  WARN  object 0xb3b3f00 was not returned to mpool ucp_requests
[1710416969.032396] [node007:3721164:0]          mpool.c:43   UCX  WARN  object 0xb3b40c0 was not returned to mpool ucp_requests
[1710416969.032398] [node007:3721164:0]          mpool.c:43   UCX  WARN  object 0xb3b4280 was not returned to mpool ucp_requests
[1710416969.032401] [node007:3721164:0]          mpool.c:43   UCX  WARN  object 0xb3b4440 was not returned to mpool ucp_requests
[1710416969.032403] [node007:3721164:0]          mpool.c:43   UCX  WARN  object 0xb3b4600 was not returned to mpool ucp_requests
[1710416969.032405] [node007:3721164:0]          mpool.c:43   UCX  WARN  object 0xb3b47c0 was not returned to mpool ucp_requests
[1710416969.032407] [node007:3721164:0]          mpool.c:43   UCX  WARN  object 0xb3b4980 was not returned to mpool ucp_requests
[1710416969.032409] [node007:3721164:0]          mpool.c:43   UCX  WARN  object 0xb3b4b40 was not returned to mpool ucp_requests
[1710416969.032412] [node007:3721164:0]          mpool.c:43   UCX  WARN  object 0xb3b4d00 was not returned to mpool ucp_requests
[1710416969.032414] [node007:3721164:0]          mpool.c:43   UCX  WARN  object 0xb3b4ec0 was not returned to mpool ucp_requests
[1710416969.032416] [node007:3721164:0]          mpool.c:43   UCX  WARN  object 0xb3b5080 was not returned to mpool ucp_requests
[1710416969.033703] [node007:3721170:0]          mpool.c:43   UCX  WARN  object 0xb19eb80 was not returned to mpool ucp_requests
[1710416969.033716] [node007:3721170:0]          mpool.c:43   UCX  WARN  object 0xb19ed40 was not returned to mpool ucp_requests
[1710416969.033719] [node007:3721170:0]          mpool.c:43   UCX  WARN  object 0xb19ef00 was not returned to mpool ucp_requests
[1710416969.033721] [node007:3721170:0]          mpool.c:43   UCX  WARN  object 0xb19f0c0 was not returned to mpool ucp_requests
[1710416969.033724] [node007:3721170:0]          mpool.c:43   UCX  WARN  object 0xb19f280 was not returned to mpool ucp_requests
[1710416969.033726] [node007:3721170:0]          mpool.c:43   UCX  WARN  object 0xb19f440 was not returned to mpool ucp_requests
[1710416969.033728] [node007:3721170:0]          mpool.c:43   UCX  WARN  object 0xb19f600 was not returned to mpool ucp_requests
[1710416969.033730] [node007:3721170:0]          mpool.c:43   UCX  WARN  object 0xb19f7c0 was not returned to mpool ucp_requests
[1710416969.033733] [node007:3721170:0]          mpool.c:43   UCX  WARN  object 0xb19f980 was not returned to mpool ucp_requests
[1710416969.033735] [node007:3721170:0]          mpool.c:43   UCX  WARN  object 0xb19fb40 was not returned to mpool ucp_requests
[1710416969.033737] [node007:3721170:0]          mpool.c:43   UCX  WARN  object 0xb19fd00 was not returned to mpool ucp_requests
[1710416969.033739] [node007:3721170:0]          mpool.c:43   UCX  WARN  object 0xb19fec0 was not returned to mpool ucp_requests
[1710416969.033765] [node007:3721168:0]          mpool.c:43   UCX  WARN  object 0xbea5cc0 was not returned to mpool ucp_requests
[1710416969.033776] [node007:3721168:0]          mpool.c:43   UCX  WARN  object 0xbea5e80 was not returned to mpool ucp_requests
[1710416969.033779] [node007:3721168:0]          mpool.c:43   UCX  WARN  object 0xbea6040 was not returned to mpool ucp_requests
[1710416969.033781] [node007:3721168:0]          mpool.c:43   UCX  WARN  object 0xbea6200 was not returned to mpool ucp_requests
[1710416969.033784] [node007:3721168:0]          mpool.c:43   UCX  WARN  object 0xbea63c0 was not returned to mpool ucp_requests
[1710416969.033786] [node007:3721168:0]          mpool.c:43   UCX  WARN  object 0xbea6580 was not returned to mpool ucp_requests
[1710416969.033788] [node007:3721168:0]          mpool.c:43   UCX  WARN  object 0xbea6740 was not returned to mpool ucp_requests
[1710416969.033791] [node007:3721168:0]          mpool.c:43   UCX  WARN  object 0xbea6900 was not returned to mpool ucp_requests
[1710416969.033793] [node007:3721168:0]          mpool.c:43   UCX  WARN  object 0xbea6ac0 was not returned to mpool ucp_requests
[1710416969.033795] [node007:3721168:0]          mpool.c:43   UCX  WARN  object 0xbea6c80 was not returned to mpool ucp_requests
[1710416969.033798] [node007:3721168:0]          mpool.c:43   UCX  WARN  object 0xbea6e40 was not returned to mpool ucp_requests
[1710416969.033800] [node007:3721168:0]          mpool.c:43   UCX  WARN  object 0xbea7000 was not returned to mpool ucp_requests
[1710416969.041949] [node007:3721165:0]          mpool.c:43   UCX  WARN  object 0xc607c80 was not returned to mpool ucp_requests
[1710416969.041962] [node007:3721165:0]          mpool.c:43   UCX  WARN  object 0xc607e40 was not returned to mpool ucp_requests
[1710416969.041967] [node007:3721165:0]          mpool.c:43   UCX  WARN  object 0xc608000 was not returned to mpool ucp_requests
[1710416969.041970] [node007:3721165:0]          mpool.c:43   UCX  WARN  object 0xc6081c0 was not returned to mpool ucp_requests
[1710416969.041973] [node007:3721165:0]          mpool.c:43   UCX  WARN  object 0xc608380 was not returned to mpool ucp_requests
[1710416969.041977] [node007:3721165:0]          mpool.c:43   UCX  WARN  object 0xc608540 was not returned to mpool ucp_requests
[1710416969.041980] [node007:3721165:0]          mpool.c:43   UCX  WARN  object 0xc608700 was not returned to mpool ucp_requests
[1710416969.041983] [node007:3721165:0]          mpool.c:43   UCX  WARN  object 0xc6088c0 was not returned to mpool ucp_requests
[1710416969.041986] [node007:3721165:0]          mpool.c:43   UCX  WARN  object 0xc608a80 was not returned to mpool ucp_requests
[1710416969.041989] [node007:3721165:0]          mpool.c:43   UCX  WARN  object 0xc608c40 was not returned to mpool ucp_requests
[1710416969.041992] [node007:3721165:0]          mpool.c:43   UCX  WARN  object 0xc608e00 was not returned to mpool ucp_requests
[1710416969.041995] [node007:3721165:0]          mpool.c:43   UCX  WARN  object 0xc608fc0 was not returned to mpool ucp_requests
[1710416969.041724] [node007:3721152:0]          mpool.c:43   UCX  WARN  object 0xa903ec0 was not returned to mpool ucp_requests
[1710416969.041742] [node007:3721152:0]          mpool.c:43   UCX  WARN  object 0xa904080 was not returned to mpool ucp_requests
[1710416969.041745] [node007:3721152:0]          mpool.c:43   UCX  WARN  object 0xa904240 was not returned to mpool ucp_requests
[1710416969.041747] [node007:3721152:0]          mpool.c:43   UCX  WARN  object 0xa904400 was not returned to mpool ucp_requests
[1710416969.041750] [node007:3721152:0]          mpool.c:43   UCX  WARN  object 0xa9045c0 was not returned to mpool ucp_requests
[1710416969.041752] [node007:3721152:0]          mpool.c:43   UCX  WARN  object 0xa904780 was not returned to mpool ucp_requests
[1710416969.041754] [node007:3721152:0]          mpool.c:43   UCX  WARN  object 0xa904940 was not returned to mpool ucp_requests
[1710416969.041756] [node007:3721152:0]          mpool.c:43   UCX  WARN  object 0xa904b00 was not returned to mpool ucp_requests
[1710416969.041758] [node007:3721152:0]          mpool.c:43   UCX  WARN  object 0xa904e80 was not returned to mpool ucp_requests
[1710416969.041761] [node007:3721152:0]          mpool.c:43   UCX  WARN  object 0xa905040 was not returned to mpool ucp_requests
[1710416969.041997] [node007:3721153:0]          mpool.c:43   UCX  WARN  object 0xc54dc80 was not returned to mpool ucp_requests
[1710416969.042012] [node007:3721153:0]          mpool.c:43   UCX  WARN  object 0xc54de40 was not returned to mpool ucp_requests
[1710416969.042017] [node007:3721153:0]          mpool.c:43   UCX  WARN  object 0xc54e000 was not returned to mpool ucp_requests
[1710416969.042020] [node007:3721153:0]          mpool.c:43   UCX  WARN  object 0xc54e1c0 was not returned to mpool ucp_requests
[1710416969.042024] [node007:3721153:0]          mpool.c:43   UCX  WARN  object 0xc54e380 was not returned to mpool ucp_requests
[1710416969.042027] [node007:3721153:0]          mpool.c:43   UCX  WARN  object 0xc54e540 was not returned to mpool ucp_requests
[1710416969.042030] [node007:3721153:0]          mpool.c:43   UCX  WARN  object 0xc54e700 was not returned to mpool ucp_requests
[1710416969.042034] [node007:3721153:0]          mpool.c:43   UCX  WARN  object 0xc54e8c0 was not returned to mpool ucp_requests
[1710416969.042037] [node007:3721153:0]          mpool.c:43   UCX  WARN  object 0xc54ea80 was not returned to mpool ucp_requests
[1710416969.042040] [node007:3721153:0]          mpool.c:43   UCX  WARN  object 0xc54ec40 was not returned to mpool ucp_requests
[1710416969.042043] [node007:3721153:0]          mpool.c:43   UCX  WARN  object 0xc54ee00 was not returned to mpool ucp_requests
[1710416969.042046] [node007:3721153:0]          mpool.c:43   UCX  WARN  object 0xc54efc0 was not returned to mpool ucp_requests
[1710416969.041985] [node007:3721154:0]          mpool.c:43   UCX  WARN  object 0xb334000 was not returned to mpool ucp_requests
[1710416969.041997] [node007:3721154:0]          mpool.c:43   UCX  WARN  object 0xb3341c0 was not returned to mpool ucp_requests
[1710416969.042000] [node007:3721154:0]          mpool.c:43   UCX  WARN  object 0xb334380 was not returned to mpool ucp_requests
[1710416969.042003] [node007:3721154:0]          mpool.c:43   UCX  WARN  object 0xb334540 was not returned to mpool ucp_requests
[1710416969.042005] [node007:3721154:0]          mpool.c:43   UCX  WARN  object 0xb334700 was not returned to mpool ucp_requests
[1710416969.042007] [node007:3721154:0]          mpool.c:43   UCX  WARN  object 0xb3348c0 was not returned to mpool ucp_requests
[1710416969.042009] [node007:3721154:0]          mpool.c:43   UCX  WARN  object 0xb334a80 was not returned to mpool ucp_requests
[1710416969.042012] [node007:3721154:0]          mpool.c:43   UCX  WARN  object 0xb334c40 was not returned to mpool ucp_requests
[1710416969.042014] [node007:3721154:0]          mpool.c:43   UCX  WARN  object 0xb334e00 was not returned to mpool ucp_requests
[1710416969.042016] [node007:3721154:0]          mpool.c:43   UCX  WARN  object 0xb334fc0 was not returned to mpool ucp_requests
[1710416969.045084] [node007:3721167:0]          mpool.c:43   UCX  WARN  object 0xaed9cc0 was not returned to mpool ucp_requests
[1710416969.045094] [node007:3721167:0]          mpool.c:43   UCX  WARN  object 0xaed9e80 was not returned to mpool ucp_requests
[1710416969.045098] [node007:3721167:0]          mpool.c:43   UCX  WARN  object 0xaeda040 was not returned to mpool ucp_requests
[1710416969.045102] [node007:3721167:0]          mpool.c:43   UCX  WARN  object 0xaeda200 was not returned to mpool ucp_requests
[1710416969.045105] [node007:3721167:0]          mpool.c:43   UCX  WARN  object 0xaeda3c0 was not returned to mpool ucp_requests
[1710416969.045108] [node007:3721167:0]          mpool.c:43   UCX  WARN  object 0xaeda580 was not returned to mpool ucp_requests
[1710416969.045111] [node007:3721167:0]          mpool.c:43   UCX  WARN  object 0xaeda740 was not returned to mpool ucp_requests
[1710416969.045114] [node007:3721167:0]          mpool.c:43   UCX  WARN  object 0xaeda900 was not returned to mpool ucp_requests
[1710416969.045117] [node007:3721167:0]          mpool.c:43   UCX  WARN  object 0xaedaac0 was not returned to mpool ucp_requests
[1710416969.045121] [node007:3721167:0]          mpool.c:43   UCX  WARN  object 0xaedac80 was not returned to mpool ucp_requests
[1710416969.045124] [node007:3721167:0]          mpool.c:43   UCX  WARN  object 0xaedae40 was not returned to mpool ucp_requests
[1710416969.045127] [node007:3721167:0]          mpool.c:43   UCX  WARN  object 0xaedb000 was not returned to mpool ucp_requests
[1710416969.045932] [node007:3721155:0]          mpool.c:43   UCX  WARN  object 0xb09aa00 was not returned to mpool ucp_requests
[1710416969.045942] [node007:3721155:0]          mpool.c:43   UCX  WARN  object 0xb09abc0 was not returned to mpool ucp_requests
[1710416969.045946] [node007:3721155:0]          mpool.c:43   UCX  WARN  object 0xb09ad80 was not returned to mpool ucp_requests
[1710416969.045949] [node007:3721155:0]          mpool.c:43   UCX  WARN  object 0xb09af40 was not returned to mpool ucp_requests
[1710416969.045953] [node007:3721155:0]          mpool.c:43   UCX  WARN  object 0xb09b100 was not returned to mpool ucp_requests
[1710416969.045956] [node007:3721155:0]          mpool.c:43   UCX  WARN  object 0xb09b2c0 was not returned to mpool ucp_requests
[1710416969.045959] [node007:3721155:0]          mpool.c:43   UCX  WARN  object 0xb09b480 was not returned to mpool ucp_requests
[1710416969.045962] [node007:3721155:0]          mpool.c:43   UCX  WARN  object 0xb09b640 was not returned to mpool ucp_requests
[1710416969.045965] [node007:3721155:0]          mpool.c:43   UCX  WARN  object 0xb09b800 was not returned to mpool ucp_requests
[1710416969.045968] [node007:3721155:0]          mpool.c:43   UCX  WARN  object 0xb09b9c0 was not returned to mpool ucp_requests
[1710416969.045971] [node007:3721155:0]          mpool.c:43   UCX  WARN  object 0xb09bb80 was not returned to mpool ucp_requests
[1710416969.045975] [node007:3721155:0]          mpool.c:43   UCX  WARN  object 0xb09bd40 was not returned to mpool ucp_requests
[1710416969.045977] [node007:3721155:0]          mpool.c:43   UCX  WARN  object 0xb09bf00 was not returned to mpool ucp_requests
[1710416969.045919] [node007:3721158:0]          mpool.c:43   UCX  WARN  object 0xb74d980 was not returned to mpool ucp_requests
[1710416969.045931] [node007:3721158:0]          mpool.c:43   UCX  WARN  object 0xb74db40 was not returned to mpool ucp_requests
[1710416969.045934] [node007:3721158:0]          mpool.c:43   UCX  WARN  object 0xb74dd00 was not returned to mpool ucp_requests
[1710416969.045936] [node007:3721158:0]          mpool.c:43   UCX  WARN  object 0xb74dec0 was not returned to mpool ucp_requests
[1710416969.045939] [node007:3721158:0]          mpool.c:43   UCX  WARN  object 0xb74e080 was not returned to mpool ucp_requests
[1710416969.045941] [node007:3721158:0]          mpool.c:43   UCX  WARN  object 0xb74e240 was not returned to mpool ucp_requests
[1710416969.045943] [node007:3721158:0]          mpool.c:43   UCX  WARN  object 0xb74e400 was not returned to mpool ucp_requests
[1710416969.045945] [node007:3721158:0]          mpool.c:43   UCX  WARN  object 0xb74e5c0 was not returned to mpool ucp_requests
[1710416969.045948] [node007:3721158:0]          mpool.c:43   UCX  WARN  object 0xb74e780 was not returned to mpool ucp_requests
[1710416969.045950] [node007:3721158:0]          mpool.c:43   UCX  WARN  object 0xb74e940 was not returned to mpool ucp_requests
[1710416969.045952] [node007:3721158:0]          mpool.c:43   UCX  WARN  object 0xb74eb00 was not returned to mpool ucp_requests
[1710416969.045954] [node007:3721158:0]          mpool.c:43   UCX  WARN  object 0xb74ecc0 was not returned to mpool ucp_requests
[1710416969.045957] [node007:3721158:0]          mpool.c:43   UCX  WARN  object 0xb74ee80 was not returned to mpool ucp_requests
[1710416969.046240] [node007:3721162:0]          mpool.c:43   UCX  WARN  object 0xb965a00 was not returned to mpool ucp_requests
[1710416969.046251] [node007:3721162:0]          mpool.c:43   UCX  WARN  object 0xb965bc0 was not returned to mpool ucp_requests
[1710416969.046254] [node007:3721162:0]          mpool.c:43   UCX  WARN  object 0xb965d80 was not returned to mpool ucp_requests
[1710416969.046257] [node007:3721162:0]          mpool.c:43   UCX  WARN  object 0xb965f40 was not returned to mpool ucp_requests
[1710416969.046259] [node007:3721162:0]          mpool.c:43   UCX  WARN  object 0xb966100 was not returned to mpool ucp_requests
[1710416969.046261] [node007:3721162:0]          mpool.c:43   UCX  WARN  object 0xb9662c0 was not returned to mpool ucp_requests
[1710416969.046263] [node007:3721162:0]          mpool.c:43   UCX  WARN  object 0xb966480 was not returned to mpool ucp_requests
[1710416969.046265] [node007:3721162:0]          mpool.c:43   UCX  WARN  object 0xb966640 was not returned to mpool ucp_requests
[1710416969.046268] [node007:3721162:0]          mpool.c:43   UCX  WARN  object 0xb966800 was not returned to mpool ucp_requests
[1710416969.046270] [node007:3721162:0]          mpool.c:43   UCX  WARN  object 0xb9669c0 was not returned to mpool ucp_requests
[1710416969.046272] [node007:3721162:0]          mpool.c:43   UCX  WARN  object 0xb966b80 was not returned to mpool ucp_requests
[1710416969.046275] [node007:3721162:0]          mpool.c:43   UCX  WARN  object 0xb966d40 was not returned to mpool ucp_requests
[1710416969.046277] [node007:3721162:0]          mpool.c:43   UCX  WARN  object 0xb966f00 was not returned to mpool ucp_requests
[1710416969.046206] [node007:3721163:0]          mpool.c:43   UCX  WARN  object 0xb723cc0 was not returned to mpool ucp_requests
[1710416969.046216] [node007:3721163:0]          mpool.c:43   UCX  WARN  object 0xb723e80 was not returned to mpool ucp_requests
[1710416969.046220] [node007:3721163:0]          mpool.c:43   UCX  WARN  object 0xb724040 was not returned to mpool ucp_requests
[1710416969.046223] [node007:3721163:0]          mpool.c:43   UCX  WARN  object 0xb724200 was not returned to mpool ucp_requests
[1710416969.046226] [node007:3721163:0]          mpool.c:43   UCX  WARN  object 0xb7243c0 was not returned to mpool ucp_requests
[1710416969.046228] [node007:3721163:0]          mpool.c:43   UCX  WARN  object 0xb724580 was not returned to mpool ucp_requests
[1710416969.046231] [node007:3721163:0]          mpool.c:43   UCX  WARN  object 0xb724740 was not returned to mpool ucp_requests
[1710416969.046233] [node007:3721163:0]          mpool.c:43   UCX  WARN  object 0xb724900 was not returned to mpool ucp_requests
[1710416969.046236] [node007:3721163:0]          mpool.c:43   UCX  WARN  object 0xb724ac0 was not returned to mpool ucp_requests
[1710416969.046238] [node007:3721163:0]          mpool.c:43   UCX  WARN  object 0xb724c80 was not returned to mpool ucp_requests
[1710416969.046241] [node007:3721163:0]          mpool.c:43   UCX  WARN  object 0xb724e40 was not returned to mpool ucp_requests
[1710416969.046243] [node007:3721163:0]          mpool.c:43   UCX  WARN  object 0xb725000 was not returned to mpool ucp_requests
[1710416969.046810] [node007:3721156:0]          mpool.c:43   UCX  WARN  object 0xbdd5c00 was not returned to mpool ucp_requests
[1710416969.046819] [node007:3721156:0]          mpool.c:43   UCX  WARN  object 0xbdd5dc0 was not returned to mpool ucp_requests
[1710416969.046822] [node007:3721156:0]          mpool.c:43   UCX  WARN  object 0xbdd5f80 was not returned to mpool ucp_requests
[1710416969.046825] [node007:3721156:0]          mpool.c:43   UCX  WARN  object 0xbdd6140 was not returned to mpool ucp_requests
[1710416969.046827] [node007:3721156:0]          mpool.c:43   UCX  WARN  object 0xbdd6300 was not returned to mpool ucp_requests
[1710416969.046829] [node007:3721156:0]          mpool.c:43   UCX  WARN  object 0xbdd64c0 was not returned to mpool ucp_requests
[1710416969.046831] [node007:3721156:0]          mpool.c:43   UCX  WARN  object 0xbdd6680 was not returned to mpool ucp_requests
[1710416969.046833] [node007:3721156:0]          mpool.c:43   UCX  WARN  object 0xbdd6840 was not returned to mpool ucp_requests
[1710416969.046835] [node007:3721156:0]          mpool.c:43   UCX  WARN  object 0xbdd6a00 was not returned to mpool ucp_requests
[1710416969.046838] [node007:3721156:0]          mpool.c:43   UCX  WARN  object 0xbdd6bc0 was not returned to mpool ucp_requests
[1710416969.046840] [node007:3721156:0]          mpool.c:43   UCX  WARN  object 0xbdd6d80 was not returned to mpool ucp_requests
[1710416969.046842] [node007:3721156:0]          mpool.c:43   UCX  WARN  object 0xbdd6f40 was not returned to mpool ucp_requests
[1710416969.046844] [node007:3721156:0]          mpool.c:43   UCX  WARN  object 0xbdd7100 was not returned to mpool ucp_requests
[1710416969.046609] [node007:3721157:0]          mpool.c:43   UCX  WARN  object 0xb063980 was not returned to mpool ucp_requests
[1710416969.046619] [node007:3721157:0]          mpool.c:43   UCX  WARN  object 0xb063b40 was not returned to mpool ucp_requests
[1710416969.046623] [node007:3721157:0]          mpool.c:43   UCX  WARN  object 0xb063d00 was not returned to mpool ucp_requests
[1710416969.046627] [node007:3721157:0]          mpool.c:43   UCX  WARN  object 0xb063ec0 was not returned to mpool ucp_requests
[1710416969.046630] [node007:3721157:0]          mpool.c:43   UCX  WARN  object 0xb064080 was not returned to mpool ucp_requests
[1710416969.046632] [node007:3721157:0]          mpool.c:43   UCX  WARN  object 0xb064240 was not returned to mpool ucp_requests
[1710416969.046634] [node007:3721157:0]          mpool.c:43   UCX  WARN  object 0xb064400 was not returned to mpool ucp_requests
[1710416969.046637] [node007:3721157:0]          mpool.c:43   UCX  WARN  object 0xb0645c0 was not returned to mpool ucp_requests
[1710416969.046639] [node007:3721157:0]          mpool.c:43   UCX  WARN  object 0xb064780 was not returned to mpool ucp_requests
[1710416969.046641] [node007:3721157:0]          mpool.c:43   UCX  WARN  object 0xb064940 was not returned to mpool ucp_requests
[1710416969.046643] [node007:3721157:0]          mpool.c:43   UCX  WARN  object 0xb064b00 was not returned to mpool ucp_requests
[1710416969.046645] [node007:3721157:0]          mpool.c:43   UCX  WARN  object 0xb064cc0 was not returned to mpool ucp_requests
[1710416969.046647] [node007:3721157:0]          mpool.c:43   UCX  WARN  object 0xb064e80 was not returned to mpool ucp_requests
[1710416969.047325] [node007:3721166:0]          mpool.c:43   UCX  WARN  object 0xb354bc0 was not returned to mpool ucp_requests
[1710416969.047336] [node007:3721166:0]          mpool.c:43   UCX  WARN  object 0xb354d80 was not returned to mpool ucp_requests
[1710416969.047341] [node007:3721166:0]          mpool.c:43   UCX  WARN  object 0xb354f40 was not returned to mpool ucp_requests
[1710416969.047344] [node007:3721166:0]          mpool.c:43   UCX  WARN  object 0xb355100 was not returned to mpool ucp_requests
[1710416969.047347] [node007:3721166:0]          mpool.c:43   UCX  WARN  object 0xb3552c0 was not returned to mpool ucp_requests
[1710416969.047349] [node007:3721166:0]          mpool.c:43   UCX  WARN  object 0xb355480 was not returned to mpool ucp_requests
[1710416969.047351] [node007:3721166:0]          mpool.c:43   UCX  WARN  object 0xb355640 was not returned to mpool ucp_requests
[1710416969.047354] [node007:3721166:0]          mpool.c:43   UCX  WARN  object 0xb355800 was not returned to mpool ucp_requests
[1710416969.047356] [node007:3721166:0]          mpool.c:43   UCX  WARN  object 0xb3559c0 was not returned to mpool ucp_requests
[1710416969.047358] [node007:3721166:0]          mpool.c:43   UCX  WARN  object 0xb355b80 was not returned to mpool ucp_requests
[1710416969.047360] [node007:3721166:0]          mpool.c:43   UCX  WARN  object 0xb355d40 was not returned to mpool ucp_requests
[1710416969.047362] [node007:3721166:0]          mpool.c:43   UCX  WARN  object 0xb355f00 was not returned to mpool ucp_requests
[1710416969.047453] [node007:3721161:0]          mpool.c:43   UCX  WARN  object 0xab9ab00 was not returned to mpool ucp_requests
[1710416969.047465] [node007:3721161:0]          mpool.c:43   UCX  WARN  object 0xab9acc0 was not returned to mpool ucp_requests
[1710416969.047470] [node007:3721161:0]          mpool.c:43   UCX  WARN  object 0xab9ae80 was not returned to mpool ucp_requests
[1710416969.047473] [node007:3721161:0]          mpool.c:43   UCX  WARN  object 0xab9b040 was not returned to mpool ucp_requests
[1710416969.047476] [node007:3721161:0]          mpool.c:43   UCX  WARN  object 0xab9b200 was not returned to mpool ucp_requests
[1710416969.047479] [node007:3721161:0]          mpool.c:43   UCX  WARN  object 0xab9b3c0 was not returned to mpool ucp_requests
[1710416969.047482] [node007:3721161:0]          mpool.c:43   UCX  WARN  object 0xab9b580 was not returned to mpool ucp_requests
[1710416969.047485] [node007:3721161:0]          mpool.c:43   UCX  WARN  object 0xab9b740 was not returned to mpool ucp_requests
[1710416969.047487] [node007:3721161:0]          mpool.c:43   UCX  WARN  object 0xab9b900 was not returned to mpool ucp_requests
[1710416969.047491] [node007:3721161:0]          mpool.c:43   UCX  WARN  object 0xab9bac0 was not returned to mpool ucp_requests
[1710416969.047494] [node007:3721161:0]          mpool.c:43   UCX  WARN  object 0xab9bc80 was not returned to mpool ucp_requests
[1710416969.047497] [node007:3721161:0]          mpool.c:43   UCX  WARN  object 0xab9be40 was not returned to mpool ucp_requests
[1710416969.047500] [node007:3721161:0]          mpool.c:43   UCX  WARN  object 0xab9c000 was not returned to mpool ucp_requests
[1710416969.047509] [node007:3721159:0]          mpool.c:43   UCX  WARN  object 0xc5589c0 was not returned to mpool ucp_requests
[1710416969.047520] [node007:3721159:0]          mpool.c:43   UCX  WARN  object 0xc558b80 was not returned to mpool ucp_requests
[1710416969.047524] [node007:3721159:0]          mpool.c:43   UCX  WARN  object 0xc558d40 was not returned to mpool ucp_requests
[1710416969.047527] [node007:3721159:0]          mpool.c:43   UCX  WARN  object 0xc558f00 was not returned to mpool ucp_requests
[1710416969.047530] [node007:3721159:0]          mpool.c:43   UCX  WARN  object 0xc5590c0 was not returned to mpool ucp_requests
[1710416969.047534] [node007:3721159:0]          mpool.c:43   UCX  WARN  object 0xc559280 was not returned to mpool ucp_requests
[1710416969.047536] [node007:3721159:0]          mpool.c:43   UCX  WARN  object 0xc559440 was not returned to mpool ucp_requests
[1710416969.047539] [node007:3721159:0]          mpool.c:43   UCX  WARN  object 0xc559600 was not returned to mpool ucp_requests
[1710416969.047542] [node007:3721159:0]          mpool.c:43   UCX  WARN  object 0xc5597c0 was not returned to mpool ucp_requests
[1710416969.047544] [node007:3721159:0]          mpool.c:43   UCX  WARN  object 0xc559980 was not returned to mpool ucp_requests
[1710416969.047547] [node007:3721159:0]          mpool.c:43   UCX  WARN  object 0xc559b40 was not returned to mpool ucp_requests
[1710416969.047550] [node007:3721159:0]          mpool.c:43   UCX  WARN  object 0xc559d00 was not returned to mpool ucp_requests
[1710416969.047553] [node007:3721159:0]          mpool.c:43   UCX  WARN  object 0xc559ec0 was not returned to mpool ucp_requests
[1710416969.047557] [node007:3721159:0]          mpool.c:43   UCX  WARN  object 0xc55a080 was not returned to mpool ucp_requests
[1710416969.047871] [node007:3721169:0]          mpool.c:43   UCX  WARN  object 0xaa63c80 was not returned to mpool ucp_requests
[1710416969.047883] [node007:3721169:0]          mpool.c:43   UCX  WARN  object 0xaa63e40 was not returned to mpool ucp_requests
[1710416969.047887] [node007:3721169:0]          mpool.c:43   UCX  WARN  object 0xaa64000 was not returned to mpool ucp_requests
[1710416969.047891] [node007:3721169:0]          mpool.c:43   UCX  WARN  object 0xaa641c0 was not returned to mpool ucp_requests
[1710416969.047893] [node007:3721169:0]          mpool.c:43   UCX  WARN  object 0xaa64380 was not returned to mpool ucp_requests
[1710416969.047895] [node007:3721169:0]          mpool.c:43   UCX  WARN  object 0xaa64540 was not returned to mpool ucp_requests
[1710416969.047897] [node007:3721169:0]          mpool.c:43   UCX  WARN  object 0xaa64700 was not returned to mpool ucp_requests
[1710416969.047900] [node007:3721169:0]          mpool.c:43   UCX  WARN  object 0xaa648c0 was not returned to mpool ucp_requests
[1710416969.047902] [node007:3721169:0]          mpool.c:43   UCX  WARN  object 0xaa64a80 was not returned to mpool ucp_requests
[1710416969.047904] [node007:3721169:0]          mpool.c:43   UCX  WARN  object 0xaa64c40 was not returned to mpool ucp_requests
[1710416969.047906] [node007:3721169:0]          mpool.c:43   UCX  WARN  object 0xaa64e00 was not returned to mpool ucp_requests
[1710416969.047910] [node007:3721169:0]          mpool.c:43   UCX  WARN  object 0xaa64fc0 was not returned to mpool ucp_requests


           ************************************************************
           *        Program running with 20 parallel MPI-processes    *
           *              working on a common directory               *
           ************************************************************
-------------------------------------------------------------------------------
                                 ORCA SCF
-------------------------------------------------------------------------------

------------
SCF SETTINGS
------------
Hamiltonian:
 Density Functional     Method          .... DFT(GTOs)
 Exchange Functional    Exchange        .... PBE
   PBE kappa parameter   XKappa         ....  0.804000
   PBE mue parameter    XMuePBE         ....  0.219520
 Correlation Functional Correlation     .... PBE
   PBE beta parameter  CBetaPBE         ....  0.066725
 LDA part of GGA corr.  LDAOpt          .... PW91-LDA
 Gradients option       PostSCFGGA      .... off
 Hybrid DFT is turned on
   Fraction HF Exchange ScalHFX         ....  0.250000
   Scaling of DF-GGA-X  ScalDFX         ....  0.750000
   Scaling of DF-GGA-C  ScalDFC         ....  1.000000
   Scaling of DF-LDA-C  ScalLDAC        ....  1.000000
   Perturbative correction              ....  0.000000
   Density functional embedding theory  .... OFF
   NL short-range parameter             ....  6.900000
 RI-approximation to the Coulomb term is turned on
   Number of AuxJ basis functions       .... 1991
   RIJ-COSX (HFX calculated with COS-X)).... on


General Settings:
 Integral files         IntName         .... Prod_RR1freq
 Hartree-Fock type      HFTyp           .... RHF
 Total Charge           Charge          ....    0
 Multiplicity           Mult            ....    1
 Number of Electrons    NEL             ....  238
 Basis Dimension        Dim             .... 1227
 Nuclear Repulsion      ENuc            ....   3649.8359386134 Eh

Convergence Acceleration:
 DIIS                   CNVDIIS         .... on
   Start iteration      DIISMaxIt       ....    12
   Startup error        DIISStart       ....  0.200000
   # of expansion vecs  DIISMaxEq       ....     5
   Bias factor          DIISBfac        ....   1.050
   Max. coefficient     DIISMaxC        ....  10.000
 Trust-Rad. Augm. Hess. CNVTRAH         .... auto
   Auto Start mean grad. ratio tolernc. ....  1.125000
   Auto Start start iteration           ....    20
   Auto Start num. interpolation iter.  ....    10
   Max. Number of Micro iterations      ....    16
   Max. Number of Macro iterations      .... Maxiter - #DIIS iter
   Number of Davidson start vectors     ....     2
   Converg. threshold I  (grad. norm)   ....   1.000e-05
   Converg. threshold II (energy diff.) ....   1.000e-08
   Grad. Scal. Fac. for Micro threshold ....   0.100
   Minimum threshold for Micro iter.    ....   0.010
   NR start threshold (gradient norm)   ....   0.001
   Initial trust radius                 ....   0.400
   Minimum AH scaling param. (alpha)    ....   1.000
   Maximum AH scaling param. (alpha)    .... 1000.000
   Orbital update algorithm             .... Taylor
   White noise on init. David. guess    .... on
   Maximum white noise                  ....   0.010
   Quad. conv. algorithm                .... NR
 SOSCF                  CNVSOSCF        .... on
   Start iteration      SOSCFMaxIt      ....   150
   Startup grad/error   SOSCFStart      ....  0.003300
 Level Shifting         CNVShift        .... on
   Level shift para.    LevelShift      ....    0.2500
   Turn off err/grad.   ShiftErr        ....    0.0010
 Zerner damping         CNVZerner       .... off
 Static damping         CNVDamp         .... on
   Fraction old density DampFac         ....    0.7000
   Max. Damping (<1)    DampMax         ....    0.9800
   Min. Damping (>=0)   DampMin         ....    0.0000
   Turn off err/grad.   DampErr         ....    0.1000
 Fernandez-Rico         CNVRico         .... off

SCF Procedure:
 Maximum # iterations   MaxIter         ....   125
 SCF integral mode      SCFMode         .... Direct
   Integral package                     .... SHARK and LIBINT hybrid scheme
 Reset frequency        DirectResetFreq ....    20
 Integral Threshold     Thresh          ....  2.500e-11 Eh
 Primitive CutOff       TCut            ....  2.500e-12 Eh

Convergence Tolerance:
 Convergence Check Mode ConvCheckMode   .... Total+1el-Energy
 Convergence forced     ConvForced      .... 0
 Energy Change          TolE            ....  1.000e-08 Eh
 1-El. energy change                    ....  1.000e-05 Eh
 Orbital Gradient       TolG            ....  1.000e-05
 Orbital Rotation angle TolX            ....  1.000e-05
 DIIS Error             TolErr          ....  5.000e-07


Diagonalization of the overlap matrix:
Smallest eigenvalue                        ... 3.197e-06
Time for diagonalization                   ...    0.522 sec
Threshold for overlap eigenvalues          ... 1.000e-08
Number of eigenvalues below threshold      ... 0
Time for construction of square roots      ...    1.093 sec
Total time needed                          ...    2.000 sec

Time for model grid setup =    0.787 sec

------------------------------
INITIAL GUESS: MODEL POTENTIAL
------------------------------
Loading Hartree-Fock densities                     ... done
Calculating cut-offs                               ... done
Initializing the effective Hamiltonian             ... done
Setting up the integral package (SHARK)            ... done
Starting the Coulomb interaction                   ... done (   1.0 sec)
Reading the grid                                   ... done
Mapping shells                                     ... done
Starting the XC term evaluation                    ... done (   0.6 sec)
  promolecular density results
     # of electrons  =    237.990110291
     EX              =   -187.885586295
     EC              =     -7.991486800
     EX+EC           =   -195.877073095
Transforming the Hamiltonian                       ... done (   0.2 sec)
Diagonalizing the Hamiltonian                      ... done (   0.3 sec)
Back transforming the eigenvectors                 ... done (   0.0 sec)
Now organizing SCF variables                       ... done
                      ------------------
                      INITIAL GUESS DONE (   3.6 sec)
                      ------------------
-------------------
DFT GRID GENERATION
-------------------

General Integration Accuracy     IntAcc      ... 4.388
Radial Grid Type                 RadialGrid  ... OptM3 with GC (2021)
Angular Grid (max. ang.)         AngularGrid ... 4 (Lebedev-302)
Angular grid pruning method      GridPruning ... 4 (adaptive)
Weight generation scheme         WeightScheme... Becke
Basis function cutoff            BFCut       ... 1.0000e-11
Integration weight cutoff        WCut        ... 1.0000e-14
Angular grids for H and He will be reduced by one unit
Partially contracted basis set               ... off
Rotationally invariant grid construction     ... off

Total number of grid points                  ...   301889
Total number of batches                      ...     4749
Average number of points per batch           ...       63
Average number of grid points per atom       ...     4506
Time for grid setup =    2.291 sec

--------------------
COSX GRID GENERATION
--------------------

GRIDX 1
-------
General Integration Accuracy     IntAcc      ... 3.816
Radial Grid Type                 RadialGrid  ... OptM3 with GC (2021)
Angular Grid (max. ang.)         AngularGrid ... 1 (Lebedev-50)
Angular grid pruning method      GridPruning ... 4 (adaptive)
Weight generation scheme         WeightScheme... Becke
Basis function cutoff            BFCut       ... 1.0000e-11
Integration weight cutoff        WCut        ... 1.0000e-14
Angular grids for H and He will be reduced by one unit
Partially contracted basis set               ... on
Rotationally invariant grid construction     ... off

Total number of grid points                  ...    38260
Total number of batches                      ...      627
Average number of points per batch           ...       61
Average number of grid points per atom       ...      571
UseSFitting                                  ... on

GRIDX 2
-------
General Integration Accuracy     IntAcc      ... 4.020
Radial Grid Type                 RadialGrid  ... OptM3 with GC (2021)
Angular Grid (max. ang.)         AngularGrid ... 2 (Lebedev-110)
Angular grid pruning method      GridPruning ... 4 (adaptive)
Weight generation scheme         WeightScheme... Becke
Basis function cutoff            BFCut       ... 1.0000e-11
Integration weight cutoff        WCut        ... 1.0000e-14
Angular grids for H and He will be reduced by one unit
Partially contracted basis set               ... on
Rotationally invariant grid construction     ... off

Total number of grid points                  ...    80750
Total number of batches                      ...     1292
Average number of points per batch           ...       62
Average number of grid points per atom       ...     1205
UseSFitting                                  ... on

GRIDX 3
-------
General Integration Accuracy     IntAcc      ... 4.338
Radial Grid Type                 RadialGrid  ... OptM3 with GC (2021)
Angular Grid (max. ang.)         AngularGrid ... 3 (Lebedev-194)
Angular grid pruning method      GridPruning ... 4 (adaptive)
Weight generation scheme         WeightScheme... Becke
Basis function cutoff            BFCut       ... 1.0000e-11
Integration weight cutoff        WCut        ... 1.0000e-14
Angular grids for H and He will be reduced by one unit
Partially contracted basis set               ... on
Rotationally invariant grid construction     ... off

Total number of grid points                  ...   175268
Total number of batches                      ...     2770
Average number of points per batch           ...       63
Average number of grid points per atom       ...     2616
UseSFitting                                  ... on

Time for X-Grid setup             =    6.684 sec


--------------------
CPCM SOLVATION MODEL
--------------------
CPCM parameters:
  Epsilon                                         ...      26.7260
  Refrac                                          ...       1.2907
  Rsolv                                           ...       1.3000
  Surface type                                    ... GAUSSIAN VDW
  Epsilon function type                           ...         CPCM
Solvent:                                     ... 2,2,2-TRIFLUOROETHANOL
SMD-CDS solvent descriptors:
  Soln                                       ...    1.2907
  Soln25                                     ... Unavailable
  Sola                                       ...    0.5700
  Solb                                       ...    0.2500
  Solg                                       ...   42.0200
  Solc                                       ...    0.0000
  Solh                                       ...    0.5000
Radii:
 Radius for O  used is    2.8724 Bohr (=   1.5200 Ang.)
 Radius for N  used is    3.5716 Bohr (=   1.8900 Ang.)
 Radius for H  used is    2.2677 Bohr (=   1.2000 Ang.)
 Radius for C  used is    3.4960 Bohr (=   1.8500 Ang.)
Calculating surface                               ...        done! (  0.0s)
GEPOL surface points                              ...         3765
GEPOL Volume                                      ...    3171.7661
GEPOL Surface-area                                ...    1693.2702
Calculating surface distance matrix               ...        done! (  0.2s)
Performing Cholesky decomposition & store         ...        done! (  0.7s)
Overall time for CPCM initialization              ...                 0.9s
--------------
SCF ITERATIONS
--------------
ITER       Energy         Delta-E        Max-DP      RMS-DP      [F,P]     Damp
               ***  Starting incremental Fock matrix formation  ***
  0  -1383.5834362865   0.000000000000 0.08712285  0.00060566  0.2775016 0.7000
  1  -1383.9650564636  -0.381620177114 0.11155751  0.00048591  0.1200147 0.7000
                               ***Turning on DIIS***
  2  -1384.1289360245  -0.163879560957 0.18661631  0.00093837  0.0389933 0.0000
  3  -1384.3753171808  -0.246381156300 0.09791605  0.00032760  0.0549658 0.0000
  4  -1384.4308559340  -0.055538753170 0.03531510  0.00013736  0.0111096 0.0000
  5  -1384.4334586497  -0.002602715723 0.01825961  0.00006153  0.0103175 0.0000
                      *** Initiating the SOSCF procedure ***
                           *** Shutting down DIIS ***
                      *** Re-Reading the Fockian *** 
                      *** Removing any level shift *** 
ITER      Energy       Delta-E        Grad      Rot      Max-DP    RMS-DP
  6  -1384.43379834  -0.0003396901  0.000235  0.000235  0.004191  0.000022
               *** Restarting incremental Fock matrix formation ***
  7  -1384.43385335  -0.0000550133  0.000116  0.000448  0.004729  0.000048
  8  -1384.43385319   0.0000001628  0.000173  0.000250  0.000824  0.000009
  9  -1384.43385716  -0.0000039703  0.000021  0.000048  0.000905  0.000009
 10  -1384.43385709   0.0000000665  0.000031  0.000039  0.000175  0.000001
 11  -1384.43385728  -0.0000001852  0.000006  0.000021  0.000299  0.000002
 12  -1384.43385727   0.0000000055  0.000009  0.000014  0.000260  0.000001
                  ***Gradient check signals convergence***
              ***Rediagonalizing the Fockian in SOSCF/NRSCF***

               *****************************************************
               *                     SUCCESS                       *
               *           SCF CONVERGED AFTER  13 CYCLES          *
               *****************************************************

Old exchange energy                            =    -48.106918343 Eh
New exchange energy                            =    -48.106934804 Eh
Exchange energy change after final integration =     -0.000016461 Eh
Total energy after final integration           =  -1384.433873644 Eh
Final COS-X integration done in                =    34.337 sec

SMD CDS free energy correction energy :                 1.72146     Kcal/mol
Total Energy after SMD CDS correction =             -1384.431130328 Eh

----------------
TOTAL SCF ENERGY
----------------

Total Energy       :        -1384.43113033 Eh          -37672.28628 eV

Components:
Nuclear Repulsion  :         3649.83593861 Eh           99317.08507 eV
Electronic Energy  :        -5034.26706894 Eh         -136989.37135 eV
One Electron Energy:        -9142.89459712 Eh         -248790.81027 eV
Two Electron Energy:         4108.62752817 Eh          111801.43892 eV
Max COSX asymmetry :            0.00000188 Eh               0.00005 eV
CPCM Dielectric    :           -0.04038128 Eh              -1.09883 eV
SMD CDS (Gcds)     :            0.00274332 Eh               0.07465 eV

Virial components:
Potential Energy   :        -2762.28896373 Eh          -75165.70405 eV
Kinetic Energy     :         1377.85783340 Eh           37493.41778 eV
Virial Ratio       :            2.00477066


DFT components:
N(Alpha)           :      119.000215426887 electrons
N(Beta)            :      119.000215426887 electrons
N(Total)           :      238.000430853774 electrons
E(X)               :     -143.825047997329 Eh       
E(C)               :       -7.969040463457 Eh       
E(XC)              :     -151.794088460786 Eh       
DFET-embed. en.    :        0.000000000000 Eh       
CPCM Solvation Model Properties:
Surface-charge          :           -0.07876599
Charge-correction       :           -0.00058455 Eh              -0.01591 eV
Free-energy (cav+disp)  :            0.00274332 Eh               0.07465 eV

---------------
SCF CONVERGENCE
---------------

  Last Energy change         ...    9.0997e-08  Tolerance :   1.0000e-08
  Last MAX-Density change    ...    1.8874e-15  Tolerance :   1.0000e-07
  Last RMS-Density change    ...    1.0578e-17  Tolerance :   5.0000e-09
  Last Orbital Gradient      ...    1.4942e-06  Tolerance :   1.0000e-05
  Last Orbital Rotation      ...    4.8904e-06  Tolerance :   1.0000e-05

             **** THE GBW FILE WAS UPDATED (Prod_RR1freq.gbw) ****
             **** DENSITY Prod_RR1freq.scfp WAS UPDATED ****
             **** ENERGY FILE WAS UPDATED (Prod_RR1freq.en.tmp) ****
             **** THE GBW FILE WAS UPDATED (Prod_RR1freq.gbw) ****
             **** DENSITY Prod_RR1freq.scfp WAS UPDATED ****
----------------
ORBITAL ENERGIES
----------------

  NO   OCC          E(Eh)            E(eV) 
   0   2.0000     -19.190717      -522.2060 
   1   2.0000     -19.177067      -521.8345 
   2   2.0000     -14.437515      -392.8648 
   3   2.0000     -14.399554      -391.8318 
   4   2.0000     -10.339829      -281.3611 
   5   2.0000     -10.325613      -280.9742 
   6   2.0000     -10.278712      -279.6980 
   7   2.0000     -10.270638      -279.4783 
   8   2.0000     -10.267629      -279.3964 
   9   2.0000     -10.246080      -278.8100 
  10   2.0000     -10.243201      -278.7317 
  11   2.0000     -10.239874      -278.6411 
  12   2.0000     -10.238297      -278.5982 
  13   2.0000     -10.233111      -278.4571 
  14   2.0000     -10.232795      -278.4485 
  15   2.0000     -10.230179      -278.3773 
  16   2.0000     -10.228503      -278.3317 
  17   2.0000     -10.228372      -278.3281 
  18   2.0000     -10.226020      -278.2642 
  19   2.0000     -10.225999      -278.2636 
  20   2.0000     -10.225815      -278.2586 
  21   2.0000     -10.225167      -278.2409 
  22   2.0000     -10.224487      -278.2224 
  23   2.0000     -10.223802      -278.2038 
  24   2.0000     -10.223645      -278.1995 
  25   2.0000     -10.223148      -278.1860 
  26   2.0000     -10.222956      -278.1808 
  27   2.0000     -10.203603      -277.6541 
  28   2.0000     -10.199940      -277.5545 
  29   2.0000     -10.199610      -277.5455 
  30   2.0000     -10.199280      -277.5365 
  31   2.0000     -10.198883      -277.5257 
  32   2.0000     -10.195316      -277.4286 
  33   2.0000      -1.091047       -29.6889 
  34   2.0000      -1.072707       -29.1898 
  35   2.0000      -0.987331       -26.8666 
  36   2.0000      -0.956852       -26.0373 
  37   2.0000      -0.895149       -24.3582 
  38   2.0000      -0.891158       -24.2496 
  39   2.0000      -0.887166       -24.1410 
  40   2.0000      -0.843380       -22.9495 
  41   2.0000      -0.830010       -22.5857 
  42   2.0000      -0.806258       -21.9394 
  43   2.0000      -0.787686       -21.4340 
  44   2.0000      -0.776944       -21.1417 
  45   2.0000      -0.773870       -21.0581 
  46   2.0000      -0.770275       -20.9602 
  47   2.0000      -0.763925       -20.7874 
  48   2.0000      -0.725772       -19.7493 
  49   2.0000      -0.708665       -19.2837 
  50   2.0000      -0.704992       -19.1838 
  51   2.0000      -0.700692       -19.0668 
  52   2.0000      -0.698268       -19.0008 
  53   2.0000      -0.666441       -18.1348 
  54   2.0000      -0.645673       -17.5697 
  55   2.0000      -0.635633       -17.2965 
  56   2.0000      -0.633887       -17.2489 
  57   2.0000      -0.629287       -17.1238 
  58   2.0000      -0.625698       -17.0261 
  59   2.0000      -0.604065       -16.4374 
  60   2.0000      -0.588182       -16.0053 
  61   2.0000      -0.576110       -15.6767 
  62   2.0000      -0.567832       -15.4515 
  63   2.0000      -0.551927       -15.0187 
  64   2.0000      -0.536529       -14.5997 
  65   2.0000      -0.534489       -14.5442 
  66   2.0000      -0.512834       -13.9549 
  67   2.0000      -0.506464       -13.7816 
  68   2.0000      -0.500977       -13.6323 
  69   2.0000      -0.489508       -13.3202 
  70   2.0000      -0.488739       -13.2993 
  71   2.0000      -0.478285       -13.0148 
  72   2.0000      -0.472115       -12.8469 
  73   2.0000      -0.466973       -12.7070 
  74   2.0000      -0.464134       -12.6297 
  75   2.0000      -0.461291       -12.5524 
  76   2.0000      -0.459533       -12.5045 
  77   2.0000      -0.451120       -12.2756 
  78   2.0000      -0.450337       -12.2543 
  79   2.0000      -0.445899       -12.1335 
  80   2.0000      -0.438953       -11.9445 
  81   2.0000      -0.438537       -11.9332 
  82   2.0000      -0.434926       -11.8349 
  83   2.0000      -0.431553       -11.7431 
  84   2.0000      -0.428149       -11.6505 
  85   2.0000      -0.426524       -11.6063 
  86   2.0000      -0.423322       -11.5192 
  87   2.0000      -0.408458       -11.1147 
  88   2.0000      -0.407939       -11.1006 
  89   2.0000      -0.393732       -10.7140 
  90   2.0000      -0.391912       -10.6645 
  91   2.0000      -0.390561       -10.6277 
  92   2.0000      -0.388700       -10.5771 
  93   2.0000      -0.383357       -10.4317 
  94   2.0000      -0.380119       -10.3436 
  95   2.0000      -0.375891       -10.2285 
  96   2.0000      -0.375375       -10.2145 
  97   2.0000      -0.370497       -10.0817 
  98   2.0000      -0.368993       -10.0408 
  99   2.0000      -0.367318        -9.9952 
 100   2.0000      -0.364378        -9.9152 
 101   2.0000      -0.357987        -9.7413 
 102   2.0000      -0.354367        -9.6428 
 103   2.0000      -0.350602        -9.5404 
 104   2.0000      -0.347974        -9.4689 
 105   2.0000      -0.344112        -9.3638 
 106   2.0000      -0.336748        -9.1634 
 107   2.0000      -0.336015        -9.1434 
 108   2.0000      -0.326007        -8.8711 
 109   2.0000      -0.306564        -8.3420 
 110   2.0000      -0.296809        -8.0766 
 111   2.0000      -0.282614        -7.6903 
 112   2.0000      -0.277974        -7.5641 
 113   2.0000      -0.273189        -7.4338 
 114   2.0000      -0.270368        -7.3571 
 115   2.0000      -0.269147        -7.3239 
 116   2.0000      -0.263628        -7.1737 
 117   2.0000      -0.257722        -7.0130 
 118   2.0000      -0.249413        -6.7869 
 119   0.0000      -0.039025        -1.0619 
 120   0.0000      -0.021095        -0.5740 
 121   0.0000      -0.016098        -0.4381 
 122   0.0000      -0.013454        -0.3661 
 123   0.0000      -0.006528        -0.1776 
 124   0.0000      -0.001381        -0.0376 
 125   0.0000       0.017591         0.4787 
 126   0.0000       0.030876         0.8402 
 127   0.0000       0.042905         1.1675 
 128   0.0000       0.057531         1.5655 
 129   0.0000       0.066141         1.7998 
 130   0.0000       0.068036         1.8514 
 131   0.0000       0.073245         1.9931 
 132   0.0000       0.084015         2.2862 
 133   0.0000       0.086344         2.3495 
 134   0.0000       0.090985         2.4758 
 135   0.0000       0.095337         2.5943 
 136   0.0000       0.098117         2.6699 
 137   0.0000       0.102613         2.7922 
 138   0.0000       0.105647         2.8748 
 139   0.0000       0.108498         2.9524 
 140   0.0000       0.111740         3.0406 
 141   0.0000       0.113701         3.0940 
 142   0.0000       0.117616         3.2005 
 143   0.0000       0.120578         3.2811 
 144   0.0000       0.121297         3.3007 
 145   0.0000       0.124482         3.3873 
 146   0.0000       0.125567         3.4169 
 147   0.0000       0.129645         3.5278 
 148   0.0000       0.133255         3.6261 
 149   0.0000       0.135605         3.6900 
 150   0.0000       0.140665         3.8277 
 151   0.0000       0.141113         3.8399 
 152   0.0000       0.143254         3.8981 
 153   0.0000       0.146367         3.9829 
 154   0.0000       0.147587         4.0160 
 155   0.0000       0.152124         4.1395 
 156   0.0000       0.155712         4.2371 
 157   0.0000       0.160123         4.3572 
 158   0.0000       0.162565         4.4236 
 159   0.0000       0.165044         4.4911 
 160   0.0000       0.168577         4.5872 
 161   0.0000       0.169694         4.6176 
 162   0.0000       0.175113         4.7651 
 163   0.0000       0.177823         4.8388 
 164   0.0000       0.181476         4.9382 
 165   0.0000       0.182890         4.9767 
 166   0.0000       0.184257         5.0139 
 167   0.0000       0.185559         5.0493 
 168   0.0000       0.186792         5.0829 
 169   0.0000       0.190242         5.1767 
 170   0.0000       0.191750         5.2178 
 171   0.0000       0.197133         5.3643 
 172   0.0000       0.199722         5.4347 
 173   0.0000       0.202674         5.5150 
 174   0.0000       0.204790         5.5726 
 175   0.0000       0.208773         5.6810 
 176   0.0000       0.210780         5.7356 
 177   0.0000       0.219614         5.9760 
 178   0.0000       0.220512         6.0004 
 179   0.0000       0.223012         6.0685 
 180   0.0000       0.226561         6.1650 
 181   0.0000       0.229992         6.2584 
 182   0.0000       0.234718         6.3870 
 183   0.0000       0.238013         6.4767 
 184   0.0000       0.239770         6.5245 
 185   0.0000       0.241556         6.5731 
 186   0.0000       0.244326         6.6484 
 187   0.0000       0.248174         6.7532 
 188   0.0000       0.252254         6.8642 
 189   0.0000       0.255934         6.9643 
 190   0.0000       0.257657         7.0112 
 191   0.0000       0.260960         7.1011 
 192   0.0000       0.261858         7.1255 
 193   0.0000       0.271169         7.3789 
 194   0.0000       0.273138         7.4325 
 195   0.0000       0.276691         7.5292 
 196   0.0000       0.281727         7.6662 
 197   0.0000       0.283848         7.7239 
 198   0.0000       0.286716         7.8020 
 199   0.0000       0.288240         7.8434 
 200   0.0000       0.290224         7.8974 
 201   0.0000       0.292949         7.9715 
 202   0.0000       0.297041         8.0829 
 203   0.0000       0.299641         8.1536 
 204   0.0000       0.306560         8.3419 
 205   0.0000       0.309136         8.4120 
 206   0.0000       0.310127         8.4390 
 207   0.0000       0.315295         8.5796 
 208   0.0000       0.318054         8.6547 
 209   0.0000       0.320225         8.7138 
 210   0.0000       0.321663         8.7529 
 211   0.0000       0.327645         8.9157 
 212   0.0000       0.328919         8.9504 
 213   0.0000       0.332758         9.0548 
 214   0.0000       0.337854         9.1935 
 215   0.0000       0.338647         9.2150 
 216   0.0000       0.341297         9.2872 
 217   0.0000       0.344679         9.3792 
 218   0.0000       0.346761         9.4358 
 219   0.0000       0.351268         9.5585 
 220   0.0000       0.351920         9.5762 
 221   0.0000       0.354183         9.6378 
 222   0.0000       0.360081         9.7983 
 223   0.0000       0.363258         9.8848 
 224   0.0000       0.364685         9.9236 
 225   0.0000       0.369495        10.0545 
 226   0.0000       0.372804        10.1445 
 227   0.0000       0.375802        10.2261 
 228   0.0000       0.378428        10.2975 
 229   0.0000       0.380990        10.3673 
 230   0.0000       0.385761        10.4971 
 231   0.0000       0.390167        10.6170 
 232   0.0000       0.392915        10.6918 
 233   0.0000       0.394430        10.7330 
 234   0.0000       0.398657        10.8480 
 235   0.0000       0.400622        10.9015 
 236   0.0000       0.402216        10.9449 
 237   0.0000       0.404616        11.0102 
 238   0.0000       0.410001        11.1567 
 239   0.0000       0.412751        11.2315 
 240   0.0000       0.413392        11.2490 
 241   0.0000       0.420131        11.4323 
 242   0.0000       0.422531        11.4976 
 243   0.0000       0.424068        11.5395 
 244   0.0000       0.427822        11.6416 
 245   0.0000       0.430473        11.7138 
 246   0.0000       0.433640        11.7999 
 247   0.0000       0.434662        11.8278 
 248   0.0000       0.436461        11.8767 
 249   0.0000       0.438461        11.9311 
 250   0.0000       0.443689        12.0734 
 251   0.0000       0.446200        12.1417 
 252   0.0000       0.447840        12.1864 
 253   0.0000       0.451759        12.2930 
 254   0.0000       0.453745        12.3470 
 255   0.0000       0.456718        12.4279 
 256   0.0000       0.458263        12.4700 
 257   0.0000       0.460675        12.5356 
 258   0.0000       0.462893        12.5960 
 259   0.0000       0.464726        12.6458 
 260   0.0000       0.467711        12.7271 
 261   0.0000       0.468717        12.7544 
 262   0.0000       0.472335        12.8529 
 263   0.0000       0.474239        12.9047 
 264   0.0000       0.477613        12.9965 
 265   0.0000       0.480112        13.0645 
 266   0.0000       0.481478        13.1017 
 267   0.0000       0.483238        13.1496 
 268   0.0000       0.486106        13.2276 
 269   0.0000       0.488134        13.2828 
 270   0.0000       0.489378        13.3167 
 271   0.0000       0.492736        13.4080 
 272   0.0000       0.494446        13.4546 
 273   0.0000       0.495838        13.4924 
 274   0.0000       0.498840        13.5741 
 275   0.0000       0.500470        13.6185 
 276   0.0000       0.501776        13.6540 
 277   0.0000       0.503805        13.7092 
 278   0.0000       0.507249        13.8030 
 279   0.0000       0.510330        13.8868 
 280   0.0000       0.513261        13.9666 
 281   0.0000       0.515292        14.0218 
 282   0.0000       0.519273        14.1301 
 283   0.0000       0.522222        14.2104 
 284   0.0000       0.524184        14.2638 
 285   0.0000       0.528336        14.3768 
 286   0.0000       0.530694        14.4409 
 287   0.0000       0.533655        14.5215 
 288   0.0000       0.537607        14.6290 
 289   0.0000       0.538895        14.6641 
 290   0.0000       0.544473        14.8159 
 291   0.0000       0.549351        14.9486 
 292   0.0000       0.551585        15.0094 
 293   0.0000       0.554547        15.0900 
 294   0.0000       0.556566        15.1449 
 295   0.0000       0.561257        15.2726 
 296   0.0000       0.564649        15.3649 
 297   0.0000       0.567348        15.4383 
 298   0.0000       0.569456        15.4957 
 299   0.0000       0.574656        15.6372 
 300   0.0000       0.581256        15.8168 
 301   0.0000       0.587946        15.9988 
 302   0.0000       0.590646        16.0723 
 303   0.0000       0.596833        16.2407 
 304   0.0000       0.601411        16.3652 
 305   0.0000       0.605662        16.4809 
 306   0.0000       0.610436        16.6108 
 307   0.0000       0.616510        16.7761 
 308   0.0000       0.621744        16.9185 
 309   0.0000       0.625043        17.0083 
 310   0.0000       0.631985        17.1972 
 311   0.0000       0.635878        17.3031 
 312   0.0000       0.637623        17.3506 
 313   0.0000       0.639796        17.4097 
 314   0.0000       0.644643        17.5416 
 315   0.0000       0.648560        17.6482 
 316   0.0000       0.653357        17.7787 
 317   0.0000       0.656579        17.8664 
 318   0.0000       0.664136        18.0720 
 319   0.0000       0.669121        18.2077 
 320   0.0000       0.673466        18.3259 
 321   0.0000       0.680941        18.5294 
 322   0.0000       0.683624        18.6024 
 323   0.0000       0.686112        18.6700 
 324   0.0000       0.688613        18.7381 
 325   0.0000       0.692390        18.8409 
 326   0.0000       0.694719        18.9043 
 327   0.0000       0.697019        18.9669 
 328   0.0000       0.702068        19.1042 
 329   0.0000       0.705634        19.2013 
 330   0.0000       0.707650        19.2561 
 331   0.0000       0.711386        19.3578 
 332   0.0000       0.717564        19.5259 
 333   0.0000       0.720812        19.6143 
 334   0.0000       0.722686        19.6653 
 335   0.0000       0.726003        19.7555 
 336   0.0000       0.728393        19.8206 
 337   0.0000       0.733086        19.9483 
 338   0.0000       0.736008        20.0278 
 339   0.0000       0.741213        20.1694 
 340   0.0000       0.742144        20.1948 
 341   0.0000       0.744546        20.2601 
 342   0.0000       0.755396        20.5554 
 343   0.0000       0.758344        20.6356 
 344   0.0000       0.762869        20.7587 
 345   0.0000       0.766037        20.8449 
 346   0.0000       0.772477        21.0202 
 347   0.0000       0.775344        21.0982 
 348   0.0000       0.781404        21.2631 
 349   0.0000       0.784478        21.3467 
 350   0.0000       0.788746        21.4629 
 351   0.0000       0.790444        21.5091 
 352   0.0000       0.795027        21.6338 
 353   0.0000       0.798646        21.7323 
 354   0.0000       0.805406        21.9162 
 355   0.0000       0.809829        22.0366 
 356   0.0000       0.811602        22.0848 
 357   0.0000       0.818285        22.2667 
 358   0.0000       0.827417        22.5152 
 359   0.0000       0.831196        22.6180 
 360   0.0000       0.832698        22.6589 
 361   0.0000       0.838284        22.8109 
 362   0.0000       0.842646        22.9296 
 363   0.0000       0.843923        22.9643 
 364   0.0000       0.852078        23.1862 
 365   0.0000       0.858271        23.3547 
 366   0.0000       0.862481        23.4693 
 367   0.0000       0.866118        23.5683 
 368   0.0000       0.867913        23.6171 
 369   0.0000       0.875548        23.8249 
 370   0.0000       0.878904        23.9162 
 371   0.0000       0.882963        24.0266 
 372   0.0000       0.884526        24.0692 
 373   0.0000       0.890487        24.2314 
 374   0.0000       0.893503        24.3134 
 375   0.0000       0.894671        24.3452 
 376   0.0000       0.901123        24.5208 
 377   0.0000       0.905670        24.6445 
 378   0.0000       0.907995        24.7078 
 379   0.0000       0.913398        24.8548 
 380   0.0000       0.918837        25.0028 
 381   0.0000       0.925972        25.1970 
 382   0.0000       0.929730        25.2992 
 383   0.0000       0.932801        25.3828 
 384   0.0000       0.938035        25.5252 
 385   0.0000       0.939304        25.5598 
 386   0.0000       0.941867        25.6295 
 387   0.0000       0.944736        25.7076 
 388   0.0000       0.952128        25.9087 
 389   0.0000       0.955267        25.9941 
 390   0.0000       0.965705        26.2782 
 391   0.0000       0.974056        26.5054 
 392   0.0000       0.976773        26.5793 
 393   0.0000       0.985868        26.8268 
 394   0.0000       0.988987        26.9117 
 395   0.0000       0.990163        26.9437 
 396   0.0000       0.994340        27.0574 
 397   0.0000       1.000871        27.2351 
 398   0.0000       1.004367        27.3302 
 399   0.0000       1.011104        27.5135 
 400   0.0000       1.016529        27.6612 
 401   0.0000       1.021624        27.7998 
 402   0.0000       1.025413        27.9029 
 403   0.0000       1.029301        28.0087 
 404   0.0000       1.032180        28.0870 
 405   0.0000       1.040861        28.3233 
 406   0.0000       1.042050        28.3556 
 407   0.0000       1.049700        28.5638 
 408   0.0000       1.053937        28.6791 
 409   0.0000       1.059130        28.8204 
 410   0.0000       1.066097        29.0100 
 411   0.0000       1.066474        29.0202 
 412   0.0000       1.072450        29.1828 
 413   0.0000       1.081719        29.4351 
 414   0.0000       1.088030        29.6068 
 415   0.0000       1.090733        29.6804 
 416   0.0000       1.098539        29.8928 
 417   0.0000       1.104360        30.0512 
 418   0.0000       1.110429        30.2163 
 419   0.0000       1.113217        30.2922 
 420   0.0000       1.119354        30.4592 
 421   0.0000       1.125474        30.6257 
 422   0.0000       1.127279        30.6748 
 423   0.0000       1.133506        30.8443 
 424   0.0000       1.138640        30.9840 
 425   0.0000       1.141353        31.0578 
 426   0.0000       1.146935        31.2097 
 427   0.0000       1.150693        31.3119 
 428   0.0000       1.156272        31.4638 
 429   0.0000       1.158890        31.5350 
 430   0.0000       1.165098        31.7039 
 431   0.0000       1.168242        31.7895 
 432   0.0000       1.169342        31.8194 
 433   0.0000       1.173900        31.9434 
 434   0.0000       1.176773        32.0216 
 435   0.0000       1.177998        32.0550 
 436   0.0000       1.185731        32.2654 
 437   0.0000       1.188856        32.3504 
 438   0.0000       1.193142        32.4670 
 439   0.0000       1.196642        32.5623 
 440   0.0000       1.203179        32.7402 
 441   0.0000       1.206190        32.8221 
 442   0.0000       1.214116        33.0378 
 443   0.0000       1.214693        33.0535 
 444   0.0000       1.218697        33.1624 
 445   0.0000       1.220932        33.2233 
 446   0.0000       1.232136        33.5281 
 447   0.0000       1.233926        33.5768 
 448   0.0000       1.238971        33.7141 
 449   0.0000       1.246347        33.9148 
 450   0.0000       1.254560        34.1383 
 451   0.0000       1.256554        34.1926 
 452   0.0000       1.261518        34.3277 
 453   0.0000       1.264008        34.3954 
 454   0.0000       1.270184        34.5635 
 455   0.0000       1.272478        34.6259 
 456   0.0000       1.276941        34.7473 
 457   0.0000       1.280863        34.8540 
 458   0.0000       1.286517        35.0079 
 459   0.0000       1.290057        35.1042 
 460   0.0000       1.293391        35.1950 
 461   0.0000       1.297466        35.3058 
 462   0.0000       1.304177        35.4885 
 463   0.0000       1.310345        35.6563 
 464   0.0000       1.310833        35.6696 
 465   0.0000       1.319517        35.9059 
 466   0.0000       1.324367        36.0379 
 467   0.0000       1.329531        36.1784 
 468   0.0000       1.331284        36.2261 
 469   0.0000       1.339701        36.4551 
 470   0.0000       1.348296        36.6890 
 471   0.0000       1.354601        36.8606 
 472   0.0000       1.360765        37.0283 
 473   0.0000       1.362770        37.0829 
 474   0.0000       1.365628        37.1606 
 475   0.0000       1.370710        37.2989 
 476   0.0000       1.372467        37.3467 
 477   0.0000       1.379764        37.5453 
 478   0.0000       1.388027        37.7701 
 479   0.0000       1.396362        37.9969 
 480   0.0000       1.401316        38.1317 
 481   0.0000       1.413311        38.4581 
 482   0.0000       1.415581        38.5199 
 483   0.0000       1.424138        38.7528 
 484   0.0000       1.434477        39.0341 
 485   0.0000       1.435246        39.0550 
 486   0.0000       1.442495        39.2523 
 487   0.0000       1.448553        39.4171 
 488   0.0000       1.452714        39.5304 
 489   0.0000       1.460021        39.7292 
 490   0.0000       1.464796        39.8591 
 491   0.0000       1.471113        40.0310 
 492   0.0000       1.478109        40.2214 
 493   0.0000       1.485823        40.4313 
 494   0.0000       1.489682        40.5363 
 495   0.0000       1.494041        40.6549 
 496   0.0000       1.498469        40.7754 
 497   0.0000       1.503857        40.9220 
 498   0.0000       1.506910        41.0051 
 499   0.0000       1.509677        41.0804 
 500   0.0000       1.512572        41.1592 
 501   0.0000       1.518388        41.3174 
 502   0.0000       1.525268        41.5046 
 503   0.0000       1.530110        41.6364 
 504   0.0000       1.536165        41.8012 
 505   0.0000       1.538443        41.8632 
 506   0.0000       1.542525        41.9743 
 507   0.0000       1.548908        42.1479 
 508   0.0000       1.554762        42.3072 
 509   0.0000       1.561560        42.4922 
 510   0.0000       1.564714        42.5780 
 511   0.0000       1.566606        42.6295 
 512   0.0000       1.573778        42.8247 
 513   0.0000       1.583376        43.0859 
 514   0.0000       1.588818        43.2339 
 515   0.0000       1.593989        43.3746 
 516   0.0000       1.594980        43.4016 
 517   0.0000       1.599616        43.5278 
 518   0.0000       1.603041        43.6210 
 519   0.0000       1.603505        43.6336 
 520   0.0000       1.614633        43.9364 
 521   0.0000       1.617068        44.0027 
 522   0.0000       1.618853        44.0512 
 523   0.0000       1.625472        44.2313 
 524   0.0000       1.627587        44.2889 
 525   0.0000       1.630547        44.3694 
 526   0.0000       1.634284        44.4711 
 527   0.0000       1.635850        44.5137 
 528   0.0000       1.639654        44.6172 
 529   0.0000       1.641611        44.6705 
 530   0.0000       1.644288        44.7434 
 531   0.0000       1.646303        44.7982 
 532   0.0000       1.649032        44.8724 
 533   0.0000       1.652754        44.9737 
 534   0.0000       1.658461        45.1290 
 535   0.0000       1.665101        45.3097 
 536   0.0000       1.666338        45.3434 
 537   0.0000       1.667868        45.3850 
 538   0.0000       1.671416        45.4815 
 539   0.0000       1.675641        45.5965 
 540   0.0000       1.684069        45.8258 
 541   0.0000       1.686552        45.8934 
 542   0.0000       1.691185        46.0195 
 543   0.0000       1.693157        46.0732 
 544   0.0000       1.693574        46.0845 
 545   0.0000       1.698528        46.2193 
 546   0.0000       1.700454        46.2717 
 547   0.0000       1.705206        46.4010 
 548   0.0000       1.712342        46.5952 
 549   0.0000       1.715086        46.6698 
 550   0.0000       1.717235        46.7283 
 551   0.0000       1.720090        46.8060 
 552   0.0000       1.726388        46.9774 
 553   0.0000       1.730849        47.0988 
 554   0.0000       1.738436        47.3052 
 555   0.0000       1.739125        47.3240 
 556   0.0000       1.743637        47.4468 
 557   0.0000       1.746655        47.5289 
 558   0.0000       1.751559        47.6623 
 559   0.0000       1.754794        47.7504 
 560   0.0000       1.762098        47.9491 
 561   0.0000       1.766766        48.0762 
 562   0.0000       1.768383        48.1202 
 563   0.0000       1.771093        48.1939 
 564   0.0000       1.781335        48.4726 
 565   0.0000       1.784443        48.5572 
 566   0.0000       1.797943        48.9245 
 567   0.0000       1.804488        49.1026 
 568   0.0000       1.809033        49.2263 
 569   0.0000       1.817848        49.4662 
 570   0.0000       1.820837        49.5475 
 571   0.0000       1.821648        49.5696 
 572   0.0000       1.833744        49.8987 
 573   0.0000       1.836567        49.9755 
 574   0.0000       1.842796        50.1450 
 575   0.0000       1.852502        50.4091 
 576   0.0000       1.859501        50.5996 
 577   0.0000       1.861423        50.6519 
 578   0.0000       1.866249        50.7832 
 579   0.0000       1.872812        50.9618 
 580   0.0000       1.877404        51.0868 
 581   0.0000       1.879625        51.1472 
 582   0.0000       1.888139        51.3789 
 583   0.0000       1.895805        51.5875 
 584   0.0000       1.902084        51.7583 
 585   0.0000       1.904574        51.8261 
 586   0.0000       1.914828        52.1051 
 587   0.0000       1.920037        52.2469 
 588   0.0000       1.925556        52.3970 
 589   0.0000       1.931244        52.5518 
 590   0.0000       1.939654        52.7807 
 591   0.0000       1.945447        52.9383 
 592   0.0000       1.947313        52.9891 
 593   0.0000       1.952578        53.1323 
 594   0.0000       1.959591        53.3232 
 595   0.0000       1.961518        53.3756 
 596   0.0000       1.965813        53.4925 
 597   0.0000       1.972417        53.6722 
 598   0.0000       1.979294        53.8593 
 599   0.0000       1.983533        53.9747 
 600   0.0000       1.988538        54.1109 
 601   0.0000       1.999374        54.4057 
 602   0.0000       2.003018        54.5049 
 603   0.0000       2.005359        54.5686 
 604   0.0000       2.017612        54.9020 
 605   0.0000       2.027859        55.1808 
 606   0.0000       2.030444        55.2512 
 607   0.0000       2.037055        55.4311 
 608   0.0000       2.045502        55.6609 
 609   0.0000       2.046989        55.7014 
 610   0.0000       2.053229        55.8712 
 611   0.0000       2.057555        55.9889 
 612   0.0000       2.062977        56.1364 
 613   0.0000       2.065528        56.2059 
 614   0.0000       2.073072        56.4112 
 615   0.0000       2.081565        56.6423 
 616   0.0000       2.085042        56.7369 
 617   0.0000       2.098910        57.1142 
 618   0.0000       2.101170        57.1757 
 619   0.0000       2.108352        57.3712 
 620   0.0000       2.116321        57.5880 
 621   0.0000       2.117836        57.6292 
 622   0.0000       2.126841        57.8743 
 623   0.0000       2.129381        57.9434 
 624   0.0000       2.134205        58.0747 
 625   0.0000       2.137661        58.1687 
 626   0.0000       2.148625        58.4670 
 627   0.0000       2.150983        58.5312 
 628   0.0000       2.159688        58.7681 
 629   0.0000       2.163255        58.8652 
 630   0.0000       2.170360        59.0585 
 631   0.0000       2.176174        59.2167 
 632   0.0000       2.182529        59.3896 
 633   0.0000       2.185272        59.4643 
 634   0.0000       2.191232        59.6264 
 635   0.0000       2.194303        59.7100 
 636   0.0000       2.200235        59.8714 
 637   0.0000       2.209172        60.1146 
 638   0.0000       2.212315        60.2002 
 639   0.0000       2.216947        60.3262 
 640   0.0000       2.220447        60.4214 
 641   0.0000       2.223922        60.5160 
 642   0.0000       2.234079        60.7924 
 643   0.0000       2.236002        60.8447 
 644   0.0000       2.242565        61.0233 
 645   0.0000       2.250545        61.2404 
 646   0.0000       2.252751        61.3005 
 647   0.0000       2.255865        61.3852 
 648   0.0000       2.262287        61.5599 
 649   0.0000       2.265937        61.6593 
 650   0.0000       2.270768        61.7907 
 651   0.0000       2.279190        62.0199 
 652   0.0000       2.280753        62.0624 
 653   0.0000       2.288396        62.2704 
 654   0.0000       2.299289        62.5668 
 655   0.0000       2.307058        62.7782 
 656   0.0000       2.314491        62.9805 
 657   0.0000       2.318794        63.0976 
 658   0.0000       2.327598        63.3372 
 659   0.0000       2.330281        63.4102 
 660   0.0000       2.333220        63.4902 
 661   0.0000       2.333846        63.5072 
 662   0.0000       2.335736        63.5586 
 663   0.0000       2.346083        63.8402 
 664   0.0000       2.351575        63.9896 
 665   0.0000       2.355712        64.1022 
 666   0.0000       2.357688        64.1559 
 667   0.0000       2.368049        64.4379 
 668   0.0000       2.372341        64.5547 
 669   0.0000       2.376850        64.6774 
 670   0.0000       2.380198        64.7685 
 671   0.0000       2.386568        64.9418 
 672   0.0000       2.393826        65.1393 
 673   0.0000       2.396955        65.2245 
 674   0.0000       2.405844        65.4663 
 675   0.0000       2.412258        65.6409 
 676   0.0000       2.416863        65.7662 
 677   0.0000       2.421973        65.9052 
 678   0.0000       2.425348        65.9971 
 679   0.0000       2.430867        66.1472 
 680   0.0000       2.434222        66.2386 
 681   0.0000       2.441532        66.4375 
 682   0.0000       2.451803        66.7169 
 683   0.0000       2.453740        66.7697 
 684   0.0000       2.456478        66.8442 
 685   0.0000       2.462443        67.0065 
 686   0.0000       2.478438        67.4417 
 687   0.0000       2.479086        67.4594 
 688   0.0000       2.485384        67.6307 
 689   0.0000       2.489504        67.7428 
 690   0.0000       2.491990        67.8105 
 691   0.0000       2.496900        67.9441 
 692   0.0000       2.499209        68.0069 
 693   0.0000       2.505221        68.1705 
 694   0.0000       2.514721        68.4290 
 695   0.0000       2.523335        68.6634 
 696   0.0000       2.526859        68.7593 
 697   0.0000       2.529665        68.8357 
 698   0.0000       2.538243        69.0691 
 699   0.0000       2.542788        69.1928 
 700   0.0000       2.547860        69.3308 
 701   0.0000       2.549365        69.3717 
 702   0.0000       2.552117        69.4466 
 703   0.0000       2.560874        69.6849 
 704   0.0000       2.564080        69.7722 
 705   0.0000       2.565743        69.8174 
 706   0.0000       2.572694        70.0066 
 707   0.0000       2.578135        70.1546 
 708   0.0000       2.580924        70.2305 
 709   0.0000       2.584654        70.3320 
 710   0.0000       2.590575        70.4931 
 711   0.0000       2.597725        70.6877 
 712   0.0000       2.599966        70.7487 
 713   0.0000       2.609847        71.0176 
 714   0.0000       2.618417        71.2507 
 715   0.0000       2.621428        71.3327 
 716   0.0000       2.624327        71.4116 
 717   0.0000       2.628489        71.5248 
 718   0.0000       2.630201        71.5714 
 719   0.0000       2.631789        71.6146 
 720   0.0000       2.638608        71.8002 
 721   0.0000       2.642724        71.9122 
 722   0.0000       2.644908        71.9716 
 723   0.0000       2.650541        72.1249 
 724   0.0000       2.652271        72.1720 
 725   0.0000       2.658320        72.3366 
 726   0.0000       2.662437        72.4486 
 727   0.0000       2.663667        72.4821 
 728   0.0000       2.669314        72.6357 
 729   0.0000       2.676950        72.8435 
 730   0.0000       2.680484        72.9397 
 731   0.0000       2.682864        73.0045 
 732   0.0000       2.685870        73.0862 
 733   0.0000       2.688284        73.1519 
 734   0.0000       2.691149        73.2299 
 735   0.0000       2.694823        73.3299 
 736   0.0000       2.698893        73.4406 
 737   0.0000       2.702431        73.5369 
 738   0.0000       2.704421        73.5910 
 739   0.0000       2.710454        73.7552 
 740   0.0000       2.713499        73.8381 
 741   0.0000       2.714604        73.8681 
 742   0.0000       2.716310        73.9146 
 743   0.0000       2.720089        74.0174 
 744   0.0000       2.728233        74.2390 
 745   0.0000       2.735047        74.4244 
 746   0.0000       2.738407        74.5158 
 747   0.0000       2.741708        74.6057 
 748   0.0000       2.743451        74.6531 
 749   0.0000       2.745986        74.7221 
 750   0.0000       2.753080        74.9151 
 751   0.0000       2.753794        74.9345 
 752   0.0000       2.757007        75.0220 
 753   0.0000       2.758292        75.0569 
 754   0.0000       2.764230        75.2185 
 755   0.0000       2.772113        75.4330 
 756   0.0000       2.780091        75.6501 
 757   0.0000       2.782934        75.7275 
 758   0.0000       2.784921        75.7816 
 759   0.0000       2.787511        75.8520 
 760   0.0000       2.791494        75.9604 
 761   0.0000       2.798510        76.1513 
 762   0.0000       2.801911        76.2439 
 763   0.0000       2.803265        76.2807 
 764   0.0000       2.810552        76.4790 
 765   0.0000       2.811441        76.5032 
 766   0.0000       2.817644        76.6720 
 767   0.0000       2.821128        76.7668 
 768   0.0000       2.826350        76.9089 
 769   0.0000       2.831095        77.0380 
 770   0.0000       2.832260        77.0697 
 771   0.0000       2.833566        77.1052 
 772   0.0000       2.842962        77.3609 
 773   0.0000       2.852454        77.6192 
 774   0.0000       2.852665        77.6250 
 775   0.0000       2.859038        77.7984 
 776   0.0000       2.860368        77.8346 
 777   0.0000       2.861855        77.8750 
 778   0.0000       2.866895        78.0122 
 779   0.0000       2.873317        78.1869 
 780   0.0000       2.876158        78.2642 
 781   0.0000       2.882438        78.4351 
 782   0.0000       2.886844        78.5550 
 783   0.0000       2.890810        78.6629 
 784   0.0000       2.894226        78.7559 
 785   0.0000       2.897008        78.8316 
 786   0.0000       2.901083        78.9425 
 787   0.0000       2.902777        78.9886 
 788   0.0000       2.903658        79.0125 
 789   0.0000       2.911725        79.2321 
 790   0.0000       2.913606        79.2833 
 791   0.0000       2.917288        79.3835 
 792   0.0000       2.921032        79.4853 
 793   0.0000       2.923689        79.5576 
 794   0.0000       2.929967        79.7284 
 795   0.0000       2.944101        80.1131 
 796   0.0000       2.947047        80.1932 
 797   0.0000       2.952093        80.3305 
 798   0.0000       2.956293        80.4448 
 799   0.0000       2.963774        80.6484 
 800   0.0000       2.976472        80.9939 
 801   0.0000       2.983321        81.1803 
 802   0.0000       2.989233        81.3412 
 803   0.0000       2.989487        81.3481 
 804   0.0000       2.996264        81.5325 
 805   0.0000       2.999143        81.6108 
 806   0.0000       3.010091        81.9087 
 807   0.0000       3.013157        81.9922 
 808   0.0000       3.018549        82.1389 
 809   0.0000       3.023116        82.2632 
 810   0.0000       3.025607        82.3310 
 811   0.0000       3.031608        82.4942 
 812   0.0000       3.037550        82.6559 
 813   0.0000       3.044773        82.8525 
 814   0.0000       3.051919        83.0469 
 815   0.0000       3.053888        83.1005 
 816   0.0000       3.063858        83.3718 
 817   0.0000       3.067719        83.4769 
 818   0.0000       3.070238        83.5454 
 819   0.0000       3.079104        83.7867 
 820   0.0000       3.083331        83.9017 
 821   0.0000       3.091878        84.1343 
 822   0.0000       3.097606        84.2901 
 823   0.0000       3.099341        84.3374 
 824   0.0000       3.108297        84.5811 
 825   0.0000       3.110976        84.6540 
 826   0.0000       3.123254        84.9881 
 827   0.0000       3.124462        85.0209 
 828   0.0000       3.134802        85.3023 
 829   0.0000       3.137562        85.3774 
 830   0.0000       3.142456        85.5106 
 831   0.0000       3.147147        85.6382 
 832   0.0000       3.150113        85.7189 
 833   0.0000       3.159396        85.9715 
 834   0.0000       3.162691        86.0612 
 835   0.0000       3.163118        86.0728 
 836   0.0000       3.169897        86.2573 
 837   0.0000       3.172682        86.3331 
 838   0.0000       3.177494        86.4640 
 839   0.0000       3.179773        86.5260 
 840   0.0000       3.183677        86.6323 
 841   0.0000       3.187475        86.7356 
 842   0.0000       3.189080        86.7793 
 843   0.0000       3.199246        87.0559 
 844   0.0000       3.200726        87.0962 
 845   0.0000       3.204956        87.2113 
 846   0.0000       3.205584        87.2284 
 847   0.0000       3.206138        87.2435 
 848   0.0000       3.215458        87.4971 
 849   0.0000       3.221569        87.6633 
 850   0.0000       3.223487        87.7155 
 851   0.0000       3.227504        87.8248 
 852   0.0000       3.232843        87.9701 
 853   0.0000       3.236472        88.0689 
 854   0.0000       3.241532        88.2066 
 855   0.0000       3.242863        88.2428 
 856   0.0000       3.243661        88.2645 
 857   0.0000       3.253648        88.5363 
 858   0.0000       3.255426        88.5846 
 859   0.0000       3.260810        88.7311 
 860   0.0000       3.267007        88.8998 
 861   0.0000       3.268078        88.9289 
 862   0.0000       3.274567        89.1055 
 863   0.0000       3.276220        89.1505 
 864   0.0000       3.279675        89.2445 
 865   0.0000       3.281831        89.3032 
 866   0.0000       3.283854        89.3582 
 867   0.0000       3.292740        89.6000 
 868   0.0000       3.294742        89.6545 
 869   0.0000       3.298647        89.7608 
 870   0.0000       3.305544        89.9484 
 871   0.0000       3.306696        89.9798 
 872   0.0000       3.311441        90.1089 
 873   0.0000       3.315333        90.2148 
 874   0.0000       3.319941        90.3402 
 875   0.0000       3.322945        90.4219 
 876   0.0000       3.332569        90.6838 
 877   0.0000       3.336216        90.7830 
 878   0.0000       3.337830        90.8270 
 879   0.0000       3.343770        90.9886 
 880   0.0000       3.346379        91.0596 
 881   0.0000       3.352903        91.2371 
 882   0.0000       3.357837        91.3714 
 883   0.0000       3.361470        91.4702 
 884   0.0000       3.364602        91.5555 
 885   0.0000       3.369156        91.6794 
 886   0.0000       3.369946        91.7009 
 887   0.0000       3.371363        91.7395 
 888   0.0000       3.372698        91.7758 
 889   0.0000       3.377768        91.9137 
 890   0.0000       3.379193        91.9525 
 891   0.0000       3.385214        92.1164 
 892   0.0000       3.392626        92.3181 
 893   0.0000       3.393464        92.3409 
 894   0.0000       3.398487        92.4775 
 895   0.0000       3.399264        92.4987 
 896   0.0000       3.405868        92.6784 
 897   0.0000       3.407815        92.7314 
 898   0.0000       3.410495        92.8043 
 899   0.0000       3.413614        92.8892 
 900   0.0000       3.415099        92.9296 
 901   0.0000       3.417000        92.9813 
 902   0.0000       3.421970        93.1165 
 903   0.0000       3.424936        93.1973 
 904   0.0000       3.427898        93.2779 
 905   0.0000       3.431930        93.3876 
 906   0.0000       3.434742        93.4641 
 907   0.0000       3.442411        93.6728 
 908   0.0000       3.444902        93.7406 
 909   0.0000       3.447970        93.8240 
 910   0.0000       3.450978        93.9059 
 911   0.0000       3.454724        94.0078 
 912   0.0000       3.460666        94.1695 
 913   0.0000       3.467192        94.3471 
 914   0.0000       3.467762        94.3626 
 915   0.0000       3.469724        94.4160 
 916   0.0000       3.476638        94.6041 
 917   0.0000       3.480612        94.7123 
 918   0.0000       3.482441        94.7620 
 919   0.0000       3.491947        95.0207 
 920   0.0000       3.492134        95.0258 
 921   0.0000       3.498772        95.2064 
 922   0.0000       3.502453        95.3066 
 923   0.0000       3.507846        95.4533 
 924   0.0000       3.510446        95.5241 
 925   0.0000       3.515272        95.6554 
 926   0.0000       3.517636        95.7197 
 927   0.0000       3.521187        95.8164 
 928   0.0000       3.522159        95.8428 
 929   0.0000       3.530829        96.0787 
 930   0.0000       3.534371        96.1751 
 931   0.0000       3.535670        96.2105 
 932   0.0000       3.542647        96.4003 
 933   0.0000       3.547897        96.5432 
 934   0.0000       3.554821        96.7316 
 935   0.0000       3.561472        96.9126 
 936   0.0000       3.562829        96.9495 
 937   0.0000       3.566665        97.0539 
 938   0.0000       3.571743        97.1921 
 939   0.0000       3.577549        97.3501 
 940   0.0000       3.586874        97.6038 
 941   0.0000       3.589126        97.6651 
 942   0.0000       3.592498        97.7568 
 943   0.0000       3.595237        97.8314 
 944   0.0000       3.598321        97.9153 
 945   0.0000       3.607919        98.1765 
 946   0.0000       3.610741        98.2533 
 947   0.0000       3.616940        98.4220 
 948   0.0000       3.623166        98.5914 
 949   0.0000       3.629616        98.7669 
 950   0.0000       3.633414        98.8702 
 951   0.0000       3.639612        99.0389 
 952   0.0000       3.646251        99.2195 
 953   0.0000       3.652287        99.3838 
 954   0.0000       3.660874        99.6175 
 955   0.0000       3.671891        99.9172 
 956   0.0000       3.673418        99.9588 
 957   0.0000       3.678562       100.0988 
 958   0.0000       3.683570       100.2350 
 959   0.0000       3.684993       100.2738 
 960   0.0000       3.689992       100.4098 
 961   0.0000       3.705271       100.8256 
 962   0.0000       3.710428       100.9659 
 963   0.0000       3.712972       101.0351 
 964   0.0000       3.719892       101.2234 
 965   0.0000       3.723969       101.3344 
 966   0.0000       3.731569       101.5411 
 967   0.0000       3.739999       101.7705 
 968   0.0000       3.742641       101.8424 
 969   0.0000       3.745804       101.9285 
 970   0.0000       3.751959       102.0960 
 971   0.0000       3.753957       102.1504 
 972   0.0000       3.763760       102.4171 
 973   0.0000       3.770105       102.5898 
 974   0.0000       3.773789       102.6900 
 975   0.0000       3.780663       102.8771 
 976   0.0000       3.790935       103.1566 
 977   0.0000       3.798710       103.3681 
 978   0.0000       3.803370       103.4949 
 979   0.0000       3.812809       103.7518 
 980   0.0000       3.822198       104.0073 
 981   0.0000       3.830933       104.2450 
 982   0.0000       3.840068       104.4936 
 983   0.0000       3.845922       104.6528 
 984   0.0000       3.855581       104.9157 
 985   0.0000       3.863114       105.1207 
 986   0.0000       3.870031       105.3089 
 987   0.0000       3.878804       105.5476 
 988   0.0000       3.887283       105.7784 
 989   0.0000       3.901632       106.1688 
 990   0.0000       3.904081       106.2355 
 991   0.0000       3.909373       106.3794 
 992   0.0000       3.923489       106.7636 
 993   0.0000       3.942474       107.2802 
 994   0.0000       3.948615       107.4473 
 995   0.0000       3.956372       107.6584 
 996   0.0000       3.968471       107.9876 
 997   0.0000       3.972846       108.1066 
 998   0.0000       3.981056       108.3300 
 999   0.0000       3.983789       108.4044 
 1000   0.0000       3.994675       108.7006 
 1001   0.0000       4.001195       108.8780 
 1002   0.0000       4.005768       109.0025 
 1003   0.0000       4.017330       109.3171 
 1004   0.0000       4.031137       109.6928 
 1005   0.0000       4.036231       109.8314 
 1006   0.0000       4.048640       110.1691 
 1007   0.0000       4.052631       110.2777 
 1008   0.0000       4.060810       110.5003 
 1009   0.0000       4.068944       110.7216 
 1010   0.0000       4.077068       110.9427 
 1011   0.0000       4.083206       111.1097 
 1012   0.0000       4.097342       111.4943 
 1013   0.0000       4.108735       111.8044 
 1014   0.0000       4.114337       111.9568 
 1015   0.0000       4.122681       112.1839 
 1016   0.0000       4.125669       112.2652 
 1017   0.0000       4.130830       112.4056 
 1018   0.0000       4.139589       112.6440 
 1019   0.0000       4.146255       112.8253 
 1020   0.0000       4.151935       112.9799 
 1021   0.0000       4.153748       113.0292 
 1022   0.0000       4.163547       113.2959 
 1023   0.0000       4.168067       113.4189 
 1024   0.0000       4.170220       113.4775 
 1025   0.0000       4.177534       113.6765 
 1026   0.0000       4.182326       113.8069 
 1027   0.0000       4.185920       113.9047 
 1028   0.0000       4.197905       114.2308 
 1029   0.0000       4.198169       114.2380 
 1030   0.0000       4.209835       114.5554 
 1031   0.0000       4.210941       114.5855 
 1032   0.0000       4.220435       114.8439 
 1033   0.0000       4.223506       114.9274 
 1034   0.0000       4.225266       114.9753 
 1035   0.0000       4.231992       115.1584 
 1036   0.0000       4.235993       115.2672 
 1037   0.0000       4.240289       115.3841 
 1038   0.0000       4.242054       115.4322 
 1039   0.0000       4.250639       115.6658 
 1040   0.0000       4.251456       115.6880 
 1041   0.0000       4.263884       116.0262 
 1042   0.0000       4.271289       116.2277 
 1043   0.0000       4.273845       116.2972 
 1044   0.0000       4.281591       116.5080 
 1045   0.0000       4.284248       116.5803 
 1046   0.0000       4.288227       116.6886 
 1047   0.0000       4.292748       116.8116 
 1048   0.0000       4.302327       117.0723 
 1049   0.0000       4.305687       117.1637 
 1050   0.0000       4.320438       117.5651 
 1051   0.0000       4.321890       117.6046 
 1052   0.0000       4.323540       117.6495 
 1053   0.0000       4.329489       117.8114 
 1054   0.0000       4.339079       118.0723 
 1055   0.0000       4.348386       118.3256 
 1056   0.0000       4.351621       118.4136 
 1057   0.0000       4.357181       118.5649 
 1058   0.0000       4.360511       118.6555 
 1059   0.0000       4.366966       118.8312 
 1060   0.0000       4.370835       118.9365 
 1061   0.0000       4.377937       119.1297 
 1062   0.0000       4.389588       119.4468 
 1063   0.0000       4.395007       119.5942 
 1064   0.0000       4.408987       119.9746 
 1065   0.0000       4.418489       120.2332 
 1066   0.0000       4.420605       120.2908 
 1067   0.0000       4.435287       120.6903 
 1068   0.0000       4.445990       120.9815 
 1069   0.0000       4.456568       121.2694 
 1070   0.0000       4.465070       121.5007 
 1071   0.0000       4.473809       121.7385 
 1072   0.0000       4.479502       121.8935 
 1073   0.0000       4.493115       122.2639 
 1074   0.0000       4.496631       122.3596 
 1075   0.0000       4.497789       122.3911 
 1076   0.0000       4.506642       122.6320 
 1077   0.0000       4.507471       122.6545 
 1078   0.0000       4.522205       123.0555 
 1079   0.0000       4.533826       123.3717 
 1080   0.0000       4.541630       123.5840 
 1081   0.0000       4.547522       123.7444 
 1082   0.0000       4.554696       123.9396 
 1083   0.0000       4.557943       124.0279 
 1084   0.0000       4.560946       124.1097 
 1085   0.0000       4.579807       124.6229 
 1086   0.0000       4.599105       125.1480 
 1087   0.0000       4.611901       125.4962 
 1088   0.0000       4.624853       125.8487 
 1089   0.0000       4.639288       126.2414 
 1090   0.0000       4.649351       126.5153 
 1091   0.0000       4.660189       126.8102 
 1092   0.0000       4.669090       127.0524 
 1093   0.0000       4.688047       127.5683 
 1094   0.0000       4.699166       127.8708 
 1095   0.0000       4.709418       128.1498 
 1096   0.0000       4.721150       128.4690 
 1097   0.0000       4.726008       128.6012 
 1098   0.0000       4.742567       129.0518 
 1099   0.0000       4.746935       129.1707 
 1100   0.0000       4.754144       129.3668 
 1101   0.0000       4.760853       129.5494 
 1102   0.0000       4.770409       129.8094 
 1103   0.0000       4.775772       129.9554 
 1104   0.0000       4.786283       130.2414 
 1105   0.0000       4.790635       130.3598 
 1106   0.0000       4.805248       130.7575 
 1107   0.0000       4.823089       131.2429 
 1108   0.0000       4.835679       131.5855 
 1109   0.0000       4.847912       131.9184 
 1110   0.0000       4.872798       132.5956 
 1111   0.0000       4.880271       132.7989 
 1112   0.0000       4.897494       133.2676 
 1113   0.0000       4.902633       133.4074 
 1114   0.0000       4.906851       133.5222 
 1115   0.0000       4.915197       133.7493 
 1116   0.0000       4.923894       133.9860 
 1117   0.0000       4.942529       134.4931 
 1118   0.0000       4.946857       134.6108 
 1119   0.0000       4.969431       135.2251 
 1120   0.0000       4.980584       135.5286 
 1121   0.0000       4.981650       135.5576 
 1122   0.0000       5.005510       136.2069 
 1123   0.0000       5.021627       136.6454 
 1124   0.0000       5.022712       136.6749 
 1125   0.0000       5.049794       137.4119 
 1126   0.0000       5.070661       137.9797 
 1127   0.0000       5.096046       138.6705 
 1128   0.0000       5.097535       138.7110 
 1129   0.0000       5.103615       138.8764 
 1130   0.0000       5.127765       139.5336 
 1131   0.0000       5.148633       140.1014 
 1132   0.0000       5.155830       140.2973 
 1133   0.0000       5.164080       140.5217 
 1134   0.0000       5.171134       140.7137 
 1135   0.0000       5.201275       141.5339 
 1136   0.0000       5.210061       141.7730 
 1137   0.0000       5.231877       142.3666 
 1138   0.0000       5.252694       142.9331 
 1139   0.0000       5.261745       143.1793 
 1140   0.0000       5.268608       143.3661 
 1141   0.0000       5.271156       143.4355 
 1142   0.0000       5.283898       143.7822 
 1143   0.0000       5.286330       143.8484 
 1144   0.0000       5.300523       144.2346 
 1145   0.0000       5.319612       144.7540 
 1146   0.0000       5.345703       145.4640 
 1147   0.0000       5.349617       145.5705 
 1148   0.0000       5.365062       145.9908 
 1149   0.0000       5.372880       146.2035 
 1150   0.0000       5.390491       146.6827 
 1151   0.0000       5.401845       146.9917 
 1152   0.0000       5.417644       147.4216 
 1153   0.0000       5.436366       147.9310 
 1154   0.0000       5.459540       148.5616 
 1155   0.0000       5.487676       149.3272 
 1156   0.0000       5.497206       149.5866 
 1157   0.0000       5.509819       149.9298 
 1158   0.0000       5.524249       150.3225 
 1159   0.0000       5.540382       150.7615 
 1160   0.0000       5.552347       151.0871 
 1161   0.0000       5.613859       152.7609 
 1162   0.0000       5.617840       152.8692 
 1163   0.0000       5.640424       153.4837 
 1164   0.0000       5.644886       153.6051 
 1165   0.0000       5.669598       154.2776 
 1166   0.0000       5.691243       154.8666 
 1167   0.0000       5.726253       155.8193 
 1168   0.0000       5.730144       155.9251 
 1169   0.0000       5.747225       156.3899 
 1170   0.0000       5.773435       157.1032 
 1171   0.0000       5.814376       158.2172 
 1172   0.0000       5.929989       161.3632 
 1173   0.0000       5.971318       162.4878 
 1174   0.0000       5.987408       162.9257 
 1175   0.0000       6.040599       164.3731 
 1176   0.0000       6.066886       165.0884 
 1177   0.0000       6.168309       167.8482 
 1178   0.0000       6.209659       168.9734 
 1179   0.0000       6.227500       169.4589 
 1180   0.0000       6.393189       173.9675 
 1181   0.0000       6.427238       174.8940 
 1182   0.0000       6.499533       176.8613 
 1183   0.0000       6.577497       178.9828 
 1184   0.0000       6.667716       181.4378 
 1185   0.0000       6.680729       181.7919 
 1186   0.0000       6.757393       183.8780 
 1187   0.0000       6.786852       184.6796 
 1188   0.0000       6.907454       187.9614 
 1189   0.0000       6.919316       188.2841 
 1190   0.0000       7.135196       194.1586 
 1191   0.0000       7.149145       194.5381 
 1192   0.0000       7.182685       195.4508 
 1193   0.0000       7.223118       196.5510 
 1194   0.0000      22.294648       606.6682 
 1195   0.0000      22.317887       607.3006 
 1196   0.0000      22.489813       611.9789 
 1197   0.0000      22.509624       612.5180 
 1198   0.0000      22.550610       613.6333 
 1199   0.0000      22.552783       613.6924 
 1200   0.0000      22.576415       614.3355 
 1201   0.0000      22.605005       615.1135 
 1202   0.0000      22.686809       617.3395 
 1203   0.0000      22.711910       618.0225 
 1204   0.0000      22.716003       618.1339 
 1205   0.0000      22.719560       618.2306 
 1206   0.0000      22.743394       618.8792 
 1207   0.0000      22.800773       620.4406 
 1208   0.0000      22.852154       621.8387 
 1209   0.0000      22.863763       622.1546 
 1210   0.0000      22.889739       622.8615 
 1211   0.0000      22.913052       623.4958 
 1212   0.0000      22.926016       623.8486 
 1213   0.0000      22.945925       624.3904 
 1214   0.0000      22.981094       625.3474 
 1215   0.0000      23.022326       626.4693 
 1216   0.0000      23.088521       628.2706 
 1217   0.0000      23.116885       629.0424 
 1218   0.0000      23.333635       634.9405 
 1219   0.0000      23.379652       636.1927 
 1220   0.0000      23.515848       639.8987 
 1221   0.0000      23.619155       642.7099 
 1222   0.0000      23.688436       644.5951 
 1223   0.0000      32.899074       895.2293 
 1224   0.0000      33.325858       906.8427 
 1225   0.0000      44.186410      1202.3734 
 1226   0.0000      44.270165      1204.6524 

                    ********************************
                    * MULLIKEN POPULATION ANALYSIS *
                    ********************************

-----------------------
MULLIKEN ATOMIC CHARGES
-----------------------
   0 O :   -0.511982
   1 O :   -0.528872
   2 N :   -0.172251
   3 H :    0.273557
   4 N :    0.123345
   5 C :    0.117192
   6 C :    0.171996
   7 H :    0.152791
   8 C :    0.114240
   9 C :   -0.184136
  10 H :    0.167210
  11 C :   -0.193571
  12 H :    0.151793
  13 C :   -0.143021
  14 H :    0.156721
  15 C :   -0.178777
  16 H :    0.155459
  17 C :   -0.248053
  18 H :    0.154046
  19 C :    0.114941
  20 C :   -0.439118
  21 H :    0.146027
  22 H :    0.147786
  23 H :    0.150566
  24 C :   -0.420800
  25 H :    0.141320
  26 H :    0.143218
  27 H :    0.134037
  28 C :   -0.419200
  29 H :    0.142160
  30 H :    0.147594
  31 H :    0.140352
  32 C :   -0.031524
  33 C :   -0.060522
  34 C :   -0.185713
  35 H :    0.165443
  36 C :   -0.198434
  37 H :    0.153802
  38 C :   -0.123888
  39 H :    0.153471
  40 C :   -0.200536
  41 H :    0.147653
  42 C :    0.235136
  43 C :   -0.440824
  44 H :    0.141632
  45 H :    0.141283
  46 H :    0.144675
  47 C :   -0.508905
  48 H :    0.142488
  49 H :    0.119794
  50 H :    0.136504
  51 C :   -0.440811
  52 H :    0.140741
  53 H :    0.151163
  54 H :    0.138356
  55 C :    0.373856
  56 C :    0.094252
  57 C :   -0.194326
  58 H :    0.158383
  59 C :   -0.166834
  60 H :    0.158642
  61 C :   -0.140262
  62 H :    0.160410
  63 C :   -0.158274
  64 H :    0.158282
  65 C :   -0.238546
  66 H :    0.166862
Sum of atomic charges:   -0.0000000

--------------------------------
MULLIKEN REDUCED ORBITAL CHARGES
--------------------------------
  0 O s       :     3.833743  s :     3.833743
      pz      :     1.437718  p :     4.647364
      px      :     1.514039
      py      :     1.695607
      dz2     :     0.008729  d :     0.029077
      dxz     :     0.006986
      dyz     :     0.007914
      dx2y2   :     0.002650
      dxy     :     0.002797
      f0      :     0.000424  f :     0.001798
      f+1     :     0.000243
      f-1     :     0.000452
      f+2     :     0.000274
      f-2     :     0.000313
      f+3     :     0.000043
      f-3     :     0.000049
  1 O s       :     3.849400  s :     3.849400
      pz      :     1.566922  p :     4.648684
      px      :     1.571149
      py      :     1.510612
      dz2     :     0.003482  d :     0.029025
      dxz     :     0.004803
      dyz     :     0.005088
      dx2y2   :     0.007645
      dxy     :     0.008008
      f0      :     0.000156  f :     0.001763
      f+1     :     0.000137
      f-1     :     0.000158
      f+2     :     0.000072
      f-2     :     0.000367
      f+3     :     0.000436
      f-3     :     0.000437
  2 N s       :     3.422109  s :     3.422109
      pz      :     1.159063  p :     3.686680
      px      :     1.492563
      py      :     1.035053
      dz2     :     0.012331  d :     0.059360
      dxz     :     0.006117
      dyz     :     0.017272
      dx2y2   :     0.011358
      dxy     :     0.012281
      f0      :     0.000368  f :     0.004103
      f+1     :     0.000417
      f-1     :     0.000644
      f+2     :     0.000768
      f-2     :     0.000436
      f+3     :     0.000855
      f-3     :     0.000615
  3 H s       :     0.680623  s :     0.680623
      pz      :     0.024295  p :     0.045820
      px      :     0.013984
      py      :     0.007541
  4 N s       :     3.357099  s :     3.357099
      pz      :     1.409280  p :     3.426999
      px      :     0.995478
      py      :     1.022241
      dz2     :     0.010335  d :     0.087789
      dxz     :     0.014659
      dyz     :     0.013013
      dx2y2   :     0.025944
      dxy     :     0.023838
      f0      :     0.000571  f :     0.004768
      f+1     :     0.000525
      f-1     :     0.000832
      f+2     :     0.000628
      f-2     :     0.000602
      f+3     :     0.000746
      f-3     :     0.000866
  5 C s       :     3.180205  s :     3.180205
      pz      :     0.805797  p :     2.428748
      px      :     0.782818
      py      :     0.840133
      dz2     :     0.064491  d :     0.251662
      dxz     :     0.040423
      dyz     :     0.062887
      dx2y2   :     0.031478
      dxy     :     0.052383
      f0      :     0.005650  f :     0.022194
      f+1     :     0.002471
      f-1     :     0.002999
      f+2     :     0.004536
      f-2     :     0.002016
      f+3     :     0.002930
      f-3     :     0.001592
  6 C s       :     2.971379  s :     2.971379
      pz      :     0.966943  p :     2.696136
      px      :     0.775517
      py      :     0.953676
      dz2     :     0.016854  d :     0.150881
      dxz     :     0.037340
      dyz     :     0.031056
      dx2y2   :     0.030079
      dxy     :     0.035552
      f0      :     0.001308  f :     0.009609
      f+1     :     0.001203
      f-1     :     0.001079
      f+2     :     0.001712
      f-2     :     0.000758
      f+3     :     0.001697
      f-3     :     0.001851
  7 H s       :     0.823504  s :     0.823504
      pz      :     0.010816  p :     0.023705
      px      :     0.005888
      py      :     0.007001
  8 C s       :     3.268353  s :     3.268353
      pz      :     0.842209  p :     2.461325
      px      :     0.923079
      py      :     0.696037
      dz2     :     0.033367  d :     0.145901
      dxz     :     0.020927
      dyz     :     0.036754
      dx2y2   :     0.027960
      dxy     :     0.026893
      f0      :     0.001650  f :     0.010182
      f+1     :     0.001150
      f-1     :     0.001303
      f+2     :     0.002095
      f-2     :     0.001454
      f+3     :     0.001230
      f-3     :     0.001299
  9 C s       :     3.220355  s :     3.220355
      pz      :     0.962615  p :     2.857381
      px      :     0.944310
      py      :     0.950457
      dz2     :     0.015618  d :     0.099042
      dxz     :     0.013957
      dyz     :     0.027061
      dx2y2   :     0.021688
      dxy     :     0.020718
      f0      :     0.001070  f :     0.007357
      f+1     :     0.000738
      f-1     :     0.000809
      f+2     :     0.001406
      f-2     :     0.001185
      f+3     :     0.000818
      f-3     :     0.001332
 10 H s       :     0.810080  s :     0.810080
      pz      :     0.009481  p :     0.022710
      px      :     0.008362
      py      :     0.004868
 11 C s       :     3.224073  s :     3.224073
      pz      :     0.954610  p :     2.868540
      px      :     0.956559
      py      :     0.957371
      dz2     :     0.015008  d :     0.093747
      dxz     :     0.009648
      dyz     :     0.030541
      dx2y2   :     0.017716
      dxy     :     0.020835
      f0      :     0.001091  f :     0.007211
      f+1     :     0.000903
      f-1     :     0.000614
      f+2     :     0.001419
      f-2     :     0.001100
      f+3     :     0.000944
      f-3     :     0.001139
 12 H s       :     0.826186  s :     0.826186
      pz      :     0.009097  p :     0.022020
      px      :     0.005192
      py      :     0.007732
 13 C s       :     3.181327  s :     3.181327
      pz      :     0.933625  p :     2.859832
      px      :     0.950535
      py      :     0.975672
      dz2     :     0.028669  d :     0.094687
      dxz     :     0.016514
      dyz     :     0.016530
      dx2y2   :     0.018120
      dxy     :     0.014854
      f0      :     0.001077  f :     0.007174
      f+1     :     0.001005
      f-1     :     0.001056
      f+2     :     0.001433
      f-2     :     0.001191
      f+3     :     0.000772
      f-3     :     0.000640
 14 H s       :     0.821300  s :     0.821300
      pz      :     0.003922  p :     0.021980
      px      :     0.005253
      py      :     0.012804
 15 C s       :     3.197952  s :     3.197952
      pz      :     0.971809  p :     2.878812
      px      :     0.974134
      py      :     0.932868
      dz2     :     0.015345  d :     0.094787
      dxz     :     0.013464
      dyz     :     0.025879
      dx2y2   :     0.019061
      dxy     :     0.021037
      f0      :     0.001074  f :     0.007227
      f+1     :     0.000785
      f-1     :     0.000758
      f+2     :     0.001372
      f-2     :     0.001129
      f+3     :     0.000811
      f-3     :     0.001297
 16 H s       :     0.822486  s :     0.822486
      pz      :     0.009233  p :     0.022055
      px      :     0.008191
      py      :     0.004631
 17 C s       :     3.256514  s :     3.256514
      pz      :     0.965772  p :     2.886168
      px      :     0.956590
      py      :     0.963807
      dz2     :     0.015247  d :     0.098026
      dxz     :     0.009181
      dyz     :     0.031679
      dx2y2   :     0.020624
      dxy     :     0.021295
      f0      :     0.001103  f :     0.007344
      f+1     :     0.000884
      f-1     :     0.000661
      f+2     :     0.001447
      f-2     :     0.001079
      f+3     :     0.000995
      f-3     :     0.001176
 18 H s       :     0.823811  s :     0.823811
      pz      :     0.009110  p :     0.022143
      px      :     0.005139
      py      :     0.007894
 19 C s       :     3.069312  s :     3.069312
      pz      :     0.836702  p :     2.591294
      px      :     0.909351
      py      :     0.845241
      dz2     :     0.036024  d :     0.211239
      dxz     :     0.044832
      dyz     :     0.048290
      dx2y2   :     0.040385
      dxy     :     0.041708
      f0      :     0.001481  f :     0.013214
      f+1     :     0.001354
      f-1     :     0.002281
      f+2     :     0.002501
      f-2     :     0.002394
      f+3     :     0.001590
      f-3     :     0.001613
 20 C s       :     3.277410  s :     3.277410
      pz      :     1.050831  p :     3.100360
      px      :     1.090093
      py      :     0.959437
      dz2     :     0.008180  d :     0.057790
      dxz     :     0.013353
      dyz     :     0.012695
      dx2y2   :     0.012282
      dxy     :     0.011279
      f0      :     0.000089  f :     0.003558
      f+1     :     0.000295
      f-1     :     0.000692
      f+2     :     0.001125
      f-2     :     0.000421
      f+3     :     0.000621
      f-3     :     0.000314
 21 H s       :     0.833044  s :     0.833044
      pz      :     0.009476  p :     0.020929
      px      :     0.007260
      py      :     0.004193
 22 H s       :     0.830873  s :     0.830873
      pz      :     0.007230  p :     0.021341
      px      :     0.005127
      py      :     0.008984
 23 H s       :     0.828501  s :     0.828501
      pz      :     0.005257  p :     0.020932
      px      :     0.011037
      py      :     0.004638
 24 C s       :     3.268443  s :     3.268443
      pz      :     1.068428  p :     3.092444
      px      :     0.943625
      py      :     1.080391
      dz2     :     0.003850  d :     0.056464
      dxz     :     0.018225
      dyz     :     0.011680
      dx2y2   :     0.012031
      dxy     :     0.010678
      f0      :     0.000165  f :     0.003448
      f+1     :     0.000756
      f-1     :     0.000046
      f+2     :     0.001208
      f-2     :     0.000274
      f+3     :     0.000447
      f-3     :     0.000553
 25 H s       :     0.836876  s :     0.836876
      pz      :     0.006282  p :     0.021803
      px      :     0.004440
      py      :     0.011081
 26 H s       :     0.835534  s :     0.835534
      pz      :     0.007547  p :     0.021248
      px      :     0.005366
      py      :     0.008335
 27 H s       :     0.844942  s :     0.844942
      pz      :     0.008972  p :     0.021021
      px      :     0.007607
      py      :     0.004443
 28 C s       :     3.266883  s :     3.266883
      pz      :     0.985077  p :     3.092594
      px      :     1.023999
      py      :     1.083518
      dz2     :     0.010281  d :     0.056283
      dxz     :     0.007650
      dyz     :     0.019580
      dx2y2   :     0.013512
      dxy     :     0.005260
      f0      :     0.000588  f :     0.003441
      f+1     :     0.000539
      f-1     :     0.000261
      f+2     :     0.001064
      f-2     :     0.000604
      f+3     :     0.000160
      f-3     :     0.000224
 29 H s       :     0.836661  s :     0.836661
      pz      :     0.004696  p :     0.021178
      px      :     0.011677
      py      :     0.004806
 30 H s       :     0.831229  s :     0.831229
      pz      :     0.007977  p :     0.021177
      px      :     0.004976
      py      :     0.008224
 31 H s       :     0.837820  s :     0.837820
      pz      :     0.006330  p :     0.021827
      px      :     0.004401
      py      :     0.011096
 32 C s       :     3.184319  s :     3.184319
      pz      :     0.930632  p :     2.664111
      px      :     0.934450
      py      :     0.799029
      dz2     :     0.033645  d :     0.170047
      dxz     :     0.032099
      dyz     :     0.041031
      dx2y2   :     0.030801
      dxy     :     0.032471
      f0      :     0.002102  f :     0.013048
      f+1     :     0.001410
      f-1     :     0.001568
      f+2     :     0.001059
      f-2     :     0.003195
      f+3     :     0.001773
      f-3     :     0.001941
 33 C s       :     3.411996  s :     3.411996
      pz      :     0.817061  p :     2.509408
      px      :     0.824321
      py      :     0.868026
      dz2     :     0.028996  d :     0.129618
      dxz     :     0.021402
      dyz     :     0.029341
      dx2y2   :     0.026553
      dxy     :     0.023327
      f0      :     0.001697  f :     0.009500
      f+1     :     0.001213
      f-1     :     0.000992
      f+2     :     0.001053
      f-2     :     0.002125
      f+3     :     0.000854
      f-3     :     0.001566
 34 C s       :     3.181119  s :     3.181119
      pz      :     1.011134  p :     2.899835
      px      :     0.950296
      py      :     0.938404
      dz2     :     0.017165  d :     0.097244
      dxz     :     0.020488
      dyz     :     0.019320
      dx2y2   :     0.023268
      dxy     :     0.017003
      f0      :     0.001141  f :     0.007515
      f+1     :     0.000643
      f-1     :     0.000930
      f+2     :     0.000843
      f-2     :     0.001759
      f+3     :     0.000819
      f-3     :     0.001379
 35 H s       :     0.811441  s :     0.811441
      pz      :     0.009358  p :     0.023116
      px      :     0.009501
      py      :     0.004257
 36 C s       :     3.227140  s :     3.227140
      pz      :     0.942953  p :     2.867720
      px      :     0.957140
      py      :     0.967627
      dz2     :     0.029510  d :     0.096324
      dxz     :     0.017657
      dyz     :     0.015108
      dx2y2   :     0.012242
      dxy     :     0.021807
      f0      :     0.001085  f :     0.007249
      f+1     :     0.001056
      f-1     :     0.001008
      f+2     :     0.000897
      f-2     :     0.001755
      f+3     :     0.000853
      f-3     :     0.000595
 37 H s       :     0.824221  s :     0.824221
      pz      :     0.003892  p :     0.021977
      px      :     0.007787
      py      :     0.010297
 38 C s       :     3.176367  s :     3.176367
      pz      :     0.962409  p :     2.848426
      px      :     0.944096
      py      :     0.941921
      dz2     :     0.014671  d :     0.091890
      dxz     :     0.013378
      dyz     :     0.025264
      dx2y2   :     0.022836
      dxy     :     0.015740
      f0      :     0.001060  f :     0.007205
      f+1     :     0.000903
      f-1     :     0.000640
      f+2     :     0.000798
      f-2     :     0.001730
      f+3     :     0.000597
      f-3     :     0.001479
 39 H s       :     0.824460  s :     0.824460
      pz      :     0.009384  p :     0.022070
      px      :     0.004177
      py      :     0.008509
 40 C s       :     3.273843  s :     3.273843
      pz      :     0.946028  p :     2.819208
      px      :     0.955260
      py      :     0.917920
      dz2     :     0.015717  d :     0.099787
      dxz     :     0.019650
      dyz     :     0.020693
      dx2y2   :     0.024842
      dxy     :     0.018885
      f0      :     0.001177  f :     0.007698
      f+1     :     0.000622
      f-1     :     0.000913
      f+2     :     0.000812
      f-2     :     0.001842
      f+3     :     0.000843
      f-3     :     0.001489
 41 H s       :     0.829923  s :     0.829923
      pz      :     0.009166  p :     0.022424
      px      :     0.009269
      py      :     0.003989
 42 C s       :     2.887738  s :     2.887738
      pz      :     0.889839  p :     2.681790
      px      :     0.904961
      py      :     0.886991
      dz2     :     0.035693  d :     0.185108
      dxz     :     0.032146
      dyz     :     0.042644
      dx2y2   :     0.036508
      dxy     :     0.038118
      f0      :     0.001875  f :     0.010227
      f+1     :     0.000924
      f-1     :     0.001450
      f+2     :     0.001102
      f-2     :     0.001810
      f+3     :     0.001518
      f-3     :     0.001548
 43 C s       :     3.284549  s :     3.284549
      pz      :     0.966321  p :     3.093967
      px      :     1.087615
      py      :     1.040031
      dz2     :     0.016032  d :     0.058889
      dxz     :     0.009318
      dyz     :     0.013560
      dx2y2   :     0.005755
      dxy     :     0.014224
      f0      :     0.000609  f :     0.003420
      f+1     :     0.000407
      f-1     :     0.001060
      f+2     :     0.000259
      f-2     :     0.000406
      f+3     :     0.000298
      f-3     :     0.000382
 44 H s       :     0.836392  s :     0.836392
      pz      :     0.004653  p :     0.021976
      px      :     0.007885
      py      :     0.009439
 45 H s       :     0.837437  s :     0.837437
      pz      :     0.009545  p :     0.021281
      px      :     0.004755
      py      :     0.006981
 46 H s       :     0.834152  s :     0.834152
      pz      :     0.004544  p :     0.021173
      px      :     0.010996
      py      :     0.005633
 47 C s       :     3.292471  s :     3.292471
      pz      :     1.080283  p :     3.150183
      px      :     1.055934
      py      :     1.013966
      dz2     :     0.007957  d :     0.062799
      dxz     :     0.005938
      dyz     :     0.020603
      dx2y2   :     0.019691
      dxy     :     0.008609
      f0      :     0.000274  f :     0.003452
      f+1     :     0.000181
      f-1     :     0.000838
      f+2     :     0.000125
      f-2     :     0.000602
      f+3     :     0.000558
      f-3     :     0.000873
 48 H s       :     0.836180  s :     0.836180
      pz      :     0.009773  p :     0.021332
      px      :     0.005003
      py      :     0.006555
 49 H s       :     0.857837  s :     0.857837
      pz      :     0.009578  p :     0.022369
      px      :     0.004498
      py      :     0.008293
 50 H s       :     0.840932  s :     0.840932
      pz      :     0.004820  p :     0.022564
      px      :     0.012798
      py      :     0.004947
 51 C s       :     3.277732  s :     3.277732
      pz      :     1.090248  p :     3.100684
      px      :     0.948680
      py      :     1.061757
      dz2     :     0.007582  d :     0.058982
      dxz     :     0.011183
      dyz     :     0.014277
      dx2y2   :     0.008868
      dxy     :     0.017074
      f0      :     0.000309  f :     0.003413
      f+1     :     0.000143
      f-1     :     0.000931
      f+2     :     0.000291
      f-2     :     0.000258
      f+3     :     0.000885
      f-3     :     0.000597
 52 H s       :     0.837604  s :     0.837604
      pz      :     0.004479  p :     0.021655
      px      :     0.008535
      py      :     0.008641
 53 H s       :     0.827414  s :     0.827414
      pz      :     0.010115  p :     0.021423
      px      :     0.004483
      py      :     0.006825
 54 H s       :     0.840437  s :     0.840437
      pz      :     0.008889  p :     0.021206
      px      :     0.004889
      py      :     0.007428
 55 C s       :     3.049204  s :     3.049204
      pz      :     0.767765  p :     2.302293
      px      :     0.774809
      py      :     0.759719
      dz2     :     0.033825  d :     0.252812
      dxz     :     0.038182
      dyz     :     0.044982
      dx2y2   :     0.094999
      dxy     :     0.040825
      f0      :     0.001836  f :     0.021835
      f+1     :     0.001634
      f-1     :     0.003022
      f+2     :     0.002028
      f-2     :     0.003749
      f+3     :     0.004320
      f-3     :     0.005246
 56 C s       :     3.274762  s :     3.274762
      pz      :     0.949626  p :     2.489067
      px      :     0.694089
      py      :     0.845352
      dz2     :     0.019428  d :     0.132058
      dxz     :     0.018339
      dyz     :     0.022404
      dx2y2   :     0.039934
      dxy     :     0.031952
      f0      :     0.000801  f :     0.009861
      f+1     :     0.001214
      f-1     :     0.001393
      f+2     :     0.001573
      f-2     :     0.001069
      f+3     :     0.001497
      f-3     :     0.002314
 57 C s       :     3.252457  s :     3.252457
      pz      :     0.920028  p :     2.836209
      px      :     0.952844
      py      :     0.963336
      dz2     :     0.014314  d :     0.098362
      dxz     :     0.021009
      dyz     :     0.009825
      dx2y2   :     0.025436
      dxy     :     0.027778
      f0      :     0.000701  f :     0.007299
      f+1     :     0.001106
      f-1     :     0.000957
      f+2     :     0.001262
      f-2     :     0.000843
      f+3     :     0.001287
      f-3     :     0.001143
 58 H s       :     0.818059  s :     0.818059
      pz      :     0.005380  p :     0.023558
      px      :     0.005458
      py      :     0.012720
 59 C s       :     3.191282  s :     3.191282
      pz      :     0.965966  p :     2.874040
      px      :     0.950630
      py      :     0.957444
      dz2     :     0.008226  d :     0.094274
      dxz     :     0.018775
      dyz     :     0.014531
      dx2y2   :     0.021931
      dxy     :     0.030811
      f0      :     0.000732  f :     0.007239
      f+1     :     0.000799
      f-1     :     0.000956
      f+2     :     0.001007
      f-2     :     0.001080
      f+3     :     0.001138
      f-3     :     0.001527
 60 H s       :     0.819297  s :     0.819297
      pz      :     0.007331  p :     0.022061
      px      :     0.006887
      py      :     0.007842
 61 C s       :     3.182902  s :     3.182902
      pz      :     0.942709  p :     2.855477
      px      :     0.979485
      py      :     0.933283
      dz2     :     0.014596  d :     0.094704
      dxz     :     0.009860
      dyz     :     0.019128
      dx2y2   :     0.030590
      dxy     :     0.020530
      f0      :     0.000554  f :     0.007178
      f+1     :     0.000869
      f-1     :     0.001381
      f+2     :     0.001125
      f-2     :     0.000867
      f+3     :     0.000912
      f-3     :     0.001471
 62 H s       :     0.817585  s :     0.817585
      pz      :     0.004763  p :     0.022004
      px      :     0.012862
      py      :     0.004380
 63 C s       :     3.189998  s :     3.189998
      pz      :     0.955897  p :     2.866239
      px      :     0.937286
      py      :     0.973056
      dz2     :     0.012633  d :     0.094780
      dxz     :     0.020893
      dyz     :     0.009410
      dx2y2   :     0.025195
      dxy     :     0.026649
      f0      :     0.000716  f :     0.007257
      f+1     :     0.001066
      f-1     :     0.000964
      f+2     :     0.001277
      f-2     :     0.000788
      f+3     :     0.001240
      f-3     :     0.001206
 64 H s       :     0.819635  s :     0.819635
      pz      :     0.005288  p :     0.022083
      px      :     0.005090
      py      :     0.011705
 65 C s       :     3.248074  s :     3.248074
      pz      :     0.947121  p :     2.884735
      px      :     0.982263
      py      :     0.955351
      dz2     :     0.007823  d :     0.098282
      dxz     :     0.019687
      dyz     :     0.014831
      dx2y2   :     0.023764
      dxy     :     0.032177
      f0      :     0.000807  f :     0.007455
      f+1     :     0.000813
      f-1     :     0.000928
      f+2     :     0.000991
      f-2     :     0.001088
      f+3     :     0.001179
      f-3     :     0.001649
 66 H s       :     0.810759  s :     0.810759
      pz      :     0.006992  p :     0.022379
      px      :     0.007425
      py      :     0.007962


                     *******************************
                     * LOEWDIN POPULATION ANALYSIS *
                     *******************************

----------------------
LOEWDIN ATOMIC CHARGES
----------------------
   0 O :    0.002125
   1 O :    0.010772
   2 N :    0.204381
   3 H :    0.198059
   4 N :    0.298405
   5 C :   -0.434697
   6 C :   -0.147462
   7 H :    0.183903
   8 C :   -0.135173
   9 C :   -0.103965
  10 H :    0.160325
  11 C :   -0.149419
  12 H :    0.155495
  13 C :   -0.147644
  14 H :    0.154780
  15 C :   -0.150718
  16 H :    0.155236
  17 C :   -0.111102
  18 H :    0.160960
  19 C :   -0.389912
  20 C :   -0.266257
  21 H :    0.131004
  22 H :    0.135351
  23 H :    0.130678
  24 C :   -0.266375
  25 H :    0.125911
  26 H :    0.133488
  27 H :    0.129160
  28 C :   -0.266711
  29 H :    0.129558
  30 H :    0.133562
  31 H :    0.126487
  32 C :   -0.143257
  33 C :   -0.057974
  34 C :   -0.105721
  35 H :    0.162185
  36 C :   -0.144200
  37 H :    0.156488
  38 C :   -0.150034
  39 H :    0.156414
  40 C :   -0.107486
  41 H :    0.167668
  42 C :   -0.308794
  43 C :   -0.257616
  44 H :    0.126578
  45 H :    0.131083
  46 H :    0.129330
  47 C :   -0.260641
  48 H :    0.133869
  49 H :    0.129767
  50 H :    0.132362
  51 C :   -0.254115
  52 H :    0.128369
  53 H :    0.132370
  54 H :    0.131330
  55 C :   -0.370859
  56 C :   -0.121664
  57 C :   -0.095877
  58 H :    0.166325
  59 C :   -0.142480
  60 H :    0.157534
  61 C :   -0.137905
  62 H :    0.156814
  63 C :   -0.143959
  64 H :    0.157481
  65 C :   -0.106099
  66 H :    0.162511

-------------------------------
LOEWDIN REDUCED ORBITAL CHARGES
-------------------------------
  0 O s       :     3.397309  s :     3.397309
      pz      :     1.506020  p :     4.528783
      px      :     1.425518
      py      :     1.597246
      dz2     :     0.021557  d :     0.066002
      dxz     :     0.012997
      dyz     :     0.020599
      dx2y2   :     0.005956
      dxy     :     0.004893
      f0      :     0.001306  f :     0.005781
      f+1     :     0.000779
      f-1     :     0.001654
      f+2     :     0.000927
      f-2     :     0.000838
      f+3     :     0.000144
      f-3     :     0.000133
  1 O s       :     3.396151  s :     3.396151
      pz      :     1.459182  p :     4.520588
      px      :     1.548776
      py      :     1.512630
      dz2     :     0.008005  d :     0.066741
      dxz     :     0.008601
      dyz     :     0.009901
      dx2y2   :     0.018128
      dxy     :     0.022106
      f0      :     0.000483  f :     0.005747
      f+1     :     0.000501
      f-1     :     0.000534
      f+2     :     0.000248
      f-2     :     0.000984
      f+3     :     0.001440
      f-3     :     0.001556
  2 N s       :     2.917374  s :     2.917374
      pz      :     1.159853  p :     3.643885
      px      :     1.321773
      py      :     1.162260
      dz2     :     0.048847  d :     0.219850
      dxz     :     0.019589
      dyz     :     0.066818
      dx2y2   :     0.046550
      dxy     :     0.038046
      f0      :     0.001890  f :     0.014509
      f+1     :     0.001352
      f-1     :     0.002526
      f+2     :     0.002723
      f-2     :     0.001426
      f+3     :     0.002220
      f-3     :     0.002371
  3 H s       :     0.676204  s :     0.676204
      pz      :     0.066806  p :     0.125737
      px      :     0.039534
      py      :     0.019396
  4 N s       :     2.868984  s :     2.868984
      pz      :     1.279504  p :     3.529576
      px      :     1.092743
      py      :     1.157329
      dz2     :     0.028126  d :     0.283817
      dxz     :     0.041486
      dyz     :     0.044738
      dx2y2   :     0.089146
      dxy     :     0.080322
      f0      :     0.002118  f :     0.019218
      f+1     :     0.001647
      f-1     :     0.001988
      f+2     :     0.002898
      f-2     :     0.002988
      f+3     :     0.003006
      f-3     :     0.004574
  5 C s       :     2.737732  s :     2.737732
      pz      :     0.959008  p :     2.668580
      px      :     0.767129
      py      :     0.942443
      dz2     :     0.227819  d :     0.896499
      dxz     :     0.126489
      dyz     :     0.256445
      dx2y2   :     0.125145
      dxy     :     0.160601
      f0      :     0.034472  f :     0.131887
      f+1     :     0.015997
      f-1     :     0.019802
      f+2     :     0.025600
      f-2     :     0.011890
      f+3     :     0.013935
      f-3     :     0.010190
  6 C s       :     2.723433  s :     2.723433
      pz      :     1.001957  p :     2.841968
      px      :     0.840968
      py      :     0.999043
      dz2     :     0.081164  d :     0.521345
      dxz     :     0.111683
      dyz     :     0.102768
      dx2y2   :     0.121659
      dxy     :     0.104071
      f0      :     0.007387  f :     0.060716
      f+1     :     0.008263
      f-1     :     0.006100
      f+2     :     0.009494
      f-2     :     0.007765
      f+3     :     0.010680
      f-3     :     0.011026
  7 H s       :     0.753923  s :     0.753923
      pz      :     0.028652  p :     0.062174
      px      :     0.015482
      py      :     0.018041
  8 C s       :     2.700064  s :     2.700064
      pz      :     0.992437  p :     2.854869
      px      :     0.915474
      py      :     0.946958
      dz2     :     0.117123  d :     0.521566
      dxz     :     0.080637
      dyz     :     0.126645
      dx2y2   :     0.105950
      dxy     :     0.091211
      f0      :     0.008673  f :     0.058674
      f+1     :     0.007215
      f-1     :     0.008250
      f+2     :     0.011170
      f-2     :     0.008565
      f+3     :     0.006906
      f-3     :     0.007896
  9 C s       :     2.756487  s :     2.756487
      pz      :     0.959098  p :     2.910580
      px      :     0.910611
      py      :     1.040871
      dz2     :     0.060662  d :     0.393442
      dxz     :     0.059748
      dyz     :     0.109521
      dx2y2   :     0.082476
      dxy     :     0.081035
      f0      :     0.006871  f :     0.043455
      f+1     :     0.003910
      f-1     :     0.006195
      f+2     :     0.007100
      f-2     :     0.006202
      f+3     :     0.005312
      f-3     :     0.007865
 10 H s       :     0.777966  s :     0.777966
      pz      :     0.025308  p :     0.061709
      px      :     0.022674
      py      :     0.013726
 11 C s       :     2.763805  s :     2.763805
      pz      :     0.973774  p :     2.950589
      px      :     0.950400
      py      :     1.026414
      dz2     :     0.060954  d :     0.391715
      dxz     :     0.045143
      dyz     :     0.123223
      dx2y2   :     0.075808
      dxy     :     0.086587
      f0      :     0.006976  f :     0.043310
      f+1     :     0.005532
      f-1     :     0.004499
      f+2     :     0.007069
      f-2     :     0.006088
      f+3     :     0.006711
      f-3     :     0.006435
 12 H s       :     0.784264  s :     0.784264
      pz      :     0.024562  p :     0.060241
      px      :     0.014684
      py      :     0.020994
 13 C s       :     2.765518  s :     2.765518
      pz      :     1.010648  p :     2.945171
      px      :     0.943541
      py      :     0.990981
      dz2     :     0.111994  d :     0.393509
      dxz     :     0.072326
      dyz     :     0.075338
      dx2y2   :     0.073767
      dxy     :     0.060083
      f0      :     0.005594  f :     0.043447
      f+1     :     0.006443
      f-1     :     0.007338
      f+2     :     0.008040
      f-2     :     0.007593
      f+3     :     0.004322
      f-3     :     0.004118
 14 H s       :     0.785001  s :     0.785001
      pz      :     0.011521  p :     0.060219
      px      :     0.014808
      py      :     0.033890
 15 C s       :     2.764260  s :     2.764260
      pz      :     0.973914  p :     2.952212
      px      :     0.928455
      py      :     1.049844
      dz2     :     0.061147  d :     0.390974
      dxz     :     0.057727
      dyz     :     0.107802
      dx2y2   :     0.082889
      dxy     :     0.081409
      f0      :     0.006798  f :     0.043271
      f+1     :     0.004092
      f-1     :     0.006005
      f+2     :     0.007099
      f-2     :     0.006057
      f+3     :     0.005283
      f-3     :     0.007937
 16 H s       :     0.784457  s :     0.784457
      pz      :     0.024865  p :     0.060307
      px      :     0.022164
      py      :     0.013278
 17 C s       :     2.757083  s :     2.757083
      pz      :     0.958448  p :     2.917785
      px      :     0.938513
      py      :     1.020823
      dz2     :     0.061204  d :     0.393138
      dxz     :     0.044681
      dyz     :     0.122771
      dx2y2   :     0.078676
      dxy     :     0.085806
      f0      :     0.006931  f :     0.043097
      f+1     :     0.005458
      f-1     :     0.004515
      f+2     :     0.007080
      f-2     :     0.005899
      f+3     :     0.006739
      f-3     :     0.006475
 18 H s       :     0.778556  s :     0.778556
      pz      :     0.024653  p :     0.060484
      px      :     0.014513
      py      :     0.021318
 19 C s       :     2.697484  s :     2.697484
      pz      :     0.953426  p :     2.886398
      px      :     1.004232
      py      :     0.928740
      dz2     :     0.123761  d :     0.719682
      dxz     :     0.159236
      dyz     :     0.167920
      dx2y2   :     0.147065
      dxy     :     0.121701
      f0      :     0.011140  f :     0.086348
      f+1     :     0.009442
      f-1     :     0.015575
      f+2     :     0.012696
      f-2     :     0.015252
      f+3     :     0.011249
      f-3     :     0.010994
 20 C s       :     2.827894  s :     2.827894
      pz      :     1.058817  p :     3.153278
      px      :     1.070966
      py      :     1.023494
      dz2     :     0.032808  d :     0.260585
      dxz     :     0.057348
      dyz     :     0.065939
      dx2y2   :     0.058582
      dxy     :     0.045908
      f0      :     0.002429  f :     0.024500
      f+1     :     0.002117
      f-1     :     0.004971
      f+2     :     0.003572
      f-2     :     0.003243
      f+3     :     0.005229
      f-3     :     0.002938
 21 H s       :     0.806445  s :     0.806445
      pz      :     0.027519  p :     0.062552
      px      :     0.022279
      py      :     0.012754
 22 H s       :     0.802175  s :     0.802175
      pz      :     0.022495  p :     0.062474
      px      :     0.015515
      py      :     0.024464
 23 H s       :     0.806790  s :     0.806790
      pz      :     0.015475  p :     0.062532
      px      :     0.033357
      py      :     0.013700
 24 C s       :     2.827318  s :     2.827318
      pz      :     1.068818  p :     3.156985
      px      :     1.015766
      py      :     1.072401
      dz2     :     0.018675  d :     0.257901
      dxz     :     0.079223
      dyz     :     0.052253
      dx2y2   :     0.063705
      dxy     :     0.044044
      f0      :     0.002702  f :     0.024171
      f+1     :     0.005489
      f-1     :     0.001004
      f+2     :     0.003925
      f-2     :     0.002227
      f+3     :     0.004043
      f-3     :     0.004782
 25 H s       :     0.809668  s :     0.809668
      pz      :     0.018991  p :     0.064421
      px      :     0.013058
      py      :     0.032373
 26 H s       :     0.804155  s :     0.804155
      pz      :     0.021984  p :     0.062356
      px      :     0.014807
      py      :     0.025566
 27 H s       :     0.808453  s :     0.808453
      pz      :     0.027801  p :     0.062387
      px      :     0.020851
      py      :     0.013735
 28 C s       :     2.826225  s :     2.826225
      pz      :     1.036254  p :     3.157879
      px      :     1.046805
      py      :     1.074819
      dz2     :     0.046423  d :     0.258388
      dxz     :     0.046623
      dyz     :     0.081604
      dx2y2   :     0.062116
      dxy     :     0.021622
      f0      :     0.005601  f :     0.024219
      f+1     :     0.004183
      f-1     :     0.002172
      f+2     :     0.003577
      f-2     :     0.004228
      f+3     :     0.001980
      f-3     :     0.002477
 29 H s       :     0.807716  s :     0.807716
      pz      :     0.014829  p :     0.062726
      px      :     0.033046
      py      :     0.014851
 30 H s       :     0.804128  s :     0.804128
      pz      :     0.022006  p :     0.062309
      px      :     0.015504
      py      :     0.024798
 31 H s       :     0.809203  s :     0.809203
      pz      :     0.018238  p :     0.064310
      px      :     0.013196
      py      :     0.032876
 32 C s       :     2.693482  s :     2.693482
      pz      :     1.003174  p :     2.793991
      px      :     0.902601
      py      :     0.888216
      dz2     :     0.123220  d :     0.583278
      dxz     :     0.103608
      dyz     :     0.129996
      dx2y2   :     0.096632
      dxy     :     0.129822
      f0      :     0.010745  f :     0.072507
      f+1     :     0.008023
      f-1     :     0.009709
      f+2     :     0.006867
      f-2     :     0.015702
      f+3     :     0.009998
      f-3     :     0.011462
 33 C s       :     2.705217  s :     2.705217
      pz      :     0.919984  p :     2.798374
      px      :     0.934455
      py      :     0.943934
      dz2     :     0.110874  d :     0.500158
      dxz     :     0.089236
      dyz     :     0.107057
      dx2y2   :     0.096207
      dxy     :     0.096784
      f0      :     0.009947  f :     0.054224
      f+1     :     0.007787
      f-1     :     0.005810
      f+2     :     0.006108
      f-2     :     0.010007
      f+3     :     0.005665
      f-3     :     0.008901
 34 C s       :     2.750161  s :     2.750161
      pz      :     0.973824  p :     2.921189
      px      :     0.944899
      py      :     1.002466
      dz2     :     0.061765  d :     0.391670
      dxz     :     0.082246
      dyz     :     0.085834
      dx2y2   :     0.090299
      dxy     :     0.071526
      f0      :     0.006903  f :     0.042701
      f+1     :     0.003716
      f-1     :     0.006096
      f+2     :     0.005130
      f-2     :     0.008054
      f+3     :     0.005764
      f-3     :     0.007037
 35 H s       :     0.776287  s :     0.776287
      pz      :     0.024624  p :     0.061528
      px      :     0.025024
      py      :     0.011881
 36 C s       :     2.762151  s :     2.762151
      pz      :     1.007626  p :     2.939210
      px      :     0.957322
      py      :     0.974263
      dz2     :     0.113594  d :     0.398590
      dxz     :     0.075196
      dyz     :     0.073684
      dx2y2   :     0.046106
      dxy     :     0.090011
      f0      :     0.005642  f :     0.044249
      f+1     :     0.006923
      f-1     :     0.007106
      f+2     :     0.007073
      f-2     :     0.008853
      f+3     :     0.004568
      f-3     :     0.004082
 37 H s       :     0.783470  s :     0.783470
      pz      :     0.011463  p :     0.060042
      px      :     0.021143
      py      :     0.027435
 38 C s       :     2.761127  s :     2.761127
      pz      :     0.971366  p :     2.950936
      px      :     0.988023
      py      :     0.991547
      dz2     :     0.062183  d :     0.393488
      dxz     :     0.061495
      dyz     :     0.104607
      dx2y2   :     0.088430
      dxy     :     0.076772
      f0      :     0.006903  f :     0.044483
      f+1     :     0.006318
      f-1     :     0.004071
      f+2     :     0.004891
      f-2     :     0.008566
      f+3     :     0.005134
      f-3     :     0.008601
 39 H s       :     0.783101  s :     0.783101
      pz      :     0.025306  p :     0.060484
      px      :     0.012222
      py      :     0.022956
 40 C s       :     2.757003  s :     2.757003
      pz      :     0.955491  p :     2.908989
      px      :     0.943249
      py      :     1.010249
      dz2     :     0.061979  d :     0.397590
      dxz     :     0.080034
      dyz     :     0.090544
      dx2y2   :     0.090786
      dxy     :     0.074247
      f0      :     0.007138  f :     0.043904
      f+1     :     0.003631
      f-1     :     0.006442
      f+2     :     0.004859
      f-2     :     0.008180
      f+3     :     0.006226
      f-3     :     0.007428
 41 H s       :     0.771043  s :     0.771043
      pz      :     0.024620  p :     0.061289
      px      :     0.024909
      py      :     0.011759
 42 C s       :     2.683572  s :     2.683572
      pz      :     0.955590  p :     2.918965
      px      :     0.986918
      py      :     0.976457
      dz2     :     0.127378  d :     0.637457
      dxz     :     0.099000
      dyz     :     0.152789
      dx2y2   :     0.121144
      dxy     :     0.137146
      f0      :     0.011967  f :     0.068800
      f+1     :     0.008064
      f-1     :     0.008181
      f+2     :     0.009113
      f-2     :     0.011324
      f+3     :     0.009974
      f-3     :     0.010177
 43 C s       :     2.824636  s :     2.824636
      pz      :     1.017845  p :     3.141456
      px      :     1.070694
      py      :     1.052917
      dz2     :     0.072450  d :     0.267353
      dxz     :     0.036521
      dyz     :     0.067590
      dx2y2   :     0.025408
      dxy     :     0.065384
      f0      :     0.003807  f :     0.024170
      f+1     :     0.004869
      f-1     :     0.004465
      f+2     :     0.003996
      f-2     :     0.003008
      f+3     :     0.001789
      f-3     :     0.002235
 44 H s       :     0.809727  s :     0.809727
      pz      :     0.013193  p :     0.063695
      px      :     0.023753
      py      :     0.026748
 45 H s       :     0.806722  s :     0.806722
      pz      :     0.026065  p :     0.062195
      px      :     0.014440
      py      :     0.021691
 46 H s       :     0.808267  s :     0.808267
      pz      :     0.013132  p :     0.062403
      px      :     0.032785
      py      :     0.016485
 47 C s       :     2.815506  s :     2.815506
      pz      :     1.063480  p :     3.146152
      px      :     1.048394
      py      :     1.034279
      dz2     :     0.036818  d :     0.274067
      dxz     :     0.022114
      dyz     :     0.089928
      dx2y2   :     0.079865
      dxy     :     0.045343
      f0      :     0.002167  f :     0.024916
      f+1     :     0.002977
      f-1     :     0.003671
      f+2     :     0.002112
      f-2     :     0.004217
      f+3     :     0.003754
      f-3     :     0.006018
 48 H s       :     0.804177  s :     0.804177
      pz      :     0.028564  p :     0.061954
      px      :     0.015471
      py      :     0.017919
 49 H s       :     0.805320  s :     0.805320
      pz      :     0.028250  p :     0.064913
      px      :     0.013723
      py      :     0.022940
 50 H s       :     0.802092  s :     0.802092
      pz      :     0.014533  p :     0.065546
      px      :     0.035513
      py      :     0.015499
 51 C s       :     2.822978  s :     2.822978
      pz      :     1.069049  p :     3.140763
      px      :     1.012551
      py      :     1.059163
      dz2     :     0.038504  d :     0.266195
      dxz     :     0.042385
      dyz     :     0.061015
      dx2y2   :     0.043399
      dxy     :     0.080893
      f0      :     0.002070  f :     0.024179
      f+1     :     0.003161
      f-1     :     0.003295
      f+2     :     0.004150
      f-2     :     0.001942
      f+3     :     0.005872
      f-3     :     0.003689
 52 H s       :     0.808457  s :     0.808457
      pz      :     0.013777  p :     0.063173
      px      :     0.023095
      py      :     0.026301
 53 H s       :     0.804147  s :     0.804147
      pz      :     0.030399  p :     0.063484
      px      :     0.012928
      py      :     0.020157
 54 H s       :     0.806544  s :     0.806544
      pz      :     0.026784  p :     0.062126
      px      :     0.013576
      py      :     0.021767
 55 C s       :     2.721947  s :     2.721947
      pz      :     0.782666  p :     2.637973
      px      :     0.969375
      py      :     0.885932
      dz2     :     0.119274  d :     0.877875
      dxz     :     0.117466
      dyz     :     0.161368
      dx2y2   :     0.276378
      dxy     :     0.203389
      f0      :     0.010701  f :     0.133064
      f+1     :     0.011908
      f-1     :     0.012059
      f+2     :     0.012296
      f-2     :     0.024430
      f+3     :     0.028352
      f-3     :     0.033319
 56 C s       :     2.703478  s :     2.703478
      pz      :     0.910186  p :     2.864316
      px      :     0.945183
      py      :     1.008947
      dz2     :     0.066296  d :     0.497521
      dxz     :     0.070221
      dyz     :     0.082751
      dx2y2   :     0.154300
      dxy     :     0.123953
      f0      :     0.004879  f :     0.056349
      f+1     :     0.006098
      f-1     :     0.004667
      f+2     :     0.010190
      f-2     :     0.006413
      f+3     :     0.009999
      f-3     :     0.014103
 57 C s       :     2.756187  s :     2.756187
      pz      :     0.911853  p :     2.906069
      px      :     1.026721
      py      :     0.967494
      dz2     :     0.050975  d :     0.390377
      dxz     :     0.082817
      dyz     :     0.041565
      dx2y2   :     0.107471
      dxy     :     0.107550
      f0      :     0.004284  f :     0.043243
      f+1     :     0.004568
      f-1     :     0.004046
      f+2     :     0.007664
      f-2     :     0.005272
      f+3     :     0.008766
      f-3     :     0.008645
 58 H s       :     0.769873  s :     0.769873
      pz      :     0.014983  p :     0.063801
      px      :     0.015239
      py      :     0.033579
 59 C s       :     2.763705  s :     2.763705
      pz      :     0.916588  p :     2.945355
      px      :     1.023321
      py      :     1.005445
      dz2     :     0.030409  d :     0.390124
      dxz     :     0.070788
      dyz     :     0.059737
      dx2y2   :     0.096362
      dxy     :     0.132828
      f0      :     0.003556  f :     0.043297
      f+1     :     0.004492
      f-1     :     0.004099
      f+2     :     0.007682
      f-2     :     0.004115
      f+3     :     0.008262
      f-3     :     0.011090
 60 H s       :     0.782106  s :     0.782106
      pz      :     0.020014  p :     0.060360
      px      :     0.018932
      py      :     0.021414
 61 C s       :     2.765688  s :     2.765688
      pz      :     0.921085  p :     2.936870
      px      :     0.986009
      py      :     1.029776
      dz2     :     0.054983  d :     0.391918
      dxz     :     0.039246
      dyz     :     0.078858
      dx2y2   :     0.125931
      dxy     :     0.092899
      f0      :     0.003771  f :     0.043430
      f+1     :     0.004328
      f-1     :     0.004706
      f+2     :     0.007260
      f-2     :     0.005988
      f+3     :     0.007212
      f-3     :     0.010164
 62 H s       :     0.782907  s :     0.782907
      pz      :     0.013532  p :     0.060279
      px      :     0.034062
      py      :     0.012686
 63 C s       :     2.763852  s :     2.763852
      pz      :     0.925840  p :     2.946779
      px      :     1.041152
      py      :     0.979787
      dz2     :     0.047526  d :     0.389870
      dxz     :     0.083283
      dyz     :     0.038629
      dx2y2   :     0.112700
      dxy     :     0.107732
      f0      :     0.004220  f :     0.043457
      f+1     :     0.004436
      f-1     :     0.003891
      f+2     :     0.007914
      f-2     :     0.005117
      f+3     :     0.008727
      f-3     :     0.009153
 64 H s       :     0.782126  s :     0.782126
      pz      :     0.014881  p :     0.060393
      px      :     0.014424
      py      :     0.031089
 65 C s       :     2.757037  s :     2.757037
      pz      :     0.901684  p :     2.914040
      px      :     1.026941
      py      :     0.985414
      dz2     :     0.029686  d :     0.391625
      dxz     :     0.070974
      dyz     :     0.059238
      dx2y2   :     0.097415
      dxy     :     0.134312
      f0      :     0.003634  f :     0.043398
      f+1     :     0.004415
      f-1     :     0.003944
      f+2     :     0.007568
      f-2     :     0.003975
      f+3     :     0.008429
      f-3     :     0.011432
 66 H s       :     0.776333  s :     0.776333
      pz      :     0.019578  p :     0.061156
      px      :     0.020037
      py      :     0.021541


                      *****************************
                      * MAYER POPULATION ANALYSIS *
                      *****************************

  NA   - Mulliken gross atomic population
  ZA   - Total nuclear charge
  QA   - Mulliken gross atomic charge
  VA   - Mayer's total valence
  BVA  - Mayer's bonded valence
  FA   - Mayer's free valence

  ATOM       NA         ZA         QA         VA         BVA        FA
  0 O      8.5120     8.0000    -0.5120     1.9908     1.9908    -0.0000
  1 O      8.5289     8.0000    -0.5289     1.9665     1.9665    -0.0000
  2 N      7.1723     7.0000    -0.1723     3.1984     3.1984     0.0000
  3 H      0.7264     1.0000     0.2736     0.9506     0.9506     0.0000
  4 N      6.8767     7.0000     0.1233     3.0796     3.0796     0.0000
  5 C      5.8828     6.0000     0.1172     4.3614     4.3614    -0.0000
  6 C      5.8280     6.0000     0.1720     3.5244     3.5244    -0.0000
  7 H      0.8472     1.0000     0.1528     0.9976     0.9976    -0.0000
  8 C      5.8858     6.0000     0.1142     3.6621     3.6621     0.0000
  9 C      6.1841     6.0000    -0.1841     3.9034     3.9034     0.0000
 10 H      0.8328     1.0000     0.1672     0.9602     0.9602     0.0000
 11 C      6.1936     6.0000    -0.1936     3.9031     3.9031     0.0000
 12 H      0.8482     1.0000     0.1518     0.9639     0.9639     0.0000
 13 C      6.1430     6.0000    -0.1430     3.8628     3.8628    -0.0000
 14 H      0.8433     1.0000     0.1567     0.9600     0.9600    -0.0000
 15 C      6.1788     6.0000    -0.1788     3.8798     3.8798     0.0000
 16 H      0.8445     1.0000     0.1555     0.9624     0.9624     0.0000
 17 C      6.2481     6.0000    -0.2481     3.9327     3.9327     0.0000
 18 H      0.8460     1.0000     0.1540     0.9667     0.9667     0.0000
 19 C      5.8851     6.0000     0.1149     3.9440     3.9440     0.0000
 20 C      6.4391     6.0000    -0.4391     3.8552     3.8552    -0.0000
 21 H      0.8540     1.0000     0.1460     0.9727     0.9727    -0.0000
 22 H      0.8522     1.0000     0.1478     0.9737     0.9737     0.0000
 23 H      0.8494     1.0000     0.1506     0.9733     0.9733    -0.0000
 24 C      6.4208     6.0000    -0.4208     3.8394     3.8394    -0.0000
 25 H      0.8587     1.0000     0.1413     0.9885     0.9885     0.0000
 26 H      0.8568     1.0000     0.1432     0.9718     0.9718     0.0000
 27 H      0.8660     1.0000     0.1340     0.9798     0.9798    -0.0000
 28 C      6.4192     6.0000    -0.4192     3.8356     3.8356    -0.0000
 29 H      0.8578     1.0000     0.1422     0.9714     0.9714    -0.0000
 30 H      0.8524     1.0000     0.1476     0.9688     0.9688    -0.0000
 31 H      0.8596     1.0000     0.1404     0.9895     0.9895    -0.0000
 32 C      6.0315     6.0000    -0.0315     3.8618     3.8618    -0.0000
 33 C      6.0605     6.0000    -0.0605     3.7878     3.7878    -0.0000
 34 C      6.1857     6.0000    -0.1857     3.8191     3.8191    -0.0000
 35 H      0.8346     1.0000     0.1654     0.9643     0.9643     0.0000
 36 C      6.1984     6.0000    -0.1984     3.9120     3.9120    -0.0000
 37 H      0.8462     1.0000     0.1538     0.9631     0.9631    -0.0000
 38 C      6.1239     6.0000    -0.1239     3.7916     3.7916    -0.0000
 39 H      0.8465     1.0000     0.1535     0.9634     0.9634    -0.0000
 40 C      6.2005     6.0000    -0.2005     3.9798     3.9798    -0.0000
 41 H      0.8523     1.0000     0.1477     0.9787     0.9787     0.0000
 42 C      5.7649     6.0000     0.2351     3.8117     3.8117    -0.0000
 43 C      6.4408     6.0000    -0.4408     3.8575     3.8575    -0.0000
 44 H      0.8584     1.0000     0.1416     0.9726     0.9726    -0.0000
 45 H      0.8587     1.0000     0.1413     0.9719     0.9719     0.0000
 46 H      0.8553     1.0000     0.1447     0.9722     0.9722     0.0000
 47 C      6.5089     6.0000    -0.5089     3.9830     3.9830    -0.0000
 48 H      0.8575     1.0000     0.1425     0.9734     0.9734     0.0000
 49 H      0.8802     1.0000     0.1198     0.9943     0.9943    -0.0000
 50 H      0.8635     1.0000     0.1365     0.9868     0.9868     0.0000
 51 C      6.4408     6.0000    -0.4408     3.8831     3.8831    -0.0000
 52 H      0.8593     1.0000     0.1407     0.9726     0.9726     0.0000
 53 H      0.8488     1.0000     0.1512     0.9653     0.9653    -0.0000
 54 H      0.8616     1.0000     0.1384     0.9719     0.9719    -0.0000
 55 C      5.6261     6.0000     0.3739     3.9204     3.9204    -0.0000
 56 C      5.9057     6.0000     0.0943     3.7179     3.7179     0.0000
 57 C      6.1943     6.0000    -0.1943     3.9055     3.9055    -0.0000
 58 H      0.8416     1.0000     0.1584     0.9675     0.9675    -0.0000
 59 C      6.1668     6.0000    -0.1668     3.8943     3.8943     0.0000
 60 H      0.8414     1.0000     0.1586     0.9619     0.9619     0.0000
 61 C      6.1403     6.0000    -0.1403     3.8856     3.8856     0.0000
 62 H      0.8396     1.0000     0.1604     0.9597     0.9597    -0.0000
 63 C      6.1583     6.0000    -0.1583     3.8813     3.8813     0.0000
 64 H      0.8417     1.0000     0.1583     0.9632     0.9632     0.0000
 65 C      6.2385     6.0000    -0.2385     3.9486     3.9486     0.0000
 66 H      0.8331     1.0000     0.1669     0.9749     0.9749     0.0000

  Mayer bond orders larger than 0.100000
B(  0-O ,  5-C ) :   1.8350 B(  1-O , 55-C ) :   1.7206 B(  2-N ,  3-H ) :   0.8570 
B(  2-N ,  5-C ) :   1.4161 B(  2-N , 19-C ) :   0.9172 B(  4-N ,  6-C ) :   0.9041 
B(  4-N , 32-C ) :   0.8632 B(  4-N , 55-C ) :   1.2702 B(  5-C ,  6-C ) :   0.9300 
B(  6-C ,  7-H ) :   0.9339 B(  6-C ,  8-C ) :   0.8202 B(  8-C ,  9-C ) :   1.3010 
B(  8-C , 17-C ) :   1.3514 B(  9-C , 10-H ) :   0.9583 B(  9-C , 11-C ) :   1.4217 
B( 11-C , 12-H ) :   0.9830 B( 11-C , 13-C ) :   1.3658 B( 13-C , 14-H ) :   0.9743 
B( 13-C , 15-C ) :   1.3918 B( 15-C , 16-H ) :   0.9793 B( 15-C , 17-C ) :   1.3980 
B( 17-C , 18-H ) :   0.9778 B( 19-C , 20-C ) :   0.9596 B( 19-C , 24-C ) :   0.9764 
B( 19-C , 28-C ) :   0.9770 B( 20-C , 21-H ) :   0.9646 B( 20-C , 22-H ) :   0.9661 
B( 20-C , 23-H ) :   0.9677 B( 24-C , 25-H ) :   0.9637 B( 24-C , 26-H ) :   0.9625 
B( 24-C , 27-H ) :   0.9655 B( 28-C , 29-H ) :   0.9616 B( 28-C , 30-H ) :   0.9598 
B( 28-C , 31-H ) :   0.9636 B( 32-C , 33-C ) :   1.3661 B( 32-C , 40-C ) :   1.4666 
B( 33-C , 34-C ) :   1.2613 B( 33-C , 42-C ) :   1.0067 B( 34-C , 35-H ) :   0.9639 
B( 34-C , 36-C ) :   1.4519 B( 36-C , 37-H ) :   0.9847 B( 36-C , 38-C ) :   1.3115 
B( 38-C , 39-H ) :   0.9847 B( 38-C , 40-C ) :   1.4031 B( 40-C , 41-H ) :   0.9935 
B( 42-C , 43-C ) :   0.9187 B( 42-C , 47-C ) :   0.9627 B( 42-C , 51-C ) :   0.9270 
B( 43-C , 44-H ) :   0.9593 B( 43-C , 45-H ) :   0.9635 B( 43-C , 46-H ) :   0.9724 
B( 47-C , 48-H ) :   0.9705 B( 47-C , 49-H ) :   0.9595 B( 47-C , 50-H ) :   0.9502 
B( 51-C , 52-H ) :   0.9591 B( 51-C , 53-H ) :   0.9760 B( 51-C , 54-H ) :   0.9611 
B( 55-C , 56-C ) :   0.9508 B( 56-C , 57-C ) :   1.3327 B( 56-C , 65-C ) :   1.3518 
B( 57-C , 58-H ) :   0.9710 B( 57-C , 59-C ) :   1.4149 B( 59-C , 60-H ) :   0.9751 
B( 59-C , 61-C ) :   1.3876 B( 61-C , 62-H ) :   0.9707 B( 61-C , 63-C ) :   1.3771 
B( 63-C , 64-H ) :   0.9753 B( 63-C , 65-C ) :   1.4242 B( 65-C , 66-H ) :   0.9624 


-------
TIMINGS
-------

Total SCF time: 0 days 0 hours 5 min 42 sec 

Total time                  ....     342.577 sec
Sum of individual times     ....     330.230 sec  ( 96.4%)

Fock matrix formation       ....     298.452 sec  ( 87.1%)
  Split-RI-J                ....      24.579 sec  (  8.2% of F)
  Chain of spheres X        ....     190.414 sec  ( 63.8% of F)
  XC integration            ....      31.141 sec  ( 10.4% of F)
    Basis function eval.    ....       2.598 sec  (  8.3% of XC)
    Density eval.           ....       7.100 sec  ( 22.8% of XC)
    XC-Functional eval.     ....       0.258 sec  (  0.8% of XC)
    XC-Potential eval.      ....       4.128 sec  ( 13.3% of XC)
Diagonalization             ....       4.486 sec  (  1.3%)
Density matrix formation    ....       1.014 sec  (  0.3%)
Population analysis         ....       1.137 sec  (  0.3%)
Initial guess               ....       2.834 sec  (  0.8%)
Orbital Transformation      ....       0.000 sec  (  0.0%)
Orbital Orthonormalization  ....       0.000 sec  (  0.0%)
DIIS solution               ....       6.577 sec  (  1.9%)
SOSCF solution              ....       5.967 sec  (  1.7%)
Grid generation             ....       9.762 sec  (  2.8%)

Maximum memory used throughout the entire SCF-calculation: 397.2 MB
[1710417328.672558] [node007:3721591:0]          mpool.c:43   UCX  WARN  object 0x144a63c0 was not returned to mpool ucp_requests
[1710417328.672575] [node007:3721591:0]          mpool.c:43   UCX  WARN  object 0x144a6580 was not returned to mpool ucp_requests
[1710417328.672579] [node007:3721591:0]          mpool.c:43   UCX  WARN  object 0x144a6740 was not returned to mpool ucp_requests
[1710417328.672581] [node007:3721591:0]          mpool.c:43   UCX  WARN  object 0x144a6900 was not returned to mpool ucp_requests
[1710417328.672584] [node007:3721591:0]          mpool.c:43   UCX  WARN  object 0x144a6ac0 was not returned to mpool ucp_requests
[1710417328.672586] [node007:3721591:0]          mpool.c:43   UCX  WARN  object 0x144a6c80 was not returned to mpool ucp_requests
[1710417328.672588] [node007:3721591:0]          mpool.c:43   UCX  WARN  object 0x144a6e40 was not returned to mpool ucp_requests
[1710417328.672591] [node007:3721591:0]          mpool.c:43   UCX  WARN  object 0x144a7000 was not returned to mpool ucp_requests
[1710417328.674455] [node007:3721595:0]          mpool.c:43   UCX  WARN  object 0x13efd300 was not returned to mpool ucp_requests
[1710417328.674466] [node007:3721595:0]          mpool.c:43   UCX  WARN  object 0x13efd4c0 was not returned to mpool ucp_requests
[1710417328.674469] [node007:3721595:0]          mpool.c:43   UCX  WARN  object 0x13efd680 was not returned to mpool ucp_requests
[1710417328.674471] [node007:3721595:0]          mpool.c:43   UCX  WARN  object 0x13efd840 was not returned to mpool ucp_requests
[1710417328.674474] [node007:3721595:0]          mpool.c:43   UCX  WARN  object 0x13efda00 was not returned to mpool ucp_requests
[1710417328.674476] [node007:3721595:0]          mpool.c:43   UCX  WARN  object 0x13efdbc0 was not returned to mpool ucp_requests
[1710417328.674479] [node007:3721595:0]          mpool.c:43   UCX  WARN  object 0x13efdd80 was not returned to mpool ucp_requests
[1710417328.674481] [node007:3721595:0]          mpool.c:43   UCX  WARN  object 0x13efdf40 was not returned to mpool ucp_requests
[1710417328.680835] [node007:3721601:0]          mpool.c:43   UCX  WARN  object 0x13b92400 was not returned to mpool ucp_requests
[1710417328.680848] [node007:3721601:0]          mpool.c:43   UCX  WARN  object 0x13b925c0 was not returned to mpool ucp_requests
[1710417328.680853] [node007:3721601:0]          mpool.c:43   UCX  WARN  object 0x13b92780 was not returned to mpool ucp_requests
[1710417328.680856] [node007:3721601:0]          mpool.c:43   UCX  WARN  object 0x13b92940 was not returned to mpool ucp_requests
[1710417328.680863] [node007:3721601:0]          mpool.c:43   UCX  WARN  object 0x13b92b00 was not returned to mpool ucp_requests
[1710417328.680867] [node007:3721601:0]          mpool.c:43   UCX  WARN  object 0x13b92cc0 was not returned to mpool ucp_requests
[1710417328.680870] [node007:3721601:0]          mpool.c:43   UCX  WARN  object 0x13b92e80 was not returned to mpool ucp_requests
[1710417328.680874] [node007:3721601:0]          mpool.c:43   UCX  WARN  object 0x13b93040 was not returned to mpool ucp_requests
[1710417328.680938] [node007:3721605:0]          mpool.c:43   UCX  WARN  object 0x145eb180 was not returned to mpool ucp_requests
[1710417328.680948] [node007:3721605:0]          mpool.c:43   UCX  WARN  object 0x145eb500 was not returned to mpool ucp_requests
[1710417328.682420] [node007:3721592:0]          mpool.c:43   UCX  WARN  object 0x13fbd380 was not returned to mpool ucp_requests
[1710417328.682431] [node007:3721592:0]          mpool.c:43   UCX  WARN  object 0x13fbd8c0 was not returned to mpool ucp_requests
[1710417328.682435] [node007:3721592:0]          mpool.c:43   UCX  WARN  object 0x13fbda80 was not returned to mpool ucp_requests
[1710417328.682438] [node007:3721592:0]          mpool.c:43   UCX  WARN  object 0x13fbdc40 was not returned to mpool ucp_requests
[1710417328.682441] [node007:3721592:0]          mpool.c:43   UCX  WARN  object 0x13fbde00 was not returned to mpool ucp_requests
[1710417328.682445] [node007:3721592:0]          mpool.c:43   UCX  WARN  object 0x13fbdfc0 was not returned to mpool ucp_requests
[1710417328.680977] [node007:3721594:0]          mpool.c:43   UCX  WARN  object 0x13577300 was not returned to mpool ucp_requests
[1710417328.680994] [node007:3721594:0]          mpool.c:43   UCX  WARN  object 0x135774c0 was not returned to mpool ucp_requests
[1710417328.680998] [node007:3721594:0]          mpool.c:43   UCX  WARN  object 0x13577680 was not returned to mpool ucp_requests
[1710417328.681002] [node007:3721594:0]          mpool.c:43   UCX  WARN  object 0x13577840 was not returned to mpool ucp_requests
[1710417328.681005] [node007:3721594:0]          mpool.c:43   UCX  WARN  object 0x13577a00 was not returned to mpool ucp_requests
[1710417328.681008] [node007:3721594:0]          mpool.c:43   UCX  WARN  object 0x13577bc0 was not returned to mpool ucp_requests
[1710417328.681012] [node007:3721594:0]          mpool.c:43   UCX  WARN  object 0x13577d80 was not returned to mpool ucp_requests
[1710417328.681015] [node007:3721594:0]          mpool.c:43   UCX  WARN  object 0x13577f40 was not returned to mpool ucp_requests
[1710417328.682434] [node007:3721599:0]          mpool.c:43   UCX  WARN  object 0x12c8f3c0 was not returned to mpool ucp_requests
[1710417328.682445] [node007:3721599:0]          mpool.c:43   UCX  WARN  object 0x12c8f580 was not returned to mpool ucp_requests
[1710417328.682449] [node007:3721599:0]          mpool.c:43   UCX  WARN  object 0x12c8f740 was not returned to mpool ucp_requests
[1710417328.682452] [node007:3721599:0]          mpool.c:43   UCX  WARN  object 0x12c8f900 was not returned to mpool ucp_requests
[1710417328.682455] [node007:3721599:0]          mpool.c:43   UCX  WARN  object 0x12c8fac0 was not returned to mpool ucp_requests
[1710417328.682459] [node007:3721599:0]          mpool.c:43   UCX  WARN  object 0x12c8fc80 was not returned to mpool ucp_requests
[1710417328.682463] [node007:3721599:0]          mpool.c:43   UCX  WARN  object 0x12c8fe40 was not returned to mpool ucp_requests
[1710417328.682466] [node007:3721599:0]          mpool.c:43   UCX  WARN  object 0x12c90000 was not returned to mpool ucp_requests
[1710417328.680999] [node007:3721604:0]          mpool.c:43   UCX  WARN  object 0x12aed400 was not returned to mpool ucp_requests
[1710417328.681009] [node007:3721604:0]          mpool.c:43   UCX  WARN  object 0x12aed5c0 was not returned to mpool ucp_requests
[1710417328.681012] [node007:3721604:0]          mpool.c:43   UCX  WARN  object 0x12aed780 was not returned to mpool ucp_requests
[1710417328.681015] [node007:3721604:0]          mpool.c:43   UCX  WARN  object 0x12aed940 was not returned to mpool ucp_requests
[1710417328.681017] [node007:3721604:0]          mpool.c:43   UCX  WARN  object 0x12aedb00 was not returned to mpool ucp_requests
[1710417328.681020] [node007:3721604:0]          mpool.c:43   UCX  WARN  object 0x12aedcc0 was not returned to mpool ucp_requests
[1710417328.681022] [node007:3721604:0]          mpool.c:43   UCX  WARN  object 0x12aede80 was not returned to mpool ucp_requests
[1710417328.681024] [node007:3721604:0]          mpool.c:43   UCX  WARN  object 0x12aee040 was not returned to mpool ucp_requests
[1710417328.680993] [node007:3721607:0]          mpool.c:43   UCX  WARN  object 0x12dafd40 was not returned to mpool ucp_requests
[1710417328.681009] [node007:3721607:0]          mpool.c:43   UCX  WARN  object 0x12db0600 was not returned to mpool ucp_requests
[1710417328.681012] [node007:3721607:0]          mpool.c:43   UCX  WARN  object 0x12db07c0 was not returned to mpool ucp_requests
[1710417328.681015] [node007:3721607:0]          mpool.c:43   UCX  WARN  object 0x12db0980 was not returned to mpool ucp_requests
[1710417328.681017] [node007:3721607:0]          mpool.c:43   UCX  WARN  object 0x12db0b40 was not returned to mpool ucp_requests
[1710417328.681019] [node007:3721607:0]          mpool.c:43   UCX  WARN  object 0x12db0d00 was not returned to mpool ucp_requests
[1710417328.681021] [node007:3721607:0]          mpool.c:43   UCX  WARN  object 0x12db0ec0 was not returned to mpool ucp_requests
[1710417328.681640] [node007:3721608:0]          mpool.c:43   UCX  WARN  object 0x1428b600 was not returned to mpool ucp_requests
[1710417328.681650] [node007:3721608:0]          mpool.c:43   UCX  WARN  object 0x1428b7c0 was not returned to mpool ucp_requests
[1710417328.681653] [node007:3721608:0]          mpool.c:43   UCX  WARN  object 0x1428b980 was not returned to mpool ucp_requests
[1710417328.681656] [node007:3721608:0]          mpool.c:43   UCX  WARN  object 0x1428bb40 was not returned to mpool ucp_requests
[1710417328.681658] [node007:3721608:0]          mpool.c:43   UCX  WARN  object 0x1428bd00 was not returned to mpool ucp_requests
[1710417328.681660] [node007:3721608:0]          mpool.c:43   UCX  WARN  object 0x1428bec0 was not returned to mpool ucp_requests
[1710417328.681662] [node007:3721608:0]          mpool.c:43   UCX  WARN  object 0x1428c080 was not returned to mpool ucp_requests
[1710417328.680953] [node007:3721605:0]          mpool.c:43   UCX  WARN  object 0x145eb880 was not returned to mpool ucp_requests
[1710417328.680956] [node007:3721605:0]          mpool.c:43   UCX  WARN  object 0x145eba40 was not returned to mpool ucp_requests
[1710417328.680960] [node007:3721605:0]          mpool.c:43   UCX  WARN  object 0x145ebc00 was not returned to mpool ucp_requests
[1710417328.680964] [node007:3721605:0]          mpool.c:43   UCX  WARN  object 0x145ebdc0 was not returned to mpool ucp_requests
[1710417328.680967] [node007:3721605:0]          mpool.c:43   UCX  WARN  object 0x145ebf80 was not returned to mpool ucp_requests
[1710417328.680945] [node007:3721589:0]          mpool.c:43   UCX  WARN  object 0x12bb33c0 was not returned to mpool ucp_requests
[1710417328.680957] [node007:3721589:0]          mpool.c:43   UCX  WARN  object 0x12bb3580 was not returned to mpool ucp_requests
[1710417328.680961] [node007:3721589:0]          mpool.c:43   UCX  WARN  object 0x12bb3740 was not returned to mpool ucp_requests
[1710417328.680963] [node007:3721589:0]          mpool.c:43   UCX  WARN  object 0x12bb3900 was not returned to mpool ucp_requests
[1710417328.680966] [node007:3721589:0]          mpool.c:43   UCX  WARN  object 0x12bb3ac0 was not returned to mpool ucp_requests
[1710417328.680968] [node007:3721589:0]          mpool.c:43   UCX  WARN  object 0x12bb3c80 was not returned to mpool ucp_requests
[1710417328.680970] [node007:3721589:0]          mpool.c:43   UCX  WARN  object 0x12bb3e40 was not returned to mpool ucp_requests
[1710417328.680973] [node007:3721589:0]          mpool.c:43   UCX  WARN  object 0x12bb4000 was not returned to mpool ucp_requests
[1710417328.682498] [node007:3721602:0]          mpool.c:43   UCX  WARN  object 0x12cade80 was not returned to mpool ucp_requests
[1710417328.682510] [node007:3721602:0]          mpool.c:43   UCX  WARN  object 0x12cae3c0 was not returned to mpool ucp_requests
[1710417328.682515] [node007:3721602:0]          mpool.c:43   UCX  WARN  object 0x12cae580 was not returned to mpool ucp_requests
[1710417328.682518] [node007:3721602:0]          mpool.c:43   UCX  WARN  object 0x12cae740 was not returned to mpool ucp_requests
[1710417328.682521] [node007:3721602:0]          mpool.c:43   UCX  WARN  object 0x12cae900 was not returned to mpool ucp_requests
[1710417328.682523] [node007:3721602:0]          mpool.c:43   UCX  WARN  object 0x12caeac0 was not returned to mpool ucp_requests
[1710417328.682526] [node007:3721602:0]          mpool.c:43   UCX  WARN  object 0x12caec80 was not returned to mpool ucp_requests
[1710417328.682529] [node007:3721602:0]          mpool.c:43   UCX  WARN  object 0x12caee40 was not returned to mpool ucp_requests
[1710417328.682532] [node007:3721602:0]          mpool.c:43   UCX  WARN  object 0x12caf000 was not returned to mpool ucp_requests
[1710417328.686522] [node007:3721603:0]          mpool.c:43   UCX  WARN  object 0x14732040 was not returned to mpool ucp_requests
[1710417328.686532] [node007:3721603:0]          mpool.c:43   UCX  WARN  object 0x147323c0 was not returned to mpool ucp_requests
[1710417328.686536] [node007:3721603:0]          mpool.c:43   UCX  WARN  object 0x14732580 was not returned to mpool ucp_requests
[1710417328.686540] [node007:3721603:0]          mpool.c:43   UCX  WARN  object 0x14732740 was not returned to mpool ucp_requests
[1710417328.686543] [node007:3721603:0]          mpool.c:43   UCX  WARN  object 0x14732900 was not returned to mpool ucp_requests
[1710417328.686546] [node007:3721603:0]          mpool.c:43   UCX  WARN  object 0x14732ac0 was not returned to mpool ucp_requests
[1710417328.686550] [node007:3721603:0]          mpool.c:43   UCX  WARN  object 0x14732c80 was not returned to mpool ucp_requests
[1710417328.686553] [node007:3721603:0]          mpool.c:43   UCX  WARN  object 0x14733000 was not returned to mpool ucp_requests
[1710417328.686703] [node007:3721596:0]          mpool.c:43   UCX  WARN  object 0x12f82440 was not returned to mpool ucp_requests
[1710417328.686714] [node007:3721596:0]          mpool.c:43   UCX  WARN  object 0x12f82600 was not returned to mpool ucp_requests
[1710417328.686718] [node007:3721596:0]          mpool.c:43   UCX  WARN  object 0x12f827c0 was not returned to mpool ucp_requests
[1710417328.686722] [node007:3721596:0]          mpool.c:43   UCX  WARN  object 0x12f82980 was not returned to mpool ucp_requests
[1710417328.686725] [node007:3721596:0]          mpool.c:43   UCX  WARN  object 0x12f82b40 was not returned to mpool ucp_requests
[1710417328.686728] [node007:3721596:0]          mpool.c:43   UCX  WARN  object 0x12f82d00 was not returned to mpool ucp_requests
[1710417328.686731] [node007:3721596:0]          mpool.c:43   UCX  WARN  object 0x12f82ec0 was not returned to mpool ucp_requests
[1710417328.686734] [node007:3721596:0]          mpool.c:43   UCX  WARN  object 0x12f83080 was not returned to mpool ucp_requests
[1710417328.686694] [node007:3721598:0]          mpool.c:43   UCX  WARN  object 0x14324340 was not returned to mpool ucp_requests
[1710417328.686706] [node007:3721598:0]          mpool.c:43   UCX  WARN  object 0x14324500 was not returned to mpool ucp_requests
[1710417328.686710] [node007:3721598:0]          mpool.c:43   UCX  WARN  object 0x143246c0 was not returned to mpool ucp_requests
[1710417328.686713] [node007:3721598:0]          mpool.c:43   UCX  WARN  object 0x14324880 was not returned to mpool ucp_requests
[1710417328.686715] [node007:3721598:0]          mpool.c:43   UCX  WARN  object 0x14324a40 was not returned to mpool ucp_requests
[1710417328.686718] [node007:3721598:0]          mpool.c:43   UCX  WARN  object 0x14324c00 was not returned to mpool ucp_requests
[1710417328.686721] [node007:3721598:0]          mpool.c:43   UCX  WARN  object 0x14324dc0 was not returned to mpool ucp_requests
[1710417328.686723] [node007:3721598:0]          mpool.c:43   UCX  WARN  object 0x14324f80 was not returned to mpool ucp_requests
[1710417328.698158] [node007:3721606:0]          mpool.c:43   UCX  WARN  object 0x146ccd40 was not returned to mpool ucp_requests
[1710417328.698175] [node007:3721606:0]          mpool.c:43   UCX  WARN  object 0x146cd600 was not returned to mpool ucp_requests
[1710417328.698180] [node007:3721606:0]          mpool.c:43   UCX  WARN  object 0x146cd980 was not returned to mpool ucp_requests
[1710417328.698183] [node007:3721606:0]          mpool.c:43   UCX  WARN  object 0x146cdb40 was not returned to mpool ucp_requests
[1710417328.698186] [node007:3721606:0]          mpool.c:43   UCX  WARN  object 0x146cdd00 was not returned to mpool ucp_requests
[1710417328.698188] [node007:3721606:0]          mpool.c:43   UCX  WARN  object 0x146cdec0 was not returned to mpool ucp_requests
[1710417328.698191] [node007:3721606:0]          mpool.c:43   UCX  WARN  object 0x146ce080 was not returned to mpool ucp_requests
[1710417328.700524] [node007:3721600:0]          mpool.c:43   UCX  WARN  object 0x144a1400 was not returned to mpool ucp_requests
[1710417328.700536] [node007:3721600:0]          mpool.c:43   UCX  WARN  object 0x144a15c0 was not returned to mpool ucp_requests
[1710417328.700540] [node007:3721600:0]          mpool.c:43   UCX  WARN  object 0x144a1780 was not returned to mpool ucp_requests
[1710417328.700543] [node007:3721600:0]          mpool.c:43   UCX  WARN  object 0x144a1940 was not returned to mpool ucp_requests
[1710417328.700546] [node007:3721600:0]          mpool.c:43   UCX  WARN  object 0x144a1b00 was not returned to mpool ucp_requests
[1710417328.700549] [node007:3721600:0]          mpool.c:43   UCX  WARN  object 0x144a1cc0 was not returned to mpool ucp_requests
[1710417328.700552] [node007:3721600:0]          mpool.c:43   UCX  WARN  object 0x144a1e80 was not returned to mpool ucp_requests
[1710417328.700555] [node007:3721600:0]          mpool.c:43   UCX  WARN  object 0x144a2040 was not returned to mpool ucp_requests
[1710417328.700737] [node007:3721593:0]          mpool.c:43   UCX  WARN  object 0x139463c0 was not returned to mpool ucp_requests
[1710417328.700748] [node007:3721593:0]          mpool.c:43   UCX  WARN  object 0x13946580 was not returned to mpool ucp_requests
[1710417328.700752] [node007:3721593:0]          mpool.c:43   UCX  WARN  object 0x13946740 was not returned to mpool ucp_requests
[1710417328.700755] [node007:3721593:0]          mpool.c:43   UCX  WARN  object 0x13946900 was not returned to mpool ucp_requests
[1710417328.700757] [node007:3721593:0]          mpool.c:43   UCX  WARN  object 0x13946ac0 was not returned to mpool ucp_requests
[1710417328.700760] [node007:3721593:0]          mpool.c:43   UCX  WARN  object 0x13946c80 was not returned to mpool ucp_requests
[1710417328.700763] [node007:3721593:0]          mpool.c:43   UCX  WARN  object 0x13946e40 was not returned to mpool ucp_requests
[1710417328.700765] [node007:3721593:0]          mpool.c:43   UCX  WARN  object 0x13947000 was not returned to mpool ucp_requests
[1710417328.718395] [node007:3721590:0]          mpool.c:43   UCX  WARN  object 0x12f4e2c0 was not returned to mpool ucp_requests
[1710417328.718406] [node007:3721590:0]          mpool.c:43   UCX  WARN  object 0x12f4e640 was not returned to mpool ucp_requests
[1710417328.718411] [node007:3721590:0]          mpool.c:43   UCX  WARN  object 0x12f4e800 was not returned to mpool ucp_requests
[1710417328.718415] [node007:3721590:0]          mpool.c:43   UCX  WARN  object 0x12f4eb80 was not returned to mpool ucp_requests
[1710417328.718417] [node007:3721590:0]          mpool.c:43   UCX  WARN  object 0x12f4ed40 was not returned to mpool ucp_requests
[1710417328.718421] [node007:3721590:0]          mpool.c:43   UCX  WARN  object 0x12f4ef00 was not returned to mpool ucp_requests


-------------------------------------------------------------------------------
                          DFT DISPERSION CORRECTION                            
                                                                               
                              DFTD3 V3.1  Rev 1                                
                          USING Becke-Johnson damping                          
-------------------------------------------------------------------------------
The PBE0 functional is recognized
Active option DFTDOPT                   ...         4   

molecular C6(AA) [au] = 45386.390898 


            DFT-D V3
 parameters
 s6 scaling factor         :     1.0000 
 a1 scaling factor         :     0.4145 
 s8 scaling factor         :     1.2177 
 a2 scaling factor         :     4.8593 
 ad hoc parameters k1-k3   :    16.0000     1.3333    -4.0000 

 Edisp/kcal,au: -60.038816752549  -0.095677934485 
 E6   /kcal   : -38.559017669 
 E8   /kcal   : -21.479799084 
 % E8         :  35.776519668 

-------------------------   ----------------
Dispersion correction           -0.095677934
-------------------------   ----------------


-------------------------   --------------------
FINAL SINGLE POINT ENERGY     -1384.526808262495
-------------------------   --------------------


           ************************************************************
           *        Program running with 20 parallel MPI-processes    *
           *              working on a common directory               *
           ************************************************************
------------------------------------------------------------------------------
                         ORCA SCF GRADIENT CALCULATION
------------------------------------------------------------------------------

 ... reading COSX grid (gridx3)
Gradient of the Kohn-Sham DFT energy:
Kohn-Sham wavefunction type      ... RKS
Hartree-Fock exchange scaling    ...    0.250
Number of operators              ...    1
Number of atoms                  ...   67
Basis set dimensions             ... 1227
Integral neglect threshold       ... 2.5e-11
Integral primitive cutoff        ... 2.5e-12
SHARK Integral package           ... ON

Nuc. rep. gradient       (SHARK) ... done (  0.0 sec)
HCore & Overlap gradient (SHARK) ... done (  1.4 sec)
RI-J gradient            (SHARK) ... done (  6.4 sec)
COSX-gradient                    ... done ( 44.2 sec)
Exchange-correlation gradient    ... done
Dispersion correction            ... done

------------------
CARTESIAN GRADIENT
------------------

   1   O   :    0.000009109    0.000003470   -0.000007139
   2   O   :    0.000005130   -0.000002995    0.000003495
   3   N   :    0.000005956   -0.000003887    0.000026498
   4   H   :    0.000018643    0.000002262    0.000010747
   5   N   :   -0.000021469    0.000002360   -0.000035321
   6   C   :   -0.000012935    0.000020162   -0.000011651
   7   C   :    0.000018854   -0.000035973    0.000025837
   8   H   :    0.000002545    0.000001219   -0.000004513
   9   C   :   -0.000002969    0.000016629    0.000015915
  10   C   :    0.000005831   -0.000004257   -0.000006968
  11   H   :    0.000004114   -0.000000026   -0.000006181
  12   C   :    0.000006718   -0.000000848   -0.000016735
  13   H   :    0.000004635    0.000006074   -0.000011441
  14   C   :   -0.000010421   -0.000001374   -0.000000429
  15   H   :   -0.000001172    0.000000710   -0.000013589
  16   C   :    0.000002269   -0.000011490   -0.000020599
  17   H   :   -0.000003101   -0.000005080   -0.000011636
  18   C   :    0.000008532    0.000007337   -0.000010439
  19   H   :   -0.000003904   -0.000009381   -0.000002452
  20   C   :   -0.000007625   -0.000003421   -0.000011216
  21   C   :   -0.000002308    0.000002272    0.000025159
  22   H   :    0.000005722    0.000001538    0.000009112
  23   H   :    0.000012444    0.000006052    0.000010644
  24   H   :    0.000009493    0.000002906    0.000008604
  25   C   :    0.000001725   -0.000000296   -0.000014625
  26   H   :    0.000012097    0.000006138    0.000007058
  27   H   :    0.000016256    0.000013108    0.000014908
  28   H   :    0.000010550    0.000009772    0.000008743
  29   C   :    0.000017720   -0.000009985    0.000022288
  30   H   :    0.000013181    0.000004807    0.000004851
  31   H   :    0.000007445    0.000013781    0.000012030
  32   H   :    0.000015050    0.000014483    0.000001819
  33   C   :    0.000025056   -0.000004421    0.000023113
  34   C   :    0.000009204    0.000016830    0.000006156
  35   C   :    0.000004865   -0.000019839    0.000004652
  36   H   :   -0.000000435    0.000001332    0.000002271
  37   C   :   -0.000004207    0.000001623    0.000001054
  38   H   :   -0.000001383   -0.000006295    0.000000552
  39   C   :    0.000005924   -0.000015117   -0.000008196
  40   H   :   -0.000002388   -0.000009411   -0.000004346
  41   C   :   -0.000018045   -0.000004826    0.000004040
  42   H   :   -0.000006971   -0.000006414   -0.000002468
  43   C   :    0.000007306   -0.000004552    0.000008131
  44   C   :    0.000010792    0.000002290   -0.000004706
  45   H   :    0.000003348    0.000003730    0.000006546
  46   H   :    0.000007334    0.000006658    0.000006531
  47   H   :    0.000004492    0.000008276    0.000001282
  48   C   :    0.000007942    0.000021976   -0.000004648
  49   H   :    0.000007415    0.000001178    0.000010616
  50   H   :    0.000003647   -0.000009004    0.000012915
  51   H   :    0.000000415   -0.000002777    0.000012151
  52   C   :    0.000018805   -0.000000676    0.000013180
  53   H   :    0.000002784   -0.000000902    0.000007417
  54   H   :   -0.000000281   -0.000003316    0.000011052
  55   H   :    0.000006748    0.000000387    0.000012108
  56   C   :    0.000001309   -0.000022890    0.000030614
  57   C   :    0.000005314   -0.000002062   -0.000000632
  58   C   :    0.000001541   -0.000011835    0.000015319
  59   H   :   -0.000004480   -0.000009644    0.000005463
  60   C   :   -0.000000753   -0.000008584    0.000010812
  61   H   :   -0.000002124   -0.000014217    0.000011997
  62   C   :    0.000004084   -0.000013243    0.000017427
  63   H   :   -0.000001820   -0.000012198    0.000018181
  64   C   :    0.000002742   -0.000005953    0.000021042
  65   H   :    0.000003421   -0.000009432    0.000019285
  66   C   :   -0.000000824   -0.000011955    0.000012250
  67   H   :    0.000005999   -0.000002053    0.000014605

Difference to translation invariance:
           :    0.0002548852   -0.0001012695    0.0003185385

Difference to rotation invariance:
           :    0.0086739802   -0.0040370080   -0.0066736782

Norm of the cartesian gradient     ...    0.0001557282
RMS gradient                       ...    0.0000109842
MAX gradient                       ...    0.0000359726

-------
TIMINGS
-------

Total SCF gradient time            ...       73.894 sec

One electron gradient       ....       1.373 sec  (  1.9%)
RI-J Coulomb gradient       ....       6.396 sec  (  8.7%)
COSX gradient               ....      44.233 sec  ( 59.9%)
XC gradient                 ....       8.736 sec  ( 11.8%)
CPCM gradient               ....       2.230 sec  (  3.0%)
   A-Matrix (El+Nuc)        ....       0.567 sec  (  0.8%)
   Potential                ....       1.664 sec  (  2.3%)

Maximum memory used throughout the entire SCFGRAD-calculation: 267.1 MB

                            ***************************************
                            *     ORCA property calculations      *
                            ***************************************

                                    ---------------------
                                    Active property flags
                                    ---------------------
   (+) Dipole Moment


------------------------------------------------------------------------------
                       ORCA ELECTRIC PROPERTIES CALCULATION
------------------------------------------------------------------------------

Dipole Moment Calculation                       ... on
Quadrupole Moment Calculation                   ... off
Polarizability Calculation                      ... off
GBWName                                         ... Prod_RR1freq.gbw
Electron density                                ... Prod_RR1freq.scfp
The origin for moment calculation is the CENTER OF MASS  = (12.225544, 13.855912  8.397303)

-------------
DIPOLE MOMENT
-------------
                                X             Y             Z
Electronic contribution:      0.00463     -13.09053      20.63841
Nuclear contribution   :      1.73399      12.95579     -19.85567
                        -----------------------------------------
Total Dipole Moment    :      1.73862      -0.13473       0.78274
                        -----------------------------------------
Magnitude (a.u.)       :      1.91144
Magnitude (Debye)      :      4.85851


--------------------
Rotational spectrum 
--------------------
 
Rotational constants in cm-1:     0.005197     0.004576     0.003299 
Rotational constants in MHz :   155.813598   137.174122    98.902340 

 Dipole components along the rotational axes: 
x,y,z [a.u.] :    -1.885821    -0.278250     0.140991 
x,y,z [Debye]:    -4.793375    -0.707254     0.358371 

 

----------------------------------------------------------------------------
                           ORCA NUMERICAL FREQUENCIES
                              (20-process run)
----------------------------------------------------------------------------

Number of atoms                ... 67
Central differences            ... used
Number of displacements        ... 402
Numerical increment            ... 5.000e-03 bohr
IR-spectrum generation         ... on
Raman-spectrum generation      ... off
Surface Crossing Hessian       ... off

The output will be reduced. Please look at the following files:
SCF program output             ... >Prod_RR1freq.lastscf
Integral program output        ... >Prod_RR1freq.lastint
Gradient program output        ... >Prod_RR1freq.lastgrad
Dipole moment program output   ... >Prod_RR1freq.lastmom
AutoCI program output          ... >Prod_RR1freq.lastautoci

	<< Calculating on displaced geometry  15 (of 402) >>
	<< Calculating on displaced geometry   5 (of 402) >>
	<< Calculating on displaced geometry  16 (of 402) >>
	<< Calculating on displaced geometry  11 (of 402) >>
	<< Calculating on displaced geometry   2 (of 402) >>
	<< Calculating on displaced geometry  17 (of 402) >>
	<< Calculating on displaced geometry   3 (of 402) >>
	<< Calculating on displaced geometry   6 (of 402) >>
	<< Calculating on displaced geometry  20 (of 402) >>
	<< Calculating on displaced geometry  14 (of 402) >>
	<< Calculating on displaced geometry   7 (of 402) >>
	<< Calculating on displaced geometry  13 (of 402) >>
	<< Calculating on displaced geometry   9 (of 402) >>
	<< Calculating on displaced geometry   8 (of 402) >>
	<< Calculating on displaced geometry  12 (of 402) >>
	<< Calculating on displaced geometry   4 (of 402) >>
	<< Calculating on displaced geometry  19 (of 402) >>
	<< Calculating on displaced geometry  18 (of 402) >>
	<< Calculating on displaced geometry  10 (of 402) >>
	<< Calculating on displaced geometry   1 (of 402) >>
	<< Calculating on displaced geometry  21 (of 402) >>
	<< Calculating on displaced geometry  22 (of 402) >>
	<< Calculating on displaced geometry  23 (of 402) >>
	<< Calculating on displaced geometry  24 (of 402) >>
	<< Calculating on displaced geometry  25 (of 402) >>
	<< Calculating on displaced geometry  26 (of 402) >>
	<< Calculating on displaced geometry  30 (of 402) >>
	<< Calculating on displaced geometry  27 (of 402) >>
	<< Calculating on displaced geometry  29 (of 402) >>
	<< Calculating on displaced geometry  28 (of 402) >>
	<< Calculating on displaced geometry  31 (of 402) >>
	<< Calculating on displaced geometry  32 (of 402) >>
	<< Calculating on displaced geometry  34 (of 402) >>
	<< Calculating on displaced geometry  33 (of 402) >>
	<< Calculating on displaced geometry  35 (of 402) >>
	<< Calculating on displaced geometry  37 (of 402) >>
	<< Calculating on displaced geometry  36 (of 402) >>
	<< Calculating on displaced geometry  38 (of 402) >>
	<< Calculating on displaced geometry  39 (of 402) >>
	<< Calculating on displaced geometry  40 (of 402) >>
	<< Calculating on displaced geometry  41 (of 402) >>
	<< Calculating on displaced geometry  42 (of 402) >>
	<< Calculating on displaced geometry  43 (of 402) >>
	<< Calculating on displaced geometry  44 (of 402) >>
	<< Calculating on displaced geometry  45 (of 402) >>
	<< Calculating on displaced geometry  46 (of 402) >>
	<< Calculating on displaced geometry  47 (of 402) >>
	<< Calculating on displaced geometry  48 (of 402) >>
	<< Calculating on displaced geometry  49 (of 402) >>
	<< Calculating on displaced geometry  50 (of 402) >>
	<< Calculating on displaced geometry  51 (of 402) >>
	<< Calculating on displaced geometry  53 (of 402) >>
	<< Calculating on displaced geometry  54 (of 402) >>
	<< Calculating on displaced geometry  52 (of 402) >>
	<< Calculating on displaced geometry  55 (of 402) >>
	<< Calculating on displaced geometry  56 (of 402) >>
	<< Calculating on displaced geometry  57 (of 402) >>
	<< Calculating on displaced geometry  58 (of 402) >>
	<< Calculating on displaced geometry  59 (of 402) >>
	<< Calculating on displaced geometry  60 (of 402) >>
	<< Calculating on displaced geometry  61 (of 402) >>
	<< Calculating on displaced geometry  62 (of 402) >>
	<< Calculating on displaced geometry  63 (of 402) >>
	<< Calculating on displaced geometry  64 (of 402) >>
	<< Calculating on displaced geometry  65 (of 402) >>
	<< Calculating on displaced geometry  66 (of 402) >>
	<< Calculating on displaced geometry  67 (of 402) >>
	<< Calculating on displaced geometry  68 (of 402) >>
	<< Calculating on displaced geometry  69 (of 402) >>
	<< Calculating on displaced geometry  70 (of 402) >>
	<< Calculating on displaced geometry  71 (of 402) >>
	<< Calculating on displaced geometry  72 (of 402) >>
	<< Calculating on displaced geometry  74 (of 402) >>
	<< Calculating on displaced geometry  73 (of 402) >>
	<< Calculating on displaced geometry  75 (of 402) >>
	<< Calculating on displaced geometry  76 (of 402) >>
	<< Calculating on displaced geometry  77 (of 402) >>
	<< Calculating on displaced geometry  78 (of 402) >>
	<< Calculating on displaced geometry  79 (of 402) >>
	<< Calculating on displaced geometry  80 (of 402) >>
	<< Calculating on displaced geometry  81 (of 402) >>
	<< Calculating on displaced geometry  82 (of 402) >>
	<< Calculating on displaced geometry  83 (of 402) >>
	<< Calculating on displaced geometry  84 (of 402) >>
	<< Calculating on displaced geometry  85 (of 402) >>
	<< Calculating on displaced geometry  86 (of 402) >>
	<< Calculating on displaced geometry  87 (of 402) >>
	<< Calculating on displaced geometry  88 (of 402) >>
	<< Calculating on displaced geometry  89 (of 402) >>
	<< Calculating on displaced geometry  90 (of 402) >>
	<< Calculating on displaced geometry  91 (of 402) >>
	<< Calculating on displaced geometry  93 (of 402) >>
	<< Calculating on displaced geometry  94 (of 402) >>
	<< Calculating on displaced geometry  92 (of 402) >>
	<< Calculating on displaced geometry  96 (of 402) >>
	<< Calculating on displaced geometry  95 (of 402) >>
	<< Calculating on displaced geometry  97 (of 402) >>
	<< Calculating on displaced geometry  98 (of 402) >>
	<< Calculating on displaced geometry  99 (of 402) >>
	<< Calculating on displaced geometry 100 (of 402) >>
	<< Calculating on displaced geometry 101 (of 402) >>
	<< Calculating on displaced geometry 102 (of 402) >>
	<< Calculating on displaced geometry 103 (of 402) >>
	<< Calculating on displaced geometry 104 (of 402) >>
	<< Calculating on displaced geometry 105 (of 402) >>
	<< Calculating on displaced geometry 106 (of 402) >>
	<< Calculating on displaced geometry 107 (of 402) >>
	<< Calculating on displaced geometry 108 (of 402) >>
	<< Calculating on displaced geometry 109 (of 402) >>
	<< Calculating on displaced geometry 110 (of 402) >>
	<< Calculating on displaced geometry 111 (of 402) >>
	<< Calculating on displaced geometry 112 (of 402) >>
	<< Calculating on displaced geometry 113 (of 402) >>
	<< Calculating on displaced geometry 114 (of 402) >>
	<< Calculating on displaced geometry 115 (of 402) >>
	<< Calculating on displaced geometry 116 (of 402) >>
	<< Calculating on displaced geometry 117 (of 402) >>
	<< Calculating on displaced geometry 118 (of 402) >>
	<< Calculating on displaced geometry 119 (of 402) >>
	<< Calculating on displaced geometry 120 (of 402) >>
	<< Calculating on displaced geometry 121 (of 402) >>
	<< Calculating on displaced geometry 122 (of 402) >>
	<< Calculating on displaced geometry 123 (of 402) >>
	<< Calculating on displaced geometry 124 (of 402) >>
	<< Calculating on displaced geometry 125 (of 402) >>
	<< Calculating on displaced geometry 126 (of 402) >>
	<< Calculating on displaced geometry 127 (of 402) >>
	<< Calculating on displaced geometry 128 (of 402) >>
	<< Calculating on displaced geometry 129 (of 402) >>
	<< Calculating on displaced geometry 130 (of 402) >>
	<< Calculating on displaced geometry 131 (of 402) >>
	<< Calculating on displaced geometry 132 (of 402) >>
	<< Calculating on displaced geometry 133 (of 402) >>
	<< Calculating on displaced geometry 134 (of 402) >>
	<< Calculating on displaced geometry 135 (of 402) >>
	<< Calculating on displaced geometry 136 (of 402) >>
	<< Calculating on displaced geometry 137 (of 402) >>
	<< Calculating on displaced geometry 138 (of 402) >>
	<< Calculating on displaced geometry 139 (of 402) >>
	<< Calculating on displaced geometry 140 (of 402) >>
	<< Calculating on displaced geometry 141 (of 402) >>
	<< Calculating on displaced geometry 142 (of 402) >>
	<< Calculating on displaced geometry 143 (of 402) >>
	<< Calculating on displaced geometry 144 (of 402) >>
	<< Calculating on displaced geometry 145 (of 402) >>
	<< Calculating on displaced geometry 146 (of 402) >>
	<< Calculating on displaced geometry 147 (of 402) >>
	<< Calculating on displaced geometry 148 (of 402) >>
	<< Calculating on displaced geometry 150 (of 402) >>
	<< Calculating on displaced geometry 149 (of 402) >>
	<< Calculating on displaced geometry 151 (of 402) >>
	<< Calculating on displaced geometry 152 (of 402) >>
	<< Calculating on displaced geometry 153 (of 402) >>
	<< Calculating on displaced geometry 154 (of 402) >>
	<< Calculating on displaced geometry 155 (of 402) >>
	<< Calculating on displaced geometry 156 (of 402) >>
	<< Calculating on displaced geometry 157 (of 402) >>
	<< Calculating on displaced geometry 158 (of 402) >>
	<< Calculating on displaced geometry 159 (of 402) >>
	<< Calculating on displaced geometry 160 (of 402) >>
	<< Calculating on displaced geometry 161 (of 402) >>
	<< Calculating on displaced geometry 162 (of 402) >>
	<< Calculating on displaced geometry 163 (of 402) >>
	<< Calculating on displaced geometry 164 (of 402) >>
	<< Calculating on displaced geometry 165 (of 402) >>
	<< Calculating on displaced geometry 166 (of 402) >>
	<< Calculating on displaced geometry 168 (of 402) >>
	<< Calculating on displaced geometry 167 (of 402) >>
	<< Calculating on displaced geometry 169 (of 402) >>
	<< Calculating on displaced geometry 170 (of 402) >>
	<< Calculating on displaced geometry 171 (of 402) >>
	<< Calculating on displaced geometry 172 (of 402) >>
	<< Calculating on displaced geometry 173 (of 402) >>
	<< Calculating on displaced geometry 174 (of 402) >>
	<< Calculating on displaced geometry 175 (of 402) >>
	<< Calculating on displaced geometry 176 (of 402) >>
	<< Calculating on displaced geometry 177 (of 402) >>
	<< Calculating on displaced geometry 178 (of 402) >>
	<< Calculating on displaced geometry 179 (of 402) >>
	<< Calculating on displaced geometry 180 (of 402) >>
	<< Calculating on displaced geometry 181 (of 402) >>
	<< Calculating on displaced geometry 182 (of 402) >>
	<< Calculating on displaced geometry 183 (of 402) >>
	<< Calculating on displaced geometry 184 (of 402) >>
	<< Calculating on displaced geometry 185 (of 402) >>
	<< Calculating on displaced geometry 186 (of 402) >>
	<< Calculating on displaced geometry 187 (of 402) >>
	<< Calculating on displaced geometry 188 (of 402) >>
	<< Calculating on displaced geometry 189 (of 402) >>
	<< Calculating on displaced geometry 190 (of 402) >>
	<< Calculating on displaced geometry 191 (of 402) >>
	<< Calculating on displaced geometry 192 (of 402) >>
	<< Calculating on displaced geometry 193 (of 402) >>
	<< Calculating on displaced geometry 194 (of 402) >>
	<< Calculating on displaced geometry 195 (of 402) >>
	<< Calculating on displaced geometry 196 (of 402) >>
	<< Calculating on displaced geometry 197 (of 402) >>
	<< Calculating on displaced geometry 198 (of 402) >>
	<< Calculating on displaced geometry 199 (of 402) >>
	<< Calculating on displaced geometry 200 (of 402) >>
	<< Calculating on displaced geometry 201 (of 402) >>
	<< Calculating on displaced geometry 202 (of 402) >>
	<< Calculating on displaced geometry 203 (of 402) >>
	<< Calculating on displaced geometry 205 (of 402) >>
	<< Calculating on displaced geometry 204 (of 402) >>
	<< Calculating on displaced geometry 206 (of 402) >>
	<< Calculating on displaced geometry 207 (of 402) >>
	<< Calculating on displaced geometry 208 (of 402) >>
	<< Calculating on displaced geometry 209 (of 402) >>
	<< Calculating on displaced geometry 210 (of 402) >>
	<< Calculating on displaced geometry 211 (of 402) >>
	<< Calculating on displaced geometry 212 (of 402) >>
	<< Calculating on displaced geometry 213 (of 402) >>
	<< Calculating on displaced geometry 214 (of 402) >>
	<< Calculating on displaced geometry 215 (of 402) >>
	<< Calculating on displaced geometry 216 (of 402) >>
	<< Calculating on displaced geometry 217 (of 402) >>
	<< Calculating on displaced geometry 218 (of 402) >>
	<< Calculating on displaced geometry 219 (of 402) >>
	<< Calculating on displaced geometry 220 (of 402) >>
	<< Calculating on displaced geometry 221 (of 402) >>
	<< Calculating on displaced geometry 222 (of 402) >>
	<< Calculating on displaced geometry 223 (of 402) >>
	<< Calculating on displaced geometry 224 (of 402) >>
	<< Calculating on displaced geometry 225 (of 402) >>
	<< Calculating on displaced geometry 226 (of 402) >>
	<< Calculating on displaced geometry 227 (of 402) >>
	<< Calculating on displaced geometry 228 (of 402) >>
	<< Calculating on displaced geometry 229 (of 402) >>
	<< Calculating on displaced geometry 230 (of 402) >>
	<< Calculating on displaced geometry 231 (of 402) >>
	<< Calculating on displaced geometry 232 (of 402) >>
	<< Calculating on displaced geometry 233 (of 402) >>
	<< Calculating on displaced geometry 234 (of 402) >>
	<< Calculating on displaced geometry 235 (of 402) >>
	<< Calculating on displaced geometry 236 (of 402) >>
	<< Calculating on displaced geometry 237 (of 402) >>
	<< Calculating on displaced geometry 238 (of 402) >>
	<< Calculating on displaced geometry 239 (of 402) >>
	<< Calculating on displaced geometry 240 (of 402) >>
	<< Calculating on displaced geometry 241 (of 402) >>
	<< Calculating on displaced geometry 242 (of 402) >>
	<< Calculating on displaced geometry 243 (of 402) >>
	<< Calculating on displaced geometry 244 (of 402) >>
	<< Calculating on displaced geometry 245 (of 402) >>
	<< Calculating on displaced geometry 246 (of 402) >>
	<< Calculating on displaced geometry 247 (of 402) >>
	<< Calculating on displaced geometry 248 (of 402) >>
	<< Calculating on displaced geometry 249 (of 402) >>
	<< Calculating on displaced geometry 250 (of 402) >>
	<< Calculating on displaced geometry 251 (of 402) >>
	<< Calculating on displaced geometry 252 (of 402) >>
	<< Calculating on displaced geometry 253 (of 402) >>
	<< Calculating on displaced geometry 254 (of 402) >>
	<< Calculating on displaced geometry 255 (of 402) >>
	<< Calculating on displaced geometry 256 (of 402) >>
	<< Calculating on displaced geometry 257 (of 402) >>
	<< Calculating on displaced geometry 258 (of 402) >>
	<< Calculating on displaced geometry 259 (of 402) >>
	<< Calculating on displaced geometry 260 (of 402) >>
	<< Calculating on displaced geometry 261 (of 402) >>
	<< Calculating on displaced geometry 262 (of 402) >>
	<< Calculating on displaced geometry 263 (of 402) >>
	<< Calculating on displaced geometry 264 (of 402) >>
	<< Calculating on displaced geometry 265 (of 402) >>
	<< Calculating on displaced geometry 266 (of 402) >>
	<< Calculating on displaced geometry 268 (of 402) >>
	<< Calculating on displaced geometry 267 (of 402) >>
	<< Calculating on displaced geometry 269 (of 402) >>
	<< Calculating on displaced geometry 270 (of 402) >>
	<< Calculating on displaced geometry 271 (of 402) >>
	<< Calculating on displaced geometry 272 (of 402) >>
	<< Calculating on displaced geometry 273 (of 402) >>
	<< Calculating on displaced geometry 274 (of 402) >>
	<< Calculating on displaced geometry 275 (of 402) >>
	<< Calculating on displaced geometry 276 (of 402) >>
	<< Calculating on displaced geometry 277 (of 402) >>
	<< Calculating on displaced geometry 278 (of 402) >>
	<< Calculating on displaced geometry 279 (of 402) >>
	<< Calculating on displaced geometry 280 (of 402) >>
	<< Calculating on displaced geometry 281 (of 402) >>
	<< Calculating on displaced geometry 282 (of 402) >>
	<< Calculating on displaced geometry 283 (of 402) >>
	<< Calculating on displaced geometry 284 (of 402) >>
	<< Calculating on displaced geometry 285 (of 402) >>
	<< Calculating on displaced geometry 286 (of 402) >>
	<< Calculating on displaced geometry 287 (of 402) >>
	<< Calculating on displaced geometry 288 (of 402) >>
	<< Calculating on displaced geometry 289 (of 402) >>
	<< Calculating on displaced geometry 290 (of 402) >>
	<< Calculating on displaced geometry 291 (of 402) >>
	<< Calculating on displaced geometry 292 (of 402) >>
	<< Calculating on displaced geometry 293 (of 402) >>
	<< Calculating on displaced geometry 294 (of 402) >>
	<< Calculating on displaced geometry 295 (of 402) >>
	<< Calculating on displaced geometry 296 (of 402) >>
	<< Calculating on displaced geometry 297 (of 402) >>
	<< Calculating on displaced geometry 298 (of 402) >>
	<< Calculating on displaced geometry 299 (of 402) >>
	<< Calculating on displaced geometry 300 (of 402) >>
	<< Calculating on displaced geometry 301 (of 402) >>
	<< Calculating on displaced geometry 302 (of 402) >>
	<< Calculating on displaced geometry 303 (of 402) >>
	<< Calculating on displaced geometry 304 (of 402) >>
	<< Calculating on displaced geometry 305 (of 402) >>
	<< Calculating on displaced geometry 306 (of 402) >>
	<< Calculating on displaced geometry 307 (of 402) >>
	<< Calculating on displaced geometry 308 (of 402) >>
	<< Calculating on displaced geometry 309 (of 402) >>
	<< Calculating on displaced geometry 311 (of 402) >>
	<< Calculating on displaced geometry 310 (of 402) >>
	<< Calculating on displaced geometry 312 (of 402) >>
	<< Calculating on displaced geometry 313 (of 402) >>
	<< Calculating on displaced geometry 314 (of 402) >>
	<< Calculating on displaced geometry 315 (of 402) >>
	<< Calculating on displaced geometry 316 (of 402) >>
	<< Calculating on displaced geometry 317 (of 402) >>
	<< Calculating on displaced geometry 318 (of 402) >>
	<< Calculating on displaced geometry 319 (of 402) >>
	<< Calculating on displaced geometry 320 (of 402) >>
	<< Calculating on displaced geometry 321 (of 402) >>
	<< Calculating on displaced geometry 322 (of 402) >>
	<< Calculating on displaced geometry 323 (of 402) >>
	<< Calculating on displaced geometry 324 (of 402) >>
	<< Calculating on displaced geometry 325 (of 402) >>
	<< Calculating on displaced geometry 326 (of 402) >>
	<< Calculating on displaced geometry 327 (of 402) >>
	<< Calculating on displaced geometry 328 (of 402) >>
	<< Calculating on displaced geometry 329 (of 402) >>
	<< Calculating on displaced geometry 330 (of 402) >>
	<< Calculating on displaced geometry 331 (of 402) >>
	<< Calculating on displaced geometry 332 (of 402) >>
	<< Calculating on displaced geometry 333 (of 402) >>
	<< Calculating on displaced geometry 334 (of 402) >>
	<< Calculating on displaced geometry 335 (of 402) >>
	<< Calculating on displaced geometry 336 (of 402) >>
	<< Calculating on displaced geometry 337 (of 402) >>
	<< Calculating on displaced geometry 338 (of 402) >>
	<< Calculating on displaced geometry 339 (of 402) >>
	<< Calculating on displaced geometry 340 (of 402) >>
	<< Calculating on displaced geometry 341 (of 402) >>
	<< Calculating on displaced geometry 342 (of 402) >>
	<< Calculating on displaced geometry 343 (of 402) >>
	<< Calculating on displaced geometry 344 (of 402) >>
	<< Calculating on displaced geometry 345 (of 402) >>
	<< Calculating on displaced geometry 346 (of 402) >>
	<< Calculating on displaced geometry 347 (of 402) >>
	<< Calculating on displaced geometry 348 (of 402) >>
	<< Calculating on displaced geometry 349 (of 402) >>
	<< Calculating on displaced geometry 350 (of 402) >>
	<< Calculating on displaced geometry 351 (of 402) >>
	<< Calculating on displaced geometry 352 (of 402) >>
	<< Calculating on displaced geometry 353 (of 402) >>
	<< Calculating on displaced geometry 354 (of 402) >>
	<< Calculating on displaced geometry 355 (of 402) >>
	<< Calculating on displaced geometry 356 (of 402) >>
	<< Calculating on displaced geometry 357 (of 402) >>
	<< Calculating on displaced geometry 358 (of 402) >>
	<< Calculating on displaced geometry 359 (of 402) >>
	<< Calculating on displaced geometry 360 (of 402) >>
	<< Calculating on displaced geometry 361 (of 402) >>
	<< Calculating on displaced geometry 362 (of 402) >>
	<< Calculating on displaced geometry 363 (of 402) >>
	<< Calculating on displaced geometry 364 (of 402) >>
	<< Calculating on displaced geometry 365 (of 402) >>
	<< Calculating on displaced geometry 366 (of 402) >>
	<< Calculating on displaced geometry 367 (of 402) >>
	<< Calculating on displaced geometry 368 (of 402) >>
	<< Calculating on displaced geometry 369 (of 402) >>
	<< Calculating on displaced geometry 370 (of 402) >>
	<< Calculating on displaced geometry 371 (of 402) >>
	<< Calculating on displaced geometry 372 (of 402) >>
	<< Calculating on displaced geometry 373 (of 402) >>
	<< Calculating on displaced geometry 374 (of 402) >>
	<< Calculating on displaced geometry 375 (of 402) >>
	<< Calculating on displaced geometry 376 (of 402) >>
	<< Calculating on displaced geometry 377 (of 402) >>
	<< Calculating on displaced geometry 378 (of 402) >>
	<< Calculating on displaced geometry 379 (of 402) >>
	<< Calculating on displaced geometry 380 (of 402) >>
	<< Calculating on displaced geometry 381 (of 402) >>
	<< Calculating on displaced geometry 382 (of 402) >>
	<< Calculating on displaced geometry 383 (of 402) >>
	<< Calculating on displaced geometry 384 (of 402) >>
	<< Calculating on displaced geometry 385 (of 402) >>
	<< Calculating on displaced geometry 386 (of 402) >>
	<< Calculating on displaced geometry 387 (of 402) >>
	<< Calculating on displaced geometry 388 (of 402) >>
	<< Calculating on displaced geometry 389 (of 402) >>
	<< Calculating on displaced geometry 390 (of 402) >>
	<< Calculating on displaced geometry 391 (of 402) >>
	<< Calculating on displaced geometry 392 (of 402) >>
	<< Calculating on displaced geometry 393 (of 402) >>
	<< Calculating on displaced geometry 394 (of 402) >>
	<< Calculating on displaced geometry 395 (of 402) >>
	<< Calculating on displaced geometry 396 (of 402) >>
	<< Calculating on displaced geometry 397 (of 402) >>
	<< Calculating on displaced geometry 398 (of 402) >>
	<< Calculating on displaced geometry 399 (of 402) >>
	<< Calculating on displaced geometry 400 (of 402) >>
	<< Calculating on displaced geometry 401 (of 402) >>
	<< Calculating on displaced geometry 402 (of 402) >>

-----------------------
VIBRATIONAL FREQUENCIES
-----------------------

Scaling factor for frequencies =  1.000000000 (already applied!)

   0:         0.00 cm**-1
   1:         0.00 cm**-1
   2:         0.00 cm**-1
   3:         0.00 cm**-1
   4:         0.00 cm**-1
   5:         0.00 cm**-1
   6:        13.99 cm**-1
   7:        27.90 cm**-1
   8:        34.08 cm**-1
   9:        40.76 cm**-1
  10:        47.92 cm**-1
  11:        48.70 cm**-1
  12:        63.62 cm**-1
  13:        67.79 cm**-1
  14:        75.55 cm**-1
  15:        91.76 cm**-1
  16:        94.96 cm**-1
  17:       121.06 cm**-1
  18:       122.96 cm**-1
  19:       126.04 cm**-1
  20:       142.80 cm**-1
  21:       165.27 cm**-1
  22:       178.58 cm**-1
  23:       200.15 cm**-1
  24:       204.37 cm**-1
  25:       213.76 cm**-1
  26:       223.65 cm**-1
  27:       227.89 cm**-1
  28:       250.84 cm**-1
  29:       256.90 cm**-1
  30:       259.51 cm**-1
  31:       269.27 cm**-1
  32:       276.86 cm**-1
  33:       279.70 cm**-1
  34:       309.43 cm**-1
  35:       317.67 cm**-1
  36:       331.43 cm**-1
  37:       338.83 cm**-1
  38:       348.54 cm**-1
  39:       354.58 cm**-1
  40:       382.14 cm**-1
  41:       383.46 cm**-1
  42:       400.57 cm**-1
  43:       409.50 cm**-1
  44:       412.20 cm**-1
  45:       416.56 cm**-1
  46:       422.26 cm**-1
  47:       437.45 cm**-1
  48:       453.76 cm**-1
  49:       463.89 cm**-1
  50:       499.79 cm**-1
  51:       521.47 cm**-1
  52:       539.76 cm**-1
  53:       542.09 cm**-1
  54:       573.24 cm**-1
  55:       583.51 cm**-1
  56:       598.99 cm**-1
  57:       627.99 cm**-1
  58:       628.60 cm**-1
  59:       643.05 cm**-1
  60:       652.51 cm**-1
  61:       665.98 cm**-1
  62:       682.41 cm**-1
  63:       716.12 cm**-1
  64:       720.02 cm**-1
  65:       720.06 cm**-1
  66:       740.71 cm**-1
  67:       755.64 cm**-1
  68:       774.58 cm**-1
  69:       781.97 cm**-1
  70:       787.79 cm**-1
  71:       810.55 cm**-1
  72:       821.57 cm**-1
  73:       843.92 cm**-1
  74:       855.11 cm**-1
  75:       866.61 cm**-1
  76:       867.05 cm**-1
  77:       869.40 cm**-1
  78:       901.69 cm**-1
  79:       936.41 cm**-1
  80:       939.11 cm**-1
  81:       941.82 cm**-1
  82:       942.36 cm**-1
  83:       942.64 cm**-1
  84:       956.51 cm**-1
  85:       957.66 cm**-1
  86:       958.31 cm**-1
  87:       960.41 cm**-1
  88:       961.84 cm**-1
  89:       989.05 cm**-1
  90:       995.11 cm**-1
  91:       996.30 cm**-1
  92:      1001.15 cm**-1
  93:      1010.49 cm**-1
  94:      1012.83 cm**-1
  95:      1019.83 cm**-1
  96:      1024.35 cm**-1
  97:      1024.96 cm**-1
  98:      1041.49 cm**-1
  99:      1045.02 cm**-1
 100:      1046.72 cm**-1
 101:      1048.52 cm**-1
 102:      1059.51 cm**-1
 103:      1063.96 cm**-1
 104:      1064.89 cm**-1
 105:      1083.36 cm**-1
 106:      1109.35 cm**-1
 107:      1110.09 cm**-1
 108:      1119.82 cm**-1
 109:      1158.24 cm**-1
 110:      1165.75 cm**-1
 111:      1168.90 cm**-1
 112:      1176.98 cm**-1
 113:      1184.32 cm**-1
 114:      1195.02 cm**-1
 115:      1197.83 cm**-1
 116:      1230.95 cm**-1
 117:      1232.31 cm**-1
 118:      1232.78 cm**-1
 119:      1243.82 cm**-1
 120:      1254.43 cm**-1
 121:      1260.41 cm**-1
 122:      1261.36 cm**-1
 123:      1279.12 cm**-1
 124:      1296.07 cm**-1
 125:      1311.41 cm**-1
 126:      1338.27 cm**-1
 127:      1340.49 cm**-1
 128:      1351.26 cm**-1
 129:      1364.52 cm**-1
 130:      1366.56 cm**-1
 131:      1372.37 cm**-1
 132:      1377.77 cm**-1
 133:      1379.80 cm**-1
 134:      1382.22 cm**-1
 135:      1390.08 cm**-1
 136:      1393.34 cm**-1
 137:      1400.13 cm**-1
 138:      1410.06 cm**-1
 139:      1426.06 cm**-1
 140:      1447.32 cm**-1
 141:      1456.09 cm**-1
 142:      1459.03 cm**-1
 143:      1460.11 cm**-1
 144:      1463.25 cm**-1
 145:      1464.41 cm**-1
 146:      1465.65 cm**-1
 147:      1470.34 cm**-1
 148:      1471.43 cm**-1
 149:      1479.14 cm**-1
 150:      1483.17 cm**-1
 151:      1485.35 cm**-1
 152:      1490.32 cm**-1
 153:      1491.73 cm**-1
 154:      1495.71 cm**-1
 155:      1530.90 cm**-1
 156:      1534.90 cm**-1
 157:      1537.31 cm**-1
 158:      1576.17 cm**-1
 159:      1623.60 cm**-1
 160:      1635.69 cm**-1
 161:      1647.29 cm**-1
 162:      1652.32 cm**-1
 163:      1664.69 cm**-1
 164:      1668.13 cm**-1
 165:      1669.63 cm**-1
 166:      1699.05 cm**-1
 167:      3044.55 cm**-1
 168:      3047.27 cm**-1
 169:      3048.06 cm**-1
 170:      3054.66 cm**-1
 171:      3060.96 cm**-1
 172:      3068.78 cm**-1
 173:      3104.51 cm**-1
 174:      3118.39 cm**-1
 175:      3121.62 cm**-1
 176:      3122.12 cm**-1
 177:      3131.92 cm**-1
 178:      3133.66 cm**-1
 179:      3135.60 cm**-1
 180:      3137.74 cm**-1
 181:      3144.38 cm**-1
 182:      3145.73 cm**-1
 183:      3149.21 cm**-1
 184:      3151.32 cm**-1
 185:      3186.89 cm**-1
 186:      3189.38 cm**-1
 187:      3193.48 cm**-1
 188:      3193.58 cm**-1
 189:      3195.82 cm**-1
 190:      3202.19 cm**-1
 191:      3203.15 cm**-1
 192:      3205.88 cm**-1
 193:      3209.24 cm**-1
 194:      3212.25 cm**-1
 195:      3216.87 cm**-1
 196:      3217.47 cm**-1
 197:      3220.82 cm**-1
 198:      3224.35 cm**-1
 199:      3237.11 cm**-1
 200:      3476.83 cm**-1


------------
NORMAL MODES
------------

These modes are the cartesian displacements weighted by the diagonal matrix
M(i,i)=1/sqrt(m[i]) where m[i] is the mass of the displaced atom
Thus, these vectors are normalized but *not* orthogonal

                  0          1          2          3          4          5    
      0       0.000000   0.000000   0.000000   0.000000   0.000000   0.000000
      1       0.000000   0.000000   0.000000   0.000000   0.000000   0.000000
      2       0.000000   0.000000   0.000000   0.000000   0.000000   0.000000
      3       0.000000   0.000000   0.000000   0.000000   0.000000   0.000000
      4       0.000000   0.000000   0.000000   0.000000   0.000000   0.000000
      5       0.000000   0.000000   0.000000   0.000000   0.000000   0.000000
      6       0.000000   0.000000   0.000000   0.000000   0.000000   0.000000
      7       0.000000   0.000000   0.000000   0.000000   0.000000   0.000000
      8       0.000000   0.000000   0.000000   0.000000   0.000000   0.000000
      9       0.000000   0.000000   0.000000   0.000000   0.000000   0.000000
     10       0.000000   0.000000   0.000000   0.000000   0.000000   0.000000
     11       0.000000   0.000000   0.000000   0.000000   0.000000   0.000000
     12       0.000000   0.000000   0.000000   0.000000   0.000000   0.000000
     13       0.000000   0.000000   0.000000   0.000000   0.000000   0.000000
     14       0.000000   0.000000   0.000000   0.000000   0.000000   0.000000
     15       0.000000   0.000000   0.000000   0.000000   0.000000   0.000000
     16       0.000000   0.000000   0.000000   0.000000   0.000000   0.000000
     17       0.000000   0.000000   0.000000   0.000000   0.000000   0.000000
     18       0.000000   0.000000   0.000000   0.000000   0.000000   0.000000
     19       0.000000   0.000000   0.000000   0.000000   0.000000   0.000000
     20       0.000000   0.000000   0.000000   0.000000   0.000000   0.000000
     21       0.000000   0.000000   0.000000   0.000000   0.000000   0.000000
     22       0.000000   0.000000   0.000000   0.000000   0.000000   0.000000
     23       0.000000   0.000000   0.000000   0.000000   0.000000   0.000000
     24       0.000000   0.000000   0.000000   0.000000   0.000000   0.000000
     25       0.000000   0.000000   0.000000   0.000000   0.000000   0.000000
     26       0.000000   0.000000   0.000000   0.000000   0.000000   0.000000
     27       0.000000   0.000000   0.000000   0.000000   0.000000   0.000000
     28       0.000000   0.000000   0.000000   0.000000   0.000000   0.000000
     29       0.000000   0.000000   0.000000   0.000000   0.000000   0.000000
     30       0.000000   0.000000   0.000000   0.000000   0.000000   0.000000
     31       0.000000   0.000000   0.000000   0.000000   0.000000   0.000000
     32       0.000000   0.000000   0.000000   0.000000   0.000000   0.000000
     33       0.000000   0.000000   0.000000   0.000000   0.000000   0.000000
     34       0.000000   0.000000   0.000000   0.000000   0.000000   0.000000
     35       0.000000   0.000000   0.000000   0.000000   0.000000   0.000000
     36       0.000000   0.000000   0.000000   0.000000   0.000000   0.000000
     37       0.000000   0.000000   0.000000   0.000000   0.000000   0.000000
     38       0.000000   0.000000   0.000000   0.000000   0.000000   0.000000
     39       0.000000   0.000000   0.000000   0.000000   0.000000   0.000000
     40       0.000000   0.000000   0.000000   0.000000   0.000000   0.000000
     41       0.000000   0.000000   0.000000   0.000000   0.000000   0.000000
     42       0.000000   0.000000   0.000000   0.000000   0.000000   0.000000
     43       0.000000   0.000000   0.000000   0.000000   0.000000   0.000000
     44       0.000000   0.000000   0.000000   0.000000   0.000000   0.000000
     45       0.000000   0.000000   0.000000   0.000000   0.000000   0.000000
     46       0.000000   0.000000   0.000000   0.000000   0.000000   0.000000
     47       0.000000   0.000000   0.000000   0.000000   0.000000   0.000000
     48       0.000000   0.000000   0.000000   0.000000   0.000000   0.000000
     49       0.000000   0.000000   0.000000   0.000000   0.000000   0.000000
     50       0.000000   0.000000   0.000000   0.000000   0.000000   0.000000
     51       0.000000   0.000000   0.000000   0.000000   0.000000   0.000000
     52       0.000000   0.000000   0.000000   0.000000   0.000000   0.000000
     53       0.000000   0.000000   0.000000   0.000000   0.000000   0.000000
     54       0.000000   0.000000   0.000000   0.000000   0.000000   0.000000
     55       0.000000   0.000000   0.000000   0.000000   0.000000   0.000000
     56       0.000000   0.000000   0.000000   0.000000   0.000000   0.000000
     57       0.000000   0.000000   0.000000   0.000000   0.000000   0.000000
     58       0.000000   0.000000   0.000000   0.000000   0.000000   0.000000
     59       0.000000   0.000000   0.000000   0.000000   0.000000   0.000000
     60       0.000000   0.000000   0.000000   0.000000   0.000000   0.000000
     61       0.000000   0.000000   0.000000   0.000000   0.000000   0.000000
     62       0.000000   0.000000   0.000000   0.000000   0.000000   0.000000
     63       0.000000   0.000000   0.000000   0.000000   0.000000   0.000000
     64       0.000000   0.000000   0.000000   0.000000   0.000000   0.000000
     65       0.000000   0.000000   0.000000   0.000000   0.000000   0.000000
     66       0.000000   0.000000   0.000000   0.000000   0.000000   0.000000
     67       0.000000   0.000000   0.000000   0.000000   0.000000   0.000000
     68       0.000000   0.000000   0.000000   0.000000   0.000000   0.000000
     69       0.000000   0.000000   0.000000   0.000000   0.000000   0.000000
     70       0.000000   0.000000   0.000000   0.000000   0.000000   0.000000
     71       0.000000   0.000000   0.000000   0.000000   0.000000   0.000000
     72       0.000000   0.000000   0.000000   0.000000   0.000000   0.000000
     73       0.000000   0.000000   0.000000   0.000000   0.000000   0.000000
     74       0.000000   0.000000   0.000000   0.000000   0.000000   0.000000
     75       0.000000   0.000000   0.000000   0.000000   0.000000   0.000000
     76       0.000000   0.000000   0.000000   0.000000   0.000000   0.000000
     77       0.000000   0.000000   0.000000   0.000000   0.000000   0.000000
     78       0.000000   0.000000   0.000000   0.000000   0.000000   0.000000
     79       0.000000   0.000000   0.000000   0.000000   0.000000   0.000000
     80       0.000000   0.000000   0.000000   0.000000   0.000000   0.000000
     81       0.000000   0.000000   0.000000   0.000000   0.000000   0.000000
     82       0.000000   0.000000   0.000000   0.000000   0.000000   0.000000
     83       0.000000   0.000000   0.000000   0.000000   0.000000   0.000000
     84       0.000000   0.000000   0.000000   0.000000   0.000000   0.000000
     85       0.000000   0.000000   0.000000   0.000000   0.000000   0.000000
     86       0.000000   0.000000   0.000000   0.000000   0.000000   0.000000
     87       0.000000   0.000000   0.000000   0.000000   0.000000   0.000000
     88       0.000000   0.000000   0.000000   0.000000   0.000000   0.000000
     89       0.000000   0.000000   0.000000   0.000000   0.000000   0.000000
     90       0.000000   0.000000   0.000000   0.000000   0.000000   0.000000
     91       0.000000   0.000000   0.000000   0.000000   0.000000   0.000000
     92       0.000000   0.000000   0.000000   0.000000   0.000000   0.000000
     93       0.000000   0.000000   0.000000   0.000000   0.000000   0.000000
     94       0.000000   0.000000   0.000000   0.000000   0.000000   0.000000
     95       0.000000   0.000000   0.000000   0.000000   0.000000   0.000000
     96       0.000000   0.000000   0.000000   0.000000   0.000000   0.000000
     97       0.000000   0.000000   0.000000   0.000000   0.000000   0.000000
     98       0.000000   0.000000   0.000000   0.000000   0.000000   0.000000
     99       0.000000   0.000000   0.000000   0.000000   0.000000   0.000000
    100       0.000000   0.000000   0.000000   0.000000   0.000000   0.000000
    101       0.000000   0.000000   0.000000   0.000000   0.000000   0.000000
    102       0.000000   0.000000   0.000000   0.000000   0.000000   0.000000
    103       0.000000   0.000000   0.000000   0.000000   0.000000   0.000000
    104       0.000000   0.000000   0.000000   0.000000   0.000000   0.000000
    105       0.000000   0.000000   0.000000   0.000000   0.000000   0.000000
    106       0.000000   0.000000   0.000000   0.000000   0.000000   0.000000
    107       0.000000   0.000000   0.000000   0.000000   0.000000   0.000000
    108       0.000000   0.000000   0.000000   0.000000   0.000000   0.000000
    109       0.000000   0.000000   0.000000   0.000000   0.000000   0.000000
    110       0.000000   0.000000   0.000000   0.000000   0.000000   0.000000
    111       0.000000   0.000000   0.000000   0.000000   0.000000   0.000000
    112       0.000000   0.000000   0.000000   0.000000   0.000000   0.000000
    113       0.000000   0.000000   0.000000   0.000000   0.000000   0.000000
    114       0.000000   0.000000   0.000000   0.000000   0.000000   0.000000
    115       0.000000   0.000000   0.000000   0.000000   0.000000   0.000000
    116       0.000000   0.000000   0.000000   0.000000   0.000000   0.000000
    117       0.000000   0.000000   0.000000   0.000000   0.000000   0.000000
    118       0.000000   0.000000   0.000000   0.000000   0.000000   0.000000
    119       0.000000   0.000000   0.000000   0.000000   0.000000   0.000000
    120       0.000000   0.000000   0.000000   0.000000   0.000000   0.000000
    121       0.000000   0.000000   0.000000   0.000000   0.000000   0.000000
    122       0.000000   0.000000   0.000000   0.000000   0.000000   0.000000
    123       0.000000   0.000000   0.000000   0.000000   0.000000   0.000000
    124       0.000000   0.000000   0.000000   0.000000   0.000000   0.000000
    125       0.000000   0.000000   0.000000   0.000000   0.000000   0.000000
    126       0.000000   0.000000   0.000000   0.000000   0.000000   0.000000
    127       0.000000   0.000000   0.000000   0.000000   0.000000   0.000000
    128       0.000000   0.000000   0.000000   0.000000   0.000000   0.000000
    129       0.000000   0.000000   0.000000   0.000000   0.000000   0.000000
    130       0.000000   0.000000   0.000000   0.000000   0.000000   0.000000
    131       0.000000   0.000000   0.000000   0.000000   0.000000   0.000000
    132       0.000000   0.000000   0.000000   0.000000   0.000000   0.000000
    133       0.000000   0.000000   0.000000   0.000000   0.000000   0.000000
    134       0.000000   0.000000   0.000000   0.000000   0.000000   0.000000
    135       0.000000   0.000000   0.000000   0.000000   0.000000   0.000000
    136       0.000000   0.000000   0.000000   0.000000   0.000000   0.000000
    137       0.000000   0.000000   0.000000   0.000000   0.000000   0.000000
    138       0.000000   0.000000   0.000000   0.000000   0.000000   0.000000
    139       0.000000   0.000000   0.000000   0.000000   0.000000   0.000000
    140       0.000000   0.000000   0.000000   0.000000   0.000000   0.000000
    141       0.000000   0.000000   0.000000   0.000000   0.000000   0.000000
    142       0.000000   0.000000   0.000000   0.000000   0.000000   0.000000
    143       0.000000   0.000000   0.000000   0.000000   0.000000   0.000000
    144       0.000000   0.000000   0.000000   0.000000   0.000000   0.000000
    145       0.000000   0.000000   0.000000   0.000000   0.000000   0.000000
    146       0.000000   0.000000   0.000000   0.000000   0.000000   0.000000
    147       0.000000   0.000000   0.000000   0.000000   0.000000   0.000000
    148       0.000000   0.000000   0.000000   0.000000   0.000000   0.000000
    149       0.000000   0.000000   0.000000   0.000000   0.000000   0.000000
    150       0.000000   0.000000   0.000000   0.000000   0.000000   0.000000
    151       0.000000   0.000000   0.000000   0.000000   0.000000   0.000000
    152       0.000000   0.000000   0.000000   0.000000   0.000000   0.000000
    153       0.000000   0.000000   0.000000   0.000000   0.000000   0.000000
    154       0.000000   0.000000   0.000000   0.000000   0.000000   0.000000
    155       0.000000   0.000000   0.000000   0.000000   0.000000   0.000000
    156       0.000000   0.000000   0.000000   0.000000   0.000000   0.000000
    157       0.000000   0.000000   0.000000   0.000000   0.000000   0.000000
    158       0.000000   0.000000   0.000000   0.000000   0.000000   0.000000
    159       0.000000   0.000000   0.000000   0.000000   0.000000   0.000000
    160       0.000000   0.000000   0.000000   0.000000   0.000000   0.000000
    161       0.000000   0.000000   0.000000   0.000000   0.000000   0.000000
    162       0.000000   0.000000   0.000000   0.000000   0.000000   0.000000
    163       0.000000   0.000000   0.000000   0.000000   0.000000   0.000000
    164       0.000000   0.000000   0.000000   0.000000   0.000000   0.000000
    165       0.000000   0.000000   0.000000   0.000000   0.000000   0.000000
    166       0.000000   0.000000   0.000000   0.000000   0.000000   0.000000
    167       0.000000   0.000000   0.000000   0.000000   0.000000   0.000000
    168       0.000000   0.000000   0.000000   0.000000   0.000000   0.000000
    169       0.000000   0.000000   0.000000   0.000000   0.000000   0.000000
    170       0.000000   0.000000   0.000000   0.000000   0.000000   0.000000
    171       0.000000   0.000000   0.000000   0.000000   0.000000   0.000000
    172       0.000000   0.000000   0.000000   0.000000   0.000000   0.000000
    173       0.000000   0.000000   0.000000   0.000000   0.000000   0.000000
    174       0.000000   0.000000   0.000000   0.000000   0.000000   0.000000
    175       0.000000   0.000000   0.000000   0.000000   0.000000   0.000000
    176       0.000000   0.000000   0.000000   0.000000   0.000000   0.000000
    177       0.000000   0.000000   0.000000   0.000000   0.000000   0.000000
    178       0.000000   0.000000   0.000000   0.000000   0.000000   0.000000
    179       0.000000   0.000000   0.000000   0.000000   0.000000   0.000000
    180       0.000000   0.000000   0.000000   0.000000   0.000000   0.000000
    181       0.000000   0.000000   0.000000   0.000000   0.000000   0.000000
    182       0.000000   0.000000   0.000000   0.000000   0.000000   0.000000
    183       0.000000   0.000000   0.000000   0.000000   0.000000   0.000000
    184       0.000000   0.000000   0.000000   0.000000   0.000000   0.000000
    185       0.000000   0.000000   0.000000   0.000000   0.000000   0.000000
    186       0.000000   0.000000   0.000000   0.000000   0.000000   0.000000
    187       0.000000   0.000000   0.000000   0.000000   0.000000   0.000000
    188       0.000000   0.000000   0.000000   0.000000   0.000000   0.000000
    189       0.000000   0.000000   0.000000   0.000000   0.000000   0.000000
    190       0.000000   0.000000   0.000000   0.000000   0.000000   0.000000
    191       0.000000   0.000000   0.000000   0.000000   0.000000   0.000000
    192       0.000000   0.000000   0.000000   0.000000   0.000000   0.000000
    193       0.000000   0.000000   0.000000   0.000000   0.000000   0.000000
    194       0.000000   0.000000   0.000000   0.000000   0.000000   0.000000
    195       0.000000   0.000000   0.000000   0.000000   0.000000   0.000000
    196       0.000000   0.000000   0.000000   0.000000   0.000000   0.000000
    197       0.000000   0.000000   0.000000   0.000000   0.000000   0.000000
    198       0.000000   0.000000   0.000000   0.000000   0.000000   0.000000
    199       0.000000   0.000000   0.000000   0.000000   0.000000   0.000000
    200       0.000000   0.000000   0.000000   0.000000   0.000000   0.000000
                  6          7          8          9         10         11    
      0      -0.064843  -0.095299   0.023915  -0.003728  -0.029292  -0.058604
      1       0.040412  -0.019265  -0.001811  -0.003872   0.044882   0.000967
      2       0.020776   0.015271   0.006461   0.018589  -0.012902   0.002525
      3      -0.034225  -0.016705  -0.009158   0.056990   0.019864  -0.015064
      4      -0.017108  -0.017742  -0.041836   0.033788   0.049369  -0.011811
      5       0.047788   0.007424   0.036517  -0.053570  -0.052167  -0.002808
      6       0.017347   0.054905  -0.011152  -0.026659  -0.046494  -0.012541
      7       0.021203  -0.001045  -0.014324   0.002928   0.037003  -0.003359
      8       0.039341  -0.031540   0.030695   0.007322  -0.001055   0.006347
      9       0.032421   0.080506  -0.024654  -0.014979  -0.031410   0.011474
     10      -0.002219  -0.005553  -0.020795   0.018833   0.038700  -0.015855
     11       0.043506  -0.038740   0.037869  -0.003685  -0.007432   0.002867
     12      -0.018244  -0.014498  -0.007044   0.028445  -0.012920  -0.029893
     13       0.002882  -0.010140  -0.027568   0.004745   0.026124  -0.012195
     14       0.009559  -0.008116   0.006380  -0.005962  -0.019800  -0.016443
     15      -0.024651  -0.022157   0.001490   0.001678  -0.027664  -0.038568
     16       0.020253  -0.010782  -0.011709   0.005740   0.039980  -0.005152
     17       0.021277  -0.009125   0.017742   0.011827  -0.010731   0.000425
     18      -0.016086  -0.014664  -0.008668   0.027550  -0.016042  -0.031545
     19      -0.010682  -0.009801  -0.020550   0.011075   0.034518  -0.011888
     20       0.001526  -0.010320   0.015991   0.008054  -0.018358  -0.005404
     21      -0.029448  -0.013296  -0.000994   0.035507  -0.014563  -0.023525
     22      -0.044906  -0.004687  -0.017717   0.008914   0.025119  -0.011140
     23       0.013973  -0.012012   0.018491   0.014100  -0.011685  -0.000888
     24       0.016457  -0.013511  -0.032947   0.009805   0.007610  -0.027650
     25      -0.019087  -0.010236  -0.012725   0.016916   0.027047  -0.012569
     26      -0.048320   0.003099   0.009940  -0.009900  -0.021782   0.004753
     27       0.055842  -0.027258  -0.040464   0.029968   0.001696  -0.032924
     28       0.023621  -0.014950  -0.021163   0.017661   0.047622  -0.015617
     29      -0.070874   0.002086   0.014662  -0.002535  -0.042925   0.005990
     30       0.057450  -0.044847  -0.013936   0.084810  -0.053701  -0.046179
     31       0.067070  -0.016228  -0.039481   0.004226   0.081344  -0.014603
     32      -0.051760  -0.014023   0.030040   0.039348  -0.076587  -0.005553
     33       0.092760  -0.017289  -0.086592  -0.029248   0.077119  -0.021177
     34       0.010652  -0.018278  -0.005643   0.037920   0.022200  -0.019977
     35      -0.119482   0.022024  -0.003210  -0.055439  -0.013903   0.022075
     36       0.124845  -0.028129  -0.094580  -0.016019   0.076294  -0.025998
     37       0.044389  -0.022350  -0.012297   0.038985   0.037578  -0.022883
     38      -0.135534   0.021040  -0.000783  -0.050795  -0.027798   0.022581
     39       0.086930   0.006957  -0.124878  -0.112079   0.160259  -0.002442
     40      -0.044051  -0.016686   0.018325   0.058367  -0.024317  -0.020647
     41      -0.148053   0.043675  -0.025916  -0.117849   0.037625   0.037764
     42       0.113234   0.015540  -0.161646  -0.162833   0.223223   0.007755
     43      -0.053376  -0.019481   0.030747   0.075324  -0.045575  -0.024022
     44      -0.187767   0.059862  -0.041167  -0.162425   0.064009   0.050807
     45       0.046157   0.019424  -0.114671  -0.127840   0.160129   0.002851
     46      -0.086008  -0.011545   0.026074   0.056606  -0.042999  -0.017165
     47      -0.127874   0.044372  -0.028502  -0.123223   0.054381   0.037196
     48       0.040654   0.037555  -0.142653  -0.189692   0.221617   0.017292
     49      -0.128538  -0.010025   0.044253   0.071265  -0.078389  -0.017761
     50      -0.150776   0.060676  -0.044985  -0.170454   0.092567   0.049413
     51       0.012148   0.008887  -0.068693  -0.065623   0.082758  -0.009931
     52      -0.073655  -0.008229   0.010330   0.036113  -0.016716  -0.013154
     53      -0.077346   0.023683  -0.010573  -0.068101   0.023811   0.020486
     54      -0.019612   0.019888  -0.063313  -0.083751   0.089760  -0.004626
     55      -0.107739  -0.003861   0.016932   0.035525  -0.032950  -0.010158
     56      -0.059705   0.024303  -0.014370  -0.075153   0.041293   0.020011
     57       0.039636   0.043504   0.012035  -0.105758  -0.067062   0.052258
     58       0.049917   0.003528  -0.005073  -0.025273   0.033317   0.022851
     59       0.058065  -0.021613   0.029389   0.015486   0.004661   0.002721
     60       0.126099   0.216929  -0.047506  -0.080623  -0.122282   0.010171
     61       0.042632   0.022981  -0.018108  -0.007631   0.027210   0.002696
     62       0.066390  -0.069151   0.057788  -0.020111   0.019705   0.044308
     63       0.143959   0.300226  -0.091268  -0.006497  -0.136300  -0.068521
     64       0.073627   0.105111  -0.047352  -0.005676  -0.004503  -0.009764
     65       0.080116  -0.004792   0.023930   0.037367   0.008885  -0.016766
     66       0.155580   0.213981  -0.026789  -0.162053  -0.137782   0.087545
     67       0.064293   0.025025  -0.009920  -0.032657   0.024116   0.027717
     68       0.077771  -0.065663   0.057819  -0.011952   0.023341   0.038033
     69       0.145040   0.267457  -0.068807  -0.057317  -0.135271  -0.017182
     70      -0.014799  -0.044981  -0.007431   0.029187   0.057200  -0.025872
     71       0.047754  -0.173605   0.113363  -0.112319   0.038524   0.143183
     72       0.012868  -0.021619   0.038064  -0.130851  -0.051782   0.081120
     73       0.124646   0.100869  -0.024209  -0.061658  -0.005726   0.045555
     74       0.093702   0.123635  -0.042454   0.122438  -0.019255  -0.106651
     75      -0.048821  -0.144439   0.080643  -0.151992  -0.015499   0.113625
     76       0.132275   0.086093  -0.011542  -0.085749   0.003306   0.077921
     77       0.086733   0.163996  -0.070034   0.168224  -0.039334  -0.168385
     78       0.034165  -0.022895   0.051860  -0.186339  -0.068684   0.125064
     79       0.147513   0.102298  -0.013279  -0.096159  -0.002703   0.087014
     80       0.109226   0.125779  -0.036869   0.111073  -0.006604  -0.080992
     81       0.033774   0.054893   0.000788  -0.073116  -0.060503   0.025635
     82       0.150844   0.184985  -0.060555  -0.033618  -0.044651  -0.005964
     83       0.110727   0.185836  -0.072553   0.167628  -0.027654  -0.151207
     84       0.009957  -0.070563   0.067464  -0.187601  -0.049263   0.135248
     85       0.012276  -0.103747   0.035325  -0.040062   0.072465   0.051776
     86       0.033765  -0.113346   0.073657  -0.049054   0.019191   0.068295
     87       0.029323  -0.020589   0.045376  -0.164235  -0.061339   0.106630
     88      -0.036836  -0.178995   0.064170  -0.047375   0.101655   0.080519
     89       0.008792  -0.219685   0.123744  -0.119264   0.037179   0.138978
     90       0.027831  -0.077710   0.077256  -0.227919  -0.060557   0.162362
     91       0.032063  -0.092387   0.031132  -0.041091   0.066020   0.042600
     92       0.046750  -0.097513   0.064257  -0.030515   0.017775   0.045041
     93      -0.049729  -0.202943   0.122580  -0.232075  -0.010997   0.199168
     94       0.014222  -0.117144   0.040395  -0.043020   0.075772   0.052266
     95       0.028967  -0.091319   0.065395  -0.043990   0.013700   0.067911
     96      -0.015920  -0.008657  -0.005840   0.029159  -0.030556  -0.008307
     97      -0.000652  -0.005116  -0.025849   0.003962   0.008799   0.003768
     98       0.046147  -0.018661   0.002631   0.012152   0.000896  -0.019798
     99      -0.017604   0.002485   0.023410   0.054259  -0.030186   0.022120
    100      -0.035755   0.015711  -0.003755   0.014900  -0.022423   0.046763
    101       0.050692  -0.011866   0.025913   0.034545   0.005782   0.001860
    102      -0.012981   0.020081   0.042052   0.092415  -0.060907   0.105414
    103      -0.029480   0.028418   0.011003   0.044956  -0.043570   0.109310
    104       0.092954  -0.011433   0.042881   0.076243   0.017461   0.046405
    105      -0.012107   0.032746   0.069498   0.117952  -0.057764   0.137995
    106      -0.053598   0.048157   0.031913   0.058714  -0.066545   0.153972
    107       0.098364  -0.002003   0.067383   0.099693   0.025664   0.070921
    108      -0.010965   0.023932   0.030814   0.097062  -0.091614   0.146248
    109       0.006234   0.017989   0.001539   0.057162  -0.034677   0.117291
    110       0.127922  -0.020983   0.032530   0.088900   0.022172   0.059394
    111      -0.007668   0.038240   0.048249   0.129493  -0.116032   0.214381
    112       0.008875   0.028892   0.014855   0.082005  -0.053287   0.169279
    113       0.161319  -0.020254   0.047089   0.125091   0.029059   0.099338
    114      -0.014053   0.009962  -0.001855   0.056652  -0.087580   0.094309
    115       0.037895  -0.005684  -0.023952   0.034829   0.000092   0.056247
    116       0.120278  -0.031182   0.004178   0.053012   0.020705   0.018219
    117      -0.014070   0.012409  -0.011435   0.055099  -0.109096   0.118486
    118       0.065199  -0.014180  -0.031425   0.040061   0.010126   0.056596
    119       0.145520  -0.038693  -0.004220   0.057611   0.026647   0.022289
    120      -0.016258  -0.005211  -0.018523   0.022690  -0.055167   0.018269
    121       0.034990  -0.016393  -0.036015   0.009423   0.022365   0.000907
    122       0.080019  -0.029011  -0.008882   0.015984   0.010904  -0.019494
    123      -0.018275  -0.012920  -0.037695  -0.002941  -0.051072  -0.012270
    124       0.061604  -0.033044  -0.051076  -0.002300   0.049400  -0.039555
    125       0.072648  -0.033102  -0.024252  -0.006132   0.008668  -0.040518
    126      -0.030427   0.006138   0.049060   0.031769   0.021966  -0.041394
    127      -0.082768   0.036880   0.019282  -0.008324  -0.014291   0.023414
    128       0.011028   0.005842   0.050010   0.009830   0.025232  -0.032492
    129      -0.056064   0.115322   0.192512   0.040958   0.176253  -0.029993
    130      -0.134258   0.044562   0.026074  -0.051598  -0.007801  -0.033279
    131       0.044720  -0.005969   0.036681   0.035737   0.011794   0.001218
    132      -0.065054   0.174743   0.253457   0.049230   0.234046   0.005550
    133      -0.143212   0.096242   0.078568  -0.045544   0.042046  -0.003594
    134       0.068864   0.014023   0.075827   0.065660   0.056887   0.025624
    135      -0.061727   0.107135   0.206631   0.034765   0.204083  -0.074516
    136      -0.170916   0.069224   0.050430  -0.077905   0.016049  -0.059244
    137       0.014613   0.011415   0.059422   0.013720   0.037618  -0.030166
    138      -0.062218   0.149698   0.230580   0.045267   0.213807  -0.013959
    139      -0.129232  -0.023228  -0.042401  -0.066647  -0.070708  -0.083572
    140       0.076582  -0.054386  -0.038213   0.049430  -0.075632   0.037345
    141      -0.028772  -0.054918  -0.014687   0.005142  -0.021065  -0.109134
    142      -0.085950  -0.017061  -0.039177  -0.032289  -0.057531  -0.035846
    143      -0.018686  -0.028716  -0.004676  -0.021589  -0.049817  -0.053588
    144      -0.033615  -0.056031  -0.009667  -0.008182   0.003524  -0.156365
    145      -0.112917  -0.000461  -0.028281  -0.051635  -0.059472  -0.042841
    146      -0.036764  -0.018896   0.003785  -0.038142  -0.042235  -0.074520
    147      -0.022035  -0.124577  -0.091887  -0.005412  -0.096215  -0.136987
    148      -0.063720  -0.013744  -0.029917  -0.007979  -0.041514  -0.011729
    149      -0.037853  -0.029063  -0.010209  -0.041616  -0.061141  -0.072924
    150      -0.030306  -0.031523   0.011442   0.010216   0.000720  -0.092240
    151      -0.090060  -0.077660  -0.104827  -0.057088  -0.107827  -0.101697
    152      -0.002880  -0.062949  -0.043887  -0.009116  -0.097027  -0.028458
    153      -0.025946  -0.030843   0.006010   0.021222  -0.013968  -0.067281
    154      -0.081591   0.111119   0.100155   0.026998   0.040211   0.106725
    155      -0.032527   0.076043   0.149940  -0.016654   0.150608  -0.088364
    156      -0.028196   0.006217   0.045473   0.040158   0.005947  -0.018626
    157      -0.082724   0.146021   0.137849   0.044987   0.060090   0.151839
    158      -0.013061   0.111969   0.205267  -0.007595   0.221462  -0.091319
    159      -0.009560  -0.103734  -0.088140   0.017951  -0.114378  -0.073254
    160      -0.045953   0.114903   0.108338   0.049845   0.045752   0.137266
    161      -0.056007   0.079805   0.152502  -0.030753   0.155339  -0.106990
    162      -0.036787  -0.022495   0.029865  -0.002423   0.040596  -0.130772
    163      -0.115347   0.123370   0.109446   0.013508   0.044086   0.098661
    164      -0.062308   0.087894   0.163903  -0.034219   0.169198  -0.113350
    165      -0.026067  -0.015846  -0.004098   0.042963   0.002738  -0.023972
    166      -0.001048  -0.015976  -0.028243   0.013639   0.027793  -0.017447
    167       0.019326   0.001933   0.008794  -0.027822  -0.032387  -0.011276
    168      -0.020439  -0.017072   0.003098   0.043913   0.006089  -0.021364
    169       0.022890  -0.016038  -0.005587  -0.011508  -0.007180  -0.036991
    170      -0.018451   0.004855  -0.035863  -0.010785  -0.022735  -0.009246
    171       0.009970  -0.014442   0.068527  -0.000512  -0.039269  -0.068573
    172       0.051383  -0.020242  -0.013626  -0.008885  -0.013940  -0.018636
    173      -0.017945  -0.002772  -0.114757   0.040006   0.017713   0.062156
    174       0.031100  -0.011350   0.114938  -0.037945  -0.084566  -0.110402
    175       0.054891  -0.024720  -0.038938   0.015008   0.016306   0.016176
    176       0.016624  -0.011621  -0.130152   0.062644   0.048604   0.109941
    177       0.014416  -0.015821   0.077363   0.001870  -0.026076  -0.063756
    178       0.076108  -0.018603   0.009749  -0.037851  -0.061061  -0.045040
    179      -0.062476   0.000529  -0.175340   0.060621   0.014201   0.068915
    180       0.039201  -0.013449   0.130334  -0.034111  -0.061088  -0.100606
    181       0.098747  -0.021845   0.002214  -0.035689  -0.066169  -0.029432
    182      -0.061829  -0.005661  -0.238581   0.100115   0.044230   0.124791
    183      -0.012004  -0.020119   0.020447   0.049256   0.031174  -0.012701
    184       0.071526  -0.012683   0.040864  -0.068473  -0.100548  -0.089417
    185      -0.107844   0.011786  -0.157086   0.031634  -0.027882   0.005047
    186      -0.008639  -0.021106   0.027762   0.051235   0.041852  -0.008591
    187       0.090409  -0.011334   0.058039  -0.090967  -0.137918  -0.110029
    188      -0.142253   0.014425  -0.205694   0.047932  -0.031481   0.010359
    189      -0.042185  -0.022877  -0.044938   0.093444   0.074925   0.033348
    190       0.043025  -0.008899   0.049268  -0.069981  -0.091373  -0.106669
    191      -0.109375   0.019470  -0.076295  -0.017710  -0.063945  -0.064881
    192      -0.062723  -0.025794  -0.089379   0.130068   0.119964   0.073743
    193       0.039282  -0.004782   0.072942  -0.093283  -0.121548  -0.140915
    194      -0.144901   0.027605  -0.062378  -0.039554  -0.095173  -0.113545
    195      -0.046470  -0.021493  -0.052361   0.090294   0.061610   0.027207
    196       0.019117  -0.010741   0.024836  -0.040676  -0.043856  -0.078834
    197      -0.065261   0.015858  -0.016009  -0.038700  -0.061432  -0.071994
    198      -0.070309  -0.023302  -0.101700   0.124843   0.096750   0.062522
    199      -0.003124  -0.008645   0.027105  -0.039692  -0.036955  -0.089891
    200      -0.065978   0.020542   0.042252  -0.076482  -0.092542  -0.125525
                 12         13         14         15         16         17    
      0       0.003728  -0.011907  -0.110912   0.009297   0.098008  -0.089143
      1      -0.001987   0.042433  -0.012751  -0.015796   0.062630   0.010783
      2       0.007957  -0.062582   0.100094  -0.022984  -0.071663   0.069105
      3      -0.017535   0.014514   0.069050   0.007603  -0.068240  -0.068757
      4       0.023666  -0.016886   0.040609   0.028858  -0.121080  -0.068275
      5       0.036727  -0.067850  -0.023627  -0.061093   0.233148   0.181102
      6       0.002417  -0.028952   0.026509  -0.030170   0.157328  -0.129736
      7       0.017665   0.018443   0.025041  -0.013114   0.055663   0.007247
      8      -0.028788  -0.019801   0.010054  -0.003750  -0.073014   0.076134
      9      -0.015740  -0.017325   0.095055  -0.021093   0.064095  -0.138371
     10       0.041796  -0.002543   0.061128  -0.032524   0.052479   0.028157
     11      -0.031892  -0.015931  -0.029078   0.001183  -0.039066   0.069451
     12      -0.037067  -0.003711   0.020410  -0.006696   0.010004   0.007927
     13       0.013898  -0.017866   0.008488   0.005506   0.000575   0.065226
     14       0.050091  -0.068216   0.033063  -0.019245   0.011346  -0.076365
     15      -0.005132  -0.014287  -0.026487  -0.010124   0.100981  -0.085108
     16       0.012377   0.023634   0.013920  -0.008455   0.047530   0.009485
     17       0.002132  -0.050965   0.061881  -0.020979  -0.064101   0.067408
     18      -0.031313  -0.009192   0.013606  -0.007568   0.025650  -0.004328
     19       0.021612   0.008387   0.021976   0.001586   0.026398   0.010545
     20       0.017930  -0.061726   0.056638  -0.017166  -0.057086   0.025666
     21      -0.052650   0.007279   0.025393  -0.008777   0.000329   0.037766
     22       0.019749   0.015540   0.013376   0.007411   0.038448  -0.014397
     23       0.006577  -0.056352   0.069246  -0.021394  -0.079803   0.064434
     24      -0.013137  -0.024250   0.021830  -0.006150   0.003846   0.019462
     25       0.015690   0.013393   0.019895   0.000776   0.036048   0.003540
     26       0.000507  -0.039325   0.030374  -0.005229  -0.047524   0.027863
     27       0.028284  -0.077417   0.030485   0.155231   0.014109   0.026472
     28       0.033833   0.002464   0.055010  -0.063717   0.001450   0.007155
     29       0.000433  -0.050063   0.001497   0.117878  -0.011020   0.027855
     30       0.026365  -0.130242   0.037573   0.246566   0.016304   0.037856
     31       0.060615  -0.001778   0.082477  -0.102610  -0.024431   0.006243
     32       0.010362  -0.098056   0.019459   0.179996  -0.020350   0.037392
     33       0.078527  -0.057112   0.025513   0.220166   0.024077   0.013218
     34       0.017236  -0.004967   0.057615  -0.084959  -0.002164   0.011930
     35      -0.009459   0.006987  -0.056551   0.175031   0.044266   0.010168
     36       0.114753  -0.100153   0.030992   0.373319   0.034296   0.018919
     37       0.032263  -0.015760   0.086989  -0.140619  -0.033932   0.014939
     38      -0.007353  -0.001748  -0.080210   0.289349   0.076674   0.009908
     39       0.085523   0.025355   0.008096   0.086365   0.023237  -0.013847
     40      -0.018337  -0.001348   0.024359  -0.030978   0.033631   0.014622
     41      -0.019010   0.079539  -0.085714   0.082803   0.059115  -0.011931
     42       0.125290   0.048008  -0.001143   0.136453   0.035136  -0.029068
     43      -0.031933  -0.008642   0.027126  -0.047654   0.029962   0.019672
     44      -0.024135   0.127602  -0.132799   0.129937   0.103402  -0.029621
     45       0.039818   0.077883   0.002977  -0.119441   0.005218  -0.020298
     46      -0.035708   0.010828  -0.012392   0.047275   0.072540   0.010723
     47      -0.022684   0.091178  -0.055381  -0.074111   0.016692  -0.011403
     48       0.043091   0.141457  -0.009381  -0.237962   0.001578  -0.040419
     49      -0.063403   0.013764  -0.039588   0.093952   0.100700   0.012774
     50      -0.031619   0.147418  -0.077534  -0.156999   0.025503  -0.027894
     51      -0.009534   0.050312   0.010856  -0.155192  -0.003077  -0.000583
     52      -0.017973   0.018736  -0.013423   0.059675   0.073522   0.004248
     53      -0.012586   0.029308   0.003768  -0.109893  -0.036491   0.010755
     54      -0.042586   0.096906   0.002626  -0.295698  -0.009810  -0.007311
     55      -0.033394   0.029002  -0.041784   0.111515   0.104379   0.001081
     56      -0.012326   0.039279   0.025725  -0.214129  -0.066975   0.010798
     57      -0.001676  -0.041008   0.021060  -0.006831   0.012417  -0.039330
     58      -0.017191   0.044754  -0.023047   0.025144   0.029110  -0.016579
     59      -0.064436   0.012747  -0.037622   0.025599  -0.036423   0.005726
     60      -0.006755  -0.033010  -0.045656   0.024014  -0.077389  -0.014600
     61       0.010958   0.024699   0.006244  -0.001497   0.028877   0.025166
     62      -0.118450   0.050938  -0.089652   0.075903  -0.031684  -0.077847
     63       0.001917  -0.022775  -0.088305   0.015512   0.001786  -0.061724
     64       0.040594  -0.001215   0.026586  -0.015562  -0.057110   0.117825
     65      -0.111842   0.058986  -0.122997   0.069388   0.030358  -0.115062
     66      -0.021801  -0.041592  -0.030935   0.054854  -0.237828   0.059895
     67      -0.020610   0.044566  -0.030052   0.034432  -0.005581  -0.007336
     68      -0.148121   0.077995  -0.138531   0.103574   0.001671  -0.149789
     69      -0.005298  -0.029171  -0.067877   0.027088  -0.072371  -0.022749
     70       0.036123   0.014837   0.046406  -0.046205   0.151109   0.002922
     71      -0.139019   0.046000  -0.050002   0.095931  -0.126379  -0.039851
     72      -0.001344  -0.047016   0.044233  -0.011973   0.010997  -0.028607
     73      -0.039960   0.058308  -0.075911   0.070618  -0.103630   0.032861
     74      -0.051359   0.022638  -0.078248   0.013554   0.055174  -0.066165
     75       0.002539  -0.056249   0.092784  -0.032734   0.068750  -0.051244
     76      -0.062640   0.072289  -0.069643   0.084757  -0.095998  -0.011403
     77      -0.010253  -0.002070  -0.092833  -0.011092   0.035965   0.017426
     78      -0.003140  -0.054498   0.034087   0.008215  -0.115943   0.071955
     79      -0.069681   0.076421  -0.077537   0.094672  -0.120786  -0.006044
     80      -0.085258   0.048000  -0.074841   0.031261   0.101982  -0.164824
     81      -0.002091  -0.035442   0.022407  -0.015576   0.077774  -0.095159
     82      -0.004376   0.036407  -0.111653   0.063969  -0.194281   0.159204
     83      -0.050238   0.030429  -0.096194   0.010339   0.102550  -0.111690
     84      -0.006591  -0.053729   0.059006  -0.003170  -0.069923   0.034748
     85      -0.055727   0.075112  -0.041259   0.044624   0.124650  -0.131483
     86      -0.069652   0.003658  -0.009466   0.029684  -0.097950   0.059454
     87      -0.004818  -0.048678   0.035465   0.000927  -0.068488   0.029019
     88      -0.047840   0.059614   0.033699   0.014474   0.202676  -0.172371
     89      -0.082315   0.000738   0.007836   0.040116  -0.163265   0.109942
     90      -0.010421  -0.054830   0.038916   0.014495  -0.178124   0.118961
     91      -0.075568   0.096882  -0.102616   0.072969   0.107127  -0.146831
     92      -0.089497   0.028171  -0.066981   0.052205  -0.064571   0.001895
     93      -0.010571  -0.064876   0.128552  -0.021064  -0.026251   0.011948
     94      -0.070494   0.089246  -0.071932   0.060026   0.133704  -0.157484
     95      -0.042153  -0.022817   0.047792   0.000353  -0.113995   0.108682
     96      -0.037124  -0.015181   0.000255  -0.005359   0.013785   0.024113
     97       0.017303  -0.030102  -0.005058   0.006861   0.002641   0.070172
     98       0.041720  -0.041210   0.017956  -0.010578   0.000098  -0.073476
     99      -0.010648   0.042538  -0.039396  -0.014047  -0.019120   0.012648
    100       0.057943  -0.015126  -0.025819  -0.002496  -0.022207   0.007533
    101       0.063629   0.012146  -0.015850  -0.016855  -0.028203  -0.080678
    102       0.019331   0.094684  -0.041830  -0.022795  -0.017738  -0.020928
    103       0.079543   0.026436  -0.027808  -0.008527  -0.021148  -0.015061
    104       0.066705   0.087483  -0.030419  -0.018355  -0.026502  -0.042923
    105       0.040318   0.145648  -0.063315  -0.028984  -0.040374  -0.042454
    106       0.109850   0.046421  -0.036977  -0.017825  -0.038333  -0.070620
    107       0.082107   0.135828  -0.050813  -0.022866  -0.046421  -0.053896
    108       0.020296   0.083078  -0.020598  -0.024251   0.016949  -0.008214
    109       0.062389   0.044461  -0.019288  -0.003983   0.004752   0.042808
    110       0.050153   0.103057  -0.018837  -0.013732   0.003447   0.013462
    111       0.046437   0.130418  -0.027211  -0.032218   0.019664  -0.023502
    112       0.082277   0.080691  -0.024319  -0.010067   0.006842   0.031365
    113       0.057070   0.169002  -0.031549  -0.016347   0.004989   0.042942
    114      -0.014757   0.005689   0.008725  -0.014671   0.047866   0.028213
    115       0.017430   0.013696  -0.005706   0.007517   0.027329   0.120533
    116       0.023791   0.032757   0.008003  -0.006056   0.029756   0.035688
    117      -0.015668  -0.009591   0.024974  -0.015876   0.073226   0.042128
    118       0.001181   0.024480  -0.001337   0.010116   0.046411   0.175762
    119       0.008651   0.040377   0.014494  -0.003914   0.051290   0.088793
    120      -0.043825  -0.040729   0.019191  -0.006937   0.042483   0.038995
    121      -0.003908  -0.022100   0.002721   0.012571   0.023566   0.123740
    122       0.020457  -0.036057   0.027417  -0.005948   0.023867  -0.020100
    123      -0.064611  -0.082544   0.044268  -0.006586   0.058667   0.058318
    124      -0.032629  -0.033418   0.015684   0.018908   0.038711   0.177693
    125       0.006291  -0.074727   0.049091  -0.006307   0.037028  -0.012685
    126      -0.028955   0.037152  -0.082233  -0.015105  -0.040819   0.084930
    127       0.066779  -0.051005  -0.031557  -0.005646  -0.039288  -0.030738
    128       0.066146  -0.017161  -0.030782  -0.020238  -0.047350  -0.092937
    129      -0.128993   0.003512   0.003556   0.014088   0.012883   0.125032
    130       0.073385  -0.106324  -0.058230  -0.012356  -0.064659  -0.030450
    131       0.068706   0.018712  -0.020395  -0.018246  -0.035766  -0.096110
    132      -0.179829  -0.027050   0.092587   0.036937   0.076490   0.091941
    133       0.029055  -0.134990   0.019681   0.007555  -0.009179  -0.060464
    134       0.042861   0.059177  -0.011643  -0.012048  -0.029458  -0.054641
    135      -0.128708   0.023099  -0.064111   0.002504  -0.039478   0.208527
    136       0.059242  -0.154629  -0.045702  -0.008936  -0.059712  -0.038363
    137       0.057596  -0.014205  -0.027336  -0.018401  -0.044993  -0.081418
    138      -0.158978  -0.011613   0.047836   0.026062   0.043966   0.115390
    139       0.131235  -0.077725  -0.166014  -0.039431  -0.142168   0.013702
    140       0.114331   0.043540  -0.017037  -0.024064  -0.027066  -0.161567
    141       0.010253   0.046882  -0.169859  -0.029356  -0.082311   0.125197
    142       0.104495  -0.044983  -0.108093  -0.018995  -0.077815  -0.002438
    143       0.114364  -0.039727  -0.068561  -0.037557  -0.078150  -0.110729
    144       0.008679   0.038962  -0.212515  -0.028380  -0.062216   0.137566
    145       0.106823  -0.077531  -0.109784  -0.021763  -0.051017  -0.015674
    146       0.115136  -0.062352  -0.084587  -0.038887  -0.054976  -0.114126
    147       0.056707   0.074565  -0.226537  -0.044142  -0.157438   0.151322
    148       0.090979  -0.020647  -0.080440  -0.011861  -0.091248  -0.006915
    149       0.123797  -0.059387  -0.088574  -0.042445  -0.062972  -0.104965
    150      -0.004648   0.038183  -0.143241  -0.024150  -0.056922   0.108712
    151       0.147280  -0.033344  -0.197374  -0.032756  -0.126787   0.031467
    152       0.131736  -0.010565  -0.061276  -0.043772  -0.137141  -0.092690
    153      -0.003396   0.043133  -0.126626  -0.025210  -0.064928   0.102320
    154       0.021289  -0.050484   0.073418   0.015000   0.016798  -0.085236
    155      -0.001520  -0.069533  -0.010651  -0.004502  -0.032565  -0.043521
    156      -0.019337   0.046542  -0.077134  -0.016904  -0.039879   0.067281
    157       0.005463  -0.046318   0.120381   0.023234   0.041427  -0.117138
    158      -0.053225  -0.063566   0.050302   0.019804   0.021709  -0.028609
    159       0.059845   0.066461  -0.195049  -0.047762  -0.109926   0.099322
    160       0.006907  -0.019360   0.120275   0.029051   0.057632  -0.098380
    161       0.001520  -0.090195  -0.033450  -0.011103  -0.053435  -0.034269
    162      -0.031569   0.021435  -0.142821  -0.018959  -0.064499   0.154723
    163       0.027195  -0.078260   0.052103   0.006030  -0.009352  -0.088186
    164      -0.004878  -0.097477  -0.032557  -0.009829  -0.053194  -0.030446
    165      -0.026795   0.009029   0.052596   0.000135  -0.035218  -0.034077
    166       0.011166  -0.024564   0.016445   0.014171  -0.059865   0.005283
    167       0.051367  -0.060146   0.001312  -0.036967   0.137270   0.055450
    168      -0.015811   0.003570   0.054557  -0.001380  -0.032150  -0.031130
    169      -0.021481  -0.029780   0.004914   0.000765  -0.039470   0.004886
    170       0.040948  -0.029393   0.010058  -0.019710   0.106382   0.044809
    171       0.021422   0.043034   0.076908  -0.003381   0.011919  -0.029023
    172      -0.091053  -0.083085  -0.029349  -0.028132  -0.019976  -0.021746
    173      -0.077072  -0.131358  -0.051326  -0.049977   0.082148   0.012809
    174       0.024934   0.089183   0.104351  -0.004195   0.037144  -0.037745
    175      -0.101030  -0.142354  -0.066535  -0.039385  -0.017483  -0.018361
    176      -0.103232  -0.244124  -0.124071  -0.084409   0.118739   0.008145
    177       0.062287   0.023860   0.062785  -0.003563   0.027963  -0.011387
    178      -0.158745  -0.061271  -0.015521  -0.045013  -0.003933  -0.060115
    179      -0.171294  -0.078556  -0.008613  -0.033481   0.001670  -0.021706
    180       0.091426   0.050622   0.075604  -0.007085   0.067296  -0.008242
    181      -0.221235  -0.107049  -0.044958  -0.070913   0.011890  -0.087243
    182      -0.273603  -0.158890  -0.055702  -0.059815  -0.020417  -0.056286
    183       0.066799  -0.030793   0.030004  -0.000804  -0.004237   0.000752
    184      -0.149712   0.017772   0.036627  -0.028167  -0.009010  -0.063269
    185      -0.139906   0.080025   0.099718   0.018494  -0.053572  -0.014641
    186       0.100554  -0.047039   0.016610  -0.001282   0.008745   0.015558
    187      -0.204164   0.038584   0.051765  -0.039089   0.001430  -0.091216
    188      -0.220909   0.124975   0.138956   0.032357  -0.119069  -0.046184
    189       0.026355  -0.066306   0.012406   0.001412  -0.051497  -0.007352
    190      -0.069774   0.068089   0.067102   0.002792  -0.027150  -0.027481
    191       0.000624   0.178636   0.155082   0.053261  -0.023351   0.037345
    192       0.026355  -0.110002  -0.013779   0.002970  -0.076613   0.001011
    193      -0.058705   0.129123   0.106338   0.016725  -0.030888  -0.026028
    194       0.032590   0.299487   0.235113   0.094864  -0.064519   0.051527
    195      -0.011159  -0.045378   0.028362   0.002732  -0.065925  -0.023451
    196      -0.007736   0.040478   0.048109   0.015711  -0.042577   0.005928
    197       0.089449   0.121306   0.107116   0.031949   0.055296   0.063374
    198      -0.034287  -0.071317   0.016766   0.006975  -0.101720  -0.025113
    199       0.047544   0.078034   0.071675   0.038302  -0.060418   0.030581
    200       0.183165   0.197064   0.149396   0.055095   0.072965   0.094622
                 18         19         20         21         22         23    
      0       0.139789   0.300313  -0.056725  -0.122938  -0.030112  -0.058532
      1      -0.075930   0.063706   0.048911  -0.033829  -0.070598   0.030818
      2      -0.087636  -0.064700  -0.015706  -0.025880  -0.074758   0.004722
      3      -0.033876   0.012160   0.053232  -0.034039   0.096363  -0.004363
      4       0.080595  -0.019260  -0.046179  -0.008129  -0.066574   0.000529
      5      -0.078812   0.024856  -0.036450  -0.031939   0.217450  -0.012776
      6      -0.014729  -0.173667  -0.058994  -0.125380  -0.059430   0.019834
      7      -0.086398   0.007516   0.038151  -0.022751  -0.074230   0.016421
      8      -0.032565   0.080660  -0.006307  -0.038494  -0.051840   0.017009
      9      -0.056254  -0.309053  -0.024569  -0.039641  -0.106156   0.058331
     10      -0.115258   0.016077   0.043598  -0.023047  -0.083487   0.009913
     11      -0.004392   0.124262  -0.022130  -0.069617  -0.033366   0.006262
     12       0.007458  -0.003798  -0.007815   0.062777  -0.002561   0.012873
     13       0.045151  -0.020859  -0.064315  -0.005443   0.053602   0.005667
     14       0.007311   0.025084  -0.007591   0.022057  -0.082710  -0.016696
     15       0.048979   0.049156  -0.034465  -0.039648  -0.033795  -0.006585
     16      -0.073029   0.033127   0.037583  -0.014990  -0.067823   0.014032
     17      -0.064151   0.019923  -0.015242  -0.058145  -0.075939   0.000119
     18       0.027566  -0.007508  -0.014473   0.074375   0.003531   0.018603
     19      -0.027094   0.016617   0.004255   0.003359  -0.018103  -0.019610
     20      -0.029672   0.026252  -0.029777  -0.066121  -0.067554  -0.031271
     21      -0.017420  -0.000204   0.001560   0.051263  -0.014784   0.008381
     22      -0.017125   0.013392   0.002419  -0.003393  -0.017909  -0.049211
     23      -0.061575   0.030751  -0.019181  -0.076213  -0.077680  -0.019452
     24       0.061031  -0.022322  -0.033694   0.085392   0.027783   0.027831
     25      -0.041114   0.022897   0.010566   0.006473  -0.037255  -0.030971
     26       0.004140   0.003411  -0.035834  -0.044912  -0.045602  -0.047136
     27      -0.001855  -0.013811  -0.022329   0.052746   0.002108   0.004574
     28      -0.043841   0.034633   0.000069  -0.024837  -0.067175  -0.064573
     29      -0.020175  -0.003765  -0.021393  -0.028678  -0.033222  -0.030079
     30      -0.006042  -0.021020  -0.033825   0.061949   0.003565   0.005291
     31      -0.062319   0.048674  -0.001400  -0.065017  -0.098726  -0.099216
     32      -0.030983  -0.002856  -0.032234  -0.039070  -0.045889  -0.045511
     33      -0.087623   0.010558   0.006741  -0.012025  -0.024030  -0.021140
     34      -0.016094   0.026632  -0.010427  -0.003208  -0.060412  -0.059415
     35      -0.047882  -0.005111   0.010362   0.000233  -0.003537   0.008499
     36      -0.157791   0.019274   0.021138  -0.053781  -0.044024  -0.038550
     37      -0.011997   0.035034  -0.021434  -0.035932  -0.079993  -0.084063
     38      -0.081300  -0.008884   0.026173   0.011465   0.005286   0.022859
     39      -0.090806   0.031994   0.018106  -0.032830  -0.022800  -0.023533
     40       0.007309   0.005791  -0.006437   0.059139  -0.029207  -0.023583
     41      -0.040117   0.003617   0.021801   0.010995   0.012061   0.023041
     42      -0.165659   0.056244   0.044296  -0.088720  -0.041278  -0.040728
     43       0.032494  -0.002399  -0.015126   0.078242  -0.022829  -0.017557
     44      -0.071051   0.006750   0.048730   0.024559   0.034432   0.049634
     45       0.011103   0.022050  -0.007501   0.022096   0.004079  -0.001688
     46      -0.003160  -0.005182   0.009457   0.089592  -0.001764   0.009009
     47       0.011834   0.009693  -0.003222   0.005882  -0.002062   0.001877
     48       0.022082   0.038092  -0.003899   0.013748   0.005609  -0.003581
     49       0.012948  -0.022475   0.014277   0.134018   0.028487   0.044737
     50       0.028193   0.016237   0.001924   0.017511   0.012036   0.015283
     51       0.083679  -0.006684  -0.031249   0.084017   0.026920   0.024801
     52      -0.028575   0.004529   0.017144   0.064262  -0.010221  -0.001785
     53       0.030807   0.009065  -0.030684  -0.024063  -0.034319  -0.035773
     54       0.141256  -0.009834  -0.043707   0.123191   0.042481   0.040675
     55      -0.029688  -0.005183   0.027524   0.097505   0.008579   0.019830
     56       0.055525   0.016399  -0.045120  -0.037910  -0.044673  -0.048526
     57       0.011179  -0.048995  -0.035001  -0.071456  -0.028840   0.011716
     58      -0.031053   0.000919   0.038959   0.020064  -0.031260   0.009624
     59       0.019565   0.010295  -0.027565  -0.031376  -0.025615   0.014073
     60       0.068398   0.035697  -0.029872  -0.016366   0.018431  -0.027924
     61      -0.081644   0.041506   0.053577  -0.005221  -0.075465   0.025621
     62       0.113325  -0.074106  -0.054735   0.015958   0.051856  -0.015255
     63       0.079262   0.055807  -0.047927  -0.104401  -0.010971   0.165475
     64      -0.123745   0.136330   0.086196   0.031482  -0.095834  -0.066488
     65       0.122197  -0.058982  -0.069098  -0.052663   0.029311   0.135128
     66       0.092847   0.060087  -0.005542   0.132160   0.088191  -0.312195
     67      -0.015215   0.011750   0.039404   0.047920  -0.012594  -0.036327
     68       0.179609  -0.120075  -0.082344   0.010348   0.093930   0.041829
     69       0.081351   0.055536  -0.034040  -0.030139   0.019022   0.014267
     70      -0.152837   0.012665   0.050906  -0.116269  -0.157976   0.195300
     71       0.121806  -0.114368  -0.041102   0.128401   0.103296  -0.249136
     72      -0.000691  -0.053048  -0.033008  -0.075963  -0.034294   0.022227
     73       0.028654   0.077729   0.069021   0.147392   0.047181  -0.027974
     74       0.021986  -0.029165  -0.058229  -0.110107  -0.066553   0.011877
     75      -0.032655  -0.123691  -0.048213  -0.122693  -0.056448  -0.011558
     76       0.038796  -0.060404   0.063986   0.215197   0.106630  -0.230896
     77       0.004261   0.225822  -0.047010  -0.228983  -0.173153   0.386577
     78       0.018471   0.105002   0.010398   0.003760  -0.002881   0.151715
     79       0.049512  -0.064047   0.070458   0.250580   0.129301  -0.262562
     80       0.036310  -0.278826  -0.079257  -0.030912   0.013376  -0.331651
     81       0.003379  -0.135290  -0.058865  -0.113491  -0.046505  -0.058191
     82       0.031471   0.401489   0.103939   0.091744  -0.027604   0.379155
     83       0.024969  -0.078552  -0.076540  -0.141492  -0.079422  -0.031760
     84      -0.003572  -0.000229  -0.013554  -0.030366  -0.023388   0.030121
     85       0.014154  -0.121779   0.010754  -0.003888  -0.017656   0.010730
     86       0.010854   0.043781  -0.012505   0.000404  -0.019827   0.027422
     87       0.011769   0.023507  -0.013686  -0.031659  -0.013506   0.056665
     88      -0.055010  -0.275787  -0.007515  -0.040562  -0.071890  -0.157077
     89       0.014599   0.086797   0.002764   0.034390  -0.010497   0.072480
     90       0.021344   0.133983   0.012816   0.018740   0.006008   0.144731
     91       0.082346  -0.049229   0.012900   0.008107   0.024817   0.131119
     92       0.073258   0.058135  -0.022776  -0.009971   0.012427   0.103272
     93      -0.054040  -0.121464  -0.024448  -0.047586  -0.063724  -0.086251
     94       0.052699  -0.105639   0.007072  -0.004695   0.003286   0.063223
     95      -0.061256   0.017205  -0.005709   0.000072  -0.059905  -0.073077
     96       0.014894  -0.011224  -0.013032   0.075438  -0.041972   0.013460
     97       0.056099  -0.025001  -0.071900  -0.009195   0.048292   0.007738
     98       0.030262   0.006638   0.004295   0.051879  -0.031888   0.005012
     99      -0.065486  -0.007303  -0.059597   0.071379  -0.018372   0.012480
    100      -0.006895  -0.006430  -0.082397  -0.012098   0.045682   0.002441
    101      -0.032994   0.006544  -0.036085   0.048168   0.008109   0.008473
    102      -0.100439   0.013592  -0.037666   0.043472  -0.037358  -0.002112
    103      -0.032822   0.008408  -0.068086  -0.035306   0.038017  -0.008059
    104      -0.049170   0.002013  -0.057338  -0.003077   0.066014   0.004928
    105      -0.172781   0.024887  -0.097943   0.035504   0.002638  -0.005265
    106      -0.100519   0.032608  -0.092577  -0.025150   0.008971  -0.019198
    107      -0.110566   0.009026  -0.115170  -0.013570   0.111400   0.003431
    108      -0.024322   0.013965   0.098951  -0.005227  -0.120995  -0.019916
    109       0.040412  -0.011030   0.010150  -0.087722   0.052522  -0.008248
    110       0.032579  -0.016903   0.037252  -0.059837   0.075532   0.003897
    111      -0.041697   0.026505   0.141209  -0.054802  -0.140871  -0.036735
    112       0.027340  -0.001524   0.042429  -0.125710   0.037358  -0.021064
    113       0.027701  -0.022550   0.051749  -0.112048   0.116249  -0.000048
    114       0.083284  -0.005871   0.187481   0.007311  -0.160081  -0.012003
    115       0.130319  -0.043800   0.051748  -0.085571   0.070779   0.006670
    116       0.124345  -0.031250   0.118183  -0.047767   0.036596   0.009953
    117       0.158256  -0.011906   0.310441  -0.030459  -0.206476  -0.019017
    118       0.194404  -0.063484   0.120207  -0.124332   0.077637   0.008076
    119       0.195009  -0.050345   0.200434  -0.089176   0.035591   0.010150
    120       0.080236  -0.012800   0.096545   0.061824  -0.117596   0.003636
    121       0.125777  -0.047188  -0.011608  -0.039875   0.092159   0.017304
    122       0.104377  -0.014097   0.076134   0.021619  -0.006570   0.011781
    123       0.140929  -0.020648   0.133163   0.071346  -0.138350   0.006809
    124       0.189940  -0.069768   0.000609  -0.052003   0.146198   0.030669
    125       0.150125  -0.016889   0.110437   0.033507  -0.039292   0.012048
    126      -0.060271  -0.038310  -0.046766   0.017621  -0.031573  -0.001284
    127      -0.000516  -0.009967  -0.013869  -0.011339   0.058946   0.009206
    128      -0.027853  -0.004237   0.023292   0.041632   0.012637   0.011580
    129      -0.001005  -0.010917  -0.027988  -0.019368  -0.048469  -0.013919
    130       0.031950  -0.039797   0.116047  -0.039888   0.052241   0.008408
    131      -0.050138   0.011071  -0.053416   0.060870   0.020729   0.013543
    132       0.023970   0.045589  -0.117555   0.078230  -0.062291   0.023212
    133       0.054262   0.009513   0.038546   0.047322   0.038851   0.041370
    134      -0.056671   0.011989  -0.076974   0.002612   0.032042  -0.012381
    135       0.008012  -0.073841   0.113580  -0.188590  -0.041153  -0.076432
    136       0.062775  -0.041462   0.174428  -0.031124   0.038480   0.017470
    137      -0.023675  -0.005910   0.027238   0.025587   0.011943   0.005101
    138       0.014453   0.014988  -0.063855   0.017488  -0.055801   0.000222
    139       0.009348  -0.111607   0.242092  -0.165732   0.066857  -0.038112
    140      -0.094850   0.040320  -0.176027   0.175087   0.030270   0.052071
    141      -0.054674  -0.080854  -0.006738  -0.033116  -0.032533  -0.009566
    142       0.002922  -0.048466   0.029753  -0.048120   0.063035   0.004943
    143      -0.039268  -0.024916   0.092686   0.069906   0.001561   0.021294
    144      -0.020190  -0.091227   0.011309  -0.089088  -0.015531  -0.014386
    145       0.016585  -0.045853   0.060718  -0.040680   0.051393   0.008338
    146      -0.018786  -0.027097   0.117629   0.054572   0.000166   0.021674
    147      -0.081046  -0.112088   0.022274  -0.031082  -0.042887  -0.009792
    148      -0.009071  -0.038160  -0.006413  -0.042178   0.071463   0.003873
    149      -0.027334  -0.032063   0.119898   0.064403  -0.006767   0.021416
    150      -0.048204  -0.064602  -0.018564  -0.025639  -0.031602  -0.009001
    151       0.008807  -0.088060   0.077630  -0.090385   0.069444   0.002733
    152      -0.082722  -0.032093   0.077978   0.105130  -0.013130   0.021788
    153      -0.071765  -0.061779  -0.037101   0.004510  -0.036861  -0.004750
    154       0.007772   0.051522  -0.065824   0.038181   0.074661   0.021323
    155       0.044970  -0.018076   0.129136  -0.026430  -0.007140  -0.003872
    156      -0.072272  -0.028705  -0.054161   0.026437  -0.031259  -0.000899
    157       0.007894   0.083067  -0.084996   0.058931   0.080263   0.025319
    158       0.078376   0.017192   0.011755   0.007840   0.022354   0.017778
    159      -0.122660  -0.090768  -0.040973   0.009924  -0.042482  -0.007804
    160      -0.001572   0.092316  -0.220380   0.099835   0.110789   0.047113
    161       0.055542  -0.040866   0.224878  -0.064866  -0.029666  -0.019633
    162      -0.031962  -0.084799  -0.010228  -0.033128  -0.042500  -0.008978
    163       0.017415   0.028796   0.067636  -0.008491   0.045277   0.000032
    164       0.064060  -0.042879   0.242292  -0.074535  -0.031876  -0.021975
    165      -0.023691   0.008304   0.028852   0.001065   0.061959   0.002325
    166       0.068483  -0.016047  -0.073846  -0.003640  -0.036943   0.006410
    167      -0.011432   0.012395  -0.016704   0.058459   0.039248  -0.012074
    168      -0.031068   0.013165   0.035687  -0.021097   0.125984   0.001060
    169       0.054600  -0.013632  -0.079448   0.022135  -0.079972   0.012548
    170       0.034529  -0.006748  -0.016804   0.136053  -0.042360  -0.004648
    171      -0.042576   0.017526   0.065193   0.011154   0.167365  -0.004522
    172      -0.001368  -0.003651  -0.037431   0.034455  -0.034584   0.008641
    173      -0.015640   0.000099   0.002445   0.119038  -0.021703  -0.003259
    174      -0.068543   0.024696   0.106296   0.020338   0.219941  -0.010522
    175       0.007654  -0.007958  -0.051388   0.047427  -0.064562   0.011149
    176      -0.029025  -0.001487   0.010565   0.167848  -0.037682  -0.004034
    177      -0.011556   0.009619   0.043418   0.046864   0.129499  -0.002153
    178      -0.084465   0.015527   0.030680   0.016235   0.056423  -0.002343
    179      -0.059137   0.013354   0.025766   0.001972   0.059449  -0.002216
    180      -0.021672   0.012431   0.061470   0.081915   0.131772  -0.007970
    181      -0.142537   0.026450   0.067062   0.018770   0.095310  -0.008608
    182      -0.115958   0.023148   0.049524  -0.031113   0.102739  -0.003509
    183       0.029777  -0.002135  -0.002033   0.046586   0.082331   0.007046
    184      -0.093586   0.021820   0.050104  -0.015013   0.092427  -0.005862
    185      -0.032012   0.016223   0.025464  -0.090370   0.103182  -0.000180
    186       0.056439  -0.009721  -0.022006   0.081937   0.040179   0.009461
    187      -0.157032   0.037962   0.103386  -0.044840   0.173309  -0.014203
    188      -0.074334   0.030367   0.051129  -0.205433   0.191720  -0.001228
    189       0.032018  -0.003204  -0.023646  -0.002930   0.078871   0.011453
    190      -0.016545   0.005750  -0.002160  -0.003606   0.008718   0.002218
    191       0.058370  -0.002037  -0.013581  -0.021415   0.007710   0.004593
    192       0.059598  -0.010832  -0.061464  -0.012628   0.035833   0.017458
    193      -0.015836   0.008136   0.010243  -0.018421   0.025232   0.001038
    194       0.093846  -0.004554  -0.023935  -0.075230   0.002423   0.008465
    195       0.004968   0.004297  -0.000788  -0.035306   0.113642   0.008788
    196       0.055745  -0.012240  -0.067232   0.015837  -0.076544   0.011901
    197       0.085762  -0.013422  -0.030821   0.096097  -0.058967   0.001752
    198       0.019297   0.001094  -0.020433  -0.064628   0.114056   0.014800
    199       0.107018  -0.022758  -0.100944   0.011542  -0.107857   0.018184
    200       0.132625  -0.022786  -0.049666   0.123879  -0.099073   0.002554
                 24         25         26         27         28         29    
      0       0.014010   0.009340   0.023676  -0.032831  -0.044631  -0.017124
      1       0.093737   0.012571   0.035601  -0.005297   0.009354  -0.029912
      2      -0.014424   0.002928  -0.005124  -0.031223  -0.027464  -0.008481
      3      -0.014897   0.016233   0.062738   0.052668  -0.032539  -0.007005
      4      -0.006076   0.012835   0.106112   0.038937  -0.003038  -0.003968
      5      -0.007246  -0.005830  -0.108715  -0.116360   0.073808   0.026979
      6       0.003065  -0.000529   0.001486   0.003289  -0.010359   0.013402
      7       0.033682   0.016903   0.025957  -0.043932  -0.029517  -0.010083
      8       0.067924  -0.006958   0.008352   0.032923   0.005657  -0.027739
      9       0.015013  -0.013233   0.030287   0.083391  -0.021865   0.014126
     10       0.027376   0.023316   0.028423  -0.072831  -0.033966  -0.018608
     11       0.066300  -0.005158  -0.001639   0.017499   0.010887  -0.025020
     12       0.019491  -0.020051  -0.025860  -0.010704  -0.007248  -0.004861
     13       0.006445  -0.007953   0.009169  -0.001440   0.006494   0.001627
     14      -0.023761   0.017079   0.051901  -0.042113   0.038224   0.010676
     15       0.019557  -0.006980  -0.003170  -0.004779  -0.008661  -0.002704
     16       0.041486   0.010527   0.021040  -0.021180  -0.013205  -0.014326
     17       0.014064   0.007840   0.010391  -0.027874  -0.023136  -0.021267
     18       0.030823  -0.027831  -0.039816  -0.000841  -0.020249  -0.004913
     19      -0.025513  -0.007975  -0.021615   0.026333   0.007684   0.002449
     20      -0.043345   0.016143   0.010523  -0.041991  -0.023943  -0.006559
     21       0.015979  -0.026388  -0.061712   0.009438  -0.038892  -0.013904
     22      -0.076488  -0.007964  -0.043061   0.051863   0.012710   0.011509
     23      -0.022024   0.017620   0.011702  -0.051422  -0.038675  -0.017114
     24       0.034722  -0.034287  -0.057434  -0.019641  -0.094848  -0.007180
     25      -0.037841  -0.018597  -0.055680   0.064702   0.033304   0.003849
     26      -0.082976   0.014849  -0.018046  -0.038053  -0.075634  -0.000693
     27      -0.001265  -0.030652  -0.075586  -0.017561  -0.133986  -0.007113
     28      -0.089157  -0.016520  -0.080384   0.087872   0.045083   0.006762
     29      -0.056961   0.012591  -0.012825  -0.050618  -0.102184  -0.003009
     30      -0.003719  -0.034322  -0.088141  -0.038127  -0.189499  -0.009749
     31      -0.141801  -0.008840  -0.092516   0.107321   0.063972   0.010440
     32      -0.083165   0.012474  -0.029783  -0.059118  -0.141848  -0.003522
     33      -0.031258  -0.015683  -0.046823   0.024598  -0.031579  -0.000930
     34      -0.084550  -0.023571  -0.097596   0.079701   0.010212   0.005202
     35       0.012168   0.001644   0.007770  -0.016782  -0.023501  -0.003299
     36      -0.055054  -0.005275  -0.031949   0.027492  -0.016328   0.000214
     37      -0.125244  -0.010578  -0.090852   0.067257   0.002048   0.007118
     38       0.037942  -0.005506   0.007876  -0.004336  -0.009875  -0.004494
     39      -0.024866  -0.008656  -0.015989   0.068335   0.096472   0.005726
     40      -0.031037  -0.045626  -0.123066   0.080273  -0.028800   0.000700
     41       0.042496  -0.002675   0.022474   0.021719   0.069875   0.000370
     42      -0.038525   0.004697   0.022292   0.119548   0.241454   0.013155
     43      -0.026053  -0.050269  -0.136025   0.063365  -0.077190  -0.001791
     44       0.094082  -0.008727   0.048957   0.062959   0.179220   0.003113
     45      -0.000341  -0.016958  -0.035498   0.025836  -0.007753   0.000390
     46       0.022938  -0.053046  -0.104099   0.086292   0.008587  -0.000467
     47       0.002753   0.000980  -0.002864  -0.001326  -0.007305  -0.000728
     48       0.000769  -0.012567  -0.024783   0.040614   0.028591   0.002812
     49       0.077497  -0.063603  -0.096981   0.074166  -0.001255  -0.004113
     50       0.026700   0.000380   0.009493   0.006165   0.019884  -0.000181
     51       0.030263  -0.032853  -0.065030  -0.019011  -0.121698  -0.007917
     52       0.009069  -0.044319  -0.087770   0.095900   0.046447   0.002614
     53      -0.064717   0.009937  -0.026815  -0.033798  -0.093353  -0.002137
     54       0.052832  -0.045948  -0.089783  -0.024759  -0.170233  -0.012235
     55       0.044643  -0.058083  -0.098729   0.115706   0.065673   0.002293
     56      -0.087232   0.017154  -0.026466  -0.054489  -0.130491  -0.003627
     57       0.005453  -0.004540  -0.000186   0.020310   0.000489  -0.002093
     58      -0.001844   0.019716   0.023308  -0.063898  -0.045777   0.006277
     59       0.037152  -0.013472  -0.003883   0.051469   0.009479  -0.004638
     60      -0.005501  -0.008899  -0.012836   0.030558   0.017888   0.001448
     61       0.053107   0.024875   0.043624  -0.071895  -0.071763  -0.006506
     62      -0.067135  -0.020508  -0.038380   0.056862   0.049392   0.020266
     63      -0.199710  -0.022293  -0.049818  -0.010043   0.105795  -0.251440
     64       0.220905   0.037087   0.085161  -0.060993  -0.146478   0.096256
     65      -0.218944  -0.031021  -0.067554   0.025343   0.118715  -0.177408
     66       0.241976   0.004624   0.025795   0.097152  -0.081559   0.337187
     67       0.020274   0.018749   0.021867  -0.046654  -0.046625   0.053160
     68      -0.218990  -0.033773  -0.081719   0.055559   0.125120  -0.064555
     69      -0.057021  -0.013301  -0.024636   0.022930   0.043517  -0.062143
     70      -0.026629   0.025249   0.045773  -0.120914  -0.055332  -0.176886
     71       0.135402  -0.008053  -0.005087   0.112326  -0.035779   0.317910
     72       0.003166  -0.005667  -0.000719   0.023734   0.003851  -0.005246
     73      -0.043298   0.026032   0.013655  -0.113509  -0.042495  -0.003234
     74       0.069398  -0.016289   0.003909   0.081742  -0.007521   0.017531
     75       0.046406  -0.002963  -0.000647   0.036392   0.032758  -0.061270
     76       0.055314   0.052699   0.008495  -0.177680   0.023718  -0.180931
     77      -0.113413  -0.065415   0.013149   0.198557  -0.129815   0.346462
     78      -0.121563  -0.016318  -0.006458   0.004425  -0.036153   0.107795
     79       0.059906   0.057576   0.006338  -0.197484   0.031559  -0.204669
     80       0.256059   0.026408  -0.001609  -0.006922   0.100202  -0.278595
     81       0.075616   0.000572   0.003633   0.033898   0.017791  -0.057915
     82      -0.278513  -0.023378   0.020098  -0.023224  -0.182037   0.365475
     83       0.114778  -0.013716   0.007504   0.093706  -0.002691  -0.007092
     84       0.025442  -0.016305  -0.007283   0.059777   0.018475  -0.014025
     85      -0.076543   0.032996   0.027965  -0.121563  -0.083004   0.036384
     86       0.051285  -0.022977  -0.010346   0.083230   0.024034  -0.013729
     87      -0.031864  -0.014301  -0.015963   0.041038   0.053227  -0.059021
     88       0.190100   0.042263   0.082529  -0.091355  -0.275924   0.271338
     89       0.029248  -0.036705  -0.024669   0.120474   0.061362  -0.050269
     90      -0.103725  -0.034419  -0.046256   0.087931   0.153641  -0.166939
     91      -0.295933   0.033913  -0.005109  -0.175001   0.032117  -0.118831
     92      -0.125432  -0.013225  -0.027536   0.011376   0.083633  -0.107713
     93       0.229760  -0.014381   0.032292   0.098351  -0.131756   0.172345
     94      -0.185544   0.036913   0.015962  -0.159224  -0.042211  -0.025665
     95       0.261369  -0.030319   0.013420   0.155700  -0.053753   0.104060
     96       0.016740  -0.001180  -0.021521  -0.024564  -0.018250  -0.007459
     97       0.007700   0.007549   0.025199  -0.000292  -0.011167  -0.002324
     98       0.003970   0.011299   0.006444  -0.028813   0.004499   0.005484
     99       0.012781   0.001391  -0.028887  -0.013689  -0.030926  -0.012914
    100      -0.002632   0.021912   0.036616   0.008864  -0.013767   0.002594
    101       0.007187   0.009169  -0.012872  -0.018851  -0.007656   0.002186
    102      -0.004867  -0.030083  -0.010363  -0.025479   0.004874   0.000151
    103      -0.015248  -0.002727   0.053327   0.003150   0.010703   0.011359
    104       0.006022  -0.028157   0.009064  -0.002178  -0.028034  -0.007883
    105      -0.009274  -0.064335   0.010131  -0.028000  -0.008050  -0.002164
    106      -0.031800  -0.022143   0.070922  -0.020224   0.037845   0.023702
    107       0.003898  -0.058558   0.027702  -0.000489  -0.044929  -0.011703
    108      -0.024051  -0.012174  -0.010576  -0.023621   0.072096   0.018748
    109      -0.009290  -0.003469   0.039393   0.029850   0.018515   0.006900
    110       0.011713  -0.027922  -0.006258   0.026756  -0.018863  -0.013130
    111      -0.042517  -0.032700   0.007221  -0.018104   0.117683   0.030982
    112      -0.023400  -0.019097   0.053054   0.034127   0.053319   0.016267
    113       0.012323  -0.059755  -0.007504   0.047763  -0.009837  -0.017337
    114      -0.015031   0.040599  -0.034535  -0.020478   0.053178   0.015240
    115       0.011655   0.022525   0.002901   0.042057  -0.018796  -0.008266
    116       0.018450   0.018890  -0.026690   0.027893  -0.031846  -0.014176
    117      -0.021902   0.072703  -0.048338  -0.006850   0.076086   0.022586
    118       0.017012   0.036135  -0.017484   0.062616  -0.026126  -0.014732
    119       0.022345   0.036394  -0.047777   0.048768  -0.034902  -0.018991
    120       0.001744   0.034138  -0.027169  -0.036204   0.000031   0.002073
    121       0.022520   0.018441   0.006845   0.026081  -0.051262  -0.015929
    122       0.014727   0.026710  -0.013549  -0.009904  -0.026830  -0.004321
    123       0.004851   0.053786  -0.035967  -0.046587  -0.013962   0.001273
    124       0.041997   0.024946  -0.004278   0.044465  -0.102209  -0.032913
    125       0.013688   0.044891  -0.019703  -0.024048  -0.028523  -0.001341
    126      -0.007114   0.021985   0.001960   0.000676  -0.016705  -0.006607
    127       0.010221   0.017810  -0.001605   0.018798  -0.024950  -0.003464
    128       0.014008   0.008033  -0.047520  -0.013542   0.001069   0.003528
    129      -0.022482   0.011192   0.046051   0.001055  -0.011952  -0.010528
    130       0.017773  -0.027206  -0.023506   0.018853  -0.036025  -0.019902
    131       0.011593   0.032537  -0.038890  -0.015181   0.005038   0.013349
    132       0.003759   0.317664  -0.164635   0.156648   0.088955  -0.008767
    133       0.041152   0.243877  -0.210795   0.155822   0.053601  -0.018056
    134      -0.015054  -0.112165   0.113839  -0.095727  -0.044751   0.017455
    135      -0.071867  -0.428129   0.382820  -0.214014  -0.157564  -0.022105
    136       0.028939   0.031574  -0.094892   0.064105  -0.014857  -0.031942
    137       0.008060  -0.030708  -0.010838  -0.033285  -0.014709   0.001157
    138      -0.013198   0.137508  -0.036039   0.065611   0.030277  -0.010337
    139      -0.014591  -0.408487   0.235191  -0.170520  -0.162434  -0.025775
    140       0.042347   0.271993  -0.227316   0.090605   0.081710   0.029927
    141      -0.022955   0.046083   0.022575   0.020153   0.009625   0.009695
    142       0.001128   0.035591   0.005623   0.035895  -0.008980   0.006586
    143       0.032215  -0.004920  -0.102725  -0.008165  -0.007426  -0.018668
    144      -0.048403   0.128377   0.024263   0.067996   0.048541   0.035811
    145      -0.000886   0.084601  -0.035931   0.068626   0.006048   0.002033
    146       0.021860   0.054370  -0.127434   0.028887   0.015919  -0.012195
    147      -0.011698  -0.016374   0.040193  -0.009088  -0.008059  -0.003100
    148       0.007741  -0.011720   0.034478   0.002643  -0.028050   0.006926
    149       0.025154   0.036783  -0.122722   0.020745   0.009881  -0.018068
    150      -0.021247   0.053885   0.014875   0.022564   0.008849   0.010123
    151      -0.011115   0.055327   0.015213   0.055411   0.011159   0.014704
    152       0.054225  -0.104358  -0.077110  -0.065372  -0.046520  -0.040527
    153      -0.013602   0.031665   0.008273   0.003900  -0.010933  -0.003500
    154       0.028351   0.002536  -0.017182   0.010987  -0.061358  -0.020564
    155      -0.001327  -0.019058  -0.033464  -0.019187   0.065830   0.032349
    156      -0.004493  -0.002134   0.006907  -0.013966  -0.027310  -0.012955
    157       0.036361  -0.019665  -0.020160  -0.000264  -0.075685  -0.027891
    158       0.001627   0.237957  -0.090420   0.130463   0.049842   0.055134
    159      -0.014764  -0.014505   0.024199  -0.029849  -0.033035  -0.022193
    160       0.038333   0.234013  -0.070051   0.141848  -0.116965  -0.020558
    161      -0.007523  -0.158296  -0.001655  -0.097041   0.102543   0.034084
    162      -0.027581   0.119273  -0.001573   0.057300   0.035514   0.028128
    163       0.023781  -0.219333   0.028325  -0.113523  -0.017821  -0.024507
    164      -0.009129  -0.168893  -0.000067  -0.101972   0.113683   0.038513
    165       0.000010  -0.001207   0.012004   0.004713  -0.001391  -0.001787
    166       0.012832  -0.004676   0.012044  -0.041346   0.042443   0.006515
    167      -0.023958   0.000721   0.043978  -0.007073   0.021945   0.008544
    168      -0.002625   0.008620   0.015869  -0.013913   0.019580   0.005161
    169       0.027685  -0.018858  -0.023055  -0.107011   0.118288   0.017637
    170      -0.028208  -0.008096   0.160606   0.082456  -0.003778  -0.007053
    171      -0.022892   0.017592   0.081872   0.043173  -0.011863   0.000214
    172       0.013196  -0.012959   0.026940  -0.063441   0.103963   0.013732
    173      -0.025893  -0.008340   0.164429   0.079301   0.011715  -0.006640
    174      -0.041883   0.028369   0.130729   0.105845  -0.061060  -0.007529
    175       0.018621  -0.017318   0.024327  -0.079647   0.124016   0.015679
    176      -0.034998  -0.009048   0.222326   0.110134   0.013294  -0.009797
    177      -0.021700   0.012301   0.113032   0.039310   0.013441   0.001866
    178      -0.012733  -0.000119   0.059374   0.020822   0.021050   0.001915
    179      -0.009617   0.001322   0.042603   0.019938   0.007344   0.000246
    180      -0.039303   0.013970   0.166191   0.100462  -0.031266  -0.007234
    181      -0.028239   0.004085   0.086611   0.072753  -0.023177  -0.005676
    182      -0.009569   0.004561   0.020040   0.017365   0.002213   0.000833
    183      -0.000691   0.002873   0.092252  -0.030019   0.092651   0.013221
    184      -0.016453   0.007573   0.029496   0.030668  -0.018416  -0.000858
    185       0.007742   0.011999  -0.075347  -0.044648  -0.001997   0.007449
    186       0.000476  -0.003562   0.125561  -0.029569   0.116793   0.013673
    187      -0.032947   0.020481   0.023172   0.078508  -0.086715  -0.007978
    188       0.020729   0.024905  -0.207101  -0.098489  -0.028293   0.013346
    189       0.018259  -0.000071   0.009517  -0.093448   0.116629   0.020719
    190       0.002958  -0.003575   0.008567  -0.023538   0.036077   0.005076
    191       0.009578   0.002343  -0.006878  -0.036634   0.033683   0.005762
    192       0.036206  -0.008594  -0.036693  -0.151577   0.160297   0.028144
    193       0.001183   0.000849   0.002552  -0.017175   0.022013   0.003551
    194       0.026142   0.004613  -0.079828  -0.088112   0.045458   0.010211
    195       0.015845   0.005949  -0.015189  -0.083756   0.085763   0.017817
    196       0.025753  -0.017621  -0.016283  -0.096517   0.113709   0.015702
    197      -0.011540  -0.007889   0.129377   0.038616   0.034068  -0.002201
    198       0.033051   0.004703  -0.063273  -0.144926   0.132423   0.027797
    199       0.040706  -0.021847  -0.036102  -0.148635   0.166628   0.024110
    200      -0.012820  -0.011588   0.159863   0.045327   0.044693  -0.003451
                 30         31         32         33         34         35    
      0      -0.017966   0.010766  -0.003207  -0.014916  -0.004405  -0.073686
      1       0.012103  -0.002444   0.019099   0.020145   0.024825   0.053350
      2       0.008290   0.010619   0.017377  -0.025150  -0.069183  -0.192058
      3       0.005271   0.007983   0.000210   0.021455  -0.034172   0.004923
      4       0.005239   0.010573  -0.001879   0.041922  -0.117214   0.061594
      5       0.005546  -0.009997  -0.005434   0.015755  -0.039832   0.045620
      6      -0.005346  -0.000381   0.020765   0.000541  -0.009463   0.000137
      7       0.004198   0.006326   0.013506  -0.002865  -0.009859  -0.034765
      8       0.016164   0.005580   0.008845   0.000433  -0.009436  -0.053322
      9       0.009421   0.000611   0.033990   0.005580  -0.017758   0.010099
     10       0.006570   0.007943   0.022664  -0.006666  -0.036596  -0.088918
     11       0.010000   0.004716   0.000427   0.000639   0.003410  -0.034573
     12      -0.004537   0.000814   0.005361  -0.022806   0.041555  -0.060939
     13       0.000684   0.015161  -0.001622   0.011092   0.002658   0.009179
     14       0.013063  -0.017052  -0.001596   0.029745  -0.187504   0.065041
     15       0.002988   0.000610   0.006565  -0.004478  -0.035146  -0.030251
     16       0.006327   0.003424   0.012710   0.001924  -0.010871  -0.025863
     17       0.005525   0.009725   0.017911  -0.017244  -0.038408  -0.152303
     18       0.015165   0.007968   0.005789  -0.015427  -0.010594  -0.054211
     19      -0.001576   0.000614  -0.001340   0.001920  -0.002306   0.009709
     20      -0.009572   0.003117   0.006573  -0.012836  -0.026339  -0.073130
     21      -0.007058   0.003930   0.009474  -0.035199   0.089412  -0.119498
     22      -0.023177  -0.013461  -0.010843   0.005451   0.063729   0.087018
     23      -0.009675   0.009096   0.014300  -0.025737  -0.006873  -0.155384
     24       0.053928   0.045022   0.006134  -0.015812  -0.054274  -0.012617
     25      -0.008823  -0.015011  -0.002900   0.003494   0.010267  -0.000413
     26      -0.019422   0.009251  -0.004239  -0.014728   0.089244   0.058827
     27       0.054152   0.054562   0.003337  -0.021765  -0.023064   0.052628
     28      -0.028434  -0.030975  -0.007362   0.004973   0.048075   0.007996
     29      -0.003604   0.024757  -0.002389  -0.017940   0.079649   0.086254
     30       0.069691   0.075446   0.004203  -0.030610  -0.020481   0.079272
     31      -0.055667  -0.050758  -0.012658   0.007624   0.102437   0.031707
     32      -0.002011   0.034407  -0.004068  -0.025094   0.104946   0.118112
     33       0.008700   0.013255  -0.000838  -0.011608   0.019442   0.041506
     34      -0.013727  -0.017713  -0.006655   0.000731   0.038508   0.014803
     35       0.006213   0.011214   0.002099  -0.005279   0.009883   0.025494
     36      -0.010001   0.006203  -0.002462  -0.014396   0.058717   0.067961
     37      -0.033593  -0.023795  -0.009775  -0.001382   0.083240   0.034150
     38       0.015849   0.013591   0.004151  -0.004593  -0.012784   0.019909
     39      -0.028014  -0.036813  -0.003213   0.009771   0.001826  -0.051483
     40       0.028055   0.008879  -0.001994  -0.003761  -0.016845   0.017322
     41      -0.005836  -0.019878   0.002294   0.011325  -0.033836  -0.056548
     42      -0.080102  -0.094954  -0.006778   0.029700   0.013309  -0.131172
     43       0.045694   0.028378  -0.000761  -0.010369  -0.021213   0.043748
     44      -0.015296  -0.050711   0.004380   0.028040  -0.088569  -0.147528
     45       0.014090   0.006095  -0.000025  -0.001035  -0.025491  -0.003546
     46       0.038479   0.006294   0.001974   0.001765  -0.064520  -0.030800
     47       0.001012  -0.000360  -0.000262   0.001845   0.002837   0.010497
     48       0.003235  -0.008835  -0.001341   0.006822  -0.032295  -0.020318
     49       0.064997   0.021986   0.007229   0.001288  -0.119116  -0.057856
     50       0.002725  -0.006664   0.000797   0.008403  -0.025690  -0.015279
     51       0.063104   0.055928   0.005792  -0.018554  -0.051587   0.032122
     52       0.017752  -0.011335  -0.000343   0.007079  -0.045911  -0.039017
     53      -0.004870   0.018866  -0.003487  -0.015017   0.080538   0.087735
     54       0.091925   0.079700   0.009103  -0.026684  -0.077309   0.048100
     55       0.033307  -0.011921   0.001413   0.012572  -0.088812  -0.066684
     56      -0.007239   0.029113  -0.003699  -0.023309   0.108926   0.119221
     57      -0.001027   0.001297   0.004155  -0.000151   0.007273  -0.003397
     58      -0.003301   0.007410  -0.002473  -0.007635   0.005848  -0.001802
     59       0.007723   0.001681  -0.000096   0.002527   0.002430  -0.000941
     60      -0.006784  -0.003708  -0.007376  -0.000648   0.006695  -0.049327
     61       0.006087   0.016997   0.002562  -0.010610   0.032120   0.035679
     62      -0.010065  -0.014474  -0.006695   0.006206  -0.045602  -0.070529
     63       0.019060   0.008720  -0.268232  -0.030286  -0.008005  -0.088561
     64       0.003702   0.023857   0.123084  -0.002779   0.092011   0.090896
     65       0.010123  -0.004910  -0.210352  -0.016825  -0.057776  -0.101808
     66      -0.046019  -0.024559   0.330590   0.038654   0.027455  -0.050757
     67      -0.011218   0.000827   0.041891  -0.000969  -0.004576  -0.035602
     68      -0.012057  -0.023877  -0.114468  -0.000283  -0.098269  -0.153583
     69      -0.001673  -0.001494  -0.077021  -0.008512   0.004063  -0.070774
     70       0.034463   0.037016  -0.151228  -0.032068   0.043861   0.103831
     71      -0.043461  -0.034154   0.299495   0.043659  -0.045830  -0.053125
     72       0.001567   0.001551   0.011922   0.000654   0.000770  -0.040187
     73      -0.000713   0.005255  -0.039584  -0.016718  -0.035667  -0.010352
     74      -0.004024   0.003129   0.004106   0.005510   0.058566   0.123642
     75       0.016280   0.006006   0.043885   0.007597   0.010626  -0.113214
     76       0.042457   0.018025  -0.040834  -0.015239  -0.037023  -0.009093
     77      -0.083588  -0.020793   0.003679   0.002740   0.060551   0.132398
     78      -0.021189  -0.010903  -0.014318  -0.009505  -0.080851  -0.146323
     79       0.048651   0.019208  -0.050372  -0.017171  -0.046726  -0.003699
     80       0.065775   0.026131   0.004041   0.010114   0.088653   0.187184
     81       0.009873   0.008393   0.014795   0.004957   0.060437   0.087166
     82      -0.087872  -0.023598  -0.060026  -0.025825  -0.075104  -0.020560
     83      -0.001382   0.007116   0.005125   0.008431   0.102828   0.221398
     84       0.009333   0.001396  -0.018643   0.004490   0.035858   0.106470
     85      -0.023632   0.009174   0.014097  -0.018259   0.031504  -0.027035
     86       0.015889   0.001789  -0.019594   0.005911   0.024371   0.086462
     87       0.027399   0.001698   0.074275   0.019923   0.030670   0.085456
     88      -0.123672   0.006868  -0.408443  -0.101056  -0.014679  -0.153170
     89       0.034661   0.002471   0.009886   0.020690   0.079292   0.258488
     90       0.079007   0.002234   0.210227   0.060134   0.087739   0.297523
     91       0.037512   0.012883   0.324607   0.035029   0.086049   0.052045
     92       0.048600   0.005356   0.208527   0.037098   0.058692   0.080516
     93      -0.068949  -0.000050  -0.357349  -0.059208   0.031551   0.092353
     94      -0.000900   0.011720   0.153597   0.002274   0.062333  -0.002249
     95      -0.027247  -0.002914  -0.285746  -0.032992  -0.031673   0.042810
     96      -0.023912  -0.030492   0.002071   0.020570   0.032835  -0.034321
     97      -0.006716  -0.002183  -0.003459   0.042735  -0.005737   0.012106
     98       0.025913  -0.031803  -0.003648   0.046450  -0.083588   0.023556
     99      -0.053160  -0.036419   0.003076   0.015602   0.062837  -0.029872
    100       0.027748  -0.008807  -0.006860   0.059915  -0.028649   0.009999
    101       0.012725  -0.029414  -0.003565   0.040288  -0.026230   0.014335
    102      -0.011378   0.011471   0.002561  -0.013252   0.038785  -0.007615
    103       0.055488   0.028806  -0.007202   0.039878  -0.052158   0.030883
    104      -0.018026   0.003470   0.007119  -0.024512  -0.025101  -0.006995
    105      -0.011369   0.029832   0.005724  -0.032506   0.051824  -0.016357
    106       0.092505   0.047072  -0.012108   0.054896  -0.077153   0.064844
    107      -0.021658   0.019629   0.010745  -0.044844  -0.008126  -0.020895
    108       0.034249   0.039439  -0.001124  -0.044452  -0.032757   0.035653
    109       0.031947   0.054174  -0.000868  -0.018944  -0.039022   0.013477
    110      -0.045822   0.029067   0.014868  -0.092799  -0.019434  -0.027087
    111       0.066551   0.096871   0.001849  -0.112167  -0.090667   0.060372
    112       0.056711   0.098030   0.001388  -0.070445  -0.083210   0.032455
    113      -0.071408   0.083246   0.024818  -0.182258  -0.004074  -0.041239
    114       0.029553  -0.030550  -0.009469   0.037133  -0.002279   0.026251
    115      -0.023050   0.004057  -0.001008   0.013997   0.048228  -0.017625
    116      -0.040510  -0.031168   0.006812  -0.019358   0.000894  -0.034619
    117       0.053286  -0.041575  -0.014714   0.050245  -0.011034   0.034748
    118      -0.051357  -0.003455   0.001446  -0.004197   0.084757  -0.034055
    119      -0.063053  -0.039971   0.008251  -0.034179   0.033228  -0.048349
    120       0.001928  -0.066012  -0.008442   0.083721   0.028869  -0.000630
    121      -0.039989  -0.024380  -0.001311   0.052583   0.066138  -0.029877
    122       0.003089  -0.059734  -0.003341   0.063718  -0.026529  -0.007325
    123       0.005999  -0.099236  -0.013382   0.134810   0.041746  -0.000084
    124      -0.082048  -0.052026   0.003056   0.062402   0.121314  -0.078988
    125       0.015979  -0.087216  -0.009172   0.112388  -0.026175   0.003524
    126      -0.040216  -0.029234  -0.001295   0.022331   0.015599   0.002329
    127       0.009357  -0.014762  -0.001539   0.021089   0.004858  -0.021954
    128       0.009538  -0.018642  -0.003760   0.022247   0.017818   0.008107
    129      -0.064009  -0.020918   0.004170   0.008979  -0.117040   0.058065
    130      -0.072973  -0.014721   0.015585  -0.085261  -0.069664   0.013300
    131       0.061570  -0.022831  -0.014645   0.090124   0.078849  -0.019153
    132      -0.224088   0.228672   0.010141   0.003647  -0.202330   0.063931
    133      -0.213411   0.205123   0.020595  -0.088917  -0.142673   0.018071
    134       0.170631  -0.149764  -0.024016   0.151157   0.083031  -0.007710
    135       0.112049  -0.370199   0.004355  -0.007927  -0.163228   0.120071
    136      -0.182239   0.055294   0.030722  -0.168338  -0.173335   0.051033
    137       0.020752  -0.055440  -0.002883   0.021203  -0.012883   0.025475
    138      -0.133748   0.083092   0.007222   0.005880  -0.168990   0.067776
    139       0.104390  -0.320258   0.012088  -0.098051   0.002193   0.019114
    140       0.031303   0.147979  -0.026111   0.151145   0.237394  -0.107631
    141       0.052495  -0.001416  -0.003785   0.009590   0.028229  -0.034293
    142       0.068215   0.008319  -0.001226  -0.001251   0.018826  -0.057800
    143      -0.130554  -0.017708   0.007989  -0.041825  -0.002214   0.068568
    144       0.223983   0.058304   0.008550  -0.042348  -0.019854  -0.114258
    145       0.024300   0.041006   0.015172  -0.079073  -0.094938  -0.006749
    146      -0.096948   0.024235   0.022328  -0.106549  -0.088794   0.071287
    147      -0.010450  -0.037072  -0.014249   0.044412   0.147544  -0.035848
    148       0.081568  -0.026505  -0.015157   0.067331   0.104884  -0.087416
    149      -0.137278   0.013041   0.019591  -0.098724  -0.078486   0.092131
    150       0.048200   0.000921  -0.002487   0.003827  -0.003396  -0.022223
    151       0.143375   0.031900   0.004005  -0.024819   0.065367  -0.112872
    152      -0.263885  -0.084566  -0.012428   0.040561   0.119741   0.106073
    153      -0.039728  -0.019074  -0.002616   0.029933  -0.034793   0.024922
    154      -0.027785  -0.072617   0.004507   0.018176   0.103561  -0.069854
    155       0.120890   0.073408  -0.013622   0.008891   0.113614  -0.032479
    156      -0.074139  -0.025549  -0.000863   0.063821   0.045755  -0.022292
    157      -0.045165  -0.088274   0.006291   0.032836   0.178166  -0.109538
    158       0.469078  -0.244467  -0.004983  -0.443284   0.137464   0.056636
    159      -0.203466   0.035796  -0.000145   0.164448  -0.183455   0.064674
    160       0.192750  -0.401090   0.018938  -0.358001   0.053070   0.034452
    161      -0.000735   0.272302  -0.022795   0.229592   0.159132  -0.101134
    162       0.156214  -0.052112  -0.008060  -0.133549  -0.028470   0.063003
    163      -0.240470   0.222547  -0.007910   0.372798   0.191547  -0.189346
    164       0.010614   0.296760  -0.024989   0.241227   0.184798  -0.115900
    165      -0.000711   0.004793   0.002132  -0.013203   0.021222  -0.030390
    166      -0.000254   0.004393  -0.001474   0.008894  -0.044760   0.027146
    167       0.005861   0.000925  -0.002023   0.015097  -0.087238   0.040833
    168      -0.001021  -0.000020  -0.002047  -0.000870   0.007668   0.003456
    169      -0.014410   0.000096   0.000677  -0.044156   0.010900   0.012138
    170      -0.007783   0.022244   0.000569  -0.018050   0.010068  -0.002537
    171       0.000588   0.003908  -0.004629   0.015077   0.001302   0.019770
    172      -0.017387   0.004911  -0.000224  -0.048591   0.045393   0.008761
    173      -0.014124   0.024351   0.001181  -0.037668   0.063807  -0.020209
    174       0.004782   0.007136  -0.006526   0.036931  -0.002850   0.026275
    175      -0.021373   0.003414   0.000586  -0.058821   0.056593   0.002944
    176      -0.020357   0.027527   0.001298  -0.045735   0.092324  -0.027600
    177      -0.006401   0.007833  -0.004562   0.000679   0.019852   0.019423
    178      -0.004862   0.011674  -0.000751  -0.019819   0.024963   0.006262
    179      -0.002764   0.008360  -0.000217  -0.017466   0.028133  -0.004940
    180      -0.002975   0.016282  -0.003907   0.012129   0.011933   0.010027
    181       0.000844   0.018068   0.000101  -0.012221   0.022728  -0.004431
    182       0.000272   0.007144   0.000051  -0.020423   0.033955  -0.007423
    183      -0.018749   0.006699  -0.004492  -0.036045   0.059992   0.023514
    184       0.005248   0.004781  -0.001902   0.013141  -0.020139   0.015743
    185       0.010089  -0.015180  -0.003525   0.030300  -0.050088   0.028852
    186      -0.026779   0.013025  -0.003488  -0.058087   0.092311   0.013956
    187       0.019073   0.000946  -0.003373   0.052649  -0.065265   0.024663
    188       0.028559  -0.037314  -0.006164   0.079291  -0.135811   0.059357
    189      -0.014465  -0.002948  -0.004110  -0.033247   0.027851   0.031564
    190      -0.005276   0.003641  -0.000133  -0.013942   0.010918   0.002379
    191      -0.006890  -0.005844  -0.001926  -0.003471   0.022227   0.003963
    192      -0.017369  -0.007094  -0.002870  -0.049961   0.023788   0.031391
    193      -0.003880   0.000787  -0.000840  -0.002763   0.010513   0.002326
    194      -0.006321  -0.018920  -0.002391   0.008552   0.015888   0.003105
    195      -0.007728  -0.007424  -0.004514  -0.012607   0.007158   0.031633
    196      -0.016498   0.002412   0.001270  -0.050283   0.033997   0.001558
    197      -0.017057   0.018590   0.000473  -0.038206   0.066338  -0.013399
    198      -0.011139  -0.016383  -0.005925  -0.020162   0.007086   0.048570
    199      -0.024758  -0.001385   0.000562  -0.068113   0.056098   0.008811
    200      -0.023070   0.024209   0.001299  -0.050981   0.092561  -0.023999
                 36         37         38         39         40         41    
      0       0.039088  -0.046406   0.009724  -0.013716   0.031517   0.019642
      1      -0.224556   0.096555   0.027072   0.008072  -0.028590  -0.001525
      2       0.083040  -0.060200  -0.004766  -0.013010   0.039894   0.017964
      3      -0.024102  -0.055370   0.027545  -0.004019  -0.085979  -0.124227
      4      -0.038005  -0.095462   0.023187   0.005255  -0.076419  -0.105565
      5      -0.012241  -0.038358   0.006604  -0.004483  -0.064674  -0.079621
      6       0.013195   0.015362   0.123553  -0.044283   0.014016   0.017380
      7      -0.045575   0.009971   0.020272  -0.009810   0.013460   0.009902
      8      -0.056861   0.009459  -0.027055   0.012839   0.002496   0.002120
      9       0.028966   0.037540   0.132862  -0.038433  -0.003935   0.019226
     10      -0.055791   0.001060   0.026297  -0.012020   0.007629   0.004517
     11      -0.057840   0.003929  -0.031855   0.011101   0.010805   0.003491
     12       0.017226   0.000546   0.024021   0.017022  -0.032893  -0.004460
     13      -0.022336  -0.069799   0.015100   0.010106  -0.013106  -0.026708
     14       0.015467   0.019742  -0.011450  -0.017263  -0.041323  -0.024867
     15       0.025951   0.007616   0.060250  -0.013802  -0.007671   0.000007
     16      -0.068794   0.018811   0.013476  -0.005225   0.008310   0.006890
     17      -0.000479  -0.029908  -0.011154  -0.005827   0.028339   0.018830
     18       0.025957  -0.002787   0.022880   0.009162  -0.031832  -0.008023
     19      -0.009323  -0.011406   0.002048  -0.003605   0.001041  -0.011412
     20       0.018343  -0.021071  -0.001649  -0.006246   0.008015   0.005407
     21       0.024499  -0.002599   0.027932   0.023689  -0.016138   0.013184
     22      -0.013531   0.019438   0.026965   0.007958  -0.026387  -0.020238
     23       0.018668  -0.039306  -0.012065  -0.004099   0.031454   0.021223
     24       0.000151  -0.012982  -0.014849  -0.010827  -0.000344  -0.005451
     25       0.007121   0.004109   0.001151   0.001456   0.000885   0.000377
     26      -0.027263   0.027542   0.024346   0.013919  -0.021799  -0.002588
     27      -0.032170   0.023027  -0.023591  -0.020716   0.023063   0.003224
     28       0.016045   0.017134   0.004891   0.011446  -0.005301   0.009398
     29      -0.050561   0.038936   0.018663   0.003907  -0.008154  -0.003434
     30      -0.047210   0.033679  -0.027534  -0.026854   0.034547   0.004427
     31       0.014167   0.035920   0.016024   0.023736  -0.014984   0.015620
     32      -0.061950   0.055588   0.019497   0.003266  -0.001855   0.000382
     33      -0.027628   0.029036  -0.009242  -0.010566   0.015384   0.002532
     34       0.016920   0.018445  -0.000864   0.008243  -0.001583   0.011678
     35      -0.031105   0.014592   0.000678  -0.004787   0.005351  -0.002985
     36      -0.052760   0.047744  -0.000291  -0.011159   0.018947  -0.000297
     37       0.012138   0.024395   0.016941   0.018266  -0.017464   0.007937
     38      -0.037614   0.017515  -0.011275  -0.013866   0.020884  -0.000794
     39       0.045389  -0.017649   0.004412   0.012553  -0.013683   0.004375
     40       0.007498   0.022436  -0.027655  -0.010389   0.023391   0.015458
     41       0.029602  -0.025619  -0.000923   0.006182  -0.007320   0.000726
     42       0.103287  -0.051292   0.023253   0.036763  -0.040465   0.007004
     43      -0.011766   0.033607  -0.034136  -0.018560   0.032439   0.014600
     44       0.084394  -0.068621  -0.004122   0.013175  -0.016321   0.000935
     45       0.011936  -0.002985  -0.011639  -0.007401   0.011257   0.002147
     46       0.025543  -0.004218  -0.031655  -0.012177   0.019365   0.009551
     47      -0.002637   0.006890  -0.002429   0.000632   0.005259   0.005169
     48       0.030446  -0.011206  -0.012084  -0.005134   0.015850   0.006163
     49       0.026878  -0.022912  -0.042754  -0.021777   0.024557   0.003531
     50       0.013819  -0.008070  -0.007274  -0.001348   0.011218   0.006029
     51      -0.032625   0.013868  -0.028313  -0.027057   0.028726  -0.002463
     52       0.038010  -0.009563  -0.020327  -0.003333   0.009081   0.008823
     53      -0.050502   0.047692   0.011371   0.002006   0.000369   0.002083
     54      -0.054474   0.030094  -0.048245  -0.044912   0.056538   0.000904
     55       0.058642  -0.022276  -0.034755  -0.006614   0.014583   0.013899
     56      -0.078145   0.065674   0.016503  -0.002225   0.006506  -0.001235
     57      -0.002874   0.004620   0.040857  -0.017760   0.018946   0.017708
     58       0.015675  -0.008399   0.000178  -0.003823   0.014475   0.006852
     59      -0.010196   0.006508  -0.007458   0.006231   0.004295   0.000395
     60      -0.083423  -0.011915  -0.161147   0.054011  -0.022318  -0.021825
     61       0.084515  -0.023468  -0.029227   0.009264   0.010321   0.002976
     62      -0.123163   0.031702   0.059661  -0.023329   0.021011   0.013436
     63      -0.138817  -0.019202  -0.292945   0.102958  -0.046384  -0.046954
     64       0.177858  -0.066889  -0.215064   0.079738  -0.031544  -0.033673
     65      -0.167911   0.026708  -0.040628   0.013931   0.002871  -0.005662
     66      -0.107270  -0.018502  -0.210462   0.068783  -0.035722  -0.031885
     67      -0.048036  -0.001924  -0.029360   0.005047   0.012470   0.003214
     68      -0.268050   0.059992   0.082356  -0.035173   0.029499   0.018271
     69      -0.117870  -0.018811  -0.251638   0.086717  -0.040242  -0.039426
     70       0.219505  -0.023240   0.113932  -0.038044   0.040056   0.031116
     71      -0.113045   0.052053   0.230618  -0.088027   0.054130   0.046599
     72      -0.056732   0.009481   0.006476  -0.006101   0.023072   0.017814
     73       0.091284   0.002298   0.140262  -0.044673   0.010826   0.013763
     74       0.121044  -0.021357   0.007986  -0.007032   0.005954   0.005608
     75      -0.212739   0.008896  -0.166305   0.049540   0.028611   0.007815
     76       0.115494  -0.001568   0.159817  -0.050462   0.012077   0.015477
     77       0.092084  -0.012167  -0.005748  -0.003234   0.002435   0.003649
     78      -0.117122   0.049468   0.137246  -0.039781   0.018994   0.022366
     79       0.147224   0.001259   0.209786  -0.065525   0.010928   0.018223
     80       0.218614  -0.043899   0.019925  -0.013572   0.008323   0.008424
     81       0.079655  -0.021535   0.003751  -0.012352   0.023993   0.020785
     82       0.100018   0.030034   0.263673  -0.081418   0.004222   0.019014
     83       0.226068  -0.043846   0.010825  -0.013215   0.006195   0.007990
     84       0.102562  -0.008489   0.013245  -0.005065  -0.004147  -0.002121
     85       0.061502  -0.054756  -0.148159   0.045751  -0.023681  -0.017127
     86       0.076909  -0.004650  -0.032738   0.017886  -0.015658  -0.017348
     87       0.068121  -0.002869   0.051430  -0.021531   0.014103   0.013159
     88      -0.014174  -0.036326  -0.234517   0.087903  -0.048500  -0.042580
     89       0.252653  -0.039366  -0.090940   0.039011  -0.056901  -0.048265
     90       0.248447  -0.025444   0.074466  -0.030605  -0.004239  -0.000985
     91       0.141521  -0.099563  -0.204220   0.056349  -0.035738  -0.017818
     92       0.094068  -0.045376  -0.123274   0.041675  -0.028871  -0.018737
     93       0.145210  -0.019621  -0.111641   0.047854  -0.054159  -0.043559
     94       0.102099  -0.085270  -0.218813   0.066727  -0.040309  -0.024792
     95      -0.000751   0.053786   0.094707  -0.018657   0.013246  -0.004748
     96       0.006503  -0.013331   0.037827   0.055743  -0.062316   0.009415
     97      -0.019572  -0.072590   0.024700   0.032032  -0.008211   0.011876
     98       0.023264   0.061300  -0.012679   0.021692  -0.048077   0.035244
     99      -0.005290  -0.024306   0.036293   0.054560  -0.016514  -0.010936
    100       0.003304  -0.003369  -0.003385   0.013165   0.038431   0.047056
    101       0.008390   0.033708  -0.008624   0.022814   0.005095   0.022146
    102      -0.012927  -0.031303   0.040888   0.082485  -0.073547   0.053812
    103      -0.004168  -0.014588  -0.000981   0.033089   0.005964   0.107376
    104       0.018532   0.050929   0.014206   0.056244  -0.079186   0.057197
    105      -0.010671  -0.022192   0.051147   0.105754  -0.110691   0.091649
    106      -0.015199  -0.021883  -0.008191   0.040985  -0.010505   0.136491
    107       0.022191   0.060028   0.024893   0.077469  -0.110307   0.092819
    108      -0.018996  -0.034161  -0.004122  -0.015349  -0.014452  -0.039142
    109      -0.006918  -0.038464  -0.005048  -0.022993   0.046420   0.027451
    110       0.022243   0.044914   0.006326  -0.007975  -0.048398  -0.037830
    111      -0.019651  -0.029454  -0.027246  -0.073294  -0.003249  -0.083861
    112      -0.007597  -0.035405  -0.022669  -0.067283   0.055551  -0.006441
    113       0.012616   0.007567   0.017303  -0.038442  -0.046690  -0.101847
    114      -0.011074  -0.007121  -0.024718  -0.034951   0.045549  -0.040000
    115      -0.018577  -0.074087   0.010039  -0.018569   0.079697  -0.014027
    116       0.032695   0.078327  -0.015723  -0.027062   0.004425  -0.031455
    117      -0.007025   0.014136  -0.065182  -0.107218   0.137345  -0.076239
    118      -0.023095  -0.087170   0.003588  -0.059535   0.127847  -0.079081
    119       0.029194   0.069879  -0.028020  -0.075928   0.062503  -0.097351
    120      -0.002900  -0.002466   0.017419   0.059672  -0.059440   0.050945
    121      -0.013930  -0.067509   0.037579   0.051629  -0.003340   0.051502
    122       0.031601   0.085288  -0.010017   0.037042  -0.052094   0.076764
    123      -0.003703   0.000386   0.019056   0.081608  -0.078125   0.095468
    124       0.000307  -0.053547   0.059041   0.080185  -0.029804   0.085310
    125       0.028238   0.085960  -0.013195   0.052789  -0.065721   0.113504
    126      -0.012521  -0.035663   0.013417   0.005319   0.036158  -0.048731
    127       0.019343   0.043198  -0.010848  -0.004654   0.053714   0.014237
    128      -0.007968  -0.005435  -0.009708  -0.000094   0.072744  -0.011700
    129       0.004621   0.040539  -0.054098  -0.053720   0.020588   0.031341
    130       0.015224   0.046318   0.017970   0.066226  -0.013047   0.042977
    131      -0.006807  -0.011999  -0.024294  -0.041031   0.132993  -0.039583
    132       0.027002   0.103308  -0.089609  -0.091583  -0.079506   0.142128
    133       0.034297   0.099511  -0.012045   0.034148  -0.099101   0.138362
    134      -0.003436   0.012119  -0.083801  -0.129010   0.229651  -0.056756
    135      -0.007236   0.043466  -0.083425  -0.065342   0.144548  -0.026684
    136       0.020427   0.072758   0.031475   0.121531  -0.105454   0.109388
    137      -0.005808   0.009034  -0.021385  -0.001695   0.091726  -0.001498
    138       0.015829   0.076074  -0.079099  -0.080035  -0.022402   0.088430
    139      -0.009492  -0.018485   0.062128   0.126882   0.095909  -0.078920
    140      -0.012512  -0.072154   0.024807  -0.029875   0.119421  -0.087716
    141       0.022723   0.052310  -0.012268  -0.050900  -0.089568  -0.055160
    142       0.048899   0.118915  -0.033819  -0.051112  -0.058302   0.011506
    143      -0.066347  -0.144503  -0.005561  -0.042032   0.040922  -0.019742
    144       0.144241   0.358264   0.065030   0.214213   0.026320  -0.332150
    145       0.061329   0.155206   0.052741   0.182605   0.146899  -0.217052
    146      -0.015495  -0.013592   0.074260   0.193172   0.205596  -0.256052
    147      -0.050732  -0.130566  -0.148525  -0.462730  -0.462518   0.227616
    148       0.028104   0.064300  -0.094330  -0.216765  -0.175965   0.201141
    149      -0.045249  -0.089332   0.047872   0.107120   0.147971  -0.185696
    150       0.029595   0.068807   0.024543   0.050961   0.020973  -0.112969
    151       0.084536   0.210866  -0.079564  -0.167192  -0.265750   0.008422
    152      -0.187592  -0.449944  -0.152195  -0.490236  -0.272203   0.375216
    153      -0.011724  -0.026833   0.003524   0.023307   0.094366  -0.010488
    154       0.027401   0.058280  -0.003046  -0.063013  -0.038779  -0.121209
    155      -0.031419  -0.107820   0.044953   0.037648  -0.031921   0.030767
    156       0.002645   0.002352   0.007993  -0.025892   0.007868  -0.120046
    157       0.036332   0.074682   0.002997  -0.106560  -0.122647  -0.215939
    158      -0.138724  -0.367593   0.088900   0.058852  -0.117641   0.138555
    159       0.031374   0.116685  -0.056370   0.028135   0.272203   0.008440
    160      -0.044132  -0.079990  -0.010176  -0.084885  -0.047955  -0.067802
    161       0.008960  -0.035499   0.055254   0.051073  -0.043100  -0.004567
    162      -0.071184  -0.195918   0.050280   0.100044   0.074298   0.143845
    163       0.099164   0.196352   0.006057  -0.069627  -0.077483  -0.224261
    164       0.008209  -0.047334   0.065972   0.055534  -0.067893  -0.006198
    165       0.004559   0.000021   0.012067  -0.002827  -0.026233  -0.031039
    166      -0.015209  -0.046348   0.009336   0.005478  -0.030094  -0.032924
    167       0.000312  -0.021068   0.001260   0.000515  -0.030242  -0.031464
    168       0.000700   0.004306  -0.001317  -0.002184  -0.003853  -0.008906
    169       0.004883   0.027164  -0.004886  -0.005892  -0.000266  -0.008802
    170      -0.003630  -0.016195  -0.000080   0.002426   0.006395   0.009770
    171      -0.000516  -0.000194  -0.013133   0.002503   0.032366   0.039625
    172       0.001835   0.039774  -0.011893  -0.008172   0.018101   0.005033
    173      -0.005812   0.005799  -0.000860  -0.002669   0.006629  -0.003414
    174      -0.003827  -0.013224  -0.019039   0.006630   0.056464   0.073656
    175       0.002583   0.047759  -0.008515  -0.006910   0.005066  -0.007943
    176      -0.008029   0.014113  -0.000363   0.002855   0.003236   0.000109
    177      -0.000665   0.009189  -0.015354   0.004751   0.037484   0.046960
    178      -0.003607   0.009789  -0.010343  -0.011282   0.022190   0.005252
    179      -0.002745   0.006031  -0.006079  -0.013335   0.013289  -0.006371
    180      -0.003165  -0.011759  -0.007930   0.011349   0.026545   0.043088
    181      -0.007281  -0.006919  -0.005739  -0.016433   0.013027  -0.012755
    182      -0.004502   0.008251  -0.008598  -0.026080   0.014468  -0.022650
    183       0.000101   0.042496  -0.025943  -0.007618   0.056863   0.045953
    184      -0.001470  -0.009513  -0.005494   0.001855   0.012802   0.019447
    185       0.004741  -0.004165  -0.006226   0.008167   0.009829   0.032844
    186      -0.001398   0.053588  -0.026801  -0.012844   0.059959   0.035962
    187      -0.001260  -0.034998  -0.003292   0.011265   0.011175   0.039325
    188       0.010740  -0.022657  -0.005247   0.019731  -0.000671   0.053447
    189       0.004014   0.039289  -0.022243  -0.008694   0.039455   0.032075
    190      -0.000464   0.009914  -0.000127  -0.001562  -0.005008  -0.013503
    191       0.001374   0.021010  -0.003847   0.006406   0.009213   0.011761
    192       0.007540   0.047284  -0.019926  -0.013838   0.026755   0.012940
    193      -0.000869   0.010531   0.000808   0.003556  -0.005992  -0.009536
    194       0.004461   0.031844   0.001993   0.014925  -0.009612  -0.000479
    195       0.004088   0.027559  -0.016898  -0.000852   0.027587   0.031985
    196       0.002442   0.033357  -0.003723  -0.013431  -0.003483  -0.029770
    197      -0.006658   0.012589  -0.006199  -0.012405   0.020104  -0.007774
    198       0.008644   0.048676  -0.026013   0.002427   0.047423   0.058580
    199       0.003127   0.057372  -0.012729  -0.022002   0.011442  -0.026703
    200      -0.011201   0.017124  -0.006267  -0.026399   0.014722  -0.035723
                 42         43         44         45         46         47    
      0      -0.003136   0.010899  -0.004597   0.007558  -0.009980  -0.037500
      1       0.007628  -0.033407   0.019273   0.108401   0.060887   0.052045
      2       0.013305   0.005415  -0.001991   0.044609   0.001042  -0.051631
      3      -0.198352   0.035162  -0.017561   0.000074  -0.006117  -0.035275
      4       0.006407  -0.012312   0.001640  -0.019501  -0.014229  -0.001360
      5      -0.087035   0.010954  -0.004067  -0.009921  -0.008699  -0.024798
      6      -0.001430   0.001973  -0.000810  -0.003845   0.000780   0.047278
      7       0.013711  -0.003010   0.001425   0.029423   0.014424  -0.052318
      8      -0.003163   0.002370  -0.000433  -0.008064   0.001189   0.045512
      9       0.017004  -0.008773   0.005787  -0.064273  -0.004463   0.159165
     10       0.012520  -0.020794   0.012553   0.131764   0.048558  -0.060271
     11      -0.008959   0.013429  -0.007265  -0.029471  -0.011456   0.010369
     12      -0.017442  -0.009091   0.007163   0.009828   0.014314   0.124103
     13       0.011026   0.007980  -0.000743  -0.000242   0.003402   0.043736
     14       0.076386  -0.056689   0.017218  -0.012631  -0.012614  -0.035937
     15       0.004876  -0.014640   0.006866   0.005640   0.007506   0.074434
     16       0.014446  -0.008590   0.004342   0.042301   0.020569  -0.042368
     17       0.007390  -0.001820   0.003297   0.076994   0.017512  -0.027224
     18      -0.011244  -0.013532   0.008554   0.006624   0.018236   0.138997
     19       0.002768   0.001668  -0.000845   0.003217   0.001705  -0.030535
     20       0.009253  -0.007417   0.004448   0.040101   0.008558  -0.015472
     21      -0.040936   0.005318   0.003113   0.029929   0.023354   0.152872
     22      -0.011073  -0.000104  -0.000262  -0.030107   0.001092   0.036823
     23      -0.001745   0.004888   0.000811   0.073327   0.012208  -0.045901
     24      -0.001547  -0.001947   0.002622   0.008523   0.020331   0.050246
     25       0.001567   0.000745  -0.000555  -0.001287  -0.004145  -0.014737
     26      -0.003124  -0.003724   0.003865  -0.011185   0.021566   0.095697
     27       0.003120  -0.002403  -0.002269  -0.048267   0.162140  -0.076539
     28       0.000834   0.002000   0.000193   0.008760  -0.057308   0.035428
     29       0.000165  -0.005215   0.001367  -0.046731   0.126297   0.010812
     30       0.004730  -0.006936  -0.003895  -0.107310   0.341490  -0.155101
     31      -0.000463   0.001574   0.001404   0.017553  -0.121480   0.091185
     32       0.001139  -0.008393   0.000096  -0.094500   0.253259  -0.033837
     33       0.001494   0.002793  -0.003333   0.042132  -0.148398  -0.017052
     34       0.001348   0.000978   0.000068  -0.024750   0.046689   0.018129
     35       0.002170  -0.000045  -0.000800   0.036533  -0.104435  -0.008827
     36       0.001999   0.004668  -0.005635   0.095741  -0.332758  -0.025234
     37      -0.000668  -0.001260   0.002395  -0.049412   0.113083   0.060604
     38       0.004144   0.002719  -0.003833   0.080841  -0.240999  -0.049570
     39      -0.002764   0.001182   0.002229  -0.003168   0.005149   0.063858
     40       0.003594   0.003390  -0.003649  -0.005503  -0.009616  -0.043853
     41      -0.000375  -0.000056   0.002124   0.006827   0.002826   0.028738
     42      -0.006440   0.001784   0.006382  -0.004051   0.013685   0.144782
     43       0.004834   0.003166  -0.005035  -0.005239  -0.012336  -0.071216
     44      -0.003302   0.001521   0.004040   0.013330   0.006588   0.059621
     45       0.000973  -0.000697  -0.001988  -0.047480   0.139608  -0.065517
     46       0.001803   0.003945  -0.002227   0.018984  -0.053544  -0.018918
     47       0.002544  -0.001732  -0.000701  -0.034959   0.098649  -0.041701
     48       0.002046  -0.002096  -0.003442  -0.104530   0.305385  -0.141884
     49       0.002333   0.004581  -0.001936   0.049749  -0.109282  -0.022331
     50       0.003672  -0.002667  -0.001814  -0.071335   0.218536  -0.108518
     51       0.002402   0.002450  -0.003753   0.056450  -0.155196  -0.037656
     52       0.000430   0.002477  -0.001177  -0.017771   0.048346  -0.017373
     53       0.000291  -0.000768  -0.000718   0.022370  -0.106585   0.035754
     54       0.004692   0.004510  -0.008185   0.123454  -0.361700  -0.087685
     55       0.001033   0.003744  -0.001529  -0.035771   0.109531  -0.035445
     56       0.000736  -0.001145  -0.002163   0.065893  -0.246050   0.032370
     57      -0.004039   0.014636  -0.006380  -0.018413  -0.009989  -0.012233
     58       0.007281   0.022165  -0.014254  -0.105201  -0.034896  -0.061280
     59      -0.002375   0.018931  -0.011818  -0.123326  -0.038351   0.066598
     60       0.005913  -0.011253   0.004817   0.010715   0.007383   0.006552
     61       0.001642   0.033188  -0.021036  -0.186150  -0.061835  -0.003329
     62       0.011336   0.010914  -0.007039  -0.035274  -0.010389  -0.059981
     63       0.014255  -0.024217   0.010618   0.022496   0.015739   0.016502
     64      -0.008990   0.030716  -0.022680  -0.296202  -0.093694   0.151672
     65       0.018033   0.000955  -0.002581  -0.025466  -0.003688  -0.054073
     66       0.007372  -0.024320   0.010522   0.032585   0.018702   0.017673
     67       0.017243   0.014618  -0.011023  -0.080537  -0.023428  -0.104194
     68       0.028800  -0.005374   0.002398   0.081465   0.030436  -0.183260
     69       0.010636  -0.021912   0.009534   0.021645   0.014411   0.017219
     70      -0.014432   0.066526  -0.036887  -0.280354  -0.101758   0.035233
     71       0.008417   0.020374  -0.010475  -0.006554  -0.004997  -0.116751
     72      -0.001546   0.031611  -0.017299  -0.118946  -0.041025  -0.000474
     73      -0.008877  -0.000241   0.001943   0.028503   0.005432   0.028865
     74      -0.000316  -0.002052   0.002282   0.046451   0.009420  -0.043246
     75       0.015172   0.074501  -0.047090  -0.396615  -0.125228  -0.036836
     76      -0.013596  -0.001133   0.002859   0.031070   0.006411   0.063411
     77       0.006201  -0.005953   0.004420   0.076091   0.018517  -0.100243
     78      -0.016850   0.027694  -0.013833  -0.129302  -0.039701   0.167577
     79      -0.019389  -0.009914   0.009112   0.084157   0.022834   0.094272
     80      -0.004624  -0.010950   0.008640   0.115689   0.028549  -0.055748
     81       0.000607   0.011348  -0.003592   0.046478   0.005159  -0.116529
     82      -0.017044  -0.022845   0.017468   0.162823   0.048597   0.071369
     83       0.001100  -0.018818   0.013602   0.180005   0.047048  -0.130411
     84       0.001750  -0.017693   0.011515   0.114602   0.034302  -0.057561
     85      -0.006364  -0.015622   0.009078   0.059529   0.016283   0.028271
     86       0.002166  -0.004168   0.000531  -0.042254  -0.010872   0.051352
     87      -0.000091   0.000154   0.000551   0.031900   0.006876  -0.061217
     88      -0.004844  -0.022324   0.018010   0.146952   0.044524   0.076894
     89       0.008034  -0.058882   0.030175   0.166329   0.058806   0.023984
     90       0.010099  -0.039161   0.019239   0.153320   0.048748  -0.136809
     91      -0.019453  -0.042295   0.021618   0.129508   0.038468   0.059244
     92      -0.016180  -0.022665   0.010329   0.014058   0.005909   0.123932
     93       0.004339  -0.059628   0.039492   0.334712   0.106306  -0.018995
     94      -0.016973  -0.038183   0.021502   0.140278   0.042040   0.069946
     95       0.021628   0.035898  -0.021352  -0.184303  -0.055661  -0.022729
     96       0.020014  -0.012626   0.007721  -0.002103   0.007683   0.077196
     97       0.034590   0.008691  -0.000505   0.001091   0.003813   0.026908
     98      -0.014085  -0.009283   0.006227  -0.009128   0.000733   0.015267
     99       0.006073  -0.034986   0.013410  -0.007815  -0.004868   0.004576
    100      -0.029989  -0.013830   0.006976   0.001263   0.000649  -0.006947
    101      -0.040578  -0.011312   0.006781  -0.007415  -0.003397  -0.012384
    102       0.007764   0.053127  -0.004534   0.008287  -0.007976  -0.032015
    103      -0.030019   0.059315  -0.008579   0.016049  -0.000164  -0.041851
    104      -0.004941   0.022341   0.002762  -0.000739  -0.012370  -0.056660
    105       0.016830   0.109417  -0.015954   0.021750  -0.013904  -0.073667
    106      -0.023469   0.116809  -0.021601   0.023459  -0.008319  -0.108964
    107       0.000417   0.072188  -0.007312   0.012673  -0.015986  -0.083602
    108       0.017173  -0.011331  -0.002372  -0.007450   0.003417   0.035581
    109      -0.004253   0.007391  -0.006841   0.010905   0.012899   0.043856
    110       0.024734  -0.048782   0.008261  -0.011527  -0.000203   0.032199
    111       0.033053  -0.034764  -0.007041  -0.011453   0.011431   0.079324
    112       0.007846  -0.010187  -0.010488   0.007960   0.019068   0.077344
    113       0.069279  -0.067404   0.002476  -0.011289   0.008226   0.092880
    114      -0.020532  -0.017813   0.004790  -0.007892  -0.002567  -0.017668
    115       0.007077   0.004067  -0.003428   0.010416   0.006625   0.015546
    116      -0.017210  -0.053306   0.014889  -0.011218  -0.005008  -0.011949
    117      -0.059396  -0.041307   0.008294  -0.008062  -0.001645  -0.033067
    118       0.016322  -0.028916   0.001983   0.006257   0.003785   0.008713
    119      -0.014765  -0.087503   0.020468  -0.015212  -0.007639  -0.021030
    120       0.003725   0.054399  -0.001063   0.006547  -0.011119  -0.046669
    121       0.021926   0.059034  -0.007867   0.018304  -0.000932  -0.014065
    122      -0.036330   0.040756   0.001473   0.004275  -0.008911  -0.048750
    123      -0.000651   0.116418  -0.003468   0.020736  -0.024499  -0.105168
    124       0.028985   0.090893  -0.004620   0.032099  -0.008639  -0.036516
    125      -0.042539   0.094703  -0.001427   0.014878  -0.020206  -0.102288
    126       0.030421  -0.092157   0.022396  -0.019966  -0.018977  -0.077298
    127      -0.073138  -0.048035   0.012844  -0.002220   0.003371   0.048912
    128      -0.064662  -0.011236   0.001563  -0.000376   0.004112   0.037991
    129      -0.029749   0.088918  -0.024251   0.019963   0.018132   0.055627
    130      -0.079591  -0.096185   0.029598  -0.023119  -0.013892  -0.013860
    131      -0.073125   0.005412  -0.006144   0.011238   0.015010   0.089547
    132      -0.084687   0.131837  -0.032429   0.026028   0.025941   0.099387
    133      -0.128053  -0.064462   0.023915  -0.019201  -0.007903   0.021924
    134      -0.090291   0.205025  -0.064184   0.067604   0.061898   0.257009
    135      -0.029105   0.254064  -0.071014   0.061384   0.053497   0.163033
    136      -0.102428  -0.139204   0.047055  -0.044374  -0.030316  -0.076566
    137      -0.091937   0.011925  -0.003915   0.004790   0.011022   0.068298
    138      -0.060659   0.136521  -0.035558   0.029402   0.027269   0.095821
    139      -0.021029  -0.149848   0.041452  -0.033357  -0.024662  -0.073807
    140      -0.026798  -0.178830   0.040439  -0.026191  -0.019156  -0.020338
    141       0.103239   0.020014  -0.010671  -0.004227  -0.008786  -0.067451
    142      -0.017188   0.056150  -0.016919   0.014369   0.015576   0.080243
    143       0.071537   0.139774  -0.044832   0.031522   0.017650   0.011018
    144       0.219444   0.226373  -0.059687   0.039705   0.014593  -0.036716
    145       0.160289   0.276063  -0.074427   0.070647   0.037515   0.039155
    146       0.220259   0.344847  -0.096690   0.080782   0.038916  -0.004228
    147       0.109164   0.007637  -0.019058  -0.021625  -0.011773  -0.055256
    148      -0.197581  -0.170221   0.043710  -0.038799  -0.006931   0.107190
    149       0.221545   0.326946  -0.093025   0.075650   0.036023  -0.013132
    150       0.085922  -0.001727  -0.001327  -0.003818  -0.010549  -0.074435
    151       0.104507   0.242759  -0.073090   0.041611   0.034931   0.112459
    152      -0.062620  -0.083222   0.003760  -0.024642  -0.007944   0.001153
    153      -0.047128  -0.114503   0.030416  -0.019151  -0.014910  -0.040183
    154       0.105889  -0.033464   0.001622  -0.012800  -0.013539  -0.068671
    155       0.019184  -0.033273   0.010722  -0.005620  -0.006662  -0.021220
    156       0.110258  -0.086546   0.017632  -0.025114  -0.029038  -0.148327
    157       0.251399  -0.006099  -0.010623  -0.017928  -0.026626  -0.169179
    158       0.042072  -0.050912   0.012122  -0.009033  -0.013762  -0.053462
    159      -0.241657  -0.110016   0.032645  -0.008433   0.006551   0.096764
    160       0.081012  -0.020539  -0.007615  -0.010924  -0.012676  -0.066306
    161       0.053480  -0.042125   0.016415  -0.007899  -0.009324  -0.036017
    162      -0.121801  -0.162277   0.049369  -0.019514  -0.013436  -0.000406
    163       0.210208  -0.034978   0.004058  -0.018311  -0.021783  -0.126023
    164       0.080014  -0.047421   0.017969  -0.009851  -0.012624  -0.054625
    165      -0.096378   0.014711  -0.003495   0.009907   0.006228   0.023823
    166       0.038334  -0.012431   0.008152  -0.006367  -0.001964   0.031699
    167       0.073842  -0.036682   0.010156  -0.011035  -0.004669   0.035790
    168      -0.049764   0.010895  -0.007835   0.004416   0.001331  -0.014293
    169       0.024458  -0.011122   0.013128  -0.005619  -0.001248   0.032370
    170       0.104659  -0.034270   0.012562  -0.005277   0.002304   0.081478
    171       0.078238   0.002188   0.068616  -0.005745  -0.000917   0.003532
    172      -0.026895  -0.009141  -0.086406   0.002074  -0.002155  -0.033410
    173      -0.057951  -0.026130  -0.180206   0.013953   0.003838  -0.017299
    174       0.161238   0.008946   0.157713  -0.012918  -0.002599   0.012896
    175      -0.086125  -0.019905  -0.202556   0.010487  -0.000658  -0.056275
    176      -0.125153  -0.050817  -0.404672   0.028985   0.006105  -0.072354
    177       0.083093  -0.028446  -0.061293   0.000073   0.000749   0.003917
    178      -0.010503   0.025806   0.073111  -0.004351  -0.003182  -0.034732
    179      -0.049276   0.051545   0.154895  -0.004506  -0.002961  -0.037302
    180       0.101081  -0.056235  -0.137408   0.005447   0.004893   0.041756
    181      -0.059887   0.058932   0.162265  -0.004434  -0.003335  -0.052243
    182      -0.123874   0.118143   0.335560  -0.010120  -0.007419  -0.096793
    183       0.031135   0.004340  -0.006437  -0.003223  -0.003968  -0.054667
    184       0.076843  -0.018288  -0.000695  -0.003908   0.000121   0.023929
    185       0.132174  -0.030608   0.016602  -0.008176  -0.000188   0.052478
    186      -0.023936   0.018146  -0.011771  -0.000444  -0.004565  -0.081219
    187       0.163674  -0.039373   0.006886  -0.006712   0.001855   0.063802
    188       0.269015  -0.065277   0.031471  -0.016787   0.000394   0.119693
    189       0.060580   0.005465   0.063512  -0.009390  -0.004005  -0.009647
    190      -0.046571  -0.009936  -0.091698   0.005927   0.000908  -0.015881
    191      -0.041596  -0.022966  -0.169625   0.010393   0.000923  -0.043343
    192       0.054501   0.018244   0.146311  -0.014743  -0.004899   0.018287
    193      -0.076570  -0.022688  -0.199449   0.013457   0.002098  -0.045443
    194      -0.135296  -0.043876  -0.377505   0.025561   0.003357  -0.093263
    195       0.057946  -0.021799  -0.060676  -0.001367  -0.000847  -0.005542
    196      -0.070530   0.031650   0.082746  -0.004902  -0.003480  -0.016051
    197      -0.054699   0.052569   0.161495  -0.006250  -0.004225  -0.036310
    198       0.120707  -0.048191  -0.128671  -0.002670  -0.001369   0.000694
    199      -0.102561   0.066054   0.176819  -0.011270  -0.008496  -0.062600
    200      -0.166730   0.124685   0.353288  -0.012519  -0.009787  -0.099977
                 48         49         50         51         52         53    
      0      -0.022920   0.008925  -0.034726  -0.008248   0.010580  -0.002984
      1       0.059667   0.014890   0.011407  -0.017816   0.032810  -0.002395
      2      -0.050993  -0.030479  -0.039011   0.009001  -0.032330   0.011010
      3       0.014908  -0.010149   0.023812   0.037150  -0.044069  -0.097429
      4      -0.024430   0.071771  -0.100198   0.015668   0.060598   0.012048
      5      -0.018281   0.029529  -0.040805  -0.005273   0.010478   0.001054
      6       0.034664  -0.155196  -0.188675  -0.043492   0.067620  -0.003254
      7      -0.092715  -0.052236   0.004814  -0.011500   0.015579   0.002814
      8       0.102730   0.083655  -0.009228   0.023507  -0.053859   0.000222
      9       0.079800  -0.208184  -0.044942   0.058963  -0.124156  -0.040759
     10      -0.108701  -0.070782   0.004631  -0.012607   0.010726   0.005857
     11       0.095829   0.110426  -0.063848  -0.011644   0.016130   0.012320
     12      -0.055297  -0.009939   0.075040  -0.009915  -0.094201  -0.002763
     13      -0.068088   0.063645  -0.073431  -0.078148  -0.016267   0.017230
     14       0.087837  -0.088626   0.137081   0.130335   0.074470   0.040066
     15       0.010221  -0.125803  -0.010319   0.011473  -0.043415   0.008236
     16      -0.076223  -0.040029   0.007402   0.000739  -0.011354   0.002396
     17       0.017739   0.037570  -0.041074  -0.005024   0.007721   0.004080
     18      -0.022234  -0.043708   0.107898  -0.029360  -0.058466  -0.003518
     19      -0.075572  -0.015543  -0.008677  -0.004134  -0.044584  -0.025264
     20       0.018532   0.009483   0.017731  -0.014584   0.068025  -0.008185
     21      -0.072797  -0.008173   0.082503  -0.050106  -0.119232  -0.006430
     22      -0.067428  -0.047622   0.018449  -0.000493  -0.079358  -0.030248
     23      -0.017120   0.048996  -0.013619  -0.030512   0.052714  -0.007095
     24       0.015242   0.023256   0.096809  -0.138638   0.178774  -0.054718
     25      -0.038862  -0.019259  -0.020201   0.037791  -0.096992   0.002250
     26       0.004097   0.003816   0.083569  -0.102264   0.112132  -0.033531
     27       0.030785   0.011720  -0.025821   0.005252   0.048092  -0.009199
     28       0.014600   0.001288   0.006352   0.001093  -0.007929   0.011049
     29      -0.027726  -0.019280   0.012505  -0.009437  -0.025167  -0.014888
     30       0.023586   0.000431  -0.103399   0.112055  -0.106589   0.029906
     31       0.047672   0.008662   0.035098  -0.031776   0.058407   0.014851
     32      -0.020098  -0.025793  -0.043275   0.069482  -0.130707   0.020124
     33       0.010367  -0.005988  -0.042643   0.059429  -0.063222   0.023668
     34       0.031135   0.009077   0.010365  -0.016137   0.035041   0.001982
     35      -0.023076  -0.012630  -0.022080   0.036260  -0.064547   0.011957
     36      -0.032901  -0.036826  -0.112397   0.186139  -0.291217   0.076212
     37       0.006741  -0.000259   0.054255  -0.068288   0.063666  -0.025377
     38      -0.019218  -0.017301  -0.090418   0.135912  -0.185949   0.058487
     39       0.031118   0.018289   0.060530  -0.081701   0.119934  -0.022449
     40       0.066196   0.019371  -0.042841   0.041614   0.011504   0.024345
     41       0.012990   0.014613   0.041171  -0.059903   0.089717  -0.017998
     42       0.038485   0.029916   0.114402  -0.136244   0.168230  -0.024349
     43       0.064038   0.015662  -0.060949   0.059832  -0.004393   0.024917
     44       0.023033   0.029052   0.075524  -0.099859   0.126404  -0.029877
     45      -0.002100  -0.005499  -0.048749   0.061793  -0.088199   0.009167
     46       0.046745   0.021341   0.000881  -0.014813   0.052855  -0.005421
     47       0.017214   0.001981  -0.041914   0.051397  -0.038321   0.024480
     48      -0.010820  -0.017083  -0.141229   0.198090  -0.284408   0.059280
     49       0.028940   0.025026   0.030617  -0.065024   0.110766  -0.035078
     50       0.001505  -0.006797  -0.108840   0.147818  -0.184051   0.055190
     51      -0.005483  -0.000606  -0.001659  -0.012730   0.030307  -0.012501
     52       0.032460   0.012406  -0.008342   0.007043  -0.002035  -0.001343
     53       0.004547  -0.009074   0.010385  -0.007799   0.013860   0.008218
     54       0.004017  -0.007087  -0.075063   0.094388  -0.091092   0.042463
     55       0.074966   0.034176  -0.004325  -0.016970   0.081608  -0.008051
     56      -0.030738  -0.031725  -0.022607   0.057291  -0.111546   0.036714
     57       0.050934   0.148467   0.046032   0.019708  -0.033972   0.000189
     58      -0.124413  -0.020562   0.097561  -0.013071   0.041390   0.004921
     59       0.084679  -0.016899  -0.075629   0.004701  -0.020792  -0.004380
     60      -0.026088  -0.067850  -0.016955  -0.004921   0.005893  -0.000103
     61      -0.052771  -0.026064   0.057955  -0.011996   0.037588   0.003615
     62      -0.095837  -0.011992   0.054251  -0.007034   0.020222   0.002439
     63      -0.065724  -0.174643  -0.049006  -0.016385   0.024787  -0.000536
     64       0.089399  -0.193642  -0.128485  -0.022664   0.036193  -0.004277
     65      -0.128537  -0.093388   0.031185  -0.016016   0.035314   0.002301
     66      -0.061078  -0.190730  -0.065334  -0.021289   0.030072  -0.001147
     67      -0.225590  -0.091731   0.136338  -0.028495   0.078282   0.008863
     68      -0.281285  -0.032014   0.166862  -0.018612   0.055924   0.009023
     69      -0.054103  -0.159323  -0.049755  -0.015251   0.021801  -0.000656
     70       0.102204   0.200371   0.086499   0.020023  -0.019183   0.001486
     71      -0.116198   0.107770   0.132560   0.002489   0.010482   0.005386
     72       0.052154   0.146614   0.053095   0.023215  -0.042251  -0.000178
     73       0.064858   0.029360  -0.028906   0.004058  -0.009794  -0.000795
     74      -0.014222   0.095187   0.056422   0.011913  -0.018148   0.000722
     75      -0.098388   0.050028   0.142849   0.005007   0.007234   0.004186
     76       0.123879   0.022297  -0.089893   0.006025  -0.021479  -0.003702
     77      -0.101050   0.121556   0.156916   0.010791  -0.003614   0.005423
     78       0.292708   0.061259  -0.207837   0.023068  -0.076916  -0.011561
     79       0.190550   0.035909  -0.142938   0.011110  -0.038937  -0.006088
     80       0.005942   0.149570   0.061925   0.020638  -0.034632   0.000519
     81      -0.052073   0.283816   0.217477   0.036263  -0.047335   0.006351
     82       0.160543   0.046730  -0.104679   0.008641  -0.030400  -0.003950
     83      -0.090263   0.200740   0.179141   0.022022  -0.022687   0.005646
     84      -0.065968   0.035827   0.066171   0.003119   0.005697   0.003539
     85       0.059626   0.031107  -0.007314   0.004597  -0.014861   0.000030
     86       0.007670  -0.148471  -0.110708  -0.012890   0.013709  -0.003977
     87      -0.054811   0.088522   0.095025   0.009250  -0.004083   0.003686
     88       0.173007   0.104114  -0.043993   0.020276  -0.061510  -0.001215
     89      -0.118362  -0.380863  -0.176888  -0.047285   0.082090  -0.003668
     90      -0.283977  -0.183885   0.081867  -0.037571   0.102918   0.006039
     91       0.124071   0.040741  -0.048649   0.014743  -0.039120  -0.002906
     92       0.183191  -0.033891  -0.165066   0.017501  -0.059195  -0.008405
     93      -0.011978  -0.021877  -0.017414  -0.000442  -0.004228   0.002033
     94       0.151372   0.068906  -0.050521   0.019011  -0.051287  -0.002455
     95      -0.158246  -0.220302  -0.035390  -0.039756   0.081386   0.000338
     96      -0.029052   0.001267   0.062832   0.074974  -0.037846   0.179363
     97      -0.007257   0.008997  -0.001662  -0.005674  -0.010441   0.143346
     98      -0.008546   0.005844   0.041602  -0.099998  -0.119003   0.134693
     99      -0.020327   0.018649  -0.015777   0.080078   0.011412   0.082655
    100       0.037477  -0.043569   0.069225   0.001865  -0.042259   0.035420
    101      -0.020545   0.030097  -0.042599  -0.101575  -0.073983   0.052454
    102      -0.021883   0.026653  -0.075931   0.049523   0.052714  -0.063789
    103       0.058475  -0.062570   0.060643  -0.066511  -0.064981  -0.086595
    104       0.005201   0.009447  -0.035789   0.026258   0.061934  -0.074567
    105      -0.001480   0.008439  -0.092909   0.101039   0.148750  -0.263702
    106       0.073824  -0.054794  -0.003462  -0.170105  -0.045137  -0.247223
    107       0.023100  -0.011931  -0.039276   0.096759   0.153878  -0.249394
    108      -0.045175   0.050089  -0.043401  -0.025147   0.007467   0.097129
    109       0.044251  -0.069119   0.118888  -0.057782  -0.114038   0.046027
    110      -0.015737   0.011436   0.022943   0.062599   0.036827   0.080451
    111      -0.045486   0.043119   0.006049  -0.045860   0.017199   0.094590
    112       0.044457  -0.075029   0.157325  -0.074606  -0.107736   0.044024
    113      -0.036707   0.021872   0.018822   0.091374   0.074168   0.108984
    114      -0.019548   0.032316  -0.055651  -0.029115   0.004189  -0.036077
    115       0.022364  -0.029954   0.000090  -0.007740  -0.023404  -0.012528
    116       0.008564  -0.009271   0.025588   0.045761   0.014875  -0.046227
    117       0.007102   0.003978  -0.037050  -0.103351  -0.039374  -0.223806
    118       0.018502  -0.017185  -0.049325   0.056864   0.083869  -0.117420
    119       0.008412  -0.000835  -0.018521   0.093503   0.107587  -0.172188
    120      -0.007015   0.015246  -0.033302   0.066991   0.072804  -0.006525
    121       0.020745  -0.025247  -0.007518   0.036455   0.021445   0.010162
    122       0.015852  -0.015169   0.022340  -0.082077  -0.081738  -0.035391
    123       0.012018   0.006507  -0.068547   0.059600   0.145163  -0.188963
    124       0.053242  -0.072057   0.033078   0.149699   0.101197  -0.135072
    125       0.027091  -0.012907  -0.021935  -0.114420  -0.029467  -0.182864
    126       0.056649  -0.029073   0.037475  -0.029102  -0.012236  -0.024581
    127      -0.018618  -0.005135   0.030834   0.117527   0.065520  -0.010153
    128      -0.050902   0.046640  -0.081344  -0.080969  -0.023021  -0.001856
    129      -0.024396   0.007174  -0.004635   0.011006   0.001316   0.006594
    130      -0.033906   0.039702  -0.063811  -0.047597  -0.001154  -0.010050
    131      -0.055885   0.030874  -0.046920   0.022554   0.033839  -0.004045
    132      -0.069921   0.035531  -0.045676   0.016944   0.008785   0.014493
    133      -0.072894   0.064930  -0.100839  -0.049650   0.000816  -0.001372
    134      -0.103240   0.013399   0.011938   0.276633   0.163367  -0.001505
    135      -0.065267   0.014489  -0.001744   0.065192   0.010135   0.048348
    136      -0.048827   0.083138  -0.155399  -0.251831  -0.108047   0.006006
    137      -0.078285   0.066895  -0.117969  -0.122616  -0.046753   0.018997
    138      -0.055601   0.023383  -0.025900   0.027807   0.011354   0.013598
    139       0.014269   0.016892  -0.035842  -0.102867  -0.039114  -0.007763
    140       0.025186  -0.018007   0.023923   0.067454   0.075521  -0.060602
    141       0.032558  -0.004911  -0.011086  -0.111380  -0.060048  -0.003004
    142      -0.051868   0.022084  -0.002751   0.138496   0.080096   0.016403
    143       0.031339  -0.034743   0.037102  -0.004978  -0.018426  -0.000310
    144      -0.034090   0.073214  -0.108283  -0.183132  -0.078712   0.037275
    145       0.044816  -0.063525   0.144788   0.192610   0.072402   0.009446
    146       0.066860  -0.059009   0.091832  -0.000133  -0.030900   0.009666
    147       0.030604  -0.014276  -0.024292  -0.106743  -0.074681   0.024409
    148      -0.122125   0.084406  -0.110901   0.104169   0.094915   0.013813
    149       0.090951  -0.086703   0.128868   0.025942  -0.028923   0.000864
    150       0.041322  -0.013450   0.004923  -0.104498  -0.053675  -0.016273
    151      -0.093635   0.062567  -0.068611   0.100287   0.055323   0.068845
    152       0.049629  -0.065761   0.060844   0.029527  -0.009554  -0.016355
    153       0.040384  -0.027537   0.050166   0.016781   0.015315  -0.039396
    154       0.038687  -0.012826   0.018035  -0.031252  -0.008268  -0.011764
    155       0.021943  -0.018437   0.021565   0.023539   0.005534   0.002054
    156       0.093906  -0.037158   0.034364  -0.141153  -0.062092  -0.061390
    157       0.089426  -0.023292   0.005091  -0.174933  -0.079341  -0.032716
    158       0.062980  -0.056616   0.076940   0.084215   0.017020   0.011712
    159      -0.068623   0.041723  -0.038205   0.024668   0.050899  -0.049989
    160       0.026122   0.002670  -0.021565  -0.099714  -0.029579  -0.033746
    161       0.040309  -0.034720   0.054875   0.065483   0.015107   0.016417
    162       0.054942  -0.073164   0.148510   0.248897   0.106050  -0.013842
    163       0.078741  -0.033213   0.049738  -0.046978  -0.028371   0.000600
    164       0.057715  -0.047812   0.075211   0.079087   0.016170   0.019375
    165      -0.002906  -0.037081   0.081089   0.007274  -0.074227  -0.064706
    166      -0.041834   0.051957  -0.058149  -0.034988   0.021429   0.045085
    167      -0.012869  -0.000177   0.033937   0.057527  -0.001236  -0.048403
    168       0.014458  -0.024939   0.044043  -0.005688  -0.013383   0.029136
    169      -0.018161   0.005485   0.013324   0.036307  -0.057188  -0.126532
    170      -0.059910   0.045084  -0.021729   0.027512  -0.075357  -0.176322
    171      -0.005334   0.013158  -0.014937  -0.011159   0.012704   0.037400
    172       0.021405  -0.008071  -0.009202   0.015558   0.008345  -0.026589
    173       0.005977  -0.000914  -0.004810  -0.008839  -0.007704  -0.022567
    174      -0.021048   0.045328  -0.069709  -0.025953   0.034041   0.044278
    175       0.040369  -0.028092   0.012022   0.009762   0.027118   0.032123
    176       0.041877  -0.018734  -0.012131  -0.043361   0.074534   0.151510
    177      -0.007898   0.020551  -0.029078  -0.006566   0.007219   0.001231
    178       0.018070  -0.000132  -0.023429  -0.014752   0.043619   0.060109
    179       0.023635  -0.017507   0.012253  -0.016332   0.026587   0.077910
    180      -0.034535   0.034141  -0.023953  -0.001328  -0.040861  -0.082870
    181       0.030897  -0.016448  -0.000323  -0.037721   0.070161   0.162724
    182       0.065836  -0.049882   0.032705  -0.048756   0.107521   0.284009
    183       0.028546   0.006241  -0.048477  -0.018102   0.067267   0.081997
    184      -0.019331   0.023550  -0.027321   0.001543  -0.003591  -0.033491
    185      -0.034321   0.029841  -0.021913   0.021979  -0.034248  -0.096280
    186       0.044624  -0.004735  -0.045159  -0.022453   0.073993   0.092266
    187      -0.044992   0.042996  -0.036313   0.000636  -0.008050  -0.029384
    188      -0.073405   0.054745  -0.026630   0.041082  -0.056938  -0.143323
    189       0.003722   0.009377  -0.020592   0.010381   0.000674  -0.032155
    190       0.012291  -0.013908   0.018092   0.000318  -0.003813   0.001903
    191       0.028798  -0.014729  -0.004966  -0.016445   0.045048   0.083893
    192      -0.010001   0.003278   0.015008   0.044970  -0.073199  -0.161248
    193       0.032953  -0.025775   0.016872  -0.021585   0.048572   0.115032
    194       0.070876  -0.056086   0.035116  -0.037836   0.105259   0.252350
    195       0.003474   0.006134  -0.014167   0.000059   0.011554   0.003470
    196       0.014041  -0.022001   0.036296   0.029181  -0.043501  -0.077256
    197       0.012721   0.003208  -0.022797  -0.010837   0.013519   0.010077
    198      -0.000706   0.019594  -0.042155   0.013276   0.009167  -0.048917
    199       0.042842  -0.033290   0.025069   0.022035   0.008360   0.010963
    200       0.052480  -0.025870  -0.004515  -0.034313   0.079280   0.176558
                 54         55         56         57         58         59    
      0      -0.004943  -0.019356  -0.023957  -0.006974   0.004131   0.019925
      1      -0.004731   0.006342  -0.032494   0.007107   0.008744  -0.007406
      2       0.004165  -0.009549   0.035688  -0.000347   0.026793   0.022086
      3      -0.013323   0.001564  -0.116346  -0.005361   0.034941   0.013028
      4      -0.003487  -0.039783   0.037444  -0.008569   0.038418   0.050610
      5      -0.005992  -0.037928   0.004816   0.015409   0.018461   0.039096
      6      -0.018493  -0.058100  -0.100770  -0.005412   0.011354  -0.073308
      7      -0.002181  -0.008627   0.002906  -0.005362   0.009016   0.011995
      8       0.009985   0.011711   0.062596  -0.001108   0.007284   0.055109
      9       0.049490   0.201667   0.360549  -0.028284  -0.129914   0.871340
     10       0.000335   0.005367   0.032338   0.000676   0.023032   0.095745
     11      -0.015109  -0.086699  -0.113006   0.003884   0.052010  -0.312177
     12       0.007605  -0.020265   0.025073   0.011137  -0.016562  -0.001807
     13      -0.000515  -0.072316   0.060104  -0.023661  -0.038449  -0.004500
     14       0.026564   0.190770   0.032637   0.026919  -0.011674  -0.051681
     15       0.016704   0.046635   0.123189   0.016828   0.011062   0.064812
     16       0.004135  -0.002335   0.044347  -0.009343  -0.007220   0.006606
     17      -0.006880  -0.022206  -0.053035   0.002585   0.028956  -0.006964
     18       0.010294   0.014721   0.119623   0.018538   0.007456   0.020613
     19       0.012848  -0.016414   0.138757  -0.035634  -0.082871  -0.065576
     20      -0.007836   0.022640  -0.066766   0.003499  -0.038547  -0.045305
[truncated: 415,304 more chars]
