# Supplementary material for: A stereodivergent multicomponent approach for the synthesis of C–N atropisomeric peptide analogues
Source: Chem Sci. 2024 Sep 16;15(40):16743–51. doi: 10.1039/d4sc04700a (PMC11418089; doi:10.1039/d4sc04700a)
Supplement: SC-015-D4SC04700A-s001 [file SC-015-D4SC04700A-s001.zip › CompData/_6_1a/Prod_RR1opt.out]

                                 *****************
                                 * O   R   C   A *
                                 *****************

                                            #,                                       
                                            ###                                      
                                            ####                                     
                                            #####                                    
                                            ######                                   
                                           ########,                                 
                                     ,,################,,,,,                         
                               ,,#################################,,                 
                          ,,##########################################,,             
                       ,#########################################, ''#####,          
                    ,#############################################,,   '####,        
                  ,##################################################,,,,####,       
                ,###########''''           ''''###############################       
              ,#####''   ,,,,##########,,,,          '''####'''          '####       
            ,##' ,,,,###########################,,,                        '##       
           ' ,,###''''                  '''############,,,                           
         ,,##''                                '''############,,,,        ,,,,,,###''
      ,#''                                            '''#######################'''  
     '                                                          ''''####''''         
             ,#######,   #######,   ,#######,      ##                                
            ,#'     '#,  ##    ##  ,#'     '#,    #''#        ######   ,####,        
            ##       ##  ##   ,#'  ##            #'  '#       #        #'  '#        
            ##       ##  #######   ##           ,######,      #####,   #    #        
            '#,     ,#'  ##    ##  '#,     ,#' ,#      #,         ##   #,  ,#        
             '#######'   ##     ##  '#######'  #'      '#     #####' # '####'        


                  #######################################################
                  #                        -***-                        #
                  #          Department of theory and spectroscopy      #
                  #    Directorship and core code : Frank Neese         #
                  #        Max Planck Institute fuer Kohlenforschung    #
                  #                Kaiser Wilhelm Platz 1               #
                  #                 D-45470 Muelheim/Ruhr               #
                  #                      Germany                        #
                  #                                                     #
                  #                  All rights reserved                #
                  #                        -***-                        #
                  #######################################################


                         Program Version 5.0.2 -  RELEASE  -


 With contributions from (in alphabetic order):
   Daniel Aravena         : Magnetic Suceptibility
   Michael Atanasov       : Ab Initio Ligand Field Theory (pilot matlab implementation)
   Alexander A. Auer      : GIAO ZORA, VPT2 properties, NMR spectrum
   Ute Becker             : Parallelization
   Giovanni Bistoni       : ED, misc. LED, open-shell LED, HFLD
   Martin Brehm           : Molecular dynamics
   Dmytro Bykov           : SCF Hessian
   Vijay G. Chilkuri      : MRCI spin determinant printing, contributions to CSF-ICE
   Dipayan Datta          : RHF DLPNO-CCSD density
   Achintya Kumar Dutta   : EOM-CC, STEOM-CC
   Dmitry Ganyushin       : Spin-Orbit,Spin-Spin,Magnetic field MRCI
   Miquel Garcia          : C-PCM and meta-GGA Hessian, CC/C-PCM, Gaussian charge scheme
   Yang Guo               : DLPNO-NEVPT2, F12-NEVPT2, CIM, IAO-localization
   Andreas Hansen         : Spin unrestricted coupled pair/coupled cluster methods
   Benjamin Helmich-Paris : MC-RPA, TRAH-SCF, COSX integrals
   Lee Huntington         : MR-EOM, pCC
   Robert Izsak           : Overlap fitted RIJCOSX, COSX-SCS-MP3, EOM
   Marcus Kettner         : VPT2
   Christian Kollmar      : KDIIS, OOCD, Brueckner-CCSD(T), CCSD density, CASPT2, CASPT2-K
   Simone Kossmann        : Meta GGA functionals, TD-DFT gradient, OOMP2, MP2 Hessian
   Martin Krupicka        : Initial AUTO-CI
   Lucas Lang             : DCDCAS
   Marvin Lechner         : AUTO-CI (C++ implementation), FIC-MRCC
   Dagmar Lenk            : GEPOL surface, SMD
   Dimitrios Liakos       : Extrapolation schemes; Compound Job, initial MDCI parallelization
   Dimitrios Manganas     : Further ROCIS development; embedding schemes
   Dimitrios Pantazis     : SARC Basis sets
   Anastasios Papadopoulos: AUTO-CI, single reference methods and gradients
   Taras Petrenko         : DFT Hessian,TD-DFT gradient, ASA, ECA, R-Raman, ABS, FL, XAS/XES, NRVS
   Peter Pinski           : DLPNO-MP2, DLPNO-MP2 Gradient
   Christoph Reimann      : Effective Core Potentials
   Marius Retegan         : Local ZFS, SOC
   Christoph Riplinger    : Optimizer, TS searches, QM/MM, DLPNO-CCSD(T), (RO)-DLPNO pert. Triples
   Tobias Risthaus        : Range-separated hybrids, TD-DFT gradient, RPA, STAB
   Michael Roemelt        : Original ROCIS implementation
   Masaaki Saitow         : Open-shell DLPNO-CCSD energy and density
   Barbara Sandhoefer     : DKH picture change effects
   Avijit Sen             : IP-ROCIS
   Kantharuban Sivalingam : CASSCF convergence, NEVPT2, FIC-MRCI
   Bernardo de Souza      : ESD, SOC TD-DFT
   Georgi Stoychev        : AutoAux, RI-MP2 NMR, DLPNO-MP2 response
   Willem Van den Heuvel  : Paramagnetic NMR
   Boris Wezisla          : Elementary symmetry handling
   Frank Wennmohs         : Technical directorship


 We gratefully acknowledge several colleagues who have allowed us to
 interface, adapt or use parts of their codes:
   Stefan Grimme, W. Hujo, H. Kruse, P. Pracht,  : VdW corrections, initial TS optimization,
                  C. Bannwarth, S. Ehlert          DFT functionals, gCP, sTDA/sTD-DF
   Ed Valeev, F. Pavosevic, A. Kumar             : LibInt (2-el integral package), F12 methods
   Garnet Chan, S. Sharma, J. Yang, R. Olivares  : DMRG
   Ulf Ekstrom                                   : XCFun DFT Library
   Mihaly Kallay                                 : mrcc  (arbitrary order and MRCC methods)
   Jiri Pittner, Ondrej Demel                    : Mk-CCSD
   Frank Weinhold                                : gennbo (NPA and NBO analysis)
   Christopher J. Cramer and Donald G. Truhlar   : smd solvation model
   Lars Goerigk                                  : TD-DFT with DH, B97 family of functionals
   V. Asgeirsson, H. Jonsson                     : NEB implementation
   FAccTs GmbH                                   : IRC, NEB, NEB-TS, DLPNO-Multilevel, CI-OPT
                                                   MM, QMMM, 2- and 3-layer-ONIOM, Crystal-QMMM,
                                                   LR-CPCM, SF, NACMEs, symmetry and pop. for TD-DFT,
                                                   nearIR, NL-DFT gradient (VV10), updates on ESD,
                                                   ML-optimized integration grids
   S Lehtola, MJT Oliveira, MAL Marques          : LibXC Library
   Liviu Ungur et al                             : ANISO software


 Your calculation uses the libint2 library for the computation of 2-el integrals
 For citations please refer to: http://libint.valeyev.net

 Your ORCA version has been built with support for libXC version: 5.1.0
 For citations please refer to: https://tddft.org/programs/libxc/

 This ORCA versions uses:
   CBLAS   interface :  Fast vector & matrix operations
   LAPACKE interface :  Fast linear algebra routines
   SCALAPACK package :  Parallel linear algebra routines
   Shared memory     :  Shared parallel matrices
   BLAS/LAPACK       :  OpenBLAS 0.3.15  USE64BITINT DYNAMIC_ARCH NO_AFFINITY Zen SINGLE_THREADED
        Core in use  :  Zen
   Copyright (c) 2011-2014, The OpenBLAS Project


Your calculation utilizes the atom-pairwise dispersion correction
with the Becke-Johnson damping scheme (D3BJ)
Cite in your paper:
S.Grimme, S.Ehrlich, L.Goerigk, J Comput Chem, (2011), 32, 1456–1465 
S.Grimme, J.Antony, S.Ehrlich and H.Krieg, J.Chem.Phys., 132, (2010), 154104 
   

Your calculation utilizes the SMD solvation module
Please cite in your paper:
A.V. Marenich, C.J. Cramer, D.G. Truhlar J. Phys. Chem. B, 113, (2009), 6378 

================================================================================

----- Orbital basis set information -----
Your calculation utilizes the basis: def2-TZVP
   F. Weigend and R. Ahlrichs, Phys. Chem. Chem. Phys. 7, 3297 (2005).

----- AuxJ basis set information -----
Your calculation utilizes the auxiliary basis: def2/J
   F. Weigend, Phys. Chem. Chem. Phys. 8, 1057 (2006).

================================================================================
                                        WARNINGS
                       Please study these warnings very carefully!
================================================================================


WARNING: Geometry Optimization
  ===> : Switching off AutoStart
         For restart on a previous wavefunction, please use MOREAD

INFO   : the flag for use of the SHARK integral package has been found!

================================================================================
                                       INPUT FILE
================================================================================
NAME = Prod_RR1opt.inp
|  1> ! PBE0 D3 def2-tzvp Opt
|  2> %maxcore 2660
|  3> %geom
|  4> maxiter 50
|  5> MaxStep 0.15
|  6> end
|  7> %pal nprocs 20
|  8> end
|  9> %CPCM SMD TRUE
| 10>    SMDSOLVENT "2,2,2-TRIFLUOROETHANOL"
| 11> end
| 12> 
| 13> *xyz 0 1
| 14> O  3.609500  7.493800  2.683600
| 15> O  5.808600  9.386500  6.020400
| 16> N  4.282600  9.327200  3.802300
| 17> H  4.754200  9.625400  4.654300
| 18> N  6.258400  7.334100  5.096800
| 19> C  4.159000  7.998100  3.663600
| 20> C  4.784500  7.095100  4.787100
| 21> H  4.245400  7.401200  5.684500
| 22> C  4.431200  5.619600  4.588700
| 23> C  4.902400  4.888000  3.489200
| 24> H  5.524200  5.369800  2.750400
| 25> C  4.569000  3.545000  3.338600
| 26> H  4.937700  2.989500  2.489000
| 27> C  3.752600  2.928200  4.283200
| 28> H  3.489800  1.887000  4.164500
| 29> C  3.263500  3.645300  5.372500
| 30> H  2.622200  3.163200  6.095800
| 31> C  3.599400  4.988700  5.521400
| 32> H  3.211700  5.538900  6.366100
| 33> C  3.851600  10.397800  2.910700
| 34> C  4.257400  11.721200  3.579000
| 35> H  3.782200  11.838700  4.554000
| 36> H  3.972300  12.581300  2.972700
| 37> H  5.335400  11.776100  3.737000
| 38> C  2.321600  10.386800  2.724500
| 39> H  1.984000  9.476100  2.228800
| 40> H  1.985100  11.226000  2.116000
| 41> H  1.803900  10.443400  3.682300
| 42> C  4.559000  10.299400  1.544500
| 43> H  5.643200  10.303900  1.656200
| 44> H  4.289500  11.130500  0.893100
| 45> H  4.291800  9.381700  1.019700
| 46> C  7.178200  6.251200  5.108700
| 47> C  8.201800  6.017600  4.139000
| 48> C  9.067200  4.931000  4.379800
| 49> H  9.882000  4.722600  3.704500
| 50> C  8.919800  4.081600  5.471600
| 51> H  9.599800  3.253200  5.608800
| 52> C  7.891300  4.293500  6.376400
| 53> H  7.760700  3.630200  7.219100
| 54> C  7.033000  5.369800  6.196000
| 55> H  6.243500  5.526400  6.917700
| 56> C  8.480900  6.830400  2.828300
| 57> C  8.522000  5.868000  1.608100
| 58> H  9.335400  5.145700  1.658300
| 59> H  8.661900  6.406200  0.669400
| 60> H  7.593600  5.302800  1.517700
| 61> C  7.441400  7.907600  2.442200
| 62> H  7.682000  8.369700  1.483800
| 63> H  7.396300  8.732000  3.147800
| 64> H  6.448800  7.480100  2.325200
| 65> C  9.852100  7.537500  2.942700
| 66> H  10.671100  6.832200  3.083000
| 67> H  9.876300  8.222600  3.788800
| 68> H  10.085600  8.118400  2.049600
| 69> C  6.628800  8.513000  5.719000
| 70> C  8.081700  8.856100  6.003400
| 71> C  8.895800  8.062900  6.826600
| 72> H  8.519900  7.164100  7.290300
| 73> C  10.215000  8.430300  7.079000
| 74> H  10.838400  7.809100  7.705800
| 75> C  10.722600  9.605300  6.531700
| 76> H  11.745000  9.891900  6.732300
| 77> C  9.918300  10.422800  5.742800
| 78> H  10.312300  11.342200  5.334300
| 79> C  8.600700  10.052600  5.487000
| 80> H  7.980500  10.700200  4.881700
| 81> *
| 82> 
| 83>                          ****END OF INPUT****
================================================================================

                       *****************************
                       * Geometry Optimization Run *
                       *****************************

Geometry optimization settings:
Update method            Update   .... BFGS
Choice of coordinates    CoordSys .... Z-matrix Internals
Initial Hessian          InHess   .... Almoef's Model

Convergence Tolerances:
Energy Change            TolE     ....  5.0000e-06 Eh
Max. Gradient            TolMAXG  ....  3.0000e-04 Eh/bohr
RMS Gradient             TolRMSG  ....  1.0000e-04 Eh/bohr
Max. Displacement        TolMAXD  ....  4.0000e-03 bohr
RMS Displacement         TolRMSD  ....  2.0000e-03 bohr
Strict Convergence                ....  False
------------------------------------------------------------------------------
                        ORCA OPTIMIZATION COORDINATE SETUP
------------------------------------------------------------------------------

The optimization will be done in new redundant internal coordinates
Making redundant internal coordinates   ...  (new redundants) done
Evaluating the initial hessian          ...  (Almloef) done
Evaluating the coordinates              ...  done
Calculating the B-matrix                .... done
Calculating the G-matrix                .... done
Diagonalizing the G-matrix              .... done
Small eigenvalue found = 1.692e-03
Small eigenvalue found = 2.534e-03
Small eigenvalue found = 3.654e-03
Small eigenvalue found = 4.589e-03
Small eigenvalue found = 5.887e-03
Small eigenvalue found = 1.095e-02
Small eigenvalue found = 1.553e-02
Small eigenvalue found = 1.872e-02
Small eigenvalue found = 2.245e-02
Small eigenvalue found = 2.538e-02
The first mode is                       ....  168
The number of degrees of freedom        ....  195

    -----------------------------------------------------------------
                    Redundant Internal Coordinates


    -----------------------------------------------------------------
         Definition                    Initial Value    Approx d2E/dq
    -----------------------------------------------------------------
      1. B(H   3,N   2)                  1.0184         0.419487   
      2. B(C   5,O   0)                  1.2315         1.001619   
      3. B(C   5,N   2)                  1.3420         0.667455   
      4. B(C   6,C   5)                  1.5713         0.321013   
      5. B(C   6,N   4)                  1.5249         0.340879   
      6. B(H   7,C   6)                  1.0907         0.359159   
      7. B(C   8,C   6)                  1.5301         0.373403   
      8. B(C   9,C   8)                  1.4022         0.597410   
      9. B(H  10,C   9)                  1.0792         0.374726   
     10. B(C  11,C   9)                  1.3919         0.620369   
     11. B(H  12,C  11)                  1.0800         0.373613   
     12. B(C  13,C  11)                  1.3926         0.618951   
     13. B(H  14,C  13)                  1.0804         0.373035   
     14. B(C  15,C  13)                  1.3928         0.618293   
     15. B(H  16,C  15)                  1.0802         0.373290   
     16. B(C  17,C  15)                  1.3927         0.618540   
     17. B(C  17,C   8)                  1.3999         0.602375   
     18. B(H  18,C  17)                  1.0801         0.373480   
     19. B(C  19,N   2)                  1.4584         0.435278   
     20. B(C  20,C  19)                  1.5371         0.363953   
     21. B(H  21,C  20)                  1.0910         0.358801   
     22. B(H  22,C  20)                  1.0903         0.359764   
     23. B(H  23,C  20)                  1.0909         0.358912   
     24. B(C  24,C  19)                  1.5413         0.358348   
     25. B(H  25,C  24)                  1.0904         0.359514   
     26. B(H  26,C  24)                  1.0898         0.360306   
     27. B(H  27,C  24)                  1.0902         0.359798   
     28. B(C  28,C  19)                  1.5416         0.357960   
     29. B(H  29,C  28)                  1.0899         0.360169   
     30. B(H  30,C  28)                  1.0898         0.360355   
     31. B(H  31,C  28)                  1.0904         0.359564   
     32. B(C  32,N   4)                  1.4209         0.499619   
     33. B(C  33,C  32)                  1.4292         0.540978   
     34. B(C  34,C  33)                  1.4098         0.580914   
     35. B(H  35,C  34)                  1.0786         0.375513   
     36. B(C  36,C  34)                  1.3911         0.622215   
     37. B(H  37,C  36)                  1.0805         0.372895   
     38. B(C  38,C  36)                  1.3861         0.633725   
     39. B(H  39,C  38)                  1.0804         0.373088   
     40. B(C  40,C  38)                  1.3884         0.628488   
     41. B(C  40,C  32)                  1.4072         0.586571   
     42. B(H  41,C  40)                  1.0811         0.372127   
     43. B(C  42,C  33)                  1.5673         0.325720   
     44. B(C  43,C  42)                  1.5546         0.341291   
     45. B(H  44,C  43)                  1.0890         0.361464   
     46. B(H  45,C  43)                  1.0910         0.358714   
     47. B(H  46,C  43)                  1.0907         0.359222   
     48. B(C  47,C  42)                  1.5460         0.352301   
     49. B(H  48,C  47)                  1.0909         0.358976   
     50. B(H  49,C  47)                  1.0861         0.365341   
     51. B(H  49,H  29)                  2.7873         0.000135   
     52. B(H  50,C  47)                  1.0871         0.364010   
     53. B(C  51,C  42)                  1.5470         0.350934   
     54. B(H  52,C  51)                  1.0899         0.360226   
     55. B(H  53,C  51)                  1.0890         0.361479   
     56. B(H  54,C  51)                  1.0907         0.359194   
     57. B(C  55,N   4)                  1.3835         0.573073   
     58. B(C  55,O   1)                  1.2355         0.986957   
     59. B(C  56,C  55)                  1.5197         0.387966   
     60. B(C  57,C  56)                  1.4034         0.594744   
     61. B(H  58,C  57)                  1.0790         0.375001   
     62. B(C  59,C  57)                  1.3925         0.619149   
     63. B(H  60,C  59)                  1.0805         0.372943   
     64. B(C  61,C  59)                  1.3921         0.620095   
     65. B(H  62,H  53)                  3.8656         0.000003   
     66. B(H  62,C  61)                  1.0806         0.372762   
     67. B(C  63,C  61)                  1.3920         0.620301   
     68. B(H  64,C  63)                  1.0805         0.372937   
     69. B(C  65,C  63)                  1.3923         0.619497   
     70. B(C  65,C  56)                  1.4027         0.596258   
     71. B(H  66,C  65)                  1.0819         0.371030   
     72. A(H   3,N   2,C  19)          115.6803         0.336178   
     73. A(C   5,N   2,C  19)          129.5407         0.407569   
     74. A(H   3,N   2,C   5)          114.7770         0.361289   
     75. A(C  32,N   4,C  55)          118.1866         0.406518   
     76. A(C   6,N   4,C  55)          118.9238         0.380198   
     77. A(C   6,N   4,C  32)          120.5268         0.371296   
     78. A(O   0,C   5,N   2)          121.9301         0.473701   
     79. A(N   2,C   5,C   6)          117.2966         0.388820   
     80. A(O   0,C   5,C   6)          120.7489         0.417670   
     81. A(C   5,C   6,H   7)          103.3121         0.316245   
     82. A(H   7,C   6,C   8)          105.2589         0.324155   
     83. A(N   4,C   6,C   8)          113.6179         0.355484   
     84. A(C   5,C   6,C   8)          111.6877         0.354068   
     85. A(N   4,C   6,C   5)          116.0979         0.346520   
     86. A(N   4,C   6,H   7)          105.4646         0.317459   
     87. A(C   6,C   8,C  17)          119.0370         0.394650   
     88. A(C   9,C   8,C  17)          119.1401         0.428953   
     89. A(C   6,C   8,C   9)          121.8168         0.394078   
     90. A(C   8,C   9,H  10)          119.8347         0.353070   
     91. A(H  10,C   9,C  11)          119.6500         0.355334   
     92. A(C   8,C   9,C  11)          120.5145         0.431225   
     93. A(C   9,C  11,H  12)          119.9752         0.355154   
     94. A(H  12,C  11,C  13)          120.3942         0.355017   
     95. A(C   9,C  11,C  13)          119.6292         0.433980   
     96. A(C  11,C  13,H  14)          119.6656         0.354923   
     97. A(H  14,C  13,C  15)          119.7803         0.354859   
     98. A(C  11,C  13,C  15)          120.5519         0.433719   
     99. A(H  16,C  15,C  17)          120.1383         0.354924   
    100. A(C  13,C  15,C  17)          119.7045         0.433667   
    101. A(C  13,C  15,H  16)          120.1564         0.354901   
    102. A(C   8,C  17,H  18)          120.3155         0.353366   
    103. A(C   8,C  17,C  15)          120.4486         0.431638   
    104. A(C  15,C  17,H  18)          119.2358         0.354955   
    105. A(N   2,C  19,C  20)          106.7508         0.369014   
    106. A(C  24,C  19,C  28)          110.3639         0.358166   
    107. A(C  20,C  19,C  28)          108.6096         0.359113   
    108. A(N   2,C  19,C  28)          111.0588         0.367964   
    109. A(C  20,C  19,C  24)          108.7071         0.359179   
    110. A(N   2,C  19,C  24)          111.2216         0.368032   
    111. A(H  22,C  20,H  23)          107.4125         0.290646   
    112. A(H  21,C  20,H  23)          107.1913         0.290524   
    113. A(C  19,C  20,H  23)          111.5419         0.322758   
    114. A(H  21,C  20,H  22)          107.3448         0.290632   
    115. A(C  19,C  20,H  22)          111.6168         0.322884   
    116. A(C  19,C  20,H  21)          111.4871         0.322742   
    117. A(H  25,C  24,H  27)          107.2002         0.290727   
    118. A(C  19,C  24,H  27)          111.3992         0.322069   
    119. A(H  25,C  24,H  26)          107.0789         0.290791   
    120. A(H  26,C  24,H  27)          107.6935         0.290827   
    121. A(C  19,C  24,H  25)          111.6046         0.322027   
    122. A(C  19,C  24,H  26)          111.6197         0.322143   
    123. A(H  30,C  28,H  31)          107.0706         0.290804   
    124. A(H  29,C  28,H  31)          107.2506         0.290780   
    125. A(C  19,C  28,H  31)          111.5799         0.321977   
    126. A(H  29,C  28,H  30)          107.7037         0.290881   
    127. A(C  19,C  28,H  30)          111.5649         0.322093   
    128. A(C  19,C  28,H  29)          111.4299         0.322066   
    129. A(N   4,C  32,C  33)          125.6281         0.405004   
    130. A(C  33,C  32,C  40)          119.7209         0.419409   
    131. A(N   4,C  32,C  40)          114.6484         0.410844   
    132. A(C  32,C  33,C  34)          116.7255         0.418685   
    133. A(C  34,C  33,C  42)          115.6725         0.382920   
    134. A(C  32,C  33,C  42)          127.6020         0.378220   
    135. A(H  35,C  34,C  36)          116.9651         0.355639   
    136. A(C  33,C  34,C  36)          122.6570         0.429292   
    137. A(C  33,C  34,H  35)          120.3771         0.351526   
    138. A(H  37,C  36,C  38)          120.0849         0.356324   
    139. A(C  34,C  36,C  38)          119.8398         0.436060   
    140. A(C  34,C  36,H  37)          120.0728         0.355218   
    141. A(H  39,C  38,C  40)          120.1703         0.355854   
    142. A(C  36,C  38,C  40)          119.4976         0.436849   
    143. A(C  36,C  38,H  39)          120.3312         0.356356   
    144. A(C  38,C  40,H  41)          118.4912         0.355698   
    145. A(C  32,C  40,H  41)          120.0300         0.351564   
    146. A(C  32,C  40,C  38)          121.4777         0.430815   
    147. A(C  43,C  42,C  51)          108.5158         0.354019   
    148. A(C  33,C  42,C  51)          109.4528         0.351233   
    149. A(C  47,C  42,C  51)          107.2155         0.355931   
    150. A(C  43,C  42,C  47)          104.6613         0.354253   
    151. A(C  33,C  42,C  47)          116.7737         0.351464   
    152. A(C  33,C  42,C  43)          109.8799         0.349584   
    153. A(H  45,C  43,H  46)          107.0656         0.290552   
    154. A(H  44,C  43,H  46)          107.2122         0.290901   
    155. A(C  42,C  43,H  46)          111.3068         0.319426   
    156. A(H  44,C  43,H  45)          105.7283         0.290836   
    157. A(C  42,C  43,H  45)          111.9198         0.319353   
    158. A(C  42,C  43,H  44)          113.2150         0.319751   
    159. A(H  49,C  47,H  50)          109.3004         0.291996   
    160. A(H  48,C  47,H  50)          105.8683         0.291190   
    161. A(C  42,C  47,H  50)          111.5203         0.321785   
    162. A(H  48,C  47,H  49)          104.9755         0.291357   
    163. A(C  42,C  47,H  49)          113.2393         0.321977   
    164. A(C  42,C  47,H  48)          111.4867         0.321052   
    165. A(H  53,C  51,H  54)          107.2409         0.290899   
    166. A(H  52,C  51,H  54)          106.8095         0.290740   
    167. A(C  42,C  51,H  54)          111.8785         0.320880   
    168. A(H  52,C  51,H  53)          106.8823         0.291030   
    169. A(C  42,C  51,H  53)          111.3899         0.321213   
    170. A(C  42,C  51,H  52)          112.3199         0.321031   
    171. A(N   4,C  55,C  56)          122.1738         0.391340   
    172. A(O   1,C  55,C  56)          115.4288         0.430925   
    173. A(O   1,C  55,N   4)          122.3029         0.459414   
    174. A(C  57,C  56,C  65)          118.9083         0.427825   
    175. A(C  55,C  56,C  65)          118.5163         0.396597   
    176. A(C  55,C  56,C  57)          122.4627         0.396420   
    177. A(H  58,C  57,C  59)          118.1609         0.355259   
    178. A(C  56,C  57,C  59)          120.4481         0.430727   
    179. A(C  56,C  57,H  58)          121.3865         0.352847   
    180. A(H  60,C  59,C  61)          120.1977         0.355020   
    181. A(C  57,C  59,C  61)          119.7949         0.433971   
    182. A(C  57,C  59,H  60)          120.0048         0.354928   
    183. A(H  62,C  61,C  63)          119.7452         0.355010   
    184. A(C  59,C  61,C  63)          120.5210         0.434116   
    185. A(C  59,C  61,H  62)          119.7283         0.354990   
    186. A(H  64,C  63,C  65)          120.1244         0.354961   
    187. A(C  61,C  63,C  65)          119.6551         0.434041   
    188. A(C  61,C  63,H  64)          120.2200         0.355039   
    189. A(C  63,C  65,H  66)          119.0872         0.354652   
    190. A(C  56,C  65,H  66)          120.2956         0.352363   
    191. A(C  56,C  65,C  63)          120.6172         0.430967   
    192. D(O   0,C   5,N   2,C  19)     -0.5911         0.036530   
    193. D(C   6,C   5,N   2,C  19)    177.6235         0.036530   
    194. D(O   0,C   5,N   2,H   3)    179.9445         0.036530   
    195. D(C   6,C   5,N   2,H   3)     -1.8409         0.036530   
    196. D(H   7,C   6,N   4,C  32)    118.1381         0.010067   
    197. D(H   7,C   6,C   5,N   2)     60.7118         0.007933   
    198. D(C   8,C   6,C   5,O   0)     -8.3981         0.007933   
    199. D(N   4,C   6,C   5,O   0)    124.0498         0.007933   
    200. D(H   7,C   6,N   4,C  55)    -44.1007         0.010067   
    201. D(C   8,C   6,N   4,C  55)   -158.8725         0.010067   
    202. D(C   8,C   6,C   5,N   2)    173.3650         0.007933   
    203. D(H   7,C   6,C   5,O   0)   -121.0513         0.007933   
    204. D(C   5,C   6,N   4,C  55)     69.5743         0.010067   
    205. D(C   8,C   6,N   4,C  32)      3.3664         0.010067   
    206. D(N   4,C   6,C   5,N   2)    -54.1871         0.007933   
    207. D(C   5,C   6,N   4,C  32)   -128.1868         0.010067   
    208. D(C  17,C   8,C   6,H   7)     -1.7272         0.010428   
    209. D(C   9,C   8,C   6,H   7)    177.3714         0.010428   
    210. D(C   9,C   8,C   6,N   4)    -67.7348         0.010428   
    211. D(C  17,C   8,C   6,C   5)   -113.1559         0.010428   
    212. D(C  17,C   8,C   6,N   4)    113.1666         0.010428   
    213. D(C   9,C   8,C   6,C   5)     65.9427         0.010428   
    214. D(C  11,C   9,C   8,C   6)    179.7084         0.024592   
    215. D(H  10,C   9,C   8,C  17)    178.4829         0.024592   
    216. D(H  10,C   9,C   8,C   6)     -0.6148         0.024592   
    217. D(C  11,C   9,C   8,C  17)     -1.1939         0.024592   
    218. D(C  13,C  11,C   9,H  10)   -179.1838         0.026633   
    219. D(C  13,C  11,C   9,C   8)      0.4935         0.026633   
    220. D(H  12,C  11,C   9,C   8)   -179.9277         0.026633   
    221. D(H  12,C  11,C   9,H  10)      0.3949         0.026633   
    222. D(H  14,C  13,C  11,C   9)    179.7242         0.026504   
    223. D(C  15,C  13,C  11,C   9)      0.2715         0.026504   
    224. D(H  14,C  13,C  11,H  12)      0.1472         0.026504   
    225. D(C  15,C  13,C  11,H  12)   -179.3055         0.026504   
    226. D(C  17,C  15,C  13,H  14)   -179.7716         0.026444   
    227. D(C  17,C  15,C  13,C  11)     -0.3196         0.026444   
    228. D(H  16,C  15,C  13,H  14)     -0.0993         0.026444   
    229. D(H  16,C  15,C  13,C  11)    179.3528         0.026444   
    230. D(H  18,C  17,C  15,H  16)      0.0082         0.026467   
    231. D(H  18,C  17,C  15,C  13)    179.6806         0.026467   
    232. D(C   8,C  17,C  15,H  16)    179.9297         0.026467   
    233. D(C   8,C  17,C  15,C  13)     -0.3979         0.026467   
    234. D(H  18,C  17,C   8,C   9)   -178.9345         0.025025   
    235. D(H  18,C  17,C   8,C   6)      0.1886         0.025025   
    236. D(C  15,C  17,C   8,C   9)      1.1448         0.025025   
    237. D(C  15,C  17,C   8,C   6)   -179.7321         0.025025   
    238. D(C  28,C  19,N   2,C   5)    -61.6896         0.016154   
    239. D(C  28,C  19,N   2,H   3)    117.7707         0.016154   
    240. D(C  24,C  19,N   2,C   5)     61.6449         0.016154   
    241. D(C  24,C  19,N   2,H   3)   -118.8948         0.016154   
    242. D(C  20,C  19,N   2,C   5)   -179.9188         0.016154   
    243. D(C  20,C  19,N   2,H   3)     -0.4584         0.016154   
    244. D(H  23,C  20,C  19,C  28)    -60.1282         0.010611   
    245. D(H  23,C  20,C  19,C  24)    179.7606         0.010611   
    246. D(H  23,C  20,C  19,N   2)     59.6932         0.010611   
    247. D(H  22,C  20,C  19,C  28)     60.0366         0.010611   
    248. D(H  22,C  20,C  19,C  24)    -60.0746         0.010611   
    249. D(H  22,C  20,C  19,N   2)    179.8580         0.010611   
    250. D(H  21,C  20,C  19,C  28)   -179.9225         0.010611   
    251. D(H  21,C  20,C  19,C  24)     59.9663         0.010611   
    252. D(H  21,C  20,C  19,N   2)    -60.1011         0.010611   
    253. D(H  25,C  24,C  19,C  20)    178.5292         0.010309   
    254. D(H  25,C  24,C  19,N   2)    -64.2186         0.010309   
    255. D(H  27,C  24,C  19,C  28)    179.3009         0.010309   
    256. D(H  27,C  24,C  19,C  20)    -61.6824         0.010309   
    257. D(H  27,C  24,C  19,N   2)     55.5698         0.010309   
    258. D(H  26,C  24,C  19,C  28)    -60.2720         0.010309   
    259. D(H  26,C  24,C  19,C  20)     58.7448         0.010309   
    260. D(H  26,C  24,C  19,N   2)    175.9970         0.010309   
    261. D(H  25,C  24,C  19,C  28)     59.5124         0.010309   
    262. D(H  31,C  28,C  19,C  20)   -179.1151         0.010288   
    263. D(H  31,C  28,C  19,N   2)     63.7861         0.010288   
    264. D(H  30,C  28,C  19,C  24)     59.6806         0.010288   
    265. D(H  30,C  28,C  19,C  20)    -59.3955         0.010288   
    266. D(H  30,C  28,C  19,N   2)   -176.4943         0.010288   
    267. D(H  29,C  28,C  19,C  24)   -179.8957         0.010288   
    268. D(H  29,C  28,C  19,C  20)     61.0282         0.010288   
    269. D(H  31,C  28,C  19,C  24)    -60.0390         0.010288   
    270. D(H  29,C  28,C  19,N   2)    -56.0706         0.010288   
    271. D(C  40,C  32,N   4,C  55)     91.2062         0.019733   
    272. D(C  40,C  32,N   4,C   6)    -71.1607         0.019733   
    273. D(C  33,C  32,N   4,C  55)    -88.2010         0.019733   
    274. D(C  33,C  32,N   4,C   6)    109.4321         0.019733   
    275. D(C  42,C  33,C  32,C  40)    176.6333         0.019999   
    276. D(C  42,C  33,C  32,N   4)     -3.9871         0.019999   
    277. D(C  34,C  33,C  32,C  40)     -3.3502         0.019999   
    278. D(C  34,C  33,C  32,N   4)    176.0294         0.019999   
    279. D(C  36,C  34,C  33,C  42)   -177.4803         0.023188   
    280. D(C  36,C  34,C  33,C  32)      2.5052         0.023188   
    281. D(H  35,C  34,C  33,C  42)      2.1888         0.023188   
    282. D(H  35,C  34,C  33,C  32)   -177.8257         0.023188   
    283. D(C  38,C  36,C  34,H  35)   -179.9091         0.026801   
    284. D(C  38,C  36,C  34,C  33)     -0.2293         0.026801   
    285. D(H  37,C  36,C  34,H  35)     -0.4833         0.026801   
    286. D(H  37,C  36,C  34,C  33)    179.1965         0.026801   
    287. D(C  40,C  38,C  36,H  37)    179.3379         0.027867   
    288. D(C  40,C  38,C  36,C  34)     -1.2364         0.027867   
    289. D(H  39,C  38,C  36,H  37)     -0.3237         0.027867   
    290. D(H  39,C  38,C  36,C  34)    179.1020         0.027867   
    291. D(H  41,C  40,C  38,C  36)   -179.3055         0.027379   
    292. D(C  32,C  40,C  38,H  39)    179.9725         0.027379   
    293. D(C  32,C  40,C  38,C  36)      0.3103         0.027379   
    294. D(H  41,C  40,C  32,C  33)   -178.3360         0.023664   
    295. D(H  41,C  40,C  32,N   4)      2.2189         0.023664   
    296. D(C  38,C  40,C  32,C  33)      2.0541         0.023664   
    297. D(H  41,C  40,C  38,H  39)      0.3567         0.027379   
    298. D(C  38,C  40,C  32,N   4)   -177.3911         0.023664   
    299. D(C  51,C  42,C  33,C  34)    -65.7754         0.008138   
    300. D(C  51,C  42,C  33,C  32)    114.2409         0.008138   
    301. D(C  47,C  42,C  33,C  34)    172.2337         0.008138   
    302. D(C  47,C  42,C  33,C  32)     -7.7499         0.008138   
    303. D(C  43,C  42,C  33,C  34)     53.2926         0.008138   
    304. D(C  43,C  42,C  33,C  32)   -126.6910         0.008138   
    305. D(H  46,C  43,C  42,C  51)    176.8439         0.009425   
    306. D(H  46,C  43,C  42,C  47)    -68.9357         0.009425   
    307. D(H  46,C  43,C  42,C  33)     57.2027         0.009425   
    308. D(H  45,C  43,C  42,C  51)    -63.3883         0.009425   
    309. D(H  45,C  43,C  42,C  47)     50.8321         0.009425   
    310. D(H  45,C  43,C  42,C  33)    176.9705         0.009425   
    311. D(H  44,C  43,C  42,C  51)     55.9875         0.009425   
    312. D(H  44,C  43,C  42,C  47)    170.2079         0.009425   
    313. D(H  44,C  43,C  42,C  33)    -63.6537         0.009425   
    314. D(H  49,C  47,C  42,C  43)   -172.3706         0.009989   
    315. D(H  49,C  47,C  42,C  33)     65.9135         0.009989   
    316. D(H  48,C  47,C  42,C  51)     60.8783         0.009989   
    317. D(H  48,C  47,C  42,C  43)    -54.2544         0.009989   
    318. D(H  48,C  47,C  42,C  33)   -175.9702         0.009989   
    319. D(H  50,C  47,C  42,C  51)    178.9833         0.009989   
    320. D(H  50,C  47,C  42,C  43)     63.8507         0.009989   
    321. D(H  50,C  47,C  42,C  33)    -57.8652         0.009989   
    322. D(H  49,C  47,C  42,C  51)    -57.2380         0.009989   
    323. D(H  54,C  51,C  42,C  47)    -52.3088         0.009918   
    324. D(H  54,C  51,C  42,C  43)     60.2239         0.009918   
    325. D(H  54,C  51,C  42,C  33)   -179.8681         0.009918   
    326. D(H  53,C  51,C  42,C  47)     67.7118         0.009918   
    327. D(H  53,C  51,C  42,C  43)   -179.7555         0.009918   
    328. D(H  53,C  51,C  42,C  33)    -59.8476         0.009918   
    329. D(H  52,C  51,C  42,C  47)   -172.4235         0.009918   
    330. D(H  52,C  51,C  42,C  43)    -59.8907         0.009918   
    331. D(H  52,C  51,C  42,C  33)     60.0172         0.009918   
    332. D(C  56,C  55,N   4,C  32)     20.2574         0.026300   
    333. D(C  56,C  55,N   4,C   6)   -177.0873         0.026300   
    334. D(O   1,C  55,N   4,C  32)   -163.4377         0.026300   
    335. D(O   1,C  55,N   4,C   6)     -0.7824         0.026300   
    336. D(C  65,C  56,C  55,N   4)    123.0948         0.010388   
    337. D(C  65,C  56,C  55,O   1)    -53.4472         0.010388   
    338. D(C  57,C  56,C  55,N   4)    -60.8088         0.010388   
    339. D(C  57,C  56,C  55,O   1)    122.6492         0.010388   
    340. D(C  59,C  57,C  56,C  65)     -2.7102         0.024362   
    341. D(C  59,C  57,C  56,C  55)   -178.7919         0.024362   
    342. D(H  58,C  57,C  56,C  65)    176.4972         0.024362   
    343. D(H  58,C  57,C  56,C  55)      0.4154         0.024362   
    344. D(C  61,C  59,C  57,H  58)   -178.0207         0.026522   
    345. D(C  61,C  59,C  57,C  56)      1.2118         0.026522   
    346. D(H  60,C  59,C  57,H  58)      1.3838         0.026522   
    347. D(H  60,C  59,C  57,C  56)   -179.3837         0.026522   
    348. D(C  63,C  61,C  59,H  60)   -178.8491         0.026608   
    349. D(C  63,C  61,C  59,C  57)      0.5542         0.026608   
    350. D(H  62,C  61,C  59,H  60)      0.2925         0.026608   
    351. D(H  62,C  61,C  59,C  57)    179.6958         0.026608   
    352. D(C  65,C  63,C  61,H  62)   -179.9147         0.026627   
    353. D(C  65,C  63,C  61,C  59)     -0.7732         0.026627   
    354. D(H  64,C  63,C  61,H  62)     -0.1849         0.026627   
    355. D(H  64,C  63,C  61,C  59)    178.9566         0.026627   
    356. D(H  66,C  65,C  63,H  64)     -0.3964         0.026554   
    357. D(H  66,C  65,C  63,C  61)    179.3337         0.026554   
    358. D(C  56,C  65,C  63,H  64)    179.4966         0.026554   
    359. D(C  56,C  65,C  63,C  61)     -0.7733         0.026554   
    360. D(H  66,C  65,C  56,C  57)   -177.6155         0.024493   
    361. D(H  66,C  65,C  56,C  55)     -1.3777         0.024493   
    362. D(C  63,C  65,C  56,C  57)      2.4928         0.024493   
    363. D(C  63,C  65,C  56,C  55)    178.7306         0.024493   
    -----------------------------------------------------------------

Number of atoms                         .... 67
Number of degrees of freedom            .... 363

         *************************************************************
         *                GEOMETRY OPTIMIZATION CYCLE   1            *
         *************************************************************
---------------------------------
CARTESIAN COORDINATES (ANGSTROEM)
---------------------------------
  O      3.609500    7.493800    2.683600
  O      5.808600    9.386500    6.020400
  N      4.282600    9.327200    3.802300
  H      4.754200    9.625400    4.654300
  N      6.258400    7.334100    5.096800
  C      4.159000    7.998100    3.663600
  C      4.784500    7.095100    4.787100
  H      4.245400    7.401200    5.684500
  C      4.431200    5.619600    4.588700
  C      4.902400    4.888000    3.489200
  H      5.524200    5.369800    2.750400
  C      4.569000    3.545000    3.338600
  H      4.937700    2.989500    2.489000
  C      3.752600    2.928200    4.283200
  H      3.489800    1.887000    4.164500
  C      3.263500    3.645300    5.372500
  H      2.622200    3.163200    6.095800
  C      3.599400    4.988700    5.521400
  H      3.211700    5.538900    6.366100
  C      3.851600   10.397800    2.910700
  C      4.257400   11.721200    3.579000
  H      3.782200   11.838700    4.554000
  H      3.972300   12.581300    2.972700
  H      5.335400   11.776100    3.737000
  C      2.321600   10.386800    2.724500
  H      1.984000    9.476100    2.228800
  H      1.985100   11.226000    2.116000
  H      1.803900   10.443400    3.682300
  C      4.559000   10.299400    1.544500
  H      5.643200   10.303900    1.656200
  H      4.289500   11.130500    0.893100
  H      4.291800    9.381700    1.019700
  C      7.178200    6.251200    5.108700
  C      8.201800    6.017600    4.139000
  C      9.067200    4.931000    4.379800
  H      9.882000    4.722600    3.704500
  C      8.919800    4.081600    5.471600
  H      9.599800    3.253200    5.608800
  C      7.891300    4.293500    6.376400
  H      7.760700    3.630200    7.219100
  C      7.033000    5.369800    6.196000
  H      6.243500    5.526400    6.917700
  C      8.480900    6.830400    2.828300
  C      8.522000    5.868000    1.608100
  H      9.335400    5.145700    1.658300
  H      8.661900    6.406200    0.669400
  H      7.593600    5.302800    1.517700
  C      7.441400    7.907600    2.442200
  H      7.682000    8.369700    1.483800
  H      7.396300    8.732000    3.147800
  H      6.448800    7.480100    2.325200
  C      9.852100    7.537500    2.942700
  H     10.671100    6.832200    3.083000
  H      9.876300    8.222600    3.788800
  H     10.085600    8.118400    2.049600
  C      6.628800    8.513000    5.719000
  C      8.081700    8.856100    6.003400
  C      8.895800    8.062900    6.826600
  H      8.519900    7.164100    7.290300
  C     10.215000    8.430300    7.079000
  H     10.838400    7.809100    7.705800
  C     10.722600    9.605300    6.531700
  H     11.745000    9.891900    6.732300
  C      9.918300   10.422800    5.742800
  H     10.312300   11.342200    5.334300
  C      8.600700   10.052600    5.487000
  H      7.980500   10.700200    4.881700

----------------------------
CARTESIAN COORDINATES (A.U.)
----------------------------
  NO LB      ZA    FRAG     MASS         X           Y           Z
   0 O     8.0000    0    15.999    6.820966   14.161230    5.071269
   1 O     8.0000    0    15.999   10.976663   17.737914   11.376907
   2 N     7.0000    0    14.007    8.092941   17.625854    7.185306
   3 H     1.0000    0     1.008    8.984136   18.189370    8.795352
   4 N     7.0000    0    14.007   11.826662   13.859440    9.631556
   5 C     6.0000    0    12.011    7.859371   15.114219    6.923201
   6 C     6.0000    0    12.011    9.041395   13.407796    9.046308
   7 H     1.0000    0     1.008    8.022643   13.986241   10.742148
   8 C     6.0000    0    12.011    8.373754   10.619505    8.671386
   9 C     6.0000    0    12.011    9.264193    9.236981    6.593632
  10 H     1.0000    0     1.008   10.439225   10.147451    5.197503
  11 C     6.0000    0    12.011    8.634159    6.699079    6.309040
  12 H     1.0000    0     1.008    9.330901    5.649336    4.703528
  13 C     6.0000    0    12.011    7.091386    5.533496    8.094075
  14 H     1.0000    0     1.008    6.594766    3.565913    7.869764
  15 C     6.0000    0    12.011    6.167121    6.888619   10.152554
  16 H     1.0000    0     1.008    4.955240    5.977582   11.519393
  17 C     6.0000    0    12.011    6.801880    9.427277   10.433934
  18 H     1.0000    0     1.008    6.069233   10.467004   12.030186
  19 C     6.0000    0    12.011    7.278469   19.648994    5.500426
  20 C     6.0000    0    12.011    8.045320   22.149858    6.763330
  21 H     1.0000    0     1.008    7.147322   22.371901    8.605813
  22 H     1.0000    0     1.008    7.506559   23.775211    5.617589
  23 H     1.0000    0     1.008   10.082445   22.253604    7.061907
  24 C     6.0000    0    12.011    4.387188   19.628207    5.148559
  25 H     1.0000    0     1.008    3.749217   17.907234    4.211822
  26 H     1.0000    0     1.008    3.751295   21.214066    3.998660
  27 H     1.0000    0     1.008    3.408877   19.735166    6.958539
  28 C     6.0000    0    12.011    8.615261   19.463045    2.918682
  29 H     1.0000    0     1.008   10.664103   19.471549    3.129764
  30 H     1.0000    0     1.008    8.105980   21.033597    1.687714
  31 H     1.0000    0     1.008    8.110327   17.728844    1.926954
  32 C     6.0000    0    12.011   13.564832   11.813056    9.654044
  33 C     6.0000    0    12.011   15.499156   11.371616    7.821576
  34 C     6.0000    0    12.011   17.134525    9.318240    8.276623
  35 H     1.0000    0     1.008   18.674274    8.924421    7.000490
  36 C     6.0000    0    12.011   16.855979    7.713106   10.339826
  37 H     1.0000    0     1.008   18.140993    6.147657   10.599096
  38 C     6.0000    0    12.011   14.912396    8.113539   12.049650
  39 H     1.0000    0     1.008   14.665598    6.860084   13.642122
  40 C     6.0000    0    12.011   13.290444   10.147451   11.708743
  41 H     1.0000    0     1.008   11.798505   10.443383   13.072558
  42 C     6.0000    0    12.011   16.026578   12.907585    5.344712
  43 C     6.0000    0    12.011   16.104246   11.088913    3.038869
  44 H     1.0000    0     1.008   17.641349    9.723964    3.133733
  45 H     1.0000    0     1.008   16.368619   12.105964    1.264983
  46 H     1.0000    0     1.008   14.349824   10.020840    2.868037
  47 C     6.0000    0    12.011   14.062208   14.943198    4.615089
  48 H     1.0000    0     1.008   14.516876   15.816441    2.803976
  49 H     1.0000    0     1.008   13.976981   16.501089    5.948480
  50 H     1.0000    0     1.008   12.186466   14.135340    4.393991
  51 C     6.0000    0    12.011   18.617771   14.243811    5.560897
  52 H     1.0000    0     1.008   20.165457   12.910987    5.826026
  53 H     1.0000    0     1.008   18.663502   15.538462    7.159794
  54 H     1.0000    0     1.008   19.059022   15.341553    3.873183
  55 C     6.0000    0    12.011   12.526617   16.087239   10.807344
  56 C     6.0000    0    12.011   15.272200   16.735604   11.344782
  57 C     6.0000    0    12.011   16.810626   15.236673   12.900404
  58 H     1.0000    0     1.008   16.100278   13.538187   13.776670
  59 C     6.0000    0    12.011   19.303552   15.930958   13.377371
  60 H     1.0000    0     1.008   20.481608   14.757060   14.561852
  61 C     6.0000    0    12.011   20.262777   18.151386   12.343124
  62 H     1.0000    0     1.008   22.194833   18.692982   12.722203
  63 C     6.0000    0    12.011   18.742871   19.696238   10.852319
  64 H     1.0000    0     1.008   19.487423   21.433652   10.080366
  65 C     6.0000    0    12.011   16.252968   18.996661   10.368927
  66 H     1.0000    0     1.008   15.080959   20.220448    9.225076

--------------------------------
INTERNAL COORDINATES (ANGSTROEM)
--------------------------------
 O      0   0   0     0.000000000000     0.00000000     0.00000000
 O      1   0   0     4.421830880981     0.00000000     0.00000000
 N      1   2   0     2.250757396967    29.25377629     0.00000000
 H      3   1   2     1.018446758550   142.44669510   352.40002497
 N      2   1   3     2.295147655381    53.91619865   205.66422563
 C      1   2   3     1.231531055232     3.90825936   256.23953589
 C      5   2   1     1.524931572235    91.86005188   327.58944950
 H      7   5   2     1.090712051827   105.46459737   315.54306047
 C      7   5   2     1.530125387019   113.61792365   200.77131574
 C      9   7   5     1.402201215946   121.81681069   292.26522327
 H     10   9   7     1.079162601279   119.83470954   359.38516519
 C     10   9   7     1.391935673801   120.51449083   179.70839187
 H     12  10   9     1.079972268162   119.97516849   180.07231645
 C     12  10   9     1.392558925145   119.62923961     0.49351943
 H     14  12  10     1.080393895762   119.66556650   179.72416317
 C     14  12  10     1.392848057040   120.55190744     0.27148285
 H     16  14  12     1.080207845741   120.15639768   179.35280245
 C     16  14  12     1.392739595186   119.70450595   359.68043342
 H     18  16  14     1.080069173711   119.23581664   179.68059341
 C      3   1   2     1.458388123923   101.87214403   172.01683896
 C     20   3   1     1.537103148783   106.75075830   179.80071709
 H     21  20   3     1.090984092460   111.48713858   299.89892253
 H     21  20   3     1.090253965826   111.61681551   179.85798965
 H     21  20   3     1.090899633330   111.54187003    59.69321085
 C     20   3   1     1.541327817176   111.22160011    61.36437879
 H     25  20   3     1.090443368543   111.60464928   295.78141093
 H     25  20   3     1.089844548548   111.61973897   175.99697478
 H     25  20   3     1.090228274262   111.39917221    55.56984862
 C     20   3   1     1.541622444050   111.05882642   298.02987478
 H     29  20   3     1.089948062983   111.42994348   303.92943328
 H     29  20   3     1.089807056318   111.56489330   183.50573346
 H     29  20   3     1.090405507139   111.57988093    63.78614272
 C      5   2   1     1.420861027687   143.61336631   173.33252339
 C     33   5   2     1.429210974629   125.62812074   259.16972297
 C     34  33   5     1.409823166216   116.72549763   176.02938482
 H     35  34  33     1.078591530655   120.37712794   182.17431172
 C     35  34  33     1.391127010736   122.65699449     2.50517782
 H     37  35  34     1.080495441915   120.07277156   179.19648821
 C     37  35  34     1.386137403002   119.83980218   359.77066422
 H     39  37  35     1.080354821343   120.33117841   179.10204686
 C     39  37  35     1.388396463551   119.49761883   358.76363692
 H     41  39  37     1.081057214027   118.49118187   180.69451771
 C     34  33   5     1.567314626997   127.60203738   356.01287161
 C     43  34  33     1.554603168014   109.87989100   233.30896474
 H     44  43  34     1.088970564340   113.21499583   296.34630410
 H     44  43  34     1.091049467256   111.91984735   176.97051380
 H     44  43  34     1.090664824774   111.30675844    57.20267746
 C     43  34  33     1.545960316438   116.77366705   352.25010443
 H     48  43  34     1.090850736810   111.48673117   184.02978331
 H     48  43  34     1.086066632394   113.23929471    65.91352525
 H     48  43  34     1.087060260519   111.52030251   302.13480365
 C     43  34  33     1.547018813719   109.45284944   114.24092605
 H     52  43  34     1.089905124311   112.31994635    60.01721892
 H     52  43  34     1.088959530928   111.38994542   300.15243684
 H     52  43  34     1.090685412940   111.87850460   180.13186245
 C      2   1   3     1.235545324948    80.99338069   221.40405424
 C     56   2   1     1.519710294760   115.42883535   151.05224146
 C     57  56   2     1.403418430120   122.46274399   122.64921028
 H     58  57  56     1.078962436788   121.38645320     0.41539949
 C     58  57  56     1.392471601147   120.44805212   181.20806856
 H     60  58  57     1.080460661015   120.00480766   180.61631280
 C     60  58  57     1.392056051314   119.79485022     1.21180947
 H     62  60  58     1.080593207456   119.72828646   179.69583390
 C     62  60  58     1.391965498854   120.52096179     0.55419220
 H     64  62  60     1.080464997119   120.22001573   178.95660109
 C     64  62  60     1.392318727878   119.65506250   359.22678362
 H     66  64  62     1.081860383783   119.08717803   179.33368908

---------------------------
INTERNAL COORDINATES (A.U.)
---------------------------
 O      0   0   0     0.000000000000     0.00000000     0.00000000
 O      1   0   0     8.356049375570     0.00000000     0.00000000
 N      1   2   0     4.253315074164    29.25377629     0.00000000
 H      3   1   2     1.924585455638   142.44669510   352.40002497
 N      2   1   3     4.337200505581    53.91619865   205.66422563
 C      1   2   3     2.327256419807     3.90825936   256.23953589
 C      5   2   1     2.881703044495    91.86005188   327.58944950
 H      7   5   2     2.061147068920   105.46459737   315.54306047
 C      7   5   2     2.891517932026   113.61792365   200.77131574
 C      9   7   5     2.649776282789   121.81681069   292.26522327
 H     10   9   7     2.039321770388   119.83470954   359.38516519
 C     10   9   7     2.630377219519   120.51449083   179.70839187
 H     12  10   9     2.040851819057   119.97516849   180.07231645
 C     12  10   9     2.631554993871   119.62923961     0.49351943
 H     14  12  10     2.041648579751   119.66556650   179.72416317
 C     14  12  10     2.632101373970   120.55190744     0.27148285
 H     16  14  12     2.041296996163   120.15639768   179.35280245
 C     16  14  12     2.631896410771   119.70450595   359.68043342
 H     18  16  14     2.041034944004   119.23581664   179.68059341
 C      3   1   2     2.755954151178   101.87214403   172.01683896
 C     20   3   1     2.904703990789   106.75075830   179.80071709
 H     21  20   3     2.061661151213   111.48713858   299.89892253
 H     21  20   3     2.060281411833   111.61681551   179.85798965
 H     21  20   3     2.061501546589   111.54187003    59.69321085
 C     20   3   1     2.912687457057   111.22160011    61.36437879
 H     25  20   3     2.060639331097   111.60464928   295.78141093
 H     25  20   3     2.059507725303   111.61973897   175.99697478
 H     25  20   3     2.060232861813   111.39917221    55.56984862
 C     20   3   1     2.913244221162   111.05882642   298.02987478
 H     29  20   3     2.059703339235   111.42994348   303.92943328
 H     29  20   3     2.059436875255   111.56489330   183.50573346
 H     29  20   3     2.060567783413   111.57988093    63.78614272
 C      5   2   1     2.685038216690   143.61336631   173.33252339
 C     33   5   2     2.700817329643   125.62812074   259.16972297
 C     34  33   5     2.664179681406   116.72549763   176.02938482
 H     35  34  33     2.038242603304   120.37712794   182.17431172
 C     35  34  33     2.628849067792   122.65699449     2.50517782
 H     37  35  34     2.041840474170   120.07277156   179.19648821
 C     37  35  34     2.619420075658   119.83980218   359.77066422
 H     39  37  35     2.041574739801   120.33117841   179.10204686
 C     39  37  35     2.623689081416   119.49761883   358.76363692
 H     41  39  37     2.042902069611   118.49118187   180.69451771
 C     34  33   5     2.961795410714   127.60203738   356.01287161
 C     43  34  33     2.937774234473   109.87989100   233.30896474
 H     44  43  34     2.057856134505   113.21499583   296.34630410
 H     44  43  34     2.061784691675   111.91984735   176.97051380
 H     44  43  34     2.061057822725   111.30675844    57.20267746
 C     43  34  33     2.921441611977   116.77366705   352.25010443
 H     48  43  34     2.061409145558   111.48673117   184.02978331
 H     48  43  34     2.052368498415   113.23929471    65.91352525
 H     48  43  34     2.054246183450   111.52030251   302.13480365
 C     43  34  33     2.923441881952   109.45284944   114.24092605
 H     52  43  34     2.059622196906   112.31994635    60.01721892
 H     52  43  34     2.057835284378   111.38994542   300.15243684
 H     52  43  34     2.061096728719   111.87850460   180.13186245
 C      2   1   3     2.334842290198    80.99338069   221.40405424
 C     56   2   1     2.871836259997   115.42883535   151.05224146
 C     57  56   2     2.652076484224   122.46274399   122.64921028
 H     58  57  56     2.038943514318   121.38645320     0.41539949
 C     58  57  56     2.631389975430   120.44805212   181.20806856
 H     60  58  57     2.041774747793   120.00480766   180.61631280
 C     60  58  57     2.630604700051   119.79485022     1.21180947
 H     62  60  58     2.042025224267   119.72828646   179.69583390
 C     62  60  58     2.630433580701   120.52096179     0.55419220
 H     64  62  60     2.041782941843   120.22001573   178.95660109
 C     64  62  60     2.631101086819   119.65506250   359.22678362
 H     66  64  62     2.044419840490   119.08717803   179.33368908

---------------------
BASIS SET INFORMATION
---------------------
There are 4 groups of distinct atoms

 Group   1 Type O   : 11s6p2d1f contracted to 5s3p2d1f pattern {62111/411/11/1}
 Group   2 Type N   : 11s6p2d1f contracted to 5s3p2d1f pattern {62111/411/11/1}
 Group   3 Type H   : 5s1p contracted to 3s1p pattern {311/1}
 Group   4 Type C   : 11s6p2d1f contracted to 5s3p2d1f pattern {62111/411/11/1}

Atom   0O    basis set group =>   1
Atom   1O    basis set group =>   1
Atom   2N    basis set group =>   2
Atom   3H    basis set group =>   3
Atom   4N    basis set group =>   2
Atom   5C    basis set group =>   4
Atom   6C    basis set group =>   4
Atom   7H    basis set group =>   3
Atom   8C    basis set group =>   4
Atom   9C    basis set group =>   4
Atom  10H    basis set group =>   3
Atom  11C    basis set group =>   4
Atom  12H    basis set group =>   3
Atom  13C    basis set group =>   4
Atom  14H    basis set group =>   3
Atom  15C    basis set group =>   4
Atom  16H    basis set group =>   3
Atom  17C    basis set group =>   4
Atom  18H    basis set group =>   3
Atom  19C    basis set group =>   4
Atom  20C    basis set group =>   4
Atom  21H    basis set group =>   3
Atom  22H    basis set group =>   3
Atom  23H    basis set group =>   3
Atom  24C    basis set group =>   4
Atom  25H    basis set group =>   3
Atom  26H    basis set group =>   3
Atom  27H    basis set group =>   3
Atom  28C    basis set group =>   4
Atom  29H    basis set group =>   3
Atom  30H    basis set group =>   3
Atom  31H    basis set group =>   3
Atom  32C    basis set group =>   4
Atom  33C    basis set group =>   4
Atom  34C    basis set group =>   4
Atom  35H    basis set group =>   3
Atom  36C    basis set group =>   4
Atom  37H    basis set group =>   3
Atom  38C    basis set group =>   4
Atom  39H    basis set group =>   3
Atom  40C    basis set group =>   4
Atom  41H    basis set group =>   3
Atom  42C    basis set group =>   4
Atom  43C    basis set group =>   4
Atom  44H    basis set group =>   3
Atom  45H    basis set group =>   3
Atom  46H    basis set group =>   3
Atom  47C    basis set group =>   4
Atom  48H    basis set group =>   3
Atom  49H    basis set group =>   3
Atom  50H    basis set group =>   3
Atom  51C    basis set group =>   4
Atom  52H    basis set group =>   3
Atom  53H    basis set group =>   3
Atom  54H    basis set group =>   3
Atom  55C    basis set group =>   4
Atom  56C    basis set group =>   4
Atom  57C    basis set group =>   4
Atom  58H    basis set group =>   3
Atom  59C    basis set group =>   4
Atom  60H    basis set group =>   3
Atom  61C    basis set group =>   4
Atom  62H    basis set group =>   3
Atom  63C    basis set group =>   4
Atom  64H    basis set group =>   3
Atom  65C    basis set group =>   4
Atom  66H    basis set group =>   3
---------------------------------
AUXILIARY/J BASIS SET INFORMATION
---------------------------------
There are 4 groups of distinct atoms

 Group   1 Type O   : 12s5p4d2f1g contracted to 6s4p3d1f1g pattern {711111/2111/211/2/1}
 Group   2 Type N   : 12s5p4d2f1g contracted to 6s4p3d1f1g pattern {711111/2111/211/2/1}
 Group   3 Type H   : 5s2p1d contracted to 3s1p1d pattern {311/2/1}
 Group   4 Type C   : 12s5p4d2f1g contracted to 6s4p3d1f1g pattern {711111/2111/211/2/1}

Atom   0O    basis set group =>   1
Atom   1O    basis set group =>   1
Atom   2N    basis set group =>   2
Atom   3H    basis set group =>   3
Atom   4N    basis set group =>   2
Atom   5C    basis set group =>   4
Atom   6C    basis set group =>   4
Atom   7H    basis set group =>   3
Atom   8C    basis set group =>   4
Atom   9C    basis set group =>   4
Atom  10H    basis set group =>   3
Atom  11C    basis set group =>   4
Atom  12H    basis set group =>   3
Atom  13C    basis set group =>   4
Atom  14H    basis set group =>   3
Atom  15C    basis set group =>   4
Atom  16H    basis set group =>   3
Atom  17C    basis set group =>   4
Atom  18H    basis set group =>   3
Atom  19C    basis set group =>   4
Atom  20C    basis set group =>   4
Atom  21H    basis set group =>   3
Atom  22H    basis set group =>   3
Atom  23H    basis set group =>   3
Atom  24C    basis set group =>   4
Atom  25H    basis set group =>   3
Atom  26H    basis set group =>   3
Atom  27H    basis set group =>   3
Atom  28C    basis set group =>   4
Atom  29H    basis set group =>   3
Atom  30H    basis set group =>   3
Atom  31H    basis set group =>   3
Atom  32C    basis set group =>   4
Atom  33C    basis set group =>   4
Atom  34C    basis set group =>   4
Atom  35H    basis set group =>   3
Atom  36C    basis set group =>   4
Atom  37H    basis set group =>   3
Atom  38C    basis set group =>   4
Atom  39H    basis set group =>   3
Atom  40C    basis set group =>   4
Atom  41H    basis set group =>   3
Atom  42C    basis set group =>   4
Atom  43C    basis set group =>   4
Atom  44H    basis set group =>   3
Atom  45H    basis set group =>   3
Atom  46H    basis set group =>   3
Atom  47C    basis set group =>   4
Atom  48H    basis set group =>   3
Atom  49H    basis set group =>   3
Atom  50H    basis set group =>   3
Atom  51C    basis set group =>   4
Atom  52H    basis set group =>   3
Atom  53H    basis set group =>   3
Atom  54H    basis set group =>   3
Atom  55C    basis set group =>   4
Atom  56C    basis set group =>   4
Atom  57C    basis set group =>   4
Atom  58H    basis set group =>   3
Atom  59C    basis set group =>   4
Atom  60H    basis set group =>   3
Atom  61C    basis set group =>   4
Atom  62H    basis set group =>   3
Atom  63C    basis set group =>   4
Atom  64H    basis set group =>   3
Atom  65C    basis set group =>   4
Atom  66H    basis set group =>   3


           ************************************************************
           *        Program running with 20 parallel MPI-processes    *
           *              working on a common directory               *
           ************************************************************
------------------------------------------------------------------------------
                           ORCA GTO INTEGRAL CALCULATION
                           -- RI-GTO INTEGRALS CHOSEN --
------------------------------------------------------------------------------
------------------------------------------------------------------------------
                   ___                                                        
                  /   \      - P O W E R E D   B Y -                         
                 /     \                                                     
                 |  |  |   _    _      __       _____    __    __             
                 |  |  |  | |  | |    /  \     |  _  \  |  |  /  |          
                  \  \/   | |  | |   /    \    | | | |  |  | /  /          
                 / \  \   | |__| |  /  /\  \   | |_| |  |  |/  /          
                |  |  |   |  __  | /  /__\  \  |    /   |      \           
                |  |  |   | |  | | |   __   |  |    \   |  |\   \          
                \     /   | |  | | |  |  |  |  | |\  \  |  | \   \       
                 \___/    |_|  |_| |__|  |__|  |_| \__\ |__|  \__/        
                                                                              
                      - O R C A' S   B I G   F R I E N D -                    
                                      &                                       
                       - I N T E G R A L  F E E D E R -                       
                                                                              
 v1 FN, 2020, v2 2021                                                         
------------------------------------------------------------------------------


Reading SHARK input file Prod_RR1opt.SHARKINP.tmp ... ok
----------------------
SHARK INTEGRAL PACKAGE
----------------------

Number of atoms                             ...     67
Number of basis functions                   ...   1227
Number of shells                            ...    499
Maximum angular momentum                    ...      3
Integral batch strategy                     ... SHARK/LIBINT Hybrid
RI-J (if used) integral strategy            ... SPLIT-RIJ (Revised 2003 algorithm where possible)
Printlevel                                  ...      1
Contraction scheme used                     ... SEGMENTED contraction
Coulomb Range Separation                    ... NOT USED
Exchange Range Separation                   ... NOT USED
Finite Nucleus Model                        ... NOT USED
Auxiliary Coulomb fitting basis             ... AVAILABLE
   # of basis functions in Aux-J            ...   1991
   # of shells in Aux-J                     ...    665
   Maximum angular momentum in Aux-J        ...      4
Auxiliary J/K fitting basis                 ... NOT available
Auxiliary Correlation fitting basis         ... NOT available
Auxiliary 'external' fitting basis          ... NOT available
Integral threshold                          ...     2.500000e-11
Primitive cut-off                           ...     2.500000e-12
Primitive pair pre-selection threshold      ...     2.500000e-12

Calculating pre-screening integrals         ... done (  0.1 sec) Dimension = 499
Organizing shell pair data                  ... done (  0.8 sec)
Shell pair information
Total number of shell pairs                 ...    124750
Shell pairs after pre-screening             ...     83765
Total number of primitive shell pairs       ...    374508
Primitive shell pairs kept                  ...    161068
          la=0 lb=0:  23381 shell pairs
          la=1 lb=0:  24849 shell pairs
          la=1 lb=1:   6622 shell pairs
          la=2 lb=0:  11466 shell pairs
          la=2 lb=1:   6161 shell pairs
          la=2 lb=2:   1484 shell pairs
          la=3 lb=0:   5257 shell pairs
          la=3 lb=1:   2890 shell pairs
          la=3 lb=2:   1334 shell pairs
          la=3 lb=3:    321 shell pairs

Calculating one electron integrals          ... done (  0.2 sec)
Calculating RI/J V-Matrix + Cholesky decomp.... done (  2.0 sec)
Calculating Nuclear repulsion               ... done (  0.0 sec) ENN=   3616.376365247352 Eh

SHARK setup successfully completed in   5.1 seconds

Maximum memory used throughout the entire GTOINT-calculation: 120.3 MB
[1710406478.843548] [node014:2354220:0]          mpool.c:43   UCX  WARN  object 0xb899d40 was not returned to mpool ucp_requests
[1710406478.843570] [node014:2354220:0]          mpool.c:43   UCX  WARN  object 0xb899f00 was not returned to mpool ucp_requests
[1710406478.843574] [node014:2354220:0]          mpool.c:43   UCX  WARN  object 0xb89a0c0 was not returned to mpool ucp_requests
[1710406478.843578] [node014:2354220:0]          mpool.c:43   UCX  WARN  object 0xb89a280 was not returned to mpool ucp_requests
[1710406478.843582] [node014:2354220:0]          mpool.c:43   UCX  WARN  object 0xb89a440 was not returned to mpool ucp_requests
[1710406478.843584] [node014:2354220:0]          mpool.c:43   UCX  WARN  object 0xb89a600 was not returned to mpool ucp_requests
[1710406478.843588] [node014:2354220:0]          mpool.c:43   UCX  WARN  object 0xb89a7c0 was not returned to mpool ucp_requests
[1710406478.843592] [node014:2354220:0]          mpool.c:43   UCX  WARN  object 0xb89a980 was not returned to mpool ucp_requests
[1710406478.843594] [node014:2354220:0]          mpool.c:43   UCX  WARN  object 0xb89ab40 was not returned to mpool ucp_requests
[1710406478.843596] [node014:2354220:0]          mpool.c:43   UCX  WARN  object 0xb89ad00 was not returned to mpool ucp_requests
[1710406478.843598] [node014:2354220:0]          mpool.c:43   UCX  WARN  object 0xb89aec0 was not returned to mpool ucp_requests
[1710406478.843600] [node014:2354220:0]          mpool.c:43   UCX  WARN  object 0xb89b080 was not returned to mpool ucp_requests
[1710406478.847014] [node014:2354191:0]          mpool.c:43   UCX  WARN  object 0xada3a40 was not returned to mpool ucp_requests
[1710406478.847034] [node014:2354191:0]          mpool.c:43   UCX  WARN  object 0xada3c00 was not returned to mpool ucp_requests
[1710406478.847040] [node014:2354191:0]          mpool.c:43   UCX  WARN  object 0xada3dc0 was not returned to mpool ucp_requests
[1710406478.847044] [node014:2354191:0]          mpool.c:43   UCX  WARN  object 0xada3f80 was not returned to mpool ucp_requests
[1710406478.847047] [node014:2354191:0]          mpool.c:43   UCX  WARN  object 0xada4140 was not returned to mpool ucp_requests
[1710406478.847049] [node014:2354191:0]          mpool.c:43   UCX  WARN  object 0xada4300 was not returned to mpool ucp_requests
[1710406478.847052] [node014:2354191:0]          mpool.c:43   UCX  WARN  object 0xada44c0 was not returned to mpool ucp_requests
[1710406478.847055] [node014:2354191:0]          mpool.c:43   UCX  WARN  object 0xada4680 was not returned to mpool ucp_requests
[1710406478.847058] [node014:2354191:0]          mpool.c:43   UCX  WARN  object 0xada4840 was not returned to mpool ucp_requests
[1710406478.847060] [node014:2354191:0]          mpool.c:43   UCX  WARN  object 0xada4a00 was not returned to mpool ucp_requests
[1710406478.847063] [node014:2354191:0]          mpool.c:43   UCX  WARN  object 0xada4bc0 was not returned to mpool ucp_requests
[1710406478.847066] [node014:2354191:0]          mpool.c:43   UCX  WARN  object 0xada4d80 was not returned to mpool ucp_requests
[1710406478.847069] [node014:2354191:0]          mpool.c:43   UCX  WARN  object 0xada4f40 was not returned to mpool ucp_requests
[1710406478.848496] [node014:2354165:0]          mpool.c:43   UCX  WARN  object 0xb555ac0 was not returned to mpool ucp_requests
[1710406478.848509] [node014:2354165:0]          mpool.c:43   UCX  WARN  object 0xb555c80 was not returned to mpool ucp_requests
[1710406478.848513] [node014:2354165:0]          mpool.c:43   UCX  WARN  object 0xb555e40 was not returned to mpool ucp_requests
[1710406478.848516] [node014:2354165:0]          mpool.c:43   UCX  WARN  object 0xb556000 was not returned to mpool ucp_requests
[1710406478.848520] [node014:2354165:0]          mpool.c:43   UCX  WARN  object 0xb5561c0 was not returned to mpool ucp_requests
[1710406478.848522] [node014:2354165:0]          mpool.c:43   UCX  WARN  object 0xb556380 was not returned to mpool ucp_requests
[1710406478.848526] [node014:2354165:0]          mpool.c:43   UCX  WARN  object 0xb556540 was not returned to mpool ucp_requests
[1710406478.848530] [node014:2354165:0]          mpool.c:43   UCX  WARN  object 0xb556700 was not returned to mpool ucp_requests
[1710406478.848534] [node014:2354165:0]          mpool.c:43   UCX  WARN  object 0xb5568c0 was not returned to mpool ucp_requests
[1710406478.848538] [node014:2354165:0]          mpool.c:43   UCX  WARN  object 0xb556a80 was not returned to mpool ucp_requests
[1710406478.848541] [node014:2354165:0]          mpool.c:43   UCX  WARN  object 0xb556c40 was not returned to mpool ucp_requests
[1710406478.848544] [node014:2354165:0]          mpool.c:43   UCX  WARN  object 0xb556e00 was not returned to mpool ucp_requests
[1710406478.848547] [node014:2354165:0]          mpool.c:43   UCX  WARN  object 0xb556fc0 was not returned to mpool ucp_requests
[1710406478.848488] [node014:2354203:0]          mpool.c:43   UCX  WARN  object 0xc792c40 was not returned to mpool ucp_requests
[1710406478.848501] [node014:2354203:0]          mpool.c:43   UCX  WARN  object 0xc792e00 was not returned to mpool ucp_requests
[1710406478.848505] [node014:2354203:0]          mpool.c:43   UCX  WARN  object 0xc792fc0 was not returned to mpool ucp_requests
[1710406478.848508] [node014:2354203:0]          mpool.c:43   UCX  WARN  object 0xc793180 was not returned to mpool ucp_requests
[1710406478.848512] [node014:2354203:0]          mpool.c:43   UCX  WARN  object 0xc793340 was not returned to mpool ucp_requests
[1710406478.848516] [node014:2354203:0]          mpool.c:43   UCX  WARN  object 0xc793500 was not returned to mpool ucp_requests
[1710406478.848519] [node014:2354203:0]          mpool.c:43   UCX  WARN  object 0xc7936c0 was not returned to mpool ucp_requests
[1710406478.848522] [node014:2354203:0]          mpool.c:43   UCX  WARN  object 0xc793880 was not returned to mpool ucp_requests
[1710406478.848527] [node014:2354203:0]          mpool.c:43   UCX  WARN  object 0xc793a40 was not returned to mpool ucp_requests
[1710406478.848530] [node014:2354203:0]          mpool.c:43   UCX  WARN  object 0xc793c00 was not returned to mpool ucp_requests
[1710406478.848534] [node014:2354203:0]          mpool.c:43   UCX  WARN  object 0xc793dc0 was not returned to mpool ucp_requests
[1710406478.848537] [node014:2354203:0]          mpool.c:43   UCX  WARN  object 0xc793f80 was not returned to mpool ucp_requests
[1710406478.850017] [node014:2354207:0]          mpool.c:43   UCX  WARN  object 0xc35ac40 was not returned to mpool ucp_requests
[1710406478.850030] [node014:2354207:0]          mpool.c:43   UCX  WARN  object 0xc35ae00 was not returned to mpool ucp_requests
[1710406478.850035] [node014:2354207:0]          mpool.c:43   UCX  WARN  object 0xc35afc0 was not returned to mpool ucp_requests
[1710406478.850039] [node014:2354207:0]          mpool.c:43   UCX  WARN  object 0xc35b180 was not returned to mpool ucp_requests
[1710406478.850045] [node014:2354207:0]          mpool.c:43   UCX  WARN  object 0xc35b340 was not returned to mpool ucp_requests
[1710406478.850049] [node014:2354207:0]          mpool.c:43   UCX  WARN  object 0xc35b500 was not returned to mpool ucp_requests
[1710406478.850052] [node014:2354207:0]          mpool.c:43   UCX  WARN  object 0xc35b6c0 was not returned to mpool ucp_requests
[1710406478.850056] [node014:2354207:0]          mpool.c:43   UCX  WARN  object 0xc35b880 was not returned to mpool ucp_requests
[1710406478.850060] [node014:2354207:0]          mpool.c:43   UCX  WARN  object 0xc35ba40 was not returned to mpool ucp_requests
[1710406478.850064] [node014:2354207:0]          mpool.c:43   UCX  WARN  object 0xc35bc00 was not returned to mpool ucp_requests
[1710406478.850068] [node014:2354207:0]          mpool.c:43   UCX  WARN  object 0xc35bdc0 was not returned to mpool ucp_requests
[1710406478.850072] [node014:2354207:0]          mpool.c:43   UCX  WARN  object 0xc35bf80 was not returned to mpool ucp_requests
[1710406478.850416] [node014:2354161:0]          mpool.c:43   UCX  WARN  object 0xb83fb00 was not returned to mpool ucp_requests
[1710406478.850428] [node014:2354161:0]          mpool.c:43   UCX  WARN  object 0xb83fcc0 was not returned to mpool ucp_requests
[1710406478.850433] [node014:2354161:0]          mpool.c:43   UCX  WARN  object 0xb83fe80 was not returned to mpool ucp_requests
[1710406478.850436] [node014:2354161:0]          mpool.c:43   UCX  WARN  object 0xb840040 was not returned to mpool ucp_requests
[1710406478.850440] [node014:2354161:0]          mpool.c:43   UCX  WARN  object 0xb840200 was not returned to mpool ucp_requests
[1710406478.850443] [node014:2354161:0]          mpool.c:43   UCX  WARN  object 0xb8403c0 was not returned to mpool ucp_requests
[1710406478.850447] [node014:2354161:0]          mpool.c:43   UCX  WARN  object 0xb840580 was not returned to mpool ucp_requests
[1710406478.850450] [node014:2354161:0]          mpool.c:43   UCX  WARN  object 0xb840740 was not returned to mpool ucp_requests
[1710406478.850454] [node014:2354161:0]          mpool.c:43   UCX  WARN  object 0xb840900 was not returned to mpool ucp_requests
[1710406478.850457] [node014:2354161:0]          mpool.c:43   UCX  WARN  object 0xb840ac0 was not returned to mpool ucp_requests
[1710406478.850461] [node014:2354161:0]          mpool.c:43   UCX  WARN  object 0xb840c80 was not returned to mpool ucp_requests
[1710406478.850464] [node014:2354161:0]          mpool.c:43   UCX  WARN  object 0xb840e40 was not returned to mpool ucp_requests
[1710406478.850467] [node014:2354161:0]          mpool.c:43   UCX  WARN  object 0xb841000 was not returned to mpool ucp_requests
[1710406478.851816] [node014:2354179:0]          mpool.c:43   UCX  WARN  object 0xb8f4ac0 was not returned to mpool ucp_requests
[1710406478.851826] [node014:2354179:0]          mpool.c:43   UCX  WARN  object 0xb8f4c80 was not returned to mpool ucp_requests
[1710406478.851831] [node014:2354179:0]          mpool.c:43   UCX  WARN  object 0xb8f4e40 was not returned to mpool ucp_requests
[1710406478.851835] [node014:2354179:0]          mpool.c:43   UCX  WARN  object 0xb8f5000 was not returned to mpool ucp_requests
[1710406478.851839] [node014:2354179:0]          mpool.c:43   UCX  WARN  object 0xb8f51c0 was not returned to mpool ucp_requests
[1710406478.851843] [node014:2354179:0]          mpool.c:43   UCX  WARN  object 0xb8f5380 was not returned to mpool ucp_requests
[1710406478.851846] [node014:2354179:0]          mpool.c:43   UCX  WARN  object 0xb8f5540 was not returned to mpool ucp_requests
[1710406478.851852] [node014:2354179:0]          mpool.c:43   UCX  WARN  object 0xb8f5700 was not returned to mpool ucp_requests
[1710406478.851855] [node014:2354179:0]          mpool.c:43   UCX  WARN  object 0xb8f58c0 was not returned to mpool ucp_requests
[1710406478.851859] [node014:2354179:0]          mpool.c:43   UCX  WARN  object 0xb8f5a80 was not returned to mpool ucp_requests
[1710406478.851863] [node014:2354179:0]          mpool.c:43   UCX  WARN  object 0xb8f5c40 was not returned to mpool ucp_requests
[1710406478.851866] [node014:2354179:0]          mpool.c:43   UCX  WARN  object 0xb8f5e00 was not returned to mpool ucp_requests
[1710406478.851868] [node014:2354179:0]          mpool.c:43   UCX  WARN  object 0xb8f5fc0 was not returned to mpool ucp_requests
[1710406478.852940] [node014:2354183:0]          mpool.c:43   UCX  WARN  object 0xa960a40 was not returned to mpool ucp_requests
[1710406478.852950] [node014:2354183:0]          mpool.c:43   UCX  WARN  object 0xa960c00 was not returned to mpool ucp_requests
[1710406478.852955] [node014:2354183:0]          mpool.c:43   UCX  WARN  object 0xa960dc0 was not returned to mpool ucp_requests
[1710406478.852960] [node014:2354183:0]          mpool.c:43   UCX  WARN  object 0xa960f80 was not returned to mpool ucp_requests
[1710406478.852963] [node014:2354183:0]          mpool.c:43   UCX  WARN  object 0xa961140 was not returned to mpool ucp_requests
[1710406478.852966] [node014:2354183:0]          mpool.c:43   UCX  WARN  object 0xa961300 was not returned to mpool ucp_requests
[1710406478.852969] [node014:2354183:0]          mpool.c:43   UCX  WARN  object 0xa9614c0 was not returned to mpool ucp_requests
[1710406478.852971] [node014:2354183:0]          mpool.c:43   UCX  WARN  object 0xa961680 was not returned to mpool ucp_requests
[1710406478.852974] [node014:2354183:0]          mpool.c:43   UCX  WARN  object 0xa961840 was not returned to mpool ucp_requests
[1710406478.852977] [node014:2354183:0]          mpool.c:43   UCX  WARN  object 0xa961a00 was not returned to mpool ucp_requests
[1710406478.852979] [node014:2354183:0]          mpool.c:43   UCX  WARN  object 0xa961bc0 was not returned to mpool ucp_requests
[1710406478.852982] [node014:2354183:0]          mpool.c:43   UCX  WARN  object 0xa961d80 was not returned to mpool ucp_requests
[1710406478.852984] [node014:2354183:0]          mpool.c:43   UCX  WARN  object 0xa961f40 was not returned to mpool ucp_requests
[1710406478.853755] [node014:2354217:0]          mpool.c:43   UCX  WARN  object 0xc71d980 was not returned to mpool ucp_requests
[1710406478.853766] [node014:2354217:0]          mpool.c:43   UCX  WARN  object 0xc71db40 was not returned to mpool ucp_requests
[1710406478.853770] [node014:2354217:0]          mpool.c:43   UCX  WARN  object 0xc71dd00 was not returned to mpool ucp_requests
[1710406478.853773] [node014:2354217:0]          mpool.c:43   UCX  WARN  object 0xc71dec0 was not returned to mpool ucp_requests
[1710406478.853775] [node014:2354217:0]          mpool.c:43   UCX  WARN  object 0xc71e080 was not returned to mpool ucp_requests
[1710406478.854519] [node014:2354211:0]          mpool.c:43   UCX  WARN  object 0xaf82bc0 was not returned to mpool ucp_requests
[1710406478.854529] [node014:2354211:0]          mpool.c:43   UCX  WARN  object 0xaf82d80 was not returned to mpool ucp_requests
[1710406478.854532] [node014:2354211:0]          mpool.c:43   UCX  WARN  object 0xaf82f40 was not returned to mpool ucp_requests
[1710406478.854535] [node014:2354211:0]          mpool.c:43   UCX  WARN  object 0xaf83100 was not returned to mpool ucp_requests
[1710406478.854537] [node014:2354211:0]          mpool.c:43   UCX  WARN  object 0xaf832c0 was not returned to mpool ucp_requests
[1710406478.854539] [node014:2354211:0]          mpool.c:43   UCX  WARN  object 0xaf83480 was not returned to mpool ucp_requests
[1710406478.854541] [node014:2354211:0]          mpool.c:43   UCX  WARN  object 0xaf83640 was not returned to mpool ucp_requests
[1710406478.854543] [node014:2354211:0]          mpool.c:43   UCX  WARN  object 0xaf83800 was not returned to mpool ucp_requests
[1710406478.854546] [node014:2354211:0]          mpool.c:43   UCX  WARN  object 0xaf839c0 was not returned to mpool ucp_requests
[1710406478.854548] [node014:2354211:0]          mpool.c:43   UCX  WARN  object 0xaf83b80 was not returned to mpool ucp_requests
[1710406478.854550] [node014:2354211:0]          mpool.c:43   UCX  WARN  object 0xaf83d40 was not returned to mpool ucp_requests
[1710406478.854552] [node014:2354211:0]          mpool.c:43   UCX  WARN  object 0xaf83f00 was not returned to mpool ucp_requests
[1710406478.854213] [node014:2354215:0]          mpool.c:43   UCX  WARN  object 0xb7e1c80 was not returned to mpool ucp_requests
[1710406478.854224] [node014:2354215:0]          mpool.c:43   UCX  WARN  object 0xb7e1e40 was not returned to mpool ucp_requests
[1710406478.854227] [node014:2354215:0]          mpool.c:43   UCX  WARN  object 0xb7e2000 was not returned to mpool ucp_requests
[1710406478.854230] [node014:2354215:0]          mpool.c:43   UCX  WARN  object 0xb7e21c0 was not returned to mpool ucp_requests
[1710406478.854232] [node014:2354215:0]          mpool.c:43   UCX  WARN  object 0xb7e2380 was not returned to mpool ucp_requests
[1710406478.854234] [node014:2354215:0]          mpool.c:43   UCX  WARN  object 0xb7e2540 was not returned to mpool ucp_requests
[1710406478.854236] [node014:2354215:0]          mpool.c:43   UCX  WARN  object 0xb7e2700 was not returned to mpool ucp_requests
[1710406478.854239] [node014:2354215:0]          mpool.c:43   UCX  WARN  object 0xb7e28c0 was not returned to mpool ucp_requests
[1710406478.854241] [node014:2354215:0]          mpool.c:43   UCX  WARN  object 0xb7e2a80 was not returned to mpool ucp_requests
[1710406478.854244] [node014:2354215:0]          mpool.c:43   UCX  WARN  object 0xb7e2c40 was not returned to mpool ucp_requests
[1710406478.854246] [node014:2354215:0]          mpool.c:43   UCX  WARN  object 0xb7e2e00 was not returned to mpool ucp_requests
[1710406478.854248] [node014:2354215:0]          mpool.c:43   UCX  WARN  object 0xb7e2fc0 was not returned to mpool ucp_requests
[1710406478.854327] [node014:2354187:0]          mpool.c:43   UCX  WARN  object 0xb2919c0 was not returned to mpool ucp_requests
[1710406478.854338] [node014:2354187:0]          mpool.c:43   UCX  WARN  object 0xb291b80 was not returned to mpool ucp_requests
[1710406478.854341] [node014:2354187:0]          mpool.c:43   UCX  WARN  object 0xb291d40 was not returned to mpool ucp_requests
[1710406478.854344] [node014:2354187:0]          mpool.c:43   UCX  WARN  object 0xb291f00 was not returned to mpool ucp_requests
[1710406478.854346] [node014:2354187:0]          mpool.c:43   UCX  WARN  object 0xb2920c0 was not returned to mpool ucp_requests
[1710406478.854348] [node014:2354187:0]          mpool.c:43   UCX  WARN  object 0xb292280 was not returned to mpool ucp_requests
[1710406478.854350] [node014:2354187:0]          mpool.c:43   UCX  WARN  object 0xb292440 was not returned to mpool ucp_requests
[1710406478.854352] [node014:2354187:0]          mpool.c:43   UCX  WARN  object 0xb292600 was not returned to mpool ucp_requests
[1710406478.854355] [node014:2354187:0]          mpool.c:43   UCX  WARN  object 0xb2927c0 was not returned to mpool ucp_requests
[1710406478.854357] [node014:2354187:0]          mpool.c:43   UCX  WARN  object 0xb292980 was not returned to mpool ucp_requests
[1710406478.854359] [node014:2354187:0]          mpool.c:43   UCX  WARN  object 0xb292b40 was not returned to mpool ucp_requests
[1710406478.854361] [node014:2354187:0]          mpool.c:43   UCX  WARN  object 0xb292d00 was not returned to mpool ucp_requests
[1710406478.854363] [node014:2354187:0]          mpool.c:43   UCX  WARN  object 0xb292ec0 was not returned to mpool ucp_requests
[1710406478.858139] [node014:2354196:0]          mpool.c:43   UCX  WARN  object 0xc0e6c80 was not returned to mpool ucp_requests
[1710406478.858151] [node014:2354196:0]          mpool.c:43   UCX  WARN  object 0xc0e6e40 was not returned to mpool ucp_requests
[1710406478.858156] [node014:2354196:0]          mpool.c:43   UCX  WARN  object 0xc0e7000 was not returned to mpool ucp_requests
[1710406478.858159] [node014:2354196:0]          mpool.c:43   UCX  WARN  object 0xc0e71c0 was not returned to mpool ucp_requests
[1710406478.858162] [node014:2354196:0]          mpool.c:43   UCX  WARN  object 0xc0e7380 was not returned to mpool ucp_requests
[1710406478.858166] [node014:2354196:0]          mpool.c:43   UCX  WARN  object 0xc0e7540 was not returned to mpool ucp_requests
[1710406478.858170] [node014:2354196:0]          mpool.c:43   UCX  WARN  object 0xc0e7700 was not returned to mpool ucp_requests
[1710406478.858174] [node014:2354196:0]          mpool.c:43   UCX  WARN  object 0xc0e78c0 was not returned to mpool ucp_requests
[1710406478.858177] [node014:2354196:0]          mpool.c:43   UCX  WARN  object 0xc0e7a80 was not returned to mpool ucp_requests
[1710406478.858181] [node014:2354196:0]          mpool.c:43   UCX  WARN  object 0xc0e7c40 was not returned to mpool ucp_requests
[1710406478.858184] [node014:2354196:0]          mpool.c:43   UCX  WARN  object 0xc0e7e00 was not returned to mpool ucp_requests
[1710406478.858187] [node014:2354196:0]          mpool.c:43   UCX  WARN  object 0xc0e7fc0 was not returned to mpool ucp_requests
[1710406478.857948] [node014:2354222:0]          mpool.c:43   UCX  WARN  object 0xb1bae40 was not returned to mpool ucp_requests
[1710406478.857965] [node014:2354222:0]          mpool.c:43   UCX  WARN  object 0xb1bb000 was not returned to mpool ucp_requests
[1710406478.857970] [node014:2354222:0]          mpool.c:43   UCX  WARN  object 0xb1bb1c0 was not returned to mpool ucp_requests
[1710406478.857974] [node014:2354222:0]          mpool.c:43   UCX  WARN  object 0xb1bb380 was not returned to mpool ucp_requests
[1710406478.857978] [node014:2354222:0]          mpool.c:43   UCX  WARN  object 0xb1bb540 was not returned to mpool ucp_requests
[1710406478.857982] [node014:2354222:0]          mpool.c:43   UCX  WARN  object 0xb1bb700 was not returned to mpool ucp_requests
[1710406478.857985] [node014:2354222:0]          mpool.c:43   UCX  WARN  object 0xb1bb8c0 was not returned to mpool ucp_requests
[1710406478.857988] [node014:2354222:0]          mpool.c:43   UCX  WARN  object 0xb1bba80 was not returned to mpool ucp_requests
[1710406478.857994] [node014:2354222:0]          mpool.c:43   UCX  WARN  object 0xb1bbc40 was not returned to mpool ucp_requests
[1710406478.857998] [node014:2354222:0]          mpool.c:43   UCX  WARN  object 0xb1bbe00 was not returned to mpool ucp_requests
[1710406478.858003] [node014:2354222:0]          mpool.c:43   UCX  WARN  object 0xb1bbfc0 was not returned to mpool ucp_requests
[1710406478.857967] [node014:2354149:0]          mpool.c:43   UCX  WARN  object 0xc3e4280 was not returned to mpool ucp_requests
[1710406478.857983] [node014:2354149:0]          mpool.c:43   UCX  WARN  object 0xc3e4440 was not returned to mpool ucp_requests
[1710406478.857988] [node014:2354149:0]          mpool.c:43   UCX  WARN  object 0xc3e4600 was not returned to mpool ucp_requests
[1710406478.857993] [node014:2354149:0]          mpool.c:43   UCX  WARN  object 0xc3e47c0 was not returned to mpool ucp_requests
[1710406478.857997] [node014:2354149:0]          mpool.c:43   UCX  WARN  object 0xc3e4980 was not returned to mpool ucp_requests
[1710406478.858002] [node014:2354149:0]          mpool.c:43   UCX  WARN  object 0xc3e4b40 was not returned to mpool ucp_requests
[1710406478.858006] [node014:2354149:0]          mpool.c:43   UCX  WARN  object 0xc3e4d00 was not returned to mpool ucp_requests
[1710406478.858011] [node014:2354149:0]          mpool.c:43   UCX  WARN  object 0xc3e5080 was not returned to mpool ucp_requests
[1710406478.860418] [node014:2354174:0]          mpool.c:43   UCX  WARN  object 0xac53540 was not returned to mpool ucp_requests
[1710406478.860429] [node014:2354174:0]          mpool.c:43   UCX  WARN  object 0xac53700 was not returned to mpool ucp_requests
[1710406478.860433] [node014:2354174:0]          mpool.c:43   UCX  WARN  object 0xac53a80 was not returned to mpool ucp_requests
[1710406478.860436] [node014:2354174:0]          mpool.c:43   UCX  WARN  object 0xac53c40 was not returned to mpool ucp_requests
[1710406478.860440] [node014:2354174:0]          mpool.c:43   UCX  WARN  object 0xac53e00 was not returned to mpool ucp_requests
[1710406478.860444] [node014:2354174:0]          mpool.c:43   UCX  WARN  object 0xac53fc0 was not returned to mpool ucp_requests
[1710406478.916335] [node014:2354157:0]          mpool.c:43   UCX  WARN  object 0xbbda080 was not returned to mpool ucp_requests
[1710406478.916351] [node014:2354157:0]          mpool.c:43   UCX  WARN  object 0xbbda240 was not returned to mpool ucp_requests
[1710406478.916355] [node014:2354157:0]          mpool.c:43   UCX  WARN  object 0xbbda400 was not returned to mpool ucp_requests
[1710406478.916357] [node014:2354157:0]          mpool.c:43   UCX  WARN  object 0xbbda5c0 was not returned to mpool ucp_requests
[1710406478.916360] [node014:2354157:0]          mpool.c:43   UCX  WARN  object 0xbbda780 was not returned to mpool ucp_requests
[1710406478.916363] [node014:2354157:0]          mpool.c:43   UCX  WARN  object 0xbbda940 was not returned to mpool ucp_requests
[1710406478.916365] [node014:2354157:0]          mpool.c:43   UCX  WARN  object 0xbbdab00 was not returned to mpool ucp_requests
[1710406478.916368] [node014:2354157:0]          mpool.c:43   UCX  WARN  object 0xbbdacc0 was not returned to mpool ucp_requests
[1710406478.916370] [node014:2354157:0]          mpool.c:43   UCX  WARN  object 0xbbdae80 was not returned to mpool ucp_requests
[1710406478.916373] [node014:2354157:0]          mpool.c:43   UCX  WARN  object 0xbbdb040 was not returned to mpool ucp_requests
[1710406478.916793] [node014:2354171:0]          mpool.c:43   UCX  WARN  object 0xb628b00 was not returned to mpool ucp_requests
[1710406478.916803] [node014:2354171:0]          mpool.c:43   UCX  WARN  object 0xb628cc0 was not returned to mpool ucp_requests
[1710406478.916807] [node014:2354171:0]          mpool.c:43   UCX  WARN  object 0xb628e80 was not returned to mpool ucp_requests
[1710406478.916810] [node014:2354171:0]          mpool.c:43   UCX  WARN  object 0xb629040 was not returned to mpool ucp_requests
[1710406478.916813] [node014:2354171:0]          mpool.c:43   UCX  WARN  object 0xb629200 was not returned to mpool ucp_requests
[1710406478.916816] [node014:2354171:0]          mpool.c:43   UCX  WARN  object 0xb6293c0 was not returned to mpool ucp_requests
[1710406478.916819] [node014:2354171:0]          mpool.c:43   UCX  WARN  object 0xb629580 was not returned to mpool ucp_requests
[1710406478.916821] [node014:2354171:0]          mpool.c:43   UCX  WARN  object 0xb629740 was not returned to mpool ucp_requests
[1710406478.916824] [node014:2354171:0]          mpool.c:43   UCX  WARN  object 0xb629900 was not returned to mpool ucp_requests
[1710406478.916826] [node014:2354171:0]          mpool.c:43   UCX  WARN  object 0xb629ac0 was not returned to mpool ucp_requests
[1710406478.916829] [node014:2354171:0]          mpool.c:43   UCX  WARN  object 0xb629c80 was not returned to mpool ucp_requests
[1710406478.916831] [node014:2354171:0]          mpool.c:43   UCX  WARN  object 0xb629e40 was not returned to mpool ucp_requests
[1710406478.916834] [node014:2354171:0]          mpool.c:43   UCX  WARN  object 0xb62a000 was not returned to mpool ucp_requests
[1710406478.927076] [node014:2354153:0]          mpool.c:43   UCX  WARN  object 0xbafdc80 was not returned to mpool ucp_requests
[1710406478.927106] [node014:2354153:0]          mpool.c:43   UCX  WARN  object 0xbafde40 was not returned to mpool ucp_requests
[1710406478.927109] [node014:2354153:0]          mpool.c:43   UCX  WARN  object 0xbafe000 was not returned to mpool ucp_requests
[1710406478.927111] [node014:2354153:0]          mpool.c:43   UCX  WARN  object 0xbafe1c0 was not returned to mpool ucp_requests
[1710406478.927115] [node014:2354153:0]          mpool.c:43   UCX  WARN  object 0xbafe380 was not returned to mpool ucp_requests
[1710406478.927117] [node014:2354153:0]          mpool.c:43   UCX  WARN  object 0xbafe540 was not returned to mpool ucp_requests
[1710406478.927119] [node014:2354153:0]          mpool.c:43   UCX  WARN  object 0xbafe700 was not returned to mpool ucp_requests
[1710406478.927123] [node014:2354153:0]          mpool.c:43   UCX  WARN  object 0xbafe8c0 was not returned to mpool ucp_requests
[1710406478.927126] [node014:2354153:0]          mpool.c:43   UCX  WARN  object 0xbafea80 was not returned to mpool ucp_requests
[1710406478.927129] [node014:2354153:0]          mpool.c:43   UCX  WARN  object 0xbafec40 was not returned to mpool ucp_requests
[1710406478.927132] [node014:2354153:0]          mpool.c:43   UCX  WARN  object 0xbafee00 was not returned to mpool ucp_requests
[1710406478.927135] [node014:2354153:0]          mpool.c:43   UCX  WARN  object 0xbaff180 was not returned to mpool ucp_requests


           ************************************************************
           *        Program running with 20 parallel MPI-processes    *
           *              working on a common directory               *
           ************************************************************
-------------------------------------------------------------------------------
                                 ORCA SCF
-------------------------------------------------------------------------------

------------
SCF SETTINGS
------------
Hamiltonian:
 Density Functional     Method          .... DFT(GTOs)
 Exchange Functional    Exchange        .... PBE
   PBE kappa parameter   XKappa         ....  0.804000
   PBE mue parameter    XMuePBE         ....  0.219520
 Correlation Functional Correlation     .... PBE
   PBE beta parameter  CBetaPBE         ....  0.066725
 LDA part of GGA corr.  LDAOpt          .... PW91-LDA
 Gradients option       PostSCFGGA      .... off
 Hybrid DFT is turned on
   Fraction HF Exchange ScalHFX         ....  0.250000
   Scaling of DF-GGA-X  ScalDFX         ....  0.750000
   Scaling of DF-GGA-C  ScalDFC         ....  1.000000
   Scaling of DF-LDA-C  ScalLDAC        ....  1.000000
   Perturbative correction              ....  0.000000
   Density functional embedding theory  .... OFF
   NL short-range parameter             ....  6.900000
 RI-approximation to the Coulomb term is turned on
   Number of AuxJ basis functions       .... 1991
   RIJ-COSX (HFX calculated with COS-X)).... on


General Settings:
 Integral files         IntName         .... Prod_RR1opt
 Hartree-Fock type      HFTyp           .... RHF
 Total Charge           Charge          ....    0
 Multiplicity           Mult            ....    1
 Number of Electrons    NEL             ....  238
 Basis Dimension        Dim             .... 1227
 Nuclear Repulsion      ENuc            ....   3616.3763652474 Eh

Convergence Acceleration:
 DIIS                   CNVDIIS         .... on
   Start iteration      DIISMaxIt       ....    12
   Startup error        DIISStart       ....  0.200000
   # of expansion vecs  DIISMaxEq       ....     5
   Bias factor          DIISBfac        ....   1.050
   Max. coefficient     DIISMaxC        ....  10.000
 Trust-Rad. Augm. Hess. CNVTRAH         .... auto
   Auto Start mean grad. ratio tolernc. ....  1.125000
   Auto Start start iteration           ....    20
   Auto Start num. interpolation iter.  ....    10
   Max. Number of Micro iterations      ....    16
   Max. Number of Macro iterations      .... Maxiter - #DIIS iter
   Number of Davidson start vectors     ....     2
   Converg. threshold I  (grad. norm)   ....   1.000e-05
   Converg. threshold II (energy diff.) ....   1.000e-08
   Grad. Scal. Fac. for Micro threshold ....   0.100
   Minimum threshold for Micro iter.    ....   0.010
   NR start threshold (gradient norm)   ....   0.001
   Initial trust radius                 ....   0.400
   Minimum AH scaling param. (alpha)    ....   1.000
   Maximum AH scaling param. (alpha)    .... 1000.000
   Orbital update algorithm             .... Taylor
   White noise on init. David. guess    .... on
   Maximum white noise                  ....   0.010
   Quad. conv. algorithm                .... NR
 SOSCF                  CNVSOSCF        .... on
   Start iteration      SOSCFMaxIt      ....   150
   Startup grad/error   SOSCFStart      ....  0.003300
 Level Shifting         CNVShift        .... on
   Level shift para.    LevelShift      ....    0.2500
   Turn off err/grad.   ShiftErr        ....    0.0010
 Zerner damping         CNVZerner       .... off
 Static damping         CNVDamp         .... on
   Fraction old density DampFac         ....    0.7000
   Max. Damping (<1)    DampMax         ....    0.9800
   Min. Damping (>=0)   DampMin         ....    0.0000
   Turn off err/grad.   DampErr         ....    0.1000
 Fernandez-Rico         CNVRico         .... off

SCF Procedure:
 Maximum # iterations   MaxIter         ....   125
 SCF integral mode      SCFMode         .... Direct
   Integral package                     .... SHARK and LIBINT hybrid scheme
 Reset frequency        DirectResetFreq ....    20
 Integral Threshold     Thresh          ....  2.500e-11 Eh
 Primitive CutOff       TCut            ....  2.500e-12 Eh

Convergence Tolerance:
 Convergence Check Mode ConvCheckMode   .... Total+1el-Energy
 Convergence forced     ConvForced      .... 0
 Energy Change          TolE            ....  1.000e-08 Eh
 1-El. energy change                    ....  1.000e-05 Eh
 Orbital Gradient       TolG            ....  1.000e-05
 Orbital Rotation angle TolX            ....  1.000e-05
 DIIS Error             TolErr          ....  5.000e-07


Diagonalization of the overlap matrix:
Smallest eigenvalue                        ... 3.725e-06
Time for diagonalization                   ...    1.746 sec
Threshold for overlap eigenvalues          ... 1.000e-08
Number of eigenvalues below threshold      ... 0
Time for construction of square roots      ...    0.679 sec
Total time needed                          ...    2.724 sec

Time for model grid setup =    1.068 sec

------------------------------
INITIAL GUESS: MODEL POTENTIAL
------------------------------
Loading Hartree-Fock densities                     ... done
Calculating cut-offs                               ... done
Initializing the effective Hamiltonian             ... done
Setting up the integral package (SHARK)            ... done
Starting the Coulomb interaction                   ... done (   0.9 sec)
Reading the grid                                   ... done
Mapping shells                                     ... done
Starting the XC term evaluation                    ... done (   0.5 sec)
  promolecular density results
     # of electrons  =    237.991160289
     EX              =   -187.763216110
     EC              =     -7.962693377
     EX+EC           =   -195.725909486
Transforming the Hamiltonian                       ... done (   1.1 sec)
Diagonalizing the Hamiltonian                      ... done (   0.5 sec)
Back transforming the eigenvectors                 ... done (   0.1 sec)
Now organizing SCF variables                       ... done
                      ------------------
                      INITIAL GUESS DONE (   4.3 sec)
                      ------------------
-------------------
DFT GRID GENERATION
-------------------

General Integration Accuracy     IntAcc      ... 4.388
Radial Grid Type                 RadialGrid  ... OptM3 with GC (2021)
Angular Grid (max. ang.)         AngularGrid ... 4 (Lebedev-302)
Angular grid pruning method      GridPruning ... 4 (adaptive)
Weight generation scheme         WeightScheme... Becke
Basis function cutoff            BFCut       ... 1.0000e-11
Integration weight cutoff        WCut        ... 1.0000e-14
Angular grids for H and He will be reduced by one unit
Partially contracted basis set               ... off
Rotationally invariant grid construction     ... off

Total number of grid points                  ...   302241
Total number of batches                      ...     4758
Average number of points per batch           ...       63
Average number of grid points per atom       ...     4511
Time for grid setup =    2.289 sec

--------------------
COSX GRID GENERATION
--------------------

GRIDX 1
-------
General Integration Accuracy     IntAcc      ... 3.816
Radial Grid Type                 RadialGrid  ... OptM3 with GC (2021)
Angular Grid (max. ang.)         AngularGrid ... 1 (Lebedev-50)
Angular grid pruning method      GridPruning ... 4 (adaptive)
Weight generation scheme         WeightScheme... Becke
Basis function cutoff            BFCut       ... 1.0000e-11
Integration weight cutoff        WCut        ... 1.0000e-14
Angular grids for H and He will be reduced by one unit
Partially contracted basis set               ... on
Rotationally invariant grid construction     ... off

Total number of grid points                  ...    38301
Total number of batches                      ...      628
Average number of points per batch           ...       60
Average number of grid points per atom       ...      572
UseSFitting                                  ... on

GRIDX 2
-------
General Integration Accuracy     IntAcc      ... 4.020
Radial Grid Type                 RadialGrid  ... OptM3 with GC (2021)
Angular Grid (max. ang.)         AngularGrid ... 2 (Lebedev-110)
Angular grid pruning method      GridPruning ... 4 (adaptive)
Weight generation scheme         WeightScheme... Becke
Basis function cutoff            BFCut       ... 1.0000e-11
Integration weight cutoff        WCut        ... 1.0000e-14
Angular grids for H and He will be reduced by one unit
Partially contracted basis set               ... on
Rotationally invariant grid construction     ... off

Total number of grid points                  ...    80929
Total number of batches                      ...     1292
Average number of points per batch           ...       62
Average number of grid points per atom       ...     1208
UseSFitting                                  ... on

GRIDX 3
-------
General Integration Accuracy     IntAcc      ... 4.338
Radial Grid Type                 RadialGrid  ... OptM3 with GC (2021)
Angular Grid (max. ang.)         AngularGrid ... 3 (Lebedev-194)
Angular grid pruning method      GridPruning ... 4 (adaptive)
Weight generation scheme         WeightScheme... Becke
Basis function cutoff            BFCut       ... 1.0000e-11
Integration weight cutoff        WCut        ... 1.0000e-14
Angular grids for H and He will be reduced by one unit
Partially contracted basis set               ... on
Rotationally invariant grid construction     ... off

Total number of grid points                  ...   175620
Total number of batches                      ...     2777
Average number of points per batch           ...       63
Average number of grid points per atom       ...     2621
UseSFitting                                  ... on

Time for X-Grid setup             =    7.836 sec


--------------------
CPCM SOLVATION MODEL
--------------------
CPCM parameters:
  Epsilon                                         ...      26.7260
  Refrac                                          ...       1.2907
  Rsolv                                           ...       1.3000
  Surface type                                    ... GAUSSIAN VDW
  Epsilon function type                           ...         CPCM
Solvent:                                     ... 2,2,2-TRIFLUOROETHANOL
SMD-CDS solvent descriptors:
  Soln                                       ...    1.2907
  Soln25                                     ... Unavailable
  Sola                                       ...    0.5700
  Solb                                       ...    0.2500
  Solg                                       ...   42.0200
  Solc                                       ...    0.0000
  Solh                                       ...    0.5000
Radii:
 Radius for O  used is    2.8724 Bohr (=   1.5200 Ang.)
 Radius for N  used is    3.5716 Bohr (=   1.8900 Ang.)
 Radius for H  used is    2.2677 Bohr (=   1.2000 Ang.)
 Radius for C  used is    3.4960 Bohr (=   1.8500 Ang.)
Calculating surface                               ...        done! (  0.0s)
GEPOL surface points                              ...         3874
GEPOL Volume                                      ...    3152.4391
GEPOL Surface-area                                ...    1729.3716
Calculating surface distance matrix               ...        done! (  0.1s)
Performing Cholesky decomposition & store         ...        done! (  1.3s)
Overall time for CPCM initialization              ...                 1.4s
--------------
SCF ITERATIONS
--------------
ITER       Energy         Delta-E        Max-DP      RMS-DP      [F,P]     Damp
               ***  Starting incremental Fock matrix formation  ***
  0  -1383.5722429076   0.000000000000 0.09552168  0.00057880  0.2743587 0.7000
  1  -1383.9544318821  -0.382188974513 0.11356032  0.00046618  0.1159787 0.7000
                               ***Turning on DIIS***
  2  -1384.1167817766  -0.162349894537 0.17008627  0.00089496  0.0397265 0.0000
  3  -1384.3622509121  -0.245469135489 0.10548272  0.00031352  0.0538813 0.0000
  4  -1384.4174211913  -0.055170279167 0.03153659  0.00012220  0.0110795 0.0000
  5  -1384.4200802746  -0.002659083355 0.02104752  0.00005740  0.0100970 0.0000
                      *** Initiating the SOSCF procedure ***
                           *** Shutting down DIIS ***
                      *** Re-Reading the Fockian *** 
                      *** Removing any level shift *** 
ITER      Energy       Delta-E        Grad      Rot      Max-DP    RMS-DP
  6  -1384.42040846  -0.0003281858  0.000238  0.000238  0.005880  0.000021
               *** Restarting incremental Fock matrix formation ***
  7  -1384.42045727  -0.0000488059  0.000127  0.000501  0.009600  0.000079
  8  -1384.42045729  -0.0000000237  0.000192  0.000274  0.001834  0.000015
  9  -1384.42046131  -0.0000040190  0.000025  0.000055  0.001881  0.000015
 10  -1384.42046127   0.0000000407  0.000026  0.000040  0.000238  0.000002
 11  -1384.42046143  -0.0000001633  0.000007  0.000025  0.000374  0.000003
 12  -1384.42046142   0.0000000146  0.000008  0.000013  0.000160  0.000001
                  ***Gradient check signals convergence***
              ***Rediagonalizing the Fockian in SOSCF/NRSCF***

               *****************************************************
               *                     SUCCESS                       *
               *           SCF CONVERGED AFTER  13 CYCLES          *
               *****************************************************

Old exchange energy                            =    -48.057382087 Eh
New exchange energy                            =    -48.057421542 Eh
Exchange energy change after final integration =     -0.000039455 Eh
Total energy after final integration           =  -1384.420500804 Eh
Final COS-X integration done in                =    35.161 sec

SMD CDS free energy correction energy :                 1.87521     Kcal/mol
Total Energy after SMD CDS correction =             -1384.417512465 Eh

----------------
TOTAL SCF ENERGY
----------------

Total Energy       :        -1384.41751247 Eh          -37671.91572 eV

Components:
Nuclear Repulsion  :         3616.37636525 Eh           98406.60379 eV
Electronic Energy  :        -5000.79387771 Eh         -136078.51951 eV
One Electron Energy:        -9076.00823224 Eh         -246970.73975 eV
Two Electron Energy:         4075.21435453 Eh          110892.22024 eV
Max COSX asymmetry :            0.00000155 Eh               0.00004 eV
CPCM Dielectric    :           -0.04390405 Eh              -1.19469 eV
SMD CDS (Gcds)     :            0.00298834 Eh               0.08132 eV

Virial components:
Potential Energy   :        -2761.47891967 Eh          -75143.66163 eV
Kinetic Energy     :         1377.06140721 Eh           37471.74592 eV
Virial Ratio       :            2.00534189


DFT components:
N(Alpha)           :      119.000286268260 electrons
N(Beta)            :      119.000286268260 electrons
N(Total)           :      238.000572536520 electrons
E(X)               :     -143.696388353640 Eh       
E(C)               :       -7.948170148884 Eh       
E(XC)              :     -151.644558502524 Eh       
DFET-embed. en.    :        0.000000000000 Eh       
CPCM Solvation Model Properties:
Surface-charge          :           -0.07871159
Charge-correction       :           -0.00062234 Eh              -0.01693 eV
Free-energy (cav+disp)  :            0.00298834 Eh               0.08132 eV

---------------
SCF CONVERGENCE
---------------

  Last Energy change         ...    6.8447e-08  Tolerance :   1.0000e-08
  Last MAX-Density change    ...    3.4417e-15  Tolerance :   1.0000e-07
  Last RMS-Density change    ...    1.1484e-17  Tolerance :   5.0000e-09
  Last Orbital Gradient      ...    1.3367e-06  Tolerance :   1.0000e-05
  Last Orbital Rotation      ...    4.3736e-06  Tolerance :   1.0000e-05

             **** THE GBW FILE WAS UPDATED (Prod_RR1opt.gbw) ****
             **** DENSITY Prod_RR1opt.scfp WAS UPDATED ****
             **** ENERGY FILE WAS UPDATED (Prod_RR1opt.en.tmp) ****
             **** THE GBW FILE WAS UPDATED (Prod_RR1opt.gbw) ****
             **** DENSITY Prod_RR1opt.scfp WAS UPDATED ****
----------------
ORBITAL ENERGIES
----------------

  NO   OCC          E(Eh)            E(eV) 
   0   2.0000     -19.196977      -522.3763 
   1   2.0000     -19.177868      -521.8563 
   2   2.0000     -14.441805      -392.9815 
   3   2.0000     -14.397467      -391.7750 
   4   2.0000     -10.349254      -281.6175 
   5   2.0000     -10.332074      -281.1500 
   6   2.0000     -10.290756      -280.0257 
   7   2.0000     -10.275699      -279.6160 
   8   2.0000     -10.272750      -279.5358 
   9   2.0000     -10.252878      -278.9950 
  10   2.0000     -10.251005      -278.9440 
  11   2.0000     -10.248203      -278.8678 
  12   2.0000     -10.245909      -278.8054 
  13   2.0000     -10.236225      -278.5418 
  14   2.0000     -10.234595      -278.4975 
  15   2.0000     -10.230493      -278.3859 
  16   2.0000     -10.229910      -278.3700 
  17   2.0000     -10.229315      -278.3538 
  18   2.0000     -10.229282      -278.3529 
  19   2.0000     -10.229223      -278.3513 
  20   2.0000     -10.228033      -278.3189 
  21   2.0000     -10.227264      -278.2980 
  22   2.0000     -10.226958      -278.2897 
  23   2.0000     -10.226577      -278.2793 
  24   2.0000     -10.226222      -278.2697 
  25   2.0000     -10.225936      -278.2619 
  26   2.0000     -10.224966      -278.2355 
  27   2.0000     -10.204054      -277.6664 
  28   2.0000     -10.200385      -277.5666 
  29   2.0000     -10.199972      -277.5554 
  30   2.0000     -10.199889      -277.5531 
  31   2.0000     -10.199136      -277.5326 
  32   2.0000     -10.197325      -277.4833 
  33   2.0000      -1.091933       -29.7130 
  34   2.0000      -1.071974       -29.1699 
  35   2.0000      -0.983832       -26.7714 
  36   2.0000      -0.952199       -25.9107 
  37   2.0000      -0.891102       -24.2481 
  38   2.0000      -0.887256       -24.1435 
  39   2.0000      -0.881272       -23.9806 
  40   2.0000      -0.834987       -22.7212 
  41   2.0000      -0.823308       -22.4033 
  42   2.0000      -0.802403       -21.8345 
  43   2.0000      -0.785294       -21.3689 
  44   2.0000      -0.775917       -21.1138 
  45   2.0000      -0.771963       -21.0062 
  46   2.0000      -0.769342       -20.9349 
  47   2.0000      -0.760578       -20.6964 
  48   2.0000      -0.724773       -19.7221 
  49   2.0000      -0.707035       -19.2394 
  50   2.0000      -0.703501       -19.1432 
  51   2.0000      -0.699338       -19.0300 
  52   2.0000      -0.696437       -18.9510 
  53   2.0000      -0.665608       -18.1121 
  54   2.0000      -0.642414       -17.4810 
  55   2.0000      -0.635644       -17.2968 
  56   2.0000      -0.633454       -17.2372 
  57   2.0000      -0.628906       -17.1134 
  58   2.0000      -0.625893       -17.0314 
  59   2.0000      -0.604414       -16.4469 
  60   2.0000      -0.587158       -15.9774 
  61   2.0000      -0.576920       -15.6988 
  62   2.0000      -0.565618       -15.3912 
  63   2.0000      -0.550921       -14.9913 
  64   2.0000      -0.537398       -14.6233 
  65   2.0000      -0.533125       -14.5071 
  66   2.0000      -0.512174       -13.9370 
  67   2.0000      -0.507800       -13.8179 
  68   2.0000      -0.499211       -13.5842 
  69   2.0000      -0.487798       -13.2737 
  70   2.0000      -0.487063       -13.2536 
  71   2.0000      -0.476744       -12.9729 
  72   2.0000      -0.470125       -12.7927 
  73   2.0000      -0.469529       -12.7765 
  74   2.0000      -0.463040       -12.6000 
  75   2.0000      -0.459672       -12.5083 
  76   2.0000      -0.459534       -12.5046 
  77   2.0000      -0.450161       -12.2495 
  78   2.0000      -0.447569       -12.1790 
  79   2.0000      -0.445664       -12.1271 
  80   2.0000      -0.439246       -11.9525 
  81   2.0000      -0.438093       -11.9211 
  82   2.0000      -0.433741       -11.8027 
  83   2.0000      -0.433255       -11.7895 
  84   2.0000      -0.428236       -11.6529 
  85   2.0000      -0.427145       -11.6232 
  86   2.0000      -0.420726       -11.4485 
  87   2.0000      -0.407540       -11.0897 
  88   2.0000      -0.405986       -11.0474 
  89   2.0000      -0.393859       -10.7174 
  90   2.0000      -0.391694       -10.6585 
  91   2.0000      -0.390731       -10.6323 
  92   2.0000      -0.388148       -10.5620 
  93   2.0000      -0.383639       -10.4393 
  94   2.0000      -0.381676       -10.3859 
  95   2.0000      -0.377971       -10.2851 
  96   2.0000      -0.375510       -10.2181 
  97   2.0000      -0.370485       -10.0814 
  98   2.0000      -0.368153       -10.0179 
  99   2.0000      -0.366064        -9.9611 
 100   2.0000      -0.364936        -9.9304 
 101   2.0000      -0.358169        -9.7463 
 102   2.0000      -0.356298        -9.6954 
 103   2.0000      -0.352874        -9.6022 
 104   2.0000      -0.347781        -9.4636 
 105   2.0000      -0.341864        -9.3026 
 106   2.0000      -0.337156        -9.1745 
 107   2.0000      -0.334096        -9.0912 
 108   2.0000      -0.325167        -8.8482 
 109   2.0000      -0.308006        -8.3813 
 110   2.0000      -0.293488        -7.9862 
 111   2.0000      -0.281735        -7.6664 
 112   2.0000      -0.275505        -7.4969 
 113   2.0000      -0.272778        -7.4227 
 114   2.0000      -0.269651        -7.3376 
 115   2.0000      -0.269223        -7.3259 
 116   2.0000      -0.267217        -7.2713 
 117   2.0000      -0.259627        -7.0648 
 118   2.0000      -0.248644        -6.7660 
 119   0.0000      -0.039179        -1.0661 
 120   0.0000      -0.025288        -0.6881 
 121   0.0000      -0.018873        -0.5136 
 122   0.0000      -0.013910        -0.3785 
 123   0.0000      -0.011644        -0.3168 
 124   0.0000      -0.002980        -0.0811 
 125   0.0000       0.010388         0.2827 
 126   0.0000       0.021123         0.5748 
 127   0.0000       0.042039         1.1440 
 128   0.0000       0.057576         1.5667 
 129   0.0000       0.064780         1.7627 
 130   0.0000       0.068317         1.8590 
 131   0.0000       0.073678         2.0049 
 132   0.0000       0.083925         2.2837 
 133   0.0000       0.086969         2.3665 
 134   0.0000       0.091451         2.4885 
 135   0.0000       0.095205         2.5907 
 136   0.0000       0.097967         2.6658 
 137   0.0000       0.101974         2.7749 
 138   0.0000       0.104456         2.8424 
 139   0.0000       0.106266         2.8917 
 140   0.0000       0.109693         2.9849 
 141   0.0000       0.113558         3.0901 
 142   0.0000       0.117720         3.2033 
 143   0.0000       0.118413         3.2222 
 144   0.0000       0.119988         3.2650 
 145   0.0000       0.123229         3.3532 
 146   0.0000       0.124142         3.3781 
 147   0.0000       0.125406         3.4125 
 148   0.0000       0.130812         3.5596 
 149   0.0000       0.132195         3.5972 
 150   0.0000       0.133209         3.6248 
 151   0.0000       0.139836         3.8051 
 152   0.0000       0.144094         3.9210 
 153   0.0000       0.146252         3.9797 
 154   0.0000       0.148791         4.0488 
 155   0.0000       0.151291         4.1168 
 156   0.0000       0.152586         4.1521 
 157   0.0000       0.159116         4.3298 
 158   0.0000       0.162448         4.4204 
 159   0.0000       0.163496         4.4489 
 160   0.0000       0.167106         4.5472 
 161   0.0000       0.169110         4.6017 
 162   0.0000       0.173423         4.7191 
 163   0.0000       0.173744         4.7278 
 164   0.0000       0.177915         4.8413 
 165   0.0000       0.179688         4.8896 
 166   0.0000       0.181102         4.9280 
 167   0.0000       0.183468         4.9924 
 168   0.0000       0.184206         5.0125 
 169   0.0000       0.189104         5.1458 
 170   0.0000       0.191932         5.2227 
 171   0.0000       0.194449         5.2912 
 172   0.0000       0.198176         5.3927 
 173   0.0000       0.199736         5.4351 
 174   0.0000       0.201599         5.4858 
 175   0.0000       0.203732         5.5438 
 176   0.0000       0.211616         5.7584 
 177   0.0000       0.214511         5.8372 
 178   0.0000       0.216989         5.9046 
 179   0.0000       0.220888         6.0107 
 180   0.0000       0.225037         6.1236 
 181   0.0000       0.232172         6.3177 
 182   0.0000       0.233905         6.3649 
 183   0.0000       0.234349         6.3770 
 184   0.0000       0.236704         6.4410 
 185   0.0000       0.240835         6.5534 
 186   0.0000       0.242428         6.5968 
 187   0.0000       0.248014         6.7488 
 188   0.0000       0.251415         6.8414 
 189   0.0000       0.253350         6.8940 
 190   0.0000       0.256349         6.9756 
 191   0.0000       0.257241         6.9999 
 192   0.0000       0.261268         7.1095 
 193   0.0000       0.263574         7.1722 
 194   0.0000       0.269340         7.3291 
 195   0.0000       0.272039         7.4026 
 196   0.0000       0.277261         7.5447 
 197   0.0000       0.282682         7.6922 
 198   0.0000       0.284249         7.7348 
 199   0.0000       0.284370         7.7381 
 200   0.0000       0.287003         7.8098 
 201   0.0000       0.291840         7.9414 
 202   0.0000       0.293323         7.9817 
 203   0.0000       0.299519         8.1503 
 204   0.0000       0.301764         8.2114 
 205   0.0000       0.303816         8.2673 
 206   0.0000       0.306112         8.3297 
 207   0.0000       0.311318         8.4714 
 208   0.0000       0.313225         8.5233 
 209   0.0000       0.319273         8.6879 
 210   0.0000       0.320472         8.7205 
 211   0.0000       0.323041         8.7904 
 212   0.0000       0.325065         8.8455 
 213   0.0000       0.327920         8.9232 
 214   0.0000       0.332685         9.0528 
 215   0.0000       0.335495         9.1293 
 216   0.0000       0.339721         9.2443 
 217   0.0000       0.340756         9.2724 
 218   0.0000       0.344134         9.3644 
 219   0.0000       0.345097         9.3906 
 220   0.0000       0.349088         9.4992 
 221   0.0000       0.350842         9.5469 
 222   0.0000       0.355922         9.6851 
 223   0.0000       0.358468         9.7544 
 224   0.0000       0.360174         9.8008 
 225   0.0000       0.366000         9.9594 
 226   0.0000       0.367141         9.9904 
 227   0.0000       0.372354        10.1323 
 228   0.0000       0.374766        10.1979 
 229   0.0000       0.381114        10.3706 
 230   0.0000       0.382432        10.4065 
 231   0.0000       0.386615        10.5203 
 232   0.0000       0.388129        10.5615 
 233   0.0000       0.390487        10.6257 
 234   0.0000       0.395694        10.7674 
 235   0.0000       0.397423        10.8144 
 236   0.0000       0.398140        10.8339 
 237   0.0000       0.402977        10.9656 
 238   0.0000       0.403569        10.9817 
 239   0.0000       0.409330        11.1384 
 240   0.0000       0.411911        11.2087 
 241   0.0000       0.414776        11.2866 
 242   0.0000       0.416430        11.3316 
 243   0.0000       0.417812        11.3692 
 244   0.0000       0.419934        11.4270 
 245   0.0000       0.424565        11.5530 
 246   0.0000       0.427430        11.6310 
 247   0.0000       0.433393        11.7932 
 248   0.0000       0.434863        11.8332 
 249   0.0000       0.437869        11.9150 
 250   0.0000       0.440694        11.9919 
 251   0.0000       0.441423        12.0117 
 252   0.0000       0.442372        12.0376 
 253   0.0000       0.443220        12.0606 
 254   0.0000       0.445606        12.1255 
 255   0.0000       0.450598        12.2614 
 256   0.0000       0.454130        12.3575 
 257   0.0000       0.456468        12.4211 
 258   0.0000       0.460068        12.5191 
 259   0.0000       0.460958        12.5433 
 260   0.0000       0.461758        12.5651 
 261   0.0000       0.466373        12.6906 
 262   0.0000       0.468922        12.7600 
 263   0.0000       0.470881        12.8133 
 264   0.0000       0.474611        12.9148 
 265   0.0000       0.476434        12.9644 
 266   0.0000       0.477078        12.9820 
 267   0.0000       0.479103        13.0371 
 268   0.0000       0.480796        13.0831 
 269   0.0000       0.485372        13.2077 
 270   0.0000       0.487412        13.2632 
 271   0.0000       0.488550        13.2941 
 272   0.0000       0.490036        13.3345 
 273   0.0000       0.492471        13.4008 
 274   0.0000       0.494349        13.4519 
 275   0.0000       0.495406        13.4807 
 276   0.0000       0.498700        13.5703 
 277   0.0000       0.500640        13.6231 
 278   0.0000       0.502338        13.6693 
 279   0.0000       0.506989        13.7959 
 280   0.0000       0.507766        13.8170 
 281   0.0000       0.510867        13.9014 
 282   0.0000       0.516263        14.0482 
 283   0.0000       0.518612        14.1121 
 284   0.0000       0.523242        14.2381 
 285   0.0000       0.524346        14.2682 
 286   0.0000       0.526272        14.3206 
 287   0.0000       0.529189        14.4000 
 288   0.0000       0.532291        14.4844 
 289   0.0000       0.537795        14.6341 
 290   0.0000       0.540303        14.7024 
 291   0.0000       0.546607        14.8739 
 292   0.0000       0.547099        14.8873 
 293   0.0000       0.551643        15.0110 
 294   0.0000       0.554338        15.0843 
 295   0.0000       0.558315        15.1925 
 296   0.0000       0.561437        15.2775 
 297   0.0000       0.562147        15.2968 
 298   0.0000       0.566421        15.4131 
 299   0.0000       0.570850        15.5336 
 300   0.0000       0.575894        15.6709 
 301   0.0000       0.576641        15.6912 
 302   0.0000       0.585975        15.9452 
 303   0.0000       0.590644        16.0722 
 304   0.0000       0.593927        16.1616 
 305   0.0000       0.598123        16.2757 
 306   0.0000       0.605224        16.4690 
 307   0.0000       0.606202        16.4956 
 308   0.0000       0.609640        16.5892 
 309   0.0000       0.612797        16.6750 
 310   0.0000       0.620054        16.8725 
 311   0.0000       0.623513        16.9667 
 312   0.0000       0.628049        17.0901 
 313   0.0000       0.637054        17.3351 
 314   0.0000       0.639985        17.4149 
 315   0.0000       0.642804        17.4916 
 316   0.0000       0.648236        17.6394 
 317   0.0000       0.655612        17.8401 
 318   0.0000       0.663776        18.0623 
 319   0.0000       0.668013        18.1775 
 320   0.0000       0.669002        18.2045 
 321   0.0000       0.674738        18.3606 
 322   0.0000       0.676146        18.3989 
 323   0.0000       0.681388        18.5415 
 324   0.0000       0.686222        18.6731 
 325   0.0000       0.688998        18.7486 
 326   0.0000       0.690010        18.7761 
 327   0.0000       0.692848        18.8534 
 328   0.0000       0.696893        18.9634 
 329   0.0000       0.706189        19.2164 
 330   0.0000       0.707912        19.2633 
 331   0.0000       0.710158        19.3244 
 332   0.0000       0.710381        19.3305 
 333   0.0000       0.713538        19.4164 
 334   0.0000       0.714439        19.4409 
 335   0.0000       0.718857        19.5611 
 336   0.0000       0.720393        19.6029 
 337   0.0000       0.724250        19.7078 
 338   0.0000       0.727042        19.7838 
 339   0.0000       0.734243        19.9798 
 340   0.0000       0.737266        20.0620 
 341   0.0000       0.740213        20.1422 
 342   0.0000       0.743474        20.2309 
 343   0.0000       0.751651        20.4535 
 344   0.0000       0.753953        20.5161 
 345   0.0000       0.761761        20.7286 
 346   0.0000       0.763960        20.7884 
 347   0.0000       0.767963        20.8973 
 348   0.0000       0.771757        21.0006 
 349   0.0000       0.777382        21.1536 
 350   0.0000       0.780736        21.2449 
 351   0.0000       0.786537        21.4028 
 352   0.0000       0.788352        21.4521 
 353   0.0000       0.796190        21.6654 
 354   0.0000       0.798399        21.7255 
 355   0.0000       0.806087        21.9347 
 356   0.0000       0.806650        21.9501 
 357   0.0000       0.809832        22.0367 
 358   0.0000       0.817787        22.2531 
 359   0.0000       0.821930        22.3659 
 360   0.0000       0.831764        22.6334 
 361   0.0000       0.833583        22.6829 
 362   0.0000       0.837420        22.7873 
 363   0.0000       0.840386        22.8681 
 364   0.0000       0.846167        23.0254 
 365   0.0000       0.849700        23.1215 
 366   0.0000       0.853638        23.2287 
 367   0.0000       0.858635        23.3646 
 368   0.0000       0.866054        23.5665 
 369   0.0000       0.871263        23.7083 
 370   0.0000       0.873854        23.7788 
 371   0.0000       0.874505        23.7965 
 372   0.0000       0.882644        24.0180 
 373   0.0000       0.886337        24.1185 
 374   0.0000       0.889213        24.1967 
 375   0.0000       0.894204        24.3325 
 376   0.0000       0.895250        24.3610 
 377   0.0000       0.899659        24.4810 
 378   0.0000       0.906214        24.6593 
 379   0.0000       0.908506        24.7217 
 380   0.0000       0.909582        24.7510 
 381   0.0000       0.917971        24.9792 
 382   0.0000       0.922111        25.0919 
 383   0.0000       0.923596        25.1323 
 384   0.0000       0.933884        25.4123 
 385   0.0000       0.937091        25.4996 
 386   0.0000       0.937996        25.5242 
 387   0.0000       0.941202        25.6114 
 388   0.0000       0.946742        25.7622 
 389   0.0000       0.953423        25.9440 
 390   0.0000       0.958003        26.0686 
 391   0.0000       0.963562        26.2199 
 392   0.0000       0.967333        26.3225 
 393   0.0000       0.970957        26.4211 
 394   0.0000       0.975789        26.5526 
 395   0.0000       0.978286        26.6205 
 396   0.0000       0.981797        26.7161 
 397   0.0000       0.986549        26.8454 
 398   0.0000       0.995885        27.0994 
 399   0.0000       1.004512        27.3342 
 400   0.0000       1.011667        27.5289 
 401   0.0000       1.015635        27.6368 
 402   0.0000       1.019929        27.7537 
 403   0.0000       1.026159        27.9232 
 404   0.0000       1.026527        27.9332 
 405   0.0000       1.031326        28.0638 
 406   0.0000       1.037052        28.2196 
 407   0.0000       1.044425        28.4202 
 408   0.0000       1.049265        28.5520 
 409   0.0000       1.054022        28.6814 
 410   0.0000       1.061849        28.8944 
 411   0.0000       1.065051        28.9815 
 412   0.0000       1.069281        29.0966 
 413   0.0000       1.072044        29.1718 
 414   0.0000       1.077040        29.3078 
 415   0.0000       1.087872        29.6025 
 416   0.0000       1.090514        29.6744 
 417   0.0000       1.093455        29.7544 
 418   0.0000       1.100845        29.9555 
 419   0.0000       1.105279        30.0762 
 420   0.0000       1.108700        30.1693 
 421   0.0000       1.115265        30.3479 
 422   0.0000       1.120044        30.4779 
 423   0.0000       1.126334        30.6491 
 424   0.0000       1.127700        30.6863 
 425   0.0000       1.131311        30.7845 
 426   0.0000       1.134326        30.8666 
 427   0.0000       1.139606        31.0102 
 428   0.0000       1.144486        31.1431 
 429   0.0000       1.148725        31.2584 
 430   0.0000       1.151703        31.3394 
 431   0.0000       1.159585        31.5539 
 432   0.0000       1.163769        31.6678 
 433   0.0000       1.163984        31.6736 
 434   0.0000       1.168498        31.7964 
 435   0.0000       1.170124        31.8407 
 436   0.0000       1.174039        31.9472 
 437   0.0000       1.178438        32.0669 
 438   0.0000       1.183383        32.2015 
 439   0.0000       1.188578        32.3428 
 440   0.0000       1.198093        32.6018 
 441   0.0000       1.203997        32.7624 
 442   0.0000       1.208673        32.8897 
 443   0.0000       1.210459        32.9383 
 444   0.0000       1.216289        33.0969 
 445   0.0000       1.219273        33.1781 
 446   0.0000       1.222693        33.2712 
 447   0.0000       1.226798        33.3829 
 448   0.0000       1.231209        33.5029 
 449   0.0000       1.238003        33.6878 
 450   0.0000       1.247463        33.9452 
 451   0.0000       1.248589        33.9758 
 452   0.0000       1.251811        34.0635 
 453   0.0000       1.253226        34.1020 
 454   0.0000       1.257005        34.2048 
 455   0.0000       1.264618        34.4120 
 456   0.0000       1.269987        34.5581 
 457   0.0000       1.275278        34.7021 
 458   0.0000       1.277414        34.7602 
 459   0.0000       1.280968        34.8569 
 460   0.0000       1.284920        34.9644 
 461   0.0000       1.288953        35.0742 
 462   0.0000       1.290332        35.1117 
 463   0.0000       1.297901        35.3177 
 464   0.0000       1.302140        35.4330 
 465   0.0000       1.305502        35.5245 
 466   0.0000       1.311314        35.6827 
 467   0.0000       1.312769        35.7223 
 468   0.0000       1.322266        35.9807 
 469   0.0000       1.330111        36.1942 
 470   0.0000       1.336033        36.3553 
 471   0.0000       1.337402        36.3926 
 472   0.0000       1.348919        36.7059 
 473   0.0000       1.352785        36.8112 
 474   0.0000       1.354714        36.8636 
 475   0.0000       1.359697        36.9992 
 476   0.0000       1.363531        37.1036 
 477   0.0000       1.365403        37.1545 
 478   0.0000       1.374243        37.3951 
 479   0.0000       1.378587        37.5133 
 480   0.0000       1.395648        37.9775 
 481   0.0000       1.398366        38.0515 
 482   0.0000       1.407275        38.2939 
 483   0.0000       1.414410        38.4881 
 484   0.0000       1.422247        38.7013 
 485   0.0000       1.432467        38.9794 
 486   0.0000       1.440358        39.1941 
 487   0.0000       1.442166        39.2433 
 488   0.0000       1.444382        39.3036 
 489   0.0000       1.447441        39.3869 
 490   0.0000       1.454482        39.5785 
 491   0.0000       1.458027        39.6749 
 492   0.0000       1.459639        39.7188 
 493   0.0000       1.472075        40.0572 
 494   0.0000       1.476684        40.1826 
 495   0.0000       1.482449        40.3395 
 496   0.0000       1.484819        40.4040 
 497   0.0000       1.491648        40.5898 
 498   0.0000       1.501345        40.8537 
 499   0.0000       1.506513        40.9943 
 500   0.0000       1.513003        41.1709 
 501   0.0000       1.514152        41.2022 
 502   0.0000       1.519224        41.3402 
 503   0.0000       1.521179        41.3934 
 504   0.0000       1.530899        41.6579 
 505   0.0000       1.532861        41.7113 
 506   0.0000       1.536970        41.8231 
 507   0.0000       1.542625        41.9770 
 508   0.0000       1.547914        42.1209 
 509   0.0000       1.549433        42.1622 
 510   0.0000       1.555893        42.3380 
 511   0.0000       1.564015        42.5590 
 512   0.0000       1.571974        42.7756 
 513   0.0000       1.577191        42.9175 
 514   0.0000       1.581291        43.0291 
 515   0.0000       1.589295        43.2469 
 516   0.0000       1.590212        43.2719 
 517   0.0000       1.591054        43.2948 
 518   0.0000       1.596468        43.4421 
 519   0.0000       1.602762        43.6134 
 520   0.0000       1.607657        43.7466 
 521   0.0000       1.608714        43.7753 
 522   0.0000       1.612861        43.8882 
 523   0.0000       1.617335        44.0099 
 524   0.0000       1.619235        44.0616 
 525   0.0000       1.621815        44.1318 
 526   0.0000       1.628152        44.3043 
 527   0.0000       1.629576        44.3430 
 528   0.0000       1.633291        44.4441 
 529   0.0000       1.635322        44.4994 
 530   0.0000       1.637328        44.5539 
 531   0.0000       1.642738        44.7012 
 532   0.0000       1.645436        44.7746 
 533   0.0000       1.648467        44.8571 
 534   0.0000       1.652418        44.9646 
 535   0.0000       1.653985        45.0072 
 536   0.0000       1.659119        45.1469 
 537   0.0000       1.662667        45.2435 
 538   0.0000       1.667484        45.3746 
 539   0.0000       1.669151        45.4199 
 540   0.0000       1.673874        45.5484 
 541   0.0000       1.676165        45.6108 
 542   0.0000       1.677723        45.6532 
 543   0.0000       1.685792        45.8727 
 544   0.0000       1.686265        45.8856 
 545   0.0000       1.694130        46.0996 
 546   0.0000       1.697052        46.1791 
 547   0.0000       1.698359        46.2147 
 548   0.0000       1.703465        46.3536 
 549   0.0000       1.709640        46.5217 
 550   0.0000       1.715453        46.6798 
 551   0.0000       1.720287        46.8114 
 552   0.0000       1.723186        46.8903 
 553   0.0000       1.725924        46.9648 
 554   0.0000       1.727478        47.0071 
 555   0.0000       1.731624        47.1199 
 556   0.0000       1.736725        47.2587 
 557   0.0000       1.739606        47.3371 
 558   0.0000       1.743915        47.4543 
 559   0.0000       1.744404        47.4677 
 560   0.0000       1.751155        47.6513 
 561   0.0000       1.755288        47.7638 
 562   0.0000       1.760595        47.9082 
 563   0.0000       1.763675        47.9920 
 564   0.0000       1.769893        48.1612 
 565   0.0000       1.772418        48.2300 
 566   0.0000       1.780489        48.4496 
 567   0.0000       1.788584        48.6698 
 568   0.0000       1.791891        48.7598 
 569   0.0000       1.799572        48.9688 
 570   0.0000       1.802795        49.0565 
 571   0.0000       1.811746        49.3001 
 572   0.0000       1.819090        49.5000 
 573   0.0000       1.821714        49.5714 
 574   0.0000       1.833084        49.8807 
 575   0.0000       1.839334        50.0508 
 576   0.0000       1.845164        50.2095 
 577   0.0000       1.848606        50.3031 
 578   0.0000       1.859475        50.5989 
 579   0.0000       1.865232        50.7555 
 580   0.0000       1.873053        50.9684 
 581   0.0000       1.875896        51.0457 
 582   0.0000       1.876624        51.0655 
 583   0.0000       1.883965        51.2653 
 584   0.0000       1.888502        51.3888 
 585   0.0000       1.896068        51.5946 
 586   0.0000       1.901891        51.7531 
 587   0.0000       1.914715        52.1021 
 588   0.0000       1.917996        52.1913 
 589   0.0000       1.923926        52.3527 
 590   0.0000       1.928676        52.4819 
 591   0.0000       1.932686        52.5910 
 592   0.0000       1.938403        52.7466 
 593   0.0000       1.940099        52.7928 
 594   0.0000       1.948808        53.0298 
 595   0.0000       1.951328        53.0983 
 596   0.0000       1.955954        53.2242 
 597   0.0000       1.962153        53.3929 
 598   0.0000       1.967471        53.5376 
 599   0.0000       1.973976        53.7146 
 600   0.0000       1.979417        53.8627 
 601   0.0000       1.988462        54.1088 
 602   0.0000       1.994445        54.2716 
 603   0.0000       1.997992        54.3681 
 604   0.0000       2.003351        54.5139 
 605   0.0000       2.010481        54.7080 
 606   0.0000       2.018292        54.9205 
 607   0.0000       2.022923        55.0465 
 608   0.0000       2.024826        55.0983 
 609   0.0000       2.033663        55.3388 
 610   0.0000       2.034268        55.3552 
 611   0.0000       2.043314        55.6014 
 612   0.0000       2.053662        55.8830 
 613   0.0000       2.056612        55.9633 
 614   0.0000       2.057250        55.9806 
 615   0.0000       2.066415        56.2300 
 616   0.0000       2.072008        56.3822 
 617   0.0000       2.078779        56.5664 
 618   0.0000       2.083963        56.7075 
 619   0.0000       2.090911        56.8966 
 620   0.0000       2.107347        57.3438 
 621   0.0000       2.109432        57.4006 
 622   0.0000       2.116382        57.5897 
 623   0.0000       2.120481        57.7012 
 624   0.0000       2.123504        57.7835 
 625   0.0000       2.131131        57.9910 
 626   0.0000       2.136063        58.1252 
 627   0.0000       2.142292        58.2947 
 628   0.0000       2.144695        58.3601 
 629   0.0000       2.147594        58.4390 
 630   0.0000       2.153647        58.6037 
 631   0.0000       2.155871        58.6642 
 632   0.0000       2.162717        58.8505 
 633   0.0000       2.170265        59.0559 
 634   0.0000       2.178423        59.2779 
 635   0.0000       2.180599        59.3371 
 636   0.0000       2.185708        59.4761 
 637   0.0000       2.189849        59.5888 
 638   0.0000       2.199818        59.8601 
 639   0.0000       2.202968        59.9458 
 640   0.0000       2.213492        60.2322 
 641   0.0000       2.217090        60.3301 
 642   0.0000       2.219945        60.4078 
 643   0.0000       2.221901        60.4610 
 644   0.0000       2.226621        60.5894 
 645   0.0000       2.231880        60.7325 
 646   0.0000       2.240440        60.9655 
 647   0.0000       2.245110        61.0925 
 648   0.0000       2.254282        61.3421 
 649   0.0000       2.258332        61.4523 
 650   0.0000       2.265033        61.6347 
 651   0.0000       2.266767        61.6819 
 652   0.0000       2.267963        61.7144 
 653   0.0000       2.280925        62.0671 
 654   0.0000       2.283517        62.1377 
 655   0.0000       2.289674        62.3052 
 656   0.0000       2.293062        62.3974 
 657   0.0000       2.300282        62.5939 
 658   0.0000       2.306096        62.7521 
 659   0.0000       2.312971        62.9391 
 660   0.0000       2.316324        63.0304 
 661   0.0000       2.322261        63.1919 
 662   0.0000       2.327565        63.3363 
 663   0.0000       2.330822        63.4249 
 664   0.0000       2.338147        63.6242 
 665   0.0000       2.339388        63.6580 
 666   0.0000       2.342055        63.7306 
 667   0.0000       2.349969        63.9459 
 668   0.0000       2.357408        64.1483 
 669   0.0000       2.359951        64.2175 
 670   0.0000       2.362691        64.2921 
 671   0.0000       2.369420        64.4752 
 672   0.0000       2.376499        64.6678 
 673   0.0000       2.383313        64.8532 
 674   0.0000       2.392944        65.1153 
 675   0.0000       2.395732        65.1912 
 676   0.0000       2.405314        65.4519 
 677   0.0000       2.407883        65.5218 
 678   0.0000       2.416249        65.7495 
 679   0.0000       2.422462        65.9186 
 680   0.0000       2.430570        66.1392 
 681   0.0000       2.435486        66.2729 
 682   0.0000       2.437923        66.3393 
 683   0.0000       2.439714        66.3880 
 684   0.0000       2.445569        66.5473 
 685   0.0000       2.451464        66.7077 
 686   0.0000       2.459037        66.9138 
 687   0.0000       2.469158        67.1892 
 688   0.0000       2.474297        67.3290 
 689   0.0000       2.475082        67.3504 
 690   0.0000       2.480284        67.4920 
 691   0.0000       2.484001        67.5931 
 692   0.0000       2.495069        67.8943 
 693   0.0000       2.502731        68.1028 
 694   0.0000       2.507795        68.2406 
 695   0.0000       2.509521        68.2875 
 696   0.0000       2.514666        68.4275 
 697   0.0000       2.522060        68.6287 
 698   0.0000       2.526469        68.7487 
 699   0.0000       2.535040        68.9820 
 700   0.0000       2.539910        69.1145 
 701   0.0000       2.541989        69.1711 
 702   0.0000       2.545920        69.2780 
 703   0.0000       2.552269        69.4508 
 704   0.0000       2.555264        69.5323 
 705   0.0000       2.559836        69.6567 
 706   0.0000       2.564067        69.7718 
 707   0.0000       2.567693        69.8705 
 708   0.0000       2.576019        70.0970 
 709   0.0000       2.584096        70.3168 
 710   0.0000       2.585669        70.3596 
 711   0.0000       2.586483        70.3818 
 712   0.0000       2.592120        70.5352 
 713   0.0000       2.598633        70.7124 
 714   0.0000       2.603406        70.8423 
 715   0.0000       2.609573        71.0101 
 716   0.0000       2.610536        71.0363 
 717   0.0000       2.619593        71.2827 
 718   0.0000       2.621878        71.3449 
 719   0.0000       2.623962        71.4016 
 720   0.0000       2.628169        71.5161 
 721   0.0000       2.629650        71.5564 
 722   0.0000       2.633608        71.6641 
 723   0.0000       2.638386        71.7941 
 724   0.0000       2.642718        71.9120 
 725   0.0000       2.645774        71.9952 
 726   0.0000       2.653208        72.1975 
 727   0.0000       2.653636        72.2091 
 728   0.0000       2.660644        72.3998 
 729   0.0000       2.663885        72.4880 
 730   0.0000       2.669413        72.6384 
 731   0.0000       2.670290        72.6623 
 732   0.0000       2.676075        72.8197 
 733   0.0000       2.679728        72.9191 
 734   0.0000       2.681703        72.9728 
 735   0.0000       2.686426        73.1014 
 736   0.0000       2.689914        73.1963 
 737   0.0000       2.694843        73.3304 
 738   0.0000       2.696077        73.3640 
 739   0.0000       2.700477        73.4837 
 740   0.0000       2.704256        73.5865 
 741   0.0000       2.708764        73.7092 
 742   0.0000       2.714382        73.8621 
 743   0.0000       2.716625        73.9231 
 744   0.0000       2.717669        73.9515 
 745   0.0000       2.720870        74.0386 
 746   0.0000       2.725456        74.1634 
 747   0.0000       2.727762        74.2262 
 748   0.0000       2.729763        74.2806 
 749   0.0000       2.733849        74.3918 
 750   0.0000       2.739488        74.5452 
 751   0.0000       2.739768        74.5529 
 752   0.0000       2.746427        74.7341 
 753   0.0000       2.748584        74.7928 
 754   0.0000       2.751727        74.8783 
 755   0.0000       2.753843        74.9359 
 756   0.0000       2.758048        75.0503 
 757   0.0000       2.765622        75.2564 
 758   0.0000       2.768215        75.3269 
 759   0.0000       2.773775        75.4783 
 760   0.0000       2.780229        75.6539 
 761   0.0000       2.782436        75.7139 
 762   0.0000       2.792546        75.9890 
 763   0.0000       2.793811        76.0235 
 764   0.0000       2.797929        76.1355 
 765   0.0000       2.801589        76.2351 
 766   0.0000       2.806051        76.3565 
 767   0.0000       2.811737        76.5112 
 768   0.0000       2.812555        76.5335 
 769   0.0000       2.818974        76.7082 
 770   0.0000       2.824658        76.8628 
 771   0.0000       2.830636        77.0255 
 772   0.0000       2.833572        77.1054 
 773   0.0000       2.838441        77.2379 
 774   0.0000       2.842003        77.3348 
 775   0.0000       2.849378        77.5355 
 776   0.0000       2.855355        77.6982 
 777   0.0000       2.856060        77.7173 
 778   0.0000       2.859932        77.8227 
 779   0.0000       2.863579        77.9219 
 780   0.0000       2.870935        78.1221 
 781   0.0000       2.872290        78.1590 
 782   0.0000       2.876586        78.2759 
 783   0.0000       2.881100        78.3987 
 784   0.0000       2.882874        78.4470 
 785   0.0000       2.890067        78.6427 
 786   0.0000       2.893378        78.7328 
 787   0.0000       2.897727        78.8512 
 788   0.0000       2.898902        78.8831 
 789   0.0000       2.904533        79.0364 
 790   0.0000       2.905990        79.0760 
 791   0.0000       2.910504        79.1988 
 792   0.0000       2.916228        79.3546 
 793   0.0000       2.920443        79.4693 
 794   0.0000       2.924205        79.5717 
 795   0.0000       2.927812        79.6698 
 796   0.0000       2.936735        79.9126 
 797   0.0000       2.941507        80.0425 
 798   0.0000       2.944412        80.1215 
 799   0.0000       2.957858        80.4874 
 800   0.0000       2.959298        80.5266 
 801   0.0000       2.965011        80.6820 
 802   0.0000       2.967347        80.7456 
 803   0.0000       2.971678        80.8635 
 804   0.0000       2.976823        81.0035 
 805   0.0000       2.990397        81.3728 
 806   0.0000       2.994677        81.4893 
 807   0.0000       2.995671        81.5163 
 808   0.0000       3.006846        81.8205 
 809   0.0000       3.015864        82.0658 
 810   0.0000       3.016404        82.0805 
 811   0.0000       3.023792        82.2816 
 812   0.0000       3.026888        82.3658 
 813   0.0000       3.030388        82.4610 
 814   0.0000       3.033679        82.5506 
 815   0.0000       3.042693        82.7959 
 816   0.0000       3.045344        82.8680 
 817   0.0000       3.051717        83.0415 
 818   0.0000       3.060952        83.2927 
 819   0.0000       3.066016        83.4306 
 820   0.0000       3.073584        83.6365 
 821   0.0000       3.080164        83.8155 
 822   0.0000       3.084376        83.9301 
 823   0.0000       3.087843        84.0245 
 824   0.0000       3.101395        84.3932 
 825   0.0000       3.106709        84.5378 
 826   0.0000       3.109045        84.6014 
 827   0.0000       3.116576        84.8063 
 828   0.0000       3.122386        84.9644 
 829   0.0000       3.125204        85.0411 
 830   0.0000       3.127780        85.1112 
 831   0.0000       3.138160        85.3937 
 832   0.0000       3.141855        85.4942 
 833   0.0000       3.144592        85.5687 
 834   0.0000       3.148253        85.6683 
 835   0.0000       3.148903        85.6860 
 836   0.0000       3.150747        85.7362 
 837   0.0000       3.159486        85.9740 
 838   0.0000       3.160367        85.9980 
 839   0.0000       3.169578        86.2486 
 840   0.0000       3.171461        86.2999 
 841   0.0000       3.176329        86.4323 
 842   0.0000       3.182202        86.5921 
 843   0.0000       3.183844        86.6368 
 844   0.0000       3.187608        86.7392 
 845   0.0000       3.191369        86.8416 
 846   0.0000       3.195372        86.9505 
 847   0.0000       3.198453        87.0343 
 848   0.0000       3.200452        87.0887 
 849   0.0000       3.208003        87.2942 
 850   0.0000       3.213338        87.4394 
 851   0.0000       3.215264        87.4918 
 852   0.0000       3.220986        87.6475 
 853   0.0000       3.226225        87.7900 
 854   0.0000       3.230158        87.8971 
 855   0.0000       3.233684        87.9930 
 856   0.0000       3.236185        88.0611 
 857   0.0000       3.242330        88.2283 
 858   0.0000       3.245372        88.3111 
 859   0.0000       3.247436        88.3672 
 860   0.0000       3.249976        88.4363 
 861   0.0000       3.252330        88.5004 
 862   0.0000       3.258042        88.6558 
 863   0.0000       3.262913        88.7884 
 864   0.0000       3.265464        88.8578 
 865   0.0000       3.268241        88.9334 
 866   0.0000       3.274600        89.1064 
 867   0.0000       3.275828        89.1398 
 868   0.0000       3.277193        89.1770 
 869   0.0000       3.285449        89.4016 
 870   0.0000       3.288557        89.4862 
 871   0.0000       3.289309        89.5067 
 872   0.0000       3.295748        89.6819 
 873   0.0000       3.303223        89.8853 
 874   0.0000       3.305635        89.9509 
 875   0.0000       3.314894        90.2029 
 876   0.0000       3.315289        90.2136 
 877   0.0000       3.320827        90.3643 
 878   0.0000       3.324376        90.4609 
 879   0.0000       3.329828        90.6092 
 880   0.0000       3.337562        90.8197 
 881   0.0000       3.339984        90.8856 
 882   0.0000       3.342199        90.9459 
 883   0.0000       3.350625        91.1751 
 884   0.0000       3.352255        91.2195 
 885   0.0000       3.357953        91.3745 
 886   0.0000       3.359741        91.4232 
 887   0.0000       3.362100        91.4874 
 888   0.0000       3.364001        91.5391 
 889   0.0000       3.365076        91.5684 
 890   0.0000       3.368866        91.6715 
 891   0.0000       3.373737        91.8040 
 892   0.0000       3.376348        91.8751 
 893   0.0000       3.379124        91.9506 
 894   0.0000       3.382901        92.0534 
 895   0.0000       3.383431        92.0678 
 896   0.0000       3.387914        92.1898 
 897   0.0000       3.390088        92.2490 
 898   0.0000       3.392268        92.3083 
 899   0.0000       3.395869        92.4063 
 900   0.0000       3.400088        92.5211 
 901   0.0000       3.402240        92.5797 
 902   0.0000       3.404017        92.6280 
 903   0.0000       3.407726        92.7289 
 904   0.0000       3.413656        92.8903 
 905   0.0000       3.416104        92.9569 
 906   0.0000       3.421988        93.1170 
 907   0.0000       3.424477        93.1848 
 908   0.0000       3.430525        93.3493 
 909   0.0000       3.431100        93.3650 
 910   0.0000       3.432350        93.3990 
 911   0.0000       3.438498        93.5663 
 912   0.0000       3.443636        93.7061 
 913   0.0000       3.447863        93.8211 
 914   0.0000       3.451871        93.9302 
 915   0.0000       3.455082        94.0176 
 916   0.0000       3.463712        94.2524 
 917   0.0000       3.468616        94.3858 
 918   0.0000       3.471608        94.4673 
 919   0.0000       3.472554        94.4930 
 920   0.0000       3.476756        94.6073 
 921   0.0000       3.480570        94.7111 
 922   0.0000       3.488064        94.9151 
 923   0.0000       3.491507        95.0087 
 924   0.0000       3.496720        95.1506 
 925   0.0000       3.498734        95.2054 
 926   0.0000       3.501684        95.2857 
 927   0.0000       3.506898        95.4275 
 928   0.0000       3.514426        95.6324 
 929   0.0000       3.516813        95.6973 
 930   0.0000       3.517167        95.7070 
 931   0.0000       3.523577        95.8814 
 932   0.0000       3.529152        96.0331 
 933   0.0000       3.532613        96.1273 
 934   0.0000       3.542205        96.3883 
 935   0.0000       3.544941        96.4627 
 936   0.0000       3.549714        96.5926 
 937   0.0000       3.553072        96.6840 
 938   0.0000       3.559364        96.8552 
 939   0.0000       3.561917        96.9247 
 940   0.0000       3.569507        97.1312 
 941   0.0000       3.572077        97.2011 
 942   0.0000       3.573873        97.2500 
 943   0.0000       3.580809        97.4388 
 944   0.0000       3.585421        97.5643 
 945   0.0000       3.589155        97.6659 
 946   0.0000       3.597878        97.9033 
 947   0.0000       3.603495        98.0561 
 948   0.0000       3.604200        98.0753 
 949   0.0000       3.614721        98.3616 
 950   0.0000       3.619055        98.4795 
 951   0.0000       3.621313        98.5409 
 952   0.0000       3.625920        98.6663 
 953   0.0000       3.634537        98.9008 
 954   0.0000       3.636584        98.9565 
 955   0.0000       3.643939        99.1566 
 956   0.0000       3.654798        99.4521 
 957   0.0000       3.660734        99.6136 
 958   0.0000       3.664054        99.7040 
 959   0.0000       3.664965        99.7288 
 960   0.0000       3.669751        99.8590 
 961   0.0000       3.683945       100.2452 
 962   0.0000       3.692625       100.4814 
 963   0.0000       3.696550       100.5882 
 964   0.0000       3.707055       100.8741 
 965   0.0000       3.713308       101.0442 
 966   0.0000       3.714165       101.0676 
 967   0.0000       3.724528       101.3495 
 968   0.0000       3.728871       101.4678 
 969   0.0000       3.731259       101.5327 
 970   0.0000       3.738964       101.7424 
 971   0.0000       3.742898       101.8494 
 972   0.0000       3.748942       102.0139 
 973   0.0000       3.755929       102.2040 
 974   0.0000       3.756314       102.2145 
 975   0.0000       3.764469       102.4364 
 976   0.0000       3.770455       102.5993 
 977   0.0000       3.777853       102.8006 
 978   0.0000       3.788003       103.0768 
 979   0.0000       3.793304       103.2210 
 980   0.0000       3.804655       103.5299 
 981   0.0000       3.812952       103.7557 
 982   0.0000       3.817525       103.8801 
 983   0.0000       3.823613       104.0458 
 984   0.0000       3.835629       104.3728 
 985   0.0000       3.842032       104.5470 
 986   0.0000       3.843853       104.5966 
 987   0.0000       3.852804       104.8401 
 988   0.0000       3.863127       105.1210 
 989   0.0000       3.868238       105.2601 
 990   0.0000       3.883457       105.6742 
 991   0.0000       3.883757       105.6824 
 992   0.0000       3.907078       106.3170 
 993   0.0000       3.922744       106.7433 
 994   0.0000       3.927540       106.8738 
 995   0.0000       3.940488       107.2261 
 996   0.0000       3.941099       107.2428 
 997   0.0000       3.947869       107.4270 
 998   0.0000       3.954355       107.6035 
 999   0.0000       3.968944       108.0004 
 1000   0.0000       3.975492       108.1786 
 1001   0.0000       3.982983       108.3825 
 1002   0.0000       3.991464       108.6133 
 1003   0.0000       4.001132       108.8763 
 1004   0.0000       4.006084       109.0111 
 1005   0.0000       4.010188       109.1228 
 1006   0.0000       4.023491       109.4847 
 1007   0.0000       4.024575       109.5143 
 1008   0.0000       4.030461       109.6744 
 1009   0.0000       4.046909       110.1220 
 1010   0.0000       4.054127       110.3184 
 1011   0.0000       4.068355       110.7056 
 1012   0.0000       4.077661       110.9588 
 1013   0.0000       4.083947       111.1298 
 1014   0.0000       4.090785       111.3159 
 1015   0.0000       4.104345       111.6849 
 1016   0.0000       4.106620       111.7468 
 1017   0.0000       4.108739       111.8045 
 1018   0.0000       4.115251       111.9817 
 1019   0.0000       4.122679       112.1838 
 1020   0.0000       4.128494       112.3420 
 1021   0.0000       4.134969       112.5182 
 1022   0.0000       4.142123       112.7129 
 1023   0.0000       4.150106       112.9301 
 1024   0.0000       4.157206       113.1233 
 1025   0.0000       4.158678       113.1634 
 1026   0.0000       4.159361       113.1820 
 1027   0.0000       4.165275       113.3429 
 1028   0.0000       4.170261       113.4786 
 1029   0.0000       4.180979       113.7702 
 1030   0.0000       4.190054       114.0172 
 1031   0.0000       4.193212       114.1031 
 1032   0.0000       4.196046       114.1802 
 1033   0.0000       4.201828       114.3375 
 1034   0.0000       4.208959       114.5316 
 1035   0.0000       4.213061       114.6432 
 1036   0.0000       4.218218       114.7836 
 1037   0.0000       4.226658       115.0132 
 1038   0.0000       4.228289       115.0576 
 1039   0.0000       4.232298       115.1667 
 1040   0.0000       4.237252       115.3015 
 1041   0.0000       4.239005       115.3492 
 1042   0.0000       4.244924       115.5103 
 1043   0.0000       4.249552       115.6362 
 1044   0.0000       4.253133       115.7336 
 1045   0.0000       4.257859       115.8622 
 1046   0.0000       4.265172       116.0612 
 1047   0.0000       4.274046       116.3027 
 1048   0.0000       4.279452       116.4498 
 1049   0.0000       4.280865       116.4883 
 1050   0.0000       4.290683       116.7554 
 1051   0.0000       4.295885       116.8970 
 1052   0.0000       4.298851       116.9777 
 1053   0.0000       4.305094       117.1476 
 1054   0.0000       4.306831       117.1948 
 1055   0.0000       4.318544       117.5136 
 1056   0.0000       4.323282       117.6425 
 1057   0.0000       4.329471       117.8109 
 1058   0.0000       4.338617       118.0598 
 1059   0.0000       4.343591       118.1951 
 1060   0.0000       4.353597       118.4674 
 1061   0.0000       4.361449       118.6811 
 1062   0.0000       4.374765       119.0434 
 1063   0.0000       4.376900       119.1015 
 1064   0.0000       4.383992       119.2945 
 1065   0.0000       4.388285       119.4113 
 1066   0.0000       4.399232       119.7092 
 1067   0.0000       4.406346       119.9028 
 1068   0.0000       4.419341       120.2564 
 1069   0.0000       4.437672       120.7552 
 1070   0.0000       4.439743       120.8115 
 1071   0.0000       4.444565       120.9428 
 1072   0.0000       4.450820       121.1130 
 1073   0.0000       4.457897       121.3055 
 1074   0.0000       4.468816       121.6027 
 1075   0.0000       4.471943       121.6877 
 1076   0.0000       4.484492       122.0292 
 1077   0.0000       4.492410       122.2447 
 1078   0.0000       4.498319       122.4055 
 1079   0.0000       4.507855       122.6650 
 1080   0.0000       4.516796       122.9083 
 1081   0.0000       4.522904       123.0745 
 1082   0.0000       4.524051       123.1057 
 1083   0.0000       4.534324       123.3852 
 1084   0.0000       4.544276       123.6560 
 1085   0.0000       4.548129       123.7609 
 1086   0.0000       4.566297       124.2553 
 1087   0.0000       4.586603       124.8078 
 1088   0.0000       4.593299       124.9900 
 1089   0.0000       4.605671       125.3267 
 1090   0.0000       4.618295       125.6702 
 1091   0.0000       4.633150       126.0744 
 1092   0.0000       4.641993       126.3150 
 1093   0.0000       4.663849       126.9098 
 1094   0.0000       4.671215       127.1102 
 1095   0.0000       4.678384       127.3053 
 1096   0.0000       4.693251       127.7099 
 1097   0.0000       4.695788       127.7789 
 1098   0.0000       4.706430       128.0685 
 1099   0.0000       4.714107       128.2774 
 1100   0.0000       4.719263       128.4177 
 1101   0.0000       4.734330       128.8277 
 1102   0.0000       4.745092       129.1205 
 1103   0.0000       4.749773       129.2479 
 1104   0.0000       4.752480       129.3215 
 1105   0.0000       4.769063       129.7728 
 1106   0.0000       4.776702       129.9807 
 1107   0.0000       4.797972       130.5595 
 1108   0.0000       4.803460       130.7088 
 1109   0.0000       4.818192       131.1097 
 1110   0.0000       4.841279       131.7379 
 1111   0.0000       4.866107       132.4135 
 1112   0.0000       4.879647       132.7819 
 1113   0.0000       4.883385       132.8837 
 1114   0.0000       4.890159       133.0680 
 1115   0.0000       4.894296       133.1806 
 1116   0.0000       4.908549       133.5684 
 1117   0.0000       4.917328       133.8073 
 1118   0.0000       4.922790       133.9559 
 1119   0.0000       4.953600       134.7943 
 1120   0.0000       4.959451       134.9535 
 1121   0.0000       4.968330       135.1951 
 1122   0.0000       4.975049       135.3780 
 1123   0.0000       4.986779       135.6972 
 1124   0.0000       5.008036       136.2756 
 1125   0.0000       5.017242       136.5261 
 1126   0.0000       5.029802       136.8679 
 1127   0.0000       5.050638       137.4349 
 1128   0.0000       5.067949       137.9059 
 1129   0.0000       5.095641       138.6594 
 1130   0.0000       5.115847       139.2093 
 1131   0.0000       5.126590       139.5016 
 1132   0.0000       5.128650       139.5577 
 1133   0.0000       5.150378       140.1489 
 1134   0.0000       5.163420       140.5038 
 1135   0.0000       5.168007       140.6286 
 1136   0.0000       5.188826       141.1951 
 1137   0.0000       5.210401       141.7822 
 1138   0.0000       5.224901       142.1768 
 1139   0.0000       5.237415       142.5173 
 1140   0.0000       5.241859       142.6382 
 1141   0.0000       5.249862       142.8560 
 1142   0.0000       5.263455       143.2259 
 1143   0.0000       5.277831       143.6171 
 1144   0.0000       5.291623       143.9924 
 1145   0.0000       5.294218       144.0630 
 1146   0.0000       5.304018       144.3297 
 1147   0.0000       5.332627       145.1081 
 1148   0.0000       5.346939       145.4976 
 1149   0.0000       5.356539       145.7588 
 1150   0.0000       5.368631       146.0879 
 1151   0.0000       5.381083       146.4267 
 1152   0.0000       5.390851       146.6925 
 1153   0.0000       5.407961       147.1581 
 1154   0.0000       5.432538       147.8269 
 1155   0.0000       5.447646       148.2380 
 1156   0.0000       5.483992       149.2270 
 1157   0.0000       5.496643       149.5713 
 1158   0.0000       5.520796       150.2285 
 1159   0.0000       5.526638       150.3875 
 1160   0.0000       5.547057       150.9431 
 1161   0.0000       5.566382       151.4690 
 1162   0.0000       5.592624       152.1830 
 1163   0.0000       5.619244       152.9074 
 1164   0.0000       5.623387       153.0201 
 1165   0.0000       5.646829       153.6580 
 1166   0.0000       5.687954       154.7771 
 1167   0.0000       5.691748       154.8803 
 1168   0.0000       5.707912       155.3202 
 1169   0.0000       5.730127       155.9247 
 1170   0.0000       5.745578       156.3451 
 1171   0.0000       5.795374       157.7001 
 1172   0.0000       5.889034       160.2488 
 1173   0.0000       5.953310       161.9978 
 1174   0.0000       5.978924       162.6948 
 1175   0.0000       6.008927       163.5112 
 1176   0.0000       6.039503       164.3432 
 1177   0.0000       6.132692       166.8790 
 1178   0.0000       6.175775       168.0514 
 1179   0.0000       6.189470       168.4240 
 1180   0.0000       6.366991       173.2546 
 1181   0.0000       6.391709       173.9272 
 1182   0.0000       6.480422       176.3412 
 1183   0.0000       6.607714       179.8050 
 1184   0.0000       6.622653       180.2116 
 1185   0.0000       6.647171       180.8787 
 1186   0.0000       6.702024       182.3713 
 1187   0.0000       6.751480       183.7171 
 1188   0.0000       6.891867       187.5372 
 1189   0.0000       6.917766       188.2420 
 1190   0.0000       7.121347       193.7817 
 1191   0.0000       7.132411       194.0828 
 1192   0.0000       7.162323       194.8967 
 1193   0.0000       7.203365       196.0135 
 1194   0.0000      22.267629       605.9330 
 1195   0.0000      22.305704       606.9691 
 1196   0.0000      22.461041       611.1960 
 1197   0.0000      22.499971       612.2553 
 1198   0.0000      22.537360       613.2727 
 1199   0.0000      22.547261       613.5422 
 1200   0.0000      22.562922       613.9683 
 1201   0.0000      22.591806       614.7543 
 1202   0.0000      22.644381       616.1849 
 1203   0.0000      22.691856       617.4768 
 1204   0.0000      22.696864       617.6131 
 1205   0.0000      22.704885       617.8313 
 1206   0.0000      22.711274       618.0052 
 1207   0.0000      22.748521       619.0187 
 1208   0.0000      22.822132       621.0218 
 1209   0.0000      22.832684       621.3089 
 1210   0.0000      22.842174       621.5672 
 1211   0.0000      22.880962       622.6226 
 1212   0.0000      22.891111       622.8988 
 1213   0.0000      22.896426       623.0434 
 1214   0.0000      22.928554       623.9177 
 1215   0.0000      22.951200       624.5339 
 1216   0.0000      23.002761       625.9369 
 1217   0.0000      23.046911       627.1383 
 1218   0.0000      23.275369       633.3550 
 1219   0.0000      23.321776       634.6178 
 1220   0.0000      23.441427       637.8736 
 1221   0.0000      23.532695       640.3572 
 1222   0.0000      23.570542       641.3871 
 1223   0.0000      32.910320       895.5353 
 1224   0.0000      33.235842       904.3932 
 1225   0.0000      44.145095      1201.2491 
 1226   0.0000      44.213532      1203.1114 

                    ********************************
                    * MULLIKEN POPULATION ANALYSIS *
                    ********************************

-----------------------
MULLIKEN ATOMIC CHARGES
-----------------------
   0 O :   -0.521417
   1 O :   -0.509948
   2 N :   -0.195727
   3 H :    0.266986
   4 N :    0.117597
   5 C :    0.198507
   6 C :    0.066465
   7 H :    0.142621
   8 C :    0.204425
   9 C :   -0.243555
  10 H :    0.170516
  11 C :   -0.185925
  12 H :    0.156352
  13 C :   -0.142643
  14 H :    0.157091
  15 C :   -0.174167
  16 H :    0.158192
  17 C :   -0.246253
  18 H :    0.155525
  19 C :    0.133131
  20 C :   -0.447155
  21 H :    0.147334
  22 H :    0.150088
  23 H :    0.152537
  24 C :   -0.426678
  25 H :    0.140078
  26 H :    0.144273
  27 H :    0.135826
  28 C :   -0.430983
  29 H :    0.143490
  30 H :    0.149014
  31 H :    0.139280
  32 C :    0.027427
  33 C :   -0.021831
  34 C :   -0.210313
  35 H :    0.167030
  36 C :   -0.183341
  37 H :    0.156492
  38 C :   -0.120293
  39 H :    0.155090
  40 C :   -0.235871
  41 H :    0.143812
  42 C :    0.198976
  43 C :   -0.451747
  44 H :    0.142018
  45 H :    0.145053
  46 H :    0.144983
  47 C :   -0.516870
  48 H :    0.146352
  49 H :    0.128205
  50 H :    0.144523
  51 C :   -0.443606
  52 H :    0.138960
  53 H :    0.146570
  54 H :    0.140490
  55 C :    0.341945
  56 C :    0.113126
  57 C :   -0.181369
  58 H :    0.161912
  59 C :   -0.173140
  60 H :    0.160363
  61 C :   -0.146196
  62 H :    0.159575
  63 C :   -0.143813
  64 H :    0.160915
  65 C :   -0.267737
  66 H :    0.167439
Sum of atomic charges:   -0.0000000

--------------------------------
MULLIKEN REDUCED ORBITAL CHARGES
--------------------------------
  0 O s       :     3.835825  s :     3.835825
      pz      :     1.425551  p :     4.654602
      px      :     1.493028
      py      :     1.736023
      dz2     :     0.008639  d :     0.029182
      dxz     :     0.007016
      dyz     :     0.006671
      dx2y2   :     0.003524
      dxy     :     0.003332
      f0      :     0.000381  f :     0.001809
      f+1     :     0.000268
      f-1     :     0.000346
      f+2     :     0.000322
      f-2     :     0.000316
      f+3     :     0.000083
      f-3     :     0.000092
  1 O s       :     3.845216  s :     3.845216
      pz      :     1.527920  p :     4.633676
      px      :     1.584101
      py      :     1.521654
      dz2     :     0.003858  d :     0.029310
      dxz     :     0.005233
      dyz     :     0.005115
      dx2y2   :     0.007467
      dxy     :     0.007637
      f0      :     0.000132  f :     0.001745
      f+1     :     0.000143
      f-1     :     0.000153
      f+2     :     0.000083
      f-2     :     0.000374
      f+3     :     0.000433
      f-3     :     0.000427
  2 N s       :     3.429062  s :     3.429062
      pz      :     1.207377  p :     3.702440
      px      :     1.469504
      py      :     1.025558
      dz2     :     0.011411  d :     0.060071
      dxz     :     0.006741
      dyz     :     0.016248
      dx2y2   :     0.012486
      dxy     :     0.013185
      f0      :     0.000309  f :     0.004155
      f+1     :     0.000496
      f-1     :     0.000587
      f+2     :     0.000789
      f-2     :     0.000476
      f+3     :     0.000808
      f-3     :     0.000690
  3 H s       :     0.683102  s :     0.683102
      pz      :     0.026115  p :     0.049913
      px      :     0.016524
      py      :     0.007274
  4 N s       :     3.350550  s :     3.350550
      pz      :     1.444791  p :     3.442983
      px      :     0.998288
      py      :     0.999904
      dz2     :     0.009046  d :     0.084309
      dxz     :     0.013492
      dyz     :     0.013157
      dx2y2   :     0.026276
      dxy     :     0.022339
      f0      :     0.000603  f :     0.004560
      f+1     :     0.000523
      f-1     :     0.000753
      f+2     :     0.000560
      f-2     :     0.000586
      f+3     :     0.000731
      f-3     :     0.000804
  5 C s       :     3.137769  s :     3.137769
      pz      :     0.792917  p :     2.394009
      px      :     0.774091
      py      :     0.827001
      dz2     :     0.057413  d :     0.248013
      dxz     :     0.029725
      dyz     :     0.067053
      dx2y2   :     0.038134
      dxy     :     0.055688
      f0      :     0.004683  f :     0.021703
      f+1     :     0.002311
      f-1     :     0.002757
      f+2     :     0.004827
      f-2     :     0.002043
      f+3     :     0.003387
      f-3     :     0.001694
  6 C s       :     3.072274  s :     3.072274
      pz      :     1.022416  p :     2.709200
      px      :     0.772836
      py      :     0.913949
      dz2     :     0.015168  d :     0.143142
      dxz     :     0.037828
      dyz     :     0.025840
      dx2y2   :     0.029767
      dxy     :     0.034538
      f0      :     0.000987  f :     0.008918
      f+1     :     0.001335
      f-1     :     0.000893
      f+2     :     0.001701
      f-2     :     0.000770
      f+3     :     0.001652
      f-3     :     0.001581
  7 H s       :     0.834202  s :     0.834202
      pz      :     0.011453  p :     0.023177
      px      :     0.006342
      py      :     0.005382
  8 C s       :     3.219605  s :     3.219605
      pz      :     0.817023  p :     2.422239
      px      :     0.921402
      py      :     0.683813
      dz2     :     0.033592  d :     0.143846
      dxz     :     0.021975
      dyz     :     0.036920
      dx2y2   :     0.026552
      dxy     :     0.024806
      f0      :     0.001637  f :     0.009885
      f+1     :     0.001176
      f-1     :     0.001272
      f+2     :     0.002266
      f-2     :     0.001195
      f+3     :     0.001215
      f-3     :     0.001122
  9 C s       :     3.261933  s :     3.261933
      pz      :     0.930581  p :     2.877765
      px      :     0.976496
      py      :     0.970688
      dz2     :     0.016126  d :     0.096623
      dxz     :     0.012633
      dyz     :     0.029460
      dx2y2   :     0.017205
      dxy     :     0.021198
      f0      :     0.001246  f :     0.007234
      f+1     :     0.000732
      f-1     :     0.000727
      f+2     :     0.001433
      f-2     :     0.001084
      f+3     :     0.000972
      f-3     :     0.001040
 10 H s       :     0.806610  s :     0.806610
      pz      :     0.008980  p :     0.022874
      px      :     0.007867
      py      :     0.006027
 11 C s       :     3.221146  s :     3.221146
      pz      :     0.973423  p :     2.864695
      px      :     0.950767
      py      :     0.940505
      dz2     :     0.016163  d :     0.092939
      dxz     :     0.009089
      dyz     :     0.028892
      dx2y2   :     0.017222
      dxy     :     0.021572
      f0      :     0.000898  f :     0.007145
      f+1     :     0.000913
      f-1     :     0.000819
      f+2     :     0.001537
      f-2     :     0.000855
      f+3     :     0.001164
      f-3     :     0.000959
 12 H s       :     0.821437  s :     0.821437
      pz      :     0.010279  p :     0.022211
      px      :     0.005513
      py      :     0.006419
 13 C s       :     3.180135  s :     3.180135
      pz      :     0.933177  p :     2.861367
      px      :     0.947520
      py      :     0.980670
      dz2     :     0.028695  d :     0.093992
      dxz     :     0.017346
      dyz     :     0.017116
      dx2y2   :     0.018946
      dxy     :     0.011888
      f0      :     0.001189  f :     0.007150
      f+1     :     0.001061
      f-1     :     0.000950
      f+2     :     0.001628
      f-2     :     0.000975
      f+3     :     0.000676
      f-3     :     0.000672
 14 H s       :     0.820762  s :     0.820762
      pz      :     0.004078  p :     0.022147
      px      :     0.004905
      py      :     0.013165
 15 C s       :     3.197350  s :     3.197350
      pz      :     0.974038  p :     2.875951
      px      :     0.963559
      py      :     0.938354
      dz2     :     0.016007  d :     0.093686
      dxz     :     0.012766
      dyz     :     0.028111
      dx2y2   :     0.015651
      dxy     :     0.021151
      f0      :     0.001251  f :     0.007179
      f+1     :     0.000773
      f-1     :     0.000695
      f+2     :     0.001453
      f-2     :     0.001024
      f+3     :     0.000977
      f-3     :     0.001007
 16 H s       :     0.819600  s :     0.819600
      pz      :     0.008528  p :     0.022208
      px      :     0.007913
      py      :     0.005767
 17 C s       :     3.264059  s :     3.264059
      pz      :     0.945831  p :     2.877842
      px      :     0.970288
      py      :     0.961723
      dz2     :     0.015727  d :     0.097082
      dxz     :     0.008921
      dyz     :     0.030552
      dx2y2   :     0.019383
      dxy     :     0.022500
      f0      :     0.000872  f :     0.007270
      f+1     :     0.000904
      f-1     :     0.000863
      f+2     :     0.001534
      f-2     :     0.000890
      f+3     :     0.001206
      f-3     :     0.001001
 18 H s       :     0.822165  s :     0.822165
      pz      :     0.010180  p :     0.022310
      px      :     0.005656
      py      :     0.006474
 19 C s       :     3.060706  s :     3.060706
      pz      :     0.853212  p :     2.587019
      px      :     0.902851
      py      :     0.830956
      dz2     :     0.039573  d :     0.206148
      dxz     :     0.040947
      dyz     :     0.044771
      dx2y2   :     0.039730
      dxy     :     0.041127
      f0      :     0.001699  f :     0.012996
      f+1     :     0.001062
      f-1     :     0.002528
      f+2     :     0.002459
      f-2     :     0.001772
      f+3     :     0.001498
      f-3     :     0.001977
 20 C s       :     3.272688  s :     3.272688
      pz      :     1.060749  p :     3.113561
      px      :     1.084727
      py      :     0.968085
      dz2     :     0.012681  d :     0.057458
      dxz     :     0.007436
      dyz     :     0.012370
      dx2y2   :     0.016219
      dxy     :     0.008752
      f0      :     0.000279  f :     0.003448
      f+1     :     0.000409
      f-1     :     0.000593
      f+2     :     0.000785
      f-2     :     0.000245
      f+3     :     0.000728
      f-3     :     0.000410
 21 H s       :     0.831613  s :     0.831613
      pz      :     0.010846  p :     0.021053
      px      :     0.005825
      py      :     0.004382
 22 H s       :     0.828498  s :     0.828498
      pz      :     0.006634  p :     0.021414
      px      :     0.005022
      py      :     0.009758
 23 H s       :     0.826348  s :     0.826348
      pz      :     0.004717  p :     0.021115
      px      :     0.012130
      py      :     0.004268
 24 C s       :     3.265224  s :     3.265224
      pz      :     1.081606  p :     3.102039
      px      :     0.931898
      py      :     1.088534
      dz2     :     0.005005  d :     0.056074
      dxz     :     0.018436
      dyz     :     0.008840
      dx2y2   :     0.009308
      dxy     :     0.014486
      f0      :     0.000453  f :     0.003342
      f+1     :     0.000560
      f-1     :     0.000076
      f+2     :     0.000952
      f-2     :     0.000033
      f+3     :     0.000600
      f-3     :     0.000668
 25 H s       :     0.838201  s :     0.838201
      pz      :     0.006132  p :     0.021722
      px      :     0.005254
      py      :     0.010336
 26 H s       :     0.834343  s :     0.834343
      pz      :     0.007015  p :     0.021384
      px      :     0.005320
      py      :     0.009049
 27 H s       :     0.842993  s :     0.842993
      pz      :     0.010193  p :     0.021182
      px      :     0.006422
      py      :     0.004567
 28 C s       :     3.265770  s :     3.265770
      pz      :     0.964772  p :     3.105693
      px      :     1.052712
      py      :     1.088209
      dz2     :     0.010812  d :     0.056175
      dxz     :     0.007651
      dyz     :     0.020922
      dx2y2   :     0.014330
      dxy     :     0.002460
      f0      :     0.000796  f :     0.003344
      f+1     :     0.000628
      f-1     :     0.000444
      f+2     :     0.000750
      f-2     :     0.000284
      f+3     :     0.000404
      f-3     :     0.000038
 29 H s       :     0.835262  s :     0.835262
      pz      :     0.004264  p :     0.021248
      px      :     0.012411
      py      :     0.004574
 30 H s       :     0.829638  s :     0.829638
      pz      :     0.007615  p :     0.021348
      px      :     0.004827
      py      :     0.008905
 31 H s       :     0.838952  s :     0.838952
      pz      :     0.006403  p :     0.021768
      px      :     0.004919
      py      :     0.010446
 32 C s       :     3.158920  s :     3.158920
      pz      :     0.911747  p :     2.630338
      px      :     0.924165
      py      :     0.794426
      dz2     :     0.032412  d :     0.170313
      dxz     :     0.034920
      dyz     :     0.041615
      dx2y2   :     0.030731
      dxy     :     0.030635
      f0      :     0.002188  f :     0.013002
      f+1     :     0.001648
      f-1     :     0.001208
      f+2     :     0.001077
      f-2     :     0.003047
      f+3     :     0.001777
      f-3     :     0.002057
 33 C s       :     3.413884  s :     3.413884
      pz      :     0.782018  p :     2.471009
      px      :     0.820889
      py      :     0.868102
      dz2     :     0.028945  d :     0.127894
      dxz     :     0.024073
      dyz     :     0.028612
      dx2y2   :     0.025497
      dxy     :     0.020766
      f0      :     0.001426  f :     0.009045
      f+1     :     0.001367
      f-1     :     0.001041
      f+2     :     0.000962
      f-2     :     0.001901
      f+3     :     0.000980
      f-3     :     0.001368
 34 C s       :     3.200405  s :     3.200405
      pz      :     1.017218  p :     2.905612
      px      :     0.940879
      py      :     0.947516
      dz2     :     0.017538  d :     0.096924
      dxz     :     0.022803
      dyz     :     0.019563
      dx2y2   :     0.022258
      dxy     :     0.014762
      f0      :     0.001267  f :     0.007371
      f+1     :     0.000699
      f-1     :     0.000841
      f+2     :     0.000860
      f-2     :     0.001690
      f+3     :     0.000815
      f-3     :     0.001200
 35 H s       :     0.810053  s :     0.810053
      pz      :     0.008368  p :     0.022917
      px      :     0.010024
      py      :     0.004525
 36 C s       :     3.213883  s :     3.213883
      pz      :     0.942904  p :     2.866986
      px      :     0.966036
      py      :     0.958046
      dz2     :     0.028385  d :     0.095281
      dxz     :     0.019812
      dyz     :     0.014935
      dx2y2   :     0.011565
      dxy     :     0.020584
      f0      :     0.001137  f :     0.007191
      f+1     :     0.001275
      f-1     :     0.000758
      f+2     :     0.000928
      f-2     :     0.001676
      f+3     :     0.000797
      f-3     :     0.000621
 37 H s       :     0.821395  s :     0.821395
      pz      :     0.004082  p :     0.022113
      px      :     0.008053
      py      :     0.009977
 38 C s       :     3.167684  s :     3.167684
      pz      :     0.973897  p :     2.853606
      px      :     0.941322
      py      :     0.938387
      dz2     :     0.015647  d :     0.091823
      dxz     :     0.014208
      dyz     :     0.022095
      dx2y2   :     0.023225
      dxy     :     0.016647
      f0      :     0.000821  f :     0.007181
      f+1     :     0.001047
      f-1     :     0.000741
      f+2     :     0.000722
      f-2     :     0.001690
      f+3     :     0.000782
      f-3     :     0.001376
 39 H s       :     0.822724  s :     0.822724
      pz      :     0.010182  p :     0.022186
      px      :     0.004159
      py      :     0.007845
 40 C s       :     3.312910  s :     3.312910
      pz      :     0.936706  p :     2.818717
      px      :     0.957026
      py      :     0.924985
      dz2     :     0.016415  d :     0.096737
      dxz     :     0.021081
      dyz     :     0.019449
      dx2y2   :     0.023019
      dxy     :     0.016773
      f0      :     0.001307  f :     0.007507
      f+1     :     0.000655
      f-1     :     0.000835
      f+2     :     0.000842
      f-2     :     0.001774
      f+3     :     0.000853
      f-3     :     0.001241
 41 H s       :     0.833735  s :     0.833735
      pz      :     0.008597  p :     0.022453
      px      :     0.009771
      py      :     0.004085
 42 C s       :     2.939585  s :     2.939585
      pz      :     0.880190  p :     2.677549
      px      :     0.907828
      py      :     0.889531
      dz2     :     0.035267  d :     0.174216
      dxz     :     0.029849
      dyz     :     0.039332
      dx2y2   :     0.033609
      dxy     :     0.036159
      f0      :     0.001658  f :     0.009673
      f+1     :     0.000870
      f-1     :     0.001533
      f+2     :     0.000960
      f-2     :     0.001839
      f+3     :     0.001636
      f-3     :     0.001179
 43 C s       :     3.280665  s :     3.280665
      pz      :     0.988963  p :     3.108708
      px      :     1.089570
      py      :     1.030175
      dz2     :     0.019289  d :     0.059079
      dxz     :     0.007033
      dyz     :     0.010469
      dx2y2   :     0.003640
      dxy     :     0.018647
      f0      :     0.000437  f :     0.003295
      f+1     :     0.000241
      f-1     :     0.001211
      f+2     :     0.000228
      f-2     :     0.000474
      f+3     :     0.000141
      f-3     :     0.000563
 44 H s       :     0.836161  s :     0.836161
      pz      :     0.004585  p :     0.021820
      px      :     0.008890
      py      :     0.008345
 45 H s       :     0.833538  s :     0.833538
      pz      :     0.010631  p :     0.021409
      px      :     0.004754
      py      :     0.006025
 46 H s       :     0.833585  s :     0.833585
      pz      :     0.004499  p :     0.021433
      px      :     0.010116
      py      :     0.006818
 47 C s       :     3.296152  s :     3.296152
      pz      :     1.082537  p :     3.155228
      px      :     1.044047
      py      :     1.028644
      dz2     :     0.010506  d :     0.062164
      dxz     :     0.006260
      dyz     :     0.017697
      dx2y2   :     0.018477
      dxy     :     0.009223
      f0      :     0.000300  f :     0.003326
      f+1     :     0.000240
      f-1     :     0.000676
      f+2     :     0.000215
      f-2     :     0.000574
      f+3     :     0.000494
      f-3     :     0.000827
 48 H s       :     0.832227  s :     0.832227
      pz      :     0.010640  p :     0.021421
      px      :     0.004695
      py      :     0.006087
 49 H s       :     0.849687  s :     0.849687
      pz      :     0.008125  p :     0.022108
      px      :     0.004535
      py      :     0.009448
 50 H s       :     0.833507  s :     0.833507
      pz      :     0.004752  p :     0.021971
      px      :     0.011737
      py      :     0.005482
 51 C s       :     3.267612  s :     3.267612
      pz      :     1.094919  p :     3.113883
      px      :     0.964435
      py      :     1.054529
      dz2     :     0.006465  d :     0.058810
      dxz     :     0.010277
      dyz     :     0.016180
      dx2y2   :     0.011163
      dxy     :     0.014725
      f0      :     0.000285  f :     0.003302
      f+1     :     0.000127
      f-1     :     0.000895
      f+2     :     0.000172
      f-2     :     0.000381
      f+3     :     0.000783
      f-3     :     0.000659
 52 H s       :     0.839520  s :     0.839520
      pz      :     0.004749  p :     0.021521
      px      :     0.009240
      py      :     0.007532
 53 H s       :     0.831567  s :     0.831567
      pz      :     0.009407  p :     0.021863
      px      :     0.004507
      py      :     0.007949
 54 H s       :     0.838193  s :     0.838193
      pz      :     0.009554  p :     0.021318
      px      :     0.004877
      py      :     0.006887
 55 C s       :     3.074863  s :     3.074863
      pz      :     0.768336  p :     2.312844
      px      :     0.797588
      py      :     0.746920
      dz2     :     0.030729  d :     0.249227
      dxz     :     0.035857
      dyz     :     0.046660
      dx2y2   :     0.092894
      dxy     :     0.043088
      f0      :     0.001646  f :     0.021119
      f+1     :     0.001581
      f-1     :     0.002913
      f+2     :     0.002049
      f-2     :     0.003479
      f+3     :     0.004435
      f-3     :     0.005016
 56 C s       :     3.261977  s :     3.261977
      pz      :     0.913751  p :     2.482694
      px      :     0.711127
      py      :     0.857816
      dz2     :     0.022055  d :     0.132636
      dxz     :     0.019954
      dyz     :     0.020998
      dx2y2   :     0.038111
      dxy     :     0.031517
      f0      :     0.000742  f :     0.009567
      f+1     :     0.001161
      f-1     :     0.001469
      f+2     :     0.001601
      f-2     :     0.001101
      f+3     :     0.001460
      f-3     :     0.002034
 57 C s       :     3.242249  s :     3.242249
      pz      :     0.926757  p :     2.834599
      px      :     0.952646
      py      :     0.955195
      dz2     :     0.014042  d :     0.097271
      dxz     :     0.022129
      dyz     :     0.010863
      dx2y2   :     0.023414
      dxy     :     0.026824
      f0      :     0.000810  f :     0.007250
      f+1     :     0.000958
      f-1     :     0.000867
      f+2     :     0.001412
      f-2     :     0.000911
      f+3     :     0.001274
      f-3     :     0.001018
 58 H s       :     0.814701  s :     0.814701
      pz      :     0.006209  p :     0.023387
      px      :     0.005292
      py      :     0.011886
 59 C s       :     3.200664  s :     3.200664
      pz      :     0.964514  p :     2.871949
      px      :     0.949784
      py      :     0.957650
      dz2     :     0.008881  d :     0.093357
      dxz     :     0.020920
      dyz     :     0.013173
      dx2y2   :     0.021237
      dxy     :     0.029145
      f0      :     0.000663  f :     0.007171
      f+1     :     0.000657
      f-1     :     0.001145
      f+2     :     0.001071
      f-2     :     0.001097
      f+3     :     0.001123
      f-3     :     0.001414
 60 H s       :     0.817449  s :     0.817449
      pz      :     0.007737  p :     0.022189
      px      :     0.007136
      py      :     0.007316
 61 C s       :     3.185990  s :     3.185990
      pz      :     0.939872  p :     2.858995
      px      :     0.982717
      py      :     0.936406
      dz2     :     0.017235  d :     0.094051
      dxz     :     0.010581
      dyz     :     0.017923
      dx2y2   :     0.028508
      dxy     :     0.019804
      f0      :     0.000469  f :     0.007161
      f+1     :     0.000891
      f-1     :     0.001509
      f+2     :     0.001213
      f-2     :     0.000888
      f+3     :     0.000890
      f-3     :     0.001301
 62 H s       :     0.818268  s :     0.818268
      pz      :     0.004635  p :     0.022157
      px      :     0.012910
      py      :     0.004611
 63 C s       :     3.184603  s :     3.184603
      pz      :     0.955758  p :     2.858112
      px      :     0.928729
      py      :     0.973626
      dz2     :     0.012757  d :     0.093903
      dxz     :     0.021496
      dyz     :     0.009942
      dx2y2   :     0.024448
      dxy     :     0.025259
      f0      :     0.000788  f :     0.007195
      f+1     :     0.000961
      f-1     :     0.000895
      f+2     :     0.001371
      f-2     :     0.000833
      f+3     :     0.001269
      f-3     :     0.001079
 64 H s       :     0.816848  s :     0.816848
      pz      :     0.005790  p :     0.022237
      px      :     0.005083
      py      :     0.011364
 65 C s       :     3.273182  s :     3.273182
      pz      :     0.947828  p :     2.889709
      px      :     0.980208
      py      :     0.961673
      dz2     :     0.008824  d :     0.097489
      dxz     :     0.021108
      dyz     :     0.013570
      dx2y2   :     0.022950
      dxy     :     0.031037
      f0      :     0.000703  f :     0.007357
      f+1     :     0.000700
      f-1     :     0.001123
      f+2     :     0.001018
      f-2     :     0.001134
      f+3     :     0.001189
      f-3     :     0.001490
 66 H s       :     0.810092  s :     0.810092
      pz      :     0.007513  p :     0.022469
      px      :     0.007315
      py      :     0.007640


                     *******************************
                     * LOEWDIN POPULATION ANALYSIS *
                     *******************************

----------------------
LOEWDIN ATOMIC CHARGES
----------------------
   0 O :   -0.008178
   1 O :    0.019946
   2 N :    0.192456
   3 H :    0.189995
   4 N :    0.280203
   5 C :   -0.418686
   6 C :   -0.125028
   7 H :    0.183486
   8 C :   -0.127034
   9 C :   -0.104559
  10 H :    0.157673
  11 C :   -0.145897
  12 H :    0.154652
  13 C :   -0.144907
  14 H :    0.153704
  15 C :   -0.147135
  16 H :    0.154540
  17 C :   -0.111013
  18 H :    0.159153
  19 C :   -0.375998
  20 C :   -0.267907
  21 H :    0.129339
  22 H :    0.133864
  23 H :    0.128115
  24 C :   -0.268994
  25 H :    0.124088
  26 H :    0.130682
  27 H :    0.127068
  28 C :   -0.268516
  29 H :    0.127131
  30 H :    0.130962
  31 H :    0.125104
  32 C :   -0.155093
  33 C :   -0.045287
  34 C :   -0.107697
  35 H :    0.160517
  36 C :   -0.144079
  37 H :    0.155411
  38 C :   -0.150957
  39 H :    0.155285
  40 C :   -0.104083
  41 H :    0.164311
  42 C :   -0.278513
  43 C :   -0.264244
  44 H :    0.123771
  45 H :    0.128991
  46 H :    0.126393
  47 C :   -0.267326
  48 H :    0.129701
  49 H :    0.125308
  50 H :    0.128000
  51 C :   -0.261225
  52 H :    0.126068
  53 H :    0.129872
  54 H :    0.129178
  55 C :   -0.340183
  56 C :   -0.114852
  57 C :   -0.097893
  58 H :    0.164048
  59 C :   -0.142383
  60 H :    0.156243
  61 C :   -0.139469
  62 H :    0.155117
  63 C :   -0.143251
  64 H :    0.156598
  65 C :   -0.106985
  66 H :    0.160400

-------------------------------
LOEWDIN REDUCED ORBITAL CHARGES
-------------------------------
  0 O s       :     3.401933  s :     3.401933
      pz      :     1.479454  p :     4.534578
      px      :     1.437854
      py      :     1.617270
      dz2     :     0.017866  d :     0.065909
      dxz     :     0.016841
      dyz     :     0.016893
      dx2y2   :     0.007063
      dxy     :     0.007246
      f0      :     0.000915  f :     0.005758
      f+1     :     0.001163
      f-1     :     0.001108
      f+2     :     0.000977
      f-2     :     0.001117
      f+3     :     0.000260
      f-3     :     0.000217
  1 O s       :     3.397602  s :     3.397602
      pz      :     1.430437  p :     4.508479
      px      :     1.556883
      py      :     1.521160
      dz2     :     0.008341  d :     0.068220
      dxz     :     0.009675
      dyz     :     0.009938
      dx2y2   :     0.018664
      dxy     :     0.021602
      f0      :     0.000459  f :     0.005753
      f+1     :     0.000519
      f-1     :     0.000512
      f+2     :     0.000299
      f-2     :     0.000998
      f+3     :     0.001439
      f-3     :     0.001526
  2 N s       :     2.920330  s :     2.920330
      pz      :     1.189039  p :     3.654606
      px      :     1.311712
      py      :     1.153855
      dz2     :     0.044148  d :     0.218326
      dxz     :     0.020973
      dyz     :     0.060156
      dx2y2   :     0.051844
      dxy     :     0.041206
      f0      :     0.001550  f :     0.014282
      f+1     :     0.001381
      f-1     :     0.002478
      f+2     :     0.002378
      f-2     :     0.001575
      f+3     :     0.002124
      f-3     :     0.002797
  3 H s       :     0.672008  s :     0.672008
      pz      :     0.073077  p :     0.137997
      px      :     0.046600
      py      :     0.018320
  4 N s       :     2.885849  s :     2.885849
      pz      :     1.299165  p :     3.544476
      px      :     1.096405
      py      :     1.148905
      dz2     :     0.023950  d :     0.271617
      dxz     :     0.037231
      dyz     :     0.044394
      dx2y2   :     0.089397
      dxy     :     0.076645
      f0      :     0.002027  f :     0.017855
      f+1     :     0.001504
      f-1     :     0.001817
      f+2     :     0.002304
      f-2     :     0.003092
      f+3     :     0.002959
      f-3     :     0.004152
  5 C s       :     2.748535  s :     2.748535
      pz      :     0.919239  p :     2.662016
      px      :     0.803040
      py      :     0.939737
      dz2     :     0.195630  d :     0.877972
      dxz     :     0.118118
      dyz     :     0.240389
      dx2y2   :     0.143204
      dxy     :     0.180630
      f0      :     0.028800  f :     0.130164
      f+1     :     0.015669
      f-1     :     0.017906
      f+2     :     0.025672
      f-2     :     0.012987
      f+3     :     0.018865
      f-3     :     0.010266
  6 C s       :     2.742278  s :     2.742278
      pz      :     1.016887  p :     2.840479
      px      :     0.836665
      py      :     0.986927
      dz2     :     0.070417  d :     0.487977
      dxz     :     0.111544
      dyz     :     0.088490
      dx2y2   :     0.117864
      dxy     :     0.099662
      f0      :     0.005655  f :     0.054295
      f+1     :     0.008555
      f-1     :     0.005270
      f+2     :     0.008424
      f-2     :     0.007117
      f+3     :     0.010116
      f-3     :     0.009157
  7 H s       :     0.754480  s :     0.754480
      pz      :     0.030400  p :     0.062035
      px      :     0.017149
      py      :     0.014487
  8 C s       :     2.710458  s :     2.710458
      pz      :     1.002032  p :     2.854643
      px      :     0.917490
      py      :     0.935121
      dz2     :     0.117807  d :     0.506405
      dxz     :     0.081203
      dyz     :     0.125298
      dx2y2   :     0.101761
      dxy     :     0.080337
      f0      :     0.008204  f :     0.055528
      f+1     :     0.007543
      f-1     :     0.008134
      f+2     :     0.011707
      f-2     :     0.006856
      f+3     :     0.006966
      f-3     :     0.006117
  9 C s       :     2.761079  s :     2.761079
      pz      :     0.970601  p :     2.915812
      px      :     0.909038
      py      :     1.036173
      dz2     :     0.063653  d :     0.385521
      dxz     :     0.055050
      dyz     :     0.120165
      dx2y2   :     0.066853
      dxy     :     0.079799
      f0      :     0.007611  f :     0.042147
      f+1     :     0.004646
      f-1     :     0.005577
      f+2     :     0.007583
      f-2     :     0.004775
      f+3     :     0.005727
      f-3     :     0.006227
 10 H s       :     0.779852  s :     0.779852
      pz      :     0.024182  p :     0.062475
      px      :     0.021557
      py      :     0.016735
 11 C s       :     2.766388  s :     2.766388
      pz      :     0.974791  p :     2.950223
      px      :     0.940284
      py      :     1.035149
      dz2     :     0.065851  d :     0.386660
      dxz     :     0.041424
      dyz     :     0.117096
      dx2y2   :     0.074967
      dxy     :     0.087323
      f0      :     0.005913  f :     0.042625
      f+1     :     0.005368
      f-1     :     0.005557
      f+2     :     0.008131
      f-2     :     0.004888
      f+3     :     0.007545
      f-3     :     0.005224
 12 H s       :     0.784138  s :     0.784138
      pz      :     0.027678  p :     0.061211
      px      :     0.015628
      py      :     0.017905
 13 C s       :     2.767251  s :     2.767251
      pz      :     1.015446  p :     2.944329
      px      :     0.939613
      py      :     0.989269
      dz2     :     0.112508  d :     0.390711
      dxz     :     0.075656
      dyz     :     0.077164
      dx2y2   :     0.077266
      dxy     :     0.048116
      f0      :     0.005955  f :     0.042616
      f+1     :     0.006953
      f-1     :     0.006933
      f+2     :     0.008568
      f-2     :     0.006467
      f+3     :     0.004095
      f-3     :     0.003645
 14 H s       :     0.785338  s :     0.785338
      pz      :     0.011971  p :     0.060958
      px      :     0.013993
      py      :     0.034994
 15 C s       :     2.766896  s :     2.766896
      pz      :     0.985285  p :     2.951630
      px      :     0.925494
      py      :     1.040852
      dz2     :     0.063168  d :     0.386119
      dxz     :     0.054210
      dyz     :     0.119245
      dx2y2   :     0.068962
      dxy     :     0.080534
      f0      :     0.007601  f :     0.042490
      f+1     :     0.004824
      f-1     :     0.005459
      f+2     :     0.007868
      f-2     :     0.004610
      f+3     :     0.005856
      f-3     :     0.006272
 16 H s       :     0.784255  s :     0.784255
      pz      :     0.023256  p :     0.061204
      px      :     0.021694
      py      :     0.016254
 17 C s       :     2.761732  s :     2.761732
      pz      :     0.960520  p :     2.920693
      px      :     0.929766
      py      :     1.030407
      dz2     :     0.063693  d :     0.386554
      dxz     :     0.041767
      dyz     :     0.116818
      dx2y2   :     0.076687
      dxy     :     0.087589
      f0      :     0.005673  f :     0.042034
      f+1     :     0.005200
      f-1     :     0.005608
      f+2     :     0.007864
      f-2     :     0.004833
      f+3     :     0.007592
      f-3     :     0.005263
 18 H s       :     0.779235  s :     0.779235
      pz      :     0.027761  p :     0.061612
      px      :     0.015998
      py      :     0.017852
 19 C s       :     2.703336  s :     2.703336
      pz      :     0.963497  p :     2.882838
      px      :     1.003072
      py      :     0.916269
      dz2     :     0.138499  d :     0.705837
      dxz     :     0.136645
      dyz     :     0.158599
      dx2y2   :     0.148102
      dxy     :     0.123992
      f0      :     0.011017  f :     0.083986
      f+1     :     0.007859
      f-1     :     0.015778
      f+2     :     0.013591
      f-2     :     0.013311
      f+3     :     0.010021
      f-3     :     0.012410
 20 C s       :     2.830050  s :     2.830050
      pz      :     1.064078  p :     3.158480
      px      :     1.071351
      py      :     1.023051
      dz2     :     0.052080  d :     0.255878
      dxz     :     0.031452
      dyz     :     0.061971
      dx2y2   :     0.072194
      dxy     :     0.038181
      f0      :     0.002250  f :     0.023499
      f+1     :     0.003134
      f-1     :     0.003587
      f+2     :     0.003178
      f-2     :     0.003449
      f+3     :     0.004876
      f-3     :     0.003024
 21 H s       :     0.807412  s :     0.807412
      pz      :     0.031851  p :     0.063248
      px      :     0.018184
      py      :     0.013212
 22 H s       :     0.803203  s :     0.803203
      pz      :     0.020712  p :     0.062934
      px      :     0.015401
      py      :     0.026821
 23 H s       :     0.808581  s :     0.808581
      pz      :     0.014149  p :     0.063304
      px      :     0.036156
      py      :     0.012999
 24 C s       :     2.830750  s :     2.830750
      pz      :     1.076825  p :     3.162387
      px      :     1.006058
      py      :     1.079503
      dz2     :     0.025757  d :     0.252782
      dxz     :     0.076255
      dyz     :     0.038748
      dx2y2   :     0.054226
      dxy     :     0.057797
      f0      :     0.003158  f :     0.023075
      f+1     :     0.004334
      f-1     :     0.000582
      f+2     :     0.004163
      f-2     :     0.002086
      f+3     :     0.003924
      f-3     :     0.004828
 25 H s       :     0.811628  s :     0.811628
      pz      :     0.018653  p :     0.064285
      px      :     0.014820
      py      :     0.030812
 26 H s       :     0.806146  s :     0.806146
      pz      :     0.020990  p :     0.063172
      px      :     0.014670
      py      :     0.027512
 27 H s       :     0.809772  s :     0.809772
      pz      :     0.031279  p :     0.063160
      px      :     0.017695
      py      :     0.014186
 28 C s       :     2.829557  s :     2.829557
      pz      :     1.023402  p :     3.163145
      px      :     1.059920
      py      :     1.079824
      dz2     :     0.052992  d :     0.252711
      dxz     :     0.040756
      dyz     :     0.085719
      dx2y2   :     0.063282
      dxy     :     0.009962
      f0      :     0.005524  f :     0.023103
      f+1     :     0.004649
      f-1     :     0.002700
      f+2     :     0.002945
      f-2     :     0.003695
      f+3     :     0.002536
      f-3     :     0.001055
 29 H s       :     0.809444  s :     0.809444
      pz      :     0.013100  p :     0.063425
      px      :     0.036207
      py      :     0.014118
 30 H s       :     0.805861  s :     0.805861
      pz      :     0.020945  p :     0.063177
      px      :     0.015036
      py      :     0.027195
 31 H s       :     0.810617  s :     0.810617
      pz      :     0.018198  p :     0.064279
      px      :     0.015139
      py      :     0.030943
 32 C s       :     2.701264  s :     2.701264
      pz      :     1.001767  p :     2.799477
      px      :     0.907464
      py      :     0.890246
      dz2     :     0.119073  d :     0.582749
      dxz     :     0.111262
      dyz     :     0.129303
      dx2y2   :     0.097389
      dxy     :     0.125723
      f0      :     0.011387  f :     0.071603
      f+1     :     0.009217
      f-1     :     0.007716
      f+2     :     0.006814
      f-2     :     0.014772
      f+3     :     0.009791
      f-3     :     0.011907
 33 C s       :     2.722057  s :     2.722057
      pz      :     0.919823  p :     2.799861
      px      :     0.948948
      py      :     0.931090
      dz2     :     0.104443  d :     0.473713
      dxz     :     0.094553
      dyz     :     0.099390
      dx2y2   :     0.089070
      dxy     :     0.086258
      f0      :     0.008256  f :     0.049656
      f+1     :     0.008550
      f-1     :     0.005327
      f+2     :     0.006052
      f-2     :     0.008511
      f+3     :     0.005201
      f-3     :     0.007759
 34 C s       :     2.756942  s :     2.756942
      pz      :     0.985304  p :     2.926356
      px      :     0.956366
      py      :     0.984686
      dz2     :     0.064033  d :     0.383031
      dxz     :     0.089891
      dyz     :     0.084247
      dx2y2   :     0.081843
      dxy     :     0.063017
      f0      :     0.007283  f :     0.041368
      f+1     :     0.004603
      f-1     :     0.005575
      f+2     :     0.004890
      f-2     :     0.007519
      f+3     :     0.005227
      f-3     :     0.006270
 35 H s       :     0.777238  s :     0.777238
      pz      :     0.022510  p :     0.062245
      px      :     0.026847
      py      :     0.012888
 36 C s       :     2.764894  s :     2.764894
      pz      :     1.010861  p :     2.940861
      px      :     0.971617
      py      :     0.958384
      dz2     :     0.112056  d :     0.394855
      dxz     :     0.084455
      dyz     :     0.068919
      dx2y2   :     0.042913
      dxy     :     0.086513
      f0      :     0.005832  f :     0.043469
      f+1     :     0.008331
      f-1     :     0.005847
      f+2     :     0.007161
      f-2     :     0.008041
      f+3     :     0.004133
      f-3     :     0.004124
 37 H s       :     0.783744  s :     0.783744
      pz      :     0.012027  p :     0.060845
      px      :     0.021946
      py      :     0.026872
 38 C s       :     2.763744  s :     2.763744
      pz      :     0.970623  p :     2.952118
      px      :     1.001950
      py      :     0.979545
      dz2     :     0.065336  d :     0.391589
      dxz     :     0.065158
      dyz     :     0.091249
      dx2y2   :     0.088945
      dxy     :     0.080900
      f0      :     0.005558  f :     0.043506
      f+1     :     0.007262
      f-1     :     0.003961
      f+2     :     0.005245
      f-2     :     0.008043
      f+3     :     0.005039
      f-3     :     0.008398
 39 H s       :     0.783638  s :     0.783638
      pz      :     0.027367  p :     0.061077
      px      :     0.012262
      py      :     0.021447
 40 C s       :     2.763759  s :     2.763759
      pz      :     0.961450  p :     2.911901
      px      :     0.958544
      py      :     0.991907
      dz2     :     0.064840  d :     0.386204
      dxz     :     0.085470
      dyz     :     0.084081
      dx2y2   :     0.084712
      dxy     :     0.067102
      f0      :     0.007555  f :     0.042219
      f+1     :     0.004310
      f-1     :     0.005776
      f+2     :     0.004682
      f-2     :     0.007556
      f+3     :     0.005800
      f-3     :     0.006540
 41 H s       :     0.773909  s :     0.773909
      pz      :     0.023424  p :     0.061780
      px      :     0.026235
      py      :     0.012121
 42 C s       :     2.699387  s :     2.699387
      pz      :     0.946513  p :     2.913113
      px      :     0.988989
      py      :     0.977611
      dz2     :     0.122095  d :     0.602883
      dxz     :     0.093714
      dyz     :     0.146087
      dx2y2   :     0.106772
      dxy     :     0.134215
      f0      :     0.010330  f :     0.063130
      f+1     :     0.007354
      f-1     :     0.008332
      f+2     :     0.007951
      f-2     :     0.010864
      f+3     :     0.010426
      f-3     :     0.007874
 43 C s       :     2.828563  s :     2.828563
      pz      :     1.025681  p :     3.151398
      px      :     1.075978
      py      :     1.049739
      dz2     :     0.078524  d :     0.261363
      dxz     :     0.026535
      dyz     :     0.057859
      dx2y2   :     0.016780
      dxy     :     0.081666
      f0      :     0.002839  f :     0.022921
      f+1     :     0.004028
      f-1     :     0.004840
      f+2     :     0.003712
      f-2     :     0.002865
      f+3     :     0.001266
      f-3     :     0.003370
 44 H s       :     0.812253  s :     0.812253
      pz      :     0.013475  p :     0.063977
      px      :     0.026712
      py      :     0.023790
 45 H s       :     0.808002  s :     0.808002
      pz      :     0.029669  p :     0.063007
      px      :     0.014441
      py      :     0.018897
 46 H s       :     0.810253  s :     0.810253
      pz      :     0.013268  p :     0.063354
      px      :     0.030432
      py      :     0.019654
 47 C s       :     2.821454  s :     2.821454
      pz      :     1.069892  p :     3.155483
      px      :     1.045242
      py      :     1.040349
      dz2     :     0.044011  d :     0.266948
      dxz     :     0.023737
      dyz     :     0.076300
      dx2y2   :     0.073888
      dxy     :     0.049012
      f0      :     0.002146  f :     0.023441
      f+1     :     0.003228
      f-1     :     0.003041
      f+2     :     0.003104
      f-2     :     0.003237
      f+3     :     0.003458
      f-3     :     0.005228
 48 H s       :     0.807393  s :     0.807393
      pz      :     0.031159  p :     0.062906
      px      :     0.014654
      py      :     0.017094
 49 H s       :     0.809788  s :     0.809788
      pz      :     0.024612  p :     0.064904
      px      :     0.013713
      py      :     0.026579
 50 H s       :     0.807577  s :     0.807577
      pz      :     0.014410  p :     0.064423
      px      :     0.032850
      py      :     0.017162
 51 C s       :     2.825475  s :     2.825475
      pz      :     1.074210  p :     3.150706
      px      :     1.017418
      py      :     1.059077
      dz2     :     0.034416  d :     0.261808
      dxz     :     0.037526
      dyz     :     0.067279
      dx2y2   :     0.049427
      dxy     :     0.073160
      f0      :     0.001948  f :     0.023237
      f+1     :     0.003050
      f-1     :     0.003230
      f+2     :     0.003558
      f-2     :     0.002162
      f+3     :     0.005413
      f-3     :     0.003877
 52 H s       :     0.810495  s :     0.810495
      pz      :     0.014550  p :     0.063437
      px      :     0.025504
      py      :     0.023383
 53 H s       :     0.805270  s :     0.805270
      pz      :     0.028341  p :     0.064858
      px      :     0.013231
      py      :     0.023286
 54 H s       :     0.807860  s :     0.807860
      pz      :     0.028990  p :     0.062962
      px      :     0.013743
      py      :     0.020229
 55 C s       :     2.737871  s :     2.737871
      pz      :     0.770957  p :     2.625597
      px      :     0.971172
      py      :     0.883468
      dz2     :     0.108527  d :     0.849151
      dxz     :     0.109039
      dyz     :     0.157777
      dx2y2   :     0.274374
      dxy     :     0.199435
      f0      :     0.009399  f :     0.127564
      f+1     :     0.011151
      f-1     :     0.010933
      f+2     :     0.012226
      f-2     :     0.023046
      f+3     :     0.029154
      f-3     :     0.031654
 56 C s       :     2.714263  s :     2.714263
      pz      :     0.928889  p :     2.862701
      px      :     0.939669
      py      :     0.994142
      dz2     :     0.073658  d :     0.484437
      dxz     :     0.072478
      dyz     :     0.079577
      dx2y2   :     0.140512
      dxy     :     0.118213
      f0      :     0.004784  f :     0.053451
      f+1     :     0.006194
      f-1     :     0.005073
      f+2     :     0.010008
      f-2     :     0.006124
      f+3     :     0.009392
      f-3     :     0.011877
 57 C s       :     2.760900  s :     2.760900
      pz      :     0.923345  p :     2.909313
      px      :     1.030148
      py      :     0.955820
      dz2     :     0.049247  d :     0.385675
      dxz     :     0.088293
      dyz     :     0.046301
      dx2y2   :     0.100535
      dxy     :     0.101299
      f0      :     0.004943  f :     0.042006
      f+1     :     0.004601
      f-1     :     0.003613
      f+2     :     0.007838
      f-2     :     0.004990
      f+3     :     0.008428
      f-3     :     0.007594
 58 H s       :     0.772163  s :     0.772163
      pz      :     0.017237  p :     0.063790
      px      :     0.014819
      py      :     0.031734
 59 C s       :     2.766663  s :     2.766663
      pz      :     0.924529  p :     2.947447
      px      :     1.025473
      py      :     0.997446
      dz2     :     0.033674  d :     0.385658
      dxz     :     0.078357
      dyz     :     0.055407
      dx2y2   :     0.092498
      dxy     :     0.125723
      f0      :     0.003649  f :     0.042614
      f+1     :     0.004113
      f-1     :     0.004648
      f+2     :     0.007736
      f-2     :     0.004296
      f+3     :     0.007936
      f-3     :     0.010235
 60 H s       :     0.782562  s :     0.782562
      pz      :     0.021279  p :     0.061196
      px      :     0.019732
      py      :     0.020185
 61 C s       :     2.767399  s :     2.767399
      pz      :     0.934881  p :     2.938946
      px      :     0.988624
      py      :     1.015441
      dz2     :     0.064189  d :     0.390400
      dxz     :     0.043214
      dyz     :     0.077107
      dx2y2   :     0.117583
      dxy     :     0.088306
      f0      :     0.003603  f :     0.042724
      f+1     :     0.004769
      f-1     :     0.005102
      f+2     :     0.007778
      f-2     :     0.005913
      f+3     :     0.006739
      f-3     :     0.008821
 62 H s       :     0.783947  s :     0.783947
      pz      :     0.013259  p :     0.060936
      px      :     0.034344
      py      :     0.013333
 63 C s       :     2.766734  s :     2.766734
      pz      :     0.933762  p :     2.948687
      px      :     1.040440
      py      :     0.974484
      dz2     :     0.046635  d :     0.385166
      dxz     :     0.087143
      dyz     :     0.042135
      dx2y2   :     0.107494
      dxy     :     0.101759
      f0      :     0.004691  f :     0.042665
      f+1     :     0.004449
      f-1     :     0.003676
      f+2     :     0.007992
      f-2     :     0.005041
      f+3     :     0.008637
      f-3     :     0.008180
 64 H s       :     0.782142  s :     0.782142
      pz      :     0.016292  p :     0.061261
      px      :     0.014534
      py      :     0.030435
 65 C s       :     2.762205  s :     2.762205
      pz      :     0.912831  p :     2.918201
      px      :     1.027149
      py      :     0.978221
      dz2     :     0.031951  d :     0.384539
      dxz     :     0.076483
      dyz     :     0.057024
      dx2y2   :     0.093240
      dxy     :     0.125841
      f0      :     0.003643  f :     0.042039
      f+1     :     0.004161
      f-1     :     0.004491
      f+2     :     0.007370
      f-2     :     0.004181
      f+3     :     0.007957
      f-3     :     0.010236
 66 H s       :     0.777958  s :     0.777958
      pz      :     0.020946  p :     0.061642
      px      :     0.019899
      py      :     0.020798


                      *****************************
                      * MAYER POPULATION ANALYSIS *
                      *****************************

  NA   - Mulliken gross atomic population
  ZA   - Total nuclear charge
  QA   - Mulliken gross atomic charge
  VA   - Mayer's total valence
  BVA  - Mayer's bonded valence
  FA   - Mayer's free valence

  ATOM       NA         ZA         QA         VA         BVA        FA
  0 O      8.5214     8.0000    -0.5214     1.9858     1.9858     0.0000
  1 O      8.5099     8.0000    -0.5099     1.9773     1.9773    -0.0000
  2 N      7.1957     7.0000    -0.1957     3.1750     3.1750    -0.0000
  3 H      0.7330     1.0000     0.2670     0.9627     0.9627     0.0000
  4 N      6.8824     7.0000     0.1176     3.0841     3.0841     0.0000
  5 C      5.8015     6.0000     0.1985     4.3061     4.3061    -0.0000
  6 C      5.9335     6.0000     0.0665     3.6205     3.6205    -0.0000
  7 H      0.8574     1.0000     0.1426     0.9947     0.9947     0.0000
  8 C      5.7956     6.0000     0.2044     3.5716     3.5716     0.0000
  9 C      6.2436     6.0000    -0.2436     3.9232     3.9232     0.0000
 10 H      0.8295     1.0000     0.1705     0.9616     0.9616     0.0000
 11 C      6.1859     6.0000    -0.1859     3.9038     3.9038     0.0000
 12 H      0.8436     1.0000     0.1564     0.9623     0.9623    -0.0000
 13 C      6.1426     6.0000    -0.1426     3.8706     3.8706     0.0000
 14 H      0.8429     1.0000     0.1571     0.9596     0.9596     0.0000
 15 C      6.1742     6.0000    -0.1742     3.8874     3.8874    -0.0000
 16 H      0.8418     1.0000     0.1582     0.9616     0.9616    -0.0000
 17 C      6.2463     6.0000    -0.2463     3.9234     3.9234     0.0000
 18 H      0.8445     1.0000     0.1555     0.9662     0.9662     0.0000
 19 C      5.8669     6.0000     0.1331     3.9528     3.9528    -0.0000
 20 C      6.4472     6.0000    -0.4472     3.8605     3.8605    -0.0000
 21 H      0.8527     1.0000     0.1473     0.9716     0.9716     0.0000
 22 H      0.8499     1.0000     0.1501     0.9724     0.9724    -0.0000
 23 H      0.8475     1.0000     0.1525     0.9731     0.9731    -0.0000
 24 C      6.4267     6.0000    -0.4267     3.8386     3.8386    -0.0000
 25 H      0.8599     1.0000     0.1401     0.9875     0.9875     0.0000
 26 H      0.8557     1.0000     0.1443     0.9712     0.9712     0.0000
 27 H      0.8642     1.0000     0.1358     0.9784     0.9784    -0.0000
 28 C      6.4310     6.0000    -0.4310     3.8374     3.8374     0.0000
 29 H      0.8565     1.0000     0.1435     0.9728     0.9728     0.0000
 30 H      0.8510     1.0000     0.1490     0.9688     0.9688    -0.0000
 31 H      0.8607     1.0000     0.1393     0.9873     0.9873     0.0000
 32 C      5.9726     6.0000     0.0274     3.7646     3.7646     0.0000
 33 C      6.0218     6.0000    -0.0218     3.7542     3.7542    -0.0000
 34 C      6.2103     6.0000    -0.2103     3.8213     3.8213    -0.0000
 35 H      0.8330     1.0000     0.1670     0.9625     0.9625    -0.0000
 36 C      6.1833     6.0000    -0.1833     3.9198     3.9198    -0.0000
 37 H      0.8435     1.0000     0.1565     0.9615     0.9615     0.0000
 38 C      6.1203     6.0000    -0.1203     3.8015     3.8015    -0.0000
 39 H      0.8449     1.0000     0.1551     0.9613     0.9613     0.0000
 40 C      6.2359     6.0000    -0.2359     3.9978     3.9978     0.0000
 41 H      0.8562     1.0000     0.1438     0.9839     0.9839    -0.0000
 42 C      5.8010     6.0000     0.1990     3.8431     3.8431    -0.0000
 43 C      6.4517     6.0000    -0.4517     3.8593     3.8593    -0.0000
 44 H      0.8580     1.0000     0.1420     0.9704     0.9704    -0.0000
 45 H      0.8549     1.0000     0.1451     0.9700     0.9700    -0.0000
 46 H      0.8550     1.0000     0.1450     0.9719     0.9719    -0.0000
 47 C      6.5169     6.0000    -0.5169     3.9561     3.9561    -0.0000
 48 H      0.8536     1.0000     0.1464     0.9705     0.9705    -0.0000
 49 H      0.8718     1.0000     0.1282     0.9845     0.9845    -0.0000
 50 H      0.8555     1.0000     0.1445     0.9807     0.9807    -0.0000
 51 C      6.4436     6.0000    -0.4436     3.8939     3.8939    -0.0000
 52 H      0.8610     1.0000     0.1390     0.9718     0.9718    -0.0000
 53 H      0.8534     1.0000     0.1466     0.9674     0.9674    -0.0000
 54 H      0.8595     1.0000     0.1405     0.9701     0.9701    -0.0000
 55 C      5.6581     6.0000     0.3419     3.9558     3.9558    -0.0000
 56 C      5.8869     6.0000     0.1131     3.6927     3.6927    -0.0000
 57 C      6.1814     6.0000    -0.1814     3.9012     3.9012    -0.0000
 58 H      0.8381     1.0000     0.1619     0.9609     0.9609    -0.0000
 59 C      6.1731     6.0000    -0.1731     3.9019     3.9019    -0.0000
 60 H      0.8396     1.0000     0.1604     0.9618     0.9618    -0.0000
 61 C      6.1462     6.0000    -0.1462     3.8830     3.8830    -0.0000
 62 H      0.8404     1.0000     0.1596     0.9595     0.9595    -0.0000
 63 C      6.1438     6.0000    -0.1438     3.8665     3.8665    -0.0000
 64 H      0.8391     1.0000     0.1609     0.9618     0.9618     0.0000
 65 C      6.2677     6.0000    -0.2677     3.9431     3.9431    -0.0000
 66 H      0.8326     1.0000     0.1674     0.9683     0.9683     0.0000

  Mayer bond orders larger than 0.100000
B(  0-O ,  5-C ) :   1.8310 B(  1-O , 55-C ) :   1.7287 B(  2-N ,  3-H ) :   0.8439 
B(  2-N ,  5-C ) :   1.3908 B(  2-N , 19-C ) :   0.9250 B(  4-N ,  6-C ) :   0.9142 
B(  4-N , 32-C ) :   0.8747 B(  4-N , 55-C ) :   1.2605 B(  5-C ,  6-C ) :   0.9664 
B(  6-C ,  7-H ) :   0.9190 B(  6-C ,  8-C ) :   0.8441 B(  8-C ,  9-C ) :   1.2925 
B(  8-C , 17-C ) :   1.3309 B(  9-C , 10-H ) :   0.9591 B(  9-C , 11-C ) :   1.4256 
B( 11-C , 12-H ) :   0.9815 B( 11-C , 13-C ) :   1.3712 B( 13-C , 14-H ) :   0.9723 
B( 13-C , 15-C ) :   1.3939 B( 15-C , 16-H ) :   0.9772 B( 15-C , 17-C ) :   1.4018 
B( 17-C , 18-H ) :   0.9790 B( 19-C , 20-C ) :   0.9616 B( 19-C , 24-C ) :   0.9741 
B( 19-C , 28-C ) :   0.9773 B( 20-C , 21-H ) :   0.9630 B( 20-C , 22-H ) :   0.9648 
B( 20-C , 23-H ) :   0.9696 B( 24-C , 25-H ) :   0.9653 B( 24-C , 26-H ) :   0.9623 
B( 24-C , 27-H ) :   0.9655 B( 28-C , 29-H ) :   0.9635 B( 28-C , 30-H ) :   0.9616 
B( 28-C , 31-H ) :   0.9644 B( 32-C , 33-C ) :   1.3081 B( 32-C , 40-C ) :   1.4566 
B( 33-C , 34-C ) :   1.2751 B( 33-C , 42-C ) :   1.0024 B( 34-C , 35-H ) :   0.9684 
B( 34-C , 36-C ) :   1.4265 B( 36-C , 37-H ) :   0.9800 B( 36-C , 38-C ) :   1.3486 
B( 38-C , 39-H ) :   0.9795 B( 38-C , 40-C ) :   1.3855 B( 40-C , 41-H ) :   0.9987 
B( 42-C , 43-C ) :   0.9337 B( 42-C , 47-C ) :   0.9605 B( 42-C , 51-C ) :   0.9444 
B( 43-C , 44-H ) :   0.9615 B( 43-C , 45-H ) :   0.9624 B( 43-C , 46-H ) :   0.9707 
B( 47-C , 48-H ) :   0.9670 B( 47-C , 49-H ) :   0.9610 B( 47-C , 50-H ) :   0.9585 
B( 51-C , 52-H ) :   0.9613 B( 51-C , 53-H ) :   0.9783 B( 51-C , 54-H ) :   0.9609 
B( 55-C , 56-C ) :   0.9366 B( 56-C , 57-C ) :   1.3241 B( 56-C , 65-C ) :   1.3454 
B( 57-C , 58-H ) :   0.9718 B( 57-C , 59-C ) :   1.4162 B( 59-C , 60-H ) :   0.9750 
B( 59-C , 61-C ) :   1.3862 B( 61-C , 62-H ) :   0.9699 B( 61-C , 63-C ) :   1.3789 
B( 63-C , 64-H ) :   0.9744 B( 63-C , 65-C ) :   1.4129 B( 65-C , 66-H ) :   0.9697 


-------
TIMINGS
-------

Total SCF time: 0 days 0 hours 6 min 11 sec 

Total time                  ....     371.379 sec
Sum of individual times     ....     355.845 sec  ( 95.8%)

Fock matrix formation       ....     326.308 sec  ( 87.9%)
  Split-RI-J                ....      36.038 sec  ( 11.0% of F)
  Chain of spheres X        ....     189.139 sec  ( 58.0% of F)
  XC integration            ....      34.521 sec  ( 10.6% of F)
    Basis function eval.    ....       2.386 sec  (  6.9% of XC)
    Density eval.           ....       6.067 sec  ( 17.6% of XC)
    XC-Functional eval.     ....       0.204 sec  (  0.6% of XC)
    XC-Potential eval.      ....       3.659 sec  ( 10.6% of XC)
Diagonalization             ....       4.046 sec  (  1.1%)
Density matrix formation    ....       0.741 sec  (  0.2%)
Population analysis         ....       1.503 sec  (  0.4%)
Initial guess               ....       3.240 sec  (  0.9%)
Orbital Transformation      ....       0.000 sec  (  0.0%)
Orbital Orthonormalization  ....       0.000 sec  (  0.0%)
DIIS solution               ....       5.135 sec  (  1.4%)
SOSCF solution              ....       3.679 sec  (  1.0%)
Grid generation             ....      11.193 sec  (  3.0%)

Maximum memory used throughout the entire SCF-calculation: 409.1 MB
[1710406853.184637] [node014:2355218:0]          mpool.c:43   UCX  WARN  object 0x12d134c0 was not returned to mpool ucp_requests
[1710406853.184652] [node014:2355218:0]          mpool.c:43   UCX  WARN  object 0x12d13680 was not returned to mpool ucp_requests
[1710406853.184657] [node014:2355218:0]          mpool.c:43   UCX  WARN  object 0x12d13840 was not returned to mpool ucp_requests
[1710406853.184660] [node014:2355218:0]          mpool.c:43   UCX  WARN  object 0x12d13a00 was not returned to mpool ucp_requests
[1710406853.184663] [node014:2355218:0]          mpool.c:43   UCX  WARN  object 0x12d13bc0 was not returned to mpool ucp_requests
[1710406853.184665] [node014:2355218:0]          mpool.c:43   UCX  WARN  object 0x12d13d80 was not returned to mpool ucp_requests
[1710406853.184668] [node014:2355218:0]          mpool.c:43   UCX  WARN  object 0x12d13f40 was not returned to mpool ucp_requests
[1710406853.184671] [node014:2355218:0]          mpool.c:43   UCX  WARN  object 0x12d14100 was not returned to mpool ucp_requests
[1710406853.199737] [node014:2355229:0]          mpool.c:43   UCX  WARN  object 0x140c65c0 was not returned to mpool ucp_requests
[1710406853.199756] [node014:2355229:0]          mpool.c:43   UCX  WARN  object 0x140c6780 was not returned to mpool ucp_requests
[1710406853.199762] [node014:2355229:0]          mpool.c:43   UCX  WARN  object 0x140c6940 was not returned to mpool ucp_requests
[1710406853.199765] [node014:2355229:0]          mpool.c:43   UCX  WARN  object 0x140c6b00 was not returned to mpool ucp_requests
[1710406853.199768] [node014:2355229:0]          mpool.c:43   UCX  WARN  object 0x140c6cc0 was not returned to mpool ucp_requests
[1710406853.199772] [node014:2355229:0]          mpool.c:43   UCX  WARN  object 0x140c6e80 was not returned to mpool ucp_requests
[1710406853.199775] [node014:2355229:0]          mpool.c:43   UCX  WARN  object 0x140c7040 was not returned to mpool ucp_requests
[1710406853.201699] [node014:2355221:0]          mpool.c:43   UCX  WARN  object 0x12fa9380 was not returned to mpool ucp_requests
[1710406853.201711] [node014:2355221:0]          mpool.c:43   UCX  WARN  object 0x12fa9540 was not returned to mpool ucp_requests
[1710406853.201714] [node014:2355221:0]          mpool.c:43   UCX  WARN  object 0x12fa9700 was not returned to mpool ucp_requests
[1710406853.201717] [node014:2355221:0]          mpool.c:43   UCX  WARN  object 0x12fa98c0 was not returned to mpool ucp_requests
[1710406853.201719] [node014:2355221:0]          mpool.c:43   UCX  WARN  object 0x12fa9a80 was not returned to mpool ucp_requests
[1710406853.201721] [node014:2355221:0]          mpool.c:43   UCX  WARN  object 0x12fa9c40 was not returned to mpool ucp_requests
[1710406853.201723] [node014:2355221:0]          mpool.c:43   UCX  WARN  object 0x12fa9e00 was not returned to mpool ucp_requests
[1710406853.201726] [node014:2355221:0]          mpool.c:43   UCX  WARN  object 0x12fa9fc0 was not returned to mpool ucp_requests
[1710406853.201580] [node014:2355222:0]          mpool.c:43   UCX  WARN  object 0x1333c340 was not returned to mpool ucp_requests
[1710406853.201592] [node014:2355222:0]          mpool.c:43   UCX  WARN  object 0x1333c500 was not returned to mpool ucp_requests
[1710406853.201595] [node014:2355222:0]          mpool.c:43   UCX  WARN  object 0x1333c6c0 was not returned to mpool ucp_requests
[1710406853.201598] [node014:2355222:0]          mpool.c:43   UCX  WARN  object 0x1333c880 was not returned to mpool ucp_requests
[1710406853.201600] [node014:2355222:0]          mpool.c:43   UCX  WARN  object 0x1333ca40 was not returned to mpool ucp_requests
[1710406853.201603] [node014:2355222:0]          mpool.c:43   UCX  WARN  object 0x1333cc00 was not returned to mpool ucp_requests
[1710406853.201605] [node014:2355222:0]          mpool.c:43   UCX  WARN  object 0x1333cdc0 was not returned to mpool ucp_requests
[1710406853.201607] [node014:2355222:0]          mpool.c:43   UCX  WARN  object 0x1333cf80 was not returned to mpool ucp_requests
[1710406853.204409] [node014:2355220:0]          mpool.c:43   UCX  WARN  object 0x13690300 was not returned to mpool ucp_requests
[1710406853.204429] [node014:2355220:0]          mpool.c:43   UCX  WARN  object 0x136904c0 was not returned to mpool ucp_requests
[1710406853.204436] [node014:2355220:0]          mpool.c:43   UCX  WARN  object 0x13690680 was not returned to mpool ucp_requests
[1710406853.204439] [node014:2355220:0]          mpool.c:43   UCX  WARN  object 0x13690840 was not returned to mpool ucp_requests
[1710406853.204443] [node014:2355220:0]          mpool.c:43   UCX  WARN  object 0x13690a00 was not returned to mpool ucp_requests
[1710406853.204445] [node014:2355220:0]          mpool.c:43   UCX  WARN  object 0x13690bc0 was not returned to mpool ucp_requests
[1710406853.204447] [node014:2355220:0]          mpool.c:43   UCX  WARN  object 0x13690d80 was not returned to mpool ucp_requests
[1710406853.204455] [node014:2355220:0]          mpool.c:43   UCX  WARN  object 0x13690f40 was not returned to mpool ucp_requests
[1710406853.204431] [node014:2355225:0]          mpool.c:43   UCX  WARN  object 0x14a02280 was not returned to mpool ucp_requests
[1710406853.204444] [node014:2355225:0]          mpool.c:43   UCX  WARN  object 0x14a02440 was not returned to mpool ucp_requests
[1710406853.204447] [node014:2355225:0]          mpool.c:43   UCX  WARN  object 0x14a02600 was not returned to mpool ucp_requests
[1710406853.204450] [node014:2355225:0]          mpool.c:43   UCX  WARN  object 0x14a027c0 was not returned to mpool ucp_requests
[1710406853.204455] [node014:2355225:0]          mpool.c:43   UCX  WARN  object 0x14a02980 was not returned to mpool ucp_requests
[1710406853.204457] [node014:2355225:0]          mpool.c:43   UCX  WARN  object 0x14a02b40 was not returned to mpool ucp_requests
[1710406853.204460] [node014:2355225:0]          mpool.c:43   UCX  WARN  object 0x14a02d00 was not returned to mpool ucp_requests
[1710406853.204465] [node014:2355225:0]          mpool.c:43   UCX  WARN  object 0x14a02ec0 was not returned to mpool ucp_requests
[1710406853.206759] [node014:2355217:0]          mpool.c:43   UCX  WARN  object 0x12efe340 was not returned to mpool ucp_requests
[1710406853.206773] [node014:2355217:0]          mpool.c:43   UCX  WARN  object 0x12efe500 was not returned to mpool ucp_requests
[1710406853.206776] [node014:2355217:0]          mpool.c:43   UCX  WARN  object 0x12efe6c0 was not returned to mpool ucp_requests
[1710406853.206778] [node014:2355217:0]          mpool.c:43   UCX  WARN  object 0x12efe880 was not returned to mpool ucp_requests
[1710406853.206780] [node014:2355217:0]          mpool.c:43   UCX  WARN  object 0x12efea40 was not returned to mpool ucp_requests
[1710406853.206782] [node014:2355217:0]          mpool.c:43   UCX  WARN  object 0x12efec00 was not returned to mpool ucp_requests
[1710406853.206785] [node014:2355217:0]          mpool.c:43   UCX  WARN  object 0x12efedc0 was not returned to mpool ucp_requests
[1710406853.206787] [node014:2355217:0]          mpool.c:43   UCX  WARN  object 0x12efef80 was not returned to mpool ucp_requests
[1710406853.208955] [node014:2355226:0]          mpool.c:43   UCX  WARN  object 0x12fec180 was not returned to mpool ucp_requests
[1710406853.208967] [node014:2355226:0]          mpool.c:43   UCX  WARN  object 0x12fec340 was not returned to mpool ucp_requests
[1710406853.208973] [node014:2355226:0]          mpool.c:43   UCX  WARN  object 0x12fec500 was not returned to mpool ucp_requests
[1710406853.208977] [node014:2355226:0]          mpool.c:43   UCX  WARN  object 0x12fec6c0 was not returned to mpool ucp_requests
[1710406853.208981] [node014:2355226:0]          mpool.c:43   UCX  WARN  object 0x12fec880 was not returned to mpool ucp_requests
[1710406853.208984] [node014:2355226:0]          mpool.c:43   UCX  WARN  object 0x12feca40 was not returned to mpool ucp_requests
[1710406853.208988] [node014:2355226:0]          mpool.c:43   UCX  WARN  object 0x12fecc00 was not returned to mpool ucp_requests
[1710406853.208992] [node014:2355226:0]          mpool.c:43   UCX  WARN  object 0x12fecdc0 was not returned to mpool ucp_requests
[1710406853.208996] [node014:2355226:0]          mpool.c:43   UCX  WARN  object 0x12fecf80 was not returned to mpool ucp_requests
[1710406853.211172] [node014:2355216:0]          mpool.c:43   UCX  WARN  object 0x138ed340 was not returned to mpool ucp_requests
[1710406853.211185] [node014:2355216:0]          mpool.c:43   UCX  WARN  object 0x138ed500 was not returned to mpool ucp_requests
[1710406853.211189] [node014:2355216:0]          mpool.c:43   UCX  WARN  object 0x138ed6c0 was not returned to mpool ucp_requests
[1710406853.211192] [node014:2355216:0]          mpool.c:43   UCX  WARN  object 0x138ed880 was not returned to mpool ucp_requests
[1710406853.211196] [node014:2355216:0]          mpool.c:43   UCX  WARN  object 0x138eda40 was not returned to mpool ucp_requests
[1710406853.211201] [node014:2355216:0]          mpool.c:43   UCX  WARN  object 0x138edc00 was not returned to mpool ucp_requests
[1710406853.211204] [node014:2355216:0]          mpool.c:43   UCX  WARN  object 0x138eddc0 was not returned to mpool ucp_requests
[1710406853.211207] [node014:2355216:0]          mpool.c:43   UCX  WARN  object 0x138edf80 was not returned to mpool ucp_requests
[1710406853.211431] [node014:2355219:0]          mpool.c:43   UCX  WARN  object 0x13a92400 was not returned to mpool ucp_requests
[1710406853.211443] [node014:2355219:0]          mpool.c:43   UCX  WARN  object 0x13a925c0 was not returned to mpool ucp_requests
[1710406853.211447] [node014:2355219:0]          mpool.c:43   UCX  WARN  object 0x13a92780 was not returned to mpool ucp_requests
[1710406853.211451] [node014:2355219:0]          mpool.c:43   UCX  WARN  object 0x13a92940 was not returned to mpool ucp_requests
[1710406853.211455] [node014:2355219:0]          mpool.c:43   UCX  WARN  object 0x13a92b00 was not returned to mpool ucp_requests
[1710406853.211458] [node014:2355219:0]          mpool.c:43   UCX  WARN  object 0x13a92cc0 was not returned to mpool ucp_requests
[1710406853.211461] [node014:2355219:0]          mpool.c:43   UCX  WARN  object 0x13a92e80 was not returned to mpool ucp_requests
[1710406853.211465] [node014:2355219:0]          mpool.c:43   UCX  WARN  object 0x13a93040 was not returned to mpool ucp_requests
[1710406853.212650] [node014:2355230:0]          mpool.c:43   UCX  WARN  object 0x13cbbe80 was not returned to mpool ucp_requests
[1710406853.212663] [node014:2355230:0]          mpool.c:43   UCX  WARN  object 0x13cbc580 was not returned to mpool ucp_requests
[1710406853.212667] [node014:2355230:0]          mpool.c:43   UCX  WARN  object 0x13cbc740 was not returned to mpool ucp_requests
[1710406853.212670] [node014:2355230:0]          mpool.c:43   UCX  WARN  object 0x13cbc900 was not returned to mpool ucp_requests
[1710406853.212675] [node014:2355230:0]          mpool.c:43   UCX  WARN  object 0x13cbcc80 was not returned to mpool ucp_requests
[1710406853.212679] [node014:2355230:0]          mpool.c:43   UCX  WARN  object 0x13cbce40 was not returned to mpool ucp_requests
[1710406853.212682] [node014:2355230:0]          mpool.c:43   UCX  WARN  object 0x13cbd000 was not returned to mpool ucp_requests
[1710406853.212754] [node014:2355215:0]          mpool.c:43   UCX  WARN  object 0x144774c0 was not returned to mpool ucp_requests
[1710406853.212766] [node014:2355215:0]          mpool.c:43   UCX  WARN  object 0x14477680 was not returned to mpool ucp_requests
[1710406853.212769] [node014:2355215:0]          mpool.c:43   UCX  WARN  object 0x14477840 was not returned to mpool ucp_requests
[1710406853.212772] [node014:2355215:0]          mpool.c:43   UCX  WARN  object 0x14477a00 was not returned to mpool ucp_requests
[1710406853.212775] [node014:2355215:0]          mpool.c:43   UCX  WARN  object 0x14477bc0 was not returned to mpool ucp_requests
[1710406853.212777] [node014:2355215:0]          mpool.c:43   UCX  WARN  object 0x14477d80 was not returned to mpool ucp_requests
[1710406853.212780] [node014:2355215:0]          mpool.c:43   UCX  WARN  object 0x14477f40 was not returned to mpool ucp_requests
[1710406853.212782] [node014:2355215:0]          mpool.c:43   UCX  WARN  object 0x14478100 was not returned to mpool ucp_requests
[1710406853.212790] [node014:2355213:0]          mpool.c:43   UCX  WARN  object 0x12e30140 was not returned to mpool ucp_requests
[1710406853.212803] [node014:2355213:0]          mpool.c:43   UCX  WARN  object 0x12e30300 was not returned to mpool ucp_requests
[1710406853.212808] [node014:2355213:0]          mpool.c:43   UCX  WARN  object 0x12e30680 was not returned to mpool ucp_requests
[1710406853.212813] [node014:2355213:0]          mpool.c:43   UCX  WARN  object 0x12e30840 was not returned to mpool ucp_requests
[1710406853.212817] [node014:2355213:0]          mpool.c:43   UCX  WARN  object 0x12e30a00 was not returned to mpool ucp_requests
[1710406853.212820] [node014:2355213:0]          mpool.c:43   UCX  WARN  object 0x12e30bc0 was not returned to mpool ucp_requests
[1710406853.212824] [node014:2355213:0]          mpool.c:43   UCX  WARN  object 0x12e30d80 was not returned to mpool ucp_requests
[1710406853.212827] [node014:2355213:0]          mpool.c:43   UCX  WARN  object 0x12e30f40 was not returned to mpool ucp_requests
[1710406853.225563] [node014:2355231:0]          mpool.c:43   UCX  WARN  object 0x149a9540 was not returned to mpool ucp_requests
[1710406853.225576] [node014:2355231:0]          mpool.c:43   UCX  WARN  object 0x149a9700 was not returned to mpool ucp_requests
[1710406853.225580] [node014:2355231:0]          mpool.c:43   UCX  WARN  object 0x149a98c0 was not returned to mpool ucp_requests
[1710406853.225583] [node014:2355231:0]          mpool.c:43   UCX  WARN  object 0x149a9a80 was not returned to mpool ucp_requests
[1710406853.225588] [node014:2355231:0]          mpool.c:43   UCX  WARN  object 0x149a9c40 was not returned to mpool ucp_requests
[1710406853.225592] [node014:2355231:0]          mpool.c:43   UCX  WARN  object 0x149a9e00 was not returned to mpool ucp_requests
[1710406853.225595] [node014:2355231:0]          mpool.c:43   UCX  WARN  object 0x149a9fc0 was not returned to mpool ucp_requests
[1710406853.225664] [node014:2355228:0]          mpool.c:43   UCX  WARN  object 0x14313540 was not returned to mpool ucp_requests
[1710406853.225677] [node014:2355228:0]          mpool.c:43   UCX  WARN  object 0x14313700 was not returned to mpool ucp_requests
[1710406853.225682] [node014:2355228:0]          mpool.c:43   UCX  WARN  object 0x143138c0 was not returned to mpool ucp_requests
[1710406853.225686] [node014:2355228:0]          mpool.c:43   UCX  WARN  object 0x14313a80 was not returned to mpool ucp_requests
[1710406853.225689] [node014:2355228:0]          mpool.c:43   UCX  WARN  object 0x14313c40 was not returned to mpool ucp_requests
[1710406853.225693] [node014:2355228:0]          mpool.c:43   UCX  WARN  object 0x14313e00 was not returned to mpool ucp_requests
[1710406853.225696] [node014:2355228:0]          mpool.c:43   UCX  WARN  object 0x14313fc0 was not returned to mpool ucp_requests
[1710406853.230712] [node014:2355224:0]          mpool.c:43   UCX  WARN  object 0x13665e40 was not returned to mpool ucp_requests
[1710406853.230729] [node014:2355224:0]          mpool.c:43   UCX  WARN  object 0x13666380 was not returned to mpool ucp_requests
[1710406853.230732] [node014:2355224:0]          mpool.c:43   UCX  WARN  object 0x13666540 was not returned to mpool ucp_requests
[1710406853.230734] [node014:2355224:0]          mpool.c:43   UCX  WARN  object 0x13666700 was not returned to mpool ucp_requests
[1710406853.230736] [node014:2355224:0]          mpool.c:43   UCX  WARN  object 0x136668c0 was not returned to mpool ucp_requests
[1710406853.230738] [node014:2355224:0]          mpool.c:43   UCX  WARN  object 0x13666a80 was not returned to mpool ucp_requests
[1710406853.230740] [node014:2355224:0]          mpool.c:43   UCX  WARN  object 0x13666e00 was not returned to mpool ucp_requests
[1710406853.230743] [node014:2355224:0]          mpool.c:43   UCX  WARN  object 0x13666fc0 was not returned to mpool ucp_requests
[1710406853.235732] [node014:2355214:0]          mpool.c:43   UCX  WARN  object 0x133771c0 was not returned to mpool ucp_requests
[1710406853.235756] [node014:2355214:0]          mpool.c:43   UCX  WARN  object 0x13377540 was not returned to mpool ucp_requests
[1710406853.235760] [node014:2355214:0]          mpool.c:43   UCX  WARN  object 0x133778c0 was not returned to mpool ucp_requests
[1710406853.235762] [node014:2355214:0]          mpool.c:43   UCX  WARN  object 0x13377a80 was not returned to mpool ucp_requests
[1710406853.235765] [node014:2355214:0]          mpool.c:43   UCX  WARN  object 0x13377e00 was not returned to mpool ucp_requests
[1710406853.235768] [node014:2355214:0]          mpool.c:43   UCX  WARN  object 0x13377fc0 was not returned to mpool ucp_requests
[1710406853.235770] [node014:2355214:0]          mpool.c:43   UCX  WARN  object 0x13378180 was not returned to mpool ucp_requests
[1710406853.252975] [node014:2355227:0]          mpool.c:43   UCX  WARN  object 0x142bde80 was not returned to mpool ucp_requests
[1710406853.252987] [node014:2355227:0]          mpool.c:43   UCX  WARN  object 0x142be580 was not returned to mpool ucp_requests
[1710406853.252991] [node014:2355227:0]          mpool.c:43   UCX  WARN  object 0x142be740 was not returned to mpool ucp_requests
[1710406853.252994] [node014:2355227:0]          mpool.c:43   UCX  WARN  object 0x142be900 was not returned to mpool ucp_requests
[1710406853.252998] [node014:2355227:0]          mpool.c:43   UCX  WARN  object 0x142beac0 was not returned to mpool ucp_requests
[1710406853.253002] [node014:2355227:0]          mpool.c:43   UCX  WARN  object 0x142bec80 was not returned to mpool ucp_requests
[1710406853.253006] [node014:2355227:0]          mpool.c:43   UCX  WARN  object 0x142bee40 was not returned to mpool ucp_requests
[1710406853.253009] [node014:2355227:0]          mpool.c:43   UCX  WARN  object 0x142bf000 was not returned to mpool ucp_requests
[1710406853.256638] [node014:2355223:0]          mpool.c:43   UCX  WARN  object 0x12d972c0 was not returned to mpool ucp_requests
[1710406853.256650] [node014:2355223:0]          mpool.c:43   UCX  WARN  object 0x12d97480 was not returned to mpool ucp_requests
[1710406853.256656] [node014:2355223:0]          mpool.c:43   UCX  WARN  object 0x12d97640 was not returned to mpool ucp_requests
[1710406853.256661] [node014:2355223:0]          mpool.c:43   UCX  WARN  object 0x12d97800 was not returned to mpool ucp_requests
[1710406853.256664] [node014:2355223:0]          mpool.c:43   UCX  WARN  object 0x12d979c0 was not returned to mpool ucp_requests
[1710406853.256667] [node014:2355223:0]          mpool.c:43   UCX  WARN  object 0x12d97b80 was not returned to mpool ucp_requests
[1710406853.256670] [node014:2355223:0]          mpool.c:43   UCX  WARN  object 0x12d97d40 was not returned to mpool ucp_requests
[1710406853.256674] [node014:2355223:0]          mpool.c:43   UCX  WARN  object 0x12d97f00 was not returned to mpool ucp_requests


-------------------------------------------------------------------------------
                          DFT DISPERSION CORRECTION                            
                                                                               
                              DFTD3 V3.1  Rev 1                                
                          USING Becke-Johnson damping                          
-------------------------------------------------------------------------------
The PBE0 functional is recognized
Active option DFTDOPT                   ...         4   

molecular C6(AA) [au] = 45467.845824 


            DFT-D V3
 parameters
 s6 scaling factor         :     1.0000 
 a1 scaling factor         :     0.4145 
 s8 scaling factor         :     1.2177 
 a2 scaling factor         :     4.8593 
 ad hoc parameters k1-k3   :    16.0000     1.3333    -4.0000 

 Edisp/kcal,au: -59.049351538313  -0.094101121465 
 E6   /kcal   : -37.936834782 
 E8   /kcal   : -21.112516757 
 % E8         :  35.754019658 

-------------------------   ----------------
Dispersion correction           -0.094101121
-------------------------   ----------------


-------------------------   --------------------
FINAL SINGLE POINT ENERGY     -1384.511613586477
-------------------------   --------------------


           ************************************************************
           *        Program running with 20 parallel MPI-processes    *
           *              working on a common directory               *
           ************************************************************
------------------------------------------------------------------------------
                         ORCA SCF GRADIENT CALCULATION
------------------------------------------------------------------------------

 ... reading COSX grid (gridx3)
Gradient of the Kohn-Sham DFT energy:
Kohn-Sham wavefunction type      ... RKS
Hartree-Fock exchange scaling    ...    0.250
Number of operators              ...    1
Number of atoms                  ...   67
Basis set dimensions             ... 1227
Integral neglect threshold       ... 2.5e-11
Integral primitive cutoff        ... 2.5e-12
SHARK Integral package           ... ON

Nuc. rep. gradient       (SHARK) ... done (  0.2 sec)
HCore & Overlap gradient (SHARK) ... done (  1.2 sec)
RI-J gradient            (SHARK) ... done (  5.8 sec)
COSX-gradient                    ... done ( 46.4 sec)
Exchange-correlation gradient    ... done
Dispersion correction            ... done

------------------
CARTESIAN GRADIENT
------------------

   1   O   :    0.001660149    0.004834935   -0.006179805
   2   O   :    0.001135247    0.006051315    0.002402190
   3   N   :   -0.004447069    0.009304164   -0.015514408
   4   H   :    0.001077123    0.001671338    0.000242506
   5   N   :    0.004772903   -0.027043583   -0.000728475
   6   C   :   -0.012635434   -0.006661943    0.019675429
   7   C   :    0.001329340   -0.000052557   -0.009641728
   8   H   :   -0.000854511   -0.002368379   -0.003855326
   9   C   :   -0.003976949   -0.006119552    0.002963683
  10   C   :    0.005525716    0.001295256   -0.007144066
  11   H   :   -0.002239130   -0.001489054    0.001374756
  12   C   :    0.002505480   -0.008033881   -0.007728581
  13   H   :   -0.001072873    0.001445537    0.002132664
  14   C   :    0.000101448   -0.003473462   -0.001871473
  15   H   :    0.000659665    0.002980976    0.000033213
  16   C   :   -0.005835651   -0.003367048    0.008300396
  17   H   :    0.001444151    0.000889859   -0.001927651
  18   C   :   -0.005496183    0.001832463    0.008249269
  19   H   :   -0.000183525   -0.003060857   -0.002415693
  20   C   :    0.006943921   -0.010817368    0.013766246
  21   C   :   -0.000269505    0.005402263   -0.001356718
  22   H   :    0.001962407    0.001295144   -0.001536689
  23   H   :    0.001461785    0.001972632    0.002757538
  24   H   :   -0.002374833    0.001557916    0.000805810
  25   C   :   -0.004361061    0.005256650    0.000128123
  26   H   :   -0.001352399    0.001413859    0.000528297
  27   H   :   -0.002832517   -0.002584888    0.000823426
  28   H   :   -0.001256301   -0.000800952   -0.002849170
  29   C   :    0.002803542    0.005286674   -0.003908527
  30   H   :   -0.001582603   -0.001066065   -0.002443506
  31   H   :    0.002171881   -0.002727572   -0.001815733
  32   H   :    0.001200057    0.001358326   -0.000614768
  33   C   :   -0.015663665    0.020789544    0.006336547
  34   C   :    0.006648747   -0.007599704    0.003884067
  35   C   :    0.009540518   -0.001810850   -0.008449330
  36   H   :   -0.000999426   -0.002356528    0.004332791
  37   C   :    0.002972193   -0.007921754    0.004756408
  38   H   :   -0.002278449    0.001554991    0.000347035
  39   C   :    0.003582597   -0.005126209    0.003441340
  40   H   :    0.000966427    0.000947291   -0.002391933
  41   C   :   -0.010123761    0.003263674    0.008144219
  42   H   :    0.001723042   -0.003903279    0.000316979
  43   C   :   -0.000708989   -0.005571697    0.009708677
  44   C   :   -0.001025292    0.002196409   -0.008797787
  45   H   :   -0.001843019    0.001711994   -0.003103916
  46   H   :    0.000283275   -0.005345064   -0.001736056
  47   H   :    0.002536018    0.000275188   -0.001046132
  48   C   :   -0.001350141    0.004049753   -0.007663833
  49   H   :   -0.005811175    0.004282643    0.002191261
  50   H   :    0.001102395    0.000079242   -0.003952048
  51   H   :    0.003180240    0.001129299   -0.001811106
  52   C   :    0.002925429    0.005480412   -0.004465013
  53   H   :   -0.000257947    0.003369375   -0.000289219
  54   H   :    0.001879849   -0.001601959   -0.002200221
  55   H   :    0.003331237    0.000239417    0.003063845
  56   C   :    0.001042414    0.002444332    0.003709612
  57   C   :   -0.001833858    0.012823896   -0.002231461
  58   C   :   -0.003217791   -0.005644833    0.004632614
  59   H   :    0.002754408    0.001980471    0.001363620
  60   C   :    0.007195662   -0.007973920    0.005303559
  61   H   :   -0.000758892    0.001410602   -0.001708792
  62   C   :    0.002503665    0.001173795    0.000596992
  63   H   :   -0.002800570   -0.000595078   -0.000136839
  64   C   :    0.005401281    0.009573436   -0.004486897
  65   H   :   -0.000224121   -0.001826611    0.001316576
  66   C   :    0.000569474    0.004351316   -0.002918167
  67   H   :    0.002353947    0.000724355    0.001370850

Difference to translation invariance:
           :   -0.0004200098    0.0007560948    0.0000794707

Difference to rotation invariance:
           :   -0.0015972259   -0.0039028368    0.0139277153

Norm of the cartesian gradient     ...    0.0747091127
RMS gradient                       ...    0.0052695745
MAX gradient                       ...    0.0270435834

-------
TIMINGS
-------

Total SCF gradient time            ...       76.725 sec

One electron gradient       ....       1.175 sec  (  1.5%)
RI-J Coulomb gradient       ....       5.835 sec  (  7.6%)
COSX gradient               ....      46.419 sec  ( 60.5%)
XC gradient                 ....       7.574 sec  (  9.9%)
CPCM gradient               ....       2.411 sec  (  3.1%)
   A-Matrix (El+Nuc)        ....       0.583 sec  (  0.8%)
   Potential                ....       1.828 sec  (  2.4%)

Maximum memory used throughout the entire SCFGRAD-calculation: 265.5 MB
------------------------------------------------------------------------------
                         ORCA GEOMETRY RELAXATION STEP
------------------------------------------------------------------------------

Reading the OPT-File                    .... done
Getting information on internals        .... done
Copying old internal coords+grads       .... done
Making the new internal coordinates     .... (new redundants).... done
Validating the new internal coordinates .... (new redundants).... done
Calculating the B-matrix                .... done
Calculating the G,G- and P matrices     .... done
Transforming gradient to internals      .... done
Projecting the internal gradient        .... done
Number of atoms                         ....  67
Number of internal coordinates          .... 363
Current Energy                          .... -1384.511613586 Eh
Current gradient norm                   ....     0.074709113 Eh/bohr
Maximum allowed component of the step   ....  0.150
Current trust radius                    ....  0.300
Evaluating the initial hessian          ....  (Almloef) done
Projecting the Hessian                  .... done
Forming the augmented Hessian           .... done
Diagonalizing the augmented Hessian     .... done
Last element of RFO vector              ....  0.925316660
Lowest eigenvalues of augmented Hessian:
 -0.022269234  0.000717742  0.001306827  0.007959710  0.008869395
Length of the computed step             ....  0.409800582
Warning: the length of the step is outside the trust region - taking restricted step instead
The input lambda is                     ....    -0.022269
   iter:   1  x=   -0.034350  g=    6.451100 f(x)=     0.077937
   iter:   2  x=   -0.043044  g=    2.921717 f(x)=     0.025401
   iter:   3  x=   -0.045601  g=    1.907627 f(x)=     0.004877
   iter:   4  x=   -0.045753  g=    1.709601 f(x)=     0.000260
   iter:   5  x=   -0.045753  g=    1.698811 f(x)=     0.000001
   iter:   6  x=   -0.045753  g=    1.698777 f(x)=     0.000000
   iter:   7  x=   -0.045753  g=    1.698777 f(x)=     0.000000
The output lambda is                    ....    -0.045753 (7 iterations)
The final length of the internal step   ....  0.300000000
Converting the step to cartesian space:
 Initial RMS(Int)=    0.0157459164
Transforming coordinates:
 Iter   0:  RMS(Cart)=    0.1629563087 RMS(Int)=    0.6591485551
 Iter   1:  RMS(Cart)=    0.0078922915 RMS(Int)=    0.0018360443
 Iter   2:  RMS(Cart)=    0.0003000674 RMS(Int)=    0.0000566048
 Iter   3:  RMS(Cart)=    0.0000319253 RMS(Int)=    0.0000082888
 Iter   4:  RMS(Cart)=    0.0000015613 RMS(Int)=    0.0000003475
 Iter   5:  RMS(Cart)=    0.0000001508 RMS(Int)=    0.0000000427
 Iter   6:  RMS(Cart)=    0.0000000092 RMS(Int)=    0.0000000021
done
Storing new coordinates                 .... done

                                .--------------------.
          ----------------------|Geometry convergence|-------------------------
          Item                value                   Tolerance       Converged
          ---------------------------------------------------------------------
          RMS gradient        0.0044735225            0.0001000000      NO
          MAX gradient        0.0274612205            0.0003000000      NO
          RMS step            0.0157459164            0.0020000000      NO
          MAX step            0.1026881705            0.0040000000      NO
          ........................................................
          Max(Bonds)      0.0326      Max(Angles)    1.94
          Max(Dihed)        5.88      Max(Improp)    0.00
          ---------------------------------------------------------------------

The optimization has not yet converged - more geometry cycles are needed


    ---------------------------------------------------------------------------
                         Redundant Internal Coordinates
                            (Angstroem and degrees)

        Definition                    Value    dE/dq     Step     New-Value
    ----------------------------------------------------------------------------
     1. B(H   3,N   2)                1.0184  0.001185 -0.0013    1.0171   
     2. B(C   5,O   0)                1.2315  0.002202 -0.0011    1.2304   
     3. B(C   5,N   2)                1.3420  0.014757 -0.0110    1.3310   
     4. B(C   6,C   5)                1.5713  0.010961 -0.0161    1.5552   
     5. B(C   6,N   4)                1.5249  0.021541 -0.0296    1.4953   
     6. B(H   7,C   6)                1.0907 -0.003421  0.0045    1.0952   
     7. B(C   8,C   6)                1.5301  0.018311 -0.0231    1.5070   
     8. B(C   9,C   8)                1.4022  0.009945 -0.0083    1.3939   
     9. B(H  10,C   9)                1.0792 -0.002901  0.0037    1.0828   
    10. B(C  11,C   9)                1.3919  0.005949 -0.0047    1.3872   
    11. B(H  12,C  11)                1.0800 -0.002783  0.0035    1.0835   
    12. B(C  13,C  11)                1.3926  0.003454 -0.0026    1.3899   
    13. B(H  14,C  13)                1.0804 -0.003028  0.0038    1.0842   
    14. B(C  15,C  13)                1.3928  0.006095 -0.0047    1.3881   
    15. B(H  16,C  15)                1.0802 -0.002541  0.0032    1.0834   
    16. B(C  17,C  15)                1.3927  0.003970 -0.0032    1.3896   
    17. B(C  17,C   8)                1.3999  0.010939 -0.0090    1.3909   
    18. B(H  18,C  17)                1.0801 -0.003387  0.0043    1.0843   
    19. B(C  19,N   2)                1.4584  0.000306 -0.0005    1.4579   
    20. B(C  20,C  19)                1.5371  0.009239 -0.0119    1.5252   
    21. B(H  21,C  20)                1.0910 -0.002102  0.0027    1.0937   
    22. B(H  22,C  20)                1.0903 -0.000365  0.0005    1.0907   
    23. B(H  23,C  20)                1.0909 -0.002150  0.0028    1.0937   
    24. B(C  24,C  19)                1.5413  0.009857 -0.0129    1.5284   
    25. B(H  25,C  24)                1.0904 -0.000985  0.0013    1.0917   
    26. B(H  26,C  24)                1.0898 -0.001585  0.0021    1.0919   
    27. B(H  27,C  24)                1.0902 -0.001959  0.0026    1.0928   
    28. B(C  28,C  19)                1.5416  0.009703 -0.0128    1.5289   
    29. B(H  29,C  28)                1.0899 -0.001602  0.0023    1.0922   
    30. B(H  30,C  28)                1.0898 -0.001542  0.0020    1.0918   
    31. B(H  31,C  28)                1.0904 -0.001123  0.0015    1.0919   
    32. B(C  32,N   4)                1.4209 -0.005783  0.0054    1.4263   
    33. B(C  33,C  32)                1.4292  0.024613 -0.0229    1.4063   
    34. B(C  34,C  33)                1.4098  0.012354 -0.0106    1.3993   
    35. B(H  35,C  34)                1.0786 -0.003008  0.0038    1.0824   
    36. B(C  36,C  34)                1.3911  0.007254 -0.0056    1.3855   
    37. B(H  37,C  36)                1.0805 -0.002571  0.0032    1.0837   
    38. B(C  38,C  36)                1.3861  0.001088 -0.0006    1.3856   
    39. B(H  39,C  38)                1.0804 -0.002557  0.0032    1.0836   
    40. B(C  40,C  38)                1.3884  0.007888 -0.0061    1.3823   
    41. B(C  40,C  32)                1.4072  0.011410 -0.0097    1.3975   
    42. B(H  41,C  40)                1.0811 -0.001615  0.0020    1.0831   
    43. B(C  42,C  33)                1.5673  0.022533 -0.0326    1.5347   
    44. B(C  43,C  42)                1.5546  0.012274 -0.0168    1.5378   
    45. B(H  44,C  43)                1.0890 -0.002639  0.0034    1.0924   
    46. B(H  45,C  43)                1.0910 -0.001116  0.0015    1.0925   
    47. B(H  46,C  43)                1.0907 -0.002213  0.0029    1.0936   
    48. B(C  47,C  42)                1.5460  0.011645 -0.0152    1.5307   
    49. B(H  48,C  47)                1.0909 -0.001396  0.0018    1.0927   
    50. B(H  49,C  47)                1.0861 -0.002531  0.0033    1.0894   
    51. B(H  49,H  29)                2.7873  0.000328 -0.0016    2.7857   
    52. B(H  50,C  47)                1.0871 -0.003153  0.0041    1.0911   
    53. B(C  51,C  42)                1.5470  0.011149 -0.0136    1.5335   
    54. B(H  52,C  51)                1.0899 -0.002399  0.0031    1.0930   
    55. B(H  53,C  51)                1.0890 -0.001363  0.0034    1.0924   
    56. B(H  54,C  51)                1.0907 -0.001673  0.0022    1.0929   
    57. B(C  55,N   4)                1.3835  0.027461 -0.0245    1.3590   
    58. B(C  55,O   1)                1.2355  0.004101 -0.0021    1.2334   
    59. B(C  56,C  55)                1.5197  0.014579 -0.0190    1.5007   
    60. B(C  57,C  56)                1.4034  0.010267 -0.0088    1.3946   
    61. B(H  58,C  57)                1.0790 -0.002023  0.0025    1.0815   
    62. B(C  59,C  57)                1.3925  0.004678 -0.0040    1.3885   
    63. B(H  60,C  59)                1.0805 -0.002237  0.0028    1.0833   
    64. B(C  61,C  59)                1.3921  0.004302 -0.0034    1.3887   
    65. B(H  62,H  53)                3.8656  0.001511 -0.0008    3.8648   
    66. B(H  62,C  61)                1.0806 -0.003908  0.0036    1.0842   
    67. B(C  63,C  61)                1.3920  0.003714 -0.0032    1.3888   
    68. B(H  64,C  63)                1.0805 -0.002134  0.0027    1.0832   
    69. B(C  65,C  63)                1.3923  0.005610 -0.0050    1.3873   
    70. B(C  65,C  56)                1.4027  0.011217 -0.0096    1.3931   
    71. B(H  66,C  65)                1.0819 -0.001686  0.0021    1.0840   
    72. A(H   3,N   2,C  19)          115.68 -0.007073    0.98    116.66   
    73. A(C   5,N   2,C  19)          129.54  0.011435   -1.51    128.03   
    74. A(H   3,N   2,C   5)          114.78 -0.004366    0.54    115.31   
    75. A(C  32,N   4,C  55)          118.19 -0.009660    0.87    119.05   
    76. A(C   6,N   4,C  55)          118.92  0.001076    0.12    119.05   
    77. A(C   6,N   4,C  32)          120.53  0.008949   -1.12    119.41   
    78. A(O   0,C   5,N   2)          121.93 -0.009719    1.17    123.10   
    79. A(N   2,C   5,C   6)          117.30  0.004572   -0.55    116.74   
    80. A(O   0,C   5,C   6)          120.75  0.005036   -0.52    120.23   
    81. A(C   5,C   6,H   7)          103.31 -0.004024    1.94    105.26   
    82. A(H   7,C   6,C   8)          105.26 -0.003109    1.12    106.38   
    83. A(N   4,C   6,C   8)          113.62  0.004133   -1.49    112.13   
    84. A(C   5,C   6,C   8)          111.69  0.004821   -1.45    110.24   
    85. A(N   4,C   6,C   5)          116.10 -0.003123   -0.16    115.94   
    86. A(N   4,C   6,H   7)          105.46 -0.000158    0.79    106.26   
    87. A(C   6,C   8,C  17)          119.04  0.001173   -0.13    118.91   
    88. A(C   9,C   8,C  17)          119.14 -0.001813    0.19    119.33   
    89. A(C   6,C   8,C   9)          121.82  0.000637   -0.06    121.76   
    90. A(C   8,C   9,H  10)          119.83  0.000148   -0.02    119.82   
    91. A(H  10,C   9,C  11)          119.65 -0.000790    0.12    119.77   
    92. A(C   8,C   9,C  11)          120.51  0.000640   -0.10    120.42   
    93. A(C   9,C  11,H  12)          119.98  0.000754   -0.10    119.87   
    94. A(H  12,C  11,C  13)          120.39  0.000670   -0.09    120.30   
    95. A(C   9,C  11,C  13)          119.63 -0.001425    0.20    119.83   
    96. A(C  11,C  13,H  14)          119.67 -0.001862    0.22    119.89   
    97. A(H  14,C  13,C  15)          119.78 -0.001447    0.16    119.94   
    98. A(C  11,C  13,C  15)          120.55  0.003307   -0.38    120.17   
    99. A(H  16,C  15,C  17)          120.14  0.000706   -0.10    120.03   
   100. A(C  13,C  15,C  17)          119.70 -0.000749    0.11    119.82   
   101. A(C  13,C  15,H  16)          120.16  0.000042   -0.01    120.15   
   102. A(C   8,C  17,H  18)          120.32  0.001861   -0.26    120.06   
   103. A(C   8,C  17,C  15)          120.45  0.000037   -0.02    120.43   
   104. A(C  15,C  17,H  18)          119.24 -0.001898    0.28    119.52   
   105. A(N   2,C  19,C  20)          106.75  0.001562   -0.43    106.32   
   106. A(C  24,C  19,C  28)          110.36  0.000870   -0.06    110.31   
   107. A(C  20,C  19,C  28)          108.61 -0.001051    0.41    109.01   
   108. A(N   2,C  19,C  28)          111.06 -0.000437   -0.08    110.98   
   109. A(C  20,C  19,C  24)          108.71 -0.001355    0.42    109.12   
   110. A(N   2,C  19,C  24)          111.22  0.000356   -0.23    110.99   
   111. A(H  22,C  20,H  23)          107.41 -0.002843    0.40    107.81   
   112. A(H  21,C  20,H  23)          107.19 -0.002042    0.44    107.63   
   113. A(C  19,C  20,H  23)          111.54  0.001452   -0.22    111.32   
   114. A(H  21,C  20,H  22)          107.34 -0.002807    0.41    107.76   
   115. A(C  19,C  20,H  22)          111.62  0.004497   -0.77    110.85   
   116. A(C  19,C  20,H  21)          111.49  0.001211   -0.18    111.31   
   117. A(H  25,C  24,H  27)          107.20 -0.002270    0.47    107.67   
   118. A(C  19,C  24,H  27)          111.40  0.002342   -0.39    111.00   
   119. A(H  25,C  24,H  26)          107.08 -0.002868    0.49    107.57   
   120. A(H  26,C  24,H  27)          107.69 -0.002870    0.35    108.04   
   121. A(C  19,C  24,H  25)          111.60  0.000857   -0.09    111.51   
   122. A(C  19,C  24,H  26)          111.62  0.004254   -0.73    110.89   
   123. A(H  30,C  28,H  31)          107.07 -0.002769    0.47    107.54   
   124. A(H  29,C  28,H  31)          107.25 -0.002146    0.48    107.73   
   125. A(C  19,C  28,H  31)          111.58  0.000544   -0.03    111.55   
   126. A(H  29,C  28,H  30)          107.70 -0.002649    0.30    108.00   
   127. A(C  19,C  28,H  30)          111.56  0.004531   -0.78    110.78   
   128. A(C  19,C  28,H  29)          111.43  0.001966   -0.35    111.08   
   129. A(N   4,C  32,C  33)          125.63  0.008808   -1.11    124.52   
   130. A(C  33,C  32,C  40)          119.72 -0.003999    0.44    120.16   
   131. A(N   4,C  32,C  40)          114.65 -0.004818    0.67    115.32   
   132. A(C  32,C  33,C  34)          116.73 -0.001729    0.16    116.88   
   133. A(C  34,C  33,C  42)          115.67 -0.000451    0.12    115.79   
   134. A(C  32,C  33,C  42)          127.60  0.002180   -0.28    127.33   
   135. A(H  35,C  34,C  36)          116.97 -0.004029    0.58    117.54   
   136. A(C  33,C  34,C  36)          122.66 -0.000153    0.02    122.68   
   137. A(C  33,C  34,H  35)          120.38  0.004183   -0.60    119.78   
   138. A(H  37,C  36,C  38)          120.08 -0.001961    0.23    120.32   
   139. A(C  34,C  36,C  38)          119.84  0.001889   -0.17    119.67   
   140. A(C  34,C  36,H  37)          120.07  0.000074   -0.06    120.01   
   141. A(H  39,C  38,C  40)          120.17 -0.001093    0.09    120.26   
   142. A(C  36,C  38,C  40)          119.50  0.004183   -0.46    119.04   
   143. A(C  36,C  38,H  39)          120.33 -0.003088    0.37    120.70   
   144. A(C  38,C  40,H  41)          118.49 -0.003832    0.55    119.04   
   145. A(C  32,C  40,H  41)          120.03  0.004010   -0.57    119.46   
   146. A(C  32,C  40,C  38)          121.48 -0.000176    0.02    121.50   
   147. A(C  43,C  42,C  51)          108.52  0.000257    0.28    108.80   
   148. A(C  33,C  42,C  51)          109.45 -0.000577   -0.40    109.06   
   149. A(C  47,C  42,C  51)          107.22 -0.001210    0.74    107.95   
   150. A(C  43,C  42,C  47)          104.66 -0.003940    1.21    105.87   
   151. A(C  33,C  42,C  47)          116.77  0.002632   -0.79    115.99   
   152. A(C  33,C  42,C  43)          109.88  0.002582   -0.90    108.98   
   153. A(H  45,C  43,H  46)          107.07 -0.003463    0.48    107.55   
   154. A(H  44,C  43,H  46)          107.21 -0.001664    0.33    107.54   
   155. A(C  42,C  43,H  46)          111.31  0.000579   -0.12    111.19   
   156. A(H  44,C  43,H  45)          105.73 -0.004848    0.82    106.55   
   157. A(C  42,C  43,H  45)          111.92  0.006812   -1.13    110.79   
   158. A(C  42,C  43,H  44)          113.21  0.001774   -0.26    112.96   
   159. A(H  49,C  47,H  50)          109.30  0.000558   -0.15    109.15   
   160. A(H  48,C  47,H  50)          105.87 -0.004306    0.70    106.57   
   161. A(C  42,C  47,H  50)          111.52 -0.001382    0.17    111.69   
   162. A(H  48,C  47,H  49)          104.98 -0.005910    1.00    105.98   
   163. A(C  42,C  47,H  49)          113.24  0.000775   -0.09    113.15   
   164. A(C  42,C  47,H  48)          111.49  0.009691   -1.53    109.96   
   165. A(H  53,C  51,H  54)          107.24 -0.003183    0.43    107.67   
   166. A(H  52,C  51,H  54)          106.81 -0.003484    0.52    107.33   
   167. A(C  42,C  51,H  54)          111.88  0.005068   -0.88    110.99   
   168. A(H  52,C  51,H  53)          106.88 -0.002637    0.48    107.36   
   169. A(C  42,C  51,H  53)          111.39  0.001924   -0.16    111.23   
   170. A(C  42,C  51,H  52)          112.32  0.001589   -0.27    112.05   
   171. A(N   4,C  55,C  56)          122.17  0.005307   -1.33    120.85   
   172. A(O   1,C  55,C  56)          115.43 -0.008780    1.41    116.84   
   173. A(O   1,C  55,N   4)          122.30  0.003338   -0.03    122.27   
   174. A(C  57,C  56,C  65)          118.91 -0.003404    0.45    119.36   
   175. A(C  55,C  56,C  65)          118.52  0.008672   -1.22    117.30   
   176. A(C  55,C  56,C  57)          122.46 -0.005188    0.76    123.22   
   177. A(H  58,C  57,C  59)          118.16 -0.003523    0.52    118.68   
   178. A(C  56,C  57,C  59)          120.45  0.001478   -0.24    120.20   
   179. A(C  56,C  57,H  58)          121.39  0.002057   -0.28    121.11   
   180. A(H  60,C  59,C  61)          120.20  0.000211   -0.02    120.18   
   181. A(C  57,C  59,C  61)          119.79 -0.001526    0.20    119.99   
   182. A(C  57,C  59,H  60)          120.00  0.001314   -0.18    119.83   
   183. A(H  62,C  61,C  63)          119.75 -0.002084    0.19    119.93   
   184. A(C  59,C  61,C  63)          120.52  0.003936   -0.39    120.13   
   185. A(C  59,C  61,H  62)          119.73 -0.001851    0.21    119.93   
   186. A(H  64,C  63,C  65)          120.12  0.001590   -0.20    119.92   
   187. A(C  61,C  63,C  65)          119.66 -0.001722    0.20    119.85   
   188. A(C  61,C  63,H  64)          120.22  0.000134    0.01    120.23   
   189. A(C  63,C  65,H  66)          119.09 -0.002765    0.40    119.49   
   190. A(C  56,C  65,H  66)          120.30  0.001574   -0.22    120.08   
   191. A(C  56,C  65,C  63)          120.62  0.001190   -0.19    120.43   
   192. D(O   0,C   5,N   2,C  19)     -0.59  0.001367   -1.44     -2.03   
   193. D(C   6,C   5,N   2,C  19)    177.62 -0.002569    1.97    179.59   
   194. D(O   0,C   5,N   2,H   3)    179.94  0.002015   -1.86    178.08   
   195. D(C   6,C   5,N   2,H   3)     -1.84 -0.001921    1.54     -0.30   
   196. D(H   7,C   6,N   4,C  32)    118.14 -0.001901    2.75    120.89   
   197. D(H   7,C   6,C   5,N   2)     60.71  0.002209   -1.89     58.82   
   198. D(C   8,C   6,C   5,O   0)     -8.40 -0.005646    3.22     -5.18   
   199. D(N   4,C   6,C   5,O   0)    124.05  0.002376   -0.65    123.40   
   200. D(H   7,C   6,N   4,C  55)    -44.10 -0.001503    3.06    -41.04   
   201. D(C   8,C   6,N   4,C  55)   -158.87  0.000241    1.98   -156.89   
   202. D(C   8,C   6,C   5,N   2)    173.36 -0.001480   -0.17    173.19   
   203. D(H   7,C   6,C   5,O   0)   -121.05 -0.001956    1.51   -119.54   
   204. D(C   5,C   6,N   4,C  55)     69.57 -0.008161    5.88     75.46   
   205. D(C   8,C   6,N   4,C  32)      3.37 -0.000156    1.67      5.03   
   206. D(N   4,C   6,C   5,N   2)    -54.19  0.006541   -4.04    -58.23   
   207. D(C   5,C   6,N   4,C  32)   -128.19 -0.008558    5.57   -122.61   
   208. D(C  17,C   8,C   6,H   7)     -1.73 -0.001181    0.25     -1.48   
   209. D(C   9,C   8,C   6,H   7)    177.37 -0.001494    0.52    177.89   
   210. D(C   9,C   8,C   6,N   4)    -67.73 -0.001495    1.40    -66.33   
   211. D(C  17,C   8,C   6,C   5)   -113.16  0.003007   -1.97   -115.12   
   212. D(C  17,C   8,C   6,N   4)    113.17 -0.001182    1.14    114.30   
   213. D(C   9,C   8,C   6,C   5)     65.94  0.002694   -1.70     64.25   
   214. D(C  11,C   9,C   8,C   6)    179.71  0.000144   -0.13    179.58   
   215. D(H  10,C   9,C   8,C  17)    178.48 -0.000508    0.43    178.91   
   216. D(H  10,C   9,C   8,C   6)     -0.61 -0.000221    0.16     -0.45   
   217. D(C  11,C   9,C   8,C  17)     -1.19 -0.000142    0.13     -1.06   
   218. D(C  13,C  11,C   9,H  10)   -179.18  0.000342   -0.27   -179.46   
   219. D(C  13,C  11,C   9,C   8)      0.49 -0.000020    0.02      0.51   
   220. D(H  12,C  11,C   9,C   8)   -179.93 -0.000164    0.13   -179.79   
   221. D(H  12,C  11,C   9,H  10)      0.39  0.000198   -0.16      0.24   
   222. D(H  14,C  13,C  11,C   9)    179.72 -0.000132    0.11    179.83   
   223. D(C  15,C  13,C  11,C   9)      0.27  0.000086   -0.07      0.20   
   224. D(H  14,C  13,C  11,H  12)      0.15  0.000013   -0.01      0.14   
   225. D(C  15,C  13,C  11,H  12)   -179.31  0.000230   -0.18   -179.49   
   226. D(C  17,C  15,C  13,H  14)   -179.77  0.000278   -0.22   -179.99   
   227. D(C  17,C  15,C  13,C  11)     -0.32  0.000058   -0.05     -0.37   
   228. D(H  16,C  15,C  13,H  14)     -0.10 -0.000020    0.02     -0.08   
   229. D(H  16,C  15,C  13,C  11)    179.35 -0.000240    0.19    179.54   
   230. D(H  18,C  17,C  15,H  16)      0.01 -0.000122    0.10      0.10   
   231. D(H  18,C  17,C  15,C  13)    179.68 -0.000422    0.33    180.01   
   232. D(C   8,C  17,C  15,H  16)    179.93  0.000032   -0.03    179.90   
   233. D(C   8,C  17,C  15,C  13)     -0.40 -0.000268    0.21     -0.19   
   234. D(H  18,C  17,C   8,C   9)   -178.93  0.000435   -0.37   -179.31   
   235. D(H  18,C  17,C   8,C   6)      0.19  0.000153   -0.11      0.08   
   236. D(C  15,C  17,C   8,C   9)      1.14  0.000282   -0.25      0.90   
   237. D(C  15,C  17,C   8,C   6)   -179.73 -0.000001    0.01   -179.72   
   238. D(C  28,C  19,N   2,C   5)    -61.69 -0.000310    0.00    -61.69   
   239. D(C  28,C  19,N   2,H   3)    117.77 -0.000950    0.43    118.20   
   240. D(C  24,C  19,N   2,C   5)     61.64  0.000753   -0.30     61.35   
   241. D(C  24,C  19,N   2,H   3)   -118.89  0.000113    0.13   -118.77   
   242. D(C  20,C  19,N   2,C   5)   -179.92  0.000259   -0.18   -180.10   
   243. D(C  20,C  19,N   2,H   3)     -0.46 -0.000381    0.24     -0.22   
   244. D(H  23,C  20,C  19,C  28)    -60.13 -0.000467    0.33    -59.80   
   245. D(H  23,C  20,C  19,C  24)    179.76 -0.000106   -0.08    179.68   
   246. D(H  23,C  20,C  19,N   2)     59.69 -0.000676    0.21     59.90   
   247. D(H  22,C  20,C  19,C  28)     60.04 -0.000007    0.16     60.20   
   248. D(H  22,C  20,C  19,C  24)    -60.07  0.000353   -0.25    -60.32   
   249. D(H  22,C  20,C  19,N   2)    179.86 -0.000217    0.04    179.90   
   250. D(H  21,C  20,C  19,C  28)   -179.92  0.000320    0.04   -179.88   
   251. D(H  21,C  20,C  19,C  24)     59.97  0.000681   -0.37     59.60   
   252. D(H  21,C  20,C  19,N   2)    -60.10  0.000111   -0.08    -60.18   
   253. D(H  25,C  24,C  19,C  20)    178.53 -0.000815    0.35    178.88   
   254. D(H  25,C  24,C  19,N   2)    -64.22  0.000469   -0.06    -64.28   
   255. D(H  27,C  24,C  19,C  28)    179.30  0.000069   -0.10    179.20   
   256. D(H  27,C  24,C  19,C  20)    -61.68 -0.001528    0.61    -61.07   
   257. D(H  27,C  24,C  19,N   2)     55.57 -0.000243    0.20     55.77   
   258. D(H  26,C  24,C  19,C  28)    -60.27  0.000944   -0.43    -60.70   
   259. D(H  26,C  24,C  19,C  20)     58.74 -0.000653    0.28     59.03   
   260. D(H  26,C  24,C  19,N   2)    176.00  0.000631   -0.13    175.87   
   261. D(H  25,C  24,C  19,C  28)     59.51  0.000781   -0.37     59.15   
   262. D(H  31,C  28,C  19,C  20)   -179.12  0.000750   -0.36   -179.47   
   263. D(H  31,C  28,C  19,N   2)     63.79 -0.000263   -0.03     63.76   
   264. D(H  30,C  28,C  19,C  24)     59.68 -0.001099    0.40     60.08   
   265. D(H  30,C  28,C  19,C  20)    -59.40  0.000682   -0.32    -59.72   
   266. D(H  30,C  28,C  19,N   2)   -176.49 -0.000331    0.01   -176.49   
   267. D(H  29,C  28,C  19,C  24)   -179.90 -0.000011    0.01   -179.89   
   268. D(H  29,C  28,C  19,C  20)     61.03  0.001770   -0.71     60.31   
   269. D(H  31,C  28,C  19,C  24)    -60.04 -0.001031    0.36    -59.68   
   270. D(H  29,C  28,C  19,N   2)    -56.07  0.000758   -0.39    -56.46   
   271. D(C  40,C  32,N   4,C  55)     91.21  0.003307   -0.81     90.40   
   272. D(C  40,C  32,N   4,C   6)    -71.16  0.001868   -0.37    -71.54   
   273. D(C  33,C  32,N   4,C  55)    -88.20  0.004440   -1.28    -89.48   
   274. D(C  33,C  32,N   4,C   6)    109.43  0.003000   -0.84    108.59   
   275. D(C  42,C  33,C  32,C  40)    176.63  0.001283    0.08    176.72   
   276. D(C  42,C  33,C  32,N   4)     -3.99  0.000099    0.58     -3.41   
   277. D(C  34,C  33,C  32,C  40)     -3.35  0.000430    0.13     -3.22   
   278. D(C  34,C  33,C  32,N   4)    176.03 -0.000755    0.62    176.65   
   279. D(C  36,C  34,C  33,C  42)   -177.48 -0.000751   -0.10   -177.58   
   280. D(C  36,C  34,C  33,C  32)      2.51  0.000000   -0.14      2.36   
   281. D(H  35,C  34,C  33,C  42)      2.19 -0.000554   -0.09      2.10   
   282. D(H  35,C  34,C  33,C  32)   -177.83  0.000196   -0.13   -177.95   
   283. D(C  38,C  36,C  34,H  35)   -179.91 -0.000568    0.11   -179.80   
   284. D(C  38,C  36,C  34,C  33)     -0.23 -0.000353    0.12     -0.11   
   285. D(H  37,C  36,C  34,H  35)     -0.48 -0.000422    0.16     -0.32   
   286. D(H  37,C  36,C  34,C  33)    179.20 -0.000207    0.17    179.37   
   287. D(C  40,C  38,C  36,H  37)    179.34  0.000052   -0.12    179.21   
   288. D(C  40,C  38,C  36,C  34)     -1.24  0.000210   -0.08     -1.31   
   289. D(H  39,C  38,C  36,H  37)     -0.32 -0.000212    0.09     -0.24   
   290. D(H  39,C  38,C  36,C  34)    179.10 -0.000055    0.13    179.24   
   291. D(H  41,C  40,C  38,C  36)   -179.31 -0.000472    0.30   -179.00   
   292. D(C  32,C  40,C  38,H  39)    179.97  0.000263   -0.12    179.86   
   293. D(C  32,C  40,C  38,C  36)      0.31  0.000006    0.09      0.40   
   294. D(H  41,C  40,C  32,C  33)   -178.34  0.000070   -0.32   -178.66   
   295. D(H  41,C  40,C  32,N   4)      2.22  0.001047   -0.75      1.47   
   296. D(C  38,C  40,C  32,C  33)      2.05 -0.000385   -0.11      1.94   
   297. D(H  41,C  40,C  38,H  39)      0.36 -0.000215    0.09      0.45   
   298. D(C  38,C  40,C  32,N   4)   -177.39  0.000592   -0.54   -177.93   
   299. D(C  51,C  42,C  33,C  34)    -65.78 -0.000511    0.41    -65.36   
   300. D(C  51,C  42,C  33,C  32)    114.24 -0.001357    0.46    114.70   
   301. D(C  47,C  42,C  33,C  34)    172.23 -0.000346    0.32    172.56   
   302. D(C  47,C  42,C  33,C  32)     -7.75 -0.001192    0.37     -7.38   
   303. D(C  43,C  42,C  33,C  34)     53.29  0.001015   -0.03     53.26   
   304. D(C  43,C  42,C  33,C  32)   -126.69  0.000169    0.01   -126.68   
   305. D(H  46,C  43,C  42,C  51)    176.84  0.000792   -0.43    176.42   
   306. D(H  46,C  43,C  42,C  47)    -68.94 -0.002387    1.12    -67.81   
   307. D(H  46,C  43,C  42,C  33)     57.20 -0.000188    0.42     57.62   
   308. D(H  45,C  43,C  42,C  51)    -63.39  0.001406   -0.66    -64.05   
   309. D(H  45,C  43,C  42,C  47)     50.83 -0.001773    0.89     51.73   
   310. D(H  45,C  43,C  42,C  33)    176.97  0.000426    0.18    177.15   
   311. D(H  44,C  43,C  42,C  51)     55.99  0.001269   -0.59     55.40   
   312. D(H  44,C  43,C  42,C  47)    170.21 -0.001911    0.96    171.17   
   313. D(H  44,C  43,C  42,C  33)    -63.65  0.000289    0.25    -63.40   
   314. D(H  49,C  47,C  42,C  43)   -172.37  0.001498   -0.71   -173.08   
   315. D(H  49,C  47,C  42,C  33)     65.91 -0.000462    0.01     65.93   
   316. D(H  48,C  47,C  42,C  51)     60.88 -0.000858    0.65     61.53   
   317. D(H  48,C  47,C  42,C  43)    -54.25  0.001208   -0.55    -54.81   
   318. D(H  48,C  47,C  42,C  33)   -175.97 -0.000753    0.17   -175.80   
   319. D(H  50,C  47,C  42,C  51)    178.98 -0.000821    0.63    179.61   
   320. D(H  50,C  47,C  42,C  43)     63.85  0.001245   -0.57     63.28   
   321. D(H  50,C  47,C  42,C  33)    -57.87 -0.000716    0.15    -57.71   
   322. D(H  49,C  47,C  42,C  51)    -57.24 -0.000568    0.49    -56.74   
   323. D(H  54,C  51,C  42,C  47)    -52.31  0.002393   -0.98    -53.29   
   324. D(H  54,C  51,C  42,C  43)     60.22 -0.002635    0.92     61.14   
   325. D(H  54,C  51,C  42,C  33)   -179.87  0.000312   -0.24   -180.11   
   326. D(H  53,C  51,C  42,C  47)     67.71  0.003126   -1.15     66.56   
   327. D(H  53,C  51,C  42,C  43)   -179.76 -0.001902    0.74   -179.01   
   328. D(H  53,C  51,C  42,C  33)    -59.85  0.001045   -0.41    -60.26   
   329. D(H  52,C  51,C  42,C  47)   -172.42  0.002183   -0.84   -173.26   
   330. D(H  52,C  51,C  42,C  43)    -59.89 -0.002845    1.06    -58.83   
   331. D(H  52,C  51,C  42,C  33)     60.02  0.000102   -0.10     59.92   
   332. D(C  56,C  55,N   4,C  32)     20.26  0.001879   -0.54     19.72   
   333. D(C  56,C  55,N   4,C   6)   -177.09  0.004757   -1.19   -178.28   
   334. D(O   1,C  55,N   4,C  32)   -163.44 -0.001057    0.46   -162.97   
   335. D(O   1,C  55,N   4,C   6)     -0.78  0.001821   -0.19     -0.97   
   336. D(C  65,C  56,C  55,N   4)    123.09 -0.002196    0.84    123.93   
   337. D(C  65,C  56,C  55,O   1)    -53.45  0.000171   -0.06    -53.50   
   338. D(C  57,C  56,C  55,N   4)    -60.81 -0.000912    0.67    -60.14   
   339. D(C  57,C  56,C  55,O   1)    122.65  0.001455   -0.23    122.42   
   340. D(C  59,C  57,C  56,C  65)     -2.71 -0.001280    0.75     -1.96   
   341. D(C  59,C  57,C  56,C  55)   -178.79 -0.003020    0.98   -177.81   
   342. D(H  58,C  57,C  56,C  65)    176.50 -0.000303    0.49    176.99   
   343. D(H  58,C  57,C  56,C  55)      0.42 -0.002043    0.72      1.14   
   344. D(C  61,C  59,C  57,H  58)   -178.02 -0.000018   -0.51   -178.53   
   345. D(C  61,C  59,C  57,C  56)      1.21  0.000970   -0.76      0.45   
   346. D(H  60,C  59,C  57,H  58)      1.38 -0.000033   -0.15      1.23   
   347. D(H  60,C  59,C  57,C  56)   -179.38  0.000955   -0.41   -179.79   
   348. D(C  63,C  61,C  59,H  60)   -178.85  0.000057   -0.05   -178.90   
   349. D(C  63,C  61,C  59,C  57)      0.55  0.000048    0.31      0.87   
   350. D(H  62,C  61,C  59,H  60)      0.29  0.000111    0.09      0.38   
   351. D(H  62,C  61,C  59,C  57)    179.70  0.000103    0.44    180.14   
   352. D(C  65,C  63,C  61,H  62)   -179.91 -0.000610   -0.01   -179.92   
   353. D(C  65,C  63,C  61,C  59)     -0.77 -0.000553    0.13     -0.65   
   354. D(H  64,C  63,C  61,H  62)     -0.18 -0.000299    0.03     -0.16   
   355. D(H  64,C  63,C  61,C  59)    178.96 -0.000242    0.16    179.11   
   356. D(H  66,C  65,C  63,H  64)     -0.40  0.000123    0.00     -0.39   
   357. D(H  66,C  65,C  63,C  61)    179.33  0.000430    0.04    179.37   
   358. D(C  56,C  65,C  63,H  64)    179.50 -0.000247   -0.15    179.35   
   359. D(C  56,C  65,C  63,C  61)     -0.77  0.000060   -0.12     -0.89   
   360. D(H  66,C  65,C  56,C  57)   -177.62  0.000379   -0.46   -178.07   
   361. D(H  66,C  65,C  56,C  55)     -1.38  0.001523   -0.61     -1.98   
   362. D(C  63,C  65,C  56,C  57)      2.49  0.000758   -0.30      2.19   
   363. D(C  63,C  65,C  56,C  55)    178.73  0.001902   -0.45    178.28   
    ----------------------------------------------------------------------------

         *************************************************************
         *                GEOMETRY OPTIMIZATION CYCLE   2            *
         *************************************************************
---------------------------------
CARTESIAN COORDINATES (ANGSTROEM)
---------------------------------
  O      3.699200    7.437346    2.711320
  O      5.839102    9.383362    6.114153
  N      4.334188    9.322346    3.768216
  H      4.778305    9.660546    4.618436
  N      6.272781    7.381082    5.133890
  C      4.240878    7.998938    3.662702
  C      4.823901    7.162512    4.836702
  H      4.275181    7.491054    5.725741
  C      4.496484    5.703396    4.650014
  C      4.997300    4.970810    3.575090
  H      5.633763    5.453806    2.844260
  C      4.685010    3.626483    3.435082
  H      5.081873    3.064649    2.597955
  C      3.858971    3.008002    4.366222
  H      3.612044    1.958026    4.256178
  C      3.343422    3.732988    5.431793
  H      2.693592    3.252322    6.153230
  C      3.661410    5.078587    5.570273
  H      3.256096    5.640175    6.404625
  C      3.883069   10.332918    2.819629
  C      4.232912   11.684245    3.434177
  H      3.732846   11.824598    4.396719
  H      3.926569   12.499961    2.778087
  H      5.309424   11.777335    3.603473
  C      2.370806   10.253833    2.612569
  H      2.078410    9.306853    2.154740
  H      2.024898   11.056843    1.958512
  H      1.840176   10.340046    3.563978
  C      4.610172   10.190527    1.482338
  H      5.692990   10.243294    1.616704
  H      4.316124   10.986074    0.794803
  H      4.380819    9.237914    1.000562
  C      7.170271    6.273348    5.100768
  C      8.141416    6.065409    4.105187
  C      8.987354    4.962655    4.267175
  H      9.773175    4.777471    3.546261
  C      8.863358    4.073407    5.322458
  H      9.536171    3.227381    5.400337
  C      7.869607    4.266124    6.268609
  H      7.749685    3.574204    7.093850
  C      7.036572    5.363166    6.152716
  H      6.270233    5.522968    6.901249
  C      8.383135    6.913986    2.849252
  C      8.360609    5.997621    1.614479
  H      9.163034    5.256388    1.619293
  H      8.480055    6.579441    0.697530
  H      7.412894    5.457001    1.540770
  C      7.353627    8.013002    2.573198
  H      7.577679    8.503414    1.622810
  H      7.355766    8.801456    3.324920
  H      6.344809    7.607017    2.483579
  C      9.763649    7.574082    2.949153
  H     10.566400    6.836491    3.028318
  H      9.829404    8.222717    3.825649
  H      9.969676    8.186117    2.067487
  C      6.649731    8.516162    5.779149
  C      8.096587    8.795113    6.063447
  C      8.897511    7.958987    6.840860
  H      8.504394    7.045345    7.265566
  C     10.217760    8.300917    7.101484
  H     10.835472    7.645287    7.703227
  C     10.741525    9.483195    6.595214
  H     11.773250    9.748176    6.797374
  C      9.942136   10.334112    5.843137
  H     10.345021   11.263527    5.459584
  C      8.621778    9.994209    5.586823
  H      8.000136   10.667533    5.007813

----------------------------
CARTESIAN COORDINATES (A.U.)
----------------------------
  NO LB      ZA    FRAG     MASS         X           Y           Z
   0 O     8.0000    0    15.999    6.990475   14.054547    5.123652
   1 O     8.0000    0    15.999   11.034303   17.731985   11.554075
   2 N     7.0000    0    14.007    8.190429   17.616682    7.120897
   3 H     1.0000    0     1.008    9.029688   18.255786    8.727578
   4 N     7.0000    0    14.007   11.853838   13.948223    9.701647
   5 C     6.0000    0    12.011    8.014098   15.115803    6.921504
   6 C     6.0000    0    12.011    9.115852   13.535186    9.140042
   7 H     1.0000    0     1.008    8.078921   14.156040   10.820083
   8 C     6.0000    0    12.011    8.497124   10.777856    8.787254
   9 C     6.0000    0    12.011    9.443528    9.393469    6.755941
  10 H     1.0000    0     1.008   10.646269   10.306201    5.374872
  11 C     6.0000    0    12.011    8.853386    6.853059    6.491364
  12 H     1.0000    0     1.008    9.603348    5.791346    4.909424
  13 C     6.0000    0    12.011    7.292398    5.684300    8.250964
  14 H     1.0000    0     1.008    6.825774    3.700132    8.043011
  15 C     6.0000    0    12.011    6.318152    7.054324   10.264601
  16 H     1.0000    0     1.008    5.090150    6.145998   11.627920
  17 C     6.0000    0    12.011    6.919062    9.597139   10.526290
  18 H     1.0000    0     1.008    6.153130   10.658386   12.102986
  19 C     6.0000    0    12.011    7.337936   19.526385    5.328327
  20 C     6.0000    0    12.011    7.999045   22.080023    6.489653
  21 H     1.0000    0     1.008    7.054057   22.345252    8.308595
  22 H     1.0000    0     1.008    7.420139   23.621503    5.249824
  23 H     1.0000    0     1.008   10.033357   22.255939    6.809578
  24 C     6.0000    0    12.011    4.480174   19.376937    4.937041
  25 H     1.0000    0     1.008    3.927627   17.587403    4.071869
  26 H     1.0000    0     1.008    3.826502   20.894405    3.701051
  27 H     1.0000    0     1.008    3.477428   19.539855    6.734942
  28 C     6.0000    0    12.011    8.711963   19.257306    2.801214
  29 H     1.0000    0     1.008   10.758191   19.357020    3.055128
  30 H     1.0000    0     1.008    8.156293   20.760672    1.501960
  31 H     1.0000    0     1.008    8.278549   17.457127    1.890788
  32 C     6.0000    0    12.011   13.549849   11.854910    9.639055
  33 C     6.0000    0    12.011   15.385047   11.461962    7.757678
  34 C     6.0000    0    12.011   16.983637    9.378058    8.063792
  35 H     1.0000    0     1.008   18.468625    9.028113    6.701462
  36 C     6.0000    0    12.011   16.749319    7.697624   10.057988
  37 H     1.0000    0     1.008   18.020752    6.098866   10.205159
  38 C     6.0000    0    12.011   14.871402    8.061805   11.845955
  39 H     1.0000    0     1.008   14.644783    6.754266   13.405434
  40 C     6.0000    0    12.011   13.297194   10.134915   11.626949
  41 H     1.0000    0     1.008   11.849024   10.436897   13.041470
  42 C     6.0000    0    12.011   15.841829   13.065539    5.384306
  43 C     6.0000    0    12.011   15.799262   11.333861    3.050924
  44 H     1.0000    0     1.008   17.315626    9.933133    3.060021
  45 H     1.0000    0     1.008   16.024981   12.433342    1.318140
  46 H     1.0000    0     1.008   14.008340   10.312238    2.911634
  47 C     6.0000    0    12.011   13.896341   15.142379    4.862639
  48 H     1.0000    0     1.008   14.319737   16.069123    3.066666
  49 H     1.0000    0     1.008   13.900384   16.632342    6.283187
  50 H     1.0000    0     1.008   11.989951   14.375178    4.693284
  51 C     6.0000    0    12.011   18.450622   14.312940    5.573091
  52 H     1.0000    0     1.008   19.967603   12.919095    5.722691
  53 H     1.0000    0     1.008   18.574882   15.538683    7.229428
  54 H     1.0000    0     1.008   18.839958   15.469519    3.906985
  55 C     6.0000    0    12.011   12.566171   16.093214   10.921009
  56 C     6.0000    0    12.011   15.300333   16.620355   11.458253
  57 C     6.0000    0    12.011   16.813859   15.040306   12.927353
  58 H     1.0000    0     1.008   16.070977   13.313774   13.729930
  59 C     6.0000    0    12.011   19.308769   15.686460   13.419860
  60 H     1.0000    0     1.008   20.476075   14.447498   14.556989
  61 C     6.0000    0    12.011   20.298540   17.920642   12.463148
  62 H     1.0000    0     1.008   22.248219   18.421384   12.845176
  63 C     6.0000    0    12.011   18.787914   19.528642   11.041928
  64 H     1.0000    0     1.008   19.549257   21.284981   10.317118
  65 C     6.0000    0    12.011   16.292800   18.886318   10.557566
  66 H     1.0000    0     1.008   15.118066   20.158716    9.463394

--------------------------------
INTERNAL COORDINATES (ANGSTROEM)
--------------------------------
 O      0   0   0     0.000000000000     0.00000000     0.00000000
 O      1   0   0     4.466030869599     0.00000000     0.00000000
 N      1   2   0     2.252435608041    30.99041473     0.00000000
 H      3   1   2     1.017099458457   142.52363358   352.65960967
 N      2   1   3     2.271149719637    51.57265563   208.73589900
 C      1   2   3     1.230418386139     2.60662149   302.32964271
 C      5   2   1     1.495107556004    91.69791773   327.58910532
 H      7   5   2     1.095182936758   106.27958951   318.51941557
 C      7   5   2     1.507008142981   112.13025529   202.66496932
 C      9   7   5     1.393901433169   121.75806994   293.68010892
 H     10   9   7     1.082813431991   119.81754651   359.54619444
 C     10   9   7     1.387206525728   120.41554859   179.57544588
 H     12  10   9     1.083484419833   119.87017765   180.20685734
 C     12  10   9     1.389921223795   119.82797744     0.51392929
 H     14  12  10     1.084220056312   119.88612908   179.82982862
 C     14  12  10     1.388104996328   120.17131256     0.20479924
 H     16  14  12     1.083416292215   120.14698069   179.54106770
 C     16  14  12     1.389579484557   119.81910601   359.63343396
 H     18  16  14     1.084344386473   119.51544272   180.01147886
 C      3   1   2     1.457594100982   100.81270406   173.88208910
 C     20   3   1     1.525169941407   106.32404379   178.93903885
 H     21  20   3     1.093734055510   111.31090691   299.80554664
 H     21  20   3     1.090730347565   110.84389632   179.88362812
 H     21  20   3     1.093711229259   111.31880114    59.88670187
 C     20   3   1     1.528419581081   111.00903143    60.39006330
 H     25  20   3     1.091730162984   111.51168240   295.73038505
 H     25  20   3     1.091910415962   110.88781903   175.88209054
 H     25  20   3     1.092784794498   111.00285165    55.77986181
 C     20   3   1     1.528823732931   110.94606034   297.34465490
 H     29  20   3     1.092397213860   111.05942692   303.56025244
 H     29  20   3     1.091816878599   110.78568128   183.52221861
 H     29  20   3     1.091871747002   111.55025144    63.76107973
 C      5   2   1     1.426063941801   144.58914835   174.63056953
 C     33   5   2     1.406251840609   124.46659582   257.11093313
 C     34  33   5     1.399256145942   116.87722493   176.63092807
 H     35  34  33     1.082370414676   119.77881115   182.04627215
 C     35  34  33     1.385553083961   122.67488699     2.36899777
 H     37  35  34     1.083745100044   120.01286720   179.36537846
 C     37  35  34     1.385598200002   119.66958658   359.89136001
 H     39  37  35     1.083584923018   120.70421205   179.23527145
 C     39  37  35     1.382346056837   119.03426514   358.68497346
 H     41  39  37     1.083102954291   119.04719942   181.00005910
 C     34  33   5     1.534888049795   127.32294565   356.56631478
 C     43  34  33     1.537821671107   108.98145010   233.31582646
 H     44  43  34     1.092399348770   112.95646605   296.60338830
 H     44  43  34     1.092510102108   110.79140458   177.15706588
 H     44  43  34     1.093556659508   111.18627803    57.61926396
 C     43  34  33     1.530989456277   116.00886849   352.60433873
 H     48  43  34     1.092675859526   109.94569364   184.20746487
 H     48  43  34     1.089380977928   113.19167388    65.93400770
 H     48  43  34     1.091132000439   111.68064977   302.28690588
 C     43  34  33     1.533468463152   109.05354059   114.69251665
 H     52  43  34     1.093031668519   112.04970951    59.90977074
 H     52  43  34     1.092381197809   111.22681506   299.73328556
 H     52  43  34     1.092871491969   110.99136967   179.88661311
 C      2   1   3     1.233444018136    78.55685441   224.41502148
 C     56   2   1     1.500677127456   116.83961842   152.66490150
 C     57  56   2     1.394617114852   123.22033016   122.42058754
 H     58  57  56     1.081506793004   121.10683940     1.14010719
 C     58  57  56     1.388487904508   120.20282760   182.18550658
 H     60  58  57     1.083288461462   119.82931273   180.21222998
 C     60  58  57     1.388675747921   119.99073584     0.44973883
 H     62  60  58     1.084223880207   119.93398954   180.14144111
 C     62  60  58     1.388777201213   120.13054080     0.86774668
 H     64  62  60     1.083162461814   120.22537119   179.11399457
 C     64  62  60     1.387290495509   119.85239807   359.35149866
 H     66  64  62     1.084000826895   119.49190926   179.37133112

---------------------------
INTERNAL COORDINATES (A.U.)
---------------------------
 O      0   0   0     0.000000000000     0.00000000     0.00000000
 O      1   0   0     8.439575249180     0.00000000     0.00000000
 N      1   2   0     4.256486433489    30.99041473     0.00000000
 H      3   1   2     1.922039427444   142.52363358   352.65960967
 N      2   1   3     4.291850979245    51.57265563   208.73589900
 C      1   2   3     2.325153779945     2.60662149   302.32964271
 C      5   2   1     2.825343821603    91.69791773   327.58910532
 H      7   5   2     2.069595817017   106.27958951   318.51941557
 C      7   5   2     2.847832671823   112.13025529   202.66496932
 C      9   7   5     2.634091966371   121.75806994   293.68010892
 H     10   9   7     2.046220840594   119.81754651   359.54619444
 C     10   9   7     2.621440424814   120.41554859   179.57544588
 H     12  10   9     2.047488823855   119.87017765   180.20685734
 C     12  10   9     2.626570460697   119.82797744     0.51392929
 H     14  12  10     2.048878975335   119.88612908   179.82982862
 C     14  12  10     2.623138288187   120.17131256     0.20479924
 H     16  14  12     2.047360081314   120.14698069   179.54106770
 C     16  14  12     2.625924667129   119.81910601   359.63343396
 H     18  16  14     2.049113925288   119.51544272   180.01147886
 C      3   1   2     2.754453665276   100.81270406   173.88208910
 C     20   3   1     2.882153496949   106.32404379   178.93903885
 H     21  20   3     2.066857828257   111.31090691   299.80554664
 H     21  20   3     2.061181642854   110.84389632   179.88362812
 H     21  20   3     2.066814692894   111.31880114    59.88670187
 C     20   3   1     2.888294425966   111.00903143    60.39006330
 H     25  20   3     2.063071020181   111.51168240   295.73038505
 H     25  20   3     2.063411648944   110.88781903   175.88209054
 H     25  20   3     2.065063984914   111.00285165    55.77986181
 C     20   3   1     2.889058162279   110.94606034   297.34465490
 H     29  20   3     2.064331563654   111.05942692   303.56025244
 H     29  20   3     2.063234888944   110.78568128   183.52221861
 H     29  20   3     2.063338575200   111.55025144    63.76107973
 C      5   2   1     2.694870299464   144.58914835   174.63056953
 C     33   5   2     2.657430854073   124.46659582   257.11093313
 C     34  33   5     2.644210907037   116.87722493   176.63092807
 H     35  34  33     2.045383659197   119.77881115   182.04627215
 C     35  34  33     2.618315872696   122.67488699     2.36899777
 H     37  35  34     2.047981438063   120.01286720   179.36537846
 C     37  35  34     2.618401129659   119.66958658   359.89136001
 H     39  37  35     2.047678747351   120.70421205   179.23527145
 C     39  37  35     2.612255469727   119.03426514   358.68497346
 H     41  39  37     2.046767958451   119.04719942   181.00005910
 C     34  33   5     2.900518060342   127.32294565   356.56631478
 C     43  34  33     2.906061801201   108.98145010   233.31582646
 H     44  43  34     2.064335598049   112.95646605   296.60338830
 H     44  43  34     2.064544891526   110.79140458   177.15706588
 H     44  43  34     2.066522598395   111.18627803    57.61926396
 C     43  34  33     2.893150786285   116.00886849   352.60433873
 H     48  43  34     2.064858127651   109.94569364   184.20746487
 H     48  43  34     2.058631703786   113.19167388    65.93400770
 H     48  43  34     2.061940656787   111.68064977   302.28690588
 C     43  34  33     2.897835430363   109.05354059   114.69251665
 H     52  43  34     2.065530509204   112.04970951    59.90977074
 H     52  43  34     2.064301297705   111.22681506   299.73328556
 H     52  43  34     2.065227819392   110.99136967   179.88661311
 C      2   1   3     2.330871395801    78.55685441   224.41502148
 C     56   2   1     2.835868786332   116.83961842   152.66490150
 C     57  56   2     2.635444408750   123.22033016   122.42058754
 H     58  57  56     2.043751650753   121.10683940     1.14010719
 C     58  57  56     2.623861879782   120.20282760   182.18550658
 H     60  58  57     2.047118516200   119.82931273   180.21222998
 C     60  58  57     2.624216852389   119.99073584     0.44973883
 H     62  60  58     2.048886201448   119.93398954   180.14144111
 C     62  60  58     2.624408571327   120.13054080     0.86774668
 H     64  62  60     2.046880411372   120.22537119   179.11399457
 C     64  62  60     2.621599104704   119.85239807   359.35149866
 H     66  64  62     2.048464691775   119.49190926   179.37133112


           ************************************************************
           *        Program running with 20 parallel MPI-processes    *
           *              working on a common directory               *
           ************************************************************
------------------------------------------------------------------------------
                   ___                                                        
                  /   \      - P O W E R E D   B Y -                         
                 /     \                                                     
                 |  |  |   _    _      __       _____    __    __             
                 |  |  |  | |  | |    /  \     |  _  \  |  |  /  |          
                  \  \/   | |  | |   /    \    | | | |  |  | /  /          
                 / \  \   | |__| |  /  /\  \   | |_| |  |  |/  /          
                |  |  |   |  __  | /  /__\  \  |    /   |      \           
                |  |  |   | |  | | |   __   |  |    \   |  |\   \          
                \     /   | |  | | |  |  |  |  | |\  \  |  | \   \       
                 \___/    |_|  |_| |__|  |__|  |_| \__\ |__|  \__/        
                                                                              
                      - O R C A' S   B I G   F R I E N D -                    
                                      &                                       
                       - I N T E G R A L  F E E D E R -                       
                                                                              
 v1 FN, 2020, v2 2021                                                         
------------------------------------------------------------------------------


Reading SHARK input file Prod_RR1opt.SHARKINP.tmp ... ok
----------------------
SHARK INTEGRAL PACKAGE
----------------------

Number of atoms                             ...     67
Number of basis functions                   ...   1227
Number of shells                            ...    499
Maximum angular momentum                    ...      3
Integral batch strategy                     ... SHARK/LIBINT Hybrid
RI-J (if used) integral strategy            ... SPLIT-RIJ (Revised 2003 algorithm where possible)
Printlevel                                  ...      1
Contraction scheme used                     ... SEGMENTED contraction
Coulomb Range Separation                    ... NOT USED
Exchange Range Separation                   ... NOT USED
Finite Nucleus Model                        ... NOT USED
Auxiliary Coulomb fitting basis             ... AVAILABLE
   # of basis functions in Aux-J            ...   1991
   # of shells in Aux-J                     ...    665
   Maximum angular momentum in Aux-J        ...      4
Auxiliary J/K fitting basis                 ... NOT available
Auxiliary Correlation fitting basis         ... NOT available
Auxiliary 'external' fitting basis          ... NOT available
Integral threshold                          ...     2.500000e-11
Primitive cut-off                           ...     2.500000e-12
Primitive pair pre-selection threshold      ...     2.500000e-12

Calculating pre-screening integrals         ... done (  0.1 sec) Dimension = 499
Organizing shell pair data                  ... done (  0.7 sec)
Shell pair information
Total number of shell pairs                 ...    124750
Shell pairs after pre-screening             ...     84837
Total number of primitive shell pairs       ...    374508
Primitive shell pairs kept                  ...    163588
          la=0 lb=0:  23675 shell pairs
          la=1 lb=0:  25104 shell pairs
          la=1 lb=1:   6691 shell pairs
          la=2 lb=0:  11621 shell pairs
          la=2 lb=1:   6260 shell pairs
          la=2 lb=2:   1517 shell pairs
          la=3 lb=0:   5321 shell pairs
          la=3 lb=1:   2959 shell pairs
          la=3 lb=2:   1363 shell pairs
          la=3 lb=3:    326 shell pairs

Calculating one electron integrals          ... done (  0.2 sec)
Calculating RI/J V-Matrix + Cholesky decomp.... done (  0.7 sec)
Calculating Nuclear repulsion               ... done (  0.0 sec) ENN=   3661.759651879423 Eh

SHARK setup successfully completed in   3.2 seconds

Maximum memory used throughout the entire GTOINT-calculation: 121.7 MB
[1710406945.264529] [node014:2357119:0]          mpool.c:43   UCX  WARN  object 0xaa3ae00 was not returned to mpool ucp_requests
[1710406945.264549] [node014:2357119:0]          mpool.c:43   UCX  WARN  object 0xaa3afc0 was not returned to mpool ucp_requests
[1710406945.264552] [node014:2357119:0]          mpool.c:43   UCX  WARN  object 0xaa3b180 was not returned to mpool ucp_requests
[1710406945.264557] [node014:2357119:0]          mpool.c:43   UCX  WARN  object 0xaa3b340 was not returned to mpool ucp_requests
[1710406945.264560] [node014:2357119:0]          mpool.c:43   UCX  WARN  object 0xaa3b500 was not returned to mpool ucp_requests
[1710406945.264562] [node014:2357119:0]          mpool.c:43   UCX  WARN  object 0xaa3b6c0 was not returned to mpool ucp_requests
[1710406945.264566] [node014:2357119:0]          mpool.c:43   UCX  WARN  object 0xaa3b880 was not returned to mpool ucp_requests
[1710406945.264568] [node014:2357119:0]          mpool.c:43   UCX  WARN  object 0xaa3ba40 was not returned to mpool ucp_requests
[1710406945.264570] [node014:2357119:0]          mpool.c:43   UCX  WARN  object 0xaa3bc00 was not returned to mpool ucp_requests
[1710406945.264572] [node014:2357119:0]          mpool.c:43   UCX  WARN  object 0xaa3bdc0 was not returned to mpool ucp_requests
[1710406945.264575] [node014:2357119:0]          mpool.c:43   UCX  WARN  object 0xaa3bf80 was not returned to mpool ucp_requests
[1710406945.264577] [node014:2357119:0]          mpool.c:43   UCX  WARN  object 0xaa3c140 was not returned to mpool ucp_requests
[1710406945.266218] [node014:2357117:0]          mpool.c:43   UCX  WARN  object 0xadefc80 was not returned to mpool ucp_requests
[1710406945.266230] [node014:2357117:0]          mpool.c:43   UCX  WARN  object 0xadefe40 was not returned to mpool ucp_requests
[1710406945.266234] [node014:2357117:0]          mpool.c:43   UCX  WARN  object 0xadf0000 was not returned to mpool ucp_requests
[1710406945.266238] [node014:2357117:0]          mpool.c:43   UCX  WARN  object 0xadf01c0 was not returned to mpool ucp_requests
[1710406945.266241] [node014:2357117:0]          mpool.c:43   UCX  WARN  object 0xadf0380 was not returned to mpool ucp_requests
[1710406945.266245] [node014:2357117:0]          mpool.c:43   UCX  WARN  object 0xadf0540 was not returned to mpool ucp_requests
[1710406945.266249] [node014:2357117:0]          mpool.c:43   UCX  WARN  object 0xadf0700 was not returned to mpool ucp_requests
[1710406945.266252] [node014:2357117:0]          mpool.c:43   UCX  WARN  object 0xadf08c0 was not returned to mpool ucp_requests
[1710406945.266256] [node014:2357117:0]          mpool.c:43   UCX  WARN  object 0xadf0a80 was not returned to mpool ucp_requests
[1710406945.266259] [node014:2357117:0]          mpool.c:43   UCX  WARN  object 0xadf0c40 was not returned to mpool ucp_requests
[1710406945.266262] [node014:2357117:0]          mpool.c:43   UCX  WARN  object 0xadf0e00 was not returned to mpool ucp_requests
[1710406945.266265] [node014:2357117:0]          mpool.c:43   UCX  WARN  object 0xadf0fc0 was not returned to mpool ucp_requests
[1710406945.269026] [node014:2357115:0]          mpool.c:43   UCX  WARN  object 0xc169d00 was not returned to mpool ucp_requests
[1710406945.269038] [node014:2357115:0]          mpool.c:43   UCX  WARN  object 0xc169ec0 was not returned to mpool ucp_requests
[1710406945.269042] [node014:2357115:0]          mpool.c:43   UCX  WARN  object 0xc16a080 was not returned to mpool ucp_requests
[1710406945.269046] [node014:2357115:0]          mpool.c:43   UCX  WARN  object 0xc16a240 was not returned to mpool ucp_requests
[1710406945.269049] [node014:2357115:0]          mpool.c:43   UCX  WARN  object 0xc16a400 was not returned to mpool ucp_requests
[1710406945.269051] [node014:2357115:0]          mpool.c:43   UCX  WARN  object 0xc16a5c0 was not returned to mpool ucp_requests
[1710406945.269053] [node014:2357115:0]          mpool.c:43   UCX  WARN  object 0xc16a780 was not returned to mpool ucp_requests
[1710406945.269056] [node014:2357115:0]          mpool.c:43   UCX  WARN  object 0xc16a940 was not returned to mpool ucp_requests
[1710406945.269058] [node014:2357115:0]          mpool.c:43   UCX  WARN  object 0xc16ab00 was not returned to mpool ucp_requests
[1710406945.269061] [node014:2357115:0]          mpool.c:43   UCX  WARN  object 0xc16acc0 was not returned to mpool ucp_requests
[1710406945.269064] [node014:2357115:0]          mpool.c:43   UCX  WARN  object 0xc16ae80 was not returned to mpool ucp_requests
[1710406945.269068] [node014:2357115:0]          mpool.c:43   UCX  WARN  object 0xc16b040 was not returned to mpool ucp_requests
[1710406945.269569] [node014:2357106:0]          mpool.c:43   UCX  WARN  object 0xc65ca00 was not returned to mpool ucp_requests
[1710406945.269581] [node014:2357106:0]          mpool.c:43   UCX  WARN  object 0xc65cbc0 was not returned to mpool ucp_requests
[1710406945.269585] [node014:2357106:0]          mpool.c:43   UCX  WARN  object 0xc65cd80 was not returned to mpool ucp_requests
[1710406945.269588] [node014:2357106:0]          mpool.c:43   UCX  WARN  object 0xc65cf40 was not returned to mpool ucp_requests
[1710406945.269592] [node014:2357106:0]          mpool.c:43   UCX  WARN  object 0xc65d100 was not returned to mpool ucp_requests
[1710406945.269595] [node014:2357106:0]          mpool.c:43   UCX  WARN  object 0xc65d2c0 was not returned to mpool ucp_requests
[1710406945.269599] [node014:2357106:0]          mpool.c:43   UCX  WARN  object 0xc65d480 was not returned to mpool ucp_requests
[1710406945.269602] [node014:2357106:0]          mpool.c:43   UCX  WARN  object 0xc65d640 was not returned to mpool ucp_requests
[1710406945.269605] [node014:2357106:0]          mpool.c:43   UCX  WARN  object 0xc65d800 was not returned to mpool ucp_requests
[1710406945.269608] [node014:2357106:0]          mpool.c:43   UCX  WARN  object 0xc65d9c0 was not returned to mpool ucp_requests
[1710406945.269611] [node014:2357106:0]          mpool.c:43   UCX  WARN  object 0xc65db80 was not returned to mpool ucp_requests
[1710406945.269615] [node014:2357106:0]          mpool.c:43   UCX  WARN  object 0xc65dd40 was not returned to mpool ucp_requests
[1710406945.269618] [node014:2357106:0]          mpool.c:43   UCX  WARN  object 0xc65df00 was not returned to mpool ucp_requests
[1710406945.270665] [node014:2357116:0]          mpool.c:43   UCX  WARN  object 0xb674d00 was not returned to mpool ucp_requests
[1710406945.270677] [node014:2357116:0]          mpool.c:43   UCX  WARN  object 0xb674ec0 was not returned to mpool ucp_requests
[1710406945.270681] [node014:2357116:0]          mpool.c:43   UCX  WARN  object 0xb675080 was not returned to mpool ucp_requests
[1710406945.270685] [node014:2357116:0]          mpool.c:43   UCX  WARN  object 0xb675240 was not returned to mpool ucp_requests
[1710406945.270689] [node014:2357116:0]          mpool.c:43   UCX  WARN  object 0xb675400 was not returned to mpool ucp_requests
[1710406945.270692] [node014:2357116:0]          mpool.c:43   UCX  WARN  object 0xb6755c0 was not returned to mpool ucp_requests
[1710406945.270695] [node014:2357116:0]          mpool.c:43   UCX  WARN  object 0xb675780 was not returned to mpool ucp_requests
[1710406945.271558] [node014:2357121:0]          mpool.c:43   UCX  WARN  object 0xbcd5d00 was not returned to mpool ucp_requests
[1710406945.271570] [node014:2357121:0]          mpool.c:43   UCX  WARN  object 0xbcd5ec0 was not returned to mpool ucp_requests
[1710406945.271574] [node014:2357121:0]          mpool.c:43   UCX  WARN  object 0xbcd6080 was not returned to mpool ucp_requests
[1710406945.271577] [node014:2357121:0]          mpool.c:43   UCX  WARN  object 0xbcd6240 was not returned to mpool ucp_requests
[1710406945.271581] [node014:2357121:0]          mpool.c:43   UCX  WARN  object 0xbcd6400 was not returned to mpool ucp_requests
[1710406945.271585] [node014:2357121:0]          mpool.c:43   UCX  WARN  object 0xbcd65c0 was not returned to mpool ucp_requests
[1710406945.271588] [node014:2357121:0]          mpool.c:43   UCX  WARN  object 0xbcd6780 was not returned to mpool ucp_requests
[1710406945.271592] [node014:2357121:0]          mpool.c:43   UCX  WARN  object 0xbcd6940 was not returned to mpool ucp_requests
[1710406945.271595] [node014:2357121:0]          mpool.c:43   UCX  WARN  object 0xbcd6b00 was not returned to mpool ucp_requests
[1710406945.271598] [node014:2357121:0]          mpool.c:43   UCX  WARN  object 0xbcd6cc0 was not returned to mpool ucp_requests
[1710406945.271601] [node014:2357121:0]          mpool.c:43   UCX  WARN  object 0xbcd6e80 was not returned to mpool ucp_requests
[1710406945.271604] [node014:2357121:0]          mpool.c:43   UCX  WARN  object 0xbcd7040 was not returned to mpool ucp_requests
[1710406945.270698] [node014:2357116:0]          mpool.c:43   UCX  WARN  object 0xb675940 was not returned to mpool ucp_requests
[1710406945.270702] [node014:2357116:0]          mpool.c:43   UCX  WARN  object 0xb675b00 was not returned to mpool ucp_requests
[1710406945.270705] [node014:2357116:0]          mpool.c:43   UCX  WARN  object 0xb675cc0 was not returned to mpool ucp_requests
[1710406945.270708] [node014:2357116:0]          mpool.c:43   UCX  WARN  object 0xb675e80 was not returned to mpool ucp_requests
[1710406945.270711] [node014:2357116:0]          mpool.c:43   UCX  WARN  object 0xb676040 was not returned to mpool ucp_requests
[1710406945.289531] [node014:2357113:0]          mpool.c:43   UCX  WARN  object 0xbd0ea00 was not returned to mpool ucp_requests
[1710406945.289543] [node014:2357113:0]          mpool.c:43   UCX  WARN  object 0xbd0ebc0 was not returned to mpool ucp_requests
[1710406945.289549] [node014:2357113:0]          mpool.c:43   UCX  WARN  object 0xbd0ed80 was not returned to mpool ucp_requests
[1710406945.289553] [node014:2357113:0]          mpool.c:43   UCX  WARN  object 0xbd0ef40 was not returned to mpool ucp_requests
[1710406945.289549] [node014:2357103:0]          mpool.c:43   UCX  WARN  object 0xb82d040 was not returned to mpool ucp_requests
[1710406945.289560] [node014:2357103:0]          mpool.c:43   UCX  WARN  object 0xb82d200 was not returned to mpool ucp_requests
[1710406945.289556] [node014:2357113:0]          mpool.c:43   UCX  WARN  object 0xbd0f100 was not returned to mpool ucp_requests
[1710406945.289559] [node014:2357113:0]          mpool.c:43   UCX  WARN  object 0xbd0f2c0 was not returned to mpool ucp_requests
[1710406945.289562] [node014:2357113:0]          mpool.c:43   UCX  WARN  object 0xbd0f480 was not returned to mpool ucp_requests
[1710406945.289566] [node014:2357113:0]          mpool.c:43   UCX  WARN  object 0xbd0f640 was not returned to mpool ucp_requests
[1710406945.289569] [node014:2357113:0]          mpool.c:43   UCX  WARN  object 0xbd0f800 was not returned to mpool ucp_requests
[1710406945.289571] [node014:2357113:0]          mpool.c:43   UCX  WARN  object 0xbd0f9c0 was not returned to mpool ucp_requests
[1710406945.289575] [node014:2357113:0]          mpool.c:43   UCX  WARN  object 0xbd0fb80 was not returned to mpool ucp_requests
[1710406945.289578] [node014:2357113:0]          mpool.c:43   UCX  WARN  object 0xbd0fd40 was not returned to mpool ucp_requests
[1710406945.289582] [node014:2357113:0]          mpool.c:43   UCX  WARN  object 0xbd0ff00 was not returned to mpool ucp_requests
[1710406945.289565] [node014:2357103:0]          mpool.c:43   UCX  WARN  object 0xb82d3c0 was not returned to mpool ucp_requests
[1710406945.289569] [node014:2357103:0]          mpool.c:43   UCX  WARN  object 0xb82d580 was not returned to mpool ucp_requests
[1710406945.289571] [node014:2357103:0]          mpool.c:43   UCX  WARN  object 0xb82d740 was not returned to mpool ucp_requests
[1710406945.289575] [node014:2357103:0]          mpool.c:43   UCX  WARN  object 0xb82d900 was not returned to mpool ucp_requests
[1710406945.289578] [node014:2357103:0]          mpool.c:43   UCX  WARN  object 0xb82dac0 was not returned to mpool ucp_requests
[1710406945.289583] [node014:2357103:0]          mpool.c:43   UCX  WARN  object 0xb82dc80 was not returned to mpool ucp_requests
[1710406945.289586] [node014:2357103:0]          mpool.c:43   UCX  WARN  object 0xb82de40 was not returned to mpool ucp_requests
[1710406945.289589] [node014:2357103:0]          mpool.c:43   UCX  WARN  object 0xb82e000 was not returned to mpool ucp_requests
[1710406945.321332] [node014:2357122:0]          mpool.c:43   UCX  WARN  object 0xb84bcc0 was not returned to mpool ucp_requests
[1710406945.321343] [node014:2357122:0]          mpool.c:43   UCX  WARN  object 0xb84be80 was not returned to mpool ucp_requests
[1710406945.321348] [node014:2357122:0]          mpool.c:43   UCX  WARN  object 0xb84c040 was not returned to mpool ucp_requests
[1710406945.321352] [node014:2357122:0]          mpool.c:43   UCX  WARN  object 0xb84c200 was not returned to mpool ucp_requests
[1710406945.321354] [node014:2357122:0]          mpool.c:43   UCX  WARN  object 0xb84c3c0 was not returned to mpool ucp_requests
[1710406945.321357] [node014:2357122:0]          mpool.c:43   UCX  WARN  object 0xb84c580 was not returned to mpool ucp_requests
[1710406945.321359] [node014:2357122:0]          mpool.c:43   UCX  WARN  object 0xb84c740 was not returned to mpool ucp_requests
[1710406945.321361] [node014:2357122:0]          mpool.c:43   UCX  WARN  object 0xb84c900 was not returned to mpool ucp_requests
[1710406945.321363] [node014:2357122:0]          mpool.c:43   UCX  WARN  object 0xb84cac0 was not returned to mpool ucp_requests
[1710406945.321366] [node014:2357122:0]          mpool.c:43   UCX  WARN  object 0xb84cc80 was not returned to mpool ucp_requests
[1710406945.321369] [node014:2357122:0]          mpool.c:43   UCX  WARN  object 0xb84ce40 was not returned to mpool ucp_requests
[1710406945.321372] [node014:2357122:0]          mpool.c:43   UCX  WARN  object 0xb84d000 was not returned to mpool ucp_requests
[1710406945.329138] [node014:2357105:0]          mpool.c:43   UCX  WARN  object 0xb544f00 was not returned to mpool ucp_requests
[1710406945.329152] [node014:2357105:0]          mpool.c:43   UCX  WARN  object 0xb5450c0 was not returned to mpool ucp_requests
[1710406945.329156] [node014:2357105:0]          mpool.c:43   UCX  WARN  object 0xb545280 was not returned to mpool ucp_requests
[1710406945.329158] [node014:2357105:0]          mpool.c:43   UCX  WARN  object 0xb545440 was not returned to mpool ucp_requests
[1710406945.329161] [node014:2357105:0]          mpool.c:43   UCX  WARN  object 0xb545600 was not returned to mpool ucp_requests
[1710406945.329164] [node014:2357105:0]          mpool.c:43   UCX  WARN  object 0xb5457c0 was not returned to mpool ucp_requests
[1710406945.329166] [node014:2357105:0]          mpool.c:43   UCX  WARN  object 0xb545980 was not returned to mpool ucp_requests
[1710406945.329169] [node014:2357105:0]          mpool.c:43   UCX  WARN  object 0xb545b40 was not returned to mpool ucp_requests
[1710406945.329172] [node014:2357105:0]          mpool.c:43   UCX  WARN  object 0xb545d00 was not returned to mpool ucp_requests
[1710406945.329174] [node014:2357105:0]          mpool.c:43   UCX  WARN  object 0xb545ec0 was not returned to mpool ucp_requests
[1710406945.329177] [node014:2357105:0]          mpool.c:43   UCX  WARN  object 0xb546080 was not returned to mpool ucp_requests
[1710406945.330325] [node014:2357114:0]          mpool.c:43   UCX  WARN  object 0xb713c00 was not returned to mpool ucp_requests
[1710406945.330338] [node014:2357114:0]          mpool.c:43   UCX  WARN  object 0xb713dc0 was not returned to mpool ucp_requests
[1710406945.330343] [node014:2357114:0]          mpool.c:43   UCX  WARN  object 0xb713f80 was not returned to mpool ucp_requests
[1710406945.330346] [node014:2357114:0]          mpool.c:43   UCX  WARN  object 0xb714140 was not returned to mpool ucp_requests
[1710406945.330350] [node014:2357114:0]          mpool.c:43   UCX  WARN  object 0xb714300 was not returned to mpool ucp_requests
[1710406945.330353] [node014:2357114:0]          mpool.c:43   UCX  WARN  object 0xb7144c0 was not returned to mpool ucp_requests
[1710406945.330357] [node014:2357114:0]          mpool.c:43   UCX  WARN  object 0xb714680 was not returned to mpool ucp_requests
[1710406945.330360] [node014:2357114:0]          mpool.c:43   UCX  WARN  object 0xb714840 was not returned to mpool ucp_requests
[1710406945.330363] [node014:2357114:0]          mpool.c:43   UCX  WARN  object 0xb714a00 was not returned to mpool ucp_requests
[1710406945.330366] [node014:2357114:0]          mpool.c:43   UCX  WARN  object 0xb714bc0 was not returned to mpool ucp_requests
[1710406945.330370] [node014:2357114:0]          mpool.c:43   UCX  WARN  object 0xb714d80 was not returned to mpool ucp_requests
[1710406945.330373] [node014:2357114:0]          mpool.c:43   UCX  WARN  object 0xb714f40 was not returned to mpool ucp_requests
[1710406945.336365] [node014:2357111:0]          mpool.c:43   UCX  WARN  object 0xa8a6ac0 was not returned to mpool ucp_requests
[1710406945.336377] [node014:2357111:0]          mpool.c:43   UCX  WARN  object 0xa8a6c80 was not returned to mpool ucp_requests
[1710406945.336381] [node014:2357111:0]          mpool.c:43   UCX  WARN  object 0xa8a6e40 was not returned to mpool ucp_requests
[1710406945.336384] [node014:2357111:0]          mpool.c:43   UCX  WARN  object 0xa8a7000 was not returned to mpool ucp_requests
[1710406945.336388] [node014:2357111:0]          mpool.c:43   UCX  WARN  object 0xa8a71c0 was not returned to mpool ucp_requests
[1710406945.336391] [node014:2357111:0]          mpool.c:43   UCX  WARN  object 0xa8a7380 was not returned to mpool ucp_requests
[1710406945.336394] [node014:2357111:0]          mpool.c:43   UCX  WARN  object 0xa8a7540 was not returned to mpool ucp_requests
[1710406945.336398] [node014:2357111:0]          mpool.c:43   UCX  WARN  object 0xa8a7700 was not returned to mpool ucp_requests
[1710406945.336401] [node014:2357111:0]          mpool.c:43   UCX  WARN  object 0xa8a78c0 was not returned to mpool ucp_requests
[1710406945.336404] [node014:2357111:0]          mpool.c:43   UCX  WARN  object 0xa8a7a80 was not returned to mpool ucp_requests
[1710406945.336407] [node014:2357111:0]          mpool.c:43   UCX  WARN  object 0xa8a7c40 was not returned to mpool ucp_requests
[1710406945.336410] [node014:2357111:0]          mpool.c:43   UCX  WARN  object 0xa8a7e00 was not returned to mpool ucp_requests
[1710406945.336414] [node014:2357111:0]          mpool.c:43   UCX  WARN  object 0xa8a7fc0 was not returned to mpool ucp_requests
[1710406945.337476] [node014:2357112:0]          mpool.c:43   UCX  WARN  object 0xbd16c00 was not returned to mpool ucp_requests
[1710406945.337486] [node014:2357112:0]          mpool.c:43   UCX  WARN  object 0xbd16dc0 was not returned to mpool ucp_requests
[1710406945.337490] [node014:2357112:0]          mpool.c:43   UCX  WARN  object 0xbd16f80 was not returned to mpool ucp_requests
[1710406945.337493] [node014:2357112:0]          mpool.c:43   UCX  WARN  object 0xbd17140 was not returned to mpool ucp_requests
[1710406945.337496] [node014:2357112:0]          mpool.c:43   UCX  WARN  object 0xbd17300 was not returned to mpool ucp_requests
[1710406945.337500] [node014:2357112:0]          mpool.c:43   UCX  WARN  object 0xbd174c0 was not returned to mpool ucp_requests
[1710406945.337503] [node014:2357112:0]          mpool.c:43   UCX  WARN  object 0xbd17680 was not returned to mpool ucp_requests
[1710406945.337506] [node014:2357112:0]          mpool.c:43   UCX  WARN  object 0xbd17840 was not returned to mpool ucp_requests
[1710406945.337509] [node014:2357112:0]          mpool.c:43   UCX  WARN  object 0xbd17a00 was not returned to mpool ucp_requests
[1710406945.337512] [node014:2357112:0]          mpool.c:43   UCX  WARN  object 0xbd17bc0 was not returned to mpool ucp_requests
[1710406945.337515] [node014:2357112:0]          mpool.c:43   UCX  WARN  object 0xbd17d80 was not returned to mpool ucp_requests
[1710406945.337518] [node014:2357112:0]          mpool.c:43   UCX  WARN  object 0xbd17f40 was not returned to mpool ucp_requests
[1710406945.337521] [node014:2357112:0]          mpool.c:43   UCX  WARN  object 0xbd18100 was not returned to mpool ucp_requests
[1710406945.343370] [node014:2357110:0]          mpool.c:43   UCX  WARN  object 0xc2225c0 was not returned to mpool ucp_requests
[1710406945.343381] [node014:2357110:0]          mpool.c:43   UCX  WARN  object 0xc222780 was not returned to mpool ucp_requests
[1710406945.343385] [node014:2357110:0]          mpool.c:43   UCX  WARN  object 0xc222940 was not returned to mpool ucp_requests
[1710406945.343388] [node014:2357110:0]          mpool.c:43   UCX  WARN  object 0xc222b00 was not returned to mpool ucp_requests
[1710406945.343391] [node014:2357110:0]          mpool.c:43   UCX  WARN  object 0xc222cc0 was not returned to mpool ucp_requests
[1710406945.343395] [node014:2357110:0]          mpool.c:43   UCX  WARN  object 0xc222e80 was not returned to mpool ucp_requests
[1710406945.343398] [node014:2357110:0]          mpool.c:43   UCX  WARN  object 0xc223040 was not returned to mpool ucp_requests
[1710406945.343402] [node014:2357110:0]          mpool.c:43   UCX  WARN  object 0xc223200 was not returned to mpool ucp_requests
[1710406945.343405] [node014:2357110:0]          mpool.c:43   UCX  WARN  object 0xc2233c0 was not returned to mpool ucp_requests
[1710406945.343408] [node014:2357110:0]          mpool.c:43   UCX  WARN  object 0xc223580 was not returned to mpool ucp_requests
[1710406945.343411] [node014:2357110:0]          mpool.c:43   UCX  WARN  object 0xc223740 was not returned to mpool ucp_requests
[1710406945.343415] [node014:2357110:0]          mpool.c:43   UCX  WARN  object 0xc223900 was not returned to mpool ucp_requests
[1710406945.343418] [node014:2357110:0]          mpool.c:43   UCX  WARN  object 0xc223ac0 was not returned to mpool ucp_requests
[1710406945.344581] [node014:2357109:0]          mpool.c:43   UCX  WARN  object 0xb67bb40 was not returned to mpool ucp_requests
[1710406945.344591] [node014:2357109:0]          mpool.c:43   UCX  WARN  object 0xb67bd00 was not returned to mpool ucp_requests
[1710406945.344595] [node014:2357109:0]          mpool.c:43   UCX  WARN  object 0xb67bec0 was not returned to mpool ucp_requests
[1710406945.344598] [node014:2357109:0]          mpool.c:43   UCX  WARN  object 0xb67c080 was not returned to mpool ucp_requests
[1710406945.344602] [node014:2357109:0]          mpool.c:43   UCX  WARN  object 0xb67c240 was not returned to mpool ucp_requests
[1710406945.344605] [node014:2357109:0]          mpool.c:43   UCX  WARN  object 0xb67c400 was not returned to mpool ucp_requests
[1710406945.344608] [node014:2357109:0]          mpool.c:43   UCX  WARN  object 0xb67c5c0 was not returned to mpool ucp_requests
[1710406945.344611] [node014:2357109:0]          mpool.c:43   UCX  WARN  object 0xb67c780 was not returned to mpool ucp_requests
[1710406945.344614] [node014:2357109:0]          mpool.c:43   UCX  WARN  object 0xb67c940 was not returned to mpool ucp_requests
[1710406945.344617] [node014:2357109:0]          mpool.c:43   UCX  WARN  object 0xb67cb00 was not returned to mpool ucp_requests
[1710406945.344620] [node014:2357109:0]          mpool.c:43   UCX  WARN  object 0xb67ccc0 was not returned to mpool ucp_requests
[1710406945.344623] [node014:2357109:0]          mpool.c:43   UCX  WARN  object 0xb67ce80 was not returned to mpool ucp_requests
[1710406945.344626] [node014:2357109:0]          mpool.c:43   UCX  WARN  object 0xb67d040 was not returned to mpool ucp_requests
[1710406945.344778] [node014:2357104:0]          mpool.c:43   UCX  WARN  object 0xb9e3e40 was not returned to mpool ucp_requests
[1710406945.344804] [node014:2357104:0]          mpool.c:43   UCX  WARN  object 0xb9e4000 was not returned to mpool ucp_requests
[1710406945.344808] [node014:2357104:0]          mpool.c:43   UCX  WARN  object 0xb9e41c0 was not returned to mpool ucp_requests
[1710406945.344810] [node014:2357104:0]          mpool.c:43   UCX  WARN  object 0xb9e4380 was not returned to mpool ucp_requests
[1710406945.344813] [node014:2357104:0]          mpool.c:43   UCX  WARN  object 0xb9e4540 was not returned to mpool ucp_requests
[1710406945.344815] [node014:2357104:0]          mpool.c:43   UCX  WARN  object 0xb9e4700 was not returned to mpool ucp_requests
[1710406945.344818] [node014:2357104:0]          mpool.c:43   UCX  WARN  object 0xb9e48c0 was not returned to mpool ucp_requests
[1710406945.344820] [node014:2357104:0]          mpool.c:43   UCX  WARN  object 0xb9e4a80 was not returned to mpool ucp_requests
[1710406945.344823] [node014:2357104:0]          mpool.c:43   UCX  WARN  object 0xb9e4c40 was not returned to mpool ucp_requests
[1710406945.344826] [node014:2357104:0]          mpool.c:43   UCX  WARN  object 0xb9e4e00 was not returned to mpool ucp_requests
[1710406945.344828] [node014:2357104:0]          mpool.c:43   UCX  WARN  object 0xb9e4fc0 was not returned to mpool ucp_requests
[1710406945.344831] [node014:2357104:0]          mpool.c:43   UCX  WARN  object 0xb9e5180 was not returned to mpool ucp_requests
[1710406945.344632] [node014:2357107:0]          mpool.c:43   UCX  WARN  object 0xb247b00 was not returned to mpool ucp_requests
[1710406945.344644] [node014:2357107:0]          mpool.c:43   UCX  WARN  object 0xb247cc0 was not returned to mpool ucp_requests
[1710406945.344648] [node014:2357107:0]          mpool.c:43   UCX  WARN  object 0xb247e80 was not returned to mpool ucp_requests
[1710406945.344651] [node014:2357107:0]          mpool.c:43   UCX  WARN  object 0xb248040 was not returned to mpool ucp_requests
[1710406945.344654] [node014:2357107:0]          mpool.c:43   UCX  WARN  object 0xb248200 was not returned to mpool ucp_requests
[1710406945.344657] [node014:2357107:0]          mpool.c:43   UCX  WARN  object 0xb2483c0 was not returned to mpool ucp_requests
[1710406945.344660] [node014:2357107:0]          mpool.c:43   UCX  WARN  object 0xb248580 was not returned to mpool ucp_requests
[1710406945.344664] [node014:2357107:0]          mpool.c:43   UCX  WARN  object 0xb248740 was not returned to mpool ucp_requests
[1710406945.344667] [node014:2357107:0]          mpool.c:43   UCX  WARN  object 0xb248900 was not returned to mpool ucp_requests
[1710406945.344670] [node014:2357107:0]          mpool.c:43   UCX  WARN  object 0xb248ac0 was not returned to mpool ucp_requests
[1710406945.344673] [node014:2357107:0]          mpool.c:43   UCX  WARN  object 0xb248c80 was not returned to mpool ucp_requests
[1710406945.344676] [node014:2357107:0]          mpool.c:43   UCX  WARN  object 0xb248e40 was not returned to mpool ucp_requests
[1710406945.344679] [node014:2357107:0]          mpool.c:43   UCX  WARN  object 0xb249000 was not returned to mpool ucp_requests
[1710406945.354410] [node014:2357118:0]          mpool.c:43   UCX  WARN  object 0xb00bc40 was not returned to mpool ucp_requests
[1710406945.354422] [node014:2357118:0]          mpool.c:43   UCX  WARN  object 0xb00be00 was not returned to mpool ucp_requests
[1710406945.354426] [node014:2357118:0]          mpool.c:43   UCX  WARN  object 0xb00bfc0 was not returned to mpool ucp_requests
[1710406945.354430] [node014:2357118:0]          mpool.c:43   UCX  WARN  object 0xb00c180 was not returned to mpool ucp_requests
[1710406945.354433] [node014:2357118:0]          mpool.c:43   UCX  WARN  object 0xb00c340 was not returned to mpool ucp_requests
[1710406945.354513] [node014:2357108:0]          mpool.c:43   UCX  WARN  object 0xb06c980 was not returned to mpool ucp_requests
[1710406945.354524] [node014:2357108:0]          mpool.c:43   UCX  WARN  object 0xb06cb40 was not returned to mpool ucp_requests
[1710406945.354528] [node014:2357108:0]          mpool.c:43   UCX  WARN  object 0xb06cd00 was not returned to mpool ucp_requests
[1710406945.354530] [node014:2357108:0]          mpool.c:43   UCX  WARN  object 0xb06cec0 was not returned to mpool ucp_requests
[1710406945.354533] [node014:2357108:0]          mpool.c:43   UCX  WARN  object 0xb06d080 was not returned to mpool ucp_requests
[1710406945.354536] [node014:2357108:0]          mpool.c:43   UCX  WARN  object 0xb06d240 was not returned to mpool ucp_requests
[1710406945.354538] [node014:2357108:0]          mpool.c:43   UCX  WARN  object 0xb06d400 was not returned to mpool ucp_requests
[1710406945.354541] [node014:2357108:0]          mpool.c:43   UCX  WARN  object 0xb06d5c0 was not returned to mpool ucp_requests
[1710406945.354543] [node014:2357108:0]          mpool.c:43   UCX  WARN  object 0xb06d780 was not returned to mpool ucp_requests
[1710406945.354545] [node014:2357108:0]          mpool.c:43   UCX  WARN  object 0xb06d940 was not returned to mpool ucp_requests
[1710406945.354548] [node014:2357108:0]          mpool.c:43   UCX  WARN  object 0xb06db00 was not returned to mpool ucp_requests
[1710406945.354550] [node014:2357108:0]          mpool.c:43   UCX  WARN  object 0xb06dcc0 was not returned to mpool ucp_requests
[1710406945.354553] [node014:2357108:0]          mpool.c:43   UCX  WARN  object 0xb06de80 was not returned to mpool ucp_requests
[1710406945.354437] [node014:2357118:0]          mpool.c:43   UCX  WARN  object 0xb00c500 was not returned to mpool ucp_requests
[1710406945.354441] [node014:2357118:0]          mpool.c:43   UCX  WARN  object 0xb00c6c0 was not returned to mpool ucp_requests
[1710406945.354444] [node014:2357118:0]          mpool.c:43   UCX  WARN  object 0xb00c880 was not returned to mpool ucp_requests
[1710406945.354448] [node014:2357118:0]          mpool.c:43   UCX  WARN  object 0xb00ca40 was not returned to mpool ucp_requests
[1710406945.354451] [node014:2357118:0]          mpool.c:43   UCX  WARN  object 0xb00cc00 was not returned to mpool ucp_requests
[1710406945.354454] [node014:2357118:0]          mpool.c:43   UCX  WARN  object 0xb00cdc0 was not returned to mpool ucp_requests
[1710406945.354456] [node014:2357118:0]          mpool.c:43   UCX  WARN  object 0xb00cf80 was not returned to mpool ucp_requests


           ************************************************************
           *        Program running with 20 parallel MPI-processes    *
           *              working on a common directory               *
           ************************************************************

Diagonalization of the overlap matrix:
Smallest eigenvalue                        ... 3.287e-06
Time for diagonalization                   ...    0.939 sec
Threshold for overlap eigenvalues          ... 1.000e-08
Number of eigenvalues below threshold      ... 0
Time for construction of square roots      ...    0.885 sec
Total time needed                          ...    2.107 sec

-------------------
DFT GRID GENERATION
-------------------

General Integration Accuracy     IntAcc      ... 4.388
Radial Grid Type                 RadialGrid  ... OptM3 with GC (2021)
Angular Grid (max. ang.)         AngularGrid ... 4 (Lebedev-302)
Angular grid pruning method      GridPruning ... 4 (adaptive)
Weight generation scheme         WeightScheme... Becke
Basis function cutoff            BFCut       ... 1.0000e-11
Integration weight cutoff        WCut        ... 1.0000e-14
Angular grids for H and He will be reduced by one unit
Partially contracted basis set               ... off
Rotationally invariant grid construction     ... off

Total number of grid points                  ...   301801
Total number of batches                      ...     4748
Average number of points per batch           ...       63
Average number of grid points per atom       ...     4504
Time for grid setup =    2.637 sec

--------------------
COSX GRID GENERATION
--------------------

GRIDX 1
-------
General Integration Accuracy     IntAcc      ... 3.816
Radial Grid Type                 RadialGrid  ... OptM3 with GC (2021)
Angular Grid (max. ang.)         AngularGrid ... 1 (Lebedev-50)
Angular grid pruning method      GridPruning ... 4 (adaptive)
Weight generation scheme         WeightScheme... Becke
Basis function cutoff            BFCut       ... 1.0000e-11
Integration weight cutoff        WCut        ... 1.0000e-14
Angular grids for H and He will be reduced by one unit
Partially contracted basis set               ... on
Rotationally invariant grid construction     ... off

Total number of grid points                  ...    38239
Total number of batches                      ...      627
Average number of points per batch           ...       60
Average number of grid points per atom       ...      571
UseSFitting                                  ... on

GRIDX 2
-------
General Integration Accuracy     IntAcc      ... 4.020
Radial Grid Type                 RadialGrid  ... OptM3 with GC (2021)
Angular Grid (max. ang.)         AngularGrid ... 2 (Lebedev-110)
Angular grid pruning method      GridPruning ... 4 (adaptive)
Weight generation scheme         WeightScheme... Becke
Basis function cutoff            BFCut       ... 1.0000e-11
Integration weight cutoff        WCut        ... 1.0000e-14
Angular grids for H and He will be reduced by one unit
Partially contracted basis set               ... on
Rotationally invariant grid construction     ... off

Total number of grid points                  ...    80722
Total number of batches                      ...     1288
Average number of points per batch           ...       62
Average number of grid points per atom       ...     1205
UseSFitting                                  ... on

GRIDX 3
-------
General Integration Accuracy     IntAcc      ... 4.338
Radial Grid Type                 RadialGrid  ... OptM3 with GC (2021)
Angular Grid (max. ang.)         AngularGrid ... 3 (Lebedev-194)
Angular grid pruning method      GridPruning ... 4 (adaptive)
Weight generation scheme         WeightScheme... Becke
Basis function cutoff            BFCut       ... 1.0000e-11
Integration weight cutoff        WCut        ... 1.0000e-14
Angular grids for H and He will be reduced by one unit
Partially contracted basis set               ... on
Rotationally invariant grid construction     ... off

Total number of grid points                  ...   175223
Total number of batches                      ...     2766
Average number of points per batch           ...       63
Average number of grid points per atom       ...     2615
UseSFitting                                  ... on

Time for X-Grid setup             =    5.756 sec


--------------------
CPCM SOLVATION MODEL
--------------------
CPCM parameters:
  Epsilon                                         ...      26.7260
  Refrac                                          ...       1.2907
  Rsolv                                           ...       1.3000
  Surface type                                    ... GAUSSIAN VDW
  Epsilon function type                           ...         CPCM
Solvent:                                     ... 2,2,2-TRIFLUOROETHANOL
SMD-CDS solvent descriptors:
  Soln                                       ...    1.2907
  Soln25                                     ... Unavailable
  Sola                                       ...    0.5700
  Solb                                       ...    0.2500
  Solg                                       ...   42.0200
  Solc                                       ...    0.0000
  Solh                                       ...    0.5000
Radii:
 Radius for O  used is    2.8724 Bohr (=   1.5200 Ang.)
 Radius for N  used is    3.5716 Bohr (=   1.8900 Ang.)
 Radius for H  used is    2.2677 Bohr (=   1.2000 Ang.)
 Radius for C  used is    3.4960 Bohr (=   1.8500 Ang.)
Calculating surface                               ...        done! (  0.0s)
GEPOL surface points                              ...         3814
GEPOL Volume                                      ...    3133.1655
GEPOL Surface-area                                ...    1679.8379
Calculating surface distance matrix               ...        done! (  0.1s)
Performing Cholesky decomposition & store         ...        done! (  1.0s)
Overall time for CPCM initialization              ...                 1.1s
--------------
SCF ITERATIONS
--------------
ITER       Energy         Delta-E        Max-DP      RMS-DP      [F,P]     Damp
               ***  Starting incremental Fock matrix formation  ***
  0  -1384.4044508066   0.000000000000 0.03026407  0.00012272  0.0284456 0.7000
                      *** Initiating the SOSCF procedure ***
                      *** Re-Reading the Fockian *** 
                      *** Removing any level shift *** 
ITER      Energy       Delta-E        Grad      Rot      Max-DP    RMS-DP
  1  -1384.41098010  -0.0065292895  0.001782  0.001782  0.097912  0.000362
               *** Restarting incremental Fock matrix formation ***
  2  -1384.42853280  -0.0175527029  0.001221  0.003154  0.027714  0.000070
  3  -1384.42895000  -0.0004172037  0.001018  0.002252  0.021607  0.000048
  4  -1384.42905316  -0.0001031529  0.000764  0.001244  0.016526  0.000032
  5  -1384.42913234  -0.0000791882  0.000245  0.000693  0.001210  0.000010
  6  -1384.42913566  -0.0000033178  0.000252  0.000602  0.003057  0.000007
  7  -1384.42914748  -0.0000118202  0.000078  0.000234  0.000946  0.000004
  8  -1384.42914742   0.0000000639  0.000063  0.000106  0.000396  0.000002
  9  -1384.42914826  -0.0000008386  0.000011  0.000033  0.000563  0.000002
 10  -1384.42914821   0.0000000445  0.000016  0.000023  0.000190  0.000001
                  ***Gradient check signals convergence***
              ***Rediagonalizing the Fockian in SOSCF/NRSCF***

               *****************************************************
               *                     SUCCESS                       *
               *           SCF CONVERGED AFTER  11 CYCLES          *
               *****************************************************

Old exchange energy                            =    -48.098927555 Eh
New exchange energy                            =    -48.098950103 Eh
Exchange energy change after final integration =     -0.000022548 Eh
Total energy after final integration           =  -1384.429170929 Eh
Final COS-X integration done in                =    37.369 sec

SMD CDS free energy correction energy :                 1.89279     Kcal/mol
Total Energy after SMD CDS correction =             -1384.426154579 Eh
Total Energy       :        -1384.42615458 Eh          -37672.15088 eV
  Last Energy change         ...   -1.6951e-07  Tolerance :   1.0000e-08
  Last MAX-Density change    ...    1.9984e-15  Tolerance :   1.0000e-07
             **** THE GBW FILE WAS UPDATED (Prod_RR1opt.gbw) ****
             **** DENSITY Prod_RR1opt.scfp WAS UPDATED ****
             **** ENERGY FILE WAS UPDATED (Prod_RR1opt.en.tmp) ****
             **** THE GBW FILE WAS UPDATED (Prod_RR1opt.gbw) ****
             **** DENSITY Prod_RR1opt.scfp WAS UPDATED ****
Total SCF time: 0 days 0 hours 5 min 46 sec 

Maximum memory used throughout the entire SCF-calculation: 400.8 MB
[1710407294.187546] [node014:2357336:0]          mpool.c:43   UCX  WARN  object 0x12beb380 was not returned to mpool ucp_requests
[1710407294.187566] [node014:2357336:0]          mpool.c:43   UCX  WARN  object 0x12beb540 was not returned to mpool ucp_requests
[1710407294.187569] [node014:2357336:0]          mpool.c:43   UCX  WARN  object 0x12beb8c0 was not returned to mpool ucp_requests
[1710407294.187575] [node014:2357336:0]          mpool.c:43   UCX  WARN  object 0x12beba80 was not returned to mpool ucp_requests
[1710407294.187578] [node014:2357336:0]          mpool.c:43   UCX  WARN  object 0x12bebc40 was not returned to mpool ucp_requests
[1710407294.187580] [node014:2357336:0]          mpool.c:43   UCX  WARN  object 0x12bebe00 was not returned to mpool ucp_requests
[1710407294.187582] [node014:2357336:0]          mpool.c:43   UCX  WARN  object 0x12bebfc0 was not returned to mpool ucp_requests
[1710407294.223850] [node014:2357342:0]          mpool.c:43   UCX  WARN  object 0x146c2400 was not returned to mpool ucp_requests
[1710407294.223863] [node014:2357342:0]          mpool.c:43   UCX  WARN  object 0x146c25c0 was not returned to mpool ucp_requests
[1710407294.223868] [node014:2357342:0]          mpool.c:43   UCX  WARN  object 0x146c2780 was not returned to mpool ucp_requests
[1710407294.223873] [node014:2357342:0]          mpool.c:43   UCX  WARN  object 0x146c2940 was not returned to mpool ucp_requests
[1710407294.223876] [node014:2357342:0]          mpool.c:43   UCX  WARN  object 0x146c2b00 was not returned to mpool ucp_requests
[1710407294.223880] [node014:2357342:0]          mpool.c:43   UCX  WARN  object 0x146c2cc0 was not returned to mpool ucp_requests
[1710407294.223884] [node014:2357342:0]          mpool.c:43   UCX  WARN  object 0x146c2e80 was not returned to mpool ucp_requests
[1710407294.226135] [node014:2357345:0]          mpool.c:43   UCX  WARN  object 0x134de700 was not returned to mpool ucp_requests
[1710407294.226156] [node014:2357345:0]          mpool.c:43   UCX  WARN  object 0x134de8c0 was not returned to mpool ucp_requests
[1710407294.226162] [node014:2357345:0]          mpool.c:43   UCX  WARN  object 0x134dea80 was not returned to mpool ucp_requests
[1710407294.226166] [node014:2357345:0]          mpool.c:43   UCX  WARN  object 0x134dec40 was not returned to mpool ucp_requests
[1710407294.226170] [node014:2357345:0]          mpool.c:43   UCX  WARN  object 0x134dee00 was not returned to mpool ucp_requests
[1710407294.226172] [node014:2357345:0]          mpool.c:43   UCX  WARN  object 0x134defc0 was not returned to mpool ucp_requests
[1710407294.226177] [node014:2357345:0]          mpool.c:43   UCX  WARN  object 0x134df180 was not returned to mpool ucp_requests
[1710407294.263524] [node014:2357329:0]          mpool.c:43   UCX  WARN  object 0x144d2580 was not returned to mpool ucp_requests
[1710407294.263540] [node014:2357329:0]          mpool.c:43   UCX  WARN  object 0x144d2740 was not returned to mpool ucp_requests
[1710407294.263544] [node014:2357329:0]          mpool.c:43   UCX  WARN  object 0x144d2900 was not returned to mpool ucp_requests
[1710407294.263547] [node014:2357329:0]          mpool.c:43   UCX  WARN  object 0x144d2c80 was not returned to mpool ucp_requests
[1710407294.263549] [node014:2357329:0]          mpool.c:43   UCX  WARN  object 0x144d2e40 was not returned to mpool ucp_requests
[1710407294.263552] [node014:2357329:0]          mpool.c:43   UCX  WARN  object 0x144d3000 was not returned to mpool ucp_requests
[1710407294.268951] [node014:2357335:0]          mpool.c:43   UCX  WARN  object 0x146d2340 was not returned to mpool ucp_requests
[1710407294.268965] [node014:2357335:0]          mpool.c:43   UCX  WARN  object 0x146d2500 was not returned to mpool ucp_requests
[1710407294.268970] [node014:2357335:0]          mpool.c:43   UCX  WARN  object 0x146d26c0 was not returned to mpool ucp_requests
[1710407294.268974] [node014:2357335:0]          mpool.c:43   UCX  WARN  object 0x146d2a40 was not returned to mpool ucp_requests
[1710407294.268979] [node014:2357335:0]          mpool.c:43   UCX  WARN  object 0x146d2c00 was not returned to mpool ucp_requests
[1710407294.268983] [node014:2357335:0]          mpool.c:43   UCX  WARN  object 0x146d2dc0 was not returned to mpool ucp_requests
[1710407294.268987] [node014:2357335:0]          mpool.c:43   UCX  WARN  object 0x146d2f80 was not returned to mpool ucp_requests
[1710407294.277241] [node014:2357331:0]          mpool.c:43   UCX  WARN  object 0x12cf3440 was not returned to mpool ucp_requests
[1710407294.277257] [node014:2357331:0]          mpool.c:43   UCX  WARN  object 0x12cf3600 was not returned to mpool ucp_requests
[1710407294.277263] [node014:2357331:0]          mpool.c:43   UCX  WARN  object 0x12cf37c0 was not returned to mpool ucp_requests
[1710407294.277266] [node014:2357331:0]          mpool.c:43   UCX  WARN  object 0x12cf3b40 was not returned to mpool ucp_requests
[1710407294.277270] [node014:2357331:0]          mpool.c:43   UCX  WARN  object 0x12cf3d00 was not returned to mpool ucp_requests
[1710407294.277273] [node014:2357331:0]          mpool.c:43   UCX  WARN  object 0x12cf3ec0 was not returned to mpool ucp_requests
[1710407294.277277] [node014:2357331:0]          mpool.c:43   UCX  WARN  object 0x12cf4080 was not returned to mpool ucp_requests
[1710407294.277329] [node014:2357347:0]          mpool.c:43   UCX  WARN  object 0x1304e400 was not returned to mpool ucp_requests
[1710407294.277342] [node014:2357347:0]          mpool.c:43   UCX  WARN  object 0x1304e5c0 was not returned to mpool ucp_requests
[1710407294.277347] [node014:2357347:0]          mpool.c:43   UCX  WARN  object 0x1304e780 was not returned to mpool ucp_requests
[1710407294.277351] [node014:2357347:0]          mpool.c:43   UCX  WARN  object 0x1304e940 was not returned to mpool ucp_requests
[1710407294.277355] [node014:2357347:0]          mpool.c:43   UCX  WARN  object 0x1304eb00 was not returned to mpool ucp_requests
[1710407294.277358] [node014:2357347:0]          mpool.c:43   UCX  WARN  object 0x1304ecc0 was not returned to mpool ucp_requests
[1710407294.277361] [node014:2357347:0]          mpool.c:43   UCX  WARN  object 0x1304ee80 was not returned to mpool ucp_requests
[1710407294.277365] [node014:2357347:0]          mpool.c:43   UCX  WARN  object 0x1304f040 was not returned to mpool ucp_requests
[1710407294.277391] [node014:2357339:0]          mpool.c:43   UCX  WARN  object 0x133c13c0 was not returned to mpool ucp_requests
[1710407294.277404] [node014:2357339:0]          mpool.c:43   UCX  WARN  object 0x133c1580 was not returned to mpool ucp_requests
[1710407294.277409] [node014:2357339:0]          mpool.c:43   UCX  WARN  object 0x133c1740 was not returned to mpool ucp_requests
[1710407294.277413] [node014:2357339:0]          mpool.c:43   UCX  WARN  object 0x133c1900 was not returned to mpool ucp_requests
[1710407294.277417] [node014:2357339:0]          mpool.c:43   UCX  WARN  object 0x133c1c80 was not returned to mpool ucp_requests
[1710407294.277421] [node014:2357339:0]          mpool.c:43   UCX  WARN  object 0x133c1e40 was not returned to mpool ucp_requests
[1710407294.277424] [node014:2357339:0]          mpool.c:43   UCX  WARN  object 0x133c2000 was not returned to mpool ucp_requests
[1710407294.281162] [node014:2357338:0]          mpool.c:43   UCX  WARN  object 0x14415440 was not returned to mpool ucp_requests
[1710407294.281175] [node014:2357338:0]          mpool.c:43   UCX  WARN  object 0x14415600 was not returned to mpool ucp_requests
[1710407294.281179] [node014:2357338:0]          mpool.c:43   UCX  WARN  object 0x144157c0 was not returned to mpool ucp_requests
[1710407294.281182] [node014:2357338:0]          mpool.c:43   UCX  WARN  object 0x14415980 was not returned to mpool ucp_requests
[1710407294.281186] [node014:2357338:0]          mpool.c:43   UCX  WARN  object 0x14415b40 was not returned to mpool ucp_requests
[1710407294.281191] [node014:2357338:0]          mpool.c:43   UCX  WARN  object 0x14415d00 was not returned to mpool ucp_requests
[1710407294.281195] [node014:2357338:0]          mpool.c:43   UCX  WARN  object 0x14415ec0 was not returned to mpool ucp_requests
[1710407294.283901] [node014:2357337:0]          mpool.c:43   UCX  WARN  object 0x13408380 was not returned to mpool ucp_requests
[1710407294.283914] [node014:2357337:0]          mpool.c:43   UCX  WARN  object 0x13408540 was not returned to mpool ucp_requests
[1710407294.283918] [node014:2357337:0]          mpool.c:43   UCX  WARN  object 0x13408700 was not returned to mpool ucp_requests
[1710407294.283922] [node014:2357337:0]          mpool.c:43   UCX  WARN  object 0x134088c0 was not returned to mpool ucp_requests
[1710407294.283925] [node014:2357337:0]          mpool.c:43   UCX  WARN  object 0x13408c40 was not returned to mpool ucp_requests
[1710407294.283928] [node014:2357337:0]          mpool.c:43   UCX  WARN  object 0x13408e00 was not returned to mpool ucp_requests
[1710407294.283930] [node014:2357337:0]          mpool.c:43   UCX  WARN  object 0x13408fc0 was not returned to mpool ucp_requests
[1710407294.294338] [node014:2357333:0]          mpool.c:43   UCX  WARN  object 0x1348e500 was not returned to mpool ucp_requests
[1710407294.294351] [node014:2357333:0]          mpool.c:43   UCX  WARN  object 0x1348e6c0 was not returned to mpool ucp_requests
[1710407294.294355] [node014:2357333:0]          mpool.c:43   UCX  WARN  object 0x1348e880 was not returned to mpool ucp_requests
[1710407294.294359] [node014:2357333:0]          mpool.c:43   UCX  WARN  object 0x1348ea40 was not returned to mpool ucp_requests
[1710407294.294363] [node014:2357333:0]          mpool.c:43   UCX  WARN  object 0x1348ec00 was not returned to mpool ucp_requests
[1710407294.294366] [node014:2357333:0]          mpool.c:43   UCX  WARN  object 0x1348edc0 was not returned to mpool ucp_requests
[1710407294.294369] [node014:2357333:0]          mpool.c:43   UCX  WARN  object 0x1348ef80 was not returned to mpool ucp_requests
[1710407294.296764] [node014:2357346:0]          mpool.c:43   UCX  WARN  object 0x12fe3580 was not returned to mpool ucp_requests
[1710407294.296776] [node014:2357346:0]          mpool.c:43   UCX  WARN  object 0x12fe3740 was not returned to mpool ucp_requests
[1710407294.296781] [node014:2357346:0]          mpool.c:43   UCX  WARN  object 0x12fe3900 was not returned to mpool ucp_requests
[1710407294.296785] [node014:2357346:0]          mpool.c:43   UCX  WARN  object 0x12fe3ac0 was not returned to mpool ucp_requests
[1710407294.296790] [node014:2357346:0]          mpool.c:43   UCX  WARN  object 0x12fe3c80 was not returned to mpool ucp_requests
[1710407294.296793] [node014:2357346:0]          mpool.c:43   UCX  WARN  object 0x12fe3e40 was not returned to mpool ucp_requests
[1710407294.296798] [node014:2357346:0]          mpool.c:43   UCX  WARN  object 0x12fe4000 was not returned to mpool ucp_requests
[1710407294.296949] [node014:2357334:0]          mpool.c:43   UCX  WARN  object 0x14566240 was not returned to mpool ucp_requests
[1710407294.296961] [node014:2357334:0]          mpool.c:43   UCX  WARN  object 0x14566400 was not returned to mpool ucp_requests
[1710407294.296965] [node014:2357334:0]          mpool.c:43   UCX  WARN  object 0x145665c0 was not returned to mpool ucp_requests
[1710407294.296968] [node014:2357334:0]          mpool.c:43   UCX  WARN  object 0x14566940 was not returned to mpool ucp_requests
[1710407294.296972] [node014:2357334:0]          mpool.c:43   UCX  WARN  object 0x14566b00 was not returned to mpool ucp_requests
[1710407294.296974] [node014:2357334:0]          mpool.c:43   UCX  WARN  object 0x14566cc0 was not returned to mpool ucp_requests
[1710407294.296977] [node014:2357334:0]          mpool.c:43   UCX  WARN  object 0x14566e80 was not returned to mpool ucp_requests
[1710407294.297017] [node014:2357341:0]          mpool.c:43   UCX  WARN  object 0x13938200 was not returned to mpool ucp_requests
[1710407294.297030] [node014:2357341:0]          mpool.c:43   UCX  WARN  object 0x139383c0 was not returned to mpool ucp_requests
[1710407294.297034] [node014:2357341:0]          mpool.c:43   UCX  WARN  object 0x13938580 was not returned to mpool ucp_requests
[1710407294.297038] [node014:2357341:0]          mpool.c:43   UCX  WARN  object 0x13938740 was not returned to mpool ucp_requests
[1710407294.297042] [node014:2357341:0]          mpool.c:43   UCX  WARN  object 0x13938900 was not returned to mpool ucp_requests
[1710407294.297046] [node014:2357341:0]          mpool.c:43   UCX  WARN  object 0x13938ac0 was not returned to mpool ucp_requests
[1710407294.297049] [node014:2357341:0]          mpool.c:43   UCX  WARN  object 0x13938c80 was not returned to mpool ucp_requests
[1710407294.297073] [node014:2357344:0]          mpool.c:43   UCX  WARN  object 0x14731680 was not returned to mpool ucp_requests
[1710407294.297095] [node014:2357344:0]          mpool.c:43   UCX  WARN  object 0x14731840 was not returned to mpool ucp_requests
[1710407294.297100] [node014:2357344:0]          mpool.c:43   UCX  WARN  object 0x14731a00 was not returned to mpool ucp_requests
[1710407294.297180] [node014:2357330:0]          mpool.c:43   UCX  WARN  object 0x14042540 was not returned to mpool ucp_requests
[1710407294.297204] [node014:2357330:0]          mpool.c:43   UCX  WARN  object 0x14042700 was not returned to mpool ucp_requests
[1710407294.297207] [node014:2357330:0]          mpool.c:43   UCX  WARN  object 0x140428c0 was not returned to mpool ucp_requests
[1710407294.297210] [node014:2357330:0]          mpool.c:43   UCX  WARN  object 0x14042a80 was not returned to mpool ucp_requests
[1710407294.297213] [node014:2357330:0]          mpool.c:43   UCX  WARN  object 0x14042c40 was not returned to mpool ucp_requests
[1710407294.297215] [node014:2357330:0]          mpool.c:43   UCX  WARN  object 0x14042e00 was not returned to mpool ucp_requests
[1710407294.297218] [node014:2357330:0]          mpool.c:43   UCX  WARN  object 0x14042fc0 was not returned to mpool ucp_requests
[1710407294.297539] [node014:2357332:0]          mpool.c:43   UCX  WARN  object 0x13abd240 was not returned to mpool ucp_requests
[1710407294.297551] [node014:2357332:0]          mpool.c:43   UCX  WARN  object 0x13abd400 was not returned to mpool ucp_requests
[1710407294.297555] [node014:2357332:0]          mpool.c:43   UCX  WARN  object 0x13abd5c0 was not returned to mpool ucp_requests
[1710407294.297560] [node014:2357332:0]          mpool.c:43   UCX  WARN  object 0x13abd780 was not returned to mpool ucp_requests
[1710407294.297564] [node014:2357332:0]          mpool.c:43   UCX  WARN  object 0x13abdb00 was not returned to mpool ucp_requests
[1710407294.297568] [node014:2357332:0]          mpool.c:43   UCX  WARN  object 0x13abdcc0 was not returned to mpool ucp_requests
[1710407294.297571] [node014:2357332:0]          mpool.c:43   UCX  WARN  object 0x13abde80 was not returned to mpool ucp_requests
[1710407294.297113] [node014:2357340:0]          mpool.c:43   UCX  WARN  object 0x144582c0 was not returned to mpool ucp_requests
[1710407294.297125] [node014:2357340:0]          mpool.c:43   UCX  WARN  object 0x14458480 was not returned to mpool ucp_requests
[1710407294.297130] [node014:2357340:0]          mpool.c:43   UCX  WARN  object 0x14458640 was not returned to mpool ucp_requests
[1710407294.297133] [node014:2357340:0]          mpool.c:43   UCX  WARN  object 0x14458800 was not returned to mpool ucp_requests
[1710407294.297137] [node014:2357340:0]          mpool.c:43   UCX  WARN  object 0x144589c0 was not returned to mpool ucp_requests
[1710407294.297140] [node014:2357340:0]          mpool.c:43   UCX  WARN  object 0x14458d40 was not returned to mpool ucp_requests
[1710407294.297143] [node014:2357340:0]          mpool.c:43   UCX  WARN  object 0x14458f00 was not returned to mpool ucp_requests
[1710407294.297104] [node014:2357344:0]          mpool.c:43   UCX  WARN  object 0x14731bc0 was not returned to mpool ucp_requests
[1710407294.297108] [node014:2357344:0]          mpool.c:43   UCX  WARN  object 0x14731d80 was not returned to mpool ucp_requests
[1710407294.297111] [node014:2357344:0]          mpool.c:43   UCX  WARN  object 0x14731f40 was not returned to mpool ucp_requests
[1710407294.297115] [node014:2357344:0]          mpool.c:43   UCX  WARN  object 0x14732100 was not returned to mpool ucp_requests
[1710407294.303528] [node014:2357343:0]          mpool.c:43   UCX  WARN  object 0x1317b140 was not returned to mpool ucp_requests
[1710407294.303540] [node014:2357343:0]          mpool.c:43   UCX  WARN  object 0x1317b4c0 was not returned to mpool ucp_requests
[1710407294.303544] [node014:2357343:0]          mpool.c:43   UCX  WARN  object 0x1317b840 was not returned to mpool ucp_requests
[1710407294.303548] [node014:2357343:0]          mpool.c:43   UCX  WARN  object 0x1317ba00 was not returned to mpool ucp_requests
[1710407294.303551] [node014:2357343:0]          mpool.c:43   UCX  WARN  object 0x1317bbc0 was not returned to mpool ucp_requests
[1710407294.303555] [node014:2357343:0]          mpool.c:43   UCX  WARN  object 0x1317bd80 was not returned to mpool ucp_requests
[1710407294.303558] [node014:2357343:0]          mpool.c:43   UCX  WARN  object 0x1317bf40 was not returned to mpool ucp_requests


-------------------------------------------------------------------------------
                          DFT DISPERSION CORRECTION                            
                                                                               
                              DFTD3 V3.1  Rev 1                                
                          USING Becke-Johnson damping                          
-------------------------------------------------------------------------------
-------------------------   ----------------
Dispersion correction           -0.096812161
-------------------------   ----------------


-------------------------   --------------------
FINAL SINGLE POINT ENERGY     -1384.522966739518
-------------------------   --------------------


           ************************************************************
           *        Program running with 20 parallel MPI-processes    *
           *              working on a common directory               *
           ************************************************************
------------------------------------------------------------------------------
                         ORCA SCF GRADIENT CALCULATION
------------------------------------------------------------------------------

 ... reading COSX grid (gridx3)
Gradient of the Kohn-Sham DFT energy:
Kohn-Sham wavefunction type      ... RKS
Hartree-Fock exchange scaling    ...    0.250
Number of operators              ...    1
Number of atoms                  ...   67
Basis set dimensions             ... 1227
Integral neglect threshold       ... 2.5e-11
Integral primitive cutoff        ... 2.5e-12
SHARK Integral package           ... ON

Nuc. rep. gradient       (SHARK) ... done (  0.1 sec)
HCore & Overlap gradient (SHARK) ... done (  1.1 sec)
RI-J gradient            (SHARK) ... done (  5.9 sec)
COSX-gradient                    ... done ( 46.8 sec)
Exchange-correlation gradient    ... done
Dispersion correction            ... done

------------------
CARTESIAN GRADIENT
------------------

   1   O   :    0.000764999    0.001007271   -0.001250329
   2   O   :    0.005189728   -0.000372260    0.004196591
   3   N   :   -0.004840016    0.002365934   -0.012841217
   4   H   :    0.000338499    0.000864819    0.000471055
   5   N   :    0.002075406   -0.010194635   -0.001175291
   6   C   :   -0.002910551   -0.000488075    0.010183599
   7   C   :    0.002377912    0.000534434   -0.008517568
   8   H   :   -0.001360194   -0.002581328    0.000241838
   9   C   :    0.001206923   -0.001719831    0.000213493
  10   C   :    0.002168987    0.002259025   -0.000122036
  11   H   :    0.000490407    0.000414045   -0.000601846
  12   C   :    0.000096564   -0.003858144   -0.001932080
  13   H   :   -0.000251510    0.000314140    0.000378907
  14   C   :    0.000886215    0.000971498   -0.001131654
  15   H   :    0.000017591    0.000357449   -0.000119526
  16   C   :   -0.001548960   -0.000025374    0.002620350
  17   H   :    0.000273562    0.000091290   -0.000480590
  18   C   :   -0.001080326    0.001320386    0.002250515
  19   H   :   -0.000729887   -0.001079075   -0.000245474
  20   C   :    0.004065565   -0.006975854    0.008658755
  21   C   :   -0.001335385    0.000208574   -0.002759118
  22   H   :    0.000663773    0.000754249    0.000029131
  23   H   :    0.000639318    0.001086765    0.001286705
  24   H   :   -0.000441660    0.000892254    0.000664902
  25   C   :    0.001303130    0.003782261   -0.000349070
  26   H   :   -0.000823870   -0.000265296   -0.000108295
  27   H   :   -0.001768517   -0.001090393   -0.000024241
  28   H   :   -0.000797075   -0.000718729   -0.000725494
  29   C   :   -0.000994220    0.003767741    0.000374309
  30   H   :    0.000271407   -0.000986585   -0.000897692
  31   H   :    0.001177968   -0.001126209   -0.001398937
  32   H   :    0.000408402   -0.000120918   -0.000593449
  33   C   :   -0.008639328    0.009999632    0.004760712
  34   C   :    0.003386171   -0.005151097    0.002043698
  35   C   :    0.000773235    0.004081622   -0.005565359
  36   H   :    0.000503204   -0.001597543    0.001070811
  37   C   :   -0.000145905   -0.002600503    0.002850938
  38   H   :   -0.000619439    0.000052539    0.000332593
  39   C   :    0.002518991   -0.001453223   -0.000171345
  40   H   :    0.000416861   -0.000244652   -0.000435795
  41   C   :   -0.003559912    0.002585530    0.000405679
  42   H   :    0.000376822   -0.002437797    0.000573948
  43   C   :   -0.000010957   -0.005018321    0.006811298
  44   C   :   -0.000747871    0.004124447   -0.000253409
  45   H   :    0.000403413   -0.000262514   -0.001481003
  46   H   :    0.000191247   -0.002512705   -0.001080196
  47   H   :    0.000067215   -0.000448785   -0.000100080
  48   C   :    0.000793023   -0.000462820   -0.002251468
  49   H   :   -0.002697576    0.002675522    0.001106717
  50   H   :   -0.000010005    0.001592394    0.000152757
  51   H   :   -0.001581571   -0.000014553   -0.000008390
  52   C   :   -0.002481998    0.000893152   -0.003090537
  53   H   :    0.000847155    0.000890245    0.000250572
  54   H   :    0.000817783   -0.000247068   -0.000133203
  55   H   :    0.001753389    0.000227097    0.001154993
  56   C   :    0.000128844    0.001044561   -0.002789479
  57   C   :    0.000098646    0.007744752   -0.002029119
  58   C   :   -0.002890517   -0.000878059   -0.000133377
  59   H   :    0.000939695   -0.000115066    0.001267596
  60   C   :    0.002542792   -0.003329187    0.001702125
  61   H   :    0.000126370    0.000326656   -0.000570144
  62   C   :   -0.001108366   -0.000150283   -0.000086054
  63   H   :   -0.000272768    0.000022540    0.000173822
  64   C   :    0.001486404    0.003021212   -0.001358529
  65   H   :    0.000021992   -0.000366829    0.000509942
  66   C   :   -0.000074423   -0.001633696    0.000029847
  67   H   :    0.001111794    0.000860969    0.000327324

Difference to translation invariance:
           :   -0.0000014036    0.0006075990    0.0002841267

Difference to rotation invariance:
           :    0.0002446538   -0.0060405540    0.0060578055

Norm of the cartesian gradient     ...    0.0377537265
RMS gradient                       ...    0.0026629425
MAX gradient                       ...    0.0128412168

-------
TIMINGS
-------

Total SCF gradient time            ...       77.850 sec

One electron gradient       ....       1.149 sec  (  1.5%)
RI-J Coulomb gradient       ....       5.876 sec  (  7.5%)
COSX gradient               ....      46.823 sec  ( 60.1%)
XC gradient                 ....       7.726 sec  (  9.9%)
CPCM gradient               ....       2.431 sec  (  3.1%)
   A-Matrix (El+Nuc)        ....       0.564 sec  (  0.7%)
   Potential                ....       1.867 sec  (  2.4%)

Maximum memory used throughout the entire SCFGRAD-calculation: 268.1 MB
------------------------------------------------------------------------------
                         ORCA GEOMETRY RELAXATION STEP
------------------------------------------------------------------------------

Reading the OPT-File                    .... done
Getting information on internals        .... done
Copying old internal coords+grads       .... done
Making the new internal coordinates     .... (new redundants).... done
Validating the new internal coordinates .... (new redundants).... done
Calculating the B-matrix                .... done
Calculating the G,G- and P matrices     .... done
Transforming gradient to internals      .... done
Projecting the internal gradient        .... done
Number of atoms                         ....  67
Number of internal coordinates          .... 363
Current Energy                          .... -1384.522966740 Eh
Current gradient norm                   ....     0.037753727 Eh/bohr
Maximum allowed component of the step   ....  0.150
Current trust radius                    ....  0.300
Updating the Hessian (BFGS)             .... done
Forming the augmented Hessian           .... done
Diagonalizing the augmented Hessian     .... done
Last element of RFO vector              ....  0.953026234
Lowest eigenvalues of augmented Hessian:
 -0.008059545  0.000721251  0.001316701  0.007962972  0.008923161
Length of the computed step             ....  0.317816817
Warning: the length of the step is outside the trust region - taking restricted step instead
The input lambda is                     ....    -0.008060
   iter:   1  x=   -0.009821  g=    6.248036 f(x)=     0.011008
   iter:   2  x=   -0.010053  g=    5.004619 f(x)=     0.001161
   iter:   3  x=   -0.010057  g=    4.870860 f(x)=     0.000016
   iter:   4  x=   -0.010057  g=    4.869050 f(x)=     0.000000
   iter:   5  x=   -0.010057  g=    4.869050 f(x)=     0.000000
The output lambda is                    ....    -0.010057 (5 iterations)
The final length of the internal step   ....  0.300000000
Converting the step to cartesian space:
 Initial RMS(Int)=    0.0157459164
Transforming coordinates:
 Iter   0:  RMS(Cart)=    0.1535388310 RMS(Int)=    0.9307483010
 Iter   1:  RMS(Cart)=    0.0075908919 RMS(Int)=    0.0022927433
 Iter   2:  RMS(Cart)=    0.0004219352 RMS(Int)=    0.0001282490
 Iter   3:  RMS(Cart)=    0.0000289047 RMS(Int)=    0.0000109310
 Iter   4:  RMS(Cart)=    0.0000020330 RMS(Int)=    0.0000006569
 Iter   5:  RMS(Cart)=    0.0000001670 RMS(Int)=    0.0000000788
 Iter   6:  RMS(Cart)=    0.0000000141 RMS(Int)=    0.0000000054
done
Storing new coordinates                 .... done

                                .--------------------.
          ----------------------|Geometry convergence|-------------------------
          Item                value                   Tolerance       Converged
          ---------------------------------------------------------------------
          Energy change      -0.0113531530            0.0000050000      NO
          RMS gradient        0.0022005225            0.0001000000      NO
          MAX gradient        0.0139125607            0.0003000000      NO
          RMS step            0.0157459164            0.0020000000      NO
          MAX step            0.1078921560            0.0040000000      NO
          ........................................................
          Max(Bonds)      0.0175      Max(Angles)    2.76
          Max(Dihed)        6.18      Max(Improp)    0.00
          ---------------------------------------------------------------------

The optimization has not yet converged - more geometry cycles are needed


    ---------------------------------------------------------------------------
                         Redundant Internal Coordinates
                            (Angstroem and degrees)

        Definition                    Value    dE/dq     Step     New-Value
    ----------------------------------------------------------------------------
     1. B(H   3,N   2)                1.0171  0.000824 -0.0017    1.0154   
     2. B(C   5,O   0)                1.2304  0.000176 -0.0006    1.2299   
     3. B(C   5,N   2)                1.3309  0.001121 -0.0058    1.3251   
     4. B(C   6,C   5)                1.5549  0.001860 -0.0114    1.5436   
     5. B(C   6,N   4)                1.4951  0.002636 -0.0170    1.4781   
     6. B(H   7,C   6)                1.0952  0.000099  0.0016    1.0967   
     7. B(C   8,C   6)                1.5070  0.000589 -0.0099    1.4972   
     8. B(C   9,C   8)                1.3939  0.001515 -0.0048    1.3891   
     9. B(H  10,C   9)                1.0828  0.000874  0.0000    1.0829   
    10. B(C  11,C   9)                1.3872  0.002171 -0.0040    1.3833   
    11. B(H  12,C  11)                1.0835 -0.000544  0.0022    1.0857   
    12. B(C  13,C  11)                1.3899  0.000142 -0.0012    1.3888   
    13. B(H  14,C  13)                1.0842 -0.000329  0.0020    1.0862   
    14. B(C  15,C  13)                1.3881  0.002221 -0.0040    1.3841   
    15. B(H  16,C  15)                1.0834 -0.000520  0.0021    1.0855   
    16. B(C  17,C  15)                1.3896  0.000152 -0.0014    1.3882   
    17. B(C  17,C   8)                1.3909  0.002389 -0.0059    1.3850   
    18. B(H  18,C  17)                1.0843 -0.000479  0.0024    1.0867   
    19. B(C  19,N   2)                1.4576 -0.004774  0.0049    1.4625   
    20. B(C  20,C  19)                1.5252  0.002136 -0.0080    1.5171   
    21. B(H  21,C  20)                1.0937 -0.000183  0.0014    1.0951   
    22. B(H  22,C  20)                1.0907 -0.000146  0.0004    1.0912   
    23. B(H  23,C  20)                1.0937 -0.000261  0.0015    1.0952   
    24. B(C  24,C  19)                1.5284  0.002160 -0.0085    1.5199   
    25. B(H  25,C  24)                1.0917  0.000508 -0.0003    1.0914   
    26. B(H  26,C  24)                1.0919 -0.000236  0.0012    1.0931   
    27. B(H  27,C  24)                1.0928 -0.000299  0.0015    1.0943   
    28. B(C  28,C  19)                1.5288  0.002315 -0.0090    1.5199   
    29. B(H  29,C  28)                1.0924  0.000586  0.0011    1.0935   
    30. B(H  30,C  28)                1.0918 -0.000262  0.0012    1.0930   
    31. B(H  31,C  28)                1.0919  0.000295  0.0001    1.0920   
    32. B(C  32,N   4)                1.4261 -0.009021  0.0117    1.4377   
    33. B(C  33,C  32)                1.4063 -0.000187 -0.0089    1.3973   
    34. B(C  34,C  33)                1.3993 -0.000774 -0.0033    1.3959   
    35. B(H  35,C  34)                1.0824 -0.000067  0.0016    1.0839   
    36. B(C  36,C  34)                1.3856  0.003633 -0.0055    1.3800   
    37. B(H  37,C  36)                1.0837 -0.000394  0.0019    1.0856   
    38. B(C  38,C  36)                1.3856  0.000521 -0.0007    1.3849   
    39. B(H  39,C  38)                1.0836 -0.000222  0.0016    1.0852   
    40. B(C  40,C  38)                1.3823  0.004091 -0.0063    1.3760   
    41. B(C  40,C  32)                1.3975  0.001813 -0.0058    1.3917   
    42. B(H  41,C  40)                1.0831 -0.000237  0.0012    1.0843   
    43. B(C  42,C  33)                1.5349  0.000193 -0.0113    1.5236   
    44. B(C  43,C  42)                1.5378  0.001850 -0.0096    1.5282   
    45. B(H  44,C  43)                1.0924  0.000472  0.0006    1.0930   
    46. B(H  45,C  43)                1.0925 -0.000411  0.0012    1.0937   
    47. B(H  46,C  43)                1.0936  0.000179  0.0008    1.0944   
    48. B(C  47,C  42)                1.5310  0.005903 -0.0140    1.5170   
    49. B(H  48,C  47)                1.0927 -0.000315  0.0012    1.0939   
    50. B(H  49,C  47)                1.0894  0.001209 -0.0005    1.0889   
    51. B(H  49,H  29)                2.7860  0.000752  0.0142    2.8001   
    52. B(H  50,C  47)                1.0911  0.001476 -0.0008    1.0903   
    53. B(C  51,C  42)                1.5335  0.001120 -0.0077    1.5257   
    54. B(H  52,C  51)                1.0930  0.000042  0.0011    1.0942   
    55. B(H  53,C  51)                1.0924 -0.000662  0.0016    1.0939   
    56. B(H  54,C  51)                1.0929 -0.000470  0.0016    1.0945   
    57. B(C  55,N   4)                1.3590  0.008076 -0.0175    1.3415   
    58. B(C  55,O   1)                1.2334 -0.002541  0.0007    1.2341   
    59. B(C  56,C  55)                1.5007  0.003256 -0.0117    1.4890   
    60. B(C  57,C  56)                1.3946  0.002400 -0.0058    1.3889   
    61. B(H  58,C  57)                1.0815  0.000253  0.0006    1.0821   
    62. B(C  59,C  57)                1.3885  0.001230 -0.0026    1.3859   
    63. B(H  60,C  59)                1.0833 -0.000443  0.0018    1.0851   
    64. B(C  61,C  59)                1.3887  0.000891 -0.0021    1.3865   
    65. B(H  62,H  53)                3.8648 -0.000503 -0.0044    3.8604   
    66. B(H  62,C  61)                1.0842  0.000140  0.0018    1.0861   
    67. B(C  63,C  61)                1.3888  0.001239 -0.0023    1.3865   
    68. B(H  64,C  63)                1.0832 -0.000487  0.0018    1.0850   
    69. B(C  65,C  63)                1.3873  0.001740 -0.0034    1.3839   
    70. B(C  65,C  56)                1.3931  0.001331 -0.0050    1.3881   
    71. B(H  66,C  65)                1.0840 -0.000277  0.0013    1.0853   
    72. A(H   3,N   2,C  19)          116.65 -0.002506    0.80    117.45   
    73. A(C   5,N   2,C  19)          128.03  0.003817   -1.19    126.85   
    74. A(H   3,N   2,C   5)          115.31 -0.001313    0.39    115.70   
    75. A(C  32,N   4,C  55)          119.03 -0.007362    1.43    120.46   
    76. A(C   6,N   4,C  55)          119.03  0.013913   -2.76    116.27   
    77. A(C   6,N   4,C  32)          119.45 -0.006065    0.66    120.11   
    78. A(O   0,C   5,N   2)          123.09 -0.005855    1.44    124.53   
    79. A(N   2,C   5,C   6)          116.66  0.008788   -1.84    114.82   
    80. A(O   0,C   5,C   6)          120.22 -0.002872    0.44    120.67   
    81. A(C   5,C   6,H   7)          105.29 -0.000392    0.29    105.58   
    82. A(H   7,C   6,C   8)          106.39  0.000182    0.64    107.03   
    83. A(N   4,C   6,C   8)          112.13 -0.004960    1.27    113.40   
    84. A(C   5,C   6,C   8)          110.23 -0.000260    0.17    110.40   
    85. A(N   4,C   6,C   5)          115.77  0.003906   -1.74    114.03   
    86. A(N   4,C   6,H   7)          106.28  0.001668   -0.60    105.68   
    87. A(C   6,C   8,C  17)          118.91  0.001312   -0.26    118.65   
    88. A(C   9,C   8,C  17)          119.33  0.001496   -0.16    119.17   
    89. A(C   6,C   8,C   9)          121.76 -0.002808    0.43    122.18   
    90. A(C   8,C   9,H  10)          119.82  0.000288   -0.05    119.77   
    91. A(H  10,C   9,C  11)          119.77  0.000302    0.00    119.77   
    92. A(C   8,C   9,C  11)          120.42 -0.000590    0.05    120.46   
    93. A(C   9,C  11,H  12)          119.87  0.000595   -0.13    119.74   
    94. A(H  12,C  11,C  13)          120.30  0.000606   -0.13    120.17   
    95. A(C   9,C  11,C  13)          119.83 -0.001201    0.26    120.09   
    96. A(C  11,C  13,H  14)          119.89 -0.001021    0.24    120.13   
    97. A(H  14,C  13,C  15)          119.94 -0.000835    0.19    120.13   
    98. A(C  11,C  13,C  15)          120.17  0.001855   -0.43    119.74   
    99. A(H  16,C  15,C  17)          120.03  0.000354   -0.10    119.93   
   100. A(C  13,C  15,C  17)          119.82 -0.000318    0.10    119.92   
   101. A(C  13,C  15,H  16)          120.15 -0.000036    0.00    120.15   
   102. A(C   8,C  17,H  18)          120.06  0.001807   -0.41    119.65   
   103. A(C   8,C  17,C  15)          120.43 -0.001239    0.18    120.61   
   104. A(C  15,C  17,H  18)          119.52 -0.000567    0.22    119.74   
   105. A(N   2,C  19,C  20)          106.32  0.000812   -0.49    105.83   
   106. A(C  24,C  19,C  28)          110.32  0.000372    0.17    110.49   
   107. A(C  20,C  19,C  28)          109.02 -0.000074    0.33    109.35   
   108. A(N   2,C  19,C  28)          110.95 -0.001014   -0.14    110.81   
   109. A(C  20,C  19,C  24)          109.11 -0.000857    0.40    109.51   
   110. A(N   2,C  19,C  24)          111.01  0.000753   -0.26    110.75   
   111. A(H  22,C  20,H  23)          107.81 -0.001418    0.38    108.20   
   112. A(H  21,C  20,H  23)          107.63 -0.001184    0.50    108.13   
   113. A(C  19,C  20,H  23)          111.32  0.000929   -0.26    111.06   
   114. A(H  21,C  20,H  22)          107.76 -0.001369    0.41    108.17   
   115. A(C  19,C  20,H  22)          110.84  0.002198   -0.78    110.06   
   116. A(C  19,C  20,H  21)          111.31  0.000618   -0.17    111.14   
   117. A(H  25,C  24,H  27)          107.67 -0.001090    0.54    108.21   
   118. A(C  19,C  24,H  27)          111.00  0.000985   -0.36    110.64   
   119. A(H  25,C  24,H  26)          107.57 -0.001514    0.51    108.08   
   120. A(H  26,C  24,H  27)          108.04 -0.001368    0.27    108.31   
   121. A(C  19,C  24,H  25)          111.51  0.000094    0.01    111.52   
   122. A(C  19,C  24,H  26)          110.89  0.002669   -0.88    110.01   
   123. A(H  30,C  28,H  31)          107.53 -0.001510    0.48    108.02   
   124. A(H  29,C  28,H  31)          107.74 -0.001024    0.57    108.30   
   125. A(C  19,C  28,H  31)          111.55  0.000028    0.05    111.60   
   126. A(H  29,C  28,H  30)          108.01 -0.001039    0.26    108.27   
   127. A(C  19,C  28,H  30)          110.79  0.003021   -0.94    109.85   
   128. A(C  19,C  28,H  29)          111.06  0.000329   -0.34    110.72   
   129. A(N   4,C  32,C  33)          124.47 -0.009526    0.75    125.21   
   130. A(C  33,C  32,C  40)          120.18 -0.000430    0.34    120.52   
   131. A(N   4,C  32,C  40)          115.36  0.009958   -1.10    114.25   
   132. A(C  32,C  33,C  34)          116.88  0.004345   -0.62    116.25   
   133. A(C  34,C  33,C  42)          115.80  0.008116   -1.30    114.50   
   134. A(C  32,C  33,C  42)          127.32 -0.012461    1.92    129.24   
   135. A(H  35,C  34,C  36)          117.55 -0.000299    0.31    117.86   
   136. A(C  33,C  34,C  36)          122.67 -0.003475    0.56    123.23   
   137. A(C  33,C  34,H  35)          119.78  0.003773   -0.87    118.91   
   138. A(H  37,C  36,C  38)          120.32 -0.000765    0.22    120.54   
   139. A(C  34,C  36,C  38)          119.67  0.000410   -0.13    119.54   
   140. A(C  34,C  36,H  37)          120.01  0.000351   -0.09    119.93   
   141. A(H  39,C  38,C  40)          120.26 -0.000320    0.09    120.35   
   142. A(C  36,C  38,C  40)          119.03  0.001895   -0.51    118.53   
   143. A(C  36,C  38,H  39)          120.70 -0.001572    0.42    121.12   
   144. A(C  38,C  40,H  41)          119.05 -0.001082    0.47    119.51   
   145. A(C  32,C  40,H  41)          119.46  0.003855   -0.85    118.61   
   146. A(C  32,C  40,C  38)          121.49 -0.002774    0.38    121.87   
   147. A(C  43,C  42,C  51)          108.78 -0.000834   -0.07    108.71   
   148. A(C  33,C  42,C  51)          109.05  0.001729   -0.81    108.25   
   149. A(C  47,C  42,C  51)          107.95  0.000221    0.35    108.29   
   150. A(C  43,C  42,C  47)          105.85  0.000255    0.43    106.28   
   151. A(C  33,C  42,C  47)          116.01 -0.002261    0.96    116.97   
   152. A(C  33,C  42,C  43)          108.98  0.000850   -0.86    108.13   
   153. A(H  45,C  43,H  46)          107.55 -0.001347    0.39    107.93   
   154. A(H  44,C  43,H  46)          107.54 -0.000611    0.33    107.87   
   155. A(C  42,C  43,H  46)          111.19 -0.000399    0.03    111.21   
   156. A(H  44,C  43,H  45)          106.54 -0.002443    0.82    107.36   
   157. A(C  42,C  43,H  45)          110.79  0.003518   -1.18    109.61   
   158. A(C  42,C  43,H  44)          112.96  0.000994   -0.27    112.69   
   159. A(H  49,C  47,H  50)          109.13 -0.000752    0.16    109.30   
   160. A(H  48,C  47,H  50)          106.57 -0.002017    0.48    107.05   
   161. A(C  42,C  47,H  50)          111.68 -0.000332    0.06    111.74   
   162. A(H  48,C  47,H  49)          105.96 -0.003249    0.95    106.91   
   163. A(C  42,C  47,H  49)          113.19  0.000844    0.19    113.38   
   164. A(C  42,C  47,H  48)          109.95  0.005198   -1.77    108.17   
   165. A(H  53,C  51,H  54)          107.66 -0.001260    0.39    108.05   
   166. A(H  52,C  51,H  54)          107.33 -0.001702    0.48    107.81   
   167. A(C  42,C  51,H  54)          110.99  0.002641   -0.92    110.07   
   168. A(H  52,C  51,H  53)          107.36 -0.000987    0.54    107.90   
   169. A(C  42,C  51,H  53)          111.23 -0.000055   -0.09    111.13   
   170. A(C  42,C  51,H  52)          112.05  0.001109   -0.29    111.76   
   171. A(N   4,C  55,C  56)          120.84 -0.000593   -0.20    120.64   
   172. A(O   1,C  55,C  56)          116.84 -0.005765    1.14    117.98   
   173. A(O   1,C  55,N   4)          122.27  0.006455   -1.16    121.11   
   174. A(C  57,C  56,C  65)          119.36 -0.000540    0.21    119.57   
   175. A(C  55,C  56,C  65)          117.30  0.006626   -1.49    115.81   
   176. A(C  55,C  56,C  57)          123.22 -0.006091    1.22    124.44   
   177. A(H  58,C  57,C  59)          118.68 -0.001876    0.51    119.19   
   178. A(C  56,C  57,C  59)          120.20  0.000905   -0.21    120.00   
   179. A(C  56,C  57,H  58)          121.11  0.000971   -0.31    120.80   
   180. A(H  60,C  59,C  61)          120.18  0.000271   -0.05    120.13   
   181. A(C  57,C  59,C  61)          119.99 -0.001291    0.30    120.29   
   182. A(C  57,C  59,H  60)          119.83  0.001019   -0.24    119.59   
   183. A(H  62,C  61,C  63)          119.93 -0.000585    0.19    120.12   
   184. A(C  59,C  61,C  63)          120.13  0.001377   -0.39    119.74   
   185. A(C  59,C  61,H  62)          119.93 -0.000793    0.21    120.14   
   186. A(H  64,C  63,C  65)          119.92  0.000571   -0.18    119.74   
   187. A(C  61,C  63,C  65)          119.85 -0.000517    0.18    120.03   
   188. A(C  61,C  63,H  64)          120.23 -0.000054    0.01    120.23   
   189. A(C  63,C  65,H  66)          119.49 -0.001435    0.41    119.90   
   190. A(C  56,C  65,H  66)          120.08  0.001366   -0.33    119.74   
   191. A(C  56,C  65,C  63)          120.43  0.000071   -0.07    120.36   
   192. D(O   0,C   5,N   2,C  19)     -2.08 -0.000504   -1.08     -3.16   
   193. D(C   6,C   5,N   2,C  19)    179.55 -0.002972    2.19    181.74   
   194. D(O   0,C   5,N   2,H   3)    178.06  0.000240   -1.30    176.75   
   195. D(C   6,C   5,N   2,H   3)     -0.32 -0.002227    1.97      1.65   
   196. D(H   7,C   6,N   4,C  32)    120.91 -0.001279    0.32    121.23   
   197. D(H   7,C   6,C   5,N   2)     58.85  0.002742   -2.65     56.20   
   198. D(C   8,C   6,C   5,O   0)     -5.21  0.000292    1.52     -3.69   
   199. D(N   4,C   6,C   5,O   0)    123.39 -0.003556    1.95    125.33   
   200. D(H   7,C   6,N   4,C  55)    -41.04 -0.001667    2.55    -38.49   
   201. D(C   8,C   6,N   4,C  55)   -156.89 -0.000288    1.51   -155.38   
   202. D(C   8,C   6,C   5,N   2)    173.22  0.002626   -1.70    171.52   
   203. D(H   7,C   6,C   5,O   0)   -119.57  0.000409    0.57   -119.00   
   204. D(C   5,C   6,N   4,C  55)     75.45  0.001202    1.62     77.07   
   205. D(C   8,C   6,N   4,C  32)      5.06  0.000100   -0.71      4.34   
   206. D(N   4,C   6,C   5,N   2)    -58.19 -0.001222   -1.27    -59.46   
   207. D(C   5,C   6,N   4,C  32)   -122.60  0.001590   -0.61   -123.21   
   208. D(C  17,C   8,C   6,H   7)     -1.47  0.000568   -1.66     -3.14   
   209. D(C   9,C   8,C   6,H   7)    177.89  0.000575   -1.65    176.24   
   210. D(C   9,C   8,C   6,N   4)    -66.32  0.000089   -1.36    -67.68   
   211. D(C  17,C   8,C   6,C   5)   -115.14  0.001055   -2.41   -117.54   
   212. D(C  17,C   8,C   6,N   4)    114.31  0.000082   -1.37    112.94   
   213. D(C   9,C   8,C   6,C   5)     64.23  0.001062   -2.39     61.84   
   214. D(C  11,C   9,C   8,C   6)    179.58  0.000183   -0.36    179.21   
   215. D(H  10,C   9,C   8,C  17)    178.91  0.000017    0.01    178.92   
   216. D(H  10,C   9,C   8,C   6)     -0.45  0.000012   -0.01     -0.46   
   217. D(C  11,C   9,C   8,C  17)     -1.06  0.000189   -0.35     -1.41   
   218. D(C  13,C  11,C   9,H  10)   -179.46  0.000073   -0.18   -179.63   
   219. D(C  13,C  11,C   9,C   8)      0.51 -0.000098    0.17      0.69   
   220. D(H  12,C  11,C   9,C   8)   -179.79 -0.000162    0.31   -179.49   
   221. D(H  12,C  11,C   9,H  10)      0.24  0.000009   -0.04      0.19   
   222. D(H  14,C  13,C  11,C   9)    179.83 -0.000090    0.18    180.01   
   223. D(C  15,C  13,C  11,C   9)      0.20 -0.000067    0.11      0.31   
   224. D(H  14,C  13,C  11,H  12)      0.14 -0.000026    0.04      0.18   
   225. D(C  15,C  13,C  11,H  12)   -179.49 -0.000002   -0.02   -179.51   
   226. D(C  17,C  15,C  13,H  14)   -179.99  0.000142   -0.28   -180.27   
   227. D(C  17,C  15,C  13,C  11)     -0.37  0.000118   -0.22     -0.58   
   228. D(H  16,C  15,C  13,H  14)     -0.08 -0.000032    0.06     -0.03   
   229. D(H  16,C  15,C  13,C  11)    179.54 -0.000056    0.12    179.66   
   230. D(H  18,C  17,C  15,H  16)      0.10 -0.000147    0.27      0.38   
   231. D(H  18,C  17,C  15,C  13)   -179.99 -0.000321    0.61   -179.38   
   232. D(C   8,C  17,C  15,H  16)    179.90  0.000164   -0.30    179.60   
   233. D(C   8,C  17,C  15,C  13)     -0.19 -0.000010    0.04     -0.15   
   234. D(H  18,C  17,C   8,C   9)   -179.31  0.000168   -0.34   -179.64   
   235. D(H  18,C  17,C   8,C   6)      0.08  0.000147   -0.31     -0.24   
   236. D(C  15,C  17,C   8,C   9)      0.90 -0.000140    0.24      1.14   
   237. D(C  15,C  17,C   8,C   6)   -179.72 -0.000161    0.26   -179.46   
   238. D(C  28,C  19,N   2,C   5)    -61.69 -0.000088    0.34    -61.35   
   239. D(C  28,C  19,N   2,H   3)    118.18 -0.000840    0.56    118.73   
   240. D(C  24,C  19,N   2,C   5)     61.36  0.000204    0.27     61.63   
   241. D(C  24,C  19,N   2,H   3)   -118.78 -0.000548    0.49   -118.29   
   242. D(C  20,C  19,N   2,C   5)    179.91  0.000067    0.31    180.22   
   243. D(C  20,C  19,N   2,H   3)     -0.23 -0.000685    0.53      0.30   
   244. D(H  23,C  20,C  19,C  28)    -59.78 -0.000038    0.52    -59.26   
   245. D(H  23,C  20,C  19,C  24)    179.68  0.000072   -0.11    179.57   
   246. D(H  23,C  20,C  19,N   2)     59.89 -0.000822    0.26     60.15   
   247. D(H  22,C  20,C  19,C  28)     60.22  0.000263    0.30     60.52   
   248. D(H  22,C  20,C  19,C  24)    -60.33  0.000374   -0.34    -60.66   
   249. D(H  22,C  20,C  19,N   2)    179.88 -0.000521    0.04    179.92   
   250. D(H  21,C  20,C  19,C  28)   -179.86  0.000417    0.18   -179.69   
   251. D(H  21,C  20,C  19,C  24)     59.60  0.000527   -0.46     59.14   
   252. D(H  21,C  20,C  19,N   2)    -60.19 -0.000367   -0.09    -60.28   
   253. D(H  25,C  24,C  19,C  20)    178.88 -0.000258    0.35    179.23   
   254. D(H  25,C  24,C  19,N   2)    -64.27  0.000652   -0.16    -64.43   
   255. D(H  27,C  24,C  19,C  28)    179.19 -0.000508    0.05    179.24   
   256. D(H  27,C  24,C  19,C  20)    -61.07 -0.000908    0.80    -60.28   
   257. D(H  27,C  24,C  19,N   2)     55.78  0.000001    0.29     56.07   
   258. D(H  26,C  24,C  19,C  28)    -60.71  0.000196   -0.46    -61.17   
   259. D(H  26,C  24,C  19,C  20)     59.03 -0.000204    0.29     59.32   
   260. D(H  26,C  24,C  19,N   2)    175.88  0.000705   -0.22    175.67   
   261. D(H  25,C  24,C  19,C  28)     59.14  0.000142   -0.40     58.74   
   262. D(H  31,C  28,C  19,C  20)   -179.48  0.000222   -0.52   -180.00   
   263. D(H  31,C  28,C  19,N   2)     63.76 -0.000134   -0.04     63.72   
   264. D(H  30,C  28,C  19,C  24)     60.08 -0.000509    0.28     60.36   
   265. D(H  30,C  28,C  19,C  20)    -59.72  0.000364   -0.51    -60.22   
   266. D(H  30,C  28,C  19,N   2)   -176.48  0.000007   -0.03   -176.51   
   267. D(H  29,C  28,C  19,C  24)   -179.88  0.000407   -0.26   -180.14   
   268. D(H  29,C  28,C  19,C  20)     60.32  0.001280   -1.04     59.28   
   269. D(H  31,C  28,C  19,C  24)    -59.68 -0.000650    0.27    -59.41   
   270. D(H  29,C  28,C  19,N   2)    -56.44  0.000924   -0.57    -57.00   
   271. D(C  40,C  32,N   4,C  55)     90.39  0.000595   -1.35     89.03   
   272. D(C  40,C  32,N   4,C   6)    -71.56 -0.003642    1.58    -69.98   
   273. D(C  33,C  32,N   4,C  55)    -89.48 -0.000188    0.22    -89.27   
   274. D(C  33,C  32,N   4,C   6)    108.57 -0.004424    3.16    111.73   
   275. D(C  42,C  33,C  32,C  40)    176.70 -0.001917    1.96    178.66   
   276. D(C  42,C  33,C  32,N   4)     -3.43 -0.001088    0.31     -3.13   
   277. D(C  34,C  33,C  32,C  40)     -3.23 -0.000832    0.52     -2.71   
   278. D(C  34,C  33,C  32,N   4)    176.63 -0.000002   -1.13    175.50   
   279. D(C  36,C  34,C  33,C  42)   -177.57  0.001150   -1.07   -178.64   
   280. D(C  36,C  34,C  33,C  32)      2.37  0.000177    0.19      2.56   
   281. D(H  35,C  34,C  33,C  42)      2.10  0.000848   -0.95      1.15   
   282. D(H  35,C  34,C  33,C  32)   -177.95 -0.000124    0.31   -177.64   
   283. D(C  38,C  36,C  34,H  35)   -179.79  0.000612   -0.56   -180.35   
   284. D(C  38,C  36,C  34,C  33)     -0.11  0.000329   -0.45     -0.55   
   285. D(H  37,C  36,C  34,H  35)     -0.32  0.000144    0.01     -0.31   
   286. D(H  37,C  36,C  34,C  33)    179.37 -0.000138    0.12    179.48   
   287. D(C  40,C  38,C  36,H  37)    179.21  0.000326   -0.60    178.61   
   288. D(C  40,C  38,C  36,C  34)     -1.32 -0.000137   -0.04     -1.35   
   289. D(H  39,C  38,C  36,H  37)     -0.24  0.000005    0.12     -0.12   
   290. D(H  39,C  38,C  36,C  34)    179.24 -0.000458    0.68    179.91   
   291. D(H  41,C  40,C  38,C  36)   -179.00 -0.000415    1.09   -177.91   
   292. D(C  32,C  40,C  38,H  39)    179.85 -0.000153    0.05    179.91   
   293. D(C  32,C  40,C  38,C  36)      0.40 -0.000465    0.77      1.17   
   294. D(H  41,C  40,C  32,C  33)   -178.65  0.000782   -1.31   -179.97   
   295. D(H  41,C  40,C  32,N   4)      1.47  0.000050    0.15      1.62   
   296. D(C  38,C  40,C  32,C  33)      1.95  0.000862   -0.99      0.95   
   297. D(H  41,C  40,C  38,H  39)      0.45 -0.000103    0.37      0.83   
   298. D(C  38,C  40,C  32,N   4)   -177.93  0.000129    0.47   -177.46   
   299. D(C  51,C  42,C  33,C  34)    -65.37 -0.000665    0.00    -65.37   
   300. D(C  51,C  42,C  33,C  32)    114.69  0.000413   -1.42    113.27   
   301. D(C  47,C  42,C  33,C  34)    172.54 -0.000714   -0.51    172.03   
   302. D(C  47,C  42,C  33,C  32)     -7.40  0.000363   -1.93     -9.33   
   303. D(C  43,C  42,C  33,C  34)     53.25 -0.000174   -1.09     52.17   
   304. D(C  43,C  42,C  33,C  32)   -126.68  0.000904   -2.51   -129.19   
   305. D(H  46,C  43,C  42,C  51)    176.41  0.000302   -0.05    176.36   
   306. D(H  46,C  43,C  42,C  47)    -67.81  0.000290    0.54    -67.27   
   307. D(H  46,C  43,C  42,C  33)     57.62 -0.001788    1.47     59.09   
   308. D(H  45,C  43,C  42,C  51)    -64.05  0.000670   -0.34    -64.39   
   309. D(H  45,C  43,C  42,C  47)     51.73  0.000658    0.25     51.98   
   310. D(H  45,C  43,C  42,C  33)    177.16 -0.001420    1.19    178.34   
   311. D(H  44,C  43,C  42,C  51)     55.40  0.000682   -0.31     55.09   
   312. D(H  44,C  43,C  42,C  47)    171.17  0.000670    0.28    171.45   
   313. D(H  44,C  43,C  42,C  33)    -63.40 -0.001409    1.22    -62.18   
   314. D(H  49,C  47,C  42,C  43)   -173.09  0.000064   -0.20   -173.28   
   315. D(H  49,C  47,C  42,C  33)     65.93  0.000202   -0.02     65.92   
   316. D(H  48,C  47,C  42,C  51)     61.53 -0.000686    0.21     61.75   
   317. D(H  48,C  47,C  42,C  43)    -54.81  0.000044   -0.08    -54.89   
   318. D(H  48,C  47,C  42,C  33)   -175.79  0.000182    0.10   -175.70   
   319. D(H  50,C  47,C  42,C  51)    179.61 -0.000053   -0.31    179.31   
   320. D(H  50,C  47,C  42,C  43)     63.27  0.000677   -0.60     62.67   
   321. D(H  50,C  47,C  42,C  33)    -57.71  0.000815   -0.42    -58.14   
   322. D(H  49,C  47,C  42,C  51)    -56.74 -0.000666    0.10    -56.64   
   323. D(H  54,C  51,C  42,C  47)    -53.28 -0.000410   -0.06    -53.34   
   324. D(H  54,C  51,C  42,C  43)     61.14 -0.000422    0.59     61.73   
   325. D(H  54,C  51,C  42,C  33)    179.89  0.001117   -0.96    178.93   
   326. D(H  53,C  51,C  42,C  47)     66.57 -0.000273   -0.25     66.32   
   327. D(H  53,C  51,C  42,C  43)   -179.01 -0.000285    0.40   -178.61   
   328. D(H  53,C  51,C  42,C  33)    -60.27  0.001254   -1.15    -61.42   
   329. D(H  52,C  51,C  42,C  47)   -173.26 -0.000812    0.17   -173.08   
   330. D(H  52,C  51,C  42,C  43)    -58.84 -0.000824    0.83    -58.01   
   331. D(H  52,C  51,C  42,C  33)     59.91  0.000715   -0.73     59.18   
   332. D(C  56,C  55,N   4,C  32)     19.71 -0.000393    0.18     19.89   
   333. D(C  56,C  55,N   4,C   6)   -178.26  0.000208   -2.11   -180.37   
   334. D(O   1,C  55,N   4,C  32)   -162.99  0.001968   -3.89   -166.88   
   335. D(O   1,C  55,N   4,C   6)     -0.96  0.002569   -6.18     -7.14   
   336. D(C  65,C  56,C  55,N   4)    123.93  0.001527   -2.11    121.82   
   337. D(C  65,C  56,C  55,O   1)    -53.51 -0.001023    1.77    -51.74   
   338. D(C  57,C  56,C  55,N   4)    -60.14  0.001459   -3.02    -63.16   
   339. D(C  57,C  56,C  55,O   1)    122.42 -0.001091    0.86    123.28   
   340. D(C  59,C  57,C  56,C  65)     -1.97 -0.000193    0.73     -1.24   
   341. D(C  59,C  57,C  56,C  55)   -177.81 -0.000394    1.71   -176.11   
   342. D(H  58,C  57,C  56,C  65)    176.99 -0.000203    0.33    177.32   
   343. D(H  58,C  57,C  56,C  55)      1.14 -0.000404    1.31      2.45   
   344. D(C  61,C  59,C  57,H  58)   -178.53  0.000477   -0.63   -179.16   
   345. D(C  61,C  59,C  57,C  56)      0.45  0.000495   -1.03     -0.58   
   346. D(H  60,C  59,C  57,H  58)      1.23  0.000152   -0.24      1.00   
   347. D(H  60,C  59,C  57,C  56)   -179.79  0.000171   -0.63   -180.42   
   348. D(C  63,C  61,C  59,H  60)   -178.89 -0.000091    0.14   -178.75   
   349. D(C  63,C  61,C  59,C  57)      0.87 -0.000414    0.54      1.40   
   350. D(H  62,C  61,C  59,H  60)      0.38 -0.000229    0.21      0.59   
   351. D(H  62,C  61,C  59,C  57)   -179.86 -0.000553    0.60   -179.25   
   352. D(C  65,C  63,C  61,H  62)   -179.92  0.000189    0.17   -179.76   
   353. D(C  65,C  63,C  61,C  59)     -0.65  0.000049    0.24     -0.41   
   354. D(H  64,C  63,C  61,H  62)     -0.16  0.000019    0.09     -0.07   
   355. D(H  64,C  63,C  61,C  59)    179.11 -0.000121    0.16    179.28   
   356. D(H  66,C  65,C  63,H  64)     -0.39 -0.000084   -0.07     -0.46   
   357. D(H  66,C  65,C  63,C  61)    179.37 -0.000255   -0.14    179.23   
   358. D(C  56,C  65,C  63,H  64)    179.35  0.000397   -0.45    178.90   
   359. D(C  56,C  65,C  63,C  61)     -0.89  0.000226   -0.52     -1.41   
   360. D(H  66,C  65,C  56,C  57)   -178.07  0.000295   -0.33   -178.41   
   361. D(H  66,C  65,C  56,C  55)     -1.98 -0.000022   -1.17     -3.15   
   362. D(C  63,C  65,C  56,C  57)      2.19 -0.000182    0.05      2.24   
   363. D(C  63,C  65,C  56,C  55)    178.28 -0.000498   -0.78    177.50   
    ----------------------------------------------------------------------------

         *************************************************************
         *                GEOMETRY OPTIMIZATION CYCLE   3            *
         *************************************************************
---------------------------------
CARTESIAN COORDINATES (ANGSTROEM)
---------------------------------
  O      3.659993    7.454188    2.719386
  O      5.756697    9.346505    5.961556
  N      4.375170    9.302410    3.807834
  H      4.851100    9.603468    4.652785
  N      6.270834    7.358866    5.057316
  C      4.256026    7.991959    3.651114
  C      4.829160    7.146720    4.808884
  H      4.317613    7.499935    5.712438
  C      4.463111    5.705682    4.633153
[truncated: 2,153,491 more chars]
