# Supplementary material for: A stereodivergent multicomponent approach for the synthesis of C–N atropisomeric peptide analogues
Source: Chem Sci. 2024 Sep 16;15(40):16743–51. doi: 10.1039/d4sc04700a (PMC11418089; doi:10.1039/d4sc04700a)
Supplement: SC-015-D4SC04700A-s001 [file SC-015-D4SC04700A-s001.zip › CompData/_6_1a/Prod_RR1opt.xyz]

67
Coordinates from ORCA-job Prod_RR1opt
  O   4.11752209250290      7.34596184648518      2.51706508790177
  O   5.87569428462240      9.36384459148069      6.01838300155071
  N   4.28307493449213      9.24595435157221      3.74004545600105
  H   4.61800598308711      9.59114127470752      4.63448456848386
  N   6.33752900725210      7.36109661806164      5.07958033635541
  C   4.39995860562269      7.93318158434475      3.55915725745042
  C   4.88063337299725      7.17558612194174      4.82669381323024
  H   4.38364003454258      7.65732403092905      5.67028484682360
  C   4.43208627066928      5.74307521837832      4.79329844882246
  C   4.83423046111906      4.84990611150383      3.80113570478467
  H   5.51064373307015      5.17643370315930      3.02209123683075
  C   4.38608594209351      3.53983237695794      3.81322670119845
  H   4.71248734136566      2.85442634720593      3.03882925194348
  C   3.52374679853916      3.10249869265503      4.81158170977483
  H   3.17564701800364      2.07542851878105      4.81925523162285
  C   3.10956792173981      3.98652592705008      5.79577343568790
  H   2.43490546711316      3.65693875029369      6.57809557031359
  C   3.56359301344690      5.29878580683753      5.78339246425770
  H   3.24397502425354      5.98741840238662      6.55885764520236
  C   3.83074315504487     10.23709249928637      2.75480186186217
  C   3.87568285067935     11.58028283242641      3.46912770763270
  H   3.20603594065747     11.58787446171313      4.33344340858569
  H   3.56493386697487     12.37482028340773      2.78864701814106
  H   4.88912971495059     11.80249846081761      3.81529477988150
  C   2.40120665125428      9.93367089729425      2.32070065817062
  H   2.33710551819840      8.98078976457639      1.79425277880191
  H   2.04734420172882     10.72007361071834      1.64989854685481
  H   1.73546225329829      9.89749337227176      3.18664012790461
  C   4.76296908427864     10.27010440644306      1.54916064740289
  H   5.78183398886777     10.51698917409144      1.85489577396811
  H   4.42290290032474     11.03569271482210      0.84753255611823
  H   4.77666069484130      9.31270491742599      1.02758324721370
  C   7.24222552757956      6.25276647248787      4.94812451055700
  C   8.19573956115601      6.11116584413368      3.93396109052175
  C   9.00627663165226      4.96717703968755      4.01748061571281
  H   9.77717931655959      4.82276123838225      3.27150914691676
  C   8.87755086387847      4.01138644568387      5.00413116716734
  H   9.53466220353350      3.14879132187071      5.00552156212044
  C   7.91145071760164      4.16638055324121      5.98875188867581
  H   7.79230692042265      3.43483087592660      6.77938908715820
  C   7.11287226470156      5.28674459823429      5.95029942516445
  H   6.36837447805372      5.44844103743345      6.72039902877576
  C   8.50054006241082      7.04657909828408      2.75709899126462
  C   8.41952466677227      6.23754180304094      1.45508021487179
  H   9.13438118264935      5.41431322279149      1.42171712998400
  H   8.63030772628768      6.89368833501671      0.60626865945553
  H   7.41680131900519      5.82270264120997      1.31899701994328
  C   7.56517848061908      8.23406021583733      2.57478569031448
  H   7.88104748416430      8.77641839339296      1.67956519533893
  H   7.59516148866133      8.93993414769014      3.40189597571452
  H   6.53816900815906      7.91515840117370      2.40940625872191
  C   9.92355193437988      7.59072708017790      2.93151041284464
  H   10.66775988214398      6.79230680045281      2.95744780904645
  H   10.01151072474263      8.16733886013663      3.85590414761876
  H   10.16954042428646      8.25179279794486      2.09561082571043
  C   6.69710177163691      8.48137093492581      5.74740895591655
  C   8.12824049007863      8.72384276639519      6.10517183515406
  C   8.92057018107072      7.85486250655692      6.84935617836292
  H   8.52672747697680      6.90815525309533      7.19194516958389
  C   10.22221819483432      8.20750409815422      7.17383237341906
  H   10.82697049745519      7.52718495104001      7.76279845680479
  C   10.74922656882218      9.41794544596077      6.74745310619060
  H   11.77215177851837      9.68197567738907      6.99157120784283
  C   9.95851095926702     10.29369965090979      6.01598229085718
  H   10.35951323686613     11.24492745978173      5.68488664859598
  C   8.65089869079668      9.95532075841631      5.71102228068217
  H   8.02731915662326     10.64305560311663      5.15140476221590
