# Supplementary material for: A stereodivergent multicomponent approach for the synthesis of C–N atropisomeric peptide analogues
Source: Chem Sci. 2024 Sep 16;15(40):16743–51. doi: 10.1039/d4sc04700a (PMC11418089; doi:10.1039/d4sc04700a)
Supplement: SC-015-D4SC04700A-s001 [file SC-015-D4SC04700A-s001.zip › CompData/_6_1a/Prod_RR1_single_point.out]

                                 *****************
                                 * O   R   C   A *
                                 *****************

                                            #,                                       
                                            ###                                      
                                            ####                                     
                                            #####                                    
                                            ######                                   
                                           ########,                                 
                                     ,,################,,,,,                         
                               ,,#################################,,                 
                          ,,##########################################,,             
                       ,#########################################, ''#####,          
                    ,#############################################,,   '####,        
                  ,##################################################,,,,####,       
                ,###########''''           ''''###############################       
              ,#####''   ,,,,##########,,,,          '''####'''          '####       
            ,##' ,,,,###########################,,,                        '##       
           ' ,,###''''                  '''############,,,                           
         ,,##''                                '''############,,,,        ,,,,,,###''
      ,#''                                            '''#######################'''  
     '                                                          ''''####''''         
             ,#######,   #######,   ,#######,      ##                                
            ,#'     '#,  ##    ##  ,#'     '#,    #''#        ######   ,####,        
            ##       ##  ##   ,#'  ##            #'  '#       #        #'  '#        
            ##       ##  #######   ##           ,######,      #####,   #    #        
            '#,     ,#'  ##    ##  '#,     ,#' ,#      #,         ##   #,  ,#        
             '#######'   ##     ##  '#######'  #'      '#     #####' # '####'        


                  #######################################################
                  #                        -***-                        #
                  #          Department of theory and spectroscopy      #
                  #    Directorship and core code : Frank Neese         #
                  #        Max Planck Institute fuer Kohlenforschung    #
                  #                Kaiser Wilhelm Platz 1               #
                  #                 D-45470 Muelheim/Ruhr               #
                  #                      Germany                        #
                  #                                                     #
                  #                  All rights reserved                #
                  #                        -***-                        #
                  #######################################################


                         Program Version 5.0.2 -  RELEASE  -


 With contributions from (in alphabetic order):
   Daniel Aravena         : Magnetic Suceptibility
   Michael Atanasov       : Ab Initio Ligand Field Theory (pilot matlab implementation)
   Alexander A. Auer      : GIAO ZORA, VPT2 properties, NMR spectrum
   Ute Becker             : Parallelization
   Giovanni Bistoni       : ED, misc. LED, open-shell LED, HFLD
   Martin Brehm           : Molecular dynamics
   Dmytro Bykov           : SCF Hessian
   Vijay G. Chilkuri      : MRCI spin determinant printing, contributions to CSF-ICE
   Dipayan Datta          : RHF DLPNO-CCSD density
   Achintya Kumar Dutta   : EOM-CC, STEOM-CC
   Dmitry Ganyushin       : Spin-Orbit,Spin-Spin,Magnetic field MRCI
   Miquel Garcia          : C-PCM and meta-GGA Hessian, CC/C-PCM, Gaussian charge scheme
   Yang Guo               : DLPNO-NEVPT2, F12-NEVPT2, CIM, IAO-localization
   Andreas Hansen         : Spin unrestricted coupled pair/coupled cluster methods
   Benjamin Helmich-Paris : MC-RPA, TRAH-SCF, COSX integrals
   Lee Huntington         : MR-EOM, pCC
   Robert Izsak           : Overlap fitted RIJCOSX, COSX-SCS-MP3, EOM
   Marcus Kettner         : VPT2
   Christian Kollmar      : KDIIS, OOCD, Brueckner-CCSD(T), CCSD density, CASPT2, CASPT2-K
   Simone Kossmann        : Meta GGA functionals, TD-DFT gradient, OOMP2, MP2 Hessian
   Martin Krupicka        : Initial AUTO-CI
   Lucas Lang             : DCDCAS
   Marvin Lechner         : AUTO-CI (C++ implementation), FIC-MRCC
   Dagmar Lenk            : GEPOL surface, SMD
   Dimitrios Liakos       : Extrapolation schemes; Compound Job, initial MDCI parallelization
   Dimitrios Manganas     : Further ROCIS development; embedding schemes
   Dimitrios Pantazis     : SARC Basis sets
   Anastasios Papadopoulos: AUTO-CI, single reference methods and gradients
   Taras Petrenko         : DFT Hessian,TD-DFT gradient, ASA, ECA, R-Raman, ABS, FL, XAS/XES, NRVS
   Peter Pinski           : DLPNO-MP2, DLPNO-MP2 Gradient
   Christoph Reimann      : Effective Core Potentials
   Marius Retegan         : Local ZFS, SOC
   Christoph Riplinger    : Optimizer, TS searches, QM/MM, DLPNO-CCSD(T), (RO)-DLPNO pert. Triples
   Tobias Risthaus        : Range-separated hybrids, TD-DFT gradient, RPA, STAB
   Michael Roemelt        : Original ROCIS implementation
   Masaaki Saitow         : Open-shell DLPNO-CCSD energy and density
   Barbara Sandhoefer     : DKH picture change effects
   Avijit Sen             : IP-ROCIS
   Kantharuban Sivalingam : CASSCF convergence, NEVPT2, FIC-MRCI
   Bernardo de Souza      : ESD, SOC TD-DFT
   Georgi Stoychev        : AutoAux, RI-MP2 NMR, DLPNO-MP2 response
   Willem Van den Heuvel  : Paramagnetic NMR
   Boris Wezisla          : Elementary symmetry handling
   Frank Wennmohs         : Technical directorship


 We gratefully acknowledge several colleagues who have allowed us to
 interface, adapt or use parts of their codes:
   Stefan Grimme, W. Hujo, H. Kruse, P. Pracht,  : VdW corrections, initial TS optimization,
                  C. Bannwarth, S. Ehlert          DFT functionals, gCP, sTDA/sTD-DF
   Ed Valeev, F. Pavosevic, A. Kumar             : LibInt (2-el integral package), F12 methods
   Garnet Chan, S. Sharma, J. Yang, R. Olivares  : DMRG
   Ulf Ekstrom                                   : XCFun DFT Library
   Mihaly Kallay                                 : mrcc  (arbitrary order and MRCC methods)
   Jiri Pittner, Ondrej Demel                    : Mk-CCSD
   Frank Weinhold                                : gennbo (NPA and NBO analysis)
   Christopher J. Cramer and Donald G. Truhlar   : smd solvation model
   Lars Goerigk                                  : TD-DFT with DH, B97 family of functionals
   V. Asgeirsson, H. Jonsson                     : NEB implementation
   FAccTs GmbH                                   : IRC, NEB, NEB-TS, DLPNO-Multilevel, CI-OPT
                                                   MM, QMMM, 2- and 3-layer-ONIOM, Crystal-QMMM,
                                                   LR-CPCM, SF, NACMEs, symmetry and pop. for TD-DFT,
                                                   nearIR, NL-DFT gradient (VV10), updates on ESD,
                                                   ML-optimized integration grids
   S Lehtola, MJT Oliveira, MAL Marques          : LibXC Library
   Liviu Ungur et al                             : ANISO software


 Your calculation uses the libint2 library for the computation of 2-el integrals
 For citations please refer to: http://libint.valeyev.net

 Your ORCA version has been built with support for libXC version: 5.1.0
 For citations please refer to: https://tddft.org/programs/libxc/

 This ORCA versions uses:
   CBLAS   interface :  Fast vector & matrix operations
   LAPACKE interface :  Fast linear algebra routines
   SCALAPACK package :  Parallel linear algebra routines
   Shared memory     :  Shared parallel matrices
   BLAS/LAPACK       :  OpenBLAS 0.3.15  USE64BITINT DYNAMIC_ARCH NO_AFFINITY Zen SINGLE_THREADED
        Core in use  :  Zen
   Copyright (c) 2011-2014, The OpenBLAS Project


Your calculation utilizes the DFT-NL dispersion correction.
Cite in your paper:
Vydrov, O. A.; Van Voorhis, T. J. Chem. Phys. 2010, 133, 244103
Hujo, W.; Grimme, S. J. Chem. Theory Comput. 2011, 7, 3866 
   

Your calculation utilizes the SMD solvation module
Please cite in your paper:
A.V. Marenich, C.J. Cramer, D.G. Truhlar J. Phys. Chem. B, 113, (2009), 6378 

================================================================================

----- Orbital basis set information -----
Your calculation utilizes the basis: def2-QZVPP
   F. Weigend and R. Ahlrichs, Phys. Chem. Chem. Phys. 7, 3297 (2005).

----- AuxJ basis set information -----
Your calculation utilizes the auxiliary basis: def2/J
   F. Weigend, Phys. Chem. Chem. Phys. 8, 1057 (2006).

================================================================================
                                        WARNINGS
                       Please study these warnings very carefully!
================================================================================


INFO   : the flag for use of the SHARK integral package has been found!

================================================================================
                                       INPUT FILE
================================================================================
NAME = Prod_RR1Aa.inp
|  1> ! wB97M-V def2-QZVPP
|  2> %maxcore 2660
|  3> %pal nprocs 20
|  4> end
|  5> %CPCM SMD TRUE
|  6>    SMDSOLVENT "2,2,2-TRIFLUOROETHANOL"
|  7> end
|  8> 
|  9> *xyz 0 1
| 10> O  4.117522  7.345962  2.517065
| 11> O  5.875694  9.363845  6.018383
| 12> N  4.283075  9.245954  3.740045
| 13> H  4.618006  9.591141  4.634485
| 14> N  6.337529  7.361097  5.079580
| 15> C  4.399959  7.933182  3.559157
| 16> C  4.880633  7.175586  4.826694
| 17> H  4.383640  7.657324  5.670285
| 18> C  4.432086  5.743075  4.793298
| 19> C  4.834230  4.849906  3.801136
| 20> H  5.510644  5.176434  3.022091
| 21> C  4.386086  3.539832  3.813227
| 22> H  4.712487  2.854426  3.038829
| 23> C  3.523747  3.102499  4.811582
| 24> H  3.175647  2.075429  4.819255
| 25> C  3.109568  3.986526  5.795773
| 26> H  2.434905  3.656939  6.578096
| 27> C  3.563593  5.298786  5.783392
| 28> H  3.243975  5.987418  6.558858
| 29> C  3.830743  10.237092  2.754802
| 30> C  3.875683  11.580283  3.469128
| 31> H  3.206036  11.587874  4.333443
| 32> H  3.564934  12.374820  2.788647
| 33> H  4.889130  11.802498  3.815295
| 34> C  2.401207  9.933671  2.320701
| 35> H  2.337106  8.980790  1.794253
| 36> H  2.047344  10.720074  1.649899
| 37> H  1.735462  9.897493  3.186640
| 38> C  4.762969  10.270104  1.549161
| 39> H  5.781834  10.516989  1.854896
| 40> H  4.422903  11.035693  0.847533
| 41> H  4.776661  9.312705  1.027583
| 42> C  7.242226  6.252766  4.948125
| 43> C  8.195740  6.111166  3.933961
| 44> C  9.006277  4.967177  4.017481
| 45> H  9.777179  4.822761  3.271509
| 46> C  8.877551  4.011386  5.004131
| 47> H  9.534662  3.148791  5.005522
| 48> C  7.911451  4.166381  5.988752
| 49> H  7.792307  3.434831  6.779389
| 50> C  7.112872  5.286745  5.950299
| 51> H  6.368374  5.448441  6.720399
| 52> C  8.500540  7.046579  2.757099
| 53> C  8.419525  6.237542  1.455080
| 54> H  9.134381  5.414313  1.421717
| 55> H  8.630308  6.893688  0.606269
| 56> H  7.416801  5.822703  1.318997
| 57> C  7.565178  8.234060  2.574786
| 58> H  7.881047  8.776418  1.679565
| 59> H  7.595161  8.939934  3.401896
| 60> H  6.538169  7.915158  2.409406
| 61> C  9.923552  7.590727  2.931510
| 62> H  10.667760  6.792307  2.957448
| 63> H  10.011511  8.167339  3.855904
| 64> H  10.169540  8.251793  2.095611
| 65> C  6.697102  8.481371  5.747409
| 66> C  8.128240  8.723843  6.105172
| 67> C  8.920570  7.854863  6.849356
| 68> H  8.526727  6.908155  7.191945
| 69> C  10.222218  8.207504  7.173832
| 70> H  10.826970  7.527185  7.762798
| 71> C  10.749227  9.417945  6.747453
| 72> H  11.772152  9.681976  6.991571
| 73> C  9.958511  10.293700  6.015982
| 74> H  10.359513  11.244927  5.684887
| 75> C  8.650899  9.955321  5.711022
| 76> H  8.027319  10.643056  5.151405
| 77> *
| 78> 
| 79>                          ****END OF INPUT****
================================================================================

                       ****************************
                       * Single Point Calculation *
                       ****************************

---------------------------------
CARTESIAN COORDINATES (ANGSTROEM)
---------------------------------
  O      4.117522    7.345962    2.517065
  O      5.875694    9.363845    6.018383
  N      4.283075    9.245954    3.740045
  H      4.618006    9.591141    4.634485
  N      6.337529    7.361097    5.079580
  C      4.399959    7.933182    3.559157
  C      4.880633    7.175586    4.826694
  H      4.383640    7.657324    5.670285
  C      4.432086    5.743075    4.793298
  C      4.834230    4.849906    3.801136
  H      5.510644    5.176434    3.022091
  C      4.386086    3.539832    3.813227
  H      4.712487    2.854426    3.038829
  C      3.523747    3.102499    4.811582
  H      3.175647    2.075429    4.819255
  C      3.109568    3.986526    5.795773
  H      2.434905    3.656939    6.578096
  C      3.563593    5.298786    5.783392
  H      3.243975    5.987418    6.558858
  C      3.830743   10.237092    2.754802
  C      3.875683   11.580283    3.469128
  H      3.206036   11.587874    4.333443
  H      3.564934   12.374820    2.788647
  H      4.889130   11.802498    3.815295
  C      2.401207    9.933671    2.320701
  H      2.337106    8.980790    1.794253
  H      2.047344   10.720074    1.649899
  H      1.735462    9.897493    3.186640
  C      4.762969   10.270104    1.549161
  H      5.781834   10.516989    1.854896
  H      4.422903   11.035693    0.847533
  H      4.776661    9.312705    1.027583
  C      7.242226    6.252766    4.948125
  C      8.195740    6.111166    3.933961
  C      9.006277    4.967177    4.017481
  H      9.777179    4.822761    3.271509
  C      8.877551    4.011386    5.004131
  H      9.534662    3.148791    5.005522
  C      7.911451    4.166381    5.988752
  H      7.792307    3.434831    6.779389
  C      7.112872    5.286745    5.950299
  H      6.368374    5.448441    6.720399
  C      8.500540    7.046579    2.757099
  C      8.419525    6.237542    1.455080
  H      9.134381    5.414313    1.421717
  H      8.630308    6.893688    0.606269
  H      7.416801    5.822703    1.318997
  C      7.565178    8.234060    2.574786
  H      7.881047    8.776418    1.679565
  H      7.595161    8.939934    3.401896
  H      6.538169    7.915158    2.409406
  C      9.923552    7.590727    2.931510
  H     10.667760    6.792307    2.957448
  H     10.011511    8.167339    3.855904
  H     10.169540    8.251793    2.095611
  C      6.697102    8.481371    5.747409
  C      8.128240    8.723843    6.105172
  C      8.920570    7.854863    6.849356
  H      8.526727    6.908155    7.191945
  C     10.222218    8.207504    7.173832
  H     10.826970    7.527185    7.762798
  C     10.749227    9.417945    6.747453
  H     11.772152    9.681976    6.991571
  C      9.958511   10.293700    6.015982
  H     10.359513   11.244927    5.684887
  C      8.650899    9.955321    5.711022
  H      8.027319   10.643056    5.151405

----------------------------
CARTESIAN COORDINATES (A.U.)
----------------------------
  NO LB      ZA    FRAG     MASS         X           Y           Z
   0 O     8.0000    0    15.999    7.780989   13.881856    4.756564
   1 O     8.0000    0    15.999   11.103453   17.695103   11.373096
   2 N     7.0000    0    14.007    8.093839   17.472321    7.067661
   3 H     1.0000    0     1.008    8.726767   18.124630    8.757907
   4 N     7.0000    0    14.007   11.976194   13.910457    9.599015
   5 C     6.0000    0    12.011    8.314718   14.991541    6.725832
   6 C     6.0000    0    12.011    9.223060   13.559892    9.121130
   7 H     1.0000    0     1.008    8.283879   14.470245   10.715286
   8 C     6.0000    0    12.011    8.375429   10.852839    9.058020
   9 C     6.0000    0    12.011    9.135371    9.164994    7.183106
  10 H     1.0000    0     1.008   10.413608    9.782043    5.710924
  11 C     6.0000    0    12.011    8.288501    6.689313    7.205955
  12 H     1.0000    0     1.008    8.905310    5.394083    5.742555
  13 C     6.0000    0    12.011    6.658917    5.862873    9.092572
  14 H     1.0000    0     1.008    6.001103    3.921992    9.107072
  15 C     6.0000    0    12.011    5.876232    7.533442   10.952424
  16 H     1.0000    0     1.008    4.601304    6.910613   12.430800
  17 C     6.0000    0    12.011    6.734215   10.013254   10.929027
  18 H     1.0000    0     1.008    6.130224   11.314580   12.394445
  19 C     6.0000    0    12.011    7.239055   19.345300    5.205821
  20 C     6.0000    0    12.011    7.323979   21.883563    6.555702
  21 H     1.0000    0     1.008    6.058530   21.897908    8.189020
  22 H     1.0000    0     1.008    6.736749   23.385021    5.269779
  23 H     1.0000    0     1.008    9.239117   22.303489    7.209863
  24 C     6.0000    0    12.011    4.537624   18.771918    4.385489
  25 H     1.0000    0     1.008    4.416490   16.971234    3.390647
  26 H     1.0000    0     1.008    3.868919   20.258004    3.117857
  27 H     1.0000    0     1.008    3.279548   18.703551    6.021877
  28 C     6.0000    0    12.011    9.000707   19.407684    2.927490
  29 H     1.0000    0     1.008   10.926083   19.874229    3.505245
  30 H     1.0000    0     1.008    8.358075   20.854437    1.601605
  31 H     1.0000    0     1.008    9.026581   17.598462    1.941850
  32 C     6.0000    0    12.011   13.685824   11.816015    9.350601
  33 C     6.0000    0    12.011   15.487704   11.548430    7.434109
  34 C     6.0000    0    12.011   17.019397    9.386604    7.591939
  35 H     1.0000    0     1.008   18.476191    9.113697    6.182256
  36 C     6.0000    0    12.011   16.776140    7.580421    9.456437
  37 H     1.0000    0     1.008   18.017900    5.950353    9.459066
  38 C     6.0000    0    12.011   14.950476    7.873319   11.317101
  39 H     1.0000    0     1.008   14.725326    6.490890   12.811189
  40 C     6.0000    0    12.011   13.441380    9.990500   11.244436
  41 H     1.0000    0     1.008   12.034483   10.296061   12.699714
  42 C     6.0000    0    12.011   16.063693   13.316104    5.210162
  43 C     6.0000    0    12.011   15.910596   11.787246    2.749703
  44 H     1.0000    0     1.008   17.261478   10.231569    2.686656
  45 H     1.0000    0     1.008   16.308919   13.027182    1.145682
  46 H     1.0000    0     1.008   14.015723   11.003314    2.492543
  47 C     6.0000    0    12.011   14.296115   15.560118    4.865640
  48 H     1.0000    0     1.008   14.893020   16.585026    3.173918
  49 H     1.0000    0     1.008   14.352774   16.894027    6.428652
  50 H     1.0000    0     1.008   12.355349   14.957481    4.553117
  51 C     6.0000    0    12.011   18.752796   14.344395    5.539751
  52 H     1.0000    0     1.008   20.159145   12.835600    5.588767
  53 H     1.0000    0     1.008   18.919014   15.434034    7.286603
  54 H     1.0000    0     1.008   19.217646   15.593629    3.960131
  55 C     6.0000    0    12.011   12.655689   16.027468   10.861029
  56 C     6.0000    0    12.011   15.360148   16.485674   11.537103
  57 C     6.0000    0    12.011   16.857434   14.843540   12.943407
  58 H     1.0000    0     1.008   16.113179   13.054521   13.590806
  59 C     6.0000    0    12.011   19.317193   15.509935   13.556578
  60 H     1.0000    0     1.008   20.460008   14.224318   14.669562
  61 C     6.0000    0    12.011   20.313095   17.797337   12.750838
  62 H     1.0000    0     1.008   22.246143   18.296283   13.212154
  63 C     6.0000    0    12.011   18.818858   19.452274   11.368558
  64 H     1.0000    0     1.008   19.576642   21.249832   10.742880
  65 C     6.0000    0    12.011   16.347830   18.812830   10.792268
  66 H     1.0000    0     1.008   15.169434   20.112461    9.734745

--------------------------------
INTERNAL COORDINATES (ANGSTROEM)
--------------------------------
 O      0   0   0     0.000000000000     0.00000000     0.00000000
 O      1   0   0     4.407067995890     0.00000000     0.00000000
 N      1   2   0     2.265625184419    32.64911477     0.00000000
 H      3   1   2     1.015556868585   141.68048704   347.30568838
 N      2   1   3     2.259566815020    49.12722853   190.07229087
 C      1   2   3     1.229045859125    10.24023039   299.05666487
 C      5   2   1     1.490272329117    88.91261458   321.81346183
 H      7   5   2     1.091200860508   105.01747417   326.00986305
 C      7   5   2     1.501465107535   114.49335970   208.22183262
 C      9   7   5     1.394222397446   122.74235423   293.54076044
 H     10   9   7     1.082158743533   119.95287297     1.06213105
 C     10   9   7     1.384656319270   120.43424762   180.30375982
 H     12  10   9     1.084440528587   119.62645356   180.41093211
 C     12  10   9     1.389820639448   120.31850972     0.35228898
 H     14  12  10     1.084483872554   120.14905289   180.09297640
 C     14  12  10     1.386246697111   119.65046806     0.19600958
 H     16  14  12     1.084355583039   120.28343171   179.84309501
 C     16  14  12     1.388639009025   119.90869917   359.62066644
 H     18  16  14     1.085226803255   119.80064364   180.44671700
 C      3   1   2     1.468898411163   100.44505822   160.27816433
 C     20   3   1     1.521986629494   105.75881427   179.18048850
 H     21  20   3     1.093400725770   111.04167936   298.92441649
 H     21  20   3     1.091287485831   109.96677427   179.11597615
 H     21  20   3     1.093748563392   110.80594379    59.47121311
 C     20   3   1     1.524493737848   110.20960734    60.69119123
 H     25  20   3     1.090522184582   111.49941540   295.38356798
 H     25  20   3     1.092531017583   109.59017467   175.52630128
 H     25  20   3     1.092874926252   110.62138135    56.25694770
 C     20   3   1     1.524370469440   110.90287373   297.82073511
 H     29  20   3     1.092021969410   110.73479173   300.91501127
 H     29  20   3     1.092727437040   109.43205164   181.77119123
 H     29  20   3     1.090341197125   111.53106658    62.11467844
 C      5   2   1     1.436716633298   148.26313973   163.73436460
 C     33   5   2     1.399202675488   124.99517673   264.35621011
 C     34  33   5     1.404512958605   115.63265880   178.15015186
 H     35  34  33     1.082414014804   118.60056170   181.53829117
 C     35  34  33     1.379704693497   123.56851197     1.39692038
 H     37  35  34     1.084373983101   119.69921164   179.67652926
 C     37  35  34     1.388110648928   119.65873991   359.40948962
 H     39  37  35     1.083728545811   121.24052808   180.40502771
 C     39  37  35     1.376380232692   118.35173475   359.54530309
 H     41  39  37     1.083271378012   120.02616272   181.65896737
 C     34  33   5     1.533918083736   129.03508221   359.56132656
 C     43  34  33     1.535043248236   108.59456321   234.13454744
 H     44  43  34     1.090797037467   112.89965650   299.55178752
 H     44  43  34     1.093360489558   109.39133436   179.73783042
 H     44  43  34     1.093647749043   110.72284359    60.91920144
 C     43  34  33     1.522580449886   116.44910537   353.72944287
 H     48  43  34     1.093318830061   107.90550920   182.43883951
 H     48  43  34     1.087781244674   113.46047823    64.04226071
 H     48  43  34     1.088024133963   111.68369637   299.86214959
 C     43  34  33     1.533453421193   108.27201080   115.41717928
 H     52  43  34     1.091784238533   112.07072623    59.50621737
 H     52  43  34     1.093033600335   110.98122343   298.52704157
 H     52  43  34     1.093730081282   109.64923778   179.26615363
 C      2   1   3     1.235677292749    76.34801135   206.30131857
 C     56   2   1     1.494972578343   117.90772237   151.79486552
 C     57  56   2     1.391661918411   124.87060123   127.31806177
 H     58  57  56     1.081080741126   120.58733354     1.96726846
 C     58  57  56     1.387057268234   120.04145413   182.85078920
 H     60  58  57     1.084177048466   119.40622947   179.36739581
 C     60  58  57     1.387337360631   120.42460007   359.22622264
 H     62  60  58     1.084288486755   120.10829095   180.90659021
 C     62  60  58     1.388246533049   119.73365434     1.39525271
 H     64  62  60     1.084093772954   120.24889770   179.54738100
 C     64  62  60     1.384684112635   119.98418885   359.78121250
 H     66  64  62     1.083975384090   120.12634916   179.18238792

---------------------------
INTERNAL COORDINATES (A.U.)
---------------------------
 O      0   0   0     0.000000000000     0.00000000     0.00000000
 O      1   0   0     8.328151565801     0.00000000     0.00000000
 N      1   2   0     4.281411120666    32.64911477     0.00000000
 H      3   1   2     1.919124355048   141.68048704   347.30568838
 N      2   1   3     4.269962461684    49.12722853   190.07229087
 C      1   2   3     2.322560079777    10.24023039   299.05666487
 C      5   2   1     2.816206566993    88.91261458   321.81346183
 H      7   5   2     2.062070783460   105.01747417   326.00986305
 C      7   5   2     2.837357852880   114.49335970   208.22183262
 C      9   7   5     2.634698500953   122.74235423   293.54076044
 H     10   9   7     2.044983658706   119.95287297     1.06213105
 C     10   9   7     2.616621233023   120.43424762   180.30375982
 H     12  10   9     2.049295607553   119.62645356   180.41093211
 C     12  10   9     2.626380383828   120.31850972     0.35228898
 H     14  12  10     2.049377515781   120.14905289   180.09297640
 C     14  12  10     2.619626611593   119.65046806     0.19600958
 H     16  14  12     2.049135083731   120.28343171   179.84309501
 C     16  14  12     2.624147425937   119.90869917   359.62066644
 H     18  16  14     2.050781451344   119.80064364   180.44671700
 C      3   1   2     2.775815715650   100.44505822   160.27816433
 C     20   3   1     2.876137909233   105.75881427   179.18048850
 H     21  20   3     2.066227926337   111.04167936   298.92441649
 H     21  20   3     2.062234481596   109.96677427   179.11597615
 H     21  20   3     2.066885244181   110.80594379    59.47121311
 C     20   3   1     2.880875657411   110.20960734    60.69119123
 H     25  20   3     2.060788271826   111.49941540   295.38356798
 H     25  20   3     2.064584416047   109.59017467   175.52630128
 H     25  20   3     2.065234309245   110.62138135    56.25694770
 C     20   3   1     2.880642713879   110.90287373   297.82073511
 H     29  20   3     2.063622454411   110.73479173   300.91501127
 H     29  20   3     2.064955595028   109.43205164   181.77119123
 H     29  20   3     2.060446255099   111.53106658    62.11467844
 C      5   2   1     2.715000968982   148.26313973   163.73436460
 C     33   5   2     2.644109862522   124.99517673   264.35621011
 C     34  33   5     2.654144843307   115.63265880   178.15015186
 H     35  34  33     2.045466051498   118.60056170   181.53829117
 C     35  34  33     2.607264016395   123.56851197     1.39692038
 H     37  35  34     2.049169854811   119.69921164   179.67652926
 C     37  35  34     2.623148970053   119.65873991   359.40948962
 H     39  37  35     2.047950155095   121.24052808   180.40502771
 C     39  37  35     2.600981695931   118.35173475   359.54530309
 H     41  39  37     2.047086233158   120.02616272   181.65896737
 C     34  33   5     2.898685090131   129.03508221   359.56132656
 C     43  34  33     2.900811342891   108.59456321   234.13454744
 H     44  43  34     2.061307668505   112.89965650   299.55178752
 H     44  43  34     2.066151890914   109.39133436   179.73783042
 H     44  43  34     2.066694732670   110.72284359    60.91920144
 C     43  34  33     2.877260067146   116.44910537   353.72944287
 H     48  43  34     2.066073165875   107.90550920   182.43883951
 H     48  43  34     2.055608646050   113.46047823    64.04226071
 H     48  43  34     2.056067640286   111.68369637   299.86214959
 C     43  34  33     2.897807005180   108.27201080   115.41717928
 H     52  43  34     2.063173208158   112.07072623    59.50621737
 H     52  43  34     2.065534159807   110.98122343   298.52704157
 H     52  43  34     2.066850318054   109.64923778   179.26615363
 C      2   1   3     2.335091673201    76.34801135   206.30131857
 C     56   2   1     2.825088750790   117.90772237   151.79486552
 C     57  56   2     2.629859896805   124.87060123   127.31806177
 H     58  57  56     2.042946529385   120.58733354     1.96726846
 C     58  57  56     2.621158369027   120.04145413   182.85078920
 H     60  58  57     2.048797702284   119.40622947   179.36739581
 C     60  58  57     2.621687666950   120.42460007   359.22622264
 H     62  60  58     2.049008290131   120.10829095   180.90659021
 C     62  60  58     2.623405753828   119.73365434     1.39525271
 H     64  62  60     2.048640334373   120.24889770   179.54738100
 C     64  62  60     2.616673754873   119.98418885   359.78121250
 H     66  64  62     2.048416611843   120.12634916   179.18238792

---------------------
BASIS SET INFORMATION
---------------------
There are 4 groups of distinct atoms

 Group   1 Type O   : 15s8p3d2f1g contracted to 7s4p3d2f1g pattern {8211111/5111/111/11/1}
 Group   2 Type N   : 15s8p3d2f1g contracted to 7s4p3d2f1g pattern {8211111/5111/111/11/1}
 Group   3 Type H   : 7s3p2d1f contracted to 4s3p2d1f pattern {4111/111/11/1}
 Group   4 Type C   : 15s8p3d2f1g contracted to 7s4p3d2f1g pattern {8211111/5111/111/11/1}

Atom   0O    basis set group =>   1
Atom   1O    basis set group =>   1
Atom   2N    basis set group =>   2
Atom   3H    basis set group =>   3
Atom   4N    basis set group =>   2
Atom   5C    basis set group =>   4
Atom   6C    basis set group =>   4
Atom   7H    basis set group =>   3
Atom   8C    basis set group =>   4
Atom   9C    basis set group =>   4
Atom  10H    basis set group =>   3
Atom  11C    basis set group =>   4
Atom  12H    basis set group =>   3
Atom  13C    basis set group =>   4
Atom  14H    basis set group =>   3
Atom  15C    basis set group =>   4
Atom  16H    basis set group =>   3
Atom  17C    basis set group =>   4
Atom  18H    basis set group =>   3
Atom  19C    basis set group =>   4
Atom  20C    basis set group =>   4
Atom  21H    basis set group =>   3
Atom  22H    basis set group =>   3
Atom  23H    basis set group =>   3
Atom  24C    basis set group =>   4
Atom  25H    basis set group =>   3
Atom  26H    basis set group =>   3
Atom  27H    basis set group =>   3
Atom  28C    basis set group =>   4
Atom  29H    basis set group =>   3
Atom  30H    basis set group =>   3
Atom  31H    basis set group =>   3
Atom  32C    basis set group =>   4
Atom  33C    basis set group =>   4
Atom  34C    basis set group =>   4
Atom  35H    basis set group =>   3
Atom  36C    basis set group =>   4
Atom  37H    basis set group =>   3
Atom  38C    basis set group =>   4
Atom  39H    basis set group =>   3
Atom  40C    basis set group =>   4
Atom  41H    basis set group =>   3
Atom  42C    basis set group =>   4
Atom  43C    basis set group =>   4
Atom  44H    basis set group =>   3
Atom  45H    basis set group =>   3
Atom  46H    basis set group =>   3
Atom  47C    basis set group =>   4
Atom  48H    basis set group =>   3
Atom  49H    basis set group =>   3
Atom  50H    basis set group =>   3
Atom  51C    basis set group =>   4
Atom  52H    basis set group =>   3
Atom  53H    basis set group =>   3
Atom  54H    basis set group =>   3
Atom  55C    basis set group =>   4
Atom  56C    basis set group =>   4
Atom  57C    basis set group =>   4
Atom  58H    basis set group =>   3
Atom  59C    basis set group =>   4
Atom  60H    basis set group =>   3
Atom  61C    basis set group =>   4
Atom  62H    basis set group =>   3
Atom  63C    basis set group =>   4
Atom  64H    basis set group =>   3
Atom  65C    basis set group =>   4
Atom  66H    basis set group =>   3
---------------------------------
AUXILIARY/J BASIS SET INFORMATION
---------------------------------
There are 4 groups of distinct atoms

 Group   1 Type O   : 12s5p4d2f1g contracted to 6s4p3d1f1g pattern {711111/2111/211/2/1}
 Group   2 Type N   : 12s5p4d2f1g contracted to 6s4p3d1f1g pattern {711111/2111/211/2/1}
 Group   3 Type H   : 5s2p1d contracted to 3s1p1d pattern {311/2/1}
 Group   4 Type C   : 12s5p4d2f1g contracted to 6s4p3d1f1g pattern {711111/2111/211/2/1}

Atom   0O    basis set group =>   1
Atom   1O    basis set group =>   1
Atom   2N    basis set group =>   2
Atom   3H    basis set group =>   3
Atom   4N    basis set group =>   2
Atom   5C    basis set group =>   4
Atom   6C    basis set group =>   4
Atom   7H    basis set group =>   3
Atom   8C    basis set group =>   4
Atom   9C    basis set group =>   4
Atom  10H    basis set group =>   3
Atom  11C    basis set group =>   4
Atom  12H    basis set group =>   3
Atom  13C    basis set group =>   4
Atom  14H    basis set group =>   3
Atom  15C    basis set group =>   4
Atom  16H    basis set group =>   3
Atom  17C    basis set group =>   4
Atom  18H    basis set group =>   3
Atom  19C    basis set group =>   4
Atom  20C    basis set group =>   4
Atom  21H    basis set group =>   3
Atom  22H    basis set group =>   3
Atom  23H    basis set group =>   3
Atom  24C    basis set group =>   4
Atom  25H    basis set group =>   3
Atom  26H    basis set group =>   3
Atom  27H    basis set group =>   3
Atom  28C    basis set group =>   4
Atom  29H    basis set group =>   3
Atom  30H    basis set group =>   3
Atom  31H    basis set group =>   3
Atom  32C    basis set group =>   4
Atom  33C    basis set group =>   4
Atom  34C    basis set group =>   4
Atom  35H    basis set group =>   3
Atom  36C    basis set group =>   4
Atom  37H    basis set group =>   3
Atom  38C    basis set group =>   4
Atom  39H    basis set group =>   3
Atom  40C    basis set group =>   4
Atom  41H    basis set group =>   3
Atom  42C    basis set group =>   4
Atom  43C    basis set group =>   4
Atom  44H    basis set group =>   3
Atom  45H    basis set group =>   3
Atom  46H    basis set group =>   3
Atom  47C    basis set group =>   4
Atom  48H    basis set group =>   3
Atom  49H    basis set group =>   3
Atom  50H    basis set group =>   3
Atom  51C    basis set group =>   4
Atom  52H    basis set group =>   3
Atom  53H    basis set group =>   3
Atom  54H    basis set group =>   3
Atom  55C    basis set group =>   4
Atom  56C    basis set group =>   4
Atom  57C    basis set group =>   4
Atom  58H    basis set group =>   3
Atom  59C    basis set group =>   4
Atom  60H    basis set group =>   3
Atom  61C    basis set group =>   4
Atom  62H    basis set group =>   3
Atom  63C    basis set group =>   4
Atom  64H    basis set group =>   3
Atom  65C    basis set group =>   4
Atom  66H    basis set group =>   3


           ************************************************************
           *        Program running with 20 parallel MPI-processes    *
           *              working on a common directory               *
           ************************************************************
------------------------------------------------------------------------------
                           ORCA GTO INTEGRAL CALCULATION
                           -- RI-GTO INTEGRALS CHOSEN --
------------------------------------------------------------------------------
------------------------------------------------------------------------------
                   ___                                                        
                  /   \      - P O W E R E D   B Y -                         
                 /     \                                                     
                 |  |  |   _    _      __       _____    __    __             
                 |  |  |  | |  | |    /  \     |  _  \  |  |  /  |          
                  \  \/   | |  | |   /    \    | | | |  |  | /  /          
                 / \  \   | |__| |  /  /\  \   | |_| |  |  |/  /          
                |  |  |   |  __  | /  /__\  \  |    /   |      \           
                |  |  |   | |  | | |   __   |  |    \   |  |\   \          
                \     /   | |  | | |  |  |  |  | |\  \  |  | \   \       
                 \___/    |_|  |_| |__|  |__|  |_| \__\ |__|  \__/        
                                                                              
                      - O R C A' S   B I G   F R I E N D -                    
                                      &                                       
                       - I N T E G R A L  F E E D E R -                       
                                                                              
 v1 FN, 2020, v2 2021                                                         
------------------------------------------------------------------------------


Reading SHARK input file Prod_RR1Aa.SHARKINP.tmp ... ok
----------------------
SHARK INTEGRAL PACKAGE
----------------------

Number of atoms                             ...     67
Number of basis functions                   ...   2901
Number of shells                            ...    901
Maximum angular momentum                    ...      4
Integral batch strategy                     ... SHARK/LIBINT Hybrid
RI-J (if used) integral strategy            ... SPLIT-RIJ (Revised 2003 algorithm where possible)
Printlevel                                  ...      1
Contraction scheme used                     ... SEGMENTED contraction
Coulomb Range Separation                    ... NOT USED
Exchange Range Separation                   ... Long Range
   Mu parameter                             ...  0.300000
   Scaling (regular/separated)              ...  0.150000  0.850000
Finite Nucleus Model                        ... NOT USED
Auxiliary Coulomb fitting basis             ... AVAILABLE
   # of basis functions in Aux-J            ...   1991
   # of shells in Aux-J                     ...    665
   Maximum angular momentum in Aux-J        ...      4
Auxiliary J/K fitting basis                 ... NOT available
Auxiliary Correlation fitting basis         ... NOT available
Auxiliary 'external' fitting basis          ... NOT available
Integral threshold                          ...     1.000000e-10
Primitive cut-off                           ...     1.000000e-11
Primitive pair pre-selection threshold      ...     1.000000e-11

Calculating pre-screening integrals         ... done (  0.5 sec) Dimension = 901
Organizing shell pair data                  ... done (  3.0 sec)
Shell pair information
Total number of shell pairs                 ...    406351
Shell pairs after pre-screening             ...    220061
Total number of primitive shell pairs       ...    980791
Primitive shell pairs kept                  ...    359742
          la=0 lb=0:  36424 shell pairs
          la=1 lb=0:  51434 shell pairs
          la=1 lb=1:  18104 shell pairs
          la=2 lb=0:  30945 shell pairs
          la=2 lb=1:  22499 shell pairs
          la=2 lb=2:   6661 shell pairs
          la=3 lb=0:  17298 shell pairs
          la=3 lb=1:  12893 shell pairs
          la=3 lb=2:   7312 shell pairs
          la=3 lb=3:   2077 shell pairs
          la=4 lb=0:   5926 shell pairs
          la=4 lb=1:   4361 shell pairs
          la=4 lb=2:   2512 shell pairs
          la=4 lb=3:   1362 shell pairs
          la=4 lb=4:    253 shell pairs

Calculating one electron integrals          ... done (  0.7 sec)
Calculating RI/J V-Matrix + Cholesky decomp.... done (  0.8 sec)
Calculating Nuclear repulsion               ... done (  0.0 sec) ENN=   3649.835938613417 Eh

SHARK setup successfully completed in   8.8 seconds

Maximum memory used throughout the entire GTOINT-calculation: 373.2 MB
[1720881512.456355] [node128:1870641:0]          mpool.c:43   UCX  WARN  object 0xc16ccc0 was not returned to mpool ucp_requests
[1720881512.456376] [node128:1870641:0]          mpool.c:43   UCX  WARN  object 0xc16ce80 was not returned to mpool ucp_requests
[1720881512.456380] [node128:1870641:0]          mpool.c:43   UCX  WARN  object 0xc16d040 was not returned to mpool ucp_requests
[1720881512.456382] [node128:1870641:0]          mpool.c:43   UCX  WARN  object 0xc16d200 was not returned to mpool ucp_requests
[1720881512.456385] [node128:1870641:0]          mpool.c:43   UCX  WARN  object 0xc16d3c0 was not returned to mpool ucp_requests
[1720881512.456387] [node128:1870641:0]          mpool.c:43   UCX  WARN  object 0xc16d580 was not returned to mpool ucp_requests
[1720881512.456389] [node128:1870641:0]          mpool.c:43   UCX  WARN  object 0xc16d740 was not returned to mpool ucp_requests
[1720881512.456392] [node128:1870641:0]          mpool.c:43   UCX  WARN  object 0xc16d900 was not returned to mpool ucp_requests
[1720881512.456394] [node128:1870641:0]          mpool.c:43   UCX  WARN  object 0xc16dac0 was not returned to mpool ucp_requests
[1720881512.456396] [node128:1870641:0]          mpool.c:43   UCX  WARN  object 0xc16dc80 was not returned to mpool ucp_requests
[1720881512.456399] [node128:1870641:0]          mpool.c:43   UCX  WARN  object 0xc16de40 was not returned to mpool ucp_requests
[1720881512.456401] [node128:1870641:0]          mpool.c:43   UCX  WARN  object 0xc16e000 was not returned to mpool ucp_requests
[1720881512.462718] [node128:1870630:0]          mpool.c:43   UCX  WARN  object 0xc6f7f00 was not returned to mpool ucp_requests
[1720881512.462730] [node128:1870630:0]          mpool.c:43   UCX  WARN  object 0xc6f80c0 was not returned to mpool ucp_requests
[1720881512.462734] [node128:1870630:0]          mpool.c:43   UCX  WARN  object 0xc6f8280 was not returned to mpool ucp_requests
[1720881512.462736] [node128:1870630:0]          mpool.c:43   UCX  WARN  object 0xc6f8440 was not returned to mpool ucp_requests
[1720881512.462739] [node128:1870630:0]          mpool.c:43   UCX  WARN  object 0xc6f8600 was not returned to mpool ucp_requests
[1720881512.462741] [node128:1870630:0]          mpool.c:43   UCX  WARN  object 0xc6f87c0 was not returned to mpool ucp_requests
[1720881512.462743] [node128:1870630:0]          mpool.c:43   UCX  WARN  object 0xc6f8980 was not returned to mpool ucp_requests
[1720881512.462747] [node128:1870630:0]          mpool.c:43   UCX  WARN  object 0xc6f8b40 was not returned to mpool ucp_requests
[1720881512.462749] [node128:1870630:0]          mpool.c:43   UCX  WARN  object 0xc6f8d00 was not returned to mpool ucp_requests
[1720881512.462751] [node128:1870630:0]          mpool.c:43   UCX  WARN  object 0xc6f8ec0 was not returned to mpool ucp_requests
[1720881512.462754] [node128:1870630:0]          mpool.c:43   UCX  WARN  object 0xc6f9080 was not returned to mpool ucp_requests
[1720881512.465983] [node128:1870635:0]          mpool.c:43   UCX  WARN  object 0xc65ac40 was not returned to mpool ucp_requests
[1720881512.466006] [node128:1870635:0]          mpool.c:43   UCX  WARN  object 0xc65ae00 was not returned to mpool ucp_requests
[1720881512.466012] [node128:1870635:0]          mpool.c:43   UCX  WARN  object 0xc65afc0 was not returned to mpool ucp_requests
[1720881512.466015] [node128:1870635:0]          mpool.c:43   UCX  WARN  object 0xc65b180 was not returned to mpool ucp_requests
[1720881512.466018] [node128:1870635:0]          mpool.c:43   UCX  WARN  object 0xc65b340 was not returned to mpool ucp_requests
[1720881512.466022] [node128:1870635:0]          mpool.c:43   UCX  WARN  object 0xc65b500 was not returned to mpool ucp_requests
[1720881512.466025] [node128:1870635:0]          mpool.c:43   UCX  WARN  object 0xc65b6c0 was not returned to mpool ucp_requests
[1720881512.466029] [node128:1870635:0]          mpool.c:43   UCX  WARN  object 0xc65b880 was not returned to mpool ucp_requests
[1720881512.466032] [node128:1870635:0]          mpool.c:43   UCX  WARN  object 0xc65ba40 was not returned to mpool ucp_requests
[1720881512.466035] [node128:1870635:0]          mpool.c:43   UCX  WARN  object 0xc65bc00 was not returned to mpool ucp_requests
[1720881512.466038] [node128:1870635:0]          mpool.c:43   UCX  WARN  object 0xc65bdc0 was not returned to mpool ucp_requests
[1720881512.466041] [node128:1870635:0]          mpool.c:43   UCX  WARN  object 0xc65bf80 was not returned to mpool ucp_requests
[1720881512.466044] [node128:1870635:0]          mpool.c:43   UCX  WARN  object 0xc65c140 was not returned to mpool ucp_requests
[1720881512.466047] [node128:1870642:0]          mpool.c:43   UCX  WARN  object 0xc691d00 was not returned to mpool ucp_requests
[1720881512.466067] [node128:1870642:0]          mpool.c:43   UCX  WARN  object 0xc691ec0 was not returned to mpool ucp_requests
[1720881512.466070] [node128:1870642:0]          mpool.c:43   UCX  WARN  object 0xc692080 was not returned to mpool ucp_requests
[1720881512.466073] [node128:1870642:0]          mpool.c:43   UCX  WARN  object 0xc692240 was not returned to mpool ucp_requests
[1720881512.466075] [node128:1870642:0]          mpool.c:43   UCX  WARN  object 0xc692400 was not returned to mpool ucp_requests
[1720881512.466077] [node128:1870642:0]          mpool.c:43   UCX  WARN  object 0xc6925c0 was not returned to mpool ucp_requests
[1720881512.466080] [node128:1870642:0]          mpool.c:43   UCX  WARN  object 0xc692780 was not returned to mpool ucp_requests
[1720881512.466082] [node128:1870642:0]          mpool.c:43   UCX  WARN  object 0xc692940 was not returned to mpool ucp_requests
[1720881512.466085] [node128:1870642:0]          mpool.c:43   UCX  WARN  object 0xc692b00 was not returned to mpool ucp_requests
[1720881512.466087] [node128:1870642:0]          mpool.c:43   UCX  WARN  object 0xc692cc0 was not returned to mpool ucp_requests
[1720881512.466090] [node128:1870642:0]          mpool.c:43   UCX  WARN  object 0xc692e80 was not returned to mpool ucp_requests
[1720881512.466092] [node128:1870642:0]          mpool.c:43   UCX  WARN  object 0xc693040 was not returned to mpool ucp_requests
[1720881512.466086] [node128:1870645:0]          mpool.c:43   UCX  WARN  object 0xb333bc0 was not returned to mpool ucp_requests
[1720881512.466097] [node128:1870645:0]          mpool.c:43   UCX  WARN  object 0xb333d80 was not returned to mpool ucp_requests
[1720881512.466100] [node128:1870645:0]          mpool.c:43   UCX  WARN  object 0xb333f40 was not returned to mpool ucp_requests
[1720881512.466103] [node128:1870645:0]          mpool.c:43   UCX  WARN  object 0xb334100 was not returned to mpool ucp_requests
[1720881512.466105] [node128:1870645:0]          mpool.c:43   UCX  WARN  object 0xb3342c0 was not returned to mpool ucp_requests
[1720881512.466108] [node128:1870645:0]          mpool.c:43   UCX  WARN  object 0xb334480 was not returned to mpool ucp_requests
[1720881512.466110] [node128:1870645:0]          mpool.c:43   UCX  WARN  object 0xb334640 was not returned to mpool ucp_requests
[1720881512.466112] [node128:1870645:0]          mpool.c:43   UCX  WARN  object 0xb334800 was not returned to mpool ucp_requests
[1720881512.466115] [node128:1870645:0]          mpool.c:43   UCX  WARN  object 0xb3349c0 was not returned to mpool ucp_requests
[1720881512.466117] [node128:1870645:0]          mpool.c:43   UCX  WARN  object 0xb334b80 was not returned to mpool ucp_requests
[1720881512.466120] [node128:1870645:0]          mpool.c:43   UCX  WARN  object 0xb334d40 was not returned to mpool ucp_requests
[1720881512.466122] [node128:1870645:0]          mpool.c:43   UCX  WARN  object 0xb334f00 was not returned to mpool ucp_requests
[1720881512.466201] [node128:1870646:0]          mpool.c:43   UCX  WARN  object 0xad3ff00 was not returned to mpool ucp_requests
[1720881512.466224] [node128:1870646:0]          mpool.c:43   UCX  WARN  object 0xad400c0 was not returned to mpool ucp_requests
[1720881512.466229] [node128:1870646:0]          mpool.c:43   UCX  WARN  object 0xad40280 was not returned to mpool ucp_requests
[1720881512.466232] [node128:1870646:0]          mpool.c:43   UCX  WARN  object 0xad40440 was not returned to mpool ucp_requests
[1720881512.466235] [node128:1870646:0]          mpool.c:43   UCX  WARN  object 0xad40600 was not returned to mpool ucp_requests
[1720881512.466238] [node128:1870646:0]          mpool.c:43   UCX  WARN  object 0xad407c0 was not returned to mpool ucp_requests
[1720881512.466240] [node128:1870646:0]          mpool.c:43   UCX  WARN  object 0xad40980 was not returned to mpool ucp_requests
[1720881512.466243] [node128:1870646:0]          mpool.c:43   UCX  WARN  object 0xad40b40 was not returned to mpool ucp_requests
[1720881512.466246] [node128:1870646:0]          mpool.c:43   UCX  WARN  object 0xad40d00 was not returned to mpool ucp_requests
[1720881512.466249] [node128:1870646:0]          mpool.c:43   UCX  WARN  object 0xad40ec0 was not returned to mpool ucp_requests
[1720881512.466252] [node128:1870646:0]          mpool.c:43   UCX  WARN  object 0xad41080 was not returned to mpool ucp_requests
[1720881512.466255] [node128:1870646:0]          mpool.c:43   UCX  WARN  object 0xad41240 was not returned to mpool ucp_requests
[1720881512.466125] [node128:1870636:0]          mpool.c:43   UCX  WARN  object 0xaa25c80 was not returned to mpool ucp_requests
[1720881512.466143] [node128:1870636:0]          mpool.c:43   UCX  WARN  object 0xaa25e40 was not returned to mpool ucp_requests
[1720881512.466148] [node128:1870636:0]          mpool.c:43   UCX  WARN  object 0xaa26000 was not returned to mpool ucp_requests
[1720881512.466152] [node128:1870636:0]          mpool.c:43   UCX  WARN  object 0xaa261c0 was not returned to mpool ucp_requests
[1720881512.466156] [node128:1870636:0]          mpool.c:43   UCX  WARN  object 0xaa26380 was not returned to mpool ucp_requests
[1720881512.466160] [node128:1870636:0]          mpool.c:43   UCX  WARN  object 0xaa26540 was not returned to mpool ucp_requests
[1720881512.466164] [node128:1870636:0]          mpool.c:43   UCX  WARN  object 0xaa26700 was not returned to mpool ucp_requests
[1720881512.466167] [node128:1870636:0]          mpool.c:43   UCX  WARN  object 0xaa268c0 was not returned to mpool ucp_requests
[1720881512.466170] [node128:1870636:0]          mpool.c:43   UCX  WARN  object 0xaa26a80 was not returned to mpool ucp_requests
[1720881512.466173] [node128:1870636:0]          mpool.c:43   UCX  WARN  object 0xaa26c40 was not returned to mpool ucp_requests
[1720881512.466177] [node128:1870636:0]          mpool.c:43   UCX  WARN  object 0xaa26e00 was not returned to mpool ucp_requests
[1720881512.466180] [node128:1870636:0]          mpool.c:43   UCX  WARN  object 0xaa26fc0 was not returned to mpool ucp_requests
[1720881512.466183] [node128:1870636:0]          mpool.c:43   UCX  WARN  object 0xaa27180 was not returned to mpool ucp_requests
[1720881512.467902] [node128:1870648:0]          mpool.c:43   UCX  WARN  object 0xaabee80 was not returned to mpool ucp_requests
[1720881512.467913] [node128:1870648:0]          mpool.c:43   UCX  WARN  object 0xaabf040 was not returned to mpool ucp_requests
[1720881512.467919] [node128:1870648:0]          mpool.c:43   UCX  WARN  object 0xaabf200 was not returned to mpool ucp_requests
[1720881512.467922] [node128:1870648:0]          mpool.c:43   UCX  WARN  object 0xaabf3c0 was not returned to mpool ucp_requests
[1720881512.467926] [node128:1870648:0]          mpool.c:43   UCX  WARN  object 0xaabf580 was not returned to mpool ucp_requests
[1720881512.467931] [node128:1870648:0]          mpool.c:43   UCX  WARN  object 0xaabf740 was not returned to mpool ucp_requests
[1720881512.467934] [node128:1870648:0]          mpool.c:43   UCX  WARN  object 0xaabf900 was not returned to mpool ucp_requests
[1720881512.467938] [node128:1870648:0]          mpool.c:43   UCX  WARN  object 0xaabfac0 was not returned to mpool ucp_requests
[1720881512.467941] [node128:1870648:0]          mpool.c:43   UCX  WARN  object 0xaabfc80 was not returned to mpool ucp_requests
[1720881512.467945] [node128:1870648:0]          mpool.c:43   UCX  WARN  object 0xaabfe40 was not returned to mpool ucp_requests
[1720881512.467948] [node128:1870648:0]          mpool.c:43   UCX  WARN  object 0xaac0000 was not returned to mpool ucp_requests
[1720881512.467952] [node128:1870648:0]          mpool.c:43   UCX  WARN  object 0xaac01c0 was not returned to mpool ucp_requests
[1720881512.468002] [node128:1870634:0]          mpool.c:43   UCX  WARN  object 0xa858d80 was not returned to mpool ucp_requests
[1720881512.468015] [node128:1870634:0]          mpool.c:43   UCX  WARN  object 0xa858f40 was not returned to mpool ucp_requests
[1720881512.468020] [node128:1870634:0]          mpool.c:43   UCX  WARN  object 0xa859100 was not returned to mpool ucp_requests
[1720881512.468023] [node128:1870634:0]          mpool.c:43   UCX  WARN  object 0xa8592c0 was not returned to mpool ucp_requests
[1720881512.468027] [node128:1870634:0]          mpool.c:43   UCX  WARN  object 0xa859480 was not returned to mpool ucp_requests
[1720881512.468030] [node128:1870634:0]          mpool.c:43   UCX  WARN  object 0xa859640 was not returned to mpool ucp_requests
[1720881512.468015] [node128:1870631:0]          mpool.c:43   UCX  WARN  object 0xbddd240 was not returned to mpool ucp_requests
[1720881512.468028] [node128:1870631:0]          mpool.c:43   UCX  WARN  object 0xbddd400 was not returned to mpool ucp_requests
[1720881512.468032] [node128:1870631:0]          mpool.c:43   UCX  WARN  object 0xbddd5c0 was not returned to mpool ucp_requests
[1720881512.468035] [node128:1870631:0]          mpool.c:43   UCX  WARN  object 0xbddd780 was not returned to mpool ucp_requests
[1720881512.468039] [node128:1870631:0]          mpool.c:43   UCX  WARN  object 0xbddd940 was not returned to mpool ucp_requests
[1720881512.468042] [node128:1870631:0]          mpool.c:43   UCX  WARN  object 0xbdddb00 was not returned to mpool ucp_requests
[1720881512.468033] [node128:1870634:0]          mpool.c:43   UCX  WARN  object 0xa859800 was not returned to mpool ucp_requests
[1720881512.468037] [node128:1870634:0]          mpool.c:43   UCX  WARN  object 0xa8599c0 was not returned to mpool ucp_requests
[1720881512.468041] [node128:1870634:0]          mpool.c:43   UCX  WARN  object 0xa859b80 was not returned to mpool ucp_requests
[1720881512.468043] [node128:1870634:0]          mpool.c:43   UCX  WARN  object 0xa859d40 was not returned to mpool ucp_requests
[1720881512.468046] [node128:1870634:0]          mpool.c:43   UCX  WARN  object 0xa859f00 was not returned to mpool ucp_requests
[1720881512.468038] [node128:1870640:0]          mpool.c:43   UCX  WARN  object 0xaddbb00 was not returned to mpool ucp_requests
[1720881512.468050] [node128:1870640:0]          mpool.c:43   UCX  WARN  object 0xaddbcc0 was not returned to mpool ucp_requests
[1720881512.468055] [node128:1870640:0]          mpool.c:43   UCX  WARN  object 0xaddbe80 was not returned to mpool ucp_requests
[1720881512.468059] [node128:1870640:0]          mpool.c:43   UCX  WARN  object 0xaddc040 was not returned to mpool ucp_requests
[1720881512.468049] [node128:1870634:0]          mpool.c:43   UCX  WARN  object 0xa85a0c0 was not returned to mpool ucp_requests
[1720881512.468052] [node128:1870634:0]          mpool.c:43   UCX  WARN  object 0xa85a280 was not returned to mpool ucp_requests
[1720881512.468044] [node128:1870631:0]          mpool.c:43   UCX  WARN  object 0xbdddcc0 was not returned to mpool ucp_requests
[1720881512.468048] [node128:1870631:0]          mpool.c:43   UCX  WARN  object 0xbddde80 was not returned to mpool ucp_requests
[1720881512.468051] [node128:1870631:0]          mpool.c:43   UCX  WARN  object 0xbdde200 was not returned to mpool ucp_requests
[1720881512.468062] [node128:1870640:0]          mpool.c:43   UCX  WARN  object 0xaddc200 was not returned to mpool ucp_requests
[1720881512.468066] [node128:1870640:0]          mpool.c:43   UCX  WARN  object 0xaddc3c0 was not returned to mpool ucp_requests
[1720881512.468070] [node128:1870640:0]          mpool.c:43   UCX  WARN  object 0xaddc580 was not returned to mpool ucp_requests
[1720881512.468073] [node128:1870640:0]          mpool.c:43   UCX  WARN  object 0xaddc740 was not returned to mpool ucp_requests
[1720881512.468077] [node128:1870640:0]          mpool.c:43   UCX  WARN  object 0xaddc900 was not returned to mpool ucp_requests
[1720881512.468080] [node128:1870640:0]          mpool.c:43   UCX  WARN  object 0xaddcac0 was not returned to mpool ucp_requests
[1720881512.468084] [node128:1870640:0]          mpool.c:43   UCX  WARN  object 0xaddcc80 was not returned to mpool ucp_requests
[1720881512.468088] [node128:1870640:0]          mpool.c:43   UCX  WARN  object 0xaddce40 was not returned to mpool ucp_requests
[1720881512.468092] [node128:1870640:0]          mpool.c:43   UCX  WARN  object 0xaddd000 was not returned to mpool ucp_requests
[1720881512.470176] [node128:1870643:0]          mpool.c:43   UCX  WARN  object 0xb6decc0 was not returned to mpool ucp_requests
[1720881512.470188] [node128:1870643:0]          mpool.c:43   UCX  WARN  object 0xb6dee80 was not returned to mpool ucp_requests
[1720881512.470192] [node128:1870643:0]          mpool.c:43   UCX  WARN  object 0xb6df040 was not returned to mpool ucp_requests
[1720881512.470195] [node128:1870643:0]          mpool.c:43   UCX  WARN  object 0xb6df200 was not returned to mpool ucp_requests
[1720881512.470199] [node128:1870643:0]          mpool.c:43   UCX  WARN  object 0xb6df3c0 was not returned to mpool ucp_requests
[1720881512.470203] [node128:1870643:0]          mpool.c:43   UCX  WARN  object 0xb6df580 was not returned to mpool ucp_requests
[1720881512.470206] [node128:1870643:0]          mpool.c:43   UCX  WARN  object 0xb6df740 was not returned to mpool ucp_requests
[1720881512.470209] [node128:1870643:0]          mpool.c:43   UCX  WARN  object 0xb6df900 was not returned to mpool ucp_requests
[1720881512.470213] [node128:1870643:0]          mpool.c:43   UCX  WARN  object 0xb6dfac0 was not returned to mpool ucp_requests
[1720881512.470217] [node128:1870643:0]          mpool.c:43   UCX  WARN  object 0xb6dfc80 was not returned to mpool ucp_requests
[1720881512.470220] [node128:1870643:0]          mpool.c:43   UCX  WARN  object 0xb6dfe40 was not returned to mpool ucp_requests
[1720881512.470224] [node128:1870643:0]          mpool.c:43   UCX  WARN  object 0xb6e0000 was not returned to mpool ucp_requests
[1720881512.470473] [node128:1870637:0]          mpool.c:43   UCX  WARN  object 0xb3d5b40 was not returned to mpool ucp_requests
[1720881512.470487] [node128:1870637:0]          mpool.c:43   UCX  WARN  object 0xb3d5d00 was not returned to mpool ucp_requests
[1720881512.470490] [node128:1870637:0]          mpool.c:43   UCX  WARN  object 0xb3d5ec0 was not returned to mpool ucp_requests
[1720881512.470492] [node128:1870637:0]          mpool.c:43   UCX  WARN  object 0xb3d6080 was not returned to mpool ucp_requests
[1720881512.470495] [node128:1870637:0]          mpool.c:43   UCX  WARN  object 0xb3d6240 was not returned to mpool ucp_requests
[1720881512.470502] [node128:1870637:0]          mpool.c:43   UCX  WARN  object 0xb3d6400 was not returned to mpool ucp_requests
[1720881512.470504] [node128:1870637:0]          mpool.c:43   UCX  WARN  object 0xb3d65c0 was not returned to mpool ucp_requests
[1720881512.470507] [node128:1870637:0]          mpool.c:43   UCX  WARN  object 0xb3d6780 was not returned to mpool ucp_requests
[1720881512.470509] [node128:1870637:0]          mpool.c:43   UCX  WARN  object 0xb3d6940 was not returned to mpool ucp_requests
[1720881512.470512] [node128:1870637:0]          mpool.c:43   UCX  WARN  object 0xb3d6b00 was not returned to mpool ucp_requests
[1720881512.470514] [node128:1870637:0]          mpool.c:43   UCX  WARN  object 0xb3d6cc0 was not returned to mpool ucp_requests
[1720881512.470516] [node128:1870637:0]          mpool.c:43   UCX  WARN  object 0xb3d6e80 was not returned to mpool ucp_requests
[1720881512.470519] [node128:1870637:0]          mpool.c:43   UCX  WARN  object 0xb3d7040 was not returned to mpool ucp_requests
[1720881512.471518] [node128:1870638:0]          mpool.c:43   UCX  WARN  object 0xafd3d40 was not returned to mpool ucp_requests
[1720881512.471530] [node128:1870638:0]          mpool.c:43   UCX  WARN  object 0xafd3f00 was not returned to mpool ucp_requests
[1720881512.471533] [node128:1870638:0]          mpool.c:43   UCX  WARN  object 0xafd40c0 was not returned to mpool ucp_requests
[1720881512.471536] [node128:1870638:0]          mpool.c:43   UCX  WARN  object 0xafd4280 was not returned to mpool ucp_requests
[1720881512.471538] [node128:1870638:0]          mpool.c:43   UCX  WARN  object 0xafd4440 was not returned to mpool ucp_requests
[1720881512.471540] [node128:1870638:0]          mpool.c:43   UCX  WARN  object 0xafd4600 was not returned to mpool ucp_requests
[1720881512.471543] [node128:1870638:0]          mpool.c:43   UCX  WARN  object 0xafd47c0 was not returned to mpool ucp_requests
[1720881512.471545] [node128:1870638:0]          mpool.c:43   UCX  WARN  object 0xafd4980 was not returned to mpool ucp_requests
[1720881512.471547] [node128:1870638:0]          mpool.c:43   UCX  WARN  object 0xafd4b40 was not returned to mpool ucp_requests
[1720881512.471550] [node128:1870638:0]          mpool.c:43   UCX  WARN  object 0xafd4d00 was not returned to mpool ucp_requests
[1720881512.471552] [node128:1870638:0]          mpool.c:43   UCX  WARN  object 0xafd4ec0 was not returned to mpool ucp_requests
[1720881512.471555] [node128:1870638:0]          mpool.c:43   UCX  WARN  object 0xafd5080 was not returned to mpool ucp_requests
[1720881512.471557] [node128:1870638:0]          mpool.c:43   UCX  WARN  object 0xafd5240 was not returned to mpool ucp_requests
[1720881512.470492] [node128:1870644:0]          mpool.c:43   UCX  WARN  object 0xc03bdc0 was not returned to mpool ucp_requests
[1720881512.470503] [node128:1870644:0]          mpool.c:43   UCX  WARN  object 0xc03bf80 was not returned to mpool ucp_requests
[1720881512.470508] [node128:1870644:0]          mpool.c:43   UCX  WARN  object 0xc03c140 was not returned to mpool ucp_requests
[1720881512.470511] [node128:1870644:0]          mpool.c:43   UCX  WARN  object 0xc03c300 was not returned to mpool ucp_requests
[1720881512.470514] [node128:1870644:0]          mpool.c:43   UCX  WARN  object 0xc03c4c0 was not returned to mpool ucp_requests
[1720881512.470517] [node128:1870644:0]          mpool.c:43   UCX  WARN  object 0xc03c680 was not returned to mpool ucp_requests
[1720881512.470520] [node128:1870644:0]          mpool.c:43   UCX  WARN  object 0xc03c840 was not returned to mpool ucp_requests
[1720881512.470523] [node128:1870644:0]          mpool.c:43   UCX  WARN  object 0xc03ca00 was not returned to mpool ucp_requests
[1720881512.470526] [node128:1870644:0]          mpool.c:43   UCX  WARN  object 0xc03cbc0 was not returned to mpool ucp_requests
[1720881512.470529] [node128:1870644:0]          mpool.c:43   UCX  WARN  object 0xc03cd80 was not returned to mpool ucp_requests
[1720881512.470532] [node128:1870644:0]          mpool.c:43   UCX  WARN  object 0xc03cf40 was not returned to mpool ucp_requests
[1720881512.470535] [node128:1870644:0]          mpool.c:43   UCX  WARN  object 0xc03d100 was not returned to mpool ucp_requests
[1720881512.471827] [node128:1870647:0]          mpool.c:43   UCX  WARN  object 0xaad6f40 was not returned to mpool ucp_requests
[1720881512.471847] [node128:1870647:0]          mpool.c:43   UCX  WARN  object 0xaad7100 was not returned to mpool ucp_requests
[1720881512.471852] [node128:1870647:0]          mpool.c:43   UCX  WARN  object 0xaad72c0 was not returned to mpool ucp_requests
[1720881512.471856] [node128:1870647:0]          mpool.c:43   UCX  WARN  object 0xaad7480 was not returned to mpool ucp_requests
[1720881512.471860] [node128:1870647:0]          mpool.c:43   UCX  WARN  object 0xaad7640 was not returned to mpool ucp_requests
[1720881512.471864] [node128:1870647:0]          mpool.c:43   UCX  WARN  object 0xaad7800 was not returned to mpool ucp_requests
[1720881512.471867] [node128:1870647:0]          mpool.c:43   UCX  WARN  object 0xaad79c0 was not returned to mpool ucp_requests
[1720881512.471871] [node128:1870647:0]          mpool.c:43   UCX  WARN  object 0xaad7b80 was not returned to mpool ucp_requests
[1720881512.471874] [node128:1870647:0]          mpool.c:43   UCX  WARN  object 0xaad7d40 was not returned to mpool ucp_requests
[1720881512.471878] [node128:1870647:0]          mpool.c:43   UCX  WARN  object 0xaad7f00 was not returned to mpool ucp_requests
[1720881512.471881] [node128:1870647:0]          mpool.c:43   UCX  WARN  object 0xaad80c0 was not returned to mpool ucp_requests
[1720881512.471885] [node128:1870647:0]          mpool.c:43   UCX  WARN  object 0xaad8280 was not returned to mpool ucp_requests
[1720881512.470553] [node128:1870632:0]          mpool.c:43   UCX  WARN  object 0xc43af00 was not returned to mpool ucp_requests
[1720881512.470565] [node128:1870632:0]          mpool.c:43   UCX  WARN  object 0xc43b0c0 was not returned to mpool ucp_requests
[1720881512.470570] [node128:1870632:0]          mpool.c:43   UCX  WARN  object 0xc43b280 was not returned to mpool ucp_requests
[1720881512.470573] [node128:1870632:0]          mpool.c:43   UCX  WARN  object 0xc43b440 was not returned to mpool ucp_requests
[1720881512.470577] [node128:1870632:0]          mpool.c:43   UCX  WARN  object 0xc43b600 was not returned to mpool ucp_requests
[1720881512.470581] [node128:1870632:0]          mpool.c:43   UCX  WARN  object 0xc43b7c0 was not returned to mpool ucp_requests
[1720881512.470584] [node128:1870632:0]          mpool.c:43   UCX  WARN  object 0xc43b980 was not returned to mpool ucp_requests
[1720881512.470588] [node128:1870632:0]          mpool.c:43   UCX  WARN  object 0xc43bb40 was not returned to mpool ucp_requests
[1720881512.470592] [node128:1870632:0]          mpool.c:43   UCX  WARN  object 0xc43bd00 was not returned to mpool ucp_requests
[1720881512.470595] [node128:1870632:0]          mpool.c:43   UCX  WARN  object 0xc43c080 was not returned to mpool ucp_requests
[1720881512.482162] [node128:1870639:0]          mpool.c:43   UCX  WARN  object 0xc569c00 was not returned to mpool ucp_requests
[1720881512.482174] [node128:1870639:0]          mpool.c:43   UCX  WARN  object 0xc569dc0 was not returned to mpool ucp_requests
[1720881512.482179] [node128:1870639:0]          mpool.c:43   UCX  WARN  object 0xc569f80 was not returned to mpool ucp_requests
[1720881512.482183] [node128:1870639:0]          mpool.c:43   UCX  WARN  object 0xc56a140 was not returned to mpool ucp_requests
[1720881512.482186] [node128:1870639:0]          mpool.c:43   UCX  WARN  object 0xc56a300 was not returned to mpool ucp_requests
[1720881512.482190] [node128:1870639:0]          mpool.c:43   UCX  WARN  object 0xc56a4c0 was not returned to mpool ucp_requests
[1720881512.482193] [node128:1870639:0]          mpool.c:43   UCX  WARN  object 0xc56a680 was not returned to mpool ucp_requests
[1720881512.482196] [node128:1870639:0]          mpool.c:43   UCX  WARN  object 0xc56a840 was not returned to mpool ucp_requests
[1720881512.482200] [node128:1870639:0]          mpool.c:43   UCX  WARN  object 0xc56aa00 was not returned to mpool ucp_requests
[1720881512.482203] [node128:1870639:0]          mpool.c:43   UCX  WARN  object 0xc56abc0 was not returned to mpool ucp_requests
[1720881512.482206] [node128:1870639:0]          mpool.c:43   UCX  WARN  object 0xc56ad80 was not returned to mpool ucp_requests
[1720881512.482210] [node128:1870639:0]          mpool.c:43   UCX  WARN  object 0xc56af40 was not returned to mpool ucp_requests
[1720881512.482213] [node128:1870639:0]          mpool.c:43   UCX  WARN  object 0xc56b100 was not returned to mpool ucp_requests
[1720881512.500703] [node128:1870633:0]          mpool.c:43   UCX  WARN  object 0xb09ab40 was not returned to mpool ucp_requests
[1720881512.500718] [node128:1870633:0]          mpool.c:43   UCX  WARN  object 0xb09ad00 was not returned to mpool ucp_requests
[1720881512.500723] [node128:1870633:0]          mpool.c:43   UCX  WARN  object 0xb09aec0 was not returned to mpool ucp_requests
[1720881512.500727] [node128:1870633:0]          mpool.c:43   UCX  WARN  object 0xb09b080 was not returned to mpool ucp_requests
[1720881512.500731] [node128:1870633:0]          mpool.c:43   UCX  WARN  object 0xb09b240 was not returned to mpool ucp_requests
[1720881512.500735] [node128:1870633:0]          mpool.c:43   UCX  WARN  object 0xb09b400 was not returned to mpool ucp_requests
[1720881512.500738] [node128:1870633:0]          mpool.c:43   UCX  WARN  object 0xb09b5c0 was not returned to mpool ucp_requests
[1720881512.500741] [node128:1870633:0]          mpool.c:43   UCX  WARN  object 0xb09b780 was not returned to mpool ucp_requests
[1720881512.500745] [node128:1870633:0]          mpool.c:43   UCX  WARN  object 0xb09b940 was not returned to mpool ucp_requests
[1720881512.500748] [node128:1870633:0]          mpool.c:43   UCX  WARN  object 0xb09bb00 was not returned to mpool ucp_requests
[1720881512.500752] [node128:1870633:0]          mpool.c:43   UCX  WARN  object 0xb09bcc0 was not returned to mpool ucp_requests
[1720881512.500756] [node128:1870633:0]          mpool.c:43   UCX  WARN  object 0xb09be80 was not returned to mpool ucp_requests
[1720881512.500759] [node128:1870633:0]          mpool.c:43   UCX  WARN  object 0xb09c040 was not returned to mpool ucp_requests


           ************************************************************
           *        Program running with 20 parallel MPI-processes    *
           *              working on a common directory               *
           ************************************************************
-------------------------------------------------------------------------------
                                 ORCA SCF
-------------------------------------------------------------------------------

------------
SCF SETTINGS
------------
Hamiltonian:
 Density Functional     Method          .... DFT(GTOs)
 Exchange Functional    Exchange        .... WB97M-V
 Correlation Functional Correlation     .... WB97M-V
 Gradients option       PostSCFGGA      .... off
 Hybrid DFT is turned on
   Fraction HF Exchange ScalHFX         ....  0.150000
   Scaling of DF-GGA-X  ScalDFX         ....  0.000000
   Scaling of DF-GGA-C  ScalDFC         ....  1.000000
   Scaling of DF-LDA-C  ScalLDAC        ....  1.000000
   Perturbative correction              ....  0.000000
   Density functional embedding theory  .... OFF
 Long-range corrected/Screened/Range-Separated Hybrid DFT is turned on
   Amount of maximum screened exact exchange              ....  0.850000
   Range separation parameter mu (erf(mu*r12)/r12)        ....  0.300000
   NL short-range parameter             ....  6.000000
   NL long-range parameter              ....  0.010000
 RI-approximation to the Coulomb term is turned on
   Number of AuxJ basis functions       .... 1991
   RIJ-COSX (HFX calculated with COS-X)).... on


General Settings:
 Integral files         IntName         .... Prod_RR1Aa
 Hartree-Fock type      HFTyp           .... RHF
 Total Charge           Charge          ....    0
 Multiplicity           Mult            ....    1
 Number of Electrons    NEL             ....  238
 Basis Dimension        Dim             .... 2901
 Nuclear Repulsion      ENuc            ....   3649.8359386134 Eh

Convergence Acceleration:
 DIIS                   CNVDIIS         .... on
   Start iteration      DIISMaxIt       ....    12
   Startup error        DIISStart       ....  0.200000
   # of expansion vecs  DIISMaxEq       ....     5
   Bias factor          DIISBfac        ....   1.050
   Max. coefficient     DIISMaxC        ....  10.000
 Trust-Rad. Augm. Hess. CNVTRAH         .... auto
   Auto Start mean grad. ratio tolernc. ....  1.125000
   Auto Start start iteration           ....    20
   Auto Start num. interpolation iter.  ....    10
   Max. Number of Micro iterations      ....    16
   Max. Number of Macro iterations      .... Maxiter - #DIIS iter
   Number of Davidson start vectors     ....     2
   Converg. threshold I  (grad. norm)   ....   5.000e-05
   Converg. threshold II (energy diff.) ....   1.000e-06
   Grad. Scal. Fac. for Micro threshold ....   0.100
   Minimum threshold for Micro iter.    ....   0.010
   NR start threshold (gradient norm)   ....   0.001
   Initial trust radius                 ....   0.400
   Minimum AH scaling param. (alpha)    ....   1.000
   Maximum AH scaling param. (alpha)    .... 1000.000
   Orbital update algorithm             .... Taylor
   White noise on init. David. guess    .... on
   Maximum white noise                  ....   0.010
   Quad. conv. algorithm                .... NR
 SOSCF                  CNVSOSCF        .... on
   Start iteration      SOSCFMaxIt      ....   150
   Startup grad/error   SOSCFStart      ....  0.003300
 Level Shifting         CNVShift        .... on
   Level shift para.    LevelShift      ....    0.2500
   Turn off err/grad.   ShiftErr        ....    0.0010
 Zerner damping         CNVZerner       .... off
 Static damping         CNVDamp         .... on
   Fraction old density DampFac         ....    0.7000
   Max. Damping (<1)    DampMax         ....    0.9800
   Min. Damping (>=0)   DampMin         ....    0.0000
   Turn off err/grad.   DampErr         ....    0.1000
 Fernandez-Rico         CNVRico         .... off

SCF Procedure:
 Maximum # iterations   MaxIter         ....   125
 SCF integral mode      SCFMode         .... Direct
   Integral package                     .... SHARK and LIBINT hybrid scheme
 Reset frequency        DirectResetFreq ....    20
 Integral Threshold     Thresh          ....  1.000e-10 Eh
 Primitive CutOff       TCut            ....  1.000e-11 Eh

Convergence Tolerance:
 Convergence Check Mode ConvCheckMode   .... Total+1el-Energy
 Convergence forced     ConvForced      .... 0
 Energy Change          TolE            ....  1.000e-06 Eh
 1-El. energy change                    ....  1.000e-03 Eh
 Orbital Gradient       TolG            ....  5.000e-05
 Orbital Rotation angle TolX            ....  5.000e-05
 DIIS Error             TolErr          ....  1.000e-06


Diagonalization of the overlap matrix:
Smallest eigenvalue                        ... 1.805e-06
Time for diagonalization                   ...    1.036 sec
Threshold for overlap eigenvalues          ... 1.000e-08
Number of eigenvalues below threshold      ... 0
Time for construction of square roots      ...    1.258 sec
Total time needed                          ...    2.694 sec

Time for model grid setup =    0.678 sec

------------------------------
INITIAL GUESS: MODEL POTENTIAL
------------------------------
Loading Hartree-Fock densities                     ... done
Calculating cut-offs                               ... done
Initializing the effective Hamiltonian             ... done
Setting up the integral package (SHARK)            ... done
Starting the Coulomb interaction                   ... done (   3.5 sec)
Reading the grid                                   ... done
Mapping shells                                     ... done
Starting the XC term evaluation                    ... done (   1.1 sec)
  promolecular density results
     # of electrons  =    237.991147925
     EX              =   -187.885618420
     EC              =     -7.991508410
     EX+EC           =   -195.877126830
Transforming the Hamiltonian                       ... done (   0.7 sec)
Diagonalizing the Hamiltonian                      ... done (   1.7 sec)
Back transforming the eigenvectors                 ... done (   0.3 sec)
Now organizing SCF variables                       ... done
                      ------------------
                      INITIAL GUESS DONE (   9.6 sec)
                      ------------------
-------------------
DFT GRID GENERATION
-------------------

General Integration Accuracy     IntAcc      ... 4.388
Radial Grid Type                 RadialGrid  ... OptM3 with GC (2021)
Angular Grid (max. ang.)         AngularGrid ... 4 (Lebedev-302)
Angular grid pruning method      GridPruning ... 4 (adaptive)
Weight generation scheme         WeightScheme... Becke
Basis function cutoff            BFCut       ... 1.0000e-10
Integration weight cutoff        WCut        ... 1.0000e-14
Angular grids for H and He will be reduced by one unit
Partially contracted basis set               ... off
Rotationally invariant grid construction     ... off

Total number of grid points                  ...   308395
Total number of batches                      ...     4854
Average number of points per batch           ...       63
Average number of grid points per atom       ...     4603
Time for grid setup =    2.558 sec

--------------------
COSX GRID GENERATION
--------------------

GRIDX 1
-------
General Integration Accuracy     IntAcc      ... 3.816
Radial Grid Type                 RadialGrid  ... OptM3 with GC (2021)
Angular Grid (max. ang.)         AngularGrid ... 1 (Lebedev-50)
Angular grid pruning method      GridPruning ... 4 (adaptive)
Weight generation scheme         WeightScheme... Becke
Basis function cutoff            BFCut       ... 1.0000e-10
Integration weight cutoff        WCut        ... 1.0000e-14
Angular grids for H and He will be reduced by one unit
Partially contracted basis set               ... on
Rotationally invariant grid construction     ... off

Total number of grid points                  ...    39047
Total number of batches                      ...      640
Average number of points per batch           ...       61
Average number of grid points per atom       ...      583
UseSFitting                                  ... on

GRIDX 2
-------
General Integration Accuracy     IntAcc      ... 4.020
Radial Grid Type                 RadialGrid  ... OptM3 with GC (2021)
Angular Grid (max. ang.)         AngularGrid ... 2 (Lebedev-110)
Angular grid pruning method      GridPruning ... 4 (adaptive)
Weight generation scheme         WeightScheme... Becke
Basis function cutoff            BFCut       ... 1.0000e-10
Integration weight cutoff        WCut        ... 1.0000e-14
Angular grids for H and He will be reduced by one unit
Partially contracted basis set               ... on
Rotationally invariant grid construction     ... off

Total number of grid points                  ...    87008
Total number of batches                      ...     1391
Average number of points per batch           ...       62
Average number of grid points per atom       ...     1299
UseSFitting                                  ... on

GRIDX 3
-------
General Integration Accuracy     IntAcc      ... 4.338
Radial Grid Type                 RadialGrid  ... OptM3 with GC (2021)
Angular Grid (max. ang.)         AngularGrid ... 3 (Lebedev-194)
Angular grid pruning method      GridPruning ... 4 (adaptive)
Weight generation scheme         WeightScheme... Becke
Basis function cutoff            BFCut       ... 1.0000e-10
Integration weight cutoff        WCut        ... 1.0000e-14
Angular grids for H and He will be reduced by one unit
Partially contracted basis set               ... on
Rotationally invariant grid construction     ... off

Total number of grid points                  ...   187402
Total number of batches                      ...     2957
Average number of points per batch           ...       63
Average number of grid points per atom       ...     2797
UseSFitting                                  ... on

Time for X-Grid setup             =   15.279 sec


--------------------
CPCM SOLVATION MODEL
--------------------
CPCM parameters:
  Epsilon                                         ...      26.7260
  Refrac                                          ...       1.2907
  Rsolv                                           ...       1.3000
  Surface type                                    ... GAUSSIAN VDW
  Epsilon function type                           ...         CPCM
Solvent:                                     ... 2,2,2-TRIFLUOROETHANOL
SMD-CDS solvent descriptors:
  Soln                                       ...    1.2907
  Soln25                                     ... Unavailable
  Sola                                       ...    0.5700
  Solb                                       ...    0.2500
  Solg                                       ...   42.0200
  Solc                                       ...    0.0000
  Solh                                       ...    0.5000
Radii:
 Radius for O  used is    2.8724 Bohr (=   1.5200 Ang.)
 Radius for N  used is    3.5716 Bohr (=   1.8900 Ang.)
 Radius for H  used is    2.2677 Bohr (=   1.2000 Ang.)
 Radius for C  used is    3.4960 Bohr (=   1.8500 Ang.)
Calculating surface                               ...        done! (  0.0s)
GEPOL surface points                              ...         3765
GEPOL Volume                                      ...    3171.7661
GEPOL Surface-area                                ...    1693.2702
Calculating surface distance matrix               ...        done! (  0.1s)
Performing Cholesky decomposition & store         ...        done! (  0.7s)
Overall time for CPCM initialization              ...                 0.8s
--------------
SCF ITERATIONS
--------------
ITER       Energy         Delta-E        Max-DP      RMS-DP      [F,P]     Damp
               ***  Starting incremental Fock matrix formation  ***
  0  -1385.5544761031   0.000000000000 0.05038436  0.00019787  0.3067582 0.7000
  1  -1385.9237439638  -0.369267860753 0.03129439  0.00016809  0.1508325 0.7000
                               ***Turning on DIIS***
  2  -1386.1163144271  -0.192570463232 0.08354371  0.00041558  0.0878644 0.0000
  3  -1386.4408512774  -0.324536850326 0.02403846  0.00011559  0.0683844 0.0000
  4  -1386.4824909799  -0.041639702498 0.00710079  0.00004580  0.0140285 0.0000
  5  -1386.4835419021  -0.001050922184 0.00414130  0.00001883  0.0117402 0.0000
                      *** Initiating the SOSCF procedure ***
                           *** Shutting down DIIS ***
                      *** Re-Reading the Fockian *** 
                      *** Removing any level shift *** 
ITER      Energy       Delta-E        Grad      Rot      Max-DP    RMS-DP
  6  -1386.48385239  -0.0003104888  0.000379  0.000379  0.001747  0.000009
               *** Restarting incremental Fock matrix formation ***
  7  -1386.48387888  -0.0000264897  0.000243  0.000621  0.024804  0.000212
  8  -1386.48389851  -0.0000196312  0.000122  0.000403  0.005528  0.000051
  9  -1386.48389960  -0.0000010850  0.000058  0.000057  0.003803  0.000035
 10  -1386.48390153  -0.0000019371  0.000030  0.000092  0.001799  0.000010
 11  -1386.48390151   0.0000000231  0.000017  0.000036  0.001370  0.000003
                  ***Gradient check signals convergence***
              ***Rediagonalizing the Fockian in SOSCF/NRSCF***

               *****************************************************
               *                     SUCCESS                       *
               *           SCF CONVERGED AFTER  12 CYCLES          *
               *****************************************************

Old exchange energy                            =    -60.476402367 Eh
New exchange energy                            =    -60.476346211 Eh
Exchange energy change after final integration =      0.000056155 Eh
Total energy after final integration           =  -1386.483845680 Eh
Final COS-X integration done in                =   220.357 sec

------------------
NL GRID GENERATION
------------------

General Integration Accuracy     IntAcc      ... 4.004
Radial Grid Type                 RadialGrid  ... OptM3 with GC (2021)
Angular Grid (max. ang.)         AngularGrid ... 2 (Lebedev-110)
Angular grid pruning method      GridPruning ... 4 (adaptive)
Weight generation scheme         WeightScheme... Becke
Basis function cutoff            BFCut       ... 1.0000e-10
Integration weight cutoff        WCut        ... 1.0000e-14
Angular grids for H and He will be reduced by one unit
Partially contracted basis set               ... off
Rotationally invariant grid construction     ... off

Total number of grid points                  ...    97163
Total number of batches                      ...     1550
Average number of points per batch           ...       62
Average number of grid points per atom       ...     1450
Final grid set up in    1.3 sec

-------------------------------------------------------------------------------
                    post-SCF DFT-NL dispersion correction                      
-------------------------------------------------------------------------------

SCF Energy:   -1386.483845680 
NL    Energy:  0.853912493 
SC+NL Energy: -1385.629933187 
NL done in:    6.2 sec
-------------------------------------------------------------------------------

SMD CDS free energy correction energy :                 1.72146     Kcal/mol
Total Energy after SMD CDS correction =             -1385.627189871 Eh

----------------
TOTAL SCF ENERGY
----------------

Total Energy       :        -1385.62718987 Eh          -37704.83271 eV

Components:
Nuclear Repulsion  :         3649.83593861 Eh           99317.08507 eV
Electronic Energy  :        -5035.46312848 Eh         -137021.91779 eV
One Electron Energy:        -9141.65560384 Eh         -248757.09555 eV
Two Electron Energy:         4106.19247535 Eh          111735.17776 eV
Max COSX asymmetry :            0.00000136 Eh               0.00004 eV
CPCM Dielectric    :           -0.03986478 Eh              -1.08478 eV
SMD CDS (Gcds)     :            0.00274332 Eh               0.07465 eV

Virial components:
Potential Energy   :        -2767.07557780 Eh          -75295.95444 eV
Kinetic Energy     :         1381.44838793 Eh           37591.12173 eV
Virial Ratio       :            2.00302494


DFT components:
N(Alpha)           :      119.000254422596 electrons
N(Beta)            :      119.000254422596 electrons
N(Total)           :      238.000508845192 electrons
E(X)               :     -134.059203056670 Eh       
E(C)               :       -7.506667525323 Eh       
NL Energy, E(C,NL) :        0.853912492766 Eh       
E(XC)              :     -140.711958089227 Eh       
DFET-embed. en.    :        0.000000000000 Eh       
CPCM Solvation Model Properties:
Surface-charge          :           -0.08610199
Charge-correction       :           -0.00057648 Eh              -0.01569 eV
Free-energy (cav+disp)  :            0.00274332 Eh               0.07465 eV

---------------
SCF CONVERGENCE
---------------

  Last Energy change         ...   -3.2412e-07  Tolerance :   1.0000e-06
  Last MAX-Density change    ...    1.9984e-15  Tolerance :   1.0000e-05
  Last RMS-Density change    ...    4.0488e-18  Tolerance :   1.0000e-06
  Last Orbital Gradient      ...    3.2114e-06  Tolerance :   5.0000e-05
  Last Orbital Rotation      ...    1.1498e-05  Tolerance :   5.0000e-05

             **** THE GBW FILE WAS UPDATED (Prod_RR1Aa.gbw) ****
             **** DENSITY Prod_RR1Aa.scfp WAS UPDATED ****
             **** ENERGY FILE WAS UPDATED (Prod_RR1Aa.en.tmp) ****
             **** THE GBW FILE WAS UPDATED (Prod_RR1Aa.gbw) ****
             **** DENSITY Prod_RR1Aa.scfp WAS UPDATED ****
----------------
ORBITAL ENERGIES
----------------

  NO   OCC          E(Eh)            E(eV) 
   0   2.0000     -19.316987      -525.6419 
   1   2.0000     -19.303532      -525.2758 
   2   2.0000     -14.555604      -396.0781 
   3   2.0000     -14.518744      -395.0751 
   4   2.0000     -10.468286      -284.8565 
   5   2.0000     -10.453363      -284.4505 
   6   2.0000     -10.401312      -283.0341 
   7   2.0000     -10.392245      -282.7874 
   8   2.0000     -10.389767      -282.7199 
   9   2.0000     -10.367522      -282.1146 
  10   2.0000     -10.364370      -282.0288 
  11   2.0000     -10.360884      -281.9340 
  12   2.0000     -10.359440      -281.8947 
  13   2.0000     -10.355320      -281.7826 
  14   2.0000     -10.354858      -281.7700 
  15   2.0000     -10.352355      -281.7019 
  16   2.0000     -10.350425      -281.6494 
  17   2.0000     -10.350270      -281.6452 
  18   2.0000     -10.348024      -281.5841 
  19   2.0000     -10.347895      -281.5805 
  20   2.0000     -10.347447      -281.5683 
  21   2.0000     -10.347271      -281.5635 
  22   2.0000     -10.346332      -281.5380 
  23   2.0000     -10.345799      -281.5235 
  24   2.0000     -10.345441      -281.5138 
  25   2.0000     -10.345152      -281.5059 
  26   2.0000     -10.344310      -281.4830 
  27   2.0000     -10.325858      -280.9809 
  28   2.0000     -10.321991      -280.8757 
  29   2.0000     -10.321790      -280.8702 
  30   2.0000     -10.321428      -280.8603 
  31   2.0000     -10.321105      -280.8515 
  32   2.0000     -10.317897      -280.7642 
  33   2.0000      -1.192922       -32.4611 
  34   2.0000      -1.174508       -31.9600 
  35   2.0000      -1.088158       -29.6103 
  36   2.0000      -1.057200       -28.7679 
  37   2.0000      -0.996507       -27.1163 
  38   2.0000      -0.992101       -26.9965 
  39   2.0000      -0.988406       -26.8959 
  40   2.0000      -0.944363       -25.6974 
  41   2.0000      -0.930890       -25.3308 
  42   2.0000      -0.907110       -24.6837 
  43   2.0000      -0.888276       -24.1712 
  44   2.0000      -0.877455       -23.8768 
  45   2.0000      -0.874304       -23.7910 
  46   2.0000      -0.870601       -23.6902 
  47   2.0000      -0.864092       -23.5131 
  48   2.0000      -0.825363       -22.4593 
  49   2.0000      -0.809103       -22.0168 
  50   2.0000      -0.805697       -21.9241 
  51   2.0000      -0.801092       -21.7988 
  52   2.0000      -0.798801       -21.7365 
  53   2.0000      -0.764639       -20.8069 
  54   2.0000      -0.743407       -20.2291 
  55   2.0000      -0.733691       -19.9647 
  56   2.0000      -0.731527       -19.9058 
  57   2.0000      -0.726848       -19.7785 
  58   2.0000      -0.723136       -19.6775 
  59   2.0000      -0.700499       -19.0615 
  60   2.0000      -0.685167       -18.6444 
  61   2.0000      -0.673287       -18.3211 
  62   2.0000      -0.664273       -18.0758 
  63   2.0000      -0.648629       -17.6501 
  64   2.0000      -0.632691       -17.2164 
  65   2.0000      -0.629932       -17.1413 
  66   2.0000      -0.609083       -16.5740 
  67   2.0000      -0.601757       -16.3746 
  68   2.0000      -0.596328       -16.2269 
  69   2.0000      -0.583832       -15.8869 
  70   2.0000      -0.582683       -15.8556 
  71   2.0000      -0.571498       -15.5512 
  72   2.0000      -0.566899       -15.4261 
  73   2.0000      -0.560376       -15.2486 
  74   2.0000      -0.558194       -15.1892 
  75   2.0000      -0.554164       -15.0796 
  76   2.0000      -0.553672       -15.0662 
  77   2.0000      -0.544386       -14.8135 
  78   2.0000      -0.544109       -14.8060 
  79   2.0000      -0.538527       -14.6541 
  80   2.0000      -0.531089       -14.4517 
  81   2.0000      -0.530750       -14.4424 
  82   2.0000      -0.527395       -14.3512 
  83   2.0000      -0.522720       -14.2239 
  84   2.0000      -0.520219       -14.1559 
  85   2.0000      -0.518632       -14.1127 
  86   2.0000      -0.516359       -14.0508 
  87   2.0000      -0.502524       -13.6744 
  88   2.0000      -0.499763       -13.5992 
  89   2.0000      -0.486555       -13.2398 
  90   2.0000      -0.485711       -13.2169 
  91   2.0000      -0.481967       -13.1150 
  92   2.0000      -0.479583       -13.0501 
  93   2.0000      -0.473086       -12.8733 
  94   2.0000      -0.469810       -12.7842 
  95   2.0000      -0.467924       -12.7328 
  96   2.0000      -0.464548       -12.6410 
  97   2.0000      -0.459359       -12.4998 
  98   2.0000      -0.458304       -12.4711 
  99   2.0000      -0.456549       -12.4233 
 100   2.0000      -0.452570       -12.3151 
 101   2.0000      -0.445365       -12.1190 
 102   2.0000      -0.441611       -12.0168 
 103   2.0000      -0.437634       -11.9086 
 104   2.0000      -0.435605       -11.8534 
 105   2.0000      -0.431959       -11.7542 
 106   2.0000      -0.423024       -11.5111 
 107   2.0000      -0.422249       -11.4900 
 108   2.0000      -0.412279       -11.2187 
 109   2.0000      -0.395578       -10.7642 
 110   2.0000      -0.385036       -10.4774 
 111   2.0000      -0.363129        -9.8812 
 112   2.0000      -0.360346        -9.8055 
 113   2.0000      -0.353180        -9.6105 
 114   2.0000      -0.351523        -9.5654 
 115   2.0000      -0.348739        -9.4897 
 116   2.0000      -0.344046        -9.3620 
 117   2.0000      -0.334277        -9.0961 
 118   2.0000      -0.326457        -8.8833 
 119   0.0000       0.032187         0.8759 
 120   0.0000       0.050195         1.3659 
 121   0.0000       0.053965         1.4685 
 122   0.0000       0.056551         1.5388 
 123   0.0000       0.062048         1.6884 
 124   0.0000       0.065378         1.7790 
 125   0.0000       0.069788         1.8990 
 126   0.0000       0.072324         1.9680 
 127   0.0000       0.074609         2.0302 
 128   0.0000       0.079950         2.1755 
 129   0.0000       0.088919         2.4196 
 130   0.0000       0.091313         2.4847 
 131   0.0000       0.094377         2.5681 
 132   0.0000       0.095542         2.5998 
 133   0.0000       0.099557         2.7091 
 134   0.0000       0.100585         2.7371 
 135   0.0000       0.106927         2.9096 
 136   0.0000       0.109707         2.9853 
 137   0.0000       0.114769         3.1230 
 138   0.0000       0.115417         3.1407 
 139   0.0000       0.117570         3.1992 
 140   0.0000       0.118715         3.2304 
 141   0.0000       0.124065         3.3760 
 142   0.0000       0.127491         3.4692 
 143   0.0000       0.129283         3.5180 
 144   0.0000       0.134143         3.6502 
 145   0.0000       0.135475         3.6865 
 146   0.0000       0.139239         3.7889 
 147   0.0000       0.140692         3.8284 
 148   0.0000       0.150258         4.0887 
 149   0.0000       0.153423         4.1749 
 150   0.0000       0.154615         4.2073 
 151   0.0000       0.157293         4.2802 
 152   0.0000       0.161901         4.4055 
 153   0.0000       0.162833         4.4309 
 154   0.0000       0.166806         4.5390 
 155   0.0000       0.168401         4.5824 
 156   0.0000       0.172260         4.6874 
 157   0.0000       0.174605         4.7512 
 158   0.0000       0.178219         4.8496 
 159   0.0000       0.183920         5.0047 
 160   0.0000       0.186182         5.0663 
 161   0.0000       0.189324         5.1518 
 162   0.0000       0.192971         5.2510 
 163   0.0000       0.193596         5.2680 
 164   0.0000       0.198888         5.4120 
 165   0.0000       0.199276         5.4226 
 166   0.0000       0.202903         5.5213 
 167   0.0000       0.204845         5.5741 
 168   0.0000       0.206946         5.6313 
 169   0.0000       0.208194         5.6652 
 170   0.0000       0.211356         5.7513 
 171   0.0000       0.216483         5.8908 
 172   0.0000       0.218419         5.9435 
 173   0.0000       0.221709         6.0330 
 174   0.0000       0.223917         6.0931 
 175   0.0000       0.225080         6.1248 
 176   0.0000       0.225953         6.1485 
 177   0.0000       0.233933         6.3656 
 178   0.0000       0.235416         6.4060 
 179   0.0000       0.235871         6.4184 
 180   0.0000       0.239155         6.5077 
 181   0.0000       0.243332         6.6214 
 182   0.0000       0.245409         6.6779 
 183   0.0000       0.250928         6.8281 
 184   0.0000       0.252137         6.8610 
 185   0.0000       0.257083         6.9956 
 186   0.0000       0.259604         7.0642 
 187   0.0000       0.261428         7.1138 
 188   0.0000       0.266709         7.2575 
 189   0.0000       0.267787         7.2868 
 190   0.0000       0.270461         7.3596 
 191   0.0000       0.272597         7.4177 
 192   0.0000       0.274674         7.4743 
 193   0.0000       0.277820         7.5599 
 194   0.0000       0.281257         7.6534 
 195   0.0000       0.284877         7.7519 
 196   0.0000       0.286175         7.7872 
 197   0.0000       0.289588         7.8801 
 198   0.0000       0.291238         7.9250 
 199   0.0000       0.293794         7.9946 
 200   0.0000       0.297344         8.0912 
 201   0.0000       0.300324         8.1722 
 202   0.0000       0.304520         8.2864 
 203   0.0000       0.305640         8.3169 
 204   0.0000       0.310552         8.4506 
 205   0.0000       0.313217         8.5231 
 206   0.0000       0.314030         8.5452 
 207   0.0000       0.317367         8.6360 
 208   0.0000       0.321389         8.7454 
 209   0.0000       0.323967         8.8156 
 210   0.0000       0.325194         8.8490 
 211   0.0000       0.325736         8.8637 
 212   0.0000       0.328636         8.9426 
 213   0.0000       0.330280         8.9874 
 214   0.0000       0.332329         9.0431 
 215   0.0000       0.334248         9.0953 
 216   0.0000       0.336104         9.1459 
 217   0.0000       0.337364         9.1801 
 218   0.0000       0.340252         9.2587 
 219   0.0000       0.342912         9.3311 
 220   0.0000       0.344872         9.3844 
 221   0.0000       0.345904         9.4125 
 222   0.0000       0.347413         9.4536 
 223   0.0000       0.352111         9.5814 
 224   0.0000       0.352463         9.5910 
 225   0.0000       0.354337         9.6420 
 226   0.0000       0.357035         9.7154 
 227   0.0000       0.358134         9.7453 
 228   0.0000       0.360250         9.8029 
 229   0.0000       0.361924         9.8484 
 230   0.0000       0.364229         9.9112 
 231   0.0000       0.366620         9.9762 
 232   0.0000       0.367494        10.0000 
 233   0.0000       0.369668        10.0592 
 234   0.0000       0.372187        10.1277 
 235   0.0000       0.373878        10.1737 
 236   0.0000       0.376215        10.2373 
 237   0.0000       0.379572        10.3287 
 238   0.0000       0.380738        10.3604 
 239   0.0000       0.382540        10.4094 
 240   0.0000       0.382990        10.4217 
 241   0.0000       0.386099        10.5063 
 242   0.0000       0.387235        10.5372 
 243   0.0000       0.387956        10.5568 
 244   0.0000       0.391552        10.6547 
 245   0.0000       0.392649        10.6845 
 246   0.0000       0.396276        10.7832 
 247   0.0000       0.397224        10.8090 
 248   0.0000       0.401526        10.9261 
 249   0.0000       0.402609        10.9556 
 250   0.0000       0.404883        11.0174 
 251   0.0000       0.406953        11.0737 
 252   0.0000       0.408192        11.1075 
 253   0.0000       0.409054        11.1309 
 254   0.0000       0.410808        11.1787 
 255   0.0000       0.416391        11.3306 
 256   0.0000       0.418110        11.3773 
 257   0.0000       0.419449        11.4138 
 258   0.0000       0.422091        11.4857 
 259   0.0000       0.423655        11.5282 
 260   0.0000       0.426128        11.5955 
 261   0.0000       0.427920        11.6443 
 262   0.0000       0.431022        11.7287 
 263   0.0000       0.432447        11.7675 
 264   0.0000       0.434896        11.8341 
 265   0.0000       0.436930        11.8895 
 266   0.0000       0.437747        11.9117 
 267   0.0000       0.439330        11.9548 
 268   0.0000       0.442775        12.0485 
 269   0.0000       0.448329        12.1996 
 270   0.0000       0.450726        12.2649 
 271   0.0000       0.452878        12.3234 
 272   0.0000       0.454242        12.3606 
 273   0.0000       0.456372        12.4185 
 274   0.0000       0.459163        12.4945 
 275   0.0000       0.461677        12.5629 
 276   0.0000       0.465824        12.6757 
 277   0.0000       0.470690        12.8081 
 278   0.0000       0.474657        12.9161 
 279   0.0000       0.475599        12.9417 
 280   0.0000       0.476552        12.9676 
 281   0.0000       0.477323        12.9886 
 282   0.0000       0.481801        13.1105 
 283   0.0000       0.482923        13.1410 
 284   0.0000       0.485114        13.2006 
 285   0.0000       0.486317        13.2333 
 286   0.0000       0.490039        13.3346 
 287   0.0000       0.494414        13.4537 
 288   0.0000       0.496879        13.5208 
 289   0.0000       0.500473        13.6186 
 290   0.0000       0.504745        13.7348 
 291   0.0000       0.505797        13.7634 
 292   0.0000       0.509903        13.8752 
 293   0.0000       0.512280        13.9399 
 294   0.0000       0.514082        13.9889 
 295   0.0000       0.516460        14.0536 
 296   0.0000       0.517247        14.0750 
 297   0.0000       0.519551        14.1377 
 298   0.0000       0.522873        14.2281 
 299   0.0000       0.526351        14.3227 
 300   0.0000       0.528533        14.3821 
 301   0.0000       0.533543        14.5184 
 302   0.0000       0.536615        14.6020 
 303   0.0000       0.537431        14.6242 
 304   0.0000       0.541353        14.7310 
 305   0.0000       0.542192        14.7538 
 306   0.0000       0.545836        14.8529 
 307   0.0000       0.548438        14.9237 
 308   0.0000       0.550262        14.9734 
 309   0.0000       0.553691        15.0667 
 310   0.0000       0.557203        15.1623 
 311   0.0000       0.558199        15.1894 
 312   0.0000       0.563371        15.3301 
 313   0.0000       0.565404        15.3854 
 314   0.0000       0.566809        15.4237 
 315   0.0000       0.567709        15.4481 
 316   0.0000       0.574823        15.6417 
 317   0.0000       0.575191        15.6518 
 318   0.0000       0.581367        15.8198 
 319   0.0000       0.586397        15.9567 
 320   0.0000       0.589264        16.0347 
 321   0.0000       0.590125        16.0581 
 322   0.0000       0.591799        16.1037 
 323   0.0000       0.596847        16.2410 
 324   0.0000       0.598291        16.2803 
 325   0.0000       0.601316        16.3626 
 326   0.0000       0.609162        16.5761 
 327   0.0000       0.611415        16.6375 
 328   0.0000       0.612367        16.6634 
 329   0.0000       0.615502        16.7487 
 330   0.0000       0.617466        16.8021 
 331   0.0000       0.622831        16.9481 
 332   0.0000       0.627072        17.0635 
 333   0.0000       0.628688        17.1075 
 334   0.0000       0.634045        17.2533 
 335   0.0000       0.637439        17.3456 
 336   0.0000       0.638108        17.3638 
 337   0.0000       0.640875        17.4391 
 338   0.0000       0.644538        17.5388 
 339   0.0000       0.649221        17.6662 
 340   0.0000       0.651853        17.7378 
 341   0.0000       0.654942        17.8219 
 342   0.0000       0.657712        17.8973 
 343   0.0000       0.660720        17.9791 
 344   0.0000       0.661236        17.9932 
 345   0.0000       0.666944        18.1485 
 346   0.0000       0.667978        18.1766 
 347   0.0000       0.670015        18.2320 
 348   0.0000       0.672028        18.2868 
 349   0.0000       0.676358        18.4046 
 350   0.0000       0.678966        18.4756 
 351   0.0000       0.683181        18.5903 
 352   0.0000       0.686888        18.6912 
 353   0.0000       0.689378        18.7589 
 354   0.0000       0.690615        18.7926 
 355   0.0000       0.693689        18.8763 
 356   0.0000       0.696185        18.9441 
 357   0.0000       0.698153        18.9977 
 358   0.0000       0.700813        19.0701 
 359   0.0000       0.703519        19.1437 
 360   0.0000       0.706711        19.2306 
 361   0.0000       0.707672        19.2567 
 362   0.0000       0.712284        19.3822 
 363   0.0000       0.713678        19.4202 
 364   0.0000       0.716934        19.5088 
 365   0.0000       0.718989        19.5647 
 366   0.0000       0.723297        19.6819 
 367   0.0000       0.724395        19.7118 
 368   0.0000       0.731408        19.9026 
 369   0.0000       0.735801        20.0222 
 370   0.0000       0.736433        20.0394 
 371   0.0000       0.739624        20.1262 
 372   0.0000       0.746921        20.3247 
 373   0.0000       0.747373        20.3370 
 374   0.0000       0.750989        20.4355 
 375   0.0000       0.756220        20.5778 
 376   0.0000       0.756972        20.5982 
 377   0.0000       0.757611        20.6157 
 378   0.0000       0.760677        20.6991 
 379   0.0000       0.767633        20.8884 
 380   0.0000       0.771765        21.0008 
 381   0.0000       0.771974        21.0065 
 382   0.0000       0.773447        21.0466 
 383   0.0000       0.776382        21.1264 
 384   0.0000       0.778416        21.1818 
 385   0.0000       0.782387        21.2898 
 386   0.0000       0.785575        21.3766 
 387   0.0000       0.791261        21.5313 
 388   0.0000       0.793619        21.5955 
 389   0.0000       0.794256        21.6128 
 390   0.0000       0.796573        21.6758 
 391   0.0000       0.801116        21.7995 
 392   0.0000       0.803438        21.8627 
 393   0.0000       0.804741        21.8981 
 394   0.0000       0.808108        21.9897 
 395   0.0000       0.811886        22.0925 
 396   0.0000       0.813734        22.1428 
 397   0.0000       0.818210        22.2646 
 398   0.0000       0.819620        22.3030 
 399   0.0000       0.821224        22.3466 
 400   0.0000       0.824713        22.4416 
 401   0.0000       0.827849        22.5269 
 402   0.0000       0.828705        22.5502 
 403   0.0000       0.831290        22.6205 
 404   0.0000       0.831561        22.6279 
 405   0.0000       0.835840        22.7444 
 406   0.0000       0.838394        22.8139 
 407   0.0000       0.840163        22.8620 
 408   0.0000       0.842215        22.9178 
 409   0.0000       0.843783        22.9605 
 410   0.0000       0.845856        23.0169 
 411   0.0000       0.851340        23.1661 
 412   0.0000       0.854485        23.2517 
 413   0.0000       0.855007        23.2659 
 414   0.0000       0.857658        23.3381 
 415   0.0000       0.859998        23.4017 
 416   0.0000       0.861499        23.4426 
 417   0.0000       0.862361        23.4660 
 418   0.0000       0.868637        23.6368 
 419   0.0000       0.869987        23.6736 
 420   0.0000       0.872628        23.7454 
 421   0.0000       0.873069        23.7574 
 422   0.0000       0.878039        23.8926 
 423   0.0000       0.880371        23.9561 
 424   0.0000       0.884888        24.0790 
 425   0.0000       0.885659        24.1000 
 426   0.0000       0.887931        24.1618 
 427   0.0000       0.888603        24.1801 
 428   0.0000       0.891906        24.2700 
 429   0.0000       0.894457        24.3394 
 430   0.0000       0.897104        24.4114 
 431   0.0000       0.899861        24.4865 
 432   0.0000       0.901028        24.5182 
 433   0.0000       0.901674        24.5358 
 434   0.0000       0.909228        24.7414 
 435   0.0000       0.911360        24.7994 
 436   0.0000       0.912769        24.8377 
 437   0.0000       0.913244        24.8506 
 438   0.0000       0.915587        24.9144 
 439   0.0000       0.917532        24.9673 
 440   0.0000       0.920130        25.0380 
 441   0.0000       0.922392        25.0996 
 442   0.0000       0.924190        25.1485 
 443   0.0000       0.926105        25.2006 
 444   0.0000       0.930480        25.3197 
 445   0.0000       0.933377        25.3985 
 446   0.0000       0.933924        25.4134 
 447   0.0000       0.937453        25.5094 
 448   0.0000       0.940678        25.5972 
 449   0.0000       0.941144        25.6098 
 450   0.0000       0.942915        25.6580 
 451   0.0000       0.946540        25.7567 
 452   0.0000       0.949355        25.8333 
 453   0.0000       0.950466        25.8635 
 454   0.0000       0.950983        25.8776 
 455   0.0000       0.953765        25.9533 
 456   0.0000       0.955948        26.0127 
 457   0.0000       0.958895        26.0929 
 458   0.0000       0.963256        26.2115 
 459   0.0000       0.964845        26.2548 
 460   0.0000       0.967029        26.3142 
 461   0.0000       0.970035        26.3960 
 462   0.0000       0.974275        26.5114 
 463   0.0000       0.976254        26.5652 
 464   0.0000       0.978384        26.6232 
 465   0.0000       0.981615        26.7111 
 466   0.0000       0.982884        26.7456 
 467   0.0000       0.985101        26.8060 
 468   0.0000       0.987193        26.8629 
 469   0.0000       0.990737        26.9593 
 470   0.0000       0.992592        27.0098 
 471   0.0000       0.995719        27.0949 
 472   0.0000       0.996719        27.1221 
 473   0.0000       0.999786        27.2056 
 474   0.0000       1.000522        27.2256 
 475   0.0000       1.003871        27.3167 
 476   0.0000       1.005943        27.3731 
 477   0.0000       1.010564        27.4988 
 478   0.0000       1.011632        27.5279 
 479   0.0000       1.015747        27.6399 
 480   0.0000       1.017349        27.6835 
 481   0.0000       1.019432        27.7402 
 482   0.0000       1.020012        27.7559 
 483   0.0000       1.023851        27.8604 
 484   0.0000       1.025369        27.9017 
 485   0.0000       1.028466        27.9860 
 486   0.0000       1.030896        28.0521 
 487   0.0000       1.031990        28.0819 
 488   0.0000       1.034537        28.1512 
 489   0.0000       1.036906        28.2157 
 490   0.0000       1.040333        28.3089 
 491   0.0000       1.041789        28.3485 
 492   0.0000       1.042821        28.3766 
 493   0.0000       1.044877        28.4325 
 494   0.0000       1.048537        28.5321 
 495   0.0000       1.053583        28.6694 
 496   0.0000       1.055366        28.7180 
 497   0.0000       1.059884        28.8409 
 498   0.0000       1.061891        28.8955 
 499   0.0000       1.063127        28.9292 
 500   0.0000       1.063612        28.9423 
 501   0.0000       1.067534        29.0491 
 502   0.0000       1.071817        29.1656 
 503   0.0000       1.073548        29.2127 
 504   0.0000       1.077640        29.3241 
 505   0.0000       1.081192        29.4207 
 506   0.0000       1.083803        29.4918 
 507   0.0000       1.086997        29.5787 
 508   0.0000       1.088427        29.6176 
 509   0.0000       1.092862        29.7383 
 510   0.0000       1.095841        29.8194 
 511   0.0000       1.097612        29.8675 
 512   0.0000       1.099464        29.9179 
 513   0.0000       1.101854        29.9830 
 514   0.0000       1.103956        30.0402 
 515   0.0000       1.107831        30.1456 
 516   0.0000       1.109528        30.1918 
 517   0.0000       1.111993        30.2589 
 518   0.0000       1.116915        30.3928 
 519   0.0000       1.118453        30.4347 
 520   0.0000       1.119495        30.4630 
 521   0.0000       1.121933        30.5294 
 522   0.0000       1.124315        30.5942 
 523   0.0000       1.128143        30.6983 
 524   0.0000       1.129923        30.7468 
 525   0.0000       1.131043        30.7772 
 526   0.0000       1.136172        30.9168 
 527   0.0000       1.138552        30.9816 
 528   0.0000       1.139888        31.0179 
 529   0.0000       1.144394        31.1405 
 530   0.0000       1.147369        31.2215 
 531   0.0000       1.149769        31.2868 
 532   0.0000       1.153687        31.3934 
 533   0.0000       1.155975        31.4557 
 534   0.0000       1.159112        31.5410 
 535   0.0000       1.162888        31.6438 
 536   0.0000       1.168340        31.7921 
 537   0.0000       1.169599        31.8264 
 538   0.0000       1.170825        31.8598 
 539   0.0000       1.173693        31.9378 
 540   0.0000       1.176449        32.0128 
 541   0.0000       1.179629        32.0993 
 542   0.0000       1.183343        32.2004 
 543   0.0000       1.185723        32.2652 
 544   0.0000       1.188167        32.3317 
 545   0.0000       1.189968        32.3807 
 546   0.0000       1.192472        32.4488 
 547   0.0000       1.194785        32.5118 
 548   0.0000       1.197173        32.5767 
 549   0.0000       1.203666        32.7534 
 550   0.0000       1.206296        32.8250 
 551   0.0000       1.209994        32.9256 
 552   0.0000       1.213999        33.0346 
 553   0.0000       1.219310        33.1791 
 554   0.0000       1.221967        33.2514 
 555   0.0000       1.224358        33.3165 
 556   0.0000       1.224837        33.3295 
 557   0.0000       1.228590        33.4316 
 558   0.0000       1.231165        33.5017 
 559   0.0000       1.233551        33.5666 
 560   0.0000       1.237636        33.6778 
 561   0.0000       1.239857        33.7382 
 562   0.0000       1.245069        33.8800 
 563   0.0000       1.246624        33.9224 
 564   0.0000       1.248427        33.9714 
 565   0.0000       1.255508        34.1641 
 566   0.0000       1.256732        34.1974 
 567   0.0000       1.259180        34.2640 
 568   0.0000       1.260036        34.2873 
 569   0.0000       1.265212        34.4282 
 570   0.0000       1.267991        34.5038 
 571   0.0000       1.268923        34.5291 
 572   0.0000       1.274327        34.6762 
 573   0.0000       1.275174        34.6992 
 574   0.0000       1.280156        34.8348 
 575   0.0000       1.281693        34.8766 
 576   0.0000       1.282582        34.9008 
 577   0.0000       1.288399        35.0591 
 578   0.0000       1.288641        35.0657 
 579   0.0000       1.292594        35.1733 
 580   0.0000       1.294794        35.2331 
 581   0.0000       1.298915        35.3453 
 582   0.0000       1.302050        35.4306 
 583   0.0000       1.307532        35.5798 
 584   0.0000       1.308943        35.6182 
 585   0.0000       1.316341        35.8195 
 586   0.0000       1.320700        35.9381 
 587   0.0000       1.322043        35.9746 
 588   0.0000       1.322999        36.0006 
 589   0.0000       1.324749        36.0482 
 590   0.0000       1.328671        36.1550 
 591   0.0000       1.331487        36.2316 
 592   0.0000       1.335253        36.3341 
 593   0.0000       1.339520        36.4502 
 594   0.0000       1.343555        36.5600 
 595   0.0000       1.346708        36.6458 
 596   0.0000       1.347974        36.6802 
 597   0.0000       1.353909        36.8417 
 598   0.0000       1.354860        36.8676 
 599   0.0000       1.358255        36.9600 
 600   0.0000       1.361276        37.0422 
 601   0.0000       1.364488        37.1296 
 602   0.0000       1.368591        37.2412 
 603   0.0000       1.372838        37.3568 
 604   0.0000       1.376125        37.4463 
 605   0.0000       1.378031        37.4981 
 606   0.0000       1.382906        37.6308 
 607   0.0000       1.386130        37.7185 
 608   0.0000       1.390344        37.8332 
 609   0.0000       1.391460        37.8635 
 610   0.0000       1.392296        37.8863 
 611   0.0000       1.395869        37.9835 
 612   0.0000       1.397107        38.0172 
 613   0.0000       1.405662        38.2500 
 614   0.0000       1.407347        38.2959 
 615   0.0000       1.410082        38.3703 
 616   0.0000       1.413636        38.4670 
 617   0.0000       1.416012        38.5316 
 618   0.0000       1.420113        38.6432 
 619   0.0000       1.423887        38.7459 
 620   0.0000       1.427044        38.8318 
 621   0.0000       1.431575        38.9551 
 622   0.0000       1.434912        39.0459 
 623   0.0000       1.439413        39.1684 
 624   0.0000       1.444427        39.3048 
 625   0.0000       1.445382        39.3308 
 626   0.0000       1.449061        39.4309 
 627   0.0000       1.452414        39.5222 
 628   0.0000       1.457206        39.6526 
 629   0.0000       1.460337        39.7378 
 630   0.0000       1.464519        39.8516 
 631   0.0000       1.469046        39.9748 
 632   0.0000       1.471837        40.0507 
 633   0.0000       1.477344        40.2006 
 634   0.0000       1.479130        40.2492 
 635   0.0000       1.481259        40.3071 
 636   0.0000       1.484088        40.3841 
 637   0.0000       1.490553        40.5600 
 638   0.0000       1.494576        40.6695 
 639   0.0000       1.497801        40.7572 
 640   0.0000       1.498296        40.7707 
 641   0.0000       1.504247        40.9326 
 642   0.0000       1.510543        41.1040 
 643   0.0000       1.513141        41.1747 
 644   0.0000       1.514943        41.2237 
 645   0.0000       1.517905        41.3043 
 646   0.0000       1.524000        41.4701 
 647   0.0000       1.526294        41.5326 
 648   0.0000       1.527944        41.5775 
 649   0.0000       1.530075        41.6355 
 650   0.0000       1.535383        41.7799 
 651   0.0000       1.536672        41.8150 
 652   0.0000       1.544286        42.0222 
 653   0.0000       1.545420        42.0530 
 654   0.0000       1.547051        42.0974 
 655   0.0000       1.549311        42.1589 
 656   0.0000       1.553920        42.2843 
 657   0.0000       1.558885        42.4194 
 658   0.0000       1.561948        42.5028 
 659   0.0000       1.564896        42.5830 
 660   0.0000       1.568104        42.6703 
 661   0.0000       1.572609        42.7929 
 662   0.0000       1.574531        42.8452 
 663   0.0000       1.580572        43.0095 
 664   0.0000       1.583763        43.0964 
 665   0.0000       1.587616        43.2012 
 666   0.0000       1.590124        43.2695 
 667   0.0000       1.593738        43.3678 
 668   0.0000       1.596498        43.4429 
 669   0.0000       1.598222        43.4898 
 670   0.0000       1.605203        43.6798 
 671   0.0000       1.610149        43.8144 
 672   0.0000       1.613852        43.9151 
 673   0.0000       1.614474        43.9321 
 674   0.0000       1.616217        43.9795 
 675   0.0000       1.622115        44.1400 
 676   0.0000       1.629539        44.3420 
 677   0.0000       1.635724        44.5103 
 678   0.0000       1.639139        44.6032 
 679   0.0000       1.641367        44.6639 
 680   0.0000       1.643583        44.7242 
 681   0.0000       1.647329        44.8261 
 682   0.0000       1.651216        44.9319 
 683   0.0000       1.652571        44.9688 
 684   0.0000       1.657516        45.1033 
 685   0.0000       1.660902        45.1954 
 686   0.0000       1.663154        45.2567 
 687   0.0000       1.665980        45.3336 
 688   0.0000       1.666558        45.3493 
 689   0.0000       1.670326        45.4519 
 690   0.0000       1.679047        45.6892 
 691   0.0000       1.683604        45.8132 
 692   0.0000       1.685498        45.8647 
 693   0.0000       1.688172        45.9375 
 694   0.0000       1.692883        46.0657 
 695   0.0000       1.700146        46.2633 
 696   0.0000       1.703836        46.3637 
 697   0.0000       1.707800        46.4716 
 698   0.0000       1.714055        46.6418 
 699   0.0000       1.715958        46.6936 
 700   0.0000       1.718025        46.7498 
 701   0.0000       1.722829        46.8806 
 702   0.0000       1.726066        46.9686 
 703   0.0000       1.729706        47.0677 
 704   0.0000       1.733312        47.1658 
 705   0.0000       1.735424        47.2233 
 706   0.0000       1.737452        47.2785 
 707   0.0000       1.738127        47.2968 
 708   0.0000       1.743813        47.4516 
 709   0.0000       1.748610        47.5821 
 710   0.0000       1.753755        47.7221 
 711   0.0000       1.759278        47.8724 
 712   0.0000       1.761459        47.9317 
 713   0.0000       1.764746        48.0212 
 714   0.0000       1.767757        48.1031 
 715   0.0000       1.770694        48.1830 
 716   0.0000       1.775423        48.3117 
 717   0.0000       1.777450        48.3669 
 718   0.0000       1.784127        48.5486 
 719   0.0000       1.786001        48.5996 
 720   0.0000       1.789568        48.6966 
 721   0.0000       1.791576        48.7513 
 722   0.0000       1.800063        48.9822 
 723   0.0000       1.803863        49.0856 
 724   0.0000       1.807087        49.1733 
 725   0.0000       1.809989        49.2523 
 726   0.0000       1.811809        49.3018 
 727   0.0000       1.813776        49.3554 
 728   0.0000       1.818567        49.4857 
 729   0.0000       1.821925        49.5771 
 730   0.0000       1.823803        49.6282 
 731   0.0000       1.827331        49.7242 
 732   0.0000       1.832602        49.8676 
 733   0.0000       1.836981        49.9868 
 734   0.0000       1.838759        50.0352 
 735   0.0000       1.841978        50.1228 
 736   0.0000       1.848245        50.2933 
 737   0.0000       1.849780        50.3351 
 738   0.0000       1.857148        50.5356 
 739   0.0000       1.857628        50.5486 
 740   0.0000       1.863209        50.7005 
 741   0.0000       1.867164        50.8081 
 742   0.0000       1.868750        50.8513 
 743   0.0000       1.871516        50.9265 
 744   0.0000       1.873099        50.9696 
 745   0.0000       1.876541        51.0633 
 746   0.0000       1.885875        51.3173 
 747   0.0000       1.889146        51.4063 
 748   0.0000       1.891785        51.4781 
 749   0.0000       1.893200        51.5166 
 750   0.0000       1.898655        51.6650 
 751   0.0000       1.901775        51.7499 
 752   0.0000       1.903793        51.8048 
 753   0.0000       1.908699        51.9383 
 754   0.0000       1.910368        51.9838 
 755   0.0000       1.916683        52.1556 
 756   0.0000       1.918546        52.2063 
 757   0.0000       1.919822        52.2410 
 758   0.0000       1.923021        52.3281 
 759   0.0000       1.926884        52.4332 
 760   0.0000       1.931284        52.5529 
 761   0.0000       1.934706        52.6460 
 762   0.0000       1.939287        52.7707 
 763   0.0000       1.941682        52.8359 
 764   0.0000       1.947134        52.9842 
 765   0.0000       1.951082        53.0917 
 766   0.0000       1.952712        53.1360 
 767   0.0000       1.953291        53.1518 
 768   0.0000       1.956147        53.2295 
 769   0.0000       1.957330        53.2617 
 770   0.0000       1.964611        53.4598 
 771   0.0000       1.968303        53.5603 
 772   0.0000       1.968535        53.5665 
 773   0.0000       1.970502        53.6201 
 774   0.0000       1.978327        53.8330 
 775   0.0000       1.983535        53.9747 
 776   0.0000       1.983950        53.9860 
 777   0.0000       1.986247        54.0485 
 778   0.0000       1.989146        54.1274 
 779   0.0000       1.992540        54.2198 
 780   0.0000       1.995328        54.2956 
 781   0.0000       1.998155        54.3726 
 782   0.0000       1.998908        54.3931 
 783   0.0000       2.002654        54.4950 
 784   0.0000       2.003566        54.5198 
 785   0.0000       2.010772        54.7159 
 786   0.0000       2.011338        54.7313 
 787   0.0000       2.014464        54.8164 
 788   0.0000       2.017676        54.9038 
 789   0.0000       2.018319        54.9213 
 790   0.0000       2.020456        54.9794 
 791   0.0000       2.026372        55.1404 
 792   0.0000       2.030415        55.2504 
 793   0.0000       2.034210        55.3537 
 794   0.0000       2.036726        55.4221 
 795   0.0000       2.040514        55.5252 
 796   0.0000       2.041853        55.5616 
 797   0.0000       2.047720        55.7213 
 798   0.0000       2.048940        55.7545 
 799   0.0000       2.054059        55.8938 
 800   0.0000       2.056112        55.9496 
 801   0.0000       2.060379        56.0657 
 802   0.0000       2.063986        56.1639 
 803   0.0000       2.065312        56.2000 
 804   0.0000       2.067669        56.2641 
 805   0.0000       2.072698        56.4010 
 806   0.0000       2.073933        56.4346 
 807   0.0000       2.077275        56.5255 
 808   0.0000       2.079893        56.5968 
 809   0.0000       2.081737        56.6469 
 810   0.0000       2.089854        56.8678 
 811   0.0000       2.091003        56.8991 
 812   0.0000       2.092013        56.9266 
 813   0.0000       2.094640        56.9980 
 814   0.0000       2.097659        57.0802 
 815   0.0000       2.100616        57.1607 
 816   0.0000       2.104612        57.2694 
 817   0.0000       2.110631        57.4332 
 818   0.0000       2.111397        57.4540 
 819   0.0000       2.116103        57.5821 
 820   0.0000       2.118037        57.6347 
 821   0.0000       2.119577        57.6766 
 822   0.0000       2.121947        57.7411 
 823   0.0000       2.122932        57.7679 
 824   0.0000       2.128319        57.9145 
 825   0.0000       2.130845        57.9833 
 826   0.0000       2.134531        58.0835 
 827   0.0000       2.136646        58.1411 
 828   0.0000       2.138373        58.1881 
 829   0.0000       2.141510        58.2734 
 830   0.0000       2.147321        58.4316 
 831   0.0000       2.148030        58.4509 
 832   0.0000       2.149893        58.5016 
 833   0.0000       2.151440        58.5437 
 834   0.0000       2.154716        58.6328 
 835   0.0000       2.155958        58.6666 
 836   0.0000       2.161833        58.8265 
 837   0.0000       2.163060        58.8599 
 838   0.0000       2.165234        58.9190 
 839   0.0000       2.167857        58.9904 
 840   0.0000       2.171383        59.0863 
 841   0.0000       2.175440        59.1967 
 842   0.0000       2.176463        59.2246 
 843   0.0000       2.180014        59.3212 
 844   0.0000       2.184665        59.4478 
 845   0.0000       2.187348        59.5208 
 846   0.0000       2.191448        59.6323 
 847   0.0000       2.192456        59.6598 
 848   0.0000       2.194907        59.7264 
 849   0.0000       2.197710        59.8027 
 850   0.0000       2.198565        59.8260 
 851   0.0000       2.201645        59.9098 
 852   0.0000       2.205879        60.0250 
 853   0.0000       2.207774        60.0766 
 854   0.0000       2.208607        60.0993 
 855   0.0000       2.212116        60.1947 
 856   0.0000       2.217356        60.3373 
 857   0.0000       2.219320        60.3908 
 858   0.0000       2.222006        60.4639 
 859   0.0000       2.224909        60.5429 
 860   0.0000       2.227257        60.6067 
 861   0.0000       2.230618        60.6982 
 862   0.0000       2.232367        60.7458 
 863   0.0000       2.236927        60.8699 
 864   0.0000       2.237938        60.8974 
 865   0.0000       2.239114        60.9294 
 866   0.0000       2.242976        61.0345 
 867   0.0000       2.245314        61.0981 
 868   0.0000       2.248042        61.1723 
 869   0.0000       2.252637        61.2974 
 870   0.0000       2.254890        61.3587 
 871   0.0000       2.255978        61.3883 
 872   0.0000       2.259648        61.4882 
 873   0.0000       2.262590        61.5682 
 874   0.0000       2.266379        61.6713 
 875   0.0000       2.268627        61.7325 
 876   0.0000       2.271887        61.8212 
 877   0.0000       2.274984        61.9055 
 878   0.0000       2.275521        61.9201 
 879   0.0000       2.279573        62.0303 
 880   0.0000       2.282701        62.1155 
 881   0.0000       2.284014        62.1512 
 882   0.0000       2.288178        62.2645 
 883   0.0000       2.290395        62.3248 
 884   0.0000       2.293731        62.4156 
 885   0.0000       2.294272        62.4303 
 886   0.0000       2.295677        62.4686 
 887   0.0000       2.297479        62.5176 
 888   0.0000       2.301058        62.6150 
 889   0.0000       2.302625        62.6576 
 890   0.0000       2.305094        62.7248 
 891   0.0000       2.308674        62.8222 
 892   0.0000       2.309088        62.8335 
 893   0.0000       2.311364        62.8954 
 894   0.0000       2.313012        62.9403 
 895   0.0000       2.316674        63.0399 
 896   0.0000       2.320790        63.1519 
 897   0.0000       2.322113        63.1879 
 898   0.0000       2.328652        63.3659 
 899   0.0000       2.332367        63.4669 
 900   0.0000       2.332648        63.4746 
 901   0.0000       2.334198        63.5168 
 902   0.0000       2.338573        63.6358 
 903   0.0000       2.341729        63.7217 
 904   0.0000       2.343379        63.7666 
 905   0.0000       2.344228        63.7897 
 906   0.0000       2.347964        63.8914 
 907   0.0000       2.354852        64.0788 
 908   0.0000       2.355839        64.1056 
 909   0.0000       2.357947        64.1630 
 910   0.0000       2.362349        64.2828 
 911   0.0000       2.364370        64.3378 
 912   0.0000       2.368965        64.4628 
 913   0.0000       2.370025        64.4917 
 914   0.0000       2.372198        64.5508 
 915   0.0000       2.377650        64.6992 
 916   0.0000       2.378862        64.7321 
 917   0.0000       2.384164        64.8764 
 918   0.0000       2.384739        64.8920 
 919   0.0000       2.386707        64.9456 
 920   0.0000       2.389336        65.0171 
 921   0.0000       2.390512        65.0491 
 922   0.0000       2.398147        65.2569 
 923   0.0000       2.401397        65.3453 
 924   0.0000       2.405559        65.4586 
 925   0.0000       2.406843        65.4935 
 926   0.0000       2.409997        65.5793 
 927   0.0000       2.412557        65.6490 
 928   0.0000       2.414453        65.7006 
 929   0.0000       2.417929        65.7952 
 930   0.0000       2.419958        65.8504 
 931   0.0000       2.423760        65.9539 
 932   0.0000       2.424936        65.9859 
 933   0.0000       2.430116        66.1268 
 934   0.0000       2.435277        66.2673 
 935   0.0000       2.437633        66.3314 
 936   0.0000       2.441199        66.4284 
 937   0.0000       2.443924        66.5025 
 938   0.0000       2.444710        66.5239 
 939   0.0000       2.447198        66.5916 
 940   0.0000       2.452049        66.7236 
 941   0.0000       2.455605        66.8204 
 942   0.0000       2.458954        66.9115 
 943   0.0000       2.461031        66.9681 
 944   0.0000       2.463821        67.0440 
 945   0.0000       2.468259        67.1647 
 946   0.0000       2.472693        67.2854 
 947   0.0000       2.476343        67.3847 
 948   0.0000       2.479333        67.4661 
 949   0.0000       2.481951        67.5373 
 950   0.0000       2.485088        67.6227 
 951   0.0000       2.486453        67.6598 
 952   0.0000       2.487976        67.7013 
 953   0.0000       2.490320        67.7651 
 954   0.0000       2.492342        67.8201 
 955   0.0000       2.494389        67.8758 
 956   0.0000       2.497007        67.9470 
 957   0.0000       2.500781        68.0497 
 958   0.0000       2.503814        68.1322 
 959   0.0000       2.507163        68.2234 
 960   0.0000       2.511250        68.3346 
 961   0.0000       2.513320        68.3909 
 962   0.0000       2.517309        68.4995 
 963   0.0000       2.520058        68.5743 
 964   0.0000       2.522493        68.6405 
 965   0.0000       2.524477        68.6945 
 966   0.0000       2.526905        68.7606 
 967   0.0000       2.527869        68.7868 
 968   0.0000       2.531165        68.8765 
 969   0.0000       2.531824        68.8944 
 970   0.0000       2.534840        68.9765 
 971   0.0000       2.538024        69.0631 
 972   0.0000       2.540408        69.1280 
 973   0.0000       2.545365        69.2629 
 974   0.0000       2.552806        69.4654 
 975   0.0000       2.555954        69.5510 
 976   0.0000       2.558327        69.6156 
 977   0.0000       2.561933        69.7138 
 978   0.0000       2.562541        69.7303 
 979   0.0000       2.566904        69.8490 
 980   0.0000       2.568838        69.9016 
 981   0.0000       2.572064        69.9894 
 982   0.0000       2.574072        70.0441 
 983   0.0000       2.576494        70.1100 
 984   0.0000       2.579144        70.1821 
 985   0.0000       2.581372        70.2427 
 986   0.0000       2.588558        70.4382 
 987   0.0000       2.592744        70.5522 
 988   0.0000       2.595178        70.6184 
 989   0.0000       2.597520        70.6821 
 990   0.0000       2.601482        70.7899 
 991   0.0000       2.603432        70.8430 
 992   0.0000       2.606140        70.9167 
 993   0.0000       2.608016        70.9677 
 994   0.0000       2.610598        71.0380 
 995   0.0000       2.613212        71.1091 
 996   0.0000       2.617229        71.2184 
 997   0.0000       2.620122        71.2971 
 998   0.0000       2.622808        71.3702 
 999   0.0000       2.624152        71.4068 
 1000   0.0000       2.627649        71.5020 
 1001   0.0000       2.630376        71.5762 
 1002   0.0000       2.632994        71.6474 
 1003   0.0000       2.636335        71.7383 
 1004   0.0000       2.640369        71.8481 
 1005   0.0000       2.641246        71.8720 
 1006   0.0000       2.644484        71.9601 
 1007   0.0000       2.648353        72.0654 
 1008   0.0000       2.651987        72.1642 
 1009   0.0000       2.656627        72.2905 
 1010   0.0000       2.657045        72.3019 
 1011   0.0000       2.659823        72.3775 
 1012   0.0000       2.665263        72.5255 
 1013   0.0000       2.667613        72.5894 
 1014   0.0000       2.668590        72.6160 
 1015   0.0000       2.671070        72.6835 
 1016   0.0000       2.671884        72.7057 
 1017   0.0000       2.674106        72.7661 
 1018   0.0000       2.680280        72.9341 
 1019   0.0000       2.682130        72.9845 
 1020   0.0000       2.683636        73.0255 
 1021   0.0000       2.687336        73.1261 
 1022   0.0000       2.690089        73.2010 
 1023   0.0000       2.692818        73.2753 
 1024   0.0000       2.696581        73.3777 
 1025   0.0000       2.699465        73.4562 
 1026   0.0000       2.701716        73.5174 
 1027   0.0000       2.704734        73.5996 
 1028   0.0000       2.706130        73.6375 
 1029   0.0000       2.709757        73.7362 
 1030   0.0000       2.712858        73.8206 
 1031   0.0000       2.714093        73.8542 
 1032   0.0000       2.715819        73.9012 
 1033   0.0000       2.717199        73.9387 
 1034   0.0000       2.726118        74.1814 
 1035   0.0000       2.729429        74.2715 
 1036   0.0000       2.731503        74.3280 
 1037   0.0000       2.733676        74.3871 
 1038   0.0000       2.735872        74.4469 
 1039   0.0000       2.739000        74.5320 
 1040   0.0000       2.741968        74.6127 
 1041   0.0000       2.742194        74.6189 
 1042   0.0000       2.745471        74.7081 
 1043   0.0000       2.748996        74.8040 
 1044   0.0000       2.751127        74.8620 
 1045   0.0000       2.752413        74.8970 
 1046   0.0000       2.754502        74.9538 
 1047   0.0000       2.758652        75.0667 
 1048   0.0000       2.764008        75.2125 
 1049   0.0000       2.766001        75.2667 
 1050   0.0000       2.767641        75.3113 
 1051   0.0000       2.770138        75.3793 
 1052   0.0000       2.774517        75.4984 
 1053   0.0000       2.777437        75.5779 
 1054   0.0000       2.782472        75.7149 
 1055   0.0000       2.783131        75.7329 
 1056   0.0000       2.785676        75.8021 
 1057   0.0000       2.789022        75.8932 
 1058   0.0000       2.792967        76.0005 
 1059   0.0000       2.796833        76.1057 
 1060   0.0000       2.799121        76.1679 
 1061   0.0000       2.800882        76.2159 
 1062   0.0000       2.804933        76.3261 
 1063   0.0000       2.806356        76.3648 
 1064   0.0000       2.810764        76.4848 
 1065   0.0000       2.814509        76.5867 
 1066   0.0000       2.817596        76.6707 
 1067   0.0000       2.821307        76.7717 
 1068   0.0000       2.822829        76.8131 
 1069   0.0000       2.824732        76.8649 
 1070   0.0000       2.827248        76.9333 
 1071   0.0000       2.828935        76.9792 
 1072   0.0000       2.831673        77.0537 
 1073   0.0000       2.835281        77.1519 
 1074   0.0000       2.837808        77.2207 
 1075   0.0000       2.840143        77.2842 
 1076   0.0000       2.844053        77.3906 
 1077   0.0000       2.847098        77.4735 
 1078   0.0000       2.847732        77.4907 
 1079   0.0000       2.851964        77.6059 
 1080   0.0000       2.853259        77.6411 
 1081   0.0000       2.854972        77.6877 
 1082   0.0000       2.858090        77.7726 
 1083   0.0000       2.864494        77.9468 
 1084   0.0000       2.865969        77.9870 
 1085   0.0000       2.868188        78.0474 
 1086   0.0000       2.871958        78.1500 
 1087   0.0000       2.875979        78.2594 
 1088   0.0000       2.877808        78.3091 
 1089   0.0000       2.879138        78.3453 
 1090   0.0000       2.882127        78.4267 
 1091   0.0000       2.884416        78.4890 
 1092   0.0000       2.890620        78.6578 
 1093   0.0000       2.891904        78.6927 
 1094   0.0000       2.894154        78.7539 
 1095   0.0000       2.896904        78.8288 
 1096   0.0000       2.901460        78.9527 
 1097   0.0000       2.902943        78.9931 
 1098   0.0000       2.906064        79.0780 
 1099   0.0000       2.909496        79.1714 
 1100   0.0000       2.911841        79.2352 
 1101   0.0000       2.917046        79.3769 
 1102   0.0000       2.917981        79.4023 
 1103   0.0000       2.919128        79.4335 
 1104   0.0000       2.924110        79.5691 
 1105   0.0000       2.928234        79.6813 
 1106   0.0000       2.930073        79.7313 
 1107   0.0000       2.932238        79.7903 
 1108   0.0000       2.935966        79.8917 
 1109   0.0000       2.937449        79.9321 
 1110   0.0000       2.939933        79.9997 
 1111   0.0000       2.942614        80.0726 
 1112   0.0000       2.947041        80.1931 
 1113   0.0000       2.947610        80.2085 
 1114   0.0000       2.949482        80.2595 
 1115   0.0000       2.955666        80.4278 
 1116   0.0000       2.957571        80.4796 
 1117   0.0000       2.960707        80.5649 
 1118   0.0000       2.962444        80.6122 
 1119   0.0000       2.968828        80.7859 
 1120   0.0000       2.971336        80.8542 
 1121   0.0000       2.974983        80.9534 
 1122   0.0000       2.976008        80.9813 
 1123   0.0000       2.979350        81.0722 
 1124   0.0000       2.981541        81.1319 
 1125   0.0000       2.987967        81.3067 
 1126   0.0000       2.989325        81.3437 
 1127   0.0000       2.991127        81.3927 
 1128   0.0000       2.996633        81.5425 
 1129   0.0000       2.998506        81.5935 
 1130   0.0000       3.001771        81.6823 
 1131   0.0000       3.005991        81.7972 
 1132   0.0000       3.007605        81.8411 
 1133   0.0000       3.013383        81.9983 
 1134   0.0000       3.014995        82.0422 
 1135   0.0000       3.015908        82.0670 
 1136   0.0000       3.020195        82.1837 
 1137   0.0000       3.023898        82.2845 
 1138   0.0000       3.028492        82.4095 
 1139   0.0000       3.028881        82.4200 
 1140   0.0000       3.033089        82.5346 
 1141   0.0000       3.035185        82.5916 
 1142   0.0000       3.037997        82.6681 
 1143   0.0000       3.042218        82.7830 
 1144   0.0000       3.044869        82.8551 
 1145   0.0000       3.047500        82.9267 
 1146   0.0000       3.049772        82.9885 
 1147   0.0000       3.055582        83.1466 
 1148   0.0000       3.058174        83.2172 
 1149   0.0000       3.063617        83.3652 
 1150   0.0000       3.067895        83.4817 
 1151   0.0000       3.067968        83.4837 
 1152   0.0000       3.071105        83.5690 
 1153   0.0000       3.074413        83.6590 
 1154   0.0000       3.079234        83.7902 
 1155   0.0000       3.082388        83.8761 
 1156   0.0000       3.087709        84.0208 
 1157   0.0000       3.090180        84.0881 
 1158   0.0000       3.091496        84.1239 
 1159   0.0000       3.093925        84.1900 
 1160   0.0000       3.095570        84.2347 
 1161   0.0000       3.098734        84.3208 
 1162   0.0000       3.102263        84.4169 
 1163   0.0000       3.104798        84.4858 
 1164   0.0000       3.107988        84.5726 
 1165   0.0000       3.113638        84.7264 
 1166   0.0000       3.117001        84.8179 
 1167   0.0000       3.117401        84.8288 
 1168   0.0000       3.121895        84.9511 
 1169   0.0000       3.125021        85.0361 
 1170   0.0000       3.127211        85.0957 
 1171   0.0000       3.132541        85.2408 
 1172   0.0000       3.134601        85.2968 
 1173   0.0000       3.138287        85.3971 
 1174   0.0000       3.143428        85.5370 
 1175   0.0000       3.146050        85.6084 
 1176   0.0000       3.151473        85.7559 
 1177   0.0000       3.153700        85.8165 
 1178   0.0000       3.159457        85.9732 
 1179   0.0000       3.165585        86.1400 
 1180   0.0000       3.167932        86.2038 
 1181   0.0000       3.169344        86.2422 
 1182   0.0000       3.170284        86.2678 
 1183   0.0000       3.175655        86.4140 
 1184   0.0000       3.177623        86.4675 
 1185   0.0000       3.181768        86.5803 
 1186   0.0000       3.185902        86.6928 
 1187   0.0000       3.188236        86.7563 
 1188   0.0000       3.192300        86.8669 
 1189   0.0000       3.197794        87.0164 
 1190   0.0000       3.201071        87.1056 
 1191   0.0000       3.204338        87.1945 
 1192   0.0000       3.205581        87.2283 
 1193   0.0000       3.211228        87.3820 
 1194   0.0000       3.213668        87.4483 
 1195   0.0000       3.216244        87.5185 
 1196   0.0000       3.219947        87.6192 
 1197   0.0000       3.224698        87.7485 
 1198   0.0000       3.234240        88.0082 
 1199   0.0000       3.238464        88.1231 
 1200   0.0000       3.242583        88.2352 
 1201   0.0000       3.248304        88.3909 
 1202   0.0000       3.251244        88.4708 
 1203   0.0000       3.256758        88.6209 
 1204   0.0000       3.260289        88.7170 
 1205   0.0000       3.266112        88.8754 
 1206   0.0000       3.267160        88.9039 
 1207   0.0000       3.271536        89.0230 
 1208   0.0000       3.273354        89.0725 
 1209   0.0000       3.274832        89.1127 
 1210   0.0000       3.276559        89.1597 
 1211   0.0000       3.282195        89.3131 
 1212   0.0000       3.287111        89.4468 
 1213   0.0000       3.292106        89.5827 
 1214   0.0000       3.297220        89.7219 
 1215   0.0000       3.300499        89.8111 
 1216   0.0000       3.302444        89.8641 
 1217   0.0000       3.307641        90.0055 
 1218   0.0000       3.313795        90.1730 
 1219   0.0000       3.315898        90.2302 
 1220   0.0000       3.322358        90.4060 
 1221   0.0000       3.327201        90.5377 
 1222   0.0000       3.329526        90.6010 
 1223   0.0000       3.331059        90.6427 
 1224   0.0000       3.336823        90.7996 
 1225   0.0000       3.339622        90.8757 
 1226   0.0000       3.344853        91.0181 
 1227   0.0000       3.347735        91.0965 
 1228   0.0000       3.351560        91.2006 
 1229   0.0000       3.354605        91.2834 
 1230   0.0000       3.357180        91.3535 
 1231   0.0000       3.361946        91.4832 
 1232   0.0000       3.368026        91.6486 
 1233   0.0000       3.375264        91.8456 
 1234   0.0000       3.376118        91.8688 
 1235   0.0000       3.380127        91.9779 
 1236   0.0000       3.385282        92.1182 
 1237   0.0000       3.387139        92.1688 
 1238   0.0000       3.392620        92.3179 
 1239   0.0000       3.394366        92.3654 
 1240   0.0000       3.396233        92.4162 
 1241   0.0000       3.402065        92.5749 
 1242   0.0000       3.405002        92.6548 
 1243   0.0000       3.409534        92.7781 
 1244   0.0000       3.412355        92.8549 
 1245   0.0000       3.417893        93.0056 
 1246   0.0000       3.423436        93.1564 
 1247   0.0000       3.426938        93.2517 
 1248   0.0000       3.428252        93.2875 
 1249   0.0000       3.431367        93.3722 
 1250   0.0000       3.438561        93.5680 
 1251   0.0000       3.440561        93.6224 
 1252   0.0000       3.445733        93.7632 
 1253   0.0000       3.450036        93.8803 
 1254   0.0000       3.452808        93.9557 
 1255   0.0000       3.457879        94.0937 
 1256   0.0000       3.459332        94.1332 
 1257   0.0000       3.466883        94.3387 
 1258   0.0000       3.467742        94.3621 
 1259   0.0000       3.471127        94.4542 
 1260   0.0000       3.472873        94.5017 
 1261   0.0000       3.476441        94.5988 
 1262   0.0000       3.479236        94.6748 
 1263   0.0000       3.482950        94.7759 
 1264   0.0000       3.486662        94.8769 
 1265   0.0000       3.490787        94.9891 
 1266   0.0000       3.491896        95.0193 
 1267   0.0000       3.496129        95.1345 
 1268   0.0000       3.502027        95.2950 
 1269   0.0000       3.506636        95.4204 
 1270   0.0000       3.508247        95.4643 
 1271   0.0000       3.511326        95.5480 
 1272   0.0000       3.515447        95.6602 
 1273   0.0000       3.519137        95.7606 
 1274   0.0000       3.521293        95.8192 
 1275   0.0000       3.523768        95.8866 
 1276   0.0000       3.526973        95.9738 
 1277   0.0000       3.531171        96.0881 
 1278   0.0000       3.535503        96.2059 
 1279   0.0000       3.537661        96.2646 
 1280   0.0000       3.541240        96.3620 
 1281   0.0000       3.543854        96.4332 
 1282   0.0000       3.546389        96.5021 
 1283   0.0000       3.551027        96.6283 
 1284   0.0000       3.551668        96.6458 
 1285   0.0000       3.555265        96.7437 
 1286   0.0000       3.560807        96.8945 
 1287   0.0000       3.564259        96.9884 
 1288   0.0000       3.565447        97.0207 
 1289   0.0000       3.572103        97.2019 
 1290   0.0000       3.573801        97.2481 
 1291   0.0000       3.575658        97.2986 
 1292   0.0000       3.577336        97.3443 
 1293   0.0000       3.581582        97.4598 
 1294   0.0000       3.587540        97.6219 
 1295   0.0000       3.589351        97.6712 
 1296   0.0000       3.593454        97.7828 
 1297   0.0000       3.597093        97.8819 
 1298   0.0000       3.598583        97.9224 
 1299   0.0000       3.599115        97.9369 
 1300   0.0000       3.602446        98.0275 
 1301   0.0000       3.607471        98.1643 
 1302   0.0000       3.610452        98.2454 
 1303   0.0000       3.613668        98.3329 
 1304   0.0000       3.617456        98.4360 
 1305   0.0000       3.620890        98.5294 
 1306   0.0000       3.625724        98.6610 
 1307   0.0000       3.628963        98.7491 
 1308   0.0000       3.632137        98.8355 
 1309   0.0000       3.636660        98.9586 
 1310   0.0000       3.639692        99.0411 
 1311   0.0000       3.644463        99.1709 
 1312   0.0000       3.650451        99.3338 
 1313   0.0000       3.653482        99.4163 
 1314   0.0000       3.655965        99.4839 
 1315   0.0000       3.660236        99.6001 
 1316   0.0000       3.665769        99.7506 
 1317   0.0000       3.669175        99.8433 
 1318   0.0000       3.672977        99.9468 
 1319   0.0000       3.675599       100.0181 
 1320   0.0000       3.677548       100.0712 
 1321   0.0000       3.683411       100.2307 
 1322   0.0000       3.689627       100.3999 
 1323   0.0000       3.693410       100.5028 
 1324   0.0000       3.696027       100.5740 
 1325   0.0000       3.702469       100.7493 
 1326   0.0000       3.705213       100.8240 
 1327   0.0000       3.706384       100.8558 
 1328   0.0000       3.710411       100.9654 
 1329   0.0000       3.717033       101.1456 
 1330   0.0000       3.718571       101.1875 
 1331   0.0000       3.724422       101.3467 
 1332   0.0000       3.727114       101.4199 
 1333   0.0000       3.730898       101.5229 
 1334   0.0000       3.735586       101.6505 
 1335   0.0000       3.741603       101.8142 
 1336   0.0000       3.750363       102.0526 
 1337   0.0000       3.751597       102.0861 
 1338   0.0000       3.757227       102.2393 
 1339   0.0000       3.760682       102.3334 
 1340   0.0000       3.763060       102.3981 
 1341   0.0000       3.770244       102.5936 
 1342   0.0000       3.778335       102.8137 
 1343   0.0000       3.780881       102.8830 
 1344   0.0000       3.784059       102.9695 
 1345   0.0000       3.785707       103.0143 
 1346   0.0000       3.789651       103.1217 
 1347   0.0000       3.793284       103.2205 
 1348   0.0000       3.793907       103.2374 
 1349   0.0000       3.802584       103.4736 
 1350   0.0000       3.807634       103.6110 
 1351   0.0000       3.808272       103.6284 
 1352   0.0000       3.813947       103.7828 
 1353   0.0000       3.823736       104.0491 
 1354   0.0000       3.829492       104.2058 
 1355   0.0000       3.833310       104.3097 
 1356   0.0000       3.836710       104.4022 
 1357   0.0000       3.847371       104.6923 
 1358   0.0000       3.849356       104.7463 
 1359   0.0000       3.853819       104.8678 
 1360   0.0000       3.856799       104.9488 
 1361   0.0000       3.864488       105.1581 
 1362   0.0000       3.868634       105.2709 
 1363   0.0000       3.870025       105.3087 
 1364   0.0000       3.878670       105.5440 
 1365   0.0000       3.885061       105.7179 
 1366   0.0000       3.887174       105.7754 
 1367   0.0000       3.891046       105.8807 
 1368   0.0000       3.897043       106.0439 
 1369   0.0000       3.904401       106.2441 
 1370   0.0000       3.909211       106.3750 
 1371   0.0000       3.909985       106.3961 
 1372   0.0000       3.916713       106.5792 
 1373   0.0000       3.922874       106.7468 
 1374   0.0000       3.924030       106.7783 
 1375   0.0000       3.927017       106.8596 
 1376   0.0000       3.932065       106.9969 
 1377   0.0000       3.937949       107.1570 
 1378   0.0000       3.939061       107.1873 
 1379   0.0000       3.946135       107.3798 
 1380   0.0000       3.950620       107.5018 
 1381   0.0000       3.958107       107.7056 
 1382   0.0000       3.959751       107.7503 
 1383   0.0000       3.962374       107.8217 
 1384   0.0000       3.966664       107.9384 
 1385   0.0000       3.971168       108.0610 
 1386   0.0000       3.977084       108.2220 
 1387   0.0000       3.984174       108.4149 
 1388   0.0000       3.987512       108.5057 
 1389   0.0000       3.991985       108.6274 
 1390   0.0000       3.993311       108.6635 
 1391   0.0000       3.999935       108.8438 
 1392   0.0000       4.005232       108.9879 
 1393   0.0000       4.008697       109.0822 
 1394   0.0000       4.011437       109.1567 
 1395   0.0000       4.015408       109.2648 
 1396   0.0000       4.016949       109.3068 
 1397   0.0000       4.026980       109.5797 
 1398   0.0000       4.027787       109.6016 
 1399   0.0000       4.033241       109.7501 
 1400   0.0000       4.036641       109.8426 
 1401   0.0000       4.037945       109.8781 
 1402   0.0000       4.044748       110.0632 
 1403   0.0000       4.048438       110.1636 
 1404   0.0000       4.052787       110.2819 
 1405   0.0000       4.056748       110.3897 
 1406   0.0000       4.058452       110.4361 
 1407   0.0000       4.062949       110.5585 
 1408   0.0000       4.069094       110.7257 
 1409   0.0000       4.071693       110.7964 
 1410   0.0000       4.076867       110.9372 
 1411   0.0000       4.082019       111.0774 
 1412   0.0000       4.087623       111.2299 
 1413   0.0000       4.089579       111.2831 
 1414   0.0000       4.095916       111.4555 
 1415   0.0000       4.103664       111.6664 
 1416   0.0000       4.105617       111.7195 
 1417   0.0000       4.113139       111.9242 
 1418   0.0000       4.116883       112.0261 
 1419   0.0000       4.122061       112.1670 
 1420   0.0000       4.124346       112.2292 
 1421   0.0000       4.136006       112.5464 
 1422   0.0000       4.138048       112.6020 
 1423   0.0000       4.141596       112.6985 
 1424   0.0000       4.142505       112.7233 
 1425   0.0000       4.150978       112.9539 
 1426   0.0000       4.159825       113.1946 
 1427   0.0000       4.165136       113.3391 
 1428   0.0000       4.166829       113.3852 
 1429   0.0000       4.176122       113.6381 
 1430   0.0000       4.178317       113.6978 
 1431   0.0000       4.185088       113.8820 
 1432   0.0000       4.190245       114.0224 
 1433   0.0000       4.198848       114.2565 
 1434   0.0000       4.201051       114.3164 
 1435   0.0000       4.206877       114.4750 
 1436   0.0000       4.211919       114.6121 
 1437   0.0000       4.215968       114.7223 
 1438   0.0000       4.222372       114.8966 
 1439   0.0000       4.230329       115.1131 
 1440   0.0000       4.232053       115.1600 
 1441   0.0000       4.235834       115.2629 
 1442   0.0000       4.246099       115.5422 
 1443   0.0000       4.250944       115.6741 
 1444   0.0000       4.257040       115.8399 
 1445   0.0000       4.260200       115.9259 
 1446   0.0000       4.271953       116.2458 
 1447   0.0000       4.279501       116.4512 
 1448   0.0000       4.280651       116.4824 
 1449   0.0000       4.285402       116.6117 
 1450   0.0000       4.291842       116.7870 
 1451   0.0000       4.301793       117.0577 
 1452   0.0000       4.315855       117.4404 
 1453   0.0000       4.320888       117.5773 
 1454   0.0000       4.324272       117.6694 
 1455   0.0000       4.338048       118.0443 
 1456   0.0000       4.341912       118.1494 
 1457   0.0000       4.348343       118.3244 
 1458   0.0000       4.351295       118.4047 
 1459   0.0000       4.376124       119.0804 
 1460   0.0000       4.379345       119.1680 
 1461   0.0000       4.382858       119.2636 
 1462   0.0000       4.392776       119.5335 
 1463   0.0000       4.403574       119.8274 
 1464   0.0000       4.408045       119.9490 
 1465   0.0000       4.410447       120.0144 
 1466   0.0000       4.425401       120.4213 
 1467   0.0000       4.432180       120.6058 
 1468   0.0000       4.443160       120.9045 
 1469   0.0000       4.455374       121.2369 
 1470   0.0000       4.459021       121.3361 
 1471   0.0000       4.472122       121.6926 
 1472   0.0000       4.480984       121.9338 
 1473   0.0000       4.492270       122.2409 
 1474   0.0000       4.494198       122.2933 
 1475   0.0000       4.503545       122.5477 
 1476   0.0000       4.508751       122.6893 
 1477   0.0000       4.517314       122.9224 
 1478   0.0000       4.523384       123.0875 
 1479   0.0000       4.530355       123.2772 
 1480   0.0000       4.539498       123.5260 
 1481   0.0000       4.549062       123.7863 
 1482   0.0000       4.559159       124.0610 
 1483   0.0000       4.566467       124.2599 
 1484   0.0000       4.573251       124.4445 
 1485   0.0000       4.579879       124.6249 
 1486   0.0000       4.584128       124.7405 
 1487   0.0000       4.589375       124.8833 
 1488   0.0000       4.593979       125.0085 
 1489   0.0000       4.611591       125.4878 
 1490   0.0000       4.614395       125.5641 
 1491   0.0000       4.621777       125.7649 
 1492   0.0000       4.625047       125.8539 
 1493   0.0000       4.636819       126.1743 
 1494   0.0000       4.642300       126.3234 
 1495   0.0000       4.647407       126.4624 
 1496   0.0000       4.661938       126.8578 
 1497   0.0000       4.676979       127.2671 
 1498   0.0000       4.679827       127.3446 
 1499   0.0000       4.682982       127.4304 
 1500   0.0000       4.692298       127.6839 
 1501   0.0000       4.695372       127.7676 
 1502   0.0000       4.701031       127.9216 
 1503   0.0000       4.710464       128.1782 
 1504   0.0000       4.716062       128.3306 
 1505   0.0000       4.734693       128.8376 
 1506   0.0000       4.740586       128.9979 
 1507   0.0000       4.751190       129.2865 
 1508   0.0000       4.761480       129.5665 
 1509   0.0000       4.762183       129.5856 
 1510   0.0000       4.773838       129.9027 
 1511   0.0000       4.783633       130.1693 
 1512   0.0000       4.797978       130.5596 
 1513   0.0000       4.806412       130.7891 
 1514   0.0000       4.808753       130.8528 
 1515   0.0000       4.824395       131.2785 
 1516   0.0000       4.826006       131.3223 
 1517   0.0000       4.832209       131.4911 
 1518   0.0000       4.836894       131.6186 
 1519   0.0000       4.843726       131.8045 
 1520   0.0000       4.849723       131.9677 
 1521   0.0000       4.855486       132.1245 
 1522   0.0000       4.864677       132.3746 
 1523   0.0000       4.882793       132.8676 
 1524   0.0000       4.891551       133.1059 
 1525   0.0000       4.902006       133.3904 
 1526   0.0000       4.909253       133.5876 
 1527   0.0000       4.924755       134.0094 
 1528   0.0000       4.926096       134.0459 
 1529   0.0000       4.930899       134.1766 
 1530   0.0000       4.948643       134.6594 
 1531   0.0000       4.956375       134.8698 
 1532   0.0000       4.962193       135.0281 
 1533   0.0000       4.968325       135.1950 
 1534   0.0000       4.976046       135.4051 
 1535   0.0000       4.986510       135.6898 
 1536   0.0000       4.989899       135.7820 
 1537   0.0000       4.991134       135.8157 
 1538   0.0000       5.001092       136.0866 
 1539   0.0000       5.003383       136.1490 
 1540   0.0000       5.010857       136.3523 
 1541   0.0000       5.021681       136.6469 
 1542   0.0000       5.025466       136.7499 
 1543   0.0000       5.029255       136.8530 
 1544   0.0000       5.031474       136.9134 
 1545   0.0000       5.041452       137.1849 
 1546   0.0000       5.043827       137.2495 
 1547   0.0000       5.052174       137.4766 
 1548   0.0000       5.059073       137.6644 
 1549   0.0000       5.075671       138.1160 
 1550   0.0000       5.080601       138.2502 
 1551   0.0000       5.090066       138.5077 
 1552   0.0000       5.097111       138.6994 
 1553   0.0000       5.102217       138.8384 
 1554   0.0000       5.109084       139.0253 
 1555   0.0000       5.116379       139.2237 
 1556   0.0000       5.124058       139.4327 
 1557   0.0000       5.138767       139.8330 
 1558   0.0000       5.150794       140.1602 
 1559   0.0000       5.157473       140.3420 
 1560   0.0000       5.159125       140.3869 
 1561   0.0000       5.162052       140.4666 
 1562   0.0000       5.164587       140.5356 
 1563   0.0000       5.174508       140.8055 
 1564   0.0000       5.178805       140.9224 
 1565   0.0000       5.185837       141.1138 
 1566   0.0000       5.193395       141.3195 
 1567   0.0000       5.198072       141.4467 
 1568   0.0000       5.207745       141.7099 
 1569   0.0000       5.214843       141.9031 
 1570   0.0000       5.216901       141.9591 
 1571   0.0000       5.217517       141.9759 
 1572   0.0000       5.228128       142.2646 
 1573   0.0000       5.236708       142.4981 
 1574   0.0000       5.238393       142.5439 
 1575   0.0000       5.239998       142.5876 
 1576   0.0000       5.242907       142.6668 
 1577   0.0000       5.249268       142.8399 
 1578   0.0000       5.251285       142.8947 
 1579   0.0000       5.259426       143.1163 
 1580   0.0000       5.264565       143.2561 
 1581   0.0000       5.271514       143.4452 
 1582   0.0000       5.272316       143.4670 
 1583   0.0000       5.276666       143.5854 
 1584   0.0000       5.286240       143.8459 
 1585   0.0000       5.290196       143.9535 
 1586   0.0000       5.294842       144.0800 
 1587   0.0000       5.305309       144.3648 
 1588   0.0000       5.307781       144.4321 
 1589   0.0000       5.312276       144.5544 
 1590   0.0000       5.326227       144.9340 
 1591   0.0000       5.329633       145.0267 
 1592   0.0000       5.333494       145.1318 
 1593   0.0000       5.335129       145.1763 
 1594   0.0000       5.341718       145.3555 
 1595   0.0000       5.345510       145.4587 
 1596   0.0000       5.347734       145.5192 
 1597   0.0000       5.357702       145.7905 
 1598   0.0000       5.364328       145.9708 
 1599   0.0000       5.368178       146.0755 
 1600   0.0000       5.373471       146.2196 
 1601   0.0000       5.379474       146.3829 
 1602   0.0000       5.382435       146.4635 
 1603   0.0000       5.387400       146.5986 
 1604   0.0000       5.393071       146.7529 
 1605   0.0000       5.401463       146.9813 
 1606   0.0000       5.405558       147.0927 
 1607   0.0000       5.409262       147.1935 
 1608   0.0000       5.417942       147.4297 
 1609   0.0000       5.421978       147.5395 
 1610   0.0000       5.426321       147.6577 
 1611   0.0000       5.430435       147.7696 
 1612   0.0000       5.440061       148.0316 
 1613   0.0000       5.445168       148.1706 
 1614   0.0000       5.448859       148.2710 
 1615   0.0000       5.460742       148.5943 
 1616   0.0000       5.466860       148.7608 
 1617   0.0000       5.470088       148.8487 
 1618   0.0000       5.472685       148.9193 
 1619   0.0000       5.476763       149.0303 
 1620   0.0000       5.487197       149.3142 
 1621   0.0000       5.491745       149.4380 
 1622   0.0000       5.496162       149.5582 
 1623   0.0000       5.502153       149.7212 
 1624   0.0000       5.506786       149.8473 
 1625   0.0000       5.510172       149.9394 
 1626   0.0000       5.519018       150.1801 
 1627   0.0000       5.525070       150.3448 
 1628   0.0000       5.527111       150.4003 
 1629   0.0000       5.532014       150.5338 
 1630   0.0000       5.538701       150.7157 
 1631   0.0000       5.545012       150.8874 
 1632   0.0000       5.551363       151.0603 
 1633   0.0000       5.552348       151.0871 
 1634   0.0000       5.559817       151.2903 
 1635   0.0000       5.562842       151.3726 
 1636   0.0000       5.567695       151.5047 
 1637   0.0000       5.571928       151.6199 
 1638   0.0000       5.572498       151.6354 
 1639   0.0000       5.576609       151.7472 
 1640   0.0000       5.578277       151.7926 
 1641   0.0000       5.580703       151.8586 
 1642   0.0000       5.585700       151.9946 
 1643   0.0000       5.591825       152.1613 
 1644   0.0000       5.592750       152.1865 
 1645   0.0000       5.599963       152.3828 
 1646   0.0000       5.605068       152.5217 
 1647   0.0000       5.606216       152.5529 
 1648   0.0000       5.608478       152.6145 
 1649   0.0000       5.611539       152.6977 
 1650   0.0000       5.614190       152.7699 
 1651   0.0000       5.619333       152.9098 
 1652   0.0000       5.622013       152.9827 
 1653   0.0000       5.625320       153.0727 
 1654   0.0000       5.630019       153.2006 
 1655   0.0000       5.631551       153.2423 
 1656   0.0000       5.638895       153.4421 
 1657   0.0000       5.640878       153.4961 
 1658   0.0000       5.645574       153.6239 
 1659   0.0000       5.653179       153.8308 
 1660   0.0000       5.662984       154.0976 
 1661   0.0000       5.664411       154.1365 
 1662   0.0000       5.666594       154.1959 
 1663   0.0000       5.670424       154.3001 
 1664   0.0000       5.673002       154.3702 
 1665   0.0000       5.676763       154.4726 
 1666   0.0000       5.681133       154.5915 
 1667   0.0000       5.684625       154.6865 
 1668   0.0000       5.690962       154.8590 
 1669   0.0000       5.696809       155.0181 
 1670   0.0000       5.699233       155.0840 
 1671   0.0000       5.701829       155.1546 
 1672   0.0000       5.705345       155.2503 
 1673   0.0000       5.713711       155.4780 
 1674   0.0000       5.718334       155.6038 
 1675   0.0000       5.719341       155.6312 
 1676   0.0000       5.723468       155.7435 
 1677   0.0000       5.728131       155.8704 
 1678   0.0000       5.731599       155.9647 
 1679   0.0000       5.735252       156.0642 
 1680   0.0000       5.740795       156.2150 
 1681   0.0000       5.750874       156.4893 
 1682   0.0000       5.753634       156.5643 
 1683   0.0000       5.766868       156.9245 
 1684   0.0000       5.769195       156.9878 
 1685   0.0000       5.775238       157.1522 
 1686   0.0000       5.780714       157.3012 
 1687   0.0000       5.782608       157.3528 
 1688   0.0000       5.786218       157.4510 
 1689   0.0000       5.792474       157.6212 
 1690   0.0000       5.793979       157.6622 
 1691   0.0000       5.796513       157.7311 
 1692   0.0000       5.803392       157.9183 
 1693   0.0000       5.811744       158.1456 
 1694   0.0000       5.813267       158.1871 
 1695   0.0000       5.818207       158.3215 
 1696   0.0000       5.825177       158.5111 
 1697   0.0000       5.827623       158.5777 
 1698   0.0000       5.831495       158.6830 
 1699   0.0000       5.838011       158.8603 
 1700   0.0000       5.839198       158.8927 
 1701   0.0000       5.846021       159.0783 
 1702   0.0000       5.852123       159.2444 
 1703   0.0000       5.854690       159.3142 
 1704   0.0000       5.858770       159.4252 
 1705   0.0000       5.865100       159.5975 
 1706   0.0000       5.866882       159.6460 
 1707   0.0000       5.869852       159.7268 
 1708   0.0000       5.874830       159.8622 
 1709   0.0000       5.880360       160.0127 
 1710   0.0000       5.882604       160.0738 
 1711   0.0000       5.886353       160.1758 
 1712   0.0000       5.888827       160.2431 
 1713   0.0000       5.896710       160.4576 
 1714   0.0000       5.900914       160.5720 
 1715   0.0000       5.907784       160.7590 
 1716   0.0000       5.909978       160.8187 
 1717   0.0000       5.910904       160.8439 
 1718   0.0000       5.913259       160.9079 
 1719   0.0000       5.920031       161.0922 
 1720   0.0000       5.921414       161.1299 
 1721   0.0000       5.924448       161.2124 
 1722   0.0000       5.926183       161.2596 
 1723   0.0000       5.931569       161.4062 
 1724   0.0000       5.934540       161.4870 
 1725   0.0000       5.936554       161.5419 
 1726   0.0000       5.940939       161.6612 
 1727   0.0000       5.943322       161.7260 
 1728   0.0000       5.946313       161.8074 
 1729   0.0000       5.950644       161.9253 
 1730   0.0000       5.951371       161.9450 
 1731   0.0000       5.954698       162.0356 
 1732   0.0000       5.955602       162.0602 
 1733   0.0000       5.963986       162.2883 
 1734   0.0000       5.966793       162.3647 
 1735   0.0000       5.968591       162.4136 
 1736   0.0000       5.971821       162.5015 
 1737   0.0000       5.976602       162.6316 
 1738   0.0000       5.979012       162.6972 
 1739   0.0000       5.980410       162.7352 
 1740   0.0000       5.981938       162.7768 
 1741   0.0000       5.984026       162.8336 
 1742   0.0000       5.989142       162.9728 
 1743   0.0000       5.990257       163.0032 
 1744   0.0000       5.993126       163.0812 
 1745   0.0000       5.997721       163.2063 
 1746   0.0000       5.999537       163.2557 
 1747   0.0000       6.002640       163.3401 
 1748   0.0000       6.007225       163.4649 
 1749   0.0000       6.010926       163.5656 
 1750   0.0000       6.012324       163.6036 
 1751   0.0000       6.013729       163.6419 
 1752   0.0000       6.015286       163.6843 
 1753   0.0000       6.023289       163.9020 
 1754   0.0000       6.027583       164.0189 
 1755   0.0000       6.029815       164.0796 
 1756   0.0000       6.032821       164.1614 
 1757   0.0000       6.040220       164.3627 
 1758   0.0000       6.042268       164.4185 
 1759   0.0000       6.043868       164.4620 
 1760   0.0000       6.046298       164.5281 
 1761   0.0000       6.048254       164.5814 
 1762   0.0000       6.053245       164.7172 
 1763   0.0000       6.060580       164.9168 
 1764   0.0000       6.065818       165.0593 
 1765   0.0000       6.066085       165.0666 
 1766   0.0000       6.070039       165.1742 
 1767   0.0000       6.071980       165.2270 
 1768   0.0000       6.073128       165.2582 
 1769   0.0000       6.076720       165.3559 
 1770   0.0000       6.079810       165.4400 
 1771   0.0000       6.083987       165.5537 
 1772   0.0000       6.084541       165.5688 
 1773   0.0000       6.087428       165.6473 
 1774   0.0000       6.091257       165.7515 
 1775   0.0000       6.094111       165.8292 
 1776   0.0000       6.099118       165.9654 
 1777   0.0000       6.099450       165.9745 
 1778   0.0000       6.104892       166.1226 
 1779   0.0000       6.107868       166.2036 
 1780   0.0000       6.114105       166.3733 
 1781   0.0000       6.115080       166.3998 
 1782   0.0000       6.116244       166.4315 
 1783   0.0000       6.120975       166.5602 
 1784   0.0000       6.124915       166.6674 
 1785   0.0000       6.127840       166.7470 
 1786   0.0000       6.134364       166.9245 
 1787   0.0000       6.136139       166.9728 
 1788   0.0000       6.138703       167.0426 
 1789   0.0000       6.142717       167.1518 
 1790   0.0000       6.147672       167.2867 
 1791   0.0000       6.150826       167.3725 
 1792   0.0000       6.153580       167.4474 
 1793   0.0000       6.154620       167.4757 
 1794   0.0000       6.159827       167.6174 
 1795   0.0000       6.162872       167.7003 
 1796   0.0000       6.164080       167.7332 
 1797   0.0000       6.169041       167.8681 
 1798   0.0000       6.171028       167.9222 
 1799   0.0000       6.172471       167.9615 
 1800   0.0000       6.175679       168.0488 
 1801   0.0000       6.177800       168.1065 
 1802   0.0000       6.180491       168.1797 
 1803   0.0000       6.181915       168.2185 
 1804   0.0000       6.184265       168.2824 
 1805   0.0000       6.185963       168.3286 
 1806   0.0000       6.189387       168.4218 
 1807   0.0000       6.190156       168.4427 
 1808   0.0000       6.192010       168.4932 
 1809   0.0000       6.195204       168.5801 
 1810   0.0000       6.199353       168.6930 
 1811   0.0000       6.200060       168.7122 
 1812   0.0000       6.203065       168.7940 
 1813   0.0000       6.204489       168.8327 
 1814   0.0000       6.209348       168.9649 
 1815   0.0000       6.212402       169.0481 
 1816   0.0000       6.214869       169.1152 
 1817   0.0000       6.217091       169.1757 
 1818   0.0000       6.221519       169.2961 
 1819   0.0000       6.223930       169.3618 
 1820   0.0000       6.228060       169.4741 
 1821   0.0000       6.229797       169.5214 
 1822   0.0000       6.229912       169.5245 
 1823   0.0000       6.230839       169.5497 
 1824   0.0000       6.239864       169.7953 
 1825   0.0000       6.241655       169.8441 
 1826   0.0000       6.244138       169.9116 
 1827   0.0000       6.248558       170.0319 
 1828   0.0000       6.250539       170.0858 
 1829   0.0000       6.252399       170.1364 
 1830   0.0000       6.254824       170.2024 
 1831   0.0000       6.258601       170.3052 
 1832   0.0000       6.259721       170.3357 
 1833   0.0000       6.261544       170.3853 
 1834   0.0000       6.263979       170.4515 
 1835   0.0000       6.267813       170.5559 
 1836   0.0000       6.272063       170.6715 
 1837   0.0000       6.274216       170.7301 
 1838   0.0000       6.280360       170.8973 
 1839   0.0000       6.280464       170.9001 
 1840   0.0000       6.283595       170.9853 
 1841   0.0000       6.287355       171.0876 
 1842   0.0000       6.290244       171.1662 
 1843   0.0000       6.292413       171.2253 
 1844   0.0000       6.292828       171.2366 
 1845   0.0000       6.294853       171.2916 
 1846   0.0000       6.299648       171.4221 
 1847   0.0000       6.301964       171.4852 
 1848   0.0000       6.303226       171.5195 
 1849   0.0000       6.305476       171.5807 
 1850   0.0000       6.308761       171.6701 
 1851   0.0000       6.315835       171.8626 
 1852   0.0000       6.317739       171.9144 
 1853   0.0000       6.321899       172.0276 
 1854   0.0000       6.325240       172.1185 
 1855   0.0000       6.326493       172.1526 
 1856   0.0000       6.330794       172.2697 
 1857   0.0000       6.333349       172.3392 
 1858   0.0000       6.334400       172.3678 
 1859   0.0000       6.338876       172.4896 
 1860   0.0000       6.341551       172.5624 
 1861   0.0000       6.343259       172.6089 
 1862   0.0000       6.344062       172.6307 
 1863   0.0000       6.345066       172.6580 
 1864   0.0000       6.350709       172.8116 
 1865   0.0000       6.354509       172.9150 
 1866   0.0000       6.357607       172.9993 
 1867   0.0000       6.362936       173.1443 
 1868   0.0000       6.366538       173.2423 
 1869   0.0000       6.368577       173.2978 
 1870   0.0000       6.373602       173.4345 
 1871   0.0000       6.376158       173.5041 
 1872   0.0000       6.377270       173.5343 
 1873   0.0000       6.379990       173.6083 
 1874   0.0000       6.382858       173.6864 
 1875   0.0000       6.384349       173.7270 
 1876   0.0000       6.387526       173.8134 
 1877   0.0000       6.390792       173.9023 
 1878   0.0000       6.394873       174.0133 
 1879   0.0000       6.398906       174.1231 
 1880   0.0000       6.400600       174.1692 
 1881   0.0000       6.403575       174.2501 
 1882   0.0000       6.409925       174.4229 
 1883   0.0000       6.412745       174.4997 
 1884   0.0000       6.415060       174.5627 
 1885   0.0000       6.418229       174.6489 
 1886   0.0000       6.419881       174.6938 
 1887   0.0000       6.420545       174.7119 
 1888   0.0000       6.424996       174.8330 
 1889   0.0000       6.427800       174.9093 
 1890   0.0000       6.428552       174.9298 
 1891   0.0000       6.429796       174.9637 
 1892   0.0000       6.433405       175.0618 
 1893   0.0000       6.437124       175.1631 
 1894   0.0000       6.440397       175.2521 
 1895   0.0000       6.443327       175.3318 
 1896   0.0000       6.444208       175.3558 
 1897   0.0000       6.449537       175.5008 
 1898   0.0000       6.455359       175.6592 
 1899   0.0000       6.456160       175.6810 
 1900   0.0000       6.457123       175.7073 
 1901   0.0000       6.460506       175.7993 
 1902   0.0000       6.463596       175.8834 
 1903   0.0000       6.466451       175.9611 
 1904   0.0000       6.468283       176.0109 
 1905   0.0000       6.473187       176.1444 
 1906   0.0000       6.474596       176.1827 
 1907   0.0000       6.478439       176.2873 
 1908   0.0000       6.483516       176.4254 
 1909   0.0000       6.486397       176.5038 
 1910   0.0000       6.490576       176.6176 
 1911   0.0000       6.490866       176.6255 
 1912   0.0000       6.493210       176.6892 
 1913   0.0000       6.495079       176.7401 
 1914   0.0000       6.498286       176.8274 
 1915   0.0000       6.503014       176.9560 
 1916   0.0000       6.503309       176.9640 
 1917   0.0000       6.507488       177.0777 
 1918   0.0000       6.513951       177.2536 
 1919   0.0000       6.514857       177.2783 
 1920   0.0000       6.519969       177.4174 
 1921   0.0000       6.523038       177.5009 
 1922   0.0000       6.526052       177.5829 
 1923   0.0000       6.528141       177.6397 
 1924   0.0000       6.530258       177.6974 
 1925   0.0000       6.535699       177.8454 
 1926   0.0000       6.537296       177.8889 
 1927   0.0000       6.543991       178.0711 
 1928   0.0000       6.545652       178.1162 
 1929   0.0000       6.551548       178.2767 
 1930   0.0000       6.553868       178.3398 
 1931   0.0000       6.557156       178.4293 
 1932   0.0000       6.560479       178.5197 
 1933   0.0000       6.561526       178.5482 
 1934   0.0000       6.566688       178.6887 
 1935   0.0000       6.569286       178.7594 
 1936   0.0000       6.574664       178.9057 
 1937   0.0000       6.575602       178.9312 
 1938   0.0000       6.579633       179.0409 
 1939   0.0000       6.581442       179.0902 
 1940   0.0000       6.588335       179.2777 
 1941   0.0000       6.592600       179.3938 
 1942   0.0000       6.598808       179.5627 
 1943   0.0000       6.601792       179.6439 
 1944   0.0000       6.605350       179.7407 
 1945   0.0000       6.607070       179.7875 
 1946   0.0000       6.613133       179.9525 
 1947   0.0000       6.617309       180.0661 
 1948   0.0000       6.619219       180.1181 
 1949   0.0000       6.621434       180.1784 
 1950   0.0000       6.627058       180.3314 
 1951   0.0000       6.629173       180.3890 
 1952   0.0000       6.636924       180.5999 
 1953   0.0000       6.640724       180.7033 
 1954   0.0000       6.647182       180.8790 
 1955   0.0000       6.652551       181.0251 
 1956   0.0000       6.656549       181.1339 
 1957   0.0000       6.657840       181.1690 
 1958   0.0000       6.660938       181.2533 
 1959   0.0000       6.663702       181.3286 
 1960   0.0000       6.669764       181.4935 
 1961   0.0000       6.672440       181.5663 
 1962   0.0000       6.673860       181.6050 
 1963   0.0000       6.678387       181.7282 
 1964   0.0000       6.684179       181.8858 
 1965   0.0000       6.686323       181.9441 
 1966   0.0000       6.689770       182.0379 
 1967   0.0000       6.694556       182.1681 
 1968   0.0000       6.696528       182.2218 
 1969   0.0000       6.697963       182.2608 
 1970   0.0000       6.700404       182.3273 
 1971   0.0000       6.704331       182.4341 
 1972   0.0000       6.709261       182.5683 
 1973   0.0000       6.710106       182.5913 
 1974   0.0000       6.714583       182.7131 
 1975   0.0000       6.718265       182.8133 
 1976   0.0000       6.719478       182.8463 
 1977   0.0000       6.723877       182.9660 
 1978   0.0000       6.726922       183.0489 
 1979   0.0000       6.729401       183.1163 
 1980   0.0000       6.732380       183.1974 
 1981   0.0000       6.735526       183.2830 
 1982   0.0000       6.738860       183.3737 
 1983   0.0000       6.747661       183.6132 
 1984   0.0000       6.749063       183.6513 
 1985   0.0000       6.751669       183.7223 
 1986   0.0000       6.755792       183.8345 
 1987   0.0000       6.759232       183.9281 
 1988   0.0000       6.761640       183.9936 
 1989   0.0000       6.766558       184.1274 
 1990   0.0000       6.771784       184.2696 
 1991   0.0000       6.774945       184.3556 
 1992   0.0000       6.776897       184.4087 
 1993   0.0000       6.778794       184.4604 
 1994   0.0000       6.783660       184.5928 
 1995   0.0000       6.787136       184.6874 
 1996   0.0000       6.789247       184.7448 
 1997   0.0000       6.793290       184.8548 
 1998   0.0000       6.795940       184.9269 
 1999   0.0000       6.800621       185.0543 
 2000   0.0000       6.803236       185.1255 
 2001   0.0000       6.805350       185.1830 
 2002   0.0000       6.808743       185.2753 
 2003   0.0000       6.810596       185.3257 
 2004   0.0000       6.810938       185.3350 
 2005   0.0000       6.814533       185.4329 
 2006   0.0000       6.816601       185.4892 
 2007   0.0000       6.818671       185.5455 
 2008   0.0000       6.821227       185.6150 
 2009   0.0000       6.826520       185.7590 
 2010   0.0000       6.832783       185.9295 
 2011   0.0000       6.837915       186.0691 
 2012   0.0000       6.841404       186.1641 
 2013   0.0000       6.841832       186.1757 
 2014   0.0000       6.846977       186.3157 
 2015   0.0000       6.855962       186.5602 
 2016   0.0000       6.856822       186.5836 
 2017   0.0000       6.863236       186.7581 
 2018   0.0000       6.864908       186.8037 
 2019   0.0000       6.866820       186.8557 
 2020   0.0000       6.869952       186.9409 
 2021   0.0000       6.877389       187.1433 
 2022   0.0000       6.881556       187.2567 
 2023   0.0000       6.885151       187.3545 
 2024   0.0000       6.886197       187.3829 
 2025   0.0000       6.891475       187.5266 
 2026   0.0000       6.898459       187.7166 
 2027   0.0000       6.901711       187.8051 
 2028   0.0000       6.904373       187.8775 
 2029   0.0000       6.905532       187.9091 
 2030   0.0000       6.912970       188.1115 
 2031   0.0000       6.916001       188.1940 
 2032   0.0000       6.917830       188.2437 
 2033   0.0000       6.923962       188.4106 
 2034   0.0000       6.929008       188.5479 
 2035   0.0000       6.933799       188.6783 
 2036   0.0000       6.935444       188.7230 
 2037   0.0000       6.939358       188.8295 
 2038   0.0000       6.947445       189.0496 
 2039   0.0000       6.953946       189.2265 
 2040   0.0000       6.955908       189.2799 
 2041   0.0000       6.961583       189.4343 
 2042   0.0000       6.967019       189.5822 
 2043   0.0000       6.972971       189.7442 
 2044   0.0000       6.979450       189.9205 
 2045   0.0000       6.984444       190.0564 
 2046   0.0000       6.990021       190.2081 
 2047   0.0000       6.991080       190.2370 
 2048   0.0000       6.997597       190.4143 
 2049   0.0000       7.001465       190.5195 
 2050   0.0000       7.014575       190.8763 
 2051   0.0000       7.018943       190.9952 
 2052   0.0000       7.019849       191.0198 
 2053   0.0000       7.023202       191.1110 
 2054   0.0000       7.025679       191.1784 
 2055   0.0000       7.033608       191.3942 
 2056   0.0000       7.036646       191.4769 
 2057   0.0000       7.039361       191.5508 
 2058   0.0000       7.041192       191.6006 
 2059   0.0000       7.045481       191.7173 
 2060   0.0000       7.053795       191.9435 
 2061   0.0000       7.058260       192.0650 
 2062   0.0000       7.059291       192.0931 
 2063   0.0000       7.063177       192.1988 
 2064   0.0000       7.070348       192.3940 
 2065   0.0000       7.075468       192.5333 
 2066   0.0000       7.077858       192.5983 
 2067   0.0000       7.081606       192.7003 
 2068   0.0000       7.085009       192.7929 
 2069   0.0000       7.088625       192.8913 
 2070   0.0000       7.094591       193.0536 
 2071   0.0000       7.098357       193.1561 
 2072   0.0000       7.101485       193.2412 
 2073   0.0000       7.107304       193.3996 
 2074   0.0000       7.107705       193.4105 
 2075   0.0000       7.110829       193.4955 
 2076   0.0000       7.116435       193.6481 
 2077   0.0000       7.118730       193.7105 
 2078   0.0000       7.122252       193.8063 
 2079   0.0000       7.125510       193.8950 
 2080   0.0000       7.129933       194.0153 
 2081   0.0000       7.136044       194.1816 
 2082   0.0000       7.139774       194.2831 
 2083   0.0000       7.144995       194.4252 
 2084   0.0000       7.147601       194.4961 
 2085   0.0000       7.149332       194.5432 
 2086   0.0000       7.156979       194.7513 
 2087   0.0000       7.157928       194.7771 
 2088   0.0000       7.160927       194.8587 
 2089   0.0000       7.165507       194.9834 
 2090   0.0000       7.172038       195.1611 
 2091   0.0000       7.176618       195.2857 
 2092   0.0000       7.177773       195.3171 
 2093   0.0000       7.182746       195.4525 
 2094   0.0000       7.191802       195.6989 
 2095   0.0000       7.199168       195.8993 
 2096   0.0000       7.205120       196.0613 
 2097   0.0000       7.209773       196.1879 
 2098   0.0000       7.211048       196.2226 
 2099   0.0000       7.221419       196.5048 
 2100   0.0000       7.223447       196.5600 
 2101   0.0000       7.226640       196.6469 
 2102   0.0000       7.231353       196.7751 
 2103   0.0000       7.235890       196.8986 
 2104   0.0000       7.238953       196.9819 
 2105   0.0000       7.241246       197.0443 
 2106   0.0000       7.245921       197.1715 
 2107   0.0000       7.251148       197.3138 
 2108   0.0000       7.256261       197.4529 
 2109   0.0000       7.259492       197.5408 
 2110   0.0000       7.267538       197.7598 
 2111   0.0000       7.272035       197.8821 
 2112   0.0000       7.276706       198.0092 
 2113   0.0000       7.281767       198.1469 
 2114   0.0000       7.290729       198.3908 
 2115   0.0000       7.292608       198.4419 
 2116   0.0000       7.297668       198.5796 
 2117   0.0000       7.302102       198.7003 
 2118   0.0000       7.305757       198.7997 
 2119   0.0000       7.312062       198.9713 
 2120   0.0000       7.313377       199.0071 
 2121   0.0000       7.317544       199.1205 
 2122   0.0000       7.326154       199.3548 
 2123   0.0000       7.327604       199.3942 
 2124   0.0000       7.331122       199.4900 
 2125   0.0000       7.337791       199.6714 
 2126   0.0000       7.338954       199.7031 
 2127   0.0000       7.346911       199.9196 
 2128   0.0000       7.352654       200.0759 
 2129   0.0000       7.354408       200.1236 
 2130   0.0000       7.364193       200.3899 
 2131   0.0000       7.366971       200.4655 
 2132   0.0000       7.371930       200.6004 
 2133   0.0000       7.375900       200.7085 
 2134   0.0000       7.380683       200.8386 
 2135   0.0000       7.388544       201.0525 
 2136   0.0000       7.392266       201.1538 
 2137   0.0000       7.400258       201.3713 
 2138   0.0000       7.410358       201.6461 
 2139   0.0000       7.417617       201.8436 
 2140   0.0000       7.420291       201.9164 
 2141   0.0000       7.425123       202.0479 
 2142   0.0000       7.427856       202.1222 
 2143   0.0000       7.430554       202.1956 
 2144   0.0000       7.440720       202.4723 
 2145   0.0000       7.444628       202.5786 
 2146   0.0000       7.448213       202.6762 
 2147   0.0000       7.455013       202.8612 
 2148   0.0000       7.455626       202.8779 
 2149   0.0000       7.460746       203.0172 
 2150   0.0000       7.468897       203.2390 
 2151   0.0000       7.474911       203.4027 
 2152   0.0000       7.476514       203.4463 
 2153   0.0000       7.478684       203.5053 
 2154   0.0000       7.482103       203.5984 
 2155   0.0000       7.486739       203.7245 
 2156   0.0000       7.490140       203.8171 
 2157   0.0000       7.496468       203.9893 
 2158   0.0000       7.497506       204.0175 
 2159   0.0000       7.499549       204.0731 
 2160   0.0000       7.505360       204.2312 
 2161   0.0000       7.512847       204.4350 
 2162   0.0000       7.513970       204.4655 
 2163   0.0000       7.516783       204.5421 
 2164   0.0000       7.522443       204.6961 
 2165   0.0000       7.528791       204.8688 
 2166   0.0000       7.532376       204.9664 
 2167   0.0000       7.536872       205.0887 
 2168   0.0000       7.539902       205.1712 
 2169   0.0000       7.545093       205.3124 
 2170   0.0000       7.548677       205.4099 
 2171   0.0000       7.552467       205.5131 
 2172   0.0000       7.553596       205.5438 
 2173   0.0000       7.555920       205.6070 
 2174   0.0000       7.559800       205.7126 
 2175   0.0000       7.564587       205.8429 
 2176   0.0000       7.569502       205.9766 
 2177   0.0000       7.572064       206.0463 
 2178   0.0000       7.575859       206.1496 
 2179   0.0000       7.578835       206.2306 
 2180   0.0000       7.580051       206.2637 
 2181   0.0000       7.586625       206.4426 
 2182   0.0000       7.590755       206.5549 
 2183   0.0000       7.593745       206.6363 
 2184   0.0000       7.596894       206.7220 
 2185   0.0000       7.598501       206.7657 
 2186   0.0000       7.605415       206.9539 
 2187   0.0000       7.608336       207.0334 
 2188   0.0000       7.616041       207.2430 
 2189   0.0000       7.617387       207.2796 
 2190   0.0000       7.620753       207.3712 
 2191   0.0000       7.627741       207.5614 
 2192   0.0000       7.632305       207.6856 
 2193   0.0000       7.635943       207.7846 
 2194   0.0000       7.644604       208.0202 
 2195   0.0000       7.648486       208.1259 
 2196   0.0000       7.652184       208.2265 
 2197   0.0000       7.657549       208.3725 
 2198   0.0000       7.658171       208.3894 
 2199   0.0000       7.660359       208.4490 
 2200   0.0000       7.667473       208.6426 
 2201   0.0000       7.672482       208.7789 
 2202   0.0000       7.675894       208.8717 
 2203   0.0000       7.678333       208.9381 
 2204   0.0000       7.682883       209.0619 
 2205   0.0000       7.686779       209.1679 
 2206   0.0000       7.688049       209.2024 
 2207   0.0000       7.695247       209.3983 
 2208   0.0000       7.701142       209.5587 
 2209   0.0000       7.704989       209.6634 
 2210   0.0000       7.709780       209.7938 
 2211   0.0000       7.711293       209.8350 
 2212   0.0000       7.718138       210.0212 
 2213   0.0000       7.719832       210.0673 
 2214   0.0000       7.724635       210.1980 
 2215   0.0000       7.728727       210.3094 
 2216   0.0000       7.733011       210.4259 
 2217   0.0000       7.736560       210.5225 
 2218   0.0000       7.739388       210.5995 
 2219   0.0000       7.743786       210.7191 
 2220   0.0000       7.750948       210.9140 
 2221   0.0000       7.753188       210.9750 
 2222   0.0000       7.757462       211.0913 
 2223   0.0000       7.767869       211.3745 
 2224   0.0000       7.769139       211.4090 
 2225   0.0000       7.773625       211.5311 
 2226   0.0000       7.777208       211.6286 
 2227   0.0000       7.782673       211.7773 
 2228   0.0000       7.792009       212.0313 
 2229   0.0000       7.797012       212.1675 
 2230   0.0000       7.802184       212.3082 
 2231   0.0000       7.804988       212.3845 
 2232   0.0000       7.807947       212.4650 
 2233   0.0000       7.809026       212.4944 
 2234   0.0000       7.816664       212.7022 
 2235   0.0000       7.819119       212.7690 
 2236   0.0000       7.823854       212.8979 
 2237   0.0000       7.825802       212.9509 
 2238   0.0000       7.831247       213.0991 
 2239   0.0000       7.835397       213.2120 
 2240   0.0000       7.847716       213.5472 
 2241   0.0000       7.851158       213.6409 
 2242   0.0000       7.852487       213.6770 
 2243   0.0000       7.856222       213.7787 
 2244   0.0000       7.858752       213.8475 
 2245   0.0000       7.862424       213.9474 
 2246   0.0000       7.869926       214.1516 
 2247   0.0000       7.870775       214.1747 
 2248   0.0000       7.873680       214.2537 
 2249   0.0000       7.883323       214.5161 
 2250   0.0000       7.886349       214.5985 
 2251   0.0000       7.888948       214.6692 
 2252   0.0000       7.891528       214.7394 
 2253   0.0000       7.898159       214.9198 
 2254   0.0000       7.903993       215.0786 
 2255   0.0000       7.908119       215.1909 
 2256   0.0000       7.912744       215.3167 
 2257   0.0000       7.914686       215.3696 
 2258   0.0000       7.924844       215.6460 
 2259   0.0000       7.927902       215.7292 
 2260   0.0000       7.929660       215.7770 
 2261   0.0000       7.930655       215.8041 
 2262   0.0000       7.937944       216.0024 
 2263   0.0000       7.941286       216.0934 
 2264   0.0000       7.944831       216.1899 
 2265   0.0000       7.945748       216.2148 
 2266   0.0000       7.948408       216.2872 
 2267   0.0000       7.954768       216.4602 
 2268   0.0000       7.959869       216.5991 
 2269   0.0000       7.964282       216.7191 
 2270   0.0000       7.967377       216.8034 
 2271   0.0000       7.970391       216.8854 
 2272   0.0000       7.972556       216.9443 
 2273   0.0000       7.978361       217.1022 
 2274   0.0000       7.981288       217.1819 
 2275   0.0000       7.984506       217.2695 
 2276   0.0000       7.987627       217.3544 
 2277   0.0000       7.990495       217.4324 
 2278   0.0000       7.997240       217.6160 
 2279   0.0000       7.999120       217.6671 
 2280   0.0000       8.000749       217.7114 
 2281   0.0000       8.005519       217.8412 
 2282   0.0000       8.008500       217.9224 
 2283   0.0000       8.013496       218.0583 
 2284   0.0000       8.015670       218.1175 
 2285   0.0000       8.019653       218.2258 
 2286   0.0000       8.024929       218.3694 
 2287   0.0000       8.025962       218.3975 
 2288   0.0000       8.027689       218.4445 
 2289   0.0000       8.033472       218.6019 
 2290   0.0000       8.039864       218.7758 
 2291   0.0000       8.040561       218.7948 
 2292   0.0000       8.043174       218.8659 
 2293   0.0000       8.046384       218.9532 
 2294   0.0000       8.051263       219.0860 
 2295   0.0000       8.055749       219.2081 
 2296   0.0000       8.061313       219.3595 
 2297   0.0000       8.061446       219.3631 
 2298   0.0000       8.063992       219.4324 
 2299   0.0000       8.068252       219.5483 
 2300   0.0000       8.072243       219.6569 
 2301   0.0000       8.079349       219.8503 
 2302   0.0000       8.088128       220.0892 
 2303   0.0000       8.090297       220.1482 
 2304   0.0000       8.091805       220.1892 
 2305   0.0000       8.100836       220.4350 
 2306   0.0000       8.108139       220.6337 
 2307   0.0000       8.112148       220.7428 
 2308   0.0000       8.116934       220.8730 
 2309   0.0000       8.122404       221.0219 
 2310   0.0000       8.126694       221.1386 
 2311   0.0000       8.130415       221.2399 
 2312   0.0000       8.133090       221.3126 
 2313   0.0000       8.137493       221.4324 
 2314   0.0000       8.141059       221.5295 
 2315   0.0000       8.145571       221.6522 
 2316   0.0000       8.152499       221.8408 
 2317   0.0000       8.156665       221.9541 
 2318   0.0000       8.159593       222.0338 
 2319   0.0000       8.162218       222.1052 
 2320   0.0000       8.162672       222.1176 
 2321   0.0000       8.164773       222.1748 
 2322   0.0000       8.169461       222.3023 
 2323   0.0000       8.174445       222.4380 
 2324   0.0000       8.177357       222.5172 
 2325   0.0000       8.183806       222.6927 
 2326   0.0000       8.184782       222.7193 
 2327   0.0000       8.190063       222.8629 
 2328   0.0000       8.194341       222.9794 
 2329   0.0000       8.197251       223.0585 
 2330   0.0000       8.202415       223.1991 
 2331   0.0000       8.205466       223.2821 
 2332   0.0000       8.208049       223.3524 
 2333   0.0000       8.209222       223.3843 
 2334   0.0000       8.213203       223.4926 
 2335   0.0000       8.215560       223.5567 
 2336   0.0000       8.220982       223.7043 
 2337   0.0000       8.222859       223.7554 
 2338   0.0000       8.225871       223.8373 
 2339   0.0000       8.227265       223.8753 
 2340   0.0000       8.236182       224.1179 
 2341   0.0000       8.237748       224.1605 
 2342   0.0000       8.241707       224.2682 
 2343   0.0000       8.245752       224.3783 
 2344   0.0000       8.249672       224.4850 
 2345   0.0000       8.255810       224.6520 
 2346   0.0000       8.258425       224.7232 
 2347   0.0000       8.264136       224.8786 
 2348   0.0000       8.266667       224.9474 
 2349   0.0000       8.269230       225.0172 
 2350   0.0000       8.274528       225.1614 
 2351   0.0000       8.285612       225.4630 
 2352   0.0000       8.289001       225.5552 
 2353   0.0000       8.299312       225.8358 
 2354   0.0000       8.301120       225.8850 
 2355   0.0000       8.304495       225.9768 
 2356   0.0000       8.312253       226.1879 
 2357   0.0000       8.318373       226.3544 
 2358   0.0000       8.320352       226.4083 
 2359   0.0000       8.328854       226.6396 
 2360   0.0000       8.329157       226.6479 
 2361   0.0000       8.330753       226.6913 
 2362   0.0000       8.335207       226.8125 
 2363   0.0000       8.340987       226.9698 
 2364   0.0000       8.347072       227.1354 
 2365   0.0000       8.347519       227.1475 
 2366   0.0000       8.353608       227.3132 
 2367   0.0000       8.358372       227.4429 
 2368   0.0000       8.364532       227.6105 
 2369   0.0000       8.367186       227.6827 
 2370   0.0000       8.371932       227.8118 
 2371   0.0000       8.373953       227.8668 
 2372   0.0000       8.379812       228.0263 
 2373   0.0000       8.384498       228.1538 
 2374   0.0000       8.387066       228.2237 
 2375   0.0000       8.388682       228.2676 
 2376   0.0000       8.391083       228.3330 
 2377   0.0000       8.392437       228.3698 
 2378   0.0000       8.399023       228.5490 
 2379   0.0000       8.401743       228.6230 
 2380   0.0000       8.402887       228.6542 
 2381   0.0000       8.404909       228.7092 
 2382   0.0000       8.406679       228.7574 
 2383   0.0000       8.409955       228.8465 
 2384   0.0000       8.412218       228.9081 
 2385   0.0000       8.417883       229.0622 
 2386   0.0000       8.419608       229.1092 
 2387   0.0000       8.422836       229.1970 
 2388   0.0000       8.425829       229.2785 
 2389   0.0000       8.429396       229.3755 
 2390   0.0000       8.432177       229.4512 
 2391   0.0000       8.434638       229.5182 
 2392   0.0000       8.440344       229.6734 
 2393   0.0000       8.441913       229.7161 
 2394   0.0000       8.443949       229.7715 
 2395   0.0000       8.446524       229.8416 
 2396   0.0000       8.452961       230.0168 
 2397   0.0000       8.454105       230.0479 
 2398   0.0000       8.455041       230.0734 
 2399   0.0000       8.461308       230.2439 
 2400   0.0000       8.464756       230.3377 
 2401   0.0000       8.470449       230.4926 
 2402   0.0000       8.472276       230.5423 
 2403   0.0000       8.474765       230.6101 
 2404   0.0000       8.478760       230.7188 
 2405   0.0000       8.480319       230.7612 
 2406   0.0000       8.488085       230.9725 
 2407   0.0000       8.489310       231.0059 
 2408   0.0000       8.493777       231.1274 
 2409   0.0000       8.499516       231.2836 
 2410   0.0000       8.501741       231.3441 
 2411   0.0000       8.506775       231.4811 
 2412   0.0000       8.510398       231.5797 
 2413   0.0000       8.512282       231.6310 
 2414   0.0000       8.513780       231.6717 
 2415   0.0000       8.518434       231.7984 
 2416   0.0000       8.522320       231.9041 
 2417   0.0000       8.525906       232.0017 
 2418   0.0000       8.528062       232.0604 
 2419   0.0000       8.538845       232.3538 
 2420   0.0000       8.541800       232.4342 
 2421   0.0000       8.543560       232.4821 
 2422   0.0000       8.544431       232.5058 
 2423   0.0000       8.549806       232.6521 
 2424   0.0000       8.550405       232.6683 
 2425   0.0000       8.554206       232.7718 
 2426   0.0000       8.555817       232.8156 
 2427   0.0000       8.559435       232.9141 
 2428   0.0000       8.563912       233.0359 
 2429   0.0000       8.566087       233.0951 
 2430   0.0000       8.567888       233.1441 
 2431   0.0000       8.570812       233.2237 
 2432   0.0000       8.574650       233.3281 
 2433   0.0000       8.579036       233.4474 
 2434   0.0000       8.580566       233.4891 
 2435   0.0000       8.581562       233.5162 
 2436   0.0000       8.589176       233.7234 
 2437   0.0000       8.590980       233.7724 
 2438   0.0000       8.593720       233.8470 
 2439   0.0000       8.594541       233.8693 
 2440   0.0000       8.597575       233.9519 
 2441   0.0000       8.604778       234.1479 
 2442   0.0000       8.607641       234.2258 
 2443   0.0000       8.609393       234.2735 
 2444   0.0000       8.614171       234.4035 
 2445   0.0000       8.617534       234.4950 
 2446   0.0000       8.624526       234.6853 
 2447   0.0000       8.627129       234.7561 
 2448   0.0000       8.628095       234.7824 
 2449   0.0000       8.631040       234.8625 
 2450   0.0000       8.634805       234.9650 
 2451   0.0000       8.636457       235.0099 
 2452   0.0000       8.640707       235.1256 
 2453   0.0000       8.644168       235.2198 
 2454   0.0000       8.652163       235.4373 
 2455   0.0000       8.658448       235.6084 
 2456   0.0000       8.663822       235.7546 
 2457   0.0000       8.665546       235.8015 
 2458   0.0000       8.669581       235.9113 
 2459   0.0000       8.678035       236.1413 
 2460   0.0000       8.679876       236.1914 
 2461   0.0000       8.683988       236.3033 
 2462   0.0000       8.688970       236.4389 
 2463   0.0000       8.690501       236.4806 
 2464   0.0000       8.694078       236.5779 
 2465   0.0000       8.698968       236.7110 
 2466   0.0000       8.701810       236.7883 
 2467   0.0000       8.706440       236.9143 
 2468   0.0000       8.708603       236.9731 
 2469   0.0000       8.713315       237.1014 
 2470   0.0000       8.714856       237.1433 
 2471   0.0000       8.719482       237.2692 
 2472   0.0000       8.726843       237.4695 
 2473   0.0000       8.730552       237.5704 
 2474   0.0000       8.740140       237.8313 
 2475   0.0000       8.742490       237.8952 
 2476   0.0000       8.746343       238.0001 
 2477   0.0000       8.756625       238.2799 
 2478   0.0000       8.760524       238.3860 
 2479   0.0000       8.764230       238.4868 
 2480   0.0000       8.771362       238.6809 
 2481   0.0000       8.773902       238.7500 
 2482   0.0000       8.781067       238.9450 
 2483   0.0000       8.784469       239.0375 
 2484   0.0000       8.789053       239.1623 
 2485   0.0000       8.793827       239.2922 
 2486   0.0000       8.797853       239.4018 
 2487   0.0000       8.802313       239.5231 
 2488   0.0000       8.807134       239.6543 
 2489   0.0000       8.808542       239.6926 
 2490   0.0000       8.814234       239.8475 
 2491   0.0000       8.821010       240.0319 
 2492   0.0000       8.824871       240.1370 
 2493   0.0000       8.831430       240.3154 
 2494   0.0000       8.833852       240.3813 
 2495   0.0000       8.835902       240.4371 
 2496   0.0000       8.837860       240.4904 
 2497   0.0000       8.841472       240.5887 
 2498   0.0000       8.850963       240.8469 
 2499   0.0000       8.857044       241.0124 
 2500   0.0000       8.861348       241.1295 
 2501   0.0000       8.864787       241.2231 
 2502   0.0000       8.873979       241.4732 
 2503   0.0000       8.881366       241.6743 
 2504   0.0000       8.891738       241.9565 
 2505   0.0000       8.894290       242.0259 
 2506   0.0000       8.899666       242.1722 
 2507   0.0000       8.905620       242.3342 
 2508   0.0000       8.909303       242.4345 
 2509   0.0000       8.913534       242.5496 
 2510   0.0000       8.918990       242.6981 
 2511   0.0000       8.925994       242.8886 
 2512   0.0000       8.930331       243.0067 
 2513   0.0000       8.932895       243.0764 
 2514   0.0000       8.935347       243.1432 
 2515   0.0000       8.938785       243.2367 
 2516   0.0000       8.943095       243.3540 
 2517   0.0000       8.944923       243.4037 
 2518   0.0000       8.951490       243.5824 
 2519   0.0000       8.955361       243.6878 
 2520   0.0000       8.960300       243.8221 
 2521   0.0000       8.964263       243.9300 
 2522   0.0000       8.966129       243.9808 
 2523   0.0000       8.972033       244.1414 
 2524   0.0000       8.978705       244.3230 
 2525   0.0000       8.983211       244.4456 
 2526   0.0000       8.984570       244.4826 
 2527   0.0000       8.987328       244.5576 
 2528   0.0000       8.991292       244.6655 
 2529   0.0000       8.994674       244.7575 
 2530   0.0000       8.997450       244.8331 
 2531   0.0000       8.999267       244.8825 
 2532   0.0000       9.001875       244.9535 
 2533   0.0000       9.011460       245.2143 
 2534   0.0000       9.014075       245.2855 
 2535   0.0000       9.024029       245.5563 
 2536   0.0000       9.027704       245.6563 
 2537   0.0000       9.037390       245.9199 
 2538   0.0000       9.040093       245.9934 
 2539   0.0000       9.040878       246.0148 
 2540   0.0000       9.046976       246.1807 
 2541   0.0000       9.054815       246.3940 
 2542   0.0000       9.058611       246.4973 
 2543   0.0000       9.061382       246.5727 
 2544   0.0000       9.064576       246.6597 
 2545   0.0000       9.073489       246.9022 
 2546   0.0000       9.074581       246.9319 
 2547   0.0000       9.079748       247.0725 
 2548   0.0000       9.083809       247.1830 
 2549   0.0000       9.093475       247.4460 
 2550   0.0000       9.096319       247.5234 
 2551   0.0000       9.101578       247.6665 
 2552   0.0000       9.109190       247.8737 
 2553   0.0000       9.112108       247.9531 
 2554   0.0000       9.118918       248.1384 
 2555   0.0000       9.122519       248.2364 
 2556   0.0000       9.128452       248.3978 
 2557   0.0000       9.131181       248.4721 
 2558   0.0000       9.133650       248.5392 
 2559   0.0000       9.143472       248.8065 
 2560   0.0000       9.147935       248.9280 
 2561   0.0000       9.153950       249.0917 
 2562   0.0000       9.161755       249.3040 
 2563   0.0000       9.163596       249.3541 
 2564   0.0000       9.169735       249.5212 
 2565   0.0000       9.175066       249.6662 
 2566   0.0000       9.183379       249.8924 
 2567   0.0000       9.184862       249.9328 
 2568   0.0000       9.199598       250.3338 
 2569   0.0000       9.202511       250.4130 
 2570   0.0000       9.213713       250.7179 
 2571   0.0000       9.220139       250.8927 
 2572   0.0000       9.228160       251.1110 
 2573   0.0000       9.235622       251.3141 
 2574   0.0000       9.241967       251.4867 
 2575   0.0000       9.245814       251.5914 
 2576   0.0000       9.290041       252.7949 
 2577   0.0000       9.296115       252.9601 
 2578   0.0000       9.300531       253.0803 
 2579   0.0000       9.311478       253.3782 
 2580   0.0000       9.329402       253.8659 
 2581   0.0000       9.336471       254.0583 
 2582   0.0000       9.353870       254.5317 
 2583   0.0000       9.359630       254.6885 
 2584   0.0000       9.384857       255.3750 
 2585   0.0000       9.388306       255.4688 
 2586   0.0000       9.402292       255.8494 
 2587   0.0000       9.413168       256.1453 
 2588   0.0000       9.420741       256.3514 
 2589   0.0000       9.427391       256.5324 
 2590   0.0000       9.440393       256.8862 
 2591   0.0000       9.443114       256.9602 
 2592   0.0000       9.469880       257.6885 
 2593   0.0000       9.487009       258.1546 
 2594   0.0000       9.504449       258.6292 
 2595   0.0000       9.512287       258.8425 
 2596   0.0000       9.520301       259.0605 
 2597   0.0000       9.540924       259.6217 
 2598   0.0000       9.550489       259.8820 
 2599   0.0000       9.558047       260.0877 
 2600   0.0000       9.569354       260.3954 
 2601   0.0000       9.576203       260.5817 
 2602   0.0000       9.584907       260.8186 
 2603   0.0000       9.592873       261.0354 
 2604   0.0000       9.597874       261.1714 
 2605   0.0000       9.605410       261.3765 
 2606   0.0000       9.618996       261.7462 
 2607   0.0000       9.621491       261.8141 
 2608   0.0000       9.628851       262.0144 
 2609   0.0000       9.644258       262.4336 
 2610   0.0000       9.659470       262.8475 
 2611   0.0000       9.662301       262.9246 
 2612   0.0000       9.679400       263.3899 
 2613   0.0000       9.688968       263.6502 
 2614   0.0000       9.703341       264.0413 
 2615   0.0000       9.711686       264.2684 
 2616   0.0000       9.713421       264.3156 
 2617   0.0000       9.717363       264.4229 
 2618   0.0000       9.724885       264.6276 
 2619   0.0000       9.730437       264.7787 
 2620   0.0000       9.739624       265.0286 
 2621   0.0000       9.745716       265.1944 
 2622   0.0000       9.750713       265.3304 
 2623   0.0000       9.755517       265.4611 
 2624   0.0000       9.758850       265.5518 
 2625   0.0000       9.770745       265.8755 
 2626   0.0000       9.772941       265.9352 
 2627   0.0000       9.777169       266.0503 
 2628   0.0000       9.786448       266.3028 
 2629   0.0000       9.794237       266.5147 
 2630   0.0000       9.798910       266.6419 
 2631   0.0000       9.802556       266.7411 
 2632   0.0000       9.806271       266.8422 
 2633   0.0000       9.812118       267.0013 
 2634   0.0000       9.812889       267.0223 
 2635   0.0000       9.815482       267.0928 
 2636   0.0000       9.819236       267.1950 
 2637   0.0000       9.821052       267.2444 
 2638   0.0000       9.824253       267.3315 
 2639   0.0000       9.832179       267.5472 
 2640   0.0000       9.839720       267.7524 
 2641   0.0000       9.845087       267.8984 
 2642   0.0000       9.847495       267.9640 
 2643   0.0000       9.854328       268.1499 
 2644   0.0000       9.875453       268.7247 
 2645   0.0000       9.878559       268.8093 
 2646   0.0000       9.878872       268.8178 
 2647   0.0000       9.886006       269.0119 
 2648   0.0000       9.888841       269.0890 
 2649   0.0000       9.891450       269.1600 
 2650   0.0000       9.895864       269.2802 
 2651   0.0000       9.899380       269.3758 
 2652   0.0000       9.901450       269.4321 
 2653   0.0000       9.904576       269.5172 
 2654   0.0000       9.907120       269.5864 
 2655   0.0000       9.909200       269.6430 
 2656   0.0000       9.910253       269.6717 
 2657   0.0000       9.921199       269.9696 
 2658   0.0000       9.922029       269.9921 
 2659   0.0000       9.933557       270.3058 
 2660   0.0000       9.934645       270.3354 
 2661   0.0000       9.947728       270.6914 
 2662   0.0000       9.951708       270.7998 
 2663   0.0000       9.961407       271.0637 
 2664   0.0000       9.968975       271.2696 
 2665   0.0000       9.971855       271.3480 
 2666   0.0000       9.976538       271.4754 
 2667   0.0000       9.988816       271.8095 
 2668   0.0000      10.000037       272.1149 
 2669   0.0000      10.002184       272.1733 
 2670   0.0000      10.007268       272.3116 
 2671   0.0000      10.007827       272.3268 
 2672   0.0000      10.019918       272.6558 
 2673   0.0000      10.020171       272.6627 
 2674   0.0000      10.035624       273.0832 
 2675   0.0000      10.039493       273.1885 
 2676   0.0000      10.043698       273.3029 
 2677   0.0000      10.051912       273.5264 
 2678   0.0000      10.068092       273.9667 
 2679   0.0000      10.076567       274.1973 
 2680   0.0000      10.082727       274.3649 
 2681   0.0000      10.086718       274.4736 
 2682   0.0000      10.097138       274.7571 
 2683   0.0000      10.104315       274.9524 
 2684   0.0000      10.110454       275.1195 
 2685   0.0000      10.118817       275.3470 
 2686   0.0000      10.120913       275.4040 
 2687   0.0000      10.126897       275.5669 
 2688   0.0000      10.135422       275.7989 
 2689   0.0000      10.148519       276.1552 
 2690   0.0000      10.154027       276.3051 
 2691   0.0000      10.167339       276.6674 
 2692   0.0000      10.188502       277.2432 
 2693   0.0000      10.189613       277.2735 
 2694   0.0000      10.203475       277.6507 
 2695   0.0000      10.215104       277.9671 
 2696   0.0000      10.225771       278.2574 
 2697   0.0000      10.240696       278.6635 
 2698   0.0000      10.249696       278.9084 
 2699   0.0000      10.250885       278.9408 
 2700   0.0000      10.261102       279.2188 
 2701   0.0000      10.267160       279.3836 
 2702   0.0000      10.273097       279.5452 
 2703   0.0000      10.280996       279.7601 
 2704   0.0000      10.284915       279.8668 
 2705   0.0000      10.324827       280.9528 
 2706   0.0000      10.345628       281.5189 
 2707   0.0000      10.356763       281.8218 
 2708   0.0000      10.368504       282.1413 
 2709   0.0000      10.381122       282.4847 
 2710   0.0000      10.384691       282.5818 
 2711   0.0000      10.388190       282.6770 
 2712   0.0000      10.395104       282.8652 
 2713   0.0000      10.396908       282.9142 
 2714   0.0000      10.399390       282.9818 
 2715   0.0000      10.404308       283.1156 
 2716   0.0000      10.412744       283.3452 
 2717   0.0000      10.419066       283.5172 
 2718   0.0000      10.421175       283.5746 
 2719   0.0000      10.426621       283.7228 
 2720   0.0000      10.434026       283.9243 
 2721   0.0000      10.438632       284.0496 
 2722   0.0000      10.444886       284.2198 
 2723   0.0000      10.454155       284.4720 
 2724   0.0000      10.464092       284.7424 
 2725   0.0000      10.477090       285.0961 
 2726   0.0000      10.483780       285.2782 
 2727   0.0000      10.491803       285.4965 
 2728   0.0000      10.498357       285.6748 
 2729   0.0000      10.527272       286.4616 
 2730   0.0000      10.547705       287.0176 
 2731   0.0000      10.551041       287.1084 
 2732   0.0000      10.566210       287.5212 
 2733   0.0000      10.590464       288.1812 
 2734   0.0000      10.608340       288.6676 
 2735   0.0000      10.624485       289.1069 
 2736   0.0000      10.639866       289.5255 
 2737   0.0000      10.648772       289.7678 
 2738   0.0000      10.652352       289.8652 
 2739   0.0000      10.657497       290.0052 
 2740   0.0000      10.703070       291.2453 
 2741   0.0000      10.714029       291.5435 
 2742   0.0000      10.734815       292.1092 
 2743   0.0000      10.750970       292.5488 
 2744   0.0000      10.762513       292.8629 
 2745   0.0000      10.767352       292.9945 
 2746   0.0000      10.775124       293.2060 
 2747   0.0000      10.777201       293.2626 
 2748   0.0000      10.796736       293.7941 
 2749   0.0000      10.805340       294.0283 
 2750   0.0000      10.818335       294.3819 
 2751   0.0000      10.821147       294.4584 
 2752   0.0000      10.822034       294.4825 
 2753   0.0000      10.844752       295.1007 
 2754   0.0000      10.858727       295.4810 
 2755   0.0000      10.876689       295.9697 
 2756   0.0000      10.880476       296.0728 
 2757   0.0000      10.924206       297.2627 
 2758   0.0000      10.966545       298.4149 
 2759   0.0000      10.975537       298.6595 
 2760   0.0000      10.984903       298.9144 
 2761   0.0000      11.001710       299.3718 
 2762   0.0000      11.131022       302.8905 
 2763   0.0000      11.265932       306.5616 
 2764   0.0000      11.317520       307.9654 
 2765   0.0000      11.339982       308.5766 
 2766   0.0000      11.356672       309.0308 
 2767   0.0000      11.454562       311.6945 
 2768   0.0000      11.603180       315.7386 
 2769   0.0000      11.612283       315.9863 
 2770   0.0000      11.639389       316.7239 
 2771   0.0000      11.712434       318.7115 
 2772   0.0000      11.715119       318.7846 
 2773   0.0000      11.720515       318.9314 
 2774   0.0000      11.753887       319.8395 
 2775   0.0000      11.790622       320.8391 
 2776   0.0000      11.830282       321.9183 
 2777   0.0000      11.879449       323.2562 
 2778   0.0000      11.950980       325.2027 
 2779   0.0000      12.002303       326.5993 
 2780   0.0000      12.091385       329.0233 
 2781   0.0000      12.131020       330.1018 
 2782   0.0000      12.171128       331.1932 
 2783   0.0000      12.187654       331.6429 
 2784   0.0000      12.200313       331.9874 
 2785   0.0000      12.219374       332.5061 
 2786   0.0000      12.233560       332.8921 
 2787   0.0000      12.245427       333.2150 
 2788   0.0000      12.247957       333.2839 
 2789   0.0000      12.259902       333.6089 
 2790   0.0000      12.280710       334.1751 
 2791   0.0000      12.321679       335.2899 
 2792   0.0000      12.339567       335.7767 
 2793   0.0000      12.354292       336.1774 
 2794   0.0000      12.390748       337.1694 
 2795   0.0000      12.405894       337.5815 
 2796   0.0000      12.438949       338.4810 
 2797   0.0000      12.475166       339.4665 
 2798   0.0000      12.507696       340.3517 
 2799   0.0000      12.523892       340.7924 
 2800   0.0000      12.537833       341.1718 
 2801   0.0000      12.543334       341.3215 
 2802   0.0000      12.587073       342.5117 
 2803   0.0000      12.594657       342.7180 
 2804   0.0000      12.612603       343.2064 
 2805   0.0000      12.628076       343.6274 
 2806   0.0000      12.677030       344.9595 
 2807   0.0000      12.698410       345.5413 
 2808   0.0000      12.729233       346.3800 
 2809   0.0000      12.743213       346.7604 
 2810   0.0000      12.759329       347.1990 
 2811   0.0000      12.805868       348.4654 
 2812   0.0000      12.875805       350.3685 
 2813   0.0000      12.903487       351.1217 
 2814   0.0000      12.927809       351.7836 
 2815   0.0000      12.959129       352.6358 
 2816   0.0000      13.114654       356.8679 
 2817   0.0000      13.151888       357.8811 
 2818   0.0000      13.165863       358.2613 
 2819   0.0000      13.198072       359.1378 
 2820   0.0000      13.273332       361.1857 
 2821   0.0000      13.287260       361.5647 
 2822   0.0000      13.313178       362.2700 
 2823   0.0000      13.336417       362.9024 
 2824   0.0000      13.351199       363.3046 
 2825   0.0000      13.354020       363.3814 
 2826   0.0000      13.382916       364.1677 
 2827   0.0000      13.555536       368.8649 
 2828   0.0000      13.585965       369.6929 
 2829   0.0000      13.661089       371.7371 
 2830   0.0000      14.489227       394.2719 
 2831   0.0000      14.523329       395.1999 
 2832   0.0000      14.637212       398.2988 
 2833   0.0000      14.653525       398.7427 
 2834   0.0000      15.200848       413.6361 
 2835   0.0000      28.310787       770.3757 
 2836   0.0000      28.343117       771.2554 
 2837   0.0000      28.548512       776.8445 
 2838   0.0000      28.750891       782.3515 
 2839   0.0000      28.766699       782.7817 
 2840   0.0000      28.777867       783.0856 
 2841   0.0000      28.791959       783.4690 
 2842   0.0000      28.806227       783.8573 
 2843   0.0000      28.816861       784.1466 
 2844   0.0000      28.868582       785.5540 
 2845   0.0000      28.933857       787.3303 
 2846   0.0000      29.111465       792.1632 
 2847   0.0000      29.153858       793.3168 
 2848   0.0000      29.158358       793.4393 
 2849   0.0000      29.160956       793.5100 
 2850   0.0000      29.198680       794.5365 
 2851   0.0000      29.252318       795.9961 
 2852   0.0000      29.257944       796.1491 
 2853   0.0000      29.271251       796.5112 
 2854   0.0000      29.330678       798.1283 
 2855   0.0000      29.380282       799.4781 
 2856   0.0000      29.417517       800.4913 
 2857   0.0000      29.424029       800.6685 
 2858   0.0000      29.447482       801.3067 
 2859   0.0000      29.468283       801.8728 
 2860   0.0000      29.559620       804.3581 
 2861   0.0000      29.573288       804.7301 
 2862   0.0000      29.589859       805.1810 
 2863   0.0000      29.595014       805.3213 
 2864   0.0000      38.568758      1049.5092 
 2865   0.0000      38.596107      1050.2535 
 2866   0.0000      48.690751      1324.9427 
 2867   0.0000      48.712908      1325.5456 
 2868   0.0000     149.153917      4058.6844 
 2869   0.0000     149.187134      4059.5883 
 2870   0.0000     149.405101      4065.5195 
 2871   0.0000     149.556066      4069.6274 
 2872   0.0000     149.584910      4070.4123 
 2873   0.0000     149.597662      4070.7593 
 2874   0.0000     149.619077      4071.3421 
 2875   0.0000     149.641689      4071.9574 
 2876   0.0000     149.653291      4072.2731 
 2877   0.0000     149.685313      4073.1444 
 2878   0.0000     149.760043      4075.1780 
 2879   0.0000     149.919080      4079.5056 
 2880   0.0000     149.949783      4080.3410 
 2881   0.0000     149.963039      4080.7017 
 2882   0.0000     149.995685      4081.5901 
 2883   0.0000     150.026071      4082.4169 
 2884   0.0000     150.035862      4082.6834 
 2885   0.0000     150.039926      4082.7939 
 2886   0.0000     150.069587      4083.6011 
 2887   0.0000     150.203342      4087.2407 
 2888   0.0000     150.251062      4088.5393 
 2889   0.0000     150.254005      4088.6193 
 2890   0.0000     150.274584      4089.1793 
 2891   0.0000     150.291983      4089.6528 
 2892   0.0000     150.335890      4090.8475 
 2893   0.0000     150.378692      4092.0122 
 2894   0.0000     150.396758      4092.5038 
 2895   0.0000     150.403016      4092.6741 
 2896   0.0000     150.434018      4093.5177 
 2897   0.0000     200.030351      5443.1026 
 2898   0.0000     200.063431      5444.0027 
 2899   0.0000     256.127346      6969.5794 
 2900   0.0000     256.156650      6970.3768 

                    ********************************
                    * MULLIKEN POPULATION ANALYSIS *
                    ********************************

-----------------------
MULLIKEN ATOMIC CHARGES
-----------------------
   0 O :   -0.519723
   1 O :   -0.489433
   2 N :   -0.321196
   3 H :    0.197476
   4 N :   -0.290224
   5 C :    0.287445
   6 C :    0.269901
   7 H :    0.055625
   8 C :    0.026397
   9 C :   -0.123944
  10 H :    0.094489
  11 C :   -0.162593
  12 H :    0.145991
  13 C :   -0.133916
  14 H :    0.139726
  15 C :   -0.152989
  16 H :    0.143380
  17 C :   -0.150826
  18 H :    0.133827
  19 C :    0.042410
  20 C :   -0.288270
  21 H :    0.120089
  22 H :    0.119915
  23 H :    0.110858
  24 C :   -0.246793
  25 H :    0.088693
  26 H :    0.112380
  27 H :    0.109754
  28 C :   -0.224763
  29 H :    0.098873
  30 H :    0.115169
  31 H :    0.076641
  32 C :    0.249329
  33 C :   -0.065379
  34 C :   -0.064268
  35 H :    0.090408
  36 C :   -0.146548
  37 H :    0.138434
  38 C :   -0.140319
  39 H :    0.153056
  40 C :   -0.120188
  41 H :    0.103803
  42 C :   -0.058510
  43 C :   -0.254003
  44 H :    0.095929
  45 H :    0.104295
  46 H :    0.111246
  47 C :   -0.269890
  48 H :    0.073171
  49 H :    0.105574
  50 H :    0.102565
  51 C :   -0.218724
  52 H :    0.088325
  53 H :    0.087926
  54 H :    0.110131
  55 C :    0.202062
  56 C :    0.097048
  57 C :   -0.120305
  58 H :    0.108718
  59 C :   -0.135113
  60 H :    0.151923
  61 C :   -0.118288
  62 H :    0.143161
  63 C :   -0.150038
  64 H :    0.147756
  65 C :   -0.114195
  66 H :    0.126535
Sum of atomic charges:   -0.0000000

--------------------------------
MULLIKEN REDUCED ORBITAL CHARGES
--------------------------------
  0 O s       :     3.796630  s :     3.796630
      pz      :     1.453009  p :     4.687496
      px      :     1.513806
      py      :     1.720681
      dz2     :     0.009235  d :     0.031835
      dxz     :     0.007841
      dyz     :     0.008681
      dx2y2   :     0.002988
      dxy     :     0.003090
      f0      :     0.000809  f :     0.003572
      f+1     :     0.000499
      f-1     :     0.000932
      f+2     :     0.000509
      f-2     :     0.000639
      f+3     :     0.000086
      f-3     :     0.000096
      g0      :     0.000025  g :     0.000189
      g+1     :     0.000016
      g-1     :     0.000051
      g+2     :     0.000032
      g-2     :     0.000039
      g+3     :     0.000013
      g-3     :     0.000011
      g+4     :     0.000001
      g-4     :     0.000001
  1 O s       :     3.781621  s :     3.781621
      pz      :     1.554722  p :     4.670811
      px      :     1.580800
      py      :     1.535289
      dz2     :     0.003770  d :     0.033187
      dxz     :     0.005932
      dyz     :     0.005925
      dx2y2   :     0.008611
      dxy     :     0.008950
      f0      :     0.000320  f :     0.003620
      f+1     :     0.000301
      f-1     :     0.000348
      f+2     :     0.000146
      f-2     :     0.000772
      f+3     :     0.000933
      f-3     :     0.000800
      g0      :     0.000016  g :     0.000194
      g+1     :     0.000016
      g-1     :     0.000015
      g+2     :     0.000003
      g-2     :     0.000028
      g+3     :     0.000020
      g-3     :     0.000019
      g+4     :     0.000042
      g-4     :     0.000035
  2 N s       :     3.568976  s :     3.568976
      pz      :     1.181795  p :     3.680188
      px      :     1.454480
      py      :     1.043913
      dz2     :     0.012328  d :     0.062819
      dxz     :     0.007216
      dyz     :     0.018052
      dx2y2   :     0.012056
      dxy     :     0.013168
      f0      :     0.000946  f :     0.008714
      f+1     :     0.000685
      f-1     :     0.001421
      f+2     :     0.001716
      f-2     :     0.000880
      f+3     :     0.001812
      f-3     :     0.001253
      g0      :     0.000050  g :     0.000499
      g+1     :     0.000008
      g-1     :     0.000083
      g+2     :     0.000082
      g-2     :     0.000058
      g+3     :     0.000048
      g-3     :     0.000045
      g+4     :     0.000062
      g-4     :     0.000064
  3 H s       :     0.714070  s :     0.714070
      pz      :     0.028951  p :     0.078258
      px      :     0.033943
      py      :     0.015364
      dz2     :     0.001878  d :     0.009318
      dxz     :     0.003018
      dyz     :     0.002512
      dx2y2   :     0.000923
      dxy     :     0.000988
      f0      :     0.000254  f :     0.000878
      f+1     :     0.000180
      f-1     :     0.000137
      f+2     :     0.000148
      f-2     :     0.000124
      f+3     :     0.000015
      f-3     :     0.000020
  4 N s       :     3.572063  s :     3.572063
      pz      :     1.405925  p :     3.625573
      px      :     1.078433
      py      :     1.141214
      dz2     :     0.010809  d :     0.081538
      dxz     :     0.013340
      dyz     :     0.012231
      dx2y2   :     0.023562
      dxy     :     0.021596
      f0      :     0.001070  f :     0.010377
      f+1     :     0.001149
      f-1     :     0.001674
      f+2     :     0.001319
      f-2     :     0.001122
      f+3     :     0.001737
      f-3     :     0.002305
      g0      :     0.000045  g :     0.000673
      g+1     :     0.000037
      g-1     :     0.000047
      g+2     :     0.000063
      g-2     :     0.000054
      g+3     :     0.000097
      g-3     :     0.000049
      g+4     :     0.000152
      g-4     :     0.000130
  5 C s       :     3.115496  s :     3.115496
      pz      :     0.800306  p :     2.295795
      px      :     0.763006
      py      :     0.732484
      dz2     :     0.068766  d :     0.264484
      dxz     :     0.042071
      dyz     :     0.062754
      dx2y2   :     0.034310
      dxy     :     0.056583
      f0      :     0.009564  f :     0.033002
      f+1     :     0.003660
      f-1     :     0.003330
      f+2     :     0.007436
      f-2     :     0.002859
      f+3     :     0.004281
      f-3     :     0.001872
      g0      :     0.000553  g :     0.003778
      g+1     :     0.000228
      g-1     :     0.000742
      g+2     :     0.000625
      g-2     :     0.000517
      g+3     :     0.000220
      g-3     :     0.000329
      g+4     :     0.000223
      g-4     :     0.000342
  6 C s       :     3.145146  s :     3.145146
      pz      :     0.861556  p :     2.451148
      px      :     0.692203
      py      :     0.897389
      dz2     :     0.012519  d :     0.114133
      dxz     :     0.034611
      dyz     :     0.016022
      dx2y2   :     0.022707
      dxy     :     0.028275
      f0      :     0.002608  f :     0.018046
      f+1     :     0.002041
      f-1     :     0.001807
      f+2     :     0.003929
      f-2     :     0.000883
      f+3     :     0.002420
      f-3     :     0.004359
      g0      :     0.000142  g :     0.001627
      g+1     :     0.000160
      g-1     :     0.000166
      g+2     :     0.000226
      g-2     :     0.000175
      g+3     :     0.000152
      g-3     :     0.000077
      g+4     :     0.000259
      g-4     :     0.000269
  7 H s       :     0.913575  s :     0.913575
      pz      :     0.003983  p :     0.025300
      px      :     0.007616
      py      :     0.013701
      dz2     :     0.001573  d :     0.005110
      dxz     :     0.000743
      dyz     :     0.000818
      dx2y2   :     0.001172
      dxy     :     0.000805
      f0      :     0.000120  f :     0.000390
      f+1     :     0.000046
      f-1     :     0.000027
      f+2     :     0.000103
      f-2     :     0.000031
      f+3     :     0.000031
      f-3     :     0.000033
  8 C s       :     3.261491  s :     3.261491
      pz      :     0.891084  p :     2.577646
      px      :     0.961434
      py      :     0.725128
      dz2     :     0.036144  d :     0.114674
      dxz     :     0.018375
      dyz     :     0.014272
      dx2y2   :     0.029662
      dxy     :     0.016221
      f0      :     0.002966  f :     0.018221
      f+1     :     0.001941
      f-1     :     0.002019
      f+2     :     0.004071
      f-2     :     0.002410
      f+3     :     0.002197
      f-3     :     0.002617
      g0      :     0.000108  g :     0.001571
      g+1     :     0.000117
      g-1     :     0.000269
      g+2     :     0.000216
      g-2     :     0.000220
      g+3     :     0.000185
      g-3     :     0.000172
      g+4     :     0.000123
      g-4     :     0.000160
  9 C s       :     3.268162  s :     3.268162
      pz      :     0.941700  p :     2.743724
      px      :     0.904582
      py      :     0.897442
      dz2     :     0.015615  d :     0.097939
      dxz     :     0.015080
      dyz     :     0.024005
      dx2y2   :     0.022060
      dxy     :     0.021178
      f0      :     0.002091  f :     0.012880
      f+1     :     0.001290
      f-1     :     0.001177
      f+2     :     0.002616
      f-2     :     0.002121
      f+3     :     0.001194
      f-3     :     0.002392
      g0      :     0.000093  g :     0.001240
      g+1     :     0.000031
      g-1     :     0.000242
      g+2     :     0.000171
      g-2     :     0.000138
      g+3     :     0.000134
      g-3     :     0.000122
      g+4     :     0.000184
      g-4     :     0.000124
 10 H s       :     0.874886  s :     0.874886
      pz      :     0.009544  p :     0.026987
      px      :     0.008277
      py      :     0.009166
      dz2     :     0.001158  d :     0.003332
      dxz     :     0.000379
      dyz     :     0.000634
      dx2y2   :     0.000587
      dxy     :     0.000574
      f0      :     0.000064  f :     0.000306
      f+1     :     0.000060
      f-1     :     0.000029
      f+2     :     0.000064
      f-2     :     0.000041
      f+3     :     0.000030
      f-3     :     0.000019
 11 C s       :     3.178232  s :     3.178232
      pz      :     0.952188  p :     2.845010
      px      :     0.942589
      py      :     0.950233
      dz2     :     0.017518  d :     0.125271
      dxz     :     0.007994
      dyz     :     0.049916
      dx2y2   :     0.017766
      dxy     :     0.032078
      f0      :     0.002225  f :     0.012803
      f+1     :     0.001559
      f-1     :     0.000789
      f+2     :     0.002789
      f-2     :     0.001859
      f+3     :     0.001554
      f-3     :     0.002029
      g0      :     0.000098  g :     0.001277
      g+1     :     0.000118
      g-1     :     0.000157
      g+2     :     0.000151
      g-2     :     0.000175
      g+3     :     0.000163
      g-3     :     0.000101
      g+4     :     0.000177
      g-4     :     0.000138
 12 H s       :     0.828156  s :     0.828156
      pz      :     0.007001  p :     0.022702
      px      :     0.009327
      py      :     0.006374
      dz2     :     0.000941  d :     0.002864
      dxz     :     0.000590
      dyz     :     0.000308
      dx2y2   :     0.000525
      dxy     :     0.000501
      f0      :     0.000059  f :     0.000286
      f+1     :     0.000024
      f-1     :     0.000052
      f+2     :     0.000055
      f-2     :     0.000048
      f+3     :     0.000020
      f-3     :     0.000027
 13 C s       :     3.194889  s :     3.194889
      pz      :     0.909287  p :     2.797582
      px      :     0.935918
      py      :     0.952377
      dz2     :     0.041242  d :     0.127677
      dxz     :     0.021128
      dyz     :     0.017335
      dx2y2   :     0.027016
      dxy     :     0.020956
      f0      :     0.002190  f :     0.012511
      f+1     :     0.001654
      f-1     :     0.001489
      f+2     :     0.002596
      f-2     :     0.001934
      f+3     :     0.001311
      f-3     :     0.001336
      g0      :     0.000082  g :     0.001256
      g+1     :     0.000112
      g-1     :     0.000190
      g+2     :     0.000193
      g-2     :     0.000207
      g+3     :     0.000178
      g-3     :     0.000156
      g+4     :     0.000048
      g-4     :     0.000091
 14 H s       :     0.833633  s :     0.833633
      pz      :     0.008129  p :     0.023420
      px      :     0.008921
      py      :     0.006371
      dz2     :     0.000126  d :     0.002937
      dxz     :     0.000161
      dyz     :     0.001131
      dx2y2   :     0.000640
      dxy     :     0.000878
      f0      :     0.000044  f :     0.000285
      f+1     :     0.000009
      f-1     :     0.000012
      f+2     :     0.000053
      f-2     :     0.000032
      f+3     :     0.000047
      f-3     :     0.000088
 15 C s       :     3.189029  s :     3.189029
      pz      :     0.951584  p :     2.823150
      px      :     0.964881
      py      :     0.906685
      dz2     :     0.019028  d :     0.127176
      dxz     :     0.019952
      dyz     :     0.038364
      dx2y2   :     0.028868
      dxy     :     0.020964
      f0      :     0.002098  f :     0.012378
      f+1     :     0.001380
      f-1     :     0.000973
      f+2     :     0.002367
      f-2     :     0.002076
      f+3     :     0.001196
      f-3     :     0.002288
      g0      :     0.000094  g :     0.001257
      g+1     :     0.000035
      g-1     :     0.000234
      g+2     :     0.000166
      g-2     :     0.000158
      g+3     :     0.000131
      g-3     :     0.000133
      g+4     :     0.000178
      g-4     :     0.000127
 16 H s       :     0.830451  s :     0.830451
      pz      :     0.007502  p :     0.022957
      px      :     0.008535
      py      :     0.006919
      dz2     :     0.000982  d :     0.002927
      dxz     :     0.000328
      dyz     :     0.000590
      dx2y2   :     0.000557
      dxy     :     0.000470
      f0      :     0.000062  f :     0.000286
      f+1     :     0.000044
      f-1     :     0.000030
      f+2     :     0.000062
      f-2     :     0.000043
      f+3     :     0.000027
      f-3     :     0.000018
 17 C s       :     3.216472  s :     3.216472
      pz      :     0.932085  p :     2.803322
      px      :     0.970460
      py      :     0.900777
      dz2     :     0.016971  d :     0.116349
      dxz     :     0.006726
      dyz     :     0.044826
      dx2y2   :     0.019116
      dxy     :     0.028711
      f0      :     0.002383  f :     0.013418
      f+1     :     0.001462
      f-1     :     0.000886
      f+2     :     0.002965
      f-2     :     0.001801
      f+3     :     0.001750
      f-3     :     0.002171
      g0      :     0.000097  g :     0.001265
      g+1     :     0.000113
      g-1     :     0.000155
      g+2     :     0.000140
      g-2     :     0.000178
      g+3     :     0.000163
      g-3     :     0.000103
      g+4     :     0.000175
      g-4     :     0.000141
 18 H s       :     0.837748  s :     0.837748
      pz      :     0.008826  p :     0.024920
      px      :     0.009199
      py      :     0.006895
      dz2     :     0.001095  d :     0.003203
      dxz     :     0.000647
      dyz     :     0.000367
      dx2y2   :     0.000602
      dxy     :     0.000492
      f0      :     0.000062  f :     0.000302
      f+1     :     0.000030
      f-1     :     0.000054
      f+2     :     0.000058
      f-2     :     0.000050
      f+3     :     0.000020
      f-3     :     0.000028
 19 C s       :     3.244626  s :     3.244626
      pz      :     0.826815  p :     2.553790
      px      :     0.914964
      py      :     0.812011
      dz2     :     0.026981  d :     0.132732
      dxz     :     0.028651
      dyz     :     0.027584
      dx2y2   :     0.030735
      dxy     :     0.018781
      f0      :     0.002350  f :     0.024481
      f+1     :     0.002367
      f-1     :     0.004558
      f+2     :     0.004767
      f-2     :     0.004407
      f+3     :     0.002952
      f-3     :     0.003079
      g0      :     0.000151  g :     0.001961
      g+1     :     0.000199
      g-1     :     0.000162
      g+2     :     0.000359
      g-2     :     0.000170
      g+3     :     0.000313
      g-3     :     0.000304
      g+4     :     0.000160
      g-4     :     0.000144
 20 C s       :     3.168194  s :     3.168194
      pz      :     1.031993  p :     3.042774
      px      :     1.037350
      py      :     0.973431
      dz2     :     0.009274  d :     0.070076
      dxz     :     0.018775
      dyz     :     0.016208
      dx2y2   :     0.015929
      dxy     :     0.009891
      f0      :     0.000330  f :     0.006463
      f+1     :     0.000588
      f-1     :     0.000916
      f+2     :     0.001854
      f-2     :     0.001020
      f+3     :     0.000881
      f-3     :     0.000873
      g0      :     0.000051  g :     0.000764
      g+1     :     0.000060
      g-1     :     0.000081
      g+2     :     0.000127
      g-2     :     0.000018
      g+3     :     0.000120
      g-3     :     0.000159
      g+4     :     0.000076
      g-4     :     0.000072
 21 H s       :     0.849915  s :     0.849915
      pz      :     0.008366  p :     0.025745
      px      :     0.009235
      py      :     0.008144
      dz2     :     0.001374  d :     0.003866
      dxz     :     0.000391
      dyz     :     0.001109
      dx2y2   :     0.000494
      dxy     :     0.000499
      f0      :     0.000104  f :     0.000384
      f+1     :     0.000050
      f-1     :     0.000063
      f+2     :     0.000044
      f-2     :     0.000084
      f+3     :     0.000023
      f-3     :     0.000015
 22 H s       :     0.849263  s :     0.849263
      pz      :     0.009036  p :     0.026691
      px      :     0.010519
      py      :     0.007136
      dz2     :     0.001024  d :     0.003758
      dxz     :     0.000636
      dyz     :     0.000502
      dx2y2   :     0.000882
      dxy     :     0.000713
      f0      :     0.000034  f :     0.000373
      f+1     :     0.000013
      f-1     :     0.000097
      f+2     :     0.000068
      f-2     :     0.000066
      f+3     :     0.000033
      f-3     :     0.000062
 23 H s       :     0.859293  s :     0.859293
      pz      :     0.009638  p :     0.025628
      px      :     0.007933
      py      :     0.008057
      dz2     :     0.000417  d :     0.003837
      dxz     :     0.001359
      dyz     :     0.000288
      dx2y2   :     0.000487
      dxy     :     0.001287
      f0      :     0.000027  f :     0.000385
      f+1     :     0.000082
      f-1     :     0.000005
      f+2     :     0.000069
      f-2     :     0.000059
      f+3     :     0.000053
      f-3     :     0.000090
 24 C s       :     3.159330  s :     3.159330
      pz      :     1.031043  p :     3.010917
      px      :     0.962426
      py      :     1.017448
      dz2     :     0.006544  d :     0.069438
      dxz     :     0.019991
      dyz     :     0.016913
      dx2y2   :     0.016579
      dxy     :     0.009411
      f0      :     0.000558  f :     0.006360
      f+1     :     0.000961
      f-1     :     0.000040
      f+2     :     0.002250
      f-2     :     0.000931
      f+3     :     0.001001
      f-3     :     0.000619
      g0      :     0.000059  g :     0.000748
      g+1     :     0.000097
      g-1     :     0.000016
      g+2     :     0.000112
      g-2     :     0.000031
      g+3     :     0.000147
      g-3     :     0.000101
      g+4     :     0.000099
      g-4     :     0.000087
 25 H s       :     0.875234  s :     0.875234
      pz      :     0.010829  p :     0.031542
      px      :     0.009505
      py      :     0.011208
      dz2     :     0.000908  d :     0.004143
      dxz     :     0.000466
      dyz     :     0.000966
      dx2y2   :     0.000554
      dxy     :     0.001249
      f0      :     0.000009  f :     0.000388
      f+1     :     0.000003
      f-1     :     0.000150
      f+2     :     0.000030
      f-2     :     0.000078
      f+3     :     0.000079
      f-3     :     0.000040
 26 H s       :     0.856714  s :     0.856714
      pz      :     0.009678  p :     0.026614
      px      :     0.008295
      py      :     0.008642
      dz2     :     0.001187  d :     0.003906
      dxz     :     0.000730
      dyz     :     0.000449
      dx2y2   :     0.000774
      dxy     :     0.000767
      f0      :     0.000038  f :     0.000385
      f+1     :     0.000028
      f-1     :     0.000117
      f+2     :     0.000049
      f-2     :     0.000064
      f+3     :     0.000034
      f-3     :     0.000057
 27 H s       :     0.859184  s :     0.859184
      pz      :     0.008814  p :     0.026742
      px      :     0.006979
      py      :     0.010949
      dz2     :     0.000989  d :     0.003937
      dxz     :     0.000562
      dyz     :     0.001210
      dx2y2   :     0.000577
      dxy     :     0.000598
      f0      :     0.000077  f :     0.000383
      f+1     :     0.000035
      f-1     :     0.000065
      f+2     :     0.000060
      f-2     :     0.000106
      f+3     :     0.000022
      f-3     :     0.000019
 28 C s       :     3.170409  s :     3.170409
      pz      :     0.984384  p :     2.981370
      px      :     0.983242
      py      :     1.013744
      dz2     :     0.010220  d :     0.065816
      dxz     :     0.012322
      dyz     :     0.020957
      dx2y2   :     0.014865
      dxy     :     0.007453
      f0      :     0.000685  f :     0.006434
      f+1     :     0.001159
      f-1     :     0.001067
      f+2     :     0.001868
      f-2     :     0.000879
      f+3     :     0.000449
      f-3     :     0.000328
      g0      :     0.000064  g :     0.000733
      g+1     :     0.000145
      g-1     :     0.000031
      g+2     :     0.000189
      g-2     :     0.000076
      g+3     :     0.000083
      g-3     :     0.000082
      g+4     :     0.000027
      g-4     :     0.000036
 29 H s       :     0.868803  s :     0.868803
      pz      :     0.009129  p :     0.027794
      px      :     0.007551
      py      :     0.011113
      dz2     :     0.000444  d :     0.004139
      dxz     :     0.001124
      dyz     :     0.000294
      dx2y2   :     0.000799
      dxy     :     0.001479
      f0      :     0.000030  f :     0.000390
      f+1     :     0.000070
      f-1     :     0.000007
      f+2     :     0.000054
      f-2     :     0.000047
      f+3     :     0.000086
      f-3     :     0.000097
 30 H s       :     0.853997  s :     0.853997
      pz      :     0.008253  p :     0.026470
      px      :     0.009256
      py      :     0.008961
      dz2     :     0.001262  d :     0.003971
      dxz     :     0.000649
      dyz     :     0.000613
      dx2y2   :     0.000910
      dxy     :     0.000538
      f0      :     0.000039  f :     0.000392
      f+1     :     0.000031
      f-1     :     0.000117
      f+2     :     0.000083
      f-2     :     0.000049
      f+3     :     0.000017
      f-3     :     0.000057
 31 H s       :     0.887587  s :     0.887587
      pz      :     0.009249  p :     0.031178
      px      :     0.010679
      py      :     0.011250
      dz2     :     0.000796  d :     0.004202
      dxz     :     0.000472
      dyz     :     0.001205
      dx2y2   :     0.000430
      dxy     :     0.001298
      f0      :     0.000007  f :     0.000392
      f+1     :     0.000003
      f-1     :     0.000142
      f+2     :     0.000036
      f-2     :     0.000091
      f+3     :     0.000087
      f-3     :     0.000027
 32 C s       :     3.197201  s :     3.197201
      pz      :     0.901300  p :     2.416521
      px      :     0.818896
      py      :     0.696324
      dz2     :     0.033644  d :     0.111249
      dxz     :     0.018194
      dyz     :     0.028314
      dx2y2   :     0.013536
      dxy     :     0.017561
      f0      :     0.003936  f :     0.023734
      f+1     :     0.002121
      f-1     :     0.002758
      f+2     :     0.001389
      f-2     :     0.006843
      f+3     :     0.003191
      f-3     :     0.003496
      g0      :     0.000135  g :     0.001966
      g+1     :     0.000202
      g-1     :     0.000240
      g+2     :     0.000264
      g-2     :     0.000260
      g+3     :     0.000265
      g-3     :     0.000161
      g+4     :     0.000225
      g-4     :     0.000214
 33 C s       :     3.356360  s :     3.356360
      pz      :     0.834447  p :     2.583765
      px      :     0.860403
      py      :     0.888914
      dz2     :     0.022279  d :     0.104515
      dxz     :     0.010949
      dyz     :     0.027008
      dx2y2   :     0.023308
      dxy     :     0.020971
      f0      :     0.003989  f :     0.019221
      f+1     :     0.001959
      f-1     :     0.001728
      f+2     :     0.001988
      f-2     :     0.004779
      f+3     :     0.001232
      f-3     :     0.003546
      g0      :     0.000126  g :     0.001519
      g+1     :     0.000177
      g-1     :     0.000173
      g+2     :     0.000210
      g-2     :     0.000203
      g+3     :     0.000189
      g-3     :     0.000118
      g+4     :     0.000158
      g-4     :     0.000165
 34 C s       :     3.208976  s :     3.208976
      pz      :     0.911734  p :     2.745930
      px      :     0.921523
      py      :     0.912673
      dz2     :     0.014949  d :     0.094811
      dxz     :     0.021573
      dyz     :     0.019785
      dx2y2   :     0.025068
      dxy     :     0.013435
      f0      :     0.002280  f :     0.013314
      f+1     :     0.001314
      f-1     :     0.001208
      f+2     :     0.001275
      f-2     :     0.003482
      f+3     :     0.001178
      f-3     :     0.002576
      g0      :     0.000099  g :     0.001237
      g+1     :     0.000041
      g-1     :     0.000224
      g+2     :     0.000169
      g-2     :     0.000141
      g+3     :     0.000173
      g-3     :     0.000095
      g+4     :     0.000127
      g-4     :     0.000168
 35 H s       :     0.877593  s :     0.877593
      pz      :     0.008704  p :     0.028077
      px      :     0.007921
      py      :     0.011451
      dz2     :     0.001078  d :     0.003598
      dxz     :     0.000394
      dyz     :     0.000765
      dx2y2   :     0.000535
      dxy     :     0.000826
      f0      :     0.000058  f :     0.000325
      f+1     :     0.000064
      f-1     :     0.000022
      f+2     :     0.000031
      f-2     :     0.000087
      f+3     :     0.000028
      f-3     :     0.000035
 36 C s       :     3.199897  s :     3.199897
      pz      :     0.906398  p :     2.804522
      px      :     0.931171
      py      :     0.966952
      dz2     :     0.042466  d :     0.127834
      dxz     :     0.019994
      dyz     :     0.017253
      dx2y2   :     0.013566
      dxy     :     0.034556
      f0      :     0.002262  f :     0.013018
      f+1     :     0.001629
      f-1     :     0.001583
      f+2     :     0.001061
      f-2     :     0.003633
      f+3     :     0.001463
      f-3     :     0.001387
      g0      :     0.000081  g :     0.001276
      g+1     :     0.000138
      g-1     :     0.000171
      g+2     :     0.000226
      g-2     :     0.000178
      g+3     :     0.000191
      g-3     :     0.000151
      g+4     :     0.000082
      g-4     :     0.000058
 37 H s       :     0.835871  s :     0.835871
      pz      :     0.007941  p :     0.022506
      px      :     0.007820
      py      :     0.006745
      dz2     :     0.000128  d :     0.002902
      dxz     :     0.000466
      dyz     :     0.000799
      dx2y2   :     0.001157
      dxy     :     0.000352
      f0      :     0.000044  f :     0.000287
      f+1     :     0.000010
      f-1     :     0.000012
      f+2     :     0.000010
      f-2     :     0.000076
      f+3     :     0.000029
      f-3     :     0.000107
 38 C s       :     3.173779  s :     3.173779
      pz      :     0.943154  p :     2.827264
      px      :     0.925488
      py      :     0.958622
      dz2     :     0.019160  d :     0.124918
      dxz     :     0.014209
      dyz     :     0.040208
      dx2y2   :     0.029342
      dxy     :     0.021999
      f0      :     0.002176  f :     0.013090
      f+1     :     0.001457
      f-1     :     0.000965
      f+2     :     0.001364
      f-2     :     0.003496
      f+3     :     0.000750
      f-3     :     0.002882
      g0      :     0.000094  g :     0.001267
      g+1     :     0.000178
      g-1     :     0.000095
      g+2     :     0.000170
      g-2     :     0.000151
      g+3     :     0.000151
      g-3     :     0.000111
      g+4     :     0.000159
      g-4     :     0.000160
 39 H s       :     0.820887  s :     0.820887
      pz      :     0.006934  p :     0.022832
      px      :     0.008717
      py      :     0.007180
      dz2     :     0.000964  d :     0.002937
      dxz     :     0.000678
      dyz     :     0.000270
      dx2y2   :     0.000421
      dxy     :     0.000603
      f0      :     0.000065  f :     0.000290
      f+1     :     0.000022
      f-1     :     0.000053
      f+2     :     0.000029
      f-2     :     0.000077
      f+3     :     0.000026
      f-3     :     0.000018
 40 C s       :     3.263095  s :     3.263095
      pz      :     0.935937  p :     2.729983
      px      :     0.922017
      py      :     0.872029
      dz2     :     0.017532  d :     0.112255
      dxz     :     0.023374
      dyz     :     0.020473
      dx2y2   :     0.032009
      dxy     :     0.018868
      f0      :     0.002461  f :     0.013578
      f+1     :     0.001113
      f-1     :     0.001373
      f+2     :     0.001077
      f-2     :     0.003640
      f+3     :     0.001139
      f-3     :     0.002776
      g0      :     0.000097  g :     0.001276
      g+1     :     0.000051
      g-1     :     0.000228
      g+2     :     0.000184
      g-2     :     0.000133
      g+3     :     0.000169
      g-3     :     0.000091
      g+4     :     0.000137
      g-4     :     0.000186
 41 H s       :     0.869289  s :     0.869289
      pz      :     0.006344  p :     0.023278
      px      :     0.008190
      py      :     0.008744
      dz2     :     0.001030  d :     0.003323
      dxz     :     0.000400
      dyz     :     0.000733
      dx2y2   :     0.000465
      dxy     :     0.000696
      f0      :     0.000058  f :     0.000307
      f+1     :     0.000068
      f-1     :     0.000025
      f+2     :     0.000034
      f-2     :     0.000075
      f+3     :     0.000023
      f-3     :     0.000025
 42 C s       :     3.264369  s :     3.264369
      pz      :     0.879314  p :     2.653032
      px      :     0.887827
      py      :     0.885891
      dz2     :     0.025153  d :     0.119529
      dxz     :     0.017659
      dyz     :     0.021606
      dx2y2   :     0.028397
      dxy     :     0.026714
      f0      :     0.003802  f :     0.019959
      f+1     :     0.001594
      f-1     :     0.002531
      f+2     :     0.002151
      f-2     :     0.003795
      f+3     :     0.003042
      f-3     :     0.003044
      g0      :     0.000158  g :     0.001621
      g+1     :     0.000084
      g-1     :     0.000295
      g+2     :     0.000216
      g-2     :     0.000224
      g+3     :     0.000116
      g-3     :     0.000106
      g+4     :     0.000205
      g-4     :     0.000216
 43 C s       :     3.149416  s :     3.149416
      pz      :     0.981677  p :     3.024202
      px      :     1.031870
      py      :     1.010655
      dz2     :     0.016475  d :     0.073020
      dxz     :     0.008507
      dyz     :     0.018391
      dx2y2   :     0.009883
      dxy     :     0.019765
      f0      :     0.001364  f :     0.006614
      f+1     :     0.000420
      f-1     :     0.001854
      f+2     :     0.000495
      f-2     :     0.001109
      f+3     :     0.000693
      f-3     :     0.000679
      g0      :     0.000090  g :     0.000750
      g+1     :     0.000030
      g-1     :     0.000203
      g+2     :     0.000141
      g-2     :     0.000114
      g+3     :     0.000032
      g-3     :     0.000040
      g+4     :     0.000045
      g-4     :     0.000056
 44 H s       :     0.870105  s :     0.870105
      pz      :     0.010741  p :     0.029443
      px      :     0.009628
      py      :     0.009074
      dz2     :     0.000226  d :     0.004132
      dxz     :     0.000628
      dyz     :     0.001095
      dx2y2   :     0.001743
      dxy     :     0.000439
      f0      :     0.000065  f :     0.000391
      f+1     :     0.000015
      f-1     :     0.000013
      f+2     :     0.000010
      f-2     :     0.000094
      f+3     :     0.000082
      f-3     :     0.000110
 45 H s       :     0.865737  s :     0.865737
      pz      :     0.006172  p :     0.025645
      px      :     0.010493
      py      :     0.008980
      dz2     :     0.001412  d :     0.003933
      dxz     :     0.000894
      dyz     :     0.000502
      dx2y2   :     0.000434
      dxy     :     0.000691
      f0      :     0.000116  f :     0.000390
      f+1     :     0.000038
      f-1     :     0.000056
      f+2     :     0.000050
      f-2     :     0.000093
      f+3     :     0.000017
      f-3     :     0.000020
 46 H s       :     0.857863  s :     0.857863
      pz      :     0.009263  p :     0.026579
      px      :     0.007344
      py      :     0.009972
      dz2     :     0.000173  d :     0.003925
      dxz     :     0.001329
      dyz     :     0.000356
      dx2y2   :     0.000835
      dxy     :     0.001231
      f0      :     0.000058  f :     0.000387
      f+1     :     0.000024
      f-1     :     0.000014
      f+2     :     0.000039
      f-2     :     0.000068
      f+3     :     0.000127
      f-3     :     0.000057
 47 C s       :     3.343470  s :     3.343470
      pz      :     0.989101  p :     2.860161
      px      :     0.934991
      py      :     0.936068
      dz2     :     0.008393  d :     0.058657
      dxz     :     0.008939
      dyz     :     0.020249
      dx2y2   :     0.011462
      dxy     :     0.009614
      f0      :     0.000592  f :     0.006889
      f+1     :     0.000351
      f-1     :     0.001572
      f+2     :     0.000561
      f-2     :     0.000989
      f+3     :     0.001351
      f-3     :     0.001474
      g0      :     0.000045  g :     0.000713
      g+1     :     0.000032
      g-1     :     0.000078
      g+2     :     0.000111
      g-2     :     0.000088
      g+3     :     0.000070
      g-3     :     0.000031
      g+4     :     0.000123
      g-4     :     0.000134
 48 H s       :     0.901842  s :     0.901842
      pz      :     0.004929  p :     0.020574
      px      :     0.008312
      py      :     0.007333
      dz2     :     0.001361  d :     0.004000
      dxz     :     0.000670
      dyz     :     0.000932
      dx2y2   :     0.000556
      dxy     :     0.000481
      f0      :     0.000144  f :     0.000413
      f+1     :     0.000029
      f-1     :     0.000057
      f+2     :     0.000080
      f-2     :     0.000062
      f+3     :     0.000014
      f-3     :     0.000027
 49 H s       :     0.863333  s :     0.863333
      pz      :     0.010410  p :     0.026671
      px      :     0.013223
      py      :     0.003037
      dz2     :     0.001315  d :     0.004035
      dxz     :     0.001016
      dyz     :     0.000305
      dx2y2   :     0.000502
      dxy     :     0.000897
      f0      :     0.000109  f :     0.000387
      f+1     :     0.000028
      f-1     :     0.000040
      f+2     :     0.000044
      f-2     :     0.000110
      f+3     :     0.000036
      f-3     :     0.000022
 50 H s       :     0.867419  s :     0.867419
      pz      :     0.010636  p :     0.025385
      px      :     0.004175
      py      :     0.010574
      dz2     :     0.000182  d :     0.004222
      dxz     :     0.001587
      dyz     :     0.000336
      dx2y2   :     0.000745
      dxy     :     0.001372
      f0      :     0.000058  f :     0.000408
      f+1     :     0.000037
      f-1     :     0.000008
      f+2     :     0.000069
      f-2     :     0.000057
      f+3     :     0.000097
      f-3     :     0.000081
 51 C s       :     3.161177  s :     3.161177
      pz      :     1.023456  p :     2.981558
      px      :     0.962467
      py      :     0.995634
      dz2     :     0.012074  d :     0.068630
      dxz     :     0.010817
      dyz     :     0.016530
      dx2y2   :     0.010050
      dxy     :     0.019158
      f0      :     0.000543  f :     0.006615
      f+1     :     0.000536
      f-1     :     0.001568
      f+2     :     0.000262
      f-2     :     0.000945
      f+3     :     0.001344
      f-3     :     0.001418
      g0      :     0.000053  g :     0.000744
      g+1     :     0.000050
      g-1     :     0.000058
      g+2     :     0.000099
      g-2     :     0.000114
      g+3     :     0.000031
      g-3     :     0.000055
      g+4     :     0.000140
      g-4     :     0.000143
 52 H s       :     0.878736  s :     0.878736
      pz      :     0.011001  p :     0.028440
      px      :     0.007748
      py      :     0.009690
      dz2     :     0.000173  d :     0.004109
      dxz     :     0.000724
      dyz     :     0.001092
      dx2y2   :     0.001558
      dxy     :     0.000562
      f0      :     0.000066  f :     0.000390
      f+1     :     0.000020
      f-1     :     0.000006
      f+2     :     0.000007
      f-2     :     0.000118
      f+3     :     0.000068
      f-3     :     0.000106
 53 H s       :     0.875172  s :     0.875172
      pz      :     0.010457  p :     0.032494
      px      :     0.010665
      py      :     0.011371
      dz2     :     0.001301  d :     0.004022
      dxz     :     0.001154
      dyz     :     0.000576
      dx2y2   :     0.000403
      dxy     :     0.000587
      f0      :     0.000150  f :     0.000387
      f+1     :     0.000053
      f-1     :     0.000018
      f+2     :     0.000049
      f-2     :     0.000085
      f+3     :     0.000017
      f-3     :     0.000013
 54 H s       :     0.859801  s :     0.859801
      pz      :     0.008927  p :     0.025731
      px      :     0.007127
      py      :     0.009677
      dz2     :     0.001333  d :     0.003950
      dxz     :     0.000881
      dyz     :     0.000531
      dx2y2   :     0.000514
      dxy     :     0.000691
      f0      :     0.000117  f :     0.000386
      f+1     :     0.000037
      f-1     :     0.000031
      f+2     :     0.000061
      f-2     :     0.000084
      f+3     :     0.000026
      f-3     :     0.000031
 55 C s       :     3.162925  s :     3.162925
      pz      :     0.768289  p :     2.354658
      px      :     0.809250
      py      :     0.777119
      dz2     :     0.041004  d :     0.244470
      dxz     :     0.038159
      dyz     :     0.039599
      dx2y2   :     0.081982
      dxy     :     0.043726
      f0      :     0.002691  f :     0.032205
      f+1     :     0.002543
      f-1     :     0.004191
      f+2     :     0.002727
      f-2     :     0.005210
      f+3     :     0.006812
      f-3     :     0.008032
      g0      :     0.000303  g :     0.003680
      g+1     :     0.000194
      g-1     :     0.000283
      g+2     :     0.000274
      g-2     :     0.000359
      g+3     :     0.000473
      g-3     :     0.000408
      g+4     :     0.000579
      g-4     :     0.000807
 56 C s       :     3.273182  s :     3.273182
      pz      :     0.960705  p :     2.504064
      px      :     0.642399
      py      :     0.900961
      dz2     :     0.017508  d :     0.106987
      dxz     :     0.011390
      dyz     :     0.022034
      dx2y2   :     0.041393
      dxy     :     0.014662
      f0      :     0.001298  f :     0.017216
      f+1     :     0.002115
      f-1     :     0.002309
      f+2     :     0.002814
      f-2     :     0.001635
      f+3     :     0.002420
      f-3     :     0.004625
      g0      :     0.000098  g :     0.001502
      g+1     :     0.000106
      g-1     :     0.000093
      g+2     :     0.000079
      g-2     :     0.000176
      g+3     :     0.000262
      g-3     :     0.000152
      g+4     :     0.000273
      g-4     :     0.000263
 57 C s       :     3.238296  s :     3.238296
      pz      :     0.954313  p :     2.767982
      px      :     0.887237
      py      :     0.926432
      dz2     :     0.013084  d :     0.099379
      dxz     :     0.019181
      dyz     :     0.009921
      dx2y2   :     0.031128
      dxy     :     0.026065
      f0      :     0.001182  f :     0.013405
      f+1     :     0.001884
      f-1     :     0.001602
      f+2     :     0.002543
      f-2     :     0.001040
      f+3     :     0.002678
      f-3     :     0.002476
      g0      :     0.000070  g :     0.001243
      g+1     :     0.000104
      g-1     :     0.000074
      g+2     :     0.000073
      g-2     :     0.000151
      g+3     :     0.000177
      g-3     :     0.000178
      g+4     :     0.000213
      g-4     :     0.000203
 58 H s       :     0.856019  s :     0.856019
      pz      :     0.010833  p :     0.031511
      px      :     0.009590
      py      :     0.011089
      dz2     :     0.000394  d :     0.003448
      dxz     :     0.000365
      dyz     :     0.001034
      dx2y2   :     0.000840
      dxy     :     0.000814
      f0      :     0.000017  f :     0.000305
      f+1     :     0.000012
      f-1     :     0.000071
      f+2     :     0.000038
      f-2     :     0.000041
      f+3     :     0.000035
      f-3     :     0.000090
 59 C s       :     3.181243  s :     3.181243
      pz      :     0.966481  p :     2.815694
      px      :     0.924877
      py      :     0.924337
      dz2     :     0.009072  d :     0.124376
      dxz     :     0.021815
      dyz     :     0.017300
      dx2y2   :     0.022768
      dxy     :     0.053421
      f0      :     0.001105  f :     0.012526
      f+1     :     0.001265
      f-1     :     0.001545
      f+2     :     0.002171
      f-2     :     0.001563
      f+3     :     0.001747
      f-3     :     0.003130
      g0      :     0.000108  g :     0.001274
      g+1     :     0.000073
      g-1     :     0.000053
      g+2     :     0.000107
      g-2     :     0.000101
      g+3     :     0.000185
      g-3     :     0.000134
      g+4     :     0.000279
      g-4     :     0.000235
 60 H s       :     0.822116  s :     0.822116
      pz      :     0.008552  p :     0.022811
      px      :     0.006716
      py      :     0.007543
      dz2     :     0.000789  d :     0.002867
      dxz     :     0.000388
      dyz     :     0.000386
      dx2y2   :     0.000900
      dxy     :     0.000405
      f0      :     0.000009  f :     0.000283
      f+1     :     0.000052
      f-1     :     0.000064
      f+2     :     0.000062
      f-2     :     0.000012
      f+3     :     0.000037
      f-3     :     0.000046
 61 C s       :     3.199874  s :     3.199874
      pz      :     0.927132  p :     2.778934
      px      :     0.951051
      py      :     0.900751
      dz2     :     0.015359  d :     0.125755
      dxz     :     0.009969
      dyz     :     0.026635
      dx2y2   :     0.050100
      dxy     :     0.023692
      f0      :     0.000859  f :     0.012457
      f+1     :     0.001427
      f-1     :     0.002178
      f+2     :     0.002265
      f-2     :     0.001054
      f+3     :     0.001516
      f-3     :     0.003159
      g0      :     0.000076  g :     0.001267
      g+1     :     0.000067
      g-1     :     0.000082
      g+2     :     0.000062
      g-2     :     0.000175
      g+3     :     0.000213
      g-3     :     0.000162
      g+4     :     0.000211
      g-4     :     0.000219
 62 H s       :     0.830487  s :     0.830487
      pz      :     0.009196  p :     0.023167
      px      :     0.006384
      py      :     0.007587
      dz2     :     0.000253  d :     0.002904
      dxz     :     0.000980
      dyz     :     0.000162
      dx2y2   :     0.000514
      dxy     :     0.000994
      f0      :     0.000028  f :     0.000281
      f+1     :     0.000046
      f-1     :     0.000007
      f+2     :     0.000046
      f-2     :     0.000031
      f+3     :     0.000061
      f-3     :     0.000062
 63 C s       :     3.194370  s :     3.194370
      pz      :     0.942235  p :     2.816325
      px      :     0.908795
      py      :     0.965295
      dz2     :     0.013870  d :     0.125468
      dxz     :     0.029578
      dyz     :     0.009321
      dx2y2   :     0.040303
      dxy     :     0.032396
      f0      :     0.001032  f :     0.012598
      f+1     :     0.001675
      f-1     :     0.001668
      f+2     :     0.002524
      f-2     :     0.001056
      f+3     :     0.002128
      f-3     :     0.002515
      g0      :     0.000069  g :     0.001277
      g+1     :     0.000106
      g-1     :     0.000070
      g+2     :     0.000076
      g-2     :     0.000138
      g+3     :     0.000190
      g-3     :     0.000174
      g+4     :     0.000224
      g-4     :     0.000230
 64 H s       :     0.826479  s :     0.826479
      pz      :     0.009419  p :     0.022652
      px      :     0.006890
      py      :     0.006343
      dz2     :     0.000342  d :     0.002831
      dxz     :     0.000263
      dyz     :     0.000805
      dx2y2   :     0.000727
      dxy     :     0.000694
      f0      :     0.000016  f :     0.000281
      f+1     :     0.000011
      f-1     :     0.000065
      f+2     :     0.000031
      f-2     :     0.000042
      f+3     :     0.000031
      f-3     :     0.000086
 65 C s       :     3.222981  s :     3.222981
      pz      :     0.920184  p :     2.768328
      px      :     0.915502
      py      :     0.932642
      dz2     :     0.007718  d :     0.108249
      dxz     :     0.022267
      dyz     :     0.016720
      dx2y2   :     0.021324
      dxy     :     0.040219
      f0      :     0.001190  f :     0.013383
      f+1     :     0.001332
      f-1     :     0.001495
      f+2     :     0.002258
      f-2     :     0.001696
      f+3     :     0.001920
      f-3     :     0.003492
      g0      :     0.000101  g :     0.001254
      g+1     :     0.000075
      g-1     :     0.000056
      g+2     :     0.000107
      g-2     :     0.000093
      g+3     :     0.000179
      g-3     :     0.000107
      g+4     :     0.000291
      g-4     :     0.000246
 66 H s       :     0.844769  s :     0.844769
      pz      :     0.009905  p :     0.025119
      px      :     0.007445
      py      :     0.007770
      dz2     :     0.000652  d :     0.003271
      dxz     :     0.000436
      dyz     :     0.000567
      dx2y2   :     0.001159
      dxy     :     0.000456
      f0      :     0.000007  f :     0.000305
      f+1     :     0.000053
      f-1     :     0.000066
      f+2     :     0.000067
      f-2     :     0.000018
      f+3     :     0.000045
      f-3     :     0.000050


                     *******************************
                     * LOEWDIN POPULATION ANALYSIS *
                     *******************************

----------------------
LOEWDIN ATOMIC CHARGES
----------------------
   0 O :    0.253642
   1 O :    0.302138
   2 N :    0.604644
   3 H :   -0.198342
   4 N :    0.454582
   5 C :   -0.648184
   6 C :   -0.077566
   7 H :   -0.018025
   8 C :   -0.103731
   9 C :    0.081084
  10 H :   -0.043826
  11 C :    0.063032
  12 H :   -0.051302
  13 C :    0.060212
  14 H :   -0.051606
  15 C :    0.059818
  16 H :   -0.051969
  17 C :    0.085516
  18 H :   -0.042186
  19 C :   -0.351705
  20 C :    0.241809
  21 H :   -0.047107
  22 H :   -0.042753
  23 H :   -0.048129
  24 C :    0.241427
  25 H :   -0.059439
  26 H :   -0.045601
  27 H :   -0.049849
  28 C :    0.240544
  29 H :   -0.049529
  30 H :   -0.045484
  31 H :   -0.057163
  32 C :   -0.187041
  33 C :   -0.039154
  34 C :    0.086092
  35 H :   -0.043599
  36 C :    0.067065
  37 H :   -0.047971
  38 C :    0.064177
  39 H :   -0.049920
  40 C :    0.079189
  41 H :   -0.034710
  42 C :   -0.239051
  43 C :    0.249434
  44 H :   -0.053511
  45 H :   -0.045654
  46 H :   -0.046908
  47 C :    0.246032
  48 H :   -0.041621
  49 H :   -0.052892
  50 H :   -0.053624
  51 C :    0.253189
  52 H :   -0.050344
  53 H :   -0.046062
  54 H :   -0.045357
  55 C :   -0.612748
  56 C :   -0.106687
  57 C :    0.094506
  58 H :   -0.045104
  59 C :    0.069375
  60 H :   -0.049030
  61 C :    0.068959
  62 H :   -0.048978
  63 C :    0.066592
  64 H :   -0.049502
  65 C :    0.081428
  66 H :   -0.041522

-------------------------------
LOEWDIN REDUCED ORBITAL CHARGES
-------------------------------
  0 O s       :     3.239210  s :     3.239210
      pz      :     1.487323  p :     4.386899
      px      :     1.365781
      py      :     1.533795
      dz2     :     0.032132  d :     0.097975
      dxz     :     0.018641
      dyz     :     0.029407
      dx2y2   :     0.010056
      dxy     :     0.007739
      f0      :     0.005570  f :     0.021127
      f+1     :     0.002973
      f-1     :     0.004645
      f+2     :     0.003819
      f-2     :     0.002925
      f+3     :     0.000605
      f-3     :     0.000590
      g0      :     0.000209  g :     0.001148
      g+1     :     0.000128
      g-1     :     0.000244
      g+2     :     0.000224
      g-2     :     0.000167
      g+3     :     0.000074
      g-3     :     0.000086
      g+4     :     0.000009
      g-4     :     0.000009
  1 O s       :     3.230162  s :     3.230162
      pz      :     1.386095  p :     4.344295
      px      :     1.486324
      py      :     1.471876
      dz2     :     0.011906  d :     0.100974
      dxz     :     0.012788
      dyz     :     0.015496
      dx2y2   :     0.031092
      dxy     :     0.029691
      f0      :     0.001649  f :     0.021320
      f+1     :     0.002100
      f-1     :     0.001869
      f+2     :     0.001157
      f-2     :     0.003354
      f+3     :     0.005001
      f-3     :     0.006189
      g0      :     0.000075  g :     0.001112
      g+1     :     0.000058
      g-1     :     0.000078
      g+2     :     0.000033
      g-2     :     0.000133
      g+3     :     0.000131
      g-3     :     0.000089
      g+4     :     0.000189
      g-4     :     0.000326
  2 N s       :     2.684079  s :     2.684079
      pz      :     1.081145  p :     3.327118
      px      :     1.144979
      py      :     1.100995
      dz2     :     0.070626  d :     0.327170
      dxz     :     0.030986
      dyz     :     0.098792
      dx2y2   :     0.070787
      dxy     :     0.055980
      f0      :     0.008290  f :     0.053777
      f+1     :     0.003853
      f-1     :     0.010243
      f+2     :     0.011227
      f-2     :     0.005175
      f+3     :     0.008125
      f-3     :     0.006863
      g0      :     0.000171  g :     0.003211
      g+1     :     0.000161
      g-1     :     0.000574
      g+2     :     0.000321
      g-2     :     0.000287
      g+3     :     0.000184
      g-3     :     0.000606
      g+4     :     0.000393
      g-4     :     0.000515
  3 H s       :     0.673096  s :     0.673096
      pz      :     0.176157  p :     0.368751
      px      :     0.127690
      py      :     0.064903
      dz2     :     0.039408  d :     0.133799
      dxz     :     0.040420
      dyz     :     0.031248
      dx2y2   :     0.011953
      dxy     :     0.010771
      f0      :     0.006762  f :     0.022696
      f+1     :     0.004354
      f-1     :     0.004045
      f+2     :     0.003573
      f-2     :     0.003095
      f+3     :     0.000358
      f-3     :     0.000510
  4 N s       :     2.700754  s :     2.700754
      pz      :     1.188596  p :     3.361322
      px      :     1.048287
      py      :     1.124440
      dz2     :     0.041435  d :     0.407009
      dxz     :     0.063876
      dyz     :     0.065895
      dx2y2   :     0.120730
      dxy     :     0.115074
      f0      :     0.007558  f :     0.072517
      f+1     :     0.004769
      f-1     :     0.006865
      f+2     :     0.010586
      f-2     :     0.011703
      f+3     :     0.011772
      f-3     :     0.019265
      g0      :     0.000364  g :     0.003815
      g+1     :     0.000344
      g-1     :     0.000334
      g+2     :     0.000336
      g-2     :     0.000222
      g+3     :     0.000635
      g-3     :     0.000466
      g+4     :     0.000524
      g-4     :     0.000590
  5 C s       :     2.597806  s :     2.597806
      pz      :     0.961820  p :     2.611080
      px      :     0.709672
      py      :     0.939588
      dz2     :     0.275117  d :     1.088877
      dxz     :     0.157001
      dyz     :     0.311489
      dx2y2   :     0.155103
      dxy     :     0.190167
      f0      :     0.084185  f :     0.308507
      f+1     :     0.034036
      f-1     :     0.047341
      f+2     :     0.063002
      f-2     :     0.027528
      f+3     :     0.031699
      f-3     :     0.020717
      g0      :     0.006572  g :     0.041915
      g+1     :     0.003509
      g-1     :     0.006329
      g+2     :     0.007009
      g-2     :     0.004402
      g+3     :     0.002663
      g-3     :     0.004777
      g+4     :     0.002305
      g-4     :     0.004349
  6 C s       :     2.529118  s :     2.529118
      pz      :     0.938298  p :     2.667365
      px      :     0.792221
      py      :     0.936846
      dz2     :     0.115352  d :     0.684477
      dxz     :     0.138035
      dyz     :     0.134549
      dx2y2   :     0.163526
      dxy     :     0.133015
      f0      :     0.025482  f :     0.183698
      f+1     :     0.023647
      f-1     :     0.016412
      f+2     :     0.032535
      f-2     :     0.021497
      f+3     :     0.028314
      f-3     :     0.035811
      g0      :     0.001166  g :     0.012908
      g+1     :     0.001533
      g-1     :     0.001223
      g+2     :     0.001430
      g-2     :     0.000955
      g+3     :     0.001632
      g-3     :     0.000887
      g+4     :     0.001994
      g-4     :     0.002087
  7 H s       :     0.735061  s :     0.735061
      pz      :     0.082055  p :     0.198264
      px      :     0.052430
      py      :     0.063778
      dz2     :     0.023713  d :     0.074620
      dxz     :     0.013550
      dyz     :     0.015832
      dx2y2   :     0.012997
      dxy     :     0.008528
      f0      :     0.002510  f :     0.010080
      f+1     :     0.001548
      f-1     :     0.001253
      f+2     :     0.002113
      f-2     :     0.001503
      f+3     :     0.000565
      f-3     :     0.000588
  8 C s       :     2.558847  s :     2.558847
      pz      :     0.943396  p :     2.710384
      px      :     0.855554
      py      :     0.911434
      dz2     :     0.142758  d :     0.656801
      dxz     :     0.102049
      dyz     :     0.162610
      dx2y2   :     0.135713
      dxy     :     0.113671
      f0      :     0.025948  f :     0.163073
      f+1     :     0.018200
      f-1     :     0.021028
      f+2     :     0.033164
      f-2     :     0.022167
      f+3     :     0.018674
      f-3     :     0.023892
      g0      :     0.000805  g :     0.014627
      g+1     :     0.001620
      g-1     :     0.001975
      g+2     :     0.001991
      g-2     :     0.001957
      g+3     :     0.001732
      g-3     :     0.001977
      g+4     :     0.001421
      g-4     :     0.001148
  9 C s       :     2.573444  s :     2.573444
      pz      :     0.891992  p :     2.699023
      px      :     0.824604
      py      :     0.982428
      dz2     :     0.081262  d :     0.517387
      dxz     :     0.079835
      dyz     :     0.142480
      dx2y2   :     0.107073
      dxy     :     0.106737
      f0      :     0.020748  f :     0.117256
      f+1     :     0.009882
      f-1     :     0.015280
      f+2     :     0.020843
      f-2     :     0.015691
      f+3     :     0.012916
      f-3     :     0.021894
      g0      :     0.000800  g :     0.011806
      g+1     :     0.000616
      g-1     :     0.002097
      g+2     :     0.001379
      g-2     :     0.001364
      g+3     :     0.001186
      g-3     :     0.001483
      g+4     :     0.001768
      g-4     :     0.001112
 10 H s       :     0.776721  s :     0.776721
      pz      :     0.071680  p :     0.190710
      px      :     0.069129
      py      :     0.049901
      dz2     :     0.018157  d :     0.066583
      dxz     :     0.014182
      dyz     :     0.013103
      dx2y2   :     0.010230
      dxy     :     0.010911
      f0      :     0.001527  f :     0.009812
      f+1     :     0.002136
      f-1     :     0.000907
      f+2     :     0.001861
      f-2     :     0.001985
      f+3     :     0.000768
      f-3     :     0.000627
 11 C s       :     2.585373  s :     2.585373
      pz      :     0.902285  p :     2.719451
      px      :     0.854106
      py      :     0.963060
      dz2     :     0.081541  d :     0.506752
      dxz     :     0.063328
      dyz     :     0.152991
      dx2y2   :     0.100251
      dxy     :     0.108642
      f0      :     0.020530  f :     0.113737
      f+1     :     0.013242
      f-1     :     0.011053
      f+2     :     0.018763
      f-2     :     0.016058
      f+3     :     0.016798
      f-3     :     0.017293
      g0      :     0.000793  g :     0.011654
      g+1     :     0.001517
      g-1     :     0.001138
      g+2     :     0.001357
      g-2     :     0.001394
      g+3     :     0.001800
      g-3     :     0.000800
      g+4     :     0.001725
      g-4     :     0.001129
 12 H s       :     0.790043  s :     0.790043
      pz      :     0.070935  p :     0.187007
      px      :     0.053228
      py      :     0.062844
      dz2     :     0.017804  d :     0.064614
      dxz     :     0.012336
      dyz     :     0.013711
      dx2y2   :     0.011350
      dxy     :     0.009412
      f0      :     0.001456  f :     0.009639
      f+1     :     0.000939
      f-1     :     0.002036
      f+2     :     0.002073
      f-2     :     0.001722
      f+3     :     0.000595
      f-3     :     0.000817
 13 C s       :     2.587337  s :     2.587337
      pz      :     0.927561  p :     2.716985
      px      :     0.849091
      py      :     0.940333
      dz2     :     0.138808  d :     0.509890
      dxz     :     0.092948
      dyz     :     0.102926
      dx2y2   :     0.095248
      dxy     :     0.079959
      f0      :     0.016213  f :     0.113961
      f+1     :     0.015768
      f-1     :     0.018391
      f+2     :     0.021469
      f-2     :     0.019011
      f+3     :     0.011442
      f-3     :     0.011667
      g0      :     0.000686  g :     0.011615
      g+1     :     0.001636
      g-1     :     0.001201
      g+2     :     0.001878
      g-2     :     0.001872
      g+3     :     0.001500
      g-3     :     0.001614
      g+4     :     0.000445
      g-4     :     0.000783
 14 H s       :     0.791407  s :     0.791407
      pz      :     0.045509  p :     0.186304
      px      :     0.052941
      py      :     0.087855
      dz2     :     0.004940  d :     0.064282
      dxz     :     0.002739
      dyz     :     0.021125
      dx2y2   :     0.016726
      dxy     :     0.018752
      f0      :     0.001313  f :     0.009613
      f+1     :     0.000287
      f-1     :     0.001083
      f+2     :     0.001391
      f-2     :     0.000845
      f+3     :     0.002142
      f-3     :     0.002552
 15 C s       :     2.586246  s :     2.586246
      pz      :     0.902530  p :     2.722553
      px      :     0.840146
      py      :     0.979877
      dz2     :     0.081739  d :     0.506327
      dxz     :     0.075731
      dyz     :     0.137512
      dx2y2   :     0.105194
      dxy     :     0.106151
      f0      :     0.019908  f :     0.113426
      f+1     :     0.010062
      f-1     :     0.014512
      f+2     :     0.019708
      f-2     :     0.014869
      f+3     :     0.012620
      f-3     :     0.021747
      g0      :     0.000774  g :     0.011629
      g+1     :     0.000651
      g-1     :     0.002010
      g+2     :     0.001321
      g-2     :     0.001415
      g+3     :     0.001156
      g-3     :     0.001468
      g+4     :     0.001743
      g-4     :     0.001092
 16 H s       :     0.790810  s :     0.790810
      pz      :     0.071623  p :     0.186975
      px      :     0.067481
      py      :     0.047871
      dz2     :     0.017968  d :     0.064540
      dxz     :     0.013431
      dyz     :     0.012820
      dx2y2   :     0.009775
      dxy     :     0.010546
      f0      :     0.001511  f :     0.009644
      f+1     :     0.002073
      f-1     :     0.000902
      f+2     :     0.001837
      f-2     :     0.001963
      f+3     :     0.000749
      f-3     :     0.000608
 17 C s       :     2.577337  s :     2.577337
      pz      :     0.889062  p :     2.696535
      px      :     0.845961
      py      :     0.961512
      dz2     :     0.082282  d :     0.512295
      dxz     :     0.063932
      dyz     :     0.152423
      dx2y2   :     0.104247
      dxy     :     0.109412
      f0      :     0.020807  f :     0.116499
      f+1     :     0.013233
      f-1     :     0.011710
      f+2     :     0.019027
      f-2     :     0.016474
      f+3     :     0.017407
      f-3     :     0.017842
      g0      :     0.000806  g :     0.011818
      g+1     :     0.001541
      g-1     :     0.001141
      g+2     :     0.001331
      g-2     :     0.001433
      g+3     :     0.001850
      g-3     :     0.000838
      g+4     :     0.001737
      g-4     :     0.001140
 18 H s       :     0.780073  s :     0.780073
      pz      :     0.070583  p :     0.187069
      px      :     0.051996
      py      :     0.064489
      dz2     :     0.018127  d :     0.065396
      dxz     :     0.012391
      dyz     :     0.013794
      dx2y2   :     0.011446
      dxy     :     0.009638
      f0      :     0.001475  f :     0.009649
      f+1     :     0.000943
      f-1     :     0.002031
      f+2     :     0.002063
      f-2     :     0.001732
      f+3     :     0.000588
      f-3     :     0.000817
 19 C s       :     2.539574  s :     2.539574
      pz      :     0.885029  p :     2.682521
      px      :     0.928748
      py      :     0.868744
      dz2     :     0.150180  d :     0.874656
      dxz     :     0.189330
      dyz     :     0.204839
      dx2y2   :     0.179908
      dxy     :     0.150400
      f0      :     0.029921  f :     0.239307
      f+1     :     0.023703
      f-1     :     0.044607
      f+2     :     0.036266
      f-2     :     0.044022
      f+3     :     0.030779
      f-3     :     0.030008
      g0      :     0.001432  g :     0.015648
      g+1     :     0.001362
      g-1     :     0.001934
      g+2     :     0.002138
      g-2     :     0.001840
      g+3     :     0.002044
      g-3     :     0.002254
      g+4     :     0.001338
      g-4     :     0.001306
 20 C s       :     2.537491  s :     2.537491
      pz      :     0.924800  p :     2.751705
      px      :     0.936705
      py      :     0.890200
      dz2     :     0.046854  d :     0.389344
      dxz     :     0.088800
      dyz     :     0.101215
      dx2y2   :     0.093002
      dxy     :     0.059473
      f0      :     0.007055  f :     0.075710
      f+1     :     0.006675
      f-1     :     0.015254
      f+2     :     0.010500
      f-2     :     0.011896
      f+3     :     0.014797
      f-3     :     0.009534
      g0      :     0.000426  g :     0.003941
      g+1     :     0.000244
      g-1     :     0.000315
      g+2     :     0.000703
      g-2     :     0.000128
      g+3     :     0.000803
      g-3     :     0.000340
      g+4     :     0.000371
      g-4     :     0.000612
 21 H s       :     0.781216  s :     0.781216
      pz      :     0.074115  p :     0.189359
      px      :     0.066561
      py      :     0.048684
      dz2     :     0.019910  d :     0.067189
      dxz     :     0.012930
      dyz     :     0.017367
      dx2y2   :     0.009546
      dxy     :     0.007435
      f0      :     0.001813  f :     0.009344
      f+1     :     0.002167
      f-1     :     0.001218
      f+2     :     0.001569
      f-2     :     0.001788
      f+3     :     0.000488
      f-3     :     0.000302
 22 H s       :     0.777063  s :     0.777063
      pz      :     0.065345  p :     0.188812
      px      :     0.056942
      py      :     0.066525
      dz2     :     0.016811  d :     0.067415
      dxz     :     0.011745
      dyz     :     0.012838
      dx2y2   :     0.014942
      dxy     :     0.011079
      f0      :     0.000913  f :     0.009464
      f+1     :     0.000442
      f-1     :     0.002453
      f+2     :     0.001820
      f-2     :     0.001774
      f+3     :     0.000822
      f-3     :     0.001240
 23 H s       :     0.781872  s :     0.781872
      pz      :     0.055880  p :     0.189678
      px      :     0.083212
      py      :     0.050586
      dz2     :     0.006893  d :     0.067244
      dxz     :     0.021723
      dyz     :     0.004682
      dx2y2   :     0.014133
      dxy     :     0.019813
      f0      :     0.000836  f :     0.009336
      f+1     :     0.001715
      f-1     :     0.000088
      f+2     :     0.001708
      f-2     :     0.001177
      f+3     :     0.001830
      f-3     :     0.001983
 24 C s       :     2.538510  s :     2.538510
      pz      :     0.934557  p :     2.757979
      px      :     0.884827
      py      :     0.938596
      dz2     :     0.031107  d :     0.383868
      dxz     :     0.112550
      dyz     :     0.084640
      dx2y2   :     0.098136
      dxy     :     0.057435
      f0      :     0.009027  f :     0.074364
      f+1     :     0.014619
      f-1     :     0.002617
      f+2     :     0.013129
      f-2     :     0.009100
      f+3     :     0.012800
      f-3     :     0.013072
      g0      :     0.000467  g :     0.003852
      g+1     :     0.000371
      g-1     :     0.000135
      g+2     :     0.000545
      g-2     :     0.000134
      g+3     :     0.000533
      g-3     :     0.000477
      g+4     :     0.000679
      g-4     :     0.000511
 25 H s       :     0.783675  s :     0.783675
      pz      :     0.062871  p :     0.198276
      px      :     0.051604
      py      :     0.083802
      dz2     :     0.013076  d :     0.068039
      dxz     :     0.006992
      dyz     :     0.017174
      dx2y2   :     0.012976
      dxy     :     0.017821
      f0      :     0.000576  f :     0.009448
      f+1     :     0.000031
      f-1     :     0.002696
      f+2     :     0.001579
      f-2     :     0.001602
      f+3     :     0.001583
      f-3     :     0.001380
 26 H s       :     0.778716  s :     0.778716
      pz      :     0.066515  p :     0.190090
      px      :     0.051748
      py      :     0.071827
      dz2     :     0.017313  d :     0.067373
      dxz     :     0.011332
      dyz     :     0.012685
      dx2y2   :     0.014756
      dxy     :     0.011286
      f0      :     0.000888  f :     0.009423
      f+1     :     0.000510
      f-1     :     0.002488
      f+2     :     0.001708
      f-2     :     0.001774
      f+3     :     0.000833
      f-3     :     0.001221
 27 H s       :     0.783087  s :     0.783087
      pz      :     0.073900  p :     0.189920
      px      :     0.061472
      py      :     0.054548
      dz2     :     0.018414  d :     0.067462
      dxz     :     0.013628
      dyz     :     0.018607
      dx2y2   :     0.009410
      dxy     :     0.007404
      f0      :     0.001734  f :     0.009380
      f+1     :     0.002053
      f-1     :     0.001281
      f+2     :     0.001671
      f-2     :     0.001819
      f+3     :     0.000495
      f-3     :     0.000327
 28 C s       :     2.537034  s :     2.537034
      pz      :     0.902841  p :     2.759113
      px      :     0.914995
      py      :     0.941277
      dz2     :     0.062535  d :     0.384894
      dxz     :     0.075279
      dyz     :     0.117974
      dx2y2   :     0.096566
      dxy     :     0.032541
      f0      :     0.015008  f :     0.074557
      f+1     :     0.012140
      f-1     :     0.009657
      f+2     :     0.011527
      f-2     :     0.012430
      f+3     :     0.006934
      f-3     :     0.006861
      g0      :     0.000415  g :     0.003858
      g+1     :     0.000920
      g-1     :     0.000227
      g+2     :     0.000403
      g-2     :     0.000763
      g+3     :     0.000366
      g-3     :     0.000413
      g+4     :     0.000178
      g-4     :     0.000173
 29 H s       :     0.780755  s :     0.780755
      pz      :     0.052534  p :     0.191470
      px      :     0.081999
      py      :     0.056937
      dz2     :     0.006804  d :     0.067876
      dxz     :     0.020380
      dyz     :     0.004694
      dx2y2   :     0.015960
      dxy     :     0.020038
      f0      :     0.000873  f :     0.009428
      f+1     :     0.001582
      f-1     :     0.000118
      f+2     :     0.001638
      f-2     :     0.001046
      f+3     :     0.002130
      f-3     :     0.002040
 30 H s       :     0.778502  s :     0.778502
      pz      :     0.064244  p :     0.190176
      px      :     0.054848
      py      :     0.071084
      dz2     :     0.017543  d :     0.067387
      dxz     :     0.011616
      dyz     :     0.013161
      dx2y2   :     0.015295
      dxy     :     0.009772
      f0      :     0.000958  f :     0.009420
      f+1     :     0.000575
      f-1     :     0.002541
      f+2     :     0.001876
      f-2     :     0.001650
      f+3     :     0.000718
      f-3     :     0.001102
 31 H s       :     0.781938  s :     0.781938
      pz      :     0.060561  p :     0.197593
      px      :     0.051765
      py      :     0.085268
      dz2     :     0.012140  d :     0.068164
      dxz     :     0.006843
      dyz     :     0.018108
      dx2y2   :     0.012443
      dxy     :     0.018630
      f0      :     0.000550  f :     0.009467
      f+1     :     0.000052
      f-1     :     0.002641
      f+2     :     0.001611
      f-2     :     0.001620
      f+3     :     0.001718
      f-3     :     0.001276
 32 C s       :     2.553047  s :     2.553047
      pz      :     0.962862  p :     2.686013
      px      :     0.863900
      py      :     0.859251
      dz2     :     0.152363  d :     0.728611
      dxz     :     0.129601
      dyz     :     0.160970
      dx2y2   :     0.125623
      dxy     :     0.160054
      f0      :     0.031817  f :     0.199868
      f+1     :     0.021014
      f-1     :     0.024462
      f+2     :     0.017188
      f-2     :     0.046058
      f+3     :     0.025870
      f-3     :     0.033459
      g0      :     0.001166  g :     0.019503
      g+1     :     0.002250
      g-1     :     0.002095
      g+2     :     0.002033
      g-2     :     0.002635
      g+3     :     0.002543
      g-3     :     0.002007
      g+4     :     0.002178
      g-4     :     0.002597
 33 C s       :     2.562871  s :     2.562871
      pz      :     0.886026  p :     2.676259
      px      :     0.887644
      py      :     0.902589
      dz2     :     0.141154  d :     0.630359
      dxz     :     0.113123
      dyz     :     0.132680
      dx2y2   :     0.119337
      dxy     :     0.124065
      f0      :     0.033032  f :     0.155563
      f+1     :     0.019163
      f-1     :     0.015091
      f+2     :     0.016047
      f-2     :     0.031492
      f+3     :     0.013908
      f-3     :     0.026830
      g0      :     0.001194  g :     0.014103
      g+1     :     0.002057
      g-1     :     0.001477
      g+2     :     0.001712
      g-2     :     0.001770
      g+3     :     0.001801
      g-3     :     0.001431
      g+4     :     0.001284
      g-4     :     0.001376
 34 C s       :     2.567698  s :     2.567698
      pz      :     0.901247  p :     2.703261
      px      :     0.868022
      py      :     0.933991
      dz2     :     0.084602  d :     0.514632
      dxz     :     0.104177
      dyz     :     0.113664
      dx2y2   :     0.113863
      dxy     :     0.098326
      f0      :     0.020798  f :     0.116622
      f+1     :     0.009825
      f-1     :     0.015037
      f+2     :     0.012226
      f-2     :     0.023517
      f+3     :     0.014620
      f-3     :     0.020600
      g0      :     0.000822  g :     0.011695
      g+1     :     0.000453
      g-1     :     0.002184
      g+2     :     0.001476
      g-2     :     0.001301
      g+3     :     0.001883
      g-3     :     0.000779
      g+4     :     0.001281
      g-4     :     0.001516
 35 H s       :     0.770868  s :     0.770868
      pz      :     0.075903  p :     0.194772
      px      :     0.072490
      py      :     0.046378
      dz2     :     0.018865  d :     0.068092
      dxz     :     0.014467
      dyz     :     0.012067
      dx2y2   :     0.009578
      dxy     :     0.013115
      f0      :     0.001357  f :     0.009867
      f+1     :     0.002473
      f-1     :     0.000530
      f+2     :     0.001662
      f-2     :     0.002196
      f+3     :     0.000721
      f-3     :     0.000929
 36 C s       :     2.583427  s :     2.583427
      pz      :     0.922695  p :     2.707272
      px      :     0.877010
      py      :     0.907567
      dz2     :     0.140595  d :     0.514894
      dxz     :     0.098567
      dyz     :     0.098305
      dx2y2   :     0.064084
      dxy     :     0.113344
      f0      :     0.016181  f :     0.115487
      f+1     :     0.017352
      f-1     :     0.017457
      f+2     :     0.015847
      f-2     :     0.025106
      f+3     :     0.011799
      f-3     :     0.011745
      g0      :     0.000697  g :     0.011855
      g+1     :     0.001518
      g-1     :     0.001368
      g+2     :     0.001883
      g-2     :     0.001932
      g+3     :     0.001490
      g-3     :     0.001712
      g+4     :     0.000737
      g-4     :     0.000517
 37 H s       :     0.789163  s :     0.789163
      pz      :     0.045122  p :     0.185003
      px      :     0.064292
      py      :     0.075588
      dz2     :     0.004955  d :     0.064182
      dxz     :     0.008902
      dyz     :     0.014919
      dx2y2   :     0.020953
      dxy     :     0.014453
      f0      :     0.001315  f :     0.009623
      f+1     :     0.000549
      f-1     :     0.000820
      f+2     :     0.000208
      f-2     :     0.002033
      f+3     :     0.001948
      f-3     :     0.002751
 38 C s       :     2.582354  s :     2.582354
      pz      :     0.900538  p :     2.718685
      px      :     0.897132
      py      :     0.921014
      dz2     :     0.082711  d :     0.507147
      dxz     :     0.083476
      dyz     :     0.129501
      dx2y2   :     0.112055
      dxy     :     0.099405
      f0      :     0.020255  f :     0.115689
      f+1     :     0.015189
      f-1     :     0.009820
      f+2     :     0.010547
      f-2     :     0.024674
      f+3     :     0.011090
      f-3     :     0.024116
      g0      :     0.000787  g :     0.011947
      g+1     :     0.001909
      g-1     :     0.000816
      g+2     :     0.001513
      g-2     :     0.001282
      g+3     :     0.001491
      g-3     :     0.001191
      g+4     :     0.001419
      g-4     :     0.001539
 39 H s       :     0.789438  s :     0.789438
      pz      :     0.071986  p :     0.186398
      px      :     0.047455
      py      :     0.066957
      dz2     :     0.017932  d :     0.064409
      dxz     :     0.012599
      dyz     :     0.013912
      dx2y2   :     0.009429
      dxy     :     0.010538
      f0      :     0.001548  f :     0.009675
      f+1     :     0.000696
      f-1     :     0.002313
      f+2     :     0.001768
      f-2     :     0.002041
      f+3     :     0.000671
      f-3     :     0.000637
 40 C s       :     2.571637  s :     2.571637
      pz      :     0.886692  p :     2.693378
      px      :     0.865604
      py      :     0.941082
      dz2     :     0.083425  d :     0.524895
      dxz     :     0.104235
      dyz     :     0.120108
      dx2y2   :     0.116565
      dxy     :     0.100562
      f0      :     0.021500  f :     0.118916
      f+1     :     0.009288
      f-1     :     0.015964
      f+2     :     0.012063
      f-2     :     0.023761
      f+3     :     0.015305
      f-3     :     0.021035
      g0      :     0.000840  g :     0.011985
      g+1     :     0.000498
      g-1     :     0.002187
      g+2     :     0.001483
      g-2     :     0.001251
      g+3     :     0.001972
      g-3     :     0.000719
      g+4     :     0.001390
      g-4     :     0.001647
 41 H s       :     0.768844  s :     0.768844
      pz      :     0.069814  p :     0.188694
      px      :     0.073513
      py      :     0.045367
      dz2     :     0.018567  d :     0.067312
      dxz     :     0.014512
      dyz     :     0.012243
      dx2y2   :     0.009835
      dxy     :     0.012156
      f0      :     0.001497  f :     0.009860
      f+1     :     0.002441
      f-1     :     0.000624
      f+2     :     0.001663
      f-2     :     0.002179
      f+3     :     0.000644
      f-3     :     0.000811
 42 C s       :     2.528078  s :     2.528078
      pz      :     0.893846  p :     2.710026
      px      :     0.908500
      py      :     0.907681
      dz2     :     0.156295  d :     0.790588
      dxz     :     0.126098
      dyz     :     0.191959
      dx2y2   :     0.149665
      dxy     :     0.166570
      f0      :     0.039515  f :     0.198714
      f+1     :     0.020402
      f-1     :     0.019443
      f+2     :     0.024795
      f-2     :     0.037295
      f+3     :     0.028279
      f-3     :     0.028986
      g0      :     0.001323  g :     0.011644
      g+1     :     0.001082
      g-1     :     0.001578
      g+2     :     0.001068
      g-2     :     0.001434
      g+3     :     0.001277
      g-3     :     0.001212
      g+4     :     0.001418
      g-4     :     0.001254
 43 C s       :     2.533037  s :     2.533037
      pz      :     0.885786  p :     2.741099
      px      :     0.935058
      py      :     0.920255
      dz2     :     0.105755  d :     0.397034
      dxz     :     0.045437
      dyz     :     0.104051
      dx2y2   :     0.042055
      dxy     :     0.099737
      f0      :     0.014884  f :     0.075589
      f+1     :     0.012519
      f-1     :     0.012605
      f+2     :     0.011119
      f-2     :     0.011432
      f+3     :     0.006193
      f-3     :     0.006837
      g0      :     0.000795  g :     0.003807
      g+1     :     0.000225
      g-1     :     0.000545
      g+2     :     0.000542
      g-2     :     0.000767
      g+3     :     0.000378
      g-3     :     0.000260
      g+4     :     0.000126
      g-4     :     0.000167
 44 H s       :     0.779629  s :     0.779629
      pz      :     0.052706  p :     0.196283
      px      :     0.069832
      py      :     0.073745
      dz2     :     0.005003  d :     0.068186
      dxz     :     0.008474
      dyz     :     0.016614
      dx2y2   :     0.025493
      dxy     :     0.012602
      f0      :     0.001219  f :     0.009414
      f+1     :     0.000615
      f-1     :     0.000642
      f+2     :     0.000176
      f-2     :     0.001917
      f+3     :     0.002384
      f-3     :     0.002460
 45 H s       :     0.777946  s :     0.777946
      pz      :     0.070118  p :     0.190623
      px      :     0.055679
      py      :     0.064827
      dz2     :     0.022386  d :     0.067706
      dxz     :     0.012469
      dyz     :     0.013505
      dx2y2   :     0.007774
      dxy     :     0.011573
      f0      :     0.002345  f :     0.009379
      f+1     :     0.000725
      f-1     :     0.001938
      f+2     :     0.001519
      f-2     :     0.001891
      f+3     :     0.000466
      f-3     :     0.000494
 46 H s       :     0.780483  s :     0.780483
      pz      :     0.050305  p :     0.189968
      px      :     0.082404
      py      :     0.057259
      dz2     :     0.005086  d :     0.067130
      dxz     :     0.018934
      dyz     :     0.005593
      dx2y2   :     0.016805
      dxy     :     0.020712
      f0      :     0.001124  f :     0.009328
      f+1     :     0.001057
      f-1     :     0.000323
      f+2     :     0.000793
      f-2     :     0.001365
      f+3     :     0.002602
      f-3     :     0.002064
 47 C s       :     2.525087  s :     2.525087
      pz      :     0.926295  p :     2.742417
      px      :     0.915374
      py      :     0.900748
      dz2     :     0.061566  d :     0.405042
      dxz     :     0.033894
      dyz     :     0.130119
      dx2y2   :     0.105908
      dxy     :     0.073554
      f0      :     0.007326  f :     0.077407
      f+1     :     0.008979
      f-1     :     0.010595
      f+2     :     0.008278
      f-2     :     0.012424
      f+3     :     0.012369
      f-3     :     0.017435
      g0      :     0.000232  g :     0.004016
      g+1     :     0.000349
      g-1     :     0.000399
      g+2     :     0.000442
      g-2     :     0.000364
      g+3     :     0.000522
      g-3     :     0.000200
      g+4     :     0.000455
      g-4     :     0.001055
 48 H s       :     0.771847  s :     0.771847
      pz      :     0.077689  p :     0.191641
      px      :     0.055067
      py      :     0.058885
      dz2     :     0.021801  d :     0.068658
      dxz     :     0.013568
      dyz     :     0.017090
      dx2y2   :     0.007875
      dxy     :     0.008324
      f0      :     0.002562  f :     0.009475
      f+1     :     0.001076
      f-1     :     0.001805
      f+2     :     0.001746
      f-2     :     0.001572
      f+3     :     0.000239
      f-3     :     0.000475
 49 H s       :     0.772685  s :     0.772685
      pz      :     0.079696  p :     0.201321
      px      :     0.053793
      py      :     0.067832
      dz2     :     0.021641  d :     0.069284
      dxz     :     0.014055
      dyz     :     0.013839
      dx2y2   :     0.008142
      dxy     :     0.011606
      f0      :     0.002137  f :     0.009602
      f+1     :     0.000623
      f-1     :     0.002081
      f+2     :     0.001561
      f-2     :     0.002087
      f+3     :     0.000661
      f-3     :     0.000451
 50 H s       :     0.769414  s :     0.769414
      pz      :     0.057241  p :     0.204993
      px      :     0.092618
      py      :     0.055134
      dz2     :     0.005308  d :     0.069557
      dxz     :     0.022168
      dyz     :     0.005054
      dx2y2   :     0.016292
      dxy     :     0.020735
      f0      :     0.001169  f :     0.009660
      f+1     :     0.001212
      f-1     :     0.000237
      f+2     :     0.001256
      f-2     :     0.001115
      f+3     :     0.002364
      f-3     :     0.002306
 51 C s       :     2.533163  s :     2.533163
      pz      :     0.932540  p :     2.739965
      px      :     0.883145
      py      :     0.924280
      dz2     :     0.065158  d :     0.394489
      dxz     :     0.053570
      dyz     :     0.097316
      dx2y2   :     0.061528
      dxy     :     0.116918
      f0      :     0.006790  f :     0.075396
      f+1     :     0.009460
      f-1     :     0.010032
      f+2     :     0.010487
      f-2     :     0.009172
      f+3     :     0.016947
      f-3     :     0.012507
      g0      :     0.000211  g :     0.003798
      g+1     :     0.000505
      g-1     :     0.000162
      g+2     :     0.000434
      g-2     :     0.000361
      g+3     :     0.000160
      g-3     :     0.000503
      g+4     :     0.001110
      g-4     :     0.000352
 52 H s       :     0.779472  s :     0.779472
      pz      :     0.055162  p :     0.193815
      px      :     0.064857
      py      :     0.073796
      dz2     :     0.004503  d :     0.067669
      dxz     :     0.009279
      dyz     :     0.016798
      dx2y2   :     0.024010
      dxy     :     0.013079
      f0      :     0.001239  f :     0.009387
      f+1     :     0.000685
      f-1     :     0.000596
      f+2     :     0.000137
      f-2     :     0.002025
      f+3     :     0.002309
      f-3     :     0.002397
 53 H s       :     0.774898  s :     0.774898
      pz      :     0.078956  p :     0.194469
      px      :     0.050450
      py      :     0.065063
      dz2     :     0.021491  d :     0.067328
      dxz     :     0.015726
      dyz     :     0.016289
      dx2y2   :     0.005286
      dxy     :     0.008536
      f0      :     0.002771  f :     0.009367
      f+1     :     0.001080
      f-1     :     0.001896
      f+2     :     0.001284
      f-2     :     0.001805
      f+3     :     0.000310
      f-3     :     0.000221
 54 H s       :     0.778279  s :     0.778279
      pz      :     0.073606  p :     0.190330
      px      :     0.050097
      py      :     0.066626
      dz2     :     0.021669  d :     0.067398
      dxz     :     0.012562
      dyz     :     0.013735
      dx2y2   :     0.008162
      dxy     :     0.011271
      f0      :     0.002261  f :     0.009350
      f+1     :     0.000736
      f-1     :     0.001763
      f+2     :     0.001603
      f-2     :     0.001908
      f+3     :     0.000503
      f-3     :     0.000576
 55 C s       :     2.588400  s :     2.588400
      pz      :     0.733403  p :     2.594283
      px      :     0.969642
      py      :     0.891238
      dz2     :     0.148062  d :     1.072166
      dxz     :     0.148686
      dyz     :     0.194208
      dx2y2   :     0.319695
      dxy     :     0.261516
      f0      :     0.023076  f :     0.316488
      f+1     :     0.027946
      f-1     :     0.028618
      f+2     :     0.030494
      f-2     :     0.055206
      f+3     :     0.067835
      f-3     :     0.083312
      g0      :     0.005060  g :     0.041411
      g+1     :     0.002933
      g-1     :     0.003172
      g+2     :     0.003192
      g-2     :     0.004052
      g+3     :     0.004839
      g-3     :     0.004678
      g+4     :     0.004809
      g-4     :     0.008676
 56 C s       :     2.567935  s :     2.567935
      pz      :     0.846215  p :     2.738285
      px      :     0.926412
      py      :     0.965658
      dz2     :     0.086784  d :     0.629790
      dxz     :     0.091460
      dyz     :     0.104905
      dx2y2   :     0.188949
      dxy     :     0.157693
      f0      :     0.011677  f :     0.156048
      f+1     :     0.017313
      f-1     :     0.011772
      f+2     :     0.029275
      f-2     :     0.016148
      f+3     :     0.026843
      f-3     :     0.043020
      g0      :     0.001343  g :     0.014628
      g+1     :     0.001149
      g-1     :     0.000883
      g+2     :     0.000980
      g-2     :     0.001236
      g+3     :     0.002248
      g-3     :     0.002251
      g+4     :     0.002368
      g-4     :     0.002170
 57 C s       :     2.575049  s :     2.575049
      pz      :     0.816767  p :     2.691088
      px      :     0.964362
      py      :     0.909959
      dz2     :     0.068152  d :     0.511018
      dxz     :     0.105847
      dyz     :     0.060283
      dx2y2   :     0.136275
      dxy     :     0.140460
      f0      :     0.009917  f :     0.116523
      f+1     :     0.011808
      f-1     :     0.010561
      f+2     :     0.022794
      f-2     :     0.012045
      f+3     :     0.023668
      f-3     :     0.025730
      g0      :     0.001078  g :     0.011816
      g+1     :     0.001109
      g-1     :     0.000889
      g+2     :     0.000769
      g-2     :     0.001002
      g+3     :     0.001762
      g-3     :     0.001857
      g+4     :     0.001498
      g-4     :     0.001853
 58 H s       :     0.769689  s :     0.769689
      pz      :     0.053574  p :     0.198848
      px      :     0.054416
      py      :     0.090858
      dz2     :     0.008280  d :     0.066768
      dxz     :     0.005308
      dyz     :     0.017716
      dx2y2   :     0.017080
      dxy     :     0.018383
      f0      :     0.000713  f :     0.009798
      f+1     :     0.000372
      f-1     :     0.001669
      f+2     :     0.001353
      f-2     :     0.001228
      f+3     :     0.001917
      f-3     :     0.002545
 59 C s       :     2.584892  s :     2.584892
      pz      :     0.821720  p :     2.715853
      px      :     0.956768
      py      :     0.937365
      dz2     :     0.042379  d :     0.504653
      dxz     :     0.091420
      dyz     :     0.078886
      dx2y2   :     0.128273
      dxy     :     0.163695
      f0      :     0.008350  f :     0.113574
      f+1     :     0.011391
      f-1     :     0.010476
      f+2     :     0.020031
      f-2     :     0.009640
      f+3     :     0.021569
      f-3     :     0.032117
      g0      :     0.001255  g :     0.011652
      g+1     :     0.000865
      g-1     :     0.000634
      g+2     :     0.001217
      g-2     :     0.000692
      g+3     :     0.001459
      g-3     :     0.001289
      g+4     :     0.002661
      g-4     :     0.001581
 60 H s       :     0.788571  s :     0.788571
      pz      :     0.063369  p :     0.186240
      px      :     0.058664
      py      :     0.064206
      dz2     :     0.012802  d :     0.064570
      dxz     :     0.010806
      dyz     :     0.011688
      dx2y2   :     0.017698
      dxy     :     0.011576
      f0      :     0.000611  f :     0.009649
      f+1     :     0.001092
      f-1     :     0.001362
      f+2     :     0.002019
      f-2     :     0.001638
      f+3     :     0.001349
      f-3     :     0.001578
 61 C s       :     2.587029  s :     2.587029
      pz      :     0.821836  p :     2.710466
      px      :     0.934168
      py      :     0.954462
      dz2     :     0.071913  d :     0.507961
      dxz     :     0.055757
      dyz     :     0.099845
      dx2y2   :     0.156597
      dxy     :     0.123850
      f0      :     0.007813  f :     0.113950
      f+1     :     0.011244
      f-1     :     0.011929
      f+2     :     0.021253
      f-2     :     0.013225
      f+3     :     0.018644
      f-3     :     0.029842
      g0      :     0.001179  g :     0.011636
      g+1     :     0.000834
      g-1     :     0.000866
      g+2     :     0.000629
      g-2     :     0.001158
      g+3     :     0.001764
      g-3     :     0.002025
      g+4     :     0.001653
      g-4     :     0.001529
 62 H s       :     0.789796  s :     0.789796
      pz      :     0.050443  p :     0.185409
      px      :     0.087894
      py      :     0.047072
      dz2     :     0.006498  d :     0.064166
      dxz     :     0.018766
      dyz     :     0.002457
      dx2y2   :     0.015465
      dxy     :     0.020980
      f0      :     0.000873  f :     0.009607
      f+1     :     0.001446
      f-1     :     0.000238
      f+2     :     0.001509
      f-2     :     0.000726
      f+3     :     0.002311
      f-3     :     0.002504
 63 C s       :     2.585318  s :     2.585318
      pz      :     0.826398  p :     2.718118
      px      :     0.970943
      py      :     0.920776
      dz2     :     0.063138  d :     0.504538
      dxz     :     0.104609
      dyz     :     0.054760
      dx2y2   :     0.142777
      dxy     :     0.139253
      f0      :     0.009264  f :     0.113746
      f+1     :     0.010924
      f-1     :     0.009878
      f+2     :     0.022865
      f-2     :     0.011186
      f+3     :     0.023266
      f-3     :     0.026362
      g0      :     0.001022  g :     0.011688
      g+1     :     0.001101
      g-1     :     0.000822
      g+2     :     0.000763
      g-2     :     0.000931
      g+3     :     0.001783
      g-3     :     0.001800
      g+4     :     0.001519
      g-4     :     0.001947
 64 H s       :     0.789022  s :     0.789022
      pz      :     0.053809  p :     0.186313
      px      :     0.050018
      py      :     0.082487
      dz2     :     0.007890  d :     0.064517
      dxz     :     0.004734
      dyz     :     0.016571
      dx2y2   :     0.017272
      dxy     :     0.018051
      f0      :     0.000714  f :     0.009651
      f+1     :     0.000370
      f-1     :     0.001579
      f+2     :     0.001287
      f-2     :     0.001220
      f+3     :     0.001877
      f-3     :     0.002604
 65 C s       :     2.575944  s :     2.575944
      pz      :     0.803999  p :     2.698405
      px      :     0.969432
      py      :     0.924974
      dz2     :     0.043877  d :     0.514942
      dxz     :     0.092272
      dyz     :     0.079089
      dx2y2   :     0.131637
      dxy     :     0.168067
      f0      :     0.008619  f :     0.117444
      f+1     :     0.011501
      f-1     :     0.010597
      f+2     :     0.020065
      f-2     :     0.009986
      f+3     :     0.022849
      f-3     :     0.033827
      g0      :     0.001227  g :     0.011837
      g+1     :     0.000925
      g-1     :     0.000666
      g+2     :     0.001279
      g-2     :     0.000714
      g+3     :     0.001421
      g-3     :     0.001163
      g+4     :     0.002766
      g-4     :     0.001676
 66 H s       :     0.779601  s :     0.779601
      pz      :     0.062144  p :     0.186683
      px      :     0.061954
      py      :     0.062585
      dz2     :     0.012264  d :     0.065546
      dxz     :     0.010813
      dyz     :     0.011685
      dx2y2   :     0.018703
      dxy     :     0.012080
      f0      :     0.000570  f :     0.009692
      f+1     :     0.001073
      f-1     :     0.001321
      f+2     :     0.001911
      f-2     :     0.001639
      f+3     :     0.001469
      f-3     :     0.001710


                      *****************************
                      * MAYER POPULATION ANALYSIS *
                      *****************************

  NA   - Mulliken gross atomic population
  ZA   - Total nuclear charge
  QA   - Mulliken gross atomic charge
  VA   - Mayer's total valence
  BVA  - Mayer's bonded valence
  FA   - Mayer's free valence

  ATOM       NA         ZA         QA         VA         BVA        FA
  0 O      8.5197     8.0000    -0.5197     1.9582     1.9582    -0.0000
  1 O      8.4894     8.0000    -0.4894     1.9959     1.9959    -0.0000
  2 N      7.3212     7.0000    -0.3212     3.0840     3.0840    -0.0000
  3 H      0.8025     1.0000     0.1975     1.0558     1.0558    -0.0000
  4 N      7.2902     7.0000    -0.2902     2.9488     2.9488     0.0000
  5 C      5.7126     6.0000     0.2874     4.0594     4.0594    -0.0000
  6 C      5.7301     6.0000     0.2699     3.8936     3.8936    -0.0000
  7 H      0.9444     1.0000     0.0556     0.9807     0.9807    -0.0000
  8 C      5.9736     6.0000     0.0264     3.8157     3.8157    -0.0000
  9 C      6.1239     6.0000    -0.1239     3.8972     3.8972    -0.0000
 10 H      0.9055     1.0000     0.0945     0.9854     0.9854    -0.0000
 11 C      6.1626     6.0000    -0.1626     4.0235     4.0235     0.0000
 12 H      0.8540     1.0000     0.1460     0.9703     0.9703     0.0000
 13 C      6.1339     6.0000    -0.1339     3.9818     3.9818     0.0000
 14 H      0.8603     1.0000     0.1397     0.9754     0.9754     0.0000
 15 C      6.1530     6.0000    -0.1530     3.9915     3.9915    -0.0000
 16 H      0.8566     1.0000     0.1434     0.9728     0.9728    -0.0000
 17 C      6.1508     6.0000    -0.1508     3.9815     3.9815    -0.0000
 18 H      0.8662     1.0000     0.1338     0.9881     0.9881    -0.0000
 19 C      5.9576     6.0000     0.0424     4.2296     4.2296     0.0000
 20 C      6.2883     6.0000    -0.2883     3.9629     3.9629     0.0000
 21 H      0.8799     1.0000     0.1201     0.9850     0.9850     0.0000
 22 H      0.8801     1.0000     0.1199     0.9847     0.9847    -0.0000
 23 H      0.8891     1.0000     0.1109     0.9864     0.9864     0.0000
 24 C      6.2468     6.0000    -0.2468     3.9254     3.9254    -0.0000
 25 H      0.9113     1.0000     0.0887     1.0082     1.0082    -0.0000
 26 H      0.8876     1.0000     0.1124     0.9853     0.9853     0.0000
 27 H      0.8902     1.0000     0.1098     0.9921     0.9921    -0.0000
 28 C      6.2248     6.0000    -0.2248     3.9179     3.9179     0.0000
 29 H      0.9011     1.0000     0.0989     0.9911     0.9911    -0.0000
 30 H      0.8848     1.0000     0.1152     0.9838     0.9838    -0.0000
 31 H      0.9234     1.0000     0.0766     1.0092     1.0092     0.0000
 32 C      5.7507     6.0000     0.2493     3.4309     3.4309    -0.0000
 33 C      6.0654     6.0000    -0.0654     3.7737     3.7737    -0.0000
 34 C      6.0643     6.0000    -0.0643     3.9096     3.9096     0.0000
 35 H      0.9096     1.0000     0.0904     0.9908     0.9908     0.0000
 36 C      6.1465     6.0000    -0.1465     3.9736     3.9736     0.0000
 37 H      0.8616     1.0000     0.1384     0.9709     0.9709     0.0000
 38 C      6.1403     6.0000    -0.1403     3.9732     3.9732     0.0000
 39 H      0.8469     1.0000     0.1531     0.9698     0.9698    -0.0000
 40 C      6.1202     6.0000    -0.1202     4.0062     4.0062     0.0000
 41 H      0.8962     1.0000     0.1038     1.0086     1.0086    -0.0000
 42 C      6.0585     6.0000    -0.0585     4.0694     4.0694     0.0000
 43 C      6.2540     6.0000    -0.2540     3.9890     3.9890     0.0000
 44 H      0.9041     1.0000     0.0959     0.9917     0.9917     0.0000
 45 H      0.8957     1.0000     0.1043     0.9839     0.9839     0.0000
 46 H      0.8888     1.0000     0.1112     0.9899     0.9899    -0.0000
 47 C      6.2699     6.0000    -0.2699     3.8067     3.8067    -0.0000
 48 H      0.9268     1.0000     0.0732     0.9958     0.9958    -0.0000
 49 H      0.8944     1.0000     0.1056     0.9719     0.9719    -0.0000
 50 H      0.8974     1.0000     0.1026     0.9672     0.9672     0.0000
 51 C      6.2187     6.0000    -0.2187     3.9868     3.9868     0.0000
 52 H      0.9117     1.0000     0.0883     0.9933     0.9933     0.0000
 53 H      0.9121     1.0000     0.0879     0.9953     0.9953    -0.0000
 54 H      0.8899     1.0000     0.1101     0.9842     0.9842     0.0000
 55 C      5.7979     6.0000     0.2021     4.1700     4.1700     0.0000
 56 C      5.9030     6.0000     0.0970     3.6936     3.6936    -0.0000
 57 C      6.1203     6.0000    -0.1203     3.8847     3.8847    -0.0000
 58 H      0.8913     1.0000     0.1087     1.0210     1.0210     0.0000
 59 C      6.1351     6.0000    -0.1351     3.9914     3.9914    -0.0000
 60 H      0.8481     1.0000     0.1519     0.9695     0.9695    -0.0000
 61 C      6.1183     6.0000    -0.1183     3.9716     3.9716    -0.0000
 62 H      0.8568     1.0000     0.1432     0.9747     0.9747    -0.0000
 63 C      6.1500     6.0000    -0.1500     3.9812     3.9812     0.0000
 64 H      0.8522     1.0000     0.1478     0.9702     0.9702    -0.0000
 65 C      6.1142     6.0000    -0.1142     3.9309     3.9309    -0.0000
 66 H      0.8735     1.0000     0.1265     0.9748     0.9748     0.0000

  Mayer bond orders larger than 0.100000
B(  0-O ,  5-C ) :   1.7885 B(  1-O , 55-C ) :   1.8310 B(  2-N ,  3-H ) :   0.9028 
B(  2-N ,  5-C ) :   1.3049 B(  2-N , 19-C ) :   0.8669 B(  4-N ,  6-C ) :   0.9027 
B(  4-N , 32-C ) :   0.7132 B(  4-N , 55-C ) :   1.3371 B(  5-C ,  6-C ) :   1.0130 
B(  6-C ,  7-H ) :   0.9089 B(  6-C ,  8-C ) :   0.9558 B(  8-C ,  9-C ) :   1.2590 
B(  8-C , 17-C ) :   1.4556 B(  9-C , 10-H ) :   0.9660 B(  9-C , 11-C ) :   1.5211 
B( 11-C , 12-H ) :   0.9144 B( 11-C , 13-C ) :   1.4484 B( 13-C , 14-H ) :   0.9277 
B( 13-C , 15-C ) :   1.4680 B( 15-C , 16-H ) :   0.9221 B( 15-C , 17-C ) :   1.4692 
B( 17-C , 18-H ) :   0.9116 B( 19-C , 20-C ) :   1.0914 B( 19-C , 24-C ) :   1.0696 
B( 19-C , 28-C ) :   1.0509 B( 20-C , 21-H ) :   0.9558 B( 20-C , 22-H ) :   0.9599 
B( 20-C , 23-H ) :   0.9564 B( 24-C , 25-H ) :   0.9638 B( 24-C , 26-H ) :   0.9568 
B( 24-C , 27-H ) :   0.9600 B( 28-C , 29-H ) :   0.9602 B( 28-C , 30-H ) :   0.9547 
B( 28-C , 31-H ) :   0.9634 B( 32-C , 33-C ) :   1.2770 B( 32-C , 40-C ) :   1.4162 
B( 33-C , 34-C ) :   1.4516 B( 33-C , 42-C ) :   0.8809 B( 34-C , 35-H ) :   0.9224 
B( 34-C , 36-C ) :   1.4961 B( 36-C , 37-H ) :   0.9143 B( 36-C , 38-C ) :   1.4097 
B( 38-C , 39-H ) :   0.9073 B( 38-C , 40-C ) :   1.5201 B( 40-C , 41-H ) :   0.9239 
B( 42-C , 43-C ) :   1.0844 B( 42-C , 47-C ) :   0.9652 B( 42-C , 51-C ) :   1.0732 
B( 43-C , 44-H ) :   0.9586 B( 43-C , 45-H ) :   0.9538 B( 43-C , 46-H ) :   0.9582 
B( 47-C , 48-H ) :   0.9560 B( 47-C , 49-H ) :   0.9316 B( 47-C , 50-H ) :   0.9518 
B( 51-C , 52-H ) :   0.9519 B( 51-C , 53-H ) :   0.9676 B( 51-C , 54-H ) :   0.9468 
B( 55-C , 56-C ) :   0.9498 B( 56-C , 57-C ) :   1.3109 B( 56-C , 65-C ) :   1.3539 
B( 57-C , 58-H ) :   0.9349 B( 57-C , 59-C ) :   1.4791 B( 59-C , 60-H ) :   0.9226 
B( 59-C , 61-C ) :   1.4572 B( 61-C , 62-H ) :   0.9269 B( 61-C , 63-C ) :   1.4445 
B( 63-C , 64-H ) :   0.9237 B( 63-C , 65-C ) :   1.4784 B( 65-C , 66-H ) :   0.9410 


-------
TIMINGS
-------

Total SCF time: 0 days 0 hours 25 min 34 sec 

Total time                  ....    1534.233 sec
Sum of individual times     ....    1499.209 sec  ( 97.7%)

Fock matrix formation       ....    1420.649 sec  ( 92.6%)
  Split-RI-J                ....      61.776 sec  (  4.3% of F)
  Chain of spheres X        ....    1122.057 sec  ( 79.0% of F)
  XC integration            ....     115.259 sec  (  8.1% of F)
    Basis function eval.    ....       4.155 sec  (  3.6% of XC)
    Density eval.           ....      40.211 sec  ( 34.9% of XC)
    XC-Functional eval.     ....       0.948 sec  (  0.8% of XC)
    XC-Potential eval.      ....      26.573 sec  ( 23.1% of XC)
Diagonalization             ....      14.280 sec  (  0.9%)
Density matrix formation    ....       2.767 sec  (  0.2%)
Population analysis         ....       7.267 sec  (  0.5%)
Initial guess               ....       8.932 sec  (  0.6%)
Orbital Transformation      ....       0.000 sec  (  0.0%)
Orbital Orthonormalization  ....       0.000 sec  (  0.0%)
DIIS solution               ....      13.998 sec  (  0.9%)
SOSCF solution              ....      11.534 sec  (  0.8%)
Grid generation             ....      19.783 sec  (  1.3%)

Maximum memory used throughout the entire SCF-calculation: 1198.4 MB
[1720883050.124705] [node128:1870719:0]          mpool.c:43   UCX  WARN  object 0x14492ec0 was not returned to mpool ucp_requests
[1720883050.124723] [node128:1870719:0]          mpool.c:43   UCX  WARN  object 0x14493080 was not returned to mpool ucp_requests
[1720883050.124728] [node128:1870719:0]          mpool.c:43   UCX  WARN  object 0x14493240 was not returned to mpool ucp_requests
[1720883050.124731] [node128:1870719:0]          mpool.c:43   UCX  WARN  object 0x14493400 was not returned to mpool ucp_requests
[1720883050.124734] [node128:1870719:0]          mpool.c:43   UCX  WARN  object 0x14493940 was not returned to mpool ucp_requests
[1720883050.124737] [node128:1870719:0]          mpool.c:43   UCX  WARN  object 0x14493b00 was not returned to mpool ucp_requests
[1720883050.124741] [node128:1870719:0]          mpool.c:43   UCX  WARN  object 0x14493cc0 was not returned to mpool ucp_requests
[1720883050.124744] [node128:1870719:0]          mpool.c:43   UCX  WARN  object 0x14493e80 was not returned to mpool ucp_requests
[1720883050.124748] [node128:1870719:0]          mpool.c:43   UCX  WARN  object 0x14494040 was not returned to mpool ucp_requests
[1720883050.124751] [node128:1870719:0]          mpool.c:43   UCX  WARN  object 0x14494200 was not returned to mpool ucp_requests
[1720883050.124754] [node128:1870719:0]          mpool.c:43   UCX  WARN  object 0x144943c0 was not returned to mpool ucp_requests
[1720883050.124757] [node128:1870719:0]          mpool.c:43   UCX  WARN  object 0x14494580 was not returned to mpool ucp_requests
[1720883050.124760] [node128:1870719:0]          mpool.c:43   UCX  WARN  object 0x14494740 was not returned to mpool ucp_requests
[1720883050.124763] [node128:1870719:0]          mpool.c:43   UCX  WARN  object 0x14494900 was not returned to mpool ucp_requests
[1720883050.124766] [node128:1870719:0]          mpool.c:43   UCX  WARN  object 0x14494ac0 was not returned to mpool ucp_requests
[1720883050.124769] [node128:1870719:0]          mpool.c:43   UCX  WARN  object 0x14494c80 was not returned to mpool ucp_requests
[1720883050.124772] [node128:1870719:0]          mpool.c:43   UCX  WARN  object 0x14494e40 was not returned to mpool ucp_requests
[1720883050.124775] [node128:1870719:0]          mpool.c:43   UCX  WARN  object 0x14495000 was not returned to mpool ucp_requests
[1720883050.124777] [node128:1870719:0]          mpool.c:43   UCX  WARN  object 0x144951c0 was not returned to mpool ucp_requests
[1720883050.124829] [node128:1870720:0]          mpool.c:43   UCX  WARN  object 0x13dc7f40 was not returned to mpool ucp_requests
[1720883050.124863] [node128:1870720:0]          mpool.c:43   UCX  WARN  object 0x13dc8100 was not returned to mpool ucp_requests
[1720883050.124866] [node128:1870720:0]          mpool.c:43   UCX  WARN  object 0x13dc82c0 was not returned to mpool ucp_requests
[1720883050.124869] [node128:1870720:0]          mpool.c:43   UCX  WARN  object 0x13dc8480 was not returned to mpool ucp_requests
[1720883050.124872] [node128:1870720:0]          mpool.c:43   UCX  WARN  object 0x13dc8640 was not returned to mpool ucp_requests
[1720883050.124874] [node128:1870720:0]          mpool.c:43   UCX  WARN  object 0x13dc8800 was not returned to mpool ucp_requests
[1720883050.124876] [node128:1870720:0]          mpool.c:43   UCX  WARN  object 0x13dc89c0 was not returned to mpool ucp_requests
[1720883050.124879] [node128:1870720:0]          mpool.c:43   UCX  WARN  object 0x13dc8b80 was not returned to mpool ucp_requests
[1720883050.124881] [node128:1870720:0]          mpool.c:43   UCX  WARN  object 0x13dc8d40 was not returned to mpool ucp_requests
[1720883050.124883] [node128:1870720:0]          mpool.c:43   UCX  WARN  object 0x13dc8f00 was not returned to mpool ucp_requests
[1720883050.124887] [node128:1870720:0]          mpool.c:43   UCX  WARN  object 0x13dc90c0 was not returned to mpool ucp_requests
[1720883050.124889] [node128:1870720:0]          mpool.c:43   UCX  WARN  object 0x13dc9280 was not returned to mpool ucp_requests
[1720883050.124891] [node128:1870720:0]          mpool.c:43   UCX  WARN  object 0x13dc9440 was not returned to mpool ucp_requests
[1720883050.124894] [node128:1870720:0]          mpool.c:43   UCX  WARN  object 0x13dc9600 was not returned to mpool ucp_requests
[1720883050.124896] [node128:1870720:0]          mpool.c:43   UCX  WARN  object 0x13dc9980 was not returned to mpool ucp_requests
[1720883050.124898] [node128:1870720:0]          mpool.c:43   UCX  WARN  object 0x13dc9b40 was not returned to mpool ucp_requests
[1720883050.124901] [node128:1870720:0]          mpool.c:43   UCX  WARN  object 0x13dc9d00 was not returned to mpool ucp_requests
[1720883050.124903] [node128:1870720:0]          mpool.c:43   UCX  WARN  object 0x13dc9ec0 was not returned to mpool ucp_requests
[1720883050.124681] [node128:1870723:0]          mpool.c:43   UCX  WARN  object 0x12c8b100 was not returned to mpool ucp_requests
[1720883050.124705] [node128:1870723:0]          mpool.c:43   UCX  WARN  object 0x12c8b480 was not returned to mpool ucp_requests
[1720883050.124709] [node128:1870723:0]          mpool.c:43   UCX  WARN  object 0x12c8b640 was not returned to mpool ucp_requests
[1720883050.124711] [node128:1870723:0]          mpool.c:43   UCX  WARN  object 0x12c8b800 was not returned to mpool ucp_requests
[1720883050.124714] [node128:1870723:0]          mpool.c:43   UCX  WARN  object 0x12c8b9c0 was not returned to mpool ucp_requests
[1720883050.124719] [node128:1870723:0]          mpool.c:43   UCX  WARN  object 0x12c8bd40 was not returned to mpool ucp_requests
[1720883050.124722] [node128:1870723:0]          mpool.c:43   UCX  WARN  object 0x12c8bf00 was not returned to mpool ucp_requests
[1720883050.124724] [node128:1870723:0]          mpool.c:43   UCX  WARN  object 0x12c8c0c0 was not returned to mpool ucp_requests
[1720883050.124728] [node128:1870723:0]          mpool.c:43   UCX  WARN  object 0x12c8c280 was not returned to mpool ucp_requests
[1720883050.124731] [node128:1870723:0]          mpool.c:43   UCX  WARN  object 0x12c8c440 was not returned to mpool ucp_requests
[1720883050.124734] [node128:1870723:0]          mpool.c:43   UCX  WARN  object 0x12c8c600 was not returned to mpool ucp_requests
[1720883050.124737] [node128:1870723:0]          mpool.c:43   UCX  WARN  object 0x12c8c7c0 was not returned to mpool ucp_requests
[1720883050.124740] [node128:1870723:0]          mpool.c:43   UCX  WARN  object 0x12c8c980 was not returned to mpool ucp_requests
[1720883050.124743] [node128:1870723:0]          mpool.c:43   UCX  WARN  object 0x12c8cb40 was not returned to mpool ucp_requests
[1720883050.124747] [node128:1870723:0]          mpool.c:43   UCX  WARN  object 0x12c8cd00 was not returned to mpool ucp_requests
[1720883050.124750] [node128:1870723:0]          mpool.c:43   UCX  WARN  object 0x12c8cec0 was not returned to mpool ucp_requests
[1720883050.124753] [node128:1870723:0]          mpool.c:43   UCX  WARN  object 0x12c8d080 was not returned to mpool ucp_requests
[1720883050.124756] [node128:1870723:0]          mpool.c:43   UCX  WARN  object 0x12c8d240 was not returned to mpool ucp_requests
[1720883050.124681] [node128:1870727:0]          mpool.c:43   UCX  WARN  object 0x132df0c0 was not returned to mpool ucp_requests
[1720883050.124705] [node128:1870727:0]          mpool.c:43   UCX  WARN  object 0x132df280 was not returned to mpool ucp_requests
[1720883050.124710] [node128:1870727:0]          mpool.c:43   UCX  WARN  object 0x132df440 was not returned to mpool ucp_requests
[1720883050.124712] [node128:1870727:0]          mpool.c:43   UCX  WARN  object 0x132df600 was not returned to mpool ucp_requests
[1720883050.124715] [node128:1870727:0]          mpool.c:43   UCX  WARN  object 0x132df7c0 was not returned to mpool ucp_requests
[1720883050.124719] [node128:1870727:0]          mpool.c:43   UCX  WARN  object 0x132df980 was not returned to mpool ucp_requests
[1720883050.124722] [node128:1870727:0]          mpool.c:43   UCX  WARN  object 0x132dfb40 was not returned to mpool ucp_requests
[1720883050.124724] [node128:1870727:0]          mpool.c:43   UCX  WARN  object 0x132dfd00 was not returned to mpool ucp_requests
[1720883050.124728] [node128:1870727:0]          mpool.c:43   UCX  WARN  object 0x132dfec0 was not returned to mpool ucp_requests
[1720883050.124731] [node128:1870727:0]          mpool.c:43   UCX  WARN  object 0x132e0080 was not returned to mpool ucp_requests
[1720883050.124734] [node128:1870727:0]          mpool.c:43   UCX  WARN  object 0x132e0240 was not returned to mpool ucp_requests
[1720883050.124737] [node128:1870727:0]          mpool.c:43   UCX  WARN  object 0x132e0400 was not returned to mpool ucp_requests
[1720883050.124740] [node128:1870727:0]          mpool.c:43   UCX  WARN  object 0x132e05c0 was not returned to mpool ucp_requests
[1720883050.124744] [node128:1870727:0]          mpool.c:43   UCX  WARN  object 0x132e0780 was not returned to mpool ucp_requests
[1720883050.124748] [node128:1870727:0]          mpool.c:43   UCX  WARN  object 0x132e0940 was not returned to mpool ucp_requests
[1720883050.124751] [node128:1870727:0]          mpool.c:43   UCX  WARN  object 0x132e0b00 was not returned to mpool ucp_requests
[1720883050.124754] [node128:1870727:0]          mpool.c:43   UCX  WARN  object 0x132e0cc0 was not returned to mpool ucp_requests
[1720883050.124756] [node128:1870727:0]          mpool.c:43   UCX  WARN  object 0x132e0e80 was not returned to mpool ucp_requests
[1720883050.143341] [node128:1870721:0]          mpool.c:43   UCX  WARN  object 0x12a1dd40 was not returned to mpool ucp_requests
[1720883050.143364] [node128:1870721:0]          mpool.c:43   UCX  WARN  object 0x12a1e440 was not returned to mpool ucp_requests
[1720883050.143367] [node128:1870721:0]          mpool.c:43   UCX  WARN  object 0x12a1e7c0 was not returned to mpool ucp_requests
[1720883050.143369] [node128:1870721:0]          mpool.c:43   UCX  WARN  object 0x12a1e980 was not returned to mpool ucp_requests
[1720883050.143372] [node128:1870721:0]          mpool.c:43   UCX  WARN  object 0x12a1eb40 was not returned to mpool ucp_requests
[1720883050.143374] [node128:1870721:0]          mpool.c:43   UCX  WARN  object 0x12a1ed00 was not returned to mpool ucp_requests
[1720883050.143376] [node128:1870721:0]          mpool.c:43   UCX  WARN  object 0x12a1eec0 was not returned to mpool ucp_requests
[1720883050.143379] [node128:1870721:0]          mpool.c:43   UCX  WARN  object 0x12a1f080 was not returned to mpool ucp_requests
[1720883050.143381] [node128:1870721:0]          mpool.c:43   UCX  WARN  object 0x12a1f240 was not returned to mpool ucp_requests
[1720883050.143383] [node128:1870721:0]          mpool.c:43   UCX  WARN  object 0x12a1f400 was not returned to mpool ucp_requests
[1720883050.143386] [node128:1870721:0]          mpool.c:43   UCX  WARN  object 0x12a1f5c0 was not returned to mpool ucp_requests
[1720883050.143388] [node128:1870721:0]          mpool.c:43   UCX  WARN  object 0x12a1f780 was not returned to mpool ucp_requests
[1720883050.143390] [node128:1870721:0]          mpool.c:43   UCX  WARN  object 0x12a1f940 was not returned to mpool ucp_requests
[1720883050.143393] [node128:1870721:0]          mpool.c:43   UCX  WARN  object 0x12a1fb00 was not returned to mpool ucp_requests
[1720883050.143395] [node128:1870721:0]          mpool.c:43   UCX  WARN  object 0x12a1fcc0 was not returned to mpool ucp_requests
[1720883050.143397] [node128:1870721:0]          mpool.c:43   UCX  WARN  object 0x12a1fe80 was not returned to mpool ucp_requests
[1720883050.143400] [node128:1870721:0]          mpool.c:43   UCX  WARN  object 0x12a20040 was not returned to mpool ucp_requests
[1720883050.143402] [node128:1870721:0]          mpool.c:43   UCX  WARN  object 0x12a20200 was not returned to mpool ucp_requests
[1720883050.143338] [node128:1870724:0]          mpool.c:43   UCX  WARN  object 0x1444f280 was not returned to mpool ucp_requests
[1720883050.143364] [node128:1870724:0]          mpool.c:43   UCX  WARN  object 0x1444f440 was not returned to mpool ucp_requests
[1720883050.143367] [node128:1870724:0]          mpool.c:43   UCX  WARN  object 0x1444f600 was not returned to mpool ucp_requests
[1720883050.143369] [node128:1870724:0]          mpool.c:43   UCX  WARN  object 0x1444f7c0 was not returned to mpool ucp_requests
[1720883050.143371] [node128:1870724:0]          mpool.c:43   UCX  WARN  object 0x1444f980 was not returned to mpool ucp_requests
[1720883050.143374] [node128:1870724:0]          mpool.c:43   UCX  WARN  object 0x1444fb40 was not returned to mpool ucp_requests
[1720883050.143376] [node128:1870724:0]          mpool.c:43   UCX  WARN  object 0x1444fd00 was not returned to mpool ucp_requests
[1720883050.143379] [node128:1870724:0]          mpool.c:43   UCX  WARN  object 0x1444fec0 was not returned to mpool ucp_requests
[1720883050.143381] [node128:1870724:0]          mpool.c:43   UCX  WARN  object 0x14450080 was not returned to mpool ucp_requests
[1720883050.143384] [node128:1870724:0]          mpool.c:43   UCX  WARN  object 0x14450240 was not returned to mpool ucp_requests
[1720883050.143386] [node128:1870724:0]          mpool.c:43   UCX  WARN  object 0x14450400 was not returned to mpool ucp_requests
[1720883050.143389] [node128:1870724:0]          mpool.c:43   UCX  WARN  object 0x144505c0 was not returned to mpool ucp_requests
[1720883050.143391] [node128:1870724:0]          mpool.c:43   UCX  WARN  object 0x14450780 was not returned to mpool ucp_requests
[1720883050.143394] [node128:1870724:0]          mpool.c:43   UCX  WARN  object 0x14450940 was not returned to mpool ucp_requests
[1720883050.143396] [node128:1870724:0]          mpool.c:43   UCX  WARN  object 0x14450b00 was not returned to mpool ucp_requests
[1720883050.143399] [node128:1870724:0]          mpool.c:43   UCX  WARN  object 0x14450cc0 was not returned to mpool ucp_requests
[1720883050.143401] [node128:1870724:0]          mpool.c:43   UCX  WARN  object 0x14450e80 was not returned to mpool ucp_requests
[1720883050.143404] [node128:1870724:0]          mpool.c:43   UCX  WARN  object 0x14451040 was not returned to mpool ucp_requests
[1720883050.145163] [node128:1870728:0]          mpool.c:43   UCX  WARN  object 0x132d8e80 was not returned to mpool ucp_requests
[1720883050.145181] [node128:1870728:0]          mpool.c:43   UCX  WARN  object 0x132d9200 was not returned to mpool ucp_requests
[1720883050.145184] [node128:1870728:0]          mpool.c:43   UCX  WARN  object 0x132d93c0 was not returned to mpool ucp_requests
[1720883050.145186] [node128:1870728:0]          mpool.c:43   UCX  WARN  object 0x132d9580 was not returned to mpool ucp_requests
[1720883050.145188] [node128:1870728:0]          mpool.c:43   UCX  WARN  object 0x132d9740 was not returned to mpool ucp_requests
[1720883050.145191] [node128:1870728:0]          mpool.c:43   UCX  WARN  object 0x132d9900 was not returned to mpool ucp_requests
[1720883050.145193] [node128:1870728:0]          mpool.c:43   UCX  WARN  object 0x132d9ac0 was not returned to mpool ucp_requests
[1720883050.145195] [node128:1870728:0]          mpool.c:43   UCX  WARN  object 0x132d9c80 was not returned to mpool ucp_requests
[1720883050.145198] [node128:1870728:0]          mpool.c:43   UCX  WARN  object 0x132d9e40 was not returned to mpool ucp_requests
[1720883050.145200] [node128:1870728:0]          mpool.c:43   UCX  WARN  object 0x132da000 was not returned to mpool ucp_requests
[1720883050.145202] [node128:1870728:0]          mpool.c:43   UCX  WARN  object 0x132da1c0 was not returned to mpool ucp_requests
[1720883050.145205] [node128:1870728:0]          mpool.c:43   UCX  WARN  object 0x132da380 was not returned to mpool ucp_requests
[1720883050.145207] [node128:1870728:0]          mpool.c:43   UCX  WARN  object 0x132da540 was not returned to mpool ucp_requests
[1720883050.145209] [node128:1870728:0]          mpool.c:43   UCX  WARN  object 0x132da700 was not returned to mpool ucp_requests
[1720883050.145211] [node128:1870728:0]          mpool.c:43   UCX  WARN  object 0x132da8c0 was not returned to mpool ucp_requests
[1720883050.145214] [node128:1870728:0]          mpool.c:43   UCX  WARN  object 0x132daa80 was not returned to mpool ucp_requests
[1720883050.145216] [node128:1870728:0]          mpool.c:43   UCX  WARN  object 0x132dac40 was not returned to mpool ucp_requests
[1720883050.145218] [node128:1870728:0]          mpool.c:43   UCX  WARN  object 0x132dae00 was not returned to mpool ucp_requests
[1720883050.145195] [node128:1870732:0]          mpool.c:43   UCX  WARN  object 0x12ebbec0 was not returned to mpool ucp_requests
[1720883050.145210] [node128:1870732:0]          mpool.c:43   UCX  WARN  object 0x12ebc240 was not returned to mpool ucp_requests
[1720883050.145213] [node128:1870732:0]          mpool.c:43   UCX  WARN  object 0x12ebc400 was not returned to mpool ucp_requests
[1720883050.145216] [node128:1870732:0]          mpool.c:43   UCX  WARN  object 0x12ebc5c0 was not returned to mpool ucp_requests
[1720883050.145218] [node128:1870732:0]          mpool.c:43   UCX  WARN  object 0x12ebc780 was not returned to mpool ucp_requests
[1720883050.145220] [node128:1870732:0]          mpool.c:43   UCX  WARN  object 0x12ebc940 was not returned to mpool ucp_requests
[1720883050.145223] [node128:1870732:0]          mpool.c:43   UCX  WARN  object 0x12ebcb00 was not returned to mpool ucp_requests
[1720883050.145225] [node128:1870732:0]          mpool.c:43   UCX  WARN  object 0x12ebccc0 was not returned to mpool ucp_requests
[1720883050.145227] [node128:1870732:0]          mpool.c:43   UCX  WARN  object 0x12ebce80 was not returned to mpool ucp_requests
[1720883050.145229] [node128:1870732:0]          mpool.c:43   UCX  WARN  object 0x12ebd040 was not returned to mpool ucp_requests
[1720883050.145232] [node128:1870732:0]          mpool.c:43   UCX  WARN  object 0x12ebd200 was not returned to mpool ucp_requests
[1720883050.145234] [node128:1870732:0]          mpool.c:43   UCX  WARN  object 0x12ebd3c0 was not returned to mpool ucp_requests
[1720883050.145236] [node128:1870732:0]          mpool.c:43   UCX  WARN  object 0x12ebd580 was not returned to mpool ucp_requests
[1720883050.145239] [node128:1870732:0]          mpool.c:43   UCX  WARN  object 0x12ebd740 was not returned to mpool ucp_requests
[1720883050.145241] [node128:1870732:0]          mpool.c:43   UCX  WARN  object 0x12ebdac0 was not returned to mpool ucp_requests
[1720883050.145243] [node128:1870732:0]          mpool.c:43   UCX  WARN  object 0x12ebdc80 was not returned to mpool ucp_requests
[1720883050.145246] [node128:1870732:0]          mpool.c:43   UCX  WARN  object 0x12ebde40 was not returned to mpool ucp_requests
[1720883050.145248] [node128:1870732:0]          mpool.c:43   UCX  WARN  object 0x12ebe000 was not returned to mpool ucp_requests
[1720883050.151881] [node128:1870731:0]          mpool.c:43   UCX  WARN  object 0x140cf0c0 was not returned to mpool ucp_requests
[1720883050.151906] [node128:1870731:0]          mpool.c:43   UCX  WARN  object 0x140cf440 was not returned to mpool ucp_requests
[1720883050.151911] [node128:1870731:0]          mpool.c:43   UCX  WARN  object 0x140cf600 was not returned to mpool ucp_requests
[1720883050.151914] [node128:1870731:0]          mpool.c:43   UCX  WARN  object 0x140cf7c0 was not returned to mpool ucp_requests
[1720883050.151918] [node128:1870731:0]          mpool.c:43   UCX  WARN  object 0x140cf980 was not returned to mpool ucp_requests
[1720883050.151922] [node128:1870731:0]          mpool.c:43   UCX  WARN  object 0x140cfb40 was not returned to mpool ucp_requests
[1720883050.151926] [node128:1870731:0]          mpool.c:43   UCX  WARN  object 0x140cfd00 was not returned to mpool ucp_requests
[1720883050.151930] [node128:1870731:0]          mpool.c:43   UCX  WARN  object 0x140cfec0 was not returned to mpool ucp_requests
[1720883050.151934] [node128:1870731:0]          mpool.c:43   UCX  WARN  object 0x140d0080 was not returned to mpool ucp_requests
[1720883050.151938] [node128:1870731:0]          mpool.c:43   UCX  WARN  object 0x140d0240 was not returned to mpool ucp_requests
[1720883050.151943] [node128:1870731:0]          mpool.c:43   UCX  WARN  object 0x140d0400 was not returned to mpool ucp_requests
[1720883050.151946] [node128:1870731:0]          mpool.c:43   UCX  WARN  object 0x140d05c0 was not returned to mpool ucp_requests
[1720883050.151950] [node128:1870731:0]          mpool.c:43   UCX  WARN  object 0x140d0780 was not returned to mpool ucp_requests
[1720883050.151954] [node128:1870731:0]          mpool.c:43   UCX  WARN  object 0x140d0940 was not returned to mpool ucp_requests
[1720883050.151957] [node128:1870731:0]          mpool.c:43   UCX  WARN  object 0x140d0b00 was not returned to mpool ucp_requests
[1720883050.151961] [node128:1870731:0]          mpool.c:43   UCX  WARN  object 0x140d0cc0 was not returned to mpool ucp_requests
[1720883050.151965] [node128:1870731:0]          mpool.c:43   UCX  WARN  object 0x140d0e80 was not returned to mpool ucp_requests
[1720883050.151968] [node128:1870731:0]          mpool.c:43   UCX  WARN  object 0x140d1040 was not returned to mpool ucp_requests
[1720883050.154122] [node128:1870730:0]          mpool.c:43   UCX  WARN  object 0x1395c140 was not returned to mpool ucp_requests
[1720883050.154138] [node128:1870730:0]          mpool.c:43   UCX  WARN  object 0x1395c4c0 was not returned to mpool ucp_requests
[1720883050.154142] [node128:1870730:0]          mpool.c:43   UCX  WARN  object 0x1395c680 was not returned to mpool ucp_requests
[1720883050.154146] [node128:1870730:0]          mpool.c:43   UCX  WARN  object 0x1395c840 was not returned to mpool ucp_requests
[1720883050.154151] [node128:1870730:0]          mpool.c:43   UCX  WARN  object 0x1395ca00 was not returned to mpool ucp_requests
[1720883050.154154] [node128:1870730:0]          mpool.c:43   UCX  WARN  object 0x1395cbc0 was not returned to mpool ucp_requests
[1720883050.154158] [node128:1870730:0]          mpool.c:43   UCX  WARN  object 0x1395cd80 was not returned to mpool ucp_requests
[1720883050.154161] [node128:1870730:0]          mpool.c:43   UCX  WARN  object 0x1395cf40 was not returned to mpool ucp_requests
[1720883050.154165] [node128:1870730:0]          mpool.c:43   UCX  WARN  object 0x1395d100 was not returned to mpool ucp_requests
[1720883050.154168] [node128:1870730:0]          mpool.c:43   UCX  WARN  object 0x1395d2c0 was not returned to mpool ucp_requests
[1720883050.154172] [node128:1870730:0]          mpool.c:43   UCX  WARN  object 0x1395d480 was not returned to mpool ucp_requests
[1720883050.154175] [node128:1870730:0]          mpool.c:43   UCX  WARN  object 0x1395d640 was not returned to mpool ucp_requests
[1720883050.154179] [node128:1870730:0]          mpool.c:43   UCX  WARN  object 0x1395d800 was not returned to mpool ucp_requests
[1720883050.154183] [node128:1870730:0]          mpool.c:43   UCX  WARN  object 0x1395d9c0 was not returned to mpool ucp_requests
[1720883050.154187] [node128:1870730:0]          mpool.c:43   UCX  WARN  object 0x1395db80 was not returned to mpool ucp_requests
[1720883050.154191] [node128:1870730:0]          mpool.c:43   UCX  WARN  object 0x1395dd40 was not returned to mpool ucp_requests
[1720883050.154194] [node128:1870730:0]          mpool.c:43   UCX  WARN  object 0x1395e0c0 was not returned to mpool ucp_requests
[1720883050.154198] [node128:1870730:0]          mpool.c:43   UCX  WARN  object 0x1395e280 was not returned to mpool ucp_requests
[1720883050.157148] [node128:1870733:0]          mpool.c:43   UCX  WARN  object 0x131830c0 was not returned to mpool ucp_requests
[1720883050.157164] [node128:1870733:0]          mpool.c:43   UCX  WARN  object 0x13183440 was not returned to mpool ucp_requests
[1720883050.157168] [node128:1870733:0]          mpool.c:43   UCX  WARN  object 0x13183600 was not returned to mpool ucp_requests
[1720883050.157172] [node128:1870733:0]          mpool.c:43   UCX  WARN  object 0x131837c0 was not returned to mpool ucp_requests
[1720883050.157129] [node128:1870717:0]          mpool.c:43   UCX  WARN  object 0x134aef80 was not returned to mpool ucp_requests
[1720883050.157146] [node128:1870717:0]          mpool.c:43   UCX  WARN  object 0x134af140 was not returned to mpool ucp_requests
[1720883050.157152] [node128:1870717:0]          mpool.c:43   UCX  WARN  object 0x134af300 was not returned to mpool ucp_requests
[1720883050.157155] [node128:1870717:0]          mpool.c:43   UCX  WARN  object 0x134af4c0 was not returned to mpool ucp_requests
[1720883050.157159] [node128:1870717:0]          mpool.c:43   UCX  WARN  object 0x134af680 was not returned to mpool ucp_requests
[1720883050.157162] [node128:1870717:0]          mpool.c:43   UCX  WARN  object 0x134af840 was not returned to mpool ucp_requests
[1720883050.157165] [node128:1870717:0]          mpool.c:43   UCX  WARN  object 0x134afa00 was not returned to mpool ucp_requests
[1720883050.157169] [node128:1870717:0]          mpool.c:43   UCX  WARN  object 0x134afbc0 was not returned to mpool ucp_requests
[1720883050.157172] [node128:1870717:0]          mpool.c:43   UCX  WARN  object 0x134afd80 was not returned to mpool ucp_requests
[1720883050.157175] [node128:1870717:0]          mpool.c:43   UCX  WARN  object 0x134aff40 was not returned to mpool ucp_requests
[1720883050.157179] [node128:1870717:0]          mpool.c:43   UCX  WARN  object 0x134b0100 was not returned to mpool ucp_requests
[1720883050.157182] [node128:1870717:0]          mpool.c:43   UCX  WARN  object 0x134b02c0 was not returned to mpool ucp_requests
[1720883050.157185] [node128:1870717:0]          mpool.c:43   UCX  WARN  object 0x134b0480 was not returned to mpool ucp_requests
[1720883050.157189] [node128:1870717:0]          mpool.c:43   UCX  WARN  object 0x134b0800 was not returned to mpool ucp_requests
[1720883050.157176] [node128:1870733:0]          mpool.c:43   UCX  WARN  object 0x13183980 was not returned to mpool ucp_requests
[1720883050.157181] [node128:1870733:0]          mpool.c:43   UCX  WARN  object 0x13183b40 was not returned to mpool ucp_requests
[1720883050.157185] [node128:1870733:0]          mpool.c:43   UCX  WARN  object 0x13183d00 was not returned to mpool ucp_requests
[1720883050.157189] [node128:1870733:0]          mpool.c:43   UCX  WARN  object 0x13183ec0 was not returned to mpool ucp_requests
[1720883050.157193] [node128:1870733:0]          mpool.c:43   UCX  WARN  object 0x13184080 was not returned to mpool ucp_requests
[1720883050.157197] [node128:1870733:0]          mpool.c:43   UCX  WARN  object 0x13184240 was not returned to mpool ucp_requests
[1720883050.157200] [node128:1870733:0]          mpool.c:43   UCX  WARN  object 0x13184400 was not returned to mpool ucp_requests
[1720883050.157204] [node128:1870733:0]          mpool.c:43   UCX  WARN  object 0x131845c0 was not returned to mpool ucp_requests
[1720883050.157208] [node128:1870733:0]          mpool.c:43   UCX  WARN  object 0x13184780 was not returned to mpool ucp_requests
[1720883050.157212] [node128:1870733:0]          mpool.c:43   UCX  WARN  object 0x13184940 was not returned to mpool ucp_requests
[1720883050.157215] [node128:1870733:0]          mpool.c:43   UCX  WARN  object 0x13184b00 was not returned to mpool ucp_requests
[1720883050.157192] [node128:1870717:0]          mpool.c:43   UCX  WARN  object 0x134b09c0 was not returned to mpool ucp_requests
[1720883050.157195] [node128:1870717:0]          mpool.c:43   UCX  WARN  object 0x134b0b80 was not returned to mpool ucp_requests
[1720883050.157199] [node128:1870717:0]          mpool.c:43   UCX  WARN  object 0x134b0d40 was not returned to mpool ucp_requests
[1720883050.157220] [node128:1870733:0]          mpool.c:43   UCX  WARN  object 0x13184cc0 was not returned to mpool ucp_requests
[1720883050.157223] [node128:1870733:0]          mpool.c:43   UCX  WARN  object 0x13185040 was not returned to mpool ucp_requests
[1720883050.157227] [node128:1870733:0]          mpool.c:43   UCX  WARN  object 0x13185200 was not returned to mpool ucp_requests
[1720883050.158620] [node128:1870725:0]          mpool.c:43   UCX  WARN  object 0x1393cf00 was not returned to mpool ucp_requests
[1720883050.158637] [node128:1870725:0]          mpool.c:43   UCX  WARN  object 0x1393d280 was not returned to mpool ucp_requests
[1720883050.158640] [node128:1870725:0]          mpool.c:43   UCX  WARN  object 0x1393d440 was not returned to mpool ucp_requests
[1720883050.158643] [node128:1870725:0]          mpool.c:43   UCX  WARN  object 0x1393d600 was not returned to mpool ucp_requests
[1720883050.158645] [node128:1870725:0]          mpool.c:43   UCX  WARN  object 0x1393d7c0 was not returned to mpool ucp_requests
[1720883050.158647] [node128:1870725:0]          mpool.c:43   UCX  WARN  object 0x1393d980 was not returned to mpool ucp_requests
[1720883050.158650] [node128:1870725:0]          mpool.c:43   UCX  WARN  object 0x1393dd00 was not returned to mpool ucp_requests
[1720883050.158652] [node128:1870725:0]          mpool.c:43   UCX  WARN  object 0x1393dec0 was not returned to mpool ucp_requests
[1720883050.158654] [node128:1870725:0]          mpool.c:43   UCX  WARN  object 0x1393e080 was not returned to mpool ucp_requests
[1720883050.158657] [node128:1870725:0]          mpool.c:43   UCX  WARN  object 0x1393e240 was not returned to mpool ucp_requests
[1720883050.158659] [node128:1870725:0]          mpool.c:43   UCX  WARN  object 0x1393e400 was not returned to mpool ucp_requests
[1720883050.158662] [node128:1870725:0]          mpool.c:43   UCX  WARN  object 0x1393e5c0 was not returned to mpool ucp_requests
[1720883050.158664] [node128:1870725:0]          mpool.c:43   UCX  WARN  object 0x1393e780 was not returned to mpool ucp_requests
[1720883050.158666] [node128:1870725:0]          mpool.c:43   UCX  WARN  object 0x1393e940 was not returned to mpool ucp_requests
[1720883050.158669] [node128:1870725:0]          mpool.c:43   UCX  WARN  object 0x1393eb00 was not returned to mpool ucp_requests
[1720883050.158671] [node128:1870725:0]          mpool.c:43   UCX  WARN  object 0x1393ecc0 was not returned to mpool ucp_requests
[1720883050.158674] [node128:1870725:0]          mpool.c:43   UCX  WARN  object 0x1393ee80 was not returned to mpool ucp_requests
[1720883050.158676] [node128:1870725:0]          mpool.c:43   UCX  WARN  object 0x1393f040 was not returned to mpool ucp_requests
[1720883050.158922] [node128:1870735:0]          mpool.c:43   UCX  WARN  object 0x1355a100 was not returned to mpool ucp_requests
[1720883050.158949] [node128:1870735:0]          mpool.c:43   UCX  WARN  object 0x1355a480 was not returned to mpool ucp_requests
[1720883050.158954] [node128:1870735:0]          mpool.c:43   UCX  WARN  object 0x1355a640 was not returned to mpool ucp_requests
[1720883050.158957] [node128:1870735:0]          mpool.c:43   UCX  WARN  object 0x1355a800 was not returned to mpool ucp_requests
[1720883050.158962] [node128:1870735:0]          mpool.c:43   UCX  WARN  object 0x1355a9c0 was not returned to mpool ucp_requests
[1720883050.158966] [node128:1870735:0]          mpool.c:43   UCX  WARN  object 0x1355ab80 was not returned to mpool ucp_requests
[1720883050.158970] [node128:1870735:0]          mpool.c:43   UCX  WARN  object 0x1355ad40 was not returned to mpool ucp_requests
[1720883050.158973] [node128:1870735:0]          mpool.c:43   UCX  WARN  object 0x1355af00 was not returned to mpool ucp_requests
[1720883050.158977] [node128:1870735:0]          mpool.c:43   UCX  WARN  object 0x1355b0c0 was not returned to mpool ucp_requests
[1720883050.158980] [node128:1870735:0]          mpool.c:43   UCX  WARN  object 0x1355b280 was not returned to mpool ucp_requests
[1720883050.158984] [node128:1870735:0]          mpool.c:43   UCX  WARN  object 0x1355b440 was not returned to mpool ucp_requests
[1720883050.158987] [node128:1870735:0]          mpool.c:43   UCX  WARN  object 0x1355b600 was not returned to mpool ucp_requests
[1720883050.158990] [node128:1870735:0]          mpool.c:43   UCX  WARN  object 0x1355b7c0 was not returned to mpool ucp_requests
[1720883050.158994] [node128:1870735:0]          mpool.c:43   UCX  WARN  object 0x1355b980 was not returned to mpool ucp_requests
[1720883050.158997] [node128:1870735:0]          mpool.c:43   UCX  WARN  object 0x1355bb40 was not returned to mpool ucp_requests
[1720883050.159001] [node128:1870735:0]          mpool.c:43   UCX  WARN  object 0x1355bd00 was not returned to mpool ucp_requests
[1720883050.159005] [node128:1870735:0]          mpool.c:43   UCX  WARN  object 0x1355bec0 was not returned to mpool ucp_requests
[1720883050.159008] [node128:1870735:0]          mpool.c:43   UCX  WARN  object 0x1355c080 was not returned to mpool ucp_requests
[1720883050.162643] [node128:1870734:0]          mpool.c:43   UCX  WARN  object 0x12e2fe40 was not returned to mpool ucp_requests
[1720883050.162661] [node128:1870734:0]          mpool.c:43   UCX  WARN  object 0x12e301c0 was not returned to mpool ucp_requests
[1720883050.162665] [node128:1870734:0]          mpool.c:43   UCX  WARN  object 0x12e30380 was not returned to mpool ucp_requests
[1720883050.162669] [node128:1870734:0]          mpool.c:43   UCX  WARN  object 0x12e30540 was not returned to mpool ucp_requests
[1720883050.162673] [node128:1870734:0]          mpool.c:43   UCX  WARN  object 0x12e30700 was not returned to mpool ucp_requests
[1720883050.162676] [node128:1870734:0]          mpool.c:43   UCX  WARN  object 0x12e308c0 was not returned to mpool ucp_requests
[1720883050.162680] [node128:1870734:0]          mpool.c:43   UCX  WARN  object 0x12e30a80 was not returned to mpool ucp_requests
[1720883050.162684] [node128:1870734:0]          mpool.c:43   UCX  WARN  object 0x12e30c40 was not returned to mpool ucp_requests
[1720883050.162688] [node128:1870734:0]          mpool.c:43   UCX  WARN  object 0x12e30e00 was not returned to mpool ucp_requests
[1720883050.162692] [node128:1870734:0]          mpool.c:43   UCX  WARN  object 0x12e30fc0 was not returned to mpool ucp_requests
[1720883050.162696] [node128:1870734:0]          mpool.c:43   UCX  WARN  object 0x12e31180 was not returned to mpool ucp_requests
[1720883050.162699] [node128:1870734:0]          mpool.c:43   UCX  WARN  object 0x12e31340 was not returned to mpool ucp_requests
[1720883050.162704] [node128:1870734:0]          mpool.c:43   UCX  WARN  object 0x12e31500 was not returned to mpool ucp_requests
[1720883050.162707] [node128:1870734:0]          mpool.c:43   UCX  WARN  object 0x12e316c0 was not returned to mpool ucp_requests
[1720883050.162712] [node128:1870734:0]          mpool.c:43   UCX  WARN  object 0x12e31880 was not returned to mpool ucp_requests
[1720883050.162715] [node128:1870734:0]          mpool.c:43   UCX  WARN  object 0x12e31a40 was not returned to mpool ucp_requests
[1720883050.162719] [node128:1870734:0]          mpool.c:43   UCX  WARN  object 0x12e31c00 was not returned to mpool ucp_requests
[1720883050.162727] [node128:1870734:0]          mpool.c:43   UCX  WARN  object 0x12e31f80 was not returned to mpool ucp_requests
[1720883050.189387] [node128:1870729:0]          mpool.c:43   UCX  WARN  object 0x13fe9a40 was not returned to mpool ucp_requests
[1720883050.189413] [node128:1870729:0]          mpool.c:43   UCX  WARN  object 0x13fea140 was not returned to mpool ucp_requests
[1720883050.189419] [node128:1870729:0]          mpool.c:43   UCX  WARN  object 0x13fea300 was not returned to mpool ucp_requests
[1720883050.189422] [node128:1870729:0]          mpool.c:43   UCX  WARN  object 0x13fea4c0 was not returned to mpool ucp_requests
[1720883050.189425] [node128:1870729:0]          mpool.c:43   UCX  WARN  object 0x13fea680 was not returned to mpool ucp_requests
[1720883050.189429] [node128:1870729:0]          mpool.c:43   UCX  WARN  object 0x13fea840 was not returned to mpool ucp_requests
[1720883050.189433] [node128:1870729:0]          mpool.c:43   UCX  WARN  object 0x13feaa00 was not returned to mpool ucp_requests
[1720883050.189437] [node128:1870729:0]          mpool.c:43   UCX  WARN  object 0x13feabc0 was not returned to mpool ucp_requests
[1720883050.189441] [node128:1870729:0]          mpool.c:43   UCX  WARN  object 0x13fead80 was not returned to mpool ucp_requests
[1720883050.189445] [node128:1870729:0]          mpool.c:43   UCX  WARN  object 0x13feaf40 was not returned to mpool ucp_requests
[1720883050.189448] [node128:1870729:0]          mpool.c:43   UCX  WARN  object 0x13feb100 was not returned to mpool ucp_requests
[1720883050.189452] [node128:1870729:0]          mpool.c:43   UCX  WARN  object 0x13feb2c0 was not returned to mpool ucp_requests
[1720883050.189456] [node128:1870729:0]          mpool.c:43   UCX  WARN  object 0x13feb480 was not returned to mpool ucp_requests
[1720883050.189459] [node128:1870729:0]          mpool.c:43   UCX  WARN  object 0x13feb640 was not returned to mpool ucp_requests
[1720883050.189463] [node128:1870729:0]          mpool.c:43   UCX  WARN  object 0x13feb800 was not returned to mpool ucp_requests
[1720883050.189466] [node128:1870729:0]          mpool.c:43   UCX  WARN  object 0x13feb9c0 was not returned to mpool ucp_requests
[1720883050.189470] [node128:1870729:0]          mpool.c:43   UCX  WARN  object 0x13febb80 was not returned to mpool ucp_requests
[1720883050.189474] [node128:1870729:0]          mpool.c:43   UCX  WARN  object 0x13febf00 was not returned to mpool ucp_requests
[1720883050.205258] [node128:1870726:0]          mpool.c:43   UCX  WARN  object 0x145df040 was not returned to mpool ucp_requests
[1720883050.205276] [node128:1870726:0]          mpool.c:43   UCX  WARN  object 0x145df580 was not returned to mpool ucp_requests
[1720883050.205280] [node128:1870726:0]          mpool.c:43   UCX  WARN  object 0x145df740 was not returned to mpool ucp_requests
[1720883050.205284] [node128:1870726:0]          mpool.c:43   UCX  WARN  object 0x145df900 was not returned to mpool ucp_requests
[1720883050.205288] [node128:1870726:0]          mpool.c:43   UCX  WARN  object 0x145dfac0 was not returned to mpool ucp_requests
[1720883050.205292] [node128:1870726:0]          mpool.c:43   UCX  WARN  object 0x145dfc80 was not returned to mpool ucp_requests
[1720883050.205295] [node128:1870726:0]          mpool.c:43   UCX  WARN  object 0x145dfe40 was not returned to mpool ucp_requests
[1720883050.205299] [node128:1870726:0]          mpool.c:43   UCX  WARN  object 0x145e0000 was not returned to mpool ucp_requests
[1720883050.205302] [node128:1870726:0]          mpool.c:43   UCX  WARN  object 0x145e01c0 was not returned to mpool ucp_requests
[1720883050.205306] [node128:1870726:0]          mpool.c:43   UCX  WARN  object 0x145e0380 was not returned to mpool ucp_requests
[1720883050.205311] [node128:1870726:0]          mpool.c:43   UCX  WARN  object 0x145e0540 was not returned to mpool ucp_requests
[1720883050.205315] [node128:1870726:0]          mpool.c:43   UCX  WARN  object 0x145e0700 was not returned to mpool ucp_requests
[1720883050.205318] [node128:1870726:0]          mpool.c:43   UCX  WARN  object 0x145e08c0 was not returned to mpool ucp_requests
[1720883050.205322] [node128:1870726:0]          mpool.c:43   UCX  WARN  object 0x145e0a80 was not returned to mpool ucp_requests
[1720883050.205326] [node128:1870726:0]          mpool.c:43   UCX  WARN  object 0x145e0c40 was not returned to mpool ucp_requests
[1720883050.205330] [node128:1870726:0]          mpool.c:43   UCX  WARN  object 0x145e0e00 was not returned to mpool ucp_requests
[1720883050.205334] [node128:1870726:0]          mpool.c:43   UCX  WARN  object 0x145e0fc0 was not returned to mpool ucp_requests
[1720883050.205337] [node128:1870726:0]          mpool.c:43   UCX  WARN  object 0x145e1180 was not returned to mpool ucp_requests
[1720883050.194637] [node128:1870722:0]          mpool.c:43   UCX  WARN  object 0x14161c80 was not returned to mpool ucp_requests
[1720883050.194664] [node128:1870722:0]          mpool.c:43   UCX  WARN  object 0x141621c0 was not returned to mpool ucp_requests
[1720883050.194670] [node128:1870722:0]          mpool.c:43   UCX  WARN  object 0x14162380 was not returned to mpool ucp_requests
[1720883050.194674] [node128:1870722:0]          mpool.c:43   UCX  WARN  object 0x14162540 was not returned to mpool ucp_requests
[1720883050.194678] [node128:1870722:0]          mpool.c:43   UCX  WARN  object 0x14162700 was not returned to mpool ucp_requests
[1720883050.194681] [node128:1870722:0]          mpool.c:43   UCX  WARN  object 0x141628c0 was not returned to mpool ucp_requests
[1720883050.194685] [node128:1870722:0]          mpool.c:43   UCX  WARN  object 0x14162a80 was not returned to mpool ucp_requests
[1720883050.194688] [node128:1870722:0]          mpool.c:43   UCX  WARN  object 0x14162c40 was not returned to mpool ucp_requests
[1720883050.194692] [node128:1870722:0]          mpool.c:43   UCX  WARN  object 0x14162e00 was not returned to mpool ucp_requests
[1720883050.194695] [node128:1870722:0]          mpool.c:43   UCX  WARN  object 0x14162fc0 was not returned to mpool ucp_requests
[1720883050.194699] [node128:1870722:0]          mpool.c:43   UCX  WARN  object 0x14163340 was not returned to mpool ucp_requests
[1720883050.194704] [node128:1870722:0]          mpool.c:43   UCX  WARN  object 0x14163500 was not returned to mpool ucp_requests
[1720883050.194708] [node128:1870722:0]          mpool.c:43   UCX  WARN  object 0x141636c0 was not returned to mpool ucp_requests
[1720883050.194711] [node128:1870722:0]          mpool.c:43   UCX  WARN  object 0x14163880 was not returned to mpool ucp_requests
[1720883050.194715] [node128:1870722:0]          mpool.c:43   UCX  WARN  object 0x14163a40 was not returned to mpool ucp_requests
[1720883050.194719] [node128:1870722:0]          mpool.c:43   UCX  WARN  object 0x14163c00 was not returned to mpool ucp_requests
[1720883050.194722] [node128:1870722:0]          mpool.c:43   UCX  WARN  object 0x14163dc0 was not returned to mpool ucp_requests
[1720883050.194726] [node128:1870722:0]          mpool.c:43   UCX  WARN  object 0x14163f80 was not returned to mpool ucp_requests
[1720883050.211145] [node128:1870718:0]          mpool.c:43   UCX  WARN  object 0x1409d2c0 was not returned to mpool ucp_requests
[1720883050.211163] [node128:1870718:0]          mpool.c:43   UCX  WARN  object 0x1409d480 was not returned to mpool ucp_requests
[1720883050.211169] [node128:1870718:0]          mpool.c:43   UCX  WARN  object 0x1409d800 was not returned to mpool ucp_requests
[1720883050.211173] [node128:1870718:0]          mpool.c:43   UCX  WARN  object 0x1409d9c0 was not returned to mpool ucp_requests
[1720883050.211177] [node128:1870718:0]          mpool.c:43   UCX  WARN  object 0x1409dd40 was not returned to mpool ucp_requests
[1720883050.211180] [node128:1870718:0]          mpool.c:43   UCX  WARN  object 0x1409e0c0 was not returned to mpool ucp_requests
[1720883050.211183] [node128:1870718:0]          mpool.c:43   UCX  WARN  object 0x1409e280 was not returned to mpool ucp_requests
[1720883050.211187] [node128:1870718:0]          mpool.c:43   UCX  WARN  object 0x1409e440 was not returned to mpool ucp_requests
[1720883050.211190] [node128:1870718:0]          mpool.c:43   UCX  WARN  object 0x1409e600 was not returned to mpool ucp_requests
[1720883050.211194] [node128:1870718:0]          mpool.c:43   UCX  WARN  object 0x1409e7c0 was not returned to mpool ucp_requests
[1720883050.211198] [node128:1870718:0]          mpool.c:43   UCX  WARN  object 0x1409ed00 was not returned to mpool ucp_requests
[1720883050.211202] [node128:1870718:0]          mpool.c:43   UCX  WARN  object 0x1409eec0 was not returned to mpool ucp_requests
[1720883050.211205] [node128:1870718:0]          mpool.c:43   UCX  WARN  object 0x1409f080 was not returned to mpool ucp_requests
[1720883050.211209] [node128:1870718:0]          mpool.c:43   UCX  WARN  object 0x1409f240 was not returned to mpool ucp_requests

-------------------------   --------------------
FINAL SINGLE POINT ENERGY     -1385.627189870947
-------------------------   --------------------


                            ***************************************
                            *     ORCA property calculations      *
                            ***************************************

                                    ---------------------
                                    Active property flags
                                    ---------------------
   (+) Dipole Moment


------------------------------------------------------------------------------
                       ORCA ELECTRIC PROPERTIES CALCULATION
------------------------------------------------------------------------------

Dipole Moment Calculation                       ... on
Quadrupole Moment Calculation                   ... off
Polarizability Calculation                      ... off
GBWName                                         ... Prod_RR1Aa.gbw
Electron density                                ... Prod_RR1Aa.scfp
The origin for moment calculation is the CENTER OF MASS  = (12.225544, 13.855912  8.397303)

-------------
DIPOLE MOMENT
-------------
                                X             Y             Z
Electronic contribution:      0.03071     -13.09815      20.67631
Nuclear contribution   :      1.73399      12.95579     -19.85567
                        -----------------------------------------
Total Dipole Moment    :      1.76470      -0.14236       0.82064
                        -----------------------------------------
Magnitude (a.u.)       :      1.95138
Magnitude (Debye)      :      4.96001


--------------------
Rotational spectrum 
--------------------
 
Rotational constants in cm-1:     0.005197     0.004576     0.003299 
Rotational constants in MHz :   155.813598   137.174122    98.902340 

 Dipole components along the rotational axes: 
x,y,z [a.u.] :    -1.922116    -0.292625     0.166502 
x,y,z [Debye]:    -4.885632    -0.743794     0.423214 

 

Timings for individual modules:

Sum of individual times         ...     1550.227 sec (=  25.837 min)
GTO integral calculation        ...       12.501 sec (=   0.208 min)   0.8 %
SCF iterations                  ...     1537.726 sec (=  25.629 min)  99.2 %
                             ****ORCA TERMINATED NORMALLY****
TOTAL RUN TIME: 0 days 0 hours 25 minutes 57 seconds 251 msec
