# Supplementary material for: A stereodivergent multicomponent approach for the synthesis of C–N atropisomeric peptide analogues
Source: Chem Sci. 2024 Sep 16;15(40):16743–51. doi: 10.1039/d4sc04700a (PMC11418089; doi:10.1039/d4sc04700a)
Supplement: SC-015-D4SC04700A-s001 [file SC-015-D4SC04700A-s001.zip › CompData/_6_1a/Prod_RR2freq.out]

                                 *****************
                                 * O   R   C   A *
                                 *****************

                                            #,                                       
                                            ###                                      
                                            ####                                     
                                            #####                                    
                                            ######                                   
                                           ########,                                 
                                     ,,################,,,,,                         
                               ,,#################################,,                 
                          ,,##########################################,,             
                       ,#########################################, ''#####,          
                    ,#############################################,,   '####,        
                  ,##################################################,,,,####,       
                ,###########''''           ''''###############################       
              ,#####''   ,,,,##########,,,,          '''####'''          '####       
            ,##' ,,,,###########################,,,                        '##       
           ' ,,###''''                  '''############,,,                           
         ,,##''                                '''############,,,,        ,,,,,,###''
      ,#''                                            '''#######################'''  
     '                                                          ''''####''''         
             ,#######,   #######,   ,#######,      ##                                
            ,#'     '#,  ##    ##  ,#'     '#,    #''#        ######   ,####,        
            ##       ##  ##   ,#'  ##            #'  '#       #        #'  '#        
            ##       ##  #######   ##           ,######,      #####,   #    #        
            '#,     ,#'  ##    ##  '#,     ,#' ,#      #,         ##   #,  ,#        
             '#######'   ##     ##  '#######'  #'      '#     #####' # '####'        


                  #######################################################
                  #                        -***-                        #
                  #          Department of theory and spectroscopy      #
                  #    Directorship and core code : Frank Neese         #
                  #        Max Planck Institute fuer Kohlenforschung    #
                  #                Kaiser Wilhelm Platz 1               #
                  #                 D-45470 Muelheim/Ruhr               #
                  #                      Germany                        #
                  #                                                     #
                  #                  All rights reserved                #
                  #                        -***-                        #
                  #######################################################


                         Program Version 5.0.2 -  RELEASE  -


 With contributions from (in alphabetic order):
   Daniel Aravena         : Magnetic Suceptibility
   Michael Atanasov       : Ab Initio Ligand Field Theory (pilot matlab implementation)
   Alexander A. Auer      : GIAO ZORA, VPT2 properties, NMR spectrum
   Ute Becker             : Parallelization
   Giovanni Bistoni       : ED, misc. LED, open-shell LED, HFLD
   Martin Brehm           : Molecular dynamics
   Dmytro Bykov           : SCF Hessian
   Vijay G. Chilkuri      : MRCI spin determinant printing, contributions to CSF-ICE
   Dipayan Datta          : RHF DLPNO-CCSD density
   Achintya Kumar Dutta   : EOM-CC, STEOM-CC
   Dmitry Ganyushin       : Spin-Orbit,Spin-Spin,Magnetic field MRCI
   Miquel Garcia          : C-PCM and meta-GGA Hessian, CC/C-PCM, Gaussian charge scheme
   Yang Guo               : DLPNO-NEVPT2, F12-NEVPT2, CIM, IAO-localization
   Andreas Hansen         : Spin unrestricted coupled pair/coupled cluster methods
   Benjamin Helmich-Paris : MC-RPA, TRAH-SCF, COSX integrals
   Lee Huntington         : MR-EOM, pCC
   Robert Izsak           : Overlap fitted RIJCOSX, COSX-SCS-MP3, EOM
   Marcus Kettner         : VPT2
   Christian Kollmar      : KDIIS, OOCD, Brueckner-CCSD(T), CCSD density, CASPT2, CASPT2-K
   Simone Kossmann        : Meta GGA functionals, TD-DFT gradient, OOMP2, MP2 Hessian
   Martin Krupicka        : Initial AUTO-CI
   Lucas Lang             : DCDCAS
   Marvin Lechner         : AUTO-CI (C++ implementation), FIC-MRCC
   Dagmar Lenk            : GEPOL surface, SMD
   Dimitrios Liakos       : Extrapolation schemes; Compound Job, initial MDCI parallelization
   Dimitrios Manganas     : Further ROCIS development; embedding schemes
   Dimitrios Pantazis     : SARC Basis sets
   Anastasios Papadopoulos: AUTO-CI, single reference methods and gradients
   Taras Petrenko         : DFT Hessian,TD-DFT gradient, ASA, ECA, R-Raman, ABS, FL, XAS/XES, NRVS
   Peter Pinski           : DLPNO-MP2, DLPNO-MP2 Gradient
   Christoph Reimann      : Effective Core Potentials
   Marius Retegan         : Local ZFS, SOC
   Christoph Riplinger    : Optimizer, TS searches, QM/MM, DLPNO-CCSD(T), (RO)-DLPNO pert. Triples
   Tobias Risthaus        : Range-separated hybrids, TD-DFT gradient, RPA, STAB
   Michael Roemelt        : Original ROCIS implementation
   Masaaki Saitow         : Open-shell DLPNO-CCSD energy and density
   Barbara Sandhoefer     : DKH picture change effects
   Avijit Sen             : IP-ROCIS
   Kantharuban Sivalingam : CASSCF convergence, NEVPT2, FIC-MRCI
   Bernardo de Souza      : ESD, SOC TD-DFT
   Georgi Stoychev        : AutoAux, RI-MP2 NMR, DLPNO-MP2 response
   Willem Van den Heuvel  : Paramagnetic NMR
   Boris Wezisla          : Elementary symmetry handling
   Frank Wennmohs         : Technical directorship


 We gratefully acknowledge several colleagues who have allowed us to
 interface, adapt or use parts of their codes:
   Stefan Grimme, W. Hujo, H. Kruse, P. Pracht,  : VdW corrections, initial TS optimization,
                  C. Bannwarth, S. Ehlert          DFT functionals, gCP, sTDA/sTD-DF
   Ed Valeev, F. Pavosevic, A. Kumar             : LibInt (2-el integral package), F12 methods
   Garnet Chan, S. Sharma, J. Yang, R. Olivares  : DMRG
   Ulf Ekstrom                                   : XCFun DFT Library
   Mihaly Kallay                                 : mrcc  (arbitrary order and MRCC methods)
   Jiri Pittner, Ondrej Demel                    : Mk-CCSD
   Frank Weinhold                                : gennbo (NPA and NBO analysis)
   Christopher J. Cramer and Donald G. Truhlar   : smd solvation model
   Lars Goerigk                                  : TD-DFT with DH, B97 family of functionals
   V. Asgeirsson, H. Jonsson                     : NEB implementation
   FAccTs GmbH                                   : IRC, NEB, NEB-TS, DLPNO-Multilevel, CI-OPT
                                                   MM, QMMM, 2- and 3-layer-ONIOM, Crystal-QMMM,
                                                   LR-CPCM, SF, NACMEs, symmetry and pop. for TD-DFT,
                                                   nearIR, NL-DFT gradient (VV10), updates on ESD,
                                                   ML-optimized integration grids
   S Lehtola, MJT Oliveira, MAL Marques          : LibXC Library
   Liviu Ungur et al                             : ANISO software


 Your calculation uses the libint2 library for the computation of 2-el integrals
 For citations please refer to: http://libint.valeyev.net

 Your ORCA version has been built with support for libXC version: 5.1.0
 For citations please refer to: https://tddft.org/programs/libxc/

 This ORCA versions uses:
   CBLAS   interface :  Fast vector & matrix operations
   LAPACKE interface :  Fast linear algebra routines
   SCALAPACK package :  Parallel linear algebra routines
   Shared memory     :  Shared parallel matrices
   BLAS/LAPACK       :  OpenBLAS 0.3.15  USE64BITINT DYNAMIC_ARCH NO_AFFINITY Zen SINGLE_THREADED
        Core in use  :  Zen
   Copyright (c) 2011-2014, The OpenBLAS Project


Your calculation utilizes the atom-pairwise dispersion correction
with the Becke-Johnson damping scheme (D3BJ)
Cite in your paper:
S.Grimme, S.Ehrlich, L.Goerigk, J Comput Chem, (2011), 32, 1456–1465 
S.Grimme, J.Antony, S.Ehrlich and H.Krieg, J.Chem.Phys., 132, (2010), 154104 
   

Your calculation utilizes the SMD solvation module
Please cite in your paper:
A.V. Marenich, C.J. Cramer, D.G. Truhlar J. Phys. Chem. B, 113, (2009), 6378 

================================================================================

----- Orbital basis set information -----
Your calculation utilizes the basis: def2-TZVP
   F. Weigend and R. Ahlrichs, Phys. Chem. Chem. Phys. 7, 3297 (2005).

----- AuxJ basis set information -----
Your calculation utilizes the auxiliary basis: def2/J
   F. Weigend, Phys. Chem. Chem. Phys. 8, 1057 (2006).

================================================================================
                                        WARNINGS
                       Please study these warnings very carefully!
================================================================================

WARNING: Gradients needed for Numerical Frequencies
  ===> : Setting RunTyp to EnGrad

WARNING: The environment variable RSH_COMMAND is not set!
  ===> : All Displacements for the Numerical Hessian or Gradient calculation
         will be started on localhost

INFO   : the flag for use of the SHARK integral package has been found!

================================================================================
                                       INPUT FILE
================================================================================
NAME = Prod_RR2freq.inp
|  1> ! PBE0 D3 def2-tzvp NumFreq
|  2> %maxcore 2660
|  3> %pal nprocs 20
|  4> end
|  5> %CPCM SMD TRUE
|  6>    SMDSOLVENT "2,2,2-TRIFLUOROETHANOL"
|  7> end
|  8> 
|  9> *xyz 0 1
| 10> O  4.881787  9.667780  4.750886
| 11> O  6.755758  8.392036  2.807518
| 12> N  3.416176  8.586781  3.400079
| 13> H  3.180777  7.681569  3.022254
| 14> N  6.519982  7.420283  4.820711
| 15> C  4.460030  8.641375  4.222129
| 16> C  5.073548  7.286990  4.612186
| 17> H  4.663593  7.121553  5.611762
| 18> C  4.681191  6.078041  3.797895
| 19> C  4.872439  5.989241  2.418688
| 20> H  5.298800  6.825860  1.881243
| 21> C  4.535467  4.829369  1.738205
| 22> H  4.692289  4.773600  0.666621
| 23> C  4.006852  3.741619  2.420584
| 24> H  3.749667  2.834671  1.884692
| 25> C  3.806863  3.823119  3.790634
| 26> H  3.391317  2.981339  4.333348
| 27> C  4.139352  4.985884  4.470591
| 28> H  3.985426  5.045114  5.543288
| 29> C  2.597323  9.717574  2.939957
| 30> C  3.464234  10.729005  2.198682
| 31> H  4.214176  11.170891  2.855244
| 32> H  2.835396  11.531794  1.806706
| 33> H  3.976387  10.253320  1.358685
| 34> C  1.885486  10.370435  4.118887
| 35> H  1.233592  11.168935  3.757028
| 36> H  2.594330  10.803189  4.825601
| 37> H  1.268814  9.639599  4.647922
| 38> C  1.570832  9.125847  1.985277
| 39> H  2.060180  8.639211  1.136974
| 40> H  0.923941  9.915136  1.599088
| 41> H  0.944222  8.388138  2.494035
| 42> C  7.025003  7.017670  6.100507
| 43> C  7.924542  5.964092  6.311714
| 44> C  8.358125  5.796641  7.637576
| 45> H  9.083548  5.021807  7.850167
| 46> C  7.905648  6.560485  8.693362
| 47> H  8.281274  6.373092  9.693154
| 48> C  6.964730  7.555615  8.465485
| 49> H  6.584306  8.165103  9.276959
| 50> C  6.542472  7.774113  7.173530
| 51> H  5.843460  8.574838  6.957203
| 52> C  8.510261  4.964182  5.302190
| 53> C  8.226782  3.544179  5.815934
| 54> H  8.670790  3.347396  6.792439
| 55> H  8.639034  2.815822  5.112467
| 56> H  7.149844  3.367841  5.890636
| 57> C  7.947382  5.009639  3.886102
| 58> H  6.868101  4.869039  3.873724
| 59> H  8.393528  4.186027  3.322069
| 60> H  8.189266  5.923973  3.348014
| 61> C  10.025633  5.178847  5.220909
| 62> H  10.259525  6.182977  4.859913
| 63> H  10.463066  4.457943  4.524193
| 64> H  10.509840  5.044802  6.190411
| 65> C  7.246489  8.088279  3.894853
| 66> C  8.665802  8.456437  4.175096
| 67> C  9.096906  9.021582  5.372215
| 68> H  8.400034  9.192122  6.181373
| 69> C  10.424982  9.388918  5.528638
| 70> H  10.749221  9.835913  6.461604
| 71> C  11.333605  9.185998  4.499708
| 72> H  12.374343  9.460185  4.631902
| 73> C  10.904042  8.641939  3.296552
| 74> H  11.606335  8.490569  2.484694
| 75> C  9.574591  8.292162  3.131317
| 76> H  9.232963  7.873273  2.191891
| 77> *
| 78> 
| 79>                          ****END OF INPUT****
================================================================================

                     *******************************
                     * Energy+Gradient Calculation *
                     *******************************

---------------------------------
CARTESIAN COORDINATES (ANGSTROEM)
---------------------------------
  O      4.881787    9.667780    4.750886
  O      6.755758    8.392036    2.807518
  N      3.416176    8.586781    3.400079
  H      3.180777    7.681569    3.022254
  N      6.519982    7.420283    4.820711
  C      4.460030    8.641375    4.222129
  C      5.073548    7.286990    4.612186
  H      4.663593    7.121553    5.611762
  C      4.681191    6.078041    3.797895
  C      4.872439    5.989241    2.418688
  H      5.298800    6.825860    1.881243
  C      4.535467    4.829369    1.738205
  H      4.692289    4.773600    0.666621
  C      4.006852    3.741619    2.420584
  H      3.749667    2.834671    1.884692
  C      3.806863    3.823119    3.790634
  H      3.391317    2.981339    4.333348
  C      4.139352    4.985884    4.470591
  H      3.985426    5.045114    5.543288
  C      2.597323    9.717574    2.939957
  C      3.464234   10.729005    2.198682
  H      4.214176   11.170891    2.855244
  H      2.835396   11.531794    1.806706
  H      3.976387   10.253320    1.358685
  C      1.885486   10.370435    4.118887
  H      1.233592   11.168935    3.757028
  H      2.594330   10.803189    4.825601
  H      1.268814    9.639599    4.647922
  C      1.570832    9.125847    1.985277
  H      2.060180    8.639211    1.136974
  H      0.923941    9.915136    1.599088
  H      0.944222    8.388138    2.494035
  C      7.025003    7.017670    6.100507
  C      7.924542    5.964092    6.311714
  C      8.358125    5.796641    7.637576
  H      9.083548    5.021807    7.850167
  C      7.905648    6.560485    8.693362
  H      8.281274    6.373092    9.693154
  C      6.964730    7.555615    8.465485
  H      6.584306    8.165103    9.276959
  C      6.542472    7.774113    7.173530
  H      5.843460    8.574838    6.957203
  C      8.510261    4.964182    5.302190
  C      8.226782    3.544179    5.815934
  H      8.670790    3.347396    6.792439
  H      8.639034    2.815822    5.112467
  H      7.149844    3.367841    5.890636
  C      7.947382    5.009639    3.886102
  H      6.868101    4.869039    3.873724
  H      8.393528    4.186027    3.322069
  H      8.189266    5.923973    3.348014
  C     10.025633    5.178847    5.220909
  H     10.259525    6.182977    4.859913
  H     10.463066    4.457943    4.524193
  H     10.509840    5.044802    6.190411
  C      7.246489    8.088279    3.894853
  C      8.665802    8.456437    4.175096
  C      9.096906    9.021582    5.372215
  H      8.400034    9.192122    6.181373
  C     10.424982    9.388918    5.528638
  H     10.749221    9.835913    6.461604
  C     11.333605    9.185998    4.499708
  H     12.374343    9.460185    4.631902
  C     10.904042    8.641939    3.296552
  H     11.606335    8.490569    2.484694
  C      9.574591    8.292162    3.131317
  H      9.232963    7.873273    2.191891

----------------------------
CARTESIAN COORDINATES (A.U.)
----------------------------
  NO LB      ZA    FRAG     MASS         X           Y           Z
   0 O     8.0000    0    15.999    9.225240   18.269457    8.977873
   1 O     8.0000    0    15.999   12.766532   15.858650    5.305440
   2 N     7.0000    0    14.007    6.455637   16.226664    6.425218
   3 H     1.0000    0     1.008    6.010797   14.516062    5.711232
   4 N     7.0000    0    14.007   12.320980   14.022303    9.109824
   5 C     6.0000    0    12.011    8.428235   16.329832    7.978668
   6 C     6.0000    0    12.011    9.587616   13.770415    8.715768
   7 H     1.0000    0     1.008    8.812914   13.457785   10.604693
   8 C     6.0000    0    12.011    8.846169   11.485833    7.176981
   9 C     6.0000    0    12.011    9.207575   11.318025    4.570658
  10 H     1.0000    0     1.008   10.013281   12.899006    3.555034
  11 C     6.0000    0    12.011    8.570791    9.126185    3.284731
  12 H     1.0000    0     1.008    8.867141    9.020797    1.259731
  13 C     6.0000    0    12.011    7.571853    7.070635    4.574241
  14 H     1.0000    0     1.008    7.085844    5.356752    3.561552
  15 C     6.0000    0    12.011    7.193928    7.224648    7.163260
  16 H     1.0000    0     1.008    6.408660    5.633914    8.188841
  17 C     6.0000    0    12.011    7.822242    9.421955    8.448193
  18 H     1.0000    0     1.008    7.531364    9.533884   10.475296
  19 C     6.0000    0    12.011    4.908229   18.363554    5.555714
  20 C     6.0000    0    12.011    6.546454   20.274881    4.154907
  21 H     1.0000    0     1.008    7.963639   21.109925    5.395629
  22 H     1.0000    0     1.008    5.358122   21.791932    3.414180
  23 H     1.0000    0     1.008    7.514282   19.375967    2.567543
  24 C     6.0000    0    12.011    3.563052   19.597282    7.783568
  25 H     1.0000    0     1.008    2.331151   21.106228    7.099754
  26 H     1.0000    0     1.008    4.902573   20.415069    9.119064
  27 H     1.0000    0     1.008    2.397711   18.216202    8.783300
  28 C     6.0000    0    12.011    2.968442   17.245352    3.751630
  29 H     1.0000    0     1.008    3.893176   16.325743    2.148569
  30 H     1.0000    0     1.008    1.745995   18.736892    3.021838
  31 H     1.0000    0     1.008    1.784321   15.851284    4.713043
  32 C     6.0000    0    12.011   13.275332   13.261474   11.528288
  33 C     6.0000    0    12.011   14.975214   11.270501   11.927411
  34 C     6.0000    0    12.011   15.794567   10.954064   14.432927
  35 H     1.0000    0     1.008   17.165418    9.489840   14.834666
  36 C     6.0000    0    12.011   14.939510   12.397520   16.428073
  37 H     1.0000    0     1.008   15.649340   12.043399   18.317406
  38 C     6.0000    0    12.011   13.161432   14.278043   15.997448
  39 H     1.0000    0     1.008   12.442535   15.429809   17.530912
  40 C     6.0000    0    12.011   12.363480   14.690945   13.556007
  41 H     1.0000    0     1.008   11.042539   16.204095   13.147208
  42 C     6.0000    0    12.011   16.082063    9.380944   10.019687
  43 C     6.0000    0    12.011   15.546365    6.697528   10.990522
  44 H     1.0000    0     1.008   16.385418    6.325662   12.835849
  45 H     1.0000    0     1.008   16.325408    5.321132    9.661162
  46 H     1.0000    0     1.008   13.511247    6.364297   11.131689
  47 C     6.0000    0    12.011   15.018375    9.466846    7.343669
  48 H     1.0000    0     1.008   12.978830    9.201150    7.320277
  49 H     1.0000    0     1.008   15.861469    7.910445    6.277801
  50 H     1.0000    0     1.008   15.475470   11.194687    6.326830
  51 C     6.0000    0    12.011   18.945701    9.786603    9.866088
  52 H     1.0000    0     1.008   19.387693   11.684133    9.183905
  53 H     1.0000    0     1.008   19.772329    8.424291    8.549486
  54 H     1.0000    0     1.008   19.860719    9.533294   11.698181
  55 C     6.0000    0    12.011   13.693880   15.284632    7.360206
  56 C     6.0000    0    12.011   16.375993   15.980350    7.889788
  57 C     6.0000    0    12.011   17.190661   17.048319   10.152015
  58 H     1.0000    0     1.008   15.873764   17.370593   11.681102
  59 C     6.0000    0    12.011   19.700361   17.742484   10.447612
  60 H     1.0000    0     1.008   20.313084   18.587182   12.210662
  61 C     6.0000    0    12.011   21.417410   17.359020    8.503216
  62 H     1.0000    0     1.008   23.384119   17.877159    8.753026
  63 C     6.0000    0    12.011   20.605653   16.330898    6.229580
  64 H     1.0000    0     1.008   21.932795   16.044850    4.695391
  65 C     6.0000    0    12.011   18.093355   15.669915    5.917332
  66 H     1.0000    0     1.008   17.447771   14.878330    4.142074

--------------------------------
INTERNAL COORDINATES (ANGSTROEM)
--------------------------------
 O      0   0   0     0.000000000000     0.00000000     0.00000000
 O      1   0   0     2.985962030201     0.00000000     0.00000000
 N      1   2   0     2.267433349091    79.29457119     0.00000000
 H      3   1   2     1.008748325783   143.30118340    55.59787674
 N      2   1   3     2.247852368470    62.35317288   258.50498556
 C      1   2   3     1.229215260287    65.07808298    26.44503120
 C      5   2   1     1.467453922898    90.88173811    57.17151245
 H      7   5   2     1.092970577266   104.68484222   197.98603045
 C      7   5   2     1.509493800163   113.92910819    82.71574397
 C      9   7   5     1.395232305515   123.27068086   286.05653891
 H     10   9   7     1.081925219924   119.72550546   358.40938378
 C     10   9   7     1.386329794261   120.34099696   177.55865422
 H     12  10   9     1.084433303666   119.53215257   180.17467379
 C     12  10   9     1.388623412004   120.44388084   359.85094917
 H     14  12  10     1.084379562051   120.17175042   180.32122175
 C     14  12  10     1.386966060371   119.62189744     0.47360878
 H     16  14  12     1.084347975657   120.26729243   179.77420551
 C     16  14  12     1.387412304326   119.92093429   359.77878961
 H     18  16  14     1.085301921211   119.74544754   180.24778778
 C      3   1   2     1.470008605193   100.35758869   238.29850440
 C     20   3   1     1.524472359640   110.23036275    60.36801656
 H     21  20   3     1.090298078602   111.54464198   296.31215441
 H     21  20   3     1.092498326471   109.55224381   176.40222394
 H     21  20   3     1.092781714087   110.57791318    57.12259342
 C     20   3   1     1.524078523171   110.33848686   297.48168888
 H     25  20   3     1.092478820443   109.60769288   183.45603844
 H     25  20   3     1.090495538115   111.57367155    63.61764243
 H     25  20   3     1.092832853507   110.58222860   302.66821362
 C     20   3   1     1.521590785333   105.84447578   178.88658347
 H     29  20   3     1.093569404020   110.97014541   299.80394311
 H     29  20   3     1.091140245396   109.92016858   180.13360350
 H     29  20   3     1.093475817449   110.91776760    60.47261460
 C      5   2   1     1.433534526904   152.13123317   245.72161041
 C     33   5   2     1.401358416485   124.87881720   287.11454778
 C     34  33   5     1.404971209077   115.46322504   175.95225269
 H     35  34  33     1.082497662707   118.51902863   182.35358329
 C     35  34  33     1.379448139533   123.71414898     2.76140419
 H     37  35  34     1.084340846593   119.76008599   179.74516980
 C     37  35  34     1.388358140666   119.57580792     0.25068256
 H     39  37  35     1.083830288650   121.20235821   179.42756465
 C     39  37  35     1.376659332076   118.40314069   358.03220553
 H     41  39  37     1.084700729555   120.13181963   182.86631610
 C     34  33   5     1.536888239800   129.40353823   356.10387864
 C     43  34  33     1.536457536343   108.14031895   234.23451369
 H     44  43  34     1.090609310513   113.01860187   300.00151957
 H     44  43  34     1.093307573852   109.32882303   180.18631968
 H     44  43  34     1.093833138505   110.70028139    61.42075903
 C     43  34  33     1.524534135805   116.74548097   353.13507840
 H     48  43  34     1.088470969684   111.88889631   303.23496065
 H     48  43  34     1.093396636610   107.82113616   185.17631849
 H     48  43  34     1.088142099524   113.72249477    67.09485719
 C     43  34  33     1.532657809679   108.69435300   115.74387740
 H     52  43  34     1.092383008189   110.97543353   297.91752340
 H     52  43  34     1.093829690290   109.68626743   178.61407554
 H     52  43  34     1.091951742925   111.97192696    58.86039394
 C      2   1   3     1.231008786173    77.33416736   229.27187529
 C     56   2   1     1.492824786766   118.94523052   236.17557443
 C     57  56   2     1.392240435414   123.77444911   134.92984919
 H     58  57  56     1.081411644541   120.52083937     1.94751192
 C     58  57  56     1.386791171590   120.06926097   182.87869911
 H     60  58  57     1.084140681047   119.51757560   179.48745758
 C     60  58  57     1.387612780076   120.31224461   359.46062685
 H     62  60  58     1.084338207963   120.07307504   180.97139797
 C     62  60  58     1.388563619999   119.81676379     1.53927966
 H     64  62  60     1.084085673235   120.21145053   179.34004506
 C     64  62  60     1.384588934072   119.96183984   359.39292753
 H     66  64  62     1.083835270777   120.24667800   179.59224912

---------------------------
INTERNAL COORDINATES (A.U.)
---------------------------
 O      0   0   0     0.000000000000     0.00000000     0.00000000
 O      1   0   0     5.642650483367     0.00000000     0.00000000
 N      1   2   0     4.284828056702    79.29457119     0.00000000
 H      3   1   2     1.906258073781   143.30118340    55.59787674
 N      2   1   3     4.247825365894    62.35317288   258.50498556
 C      1   2   3     2.322880201580    65.07808298    26.44503120
 C      5   2   1     2.773086028426    90.88173811    57.17151245
 H      7   5   2     2.065415063467   104.68484222   197.98603045
 C      7   5   2     2.852529883160   113.92910819    82.71574397
 C      9   7   5     2.636606950623   123.27068086   286.05653891
 H     10   9   7     2.044542363038   119.72550546   358.40938378
 C     10   9   7     2.619783642450   120.34099696   177.55865422
 H     12  10   9     2.049281954433   119.53215257   180.17467379
 C     12  10   9     2.624117951839   120.44388084   359.85094917
 H     14  12  10     2.049180397497   120.17175042   180.32122175
 C     14  12  10     2.620986011145   119.62189744     0.47360878
 H     16  14  12     2.049120707864   120.26729243   179.77420551
 C     16  14  12     2.621829290009   119.92093429   359.77878961
 H     18  16  14     2.050923403708   119.74544754   180.24778778
 C      3   1   2     2.777913678323   100.35758869   238.29850440
 C     20   3   1     2.880835258453   110.23036275    60.36801656
 H     21  20   3     2.060364772899   111.54464198   296.31215441
 H     21  20   3     2.064522638797   109.55224381   176.40222394
 H     21  20   3     2.065058163782   110.57791318    57.12259342
 C     20   3   1     2.880091015384   110.33848686   297.48168888
 H     25  20   3     2.064485777747   109.60769288   183.45603844
 H     25  20   3     2.060737917300   111.57367155    63.61764243
 H     25  20   3     2.065154803281   110.58222860   302.66821362
 C     20   3   1     2.875389872177   105.84447578   178.88658347
 H     29  20   3     2.066546682034   110.97014541   299.80394311
 H     29  20   3     2.061956237498   109.92016858   180.13360350
 H     29  20   3     2.066369829044   110.91776760    60.47261460
 C      5   2   1     2.708987659369   152.13123317   245.72161041
 C     33   5   2     2.648183622623   124.87881720   287.11454778
 C     34  33   5     2.655010811199   115.46322504   175.95225269
 H     35  34  33     2.045624123126   118.51902863   182.35358329
 C     35  34  33     2.606779199665   123.71414898     2.76140419
 H     37  35  34     2.049107235884   119.76008599   179.74516980
 C     37  35  34     2.623616661658   119.57580792     0.25068256
 H     39  37  35     2.048142421198   121.20235821   179.42756465
 C     39  37  35     2.601509117331   118.40314069   358.03220553
 H     41  39  37     2.049787316124   120.13181963   182.86631610
 C     34  33   5     2.904297871667   129.40353823   356.10387864
 C     43  34  33     2.903483960088   108.14031895   234.23451369
 H     44  43  34     2.060952915975   113.01860187   300.00151957
 H     44  43  34     2.066051894722   109.32882303   180.18631968
 H     44  43  34     2.067045067982   110.70028139    61.42075903
 C     43  34  33     2.880951998485   116.74548097   353.13507840
 H     48  43  34     2.056912037427   111.88889631   303.23496065
 H     48  43  34     2.066220198943   107.82113616   185.17631849
 H     48  43  34     2.056290562890   113.72249477    67.09485719
 C     43  34  33     2.896303517309   108.69435300   115.74387740
 H     52  43  34     2.064304718826   110.97543353   297.91752340
 H     52  43  34     2.067038551801   109.68626743   178.61407554
 H     52  43  34     2.063489745587   111.97192696    58.86039394
 C      2   1   3     2.326269474318    77.33416736   229.27187529
 C     56   2   1     2.821030012917   118.94523052   236.17557443
 C     57  56   2     2.630953135504   123.77444911   134.92984919
 H     58  57  56     2.043571846215   120.52083937     1.94751192
 C     58  57  56     2.620655519246   120.06926097   182.87869911
 H     60  58  57     2.048728977823   119.51757560   179.48745758
 C     60  58  57     2.622208134272   120.31224461   359.46062685
 H     62  60  58     2.049102249598   120.07307504   180.97139797
 C     62  60  58     2.624004961325   119.81676379     1.53927966
 H     64  62  60     2.048625028121   120.21145053   179.34004506
 C     64  62  60     2.616493893454   119.96183984   359.39292753
 H     66  64  62     2.048151836054   120.24667800   179.59224912

---------------------
BASIS SET INFORMATION
---------------------
There are 4 groups of distinct atoms

 Group   1 Type O   : 11s6p2d1f contracted to 5s3p2d1f pattern {62111/411/11/1}
 Group   2 Type N   : 11s6p2d1f contracted to 5s3p2d1f pattern {62111/411/11/1}
 Group   3 Type H   : 5s1p contracted to 3s1p pattern {311/1}
 Group   4 Type C   : 11s6p2d1f contracted to 5s3p2d1f pattern {62111/411/11/1}

Atom   0O    basis set group =>   1
Atom   1O    basis set group =>   1
Atom   2N    basis set group =>   2
Atom   3H    basis set group =>   3
Atom   4N    basis set group =>   2
Atom   5C    basis set group =>   4
Atom   6C    basis set group =>   4
Atom   7H    basis set group =>   3
Atom   8C    basis set group =>   4
Atom   9C    basis set group =>   4
Atom  10H    basis set group =>   3
Atom  11C    basis set group =>   4
Atom  12H    basis set group =>   3
Atom  13C    basis set group =>   4
Atom  14H    basis set group =>   3
Atom  15C    basis set group =>   4
Atom  16H    basis set group =>   3
Atom  17C    basis set group =>   4
Atom  18H    basis set group =>   3
Atom  19C    basis set group =>   4
Atom  20C    basis set group =>   4
Atom  21H    basis set group =>   3
Atom  22H    basis set group =>   3
Atom  23H    basis set group =>   3
Atom  24C    basis set group =>   4
Atom  25H    basis set group =>   3
Atom  26H    basis set group =>   3
Atom  27H    basis set group =>   3
Atom  28C    basis set group =>   4
Atom  29H    basis set group =>   3
Atom  30H    basis set group =>   3
Atom  31H    basis set group =>   3
Atom  32C    basis set group =>   4
Atom  33C    basis set group =>   4
Atom  34C    basis set group =>   4
Atom  35H    basis set group =>   3
Atom  36C    basis set group =>   4
Atom  37H    basis set group =>   3
Atom  38C    basis set group =>   4
Atom  39H    basis set group =>   3
Atom  40C    basis set group =>   4
Atom  41H    basis set group =>   3
Atom  42C    basis set group =>   4
Atom  43C    basis set group =>   4
Atom  44H    basis set group =>   3
Atom  45H    basis set group =>   3
Atom  46H    basis set group =>   3
Atom  47C    basis set group =>   4
Atom  48H    basis set group =>   3
Atom  49H    basis set group =>   3
Atom  50H    basis set group =>   3
Atom  51C    basis set group =>   4
Atom  52H    basis set group =>   3
Atom  53H    basis set group =>   3
Atom  54H    basis set group =>   3
Atom  55C    basis set group =>   4
Atom  56C    basis set group =>   4
Atom  57C    basis set group =>   4
Atom  58H    basis set group =>   3
Atom  59C    basis set group =>   4
Atom  60H    basis set group =>   3
Atom  61C    basis set group =>   4
Atom  62H    basis set group =>   3
Atom  63C    basis set group =>   4
Atom  64H    basis set group =>   3
Atom  65C    basis set group =>   4
Atom  66H    basis set group =>   3
---------------------------------
AUXILIARY/J BASIS SET INFORMATION
---------------------------------
There are 4 groups of distinct atoms

 Group   1 Type O   : 12s5p4d2f1g contracted to 6s4p3d1f1g pattern {711111/2111/211/2/1}
 Group   2 Type N   : 12s5p4d2f1g contracted to 6s4p3d1f1g pattern {711111/2111/211/2/1}
 Group   3 Type H   : 5s2p1d contracted to 3s1p1d pattern {311/2/1}
 Group   4 Type C   : 12s5p4d2f1g contracted to 6s4p3d1f1g pattern {711111/2111/211/2/1}

Atom   0O    basis set group =>   1
Atom   1O    basis set group =>   1
Atom   2N    basis set group =>   2
Atom   3H    basis set group =>   3
Atom   4N    basis set group =>   2
Atom   5C    basis set group =>   4
Atom   6C    basis set group =>   4
Atom   7H    basis set group =>   3
Atom   8C    basis set group =>   4
Atom   9C    basis set group =>   4
Atom  10H    basis set group =>   3
Atom  11C    basis set group =>   4
Atom  12H    basis set group =>   3
Atom  13C    basis set group =>   4
Atom  14H    basis set group =>   3
Atom  15C    basis set group =>   4
Atom  16H    basis set group =>   3
Atom  17C    basis set group =>   4
Atom  18H    basis set group =>   3
Atom  19C    basis set group =>   4
Atom  20C    basis set group =>   4
Atom  21H    basis set group =>   3
Atom  22H    basis set group =>   3
Atom  23H    basis set group =>   3
Atom  24C    basis set group =>   4
Atom  25H    basis set group =>   3
Atom  26H    basis set group =>   3
Atom  27H    basis set group =>   3
Atom  28C    basis set group =>   4
Atom  29H    basis set group =>   3
Atom  30H    basis set group =>   3
Atom  31H    basis set group =>   3
Atom  32C    basis set group =>   4
Atom  33C    basis set group =>   4
Atom  34C    basis set group =>   4
Atom  35H    basis set group =>   3
Atom  36C    basis set group =>   4
Atom  37H    basis set group =>   3
Atom  38C    basis set group =>   4
Atom  39H    basis set group =>   3
Atom  40C    basis set group =>   4
Atom  41H    basis set group =>   3
Atom  42C    basis set group =>   4
Atom  43C    basis set group =>   4
Atom  44H    basis set group =>   3
Atom  45H    basis set group =>   3
Atom  46H    basis set group =>   3
Atom  47C    basis set group =>   4
Atom  48H    basis set group =>   3
Atom  49H    basis set group =>   3
Atom  50H    basis set group =>   3
Atom  51C    basis set group =>   4
Atom  52H    basis set group =>   3
Atom  53H    basis set group =>   3
Atom  54H    basis set group =>   3
Atom  55C    basis set group =>   4
Atom  56C    basis set group =>   4
Atom  57C    basis set group =>   4
Atom  58H    basis set group =>   3
Atom  59C    basis set group =>   4
Atom  60H    basis set group =>   3
Atom  61C    basis set group =>   4
Atom  62H    basis set group =>   3
Atom  63C    basis set group =>   4
Atom  64H    basis set group =>   3
Atom  65C    basis set group =>   4
Atom  66H    basis set group =>   3


           ************************************************************
           *        Program running with 20 parallel MPI-processes    *
           *              working on a common directory               *
           ************************************************************
------------------------------------------------------------------------------
                           ORCA GTO INTEGRAL CALCULATION
                           -- RI-GTO INTEGRALS CHOSEN --
------------------------------------------------------------------------------
------------------------------------------------------------------------------
                   ___                                                        
                  /   \      - P O W E R E D   B Y -                         
                 /     \                                                     
                 |  |  |   _    _      __       _____    __    __             
                 |  |  |  | |  | |    /  \     |  _  \  |  |  /  |          
                  \  \/   | |  | |   /    \    | | | |  |  | /  /          
                 / \  \   | |__| |  /  /\  \   | |_| |  |  |/  /          
                |  |  |   |  __  | /  /__\  \  |    /   |      \           
                |  |  |   | |  | | |   __   |  |    \   |  |\   \          
                \     /   | |  | | |  |  |  |  | |\  \  |  | \   \       
                 \___/    |_|  |_| |__|  |__|  |_| \__\ |__|  \__/        
                                                                              
                      - O R C A' S   B I G   F R I E N D -                    
                                      &                                       
                       - I N T E G R A L  F E E D E R -                       
                                                                              
 v1 FN, 2020, v2 2021                                                         
------------------------------------------------------------------------------


Reading SHARK input file Prod_RR2freq.SHARKINP.tmp ... ok
----------------------
SHARK INTEGRAL PACKAGE
----------------------

Number of atoms                             ...     67
Number of basis functions                   ...   1227
Number of shells                            ...    499
Maximum angular momentum                    ...      3
Integral batch strategy                     ... SHARK/LIBINT Hybrid
RI-J (if used) integral strategy            ... SPLIT-RIJ (Revised 2003 algorithm where possible)
Printlevel                                  ...      1
Contraction scheme used                     ... SEGMENTED contraction
Coulomb Range Separation                    ... NOT USED
Exchange Range Separation                   ... NOT USED
Finite Nucleus Model                        ... NOT USED
Auxiliary Coulomb fitting basis             ... AVAILABLE
   # of basis functions in Aux-J            ...   1991
   # of shells in Aux-J                     ...    665
   Maximum angular momentum in Aux-J        ...      4
Auxiliary J/K fitting basis                 ... NOT available
Auxiliary Correlation fitting basis         ... NOT available
Auxiliary 'external' fitting basis          ... NOT available
Integral threshold                          ...     2.500000e-11
Primitive cut-off                           ...     2.500000e-12
Primitive pair pre-selection threshold      ...     2.500000e-12

Calculating pre-screening integrals         ... done (  0.1 sec) Dimension = 499
Organizing shell pair data                  ... done (  1.0 sec)
Shell pair information
Total number of shell pairs                 ...    124750
Shell pairs after pre-screening             ...     82109
Total number of primitive shell pairs       ...    374508
Primitive shell pairs kept                  ...    158088
          la=0 lb=0:  22824 shell pairs
          la=1 lb=0:  24310 shell pairs
          la=1 lb=1:   6521 shell pairs
          la=2 lb=0:  11228 shell pairs
          la=2 lb=1:   6100 shell pairs
          la=2 lb=2:   1467 shell pairs
          la=3 lb=0:   5175 shell pairs
          la=3 lb=1:   2863 shell pairs
          la=3 lb=2:   1305 shell pairs
          la=3 lb=3:    316 shell pairs

Calculating one electron integrals          ... done (  0.1 sec)
Calculating RI/J V-Matrix + Cholesky decomp.... done (  1.2 sec)
Calculating Nuclear repulsion               ... done (  0.0 sec) ENN=   3607.569766358847 Eh

SHARK setup successfully completed in   5.2 seconds

Maximum memory used throughout the entire GTOINT-calculation: 118.6 MB
[1710416969.080977] [node007:3721189:0]          mpool.c:43   UCX  WARN  object 0xb8bec00 was not returned to mpool ucp_requests
[1710416969.080991] [node007:3721189:0]          mpool.c:43   UCX  WARN  object 0xb8bedc0 was not returned to mpool ucp_requests
[1710416969.080996] [node007:3721189:0]          mpool.c:43   UCX  WARN  object 0xb8bef80 was not returned to mpool ucp_requests
[1710416969.081000] [node007:3721189:0]          mpool.c:43   UCX  WARN  object 0xb8bf140 was not returned to mpool ucp_requests
[1710416969.081004] [node007:3721189:0]          mpool.c:43   UCX  WARN  object 0xb8bf300 was not returned to mpool ucp_requests
[1710416969.081007] [node007:3721189:0]          mpool.c:43   UCX  WARN  object 0xb8bf4c0 was not returned to mpool ucp_requests
[1710416969.081011] [node007:3721189:0]          mpool.c:43   UCX  WARN  object 0xb8bf680 was not returned to mpool ucp_requests
[1710416969.081014] [node007:3721189:0]          mpool.c:43   UCX  WARN  object 0xb8bf840 was not returned to mpool ucp_requests
[1710416969.081017] [node007:3721189:0]          mpool.c:43   UCX  WARN  object 0xb8bfa00 was not returned to mpool ucp_requests
[1710416969.081020] [node007:3721189:0]          mpool.c:43   UCX  WARN  object 0xb8bfbc0 was not returned to mpool ucp_requests
[1710416969.081024] [node007:3721189:0]          mpool.c:43   UCX  WARN  object 0xb8bfd80 was not returned to mpool ucp_requests
[1710416969.081027] [node007:3721189:0]          mpool.c:43   UCX  WARN  object 0xb8bff40 was not returned to mpool ucp_requests
[1710416969.081030] [node007:3721189:0]          mpool.c:43   UCX  WARN  object 0xb8c0100 was not returned to mpool ucp_requests
[1710416969.082590] [node007:3721187:0]          mpool.c:43   UCX  WARN  object 0xc757980 was not returned to mpool ucp_requests
[1710416969.082600] [node007:3721187:0]          mpool.c:43   UCX  WARN  object 0xc757b40 was not returned to mpool ucp_requests
[1710416969.082603] [node007:3721187:0]          mpool.c:43   UCX  WARN  object 0xc757d00 was not returned to mpool ucp_requests
[1710416969.082607] [node007:3721187:0]          mpool.c:43   UCX  WARN  object 0xc757ec0 was not returned to mpool ucp_requests
[1710416969.082610] [node007:3721187:0]          mpool.c:43   UCX  WARN  object 0xc758080 was not returned to mpool ucp_requests
[1710416969.082614] [node007:3721187:0]          mpool.c:43   UCX  WARN  object 0xc758240 was not returned to mpool ucp_requests
[1710416969.082617] [node007:3721187:0]          mpool.c:43   UCX  WARN  object 0xc758400 was not returned to mpool ucp_requests
[1710416969.082621] [node007:3721187:0]          mpool.c:43   UCX  WARN  object 0xc7585c0 was not returned to mpool ucp_requests
[1710416969.082625] [node007:3721187:0]          mpool.c:43   UCX  WARN  object 0xc758780 was not returned to mpool ucp_requests
[1710416969.082629] [node007:3721187:0]          mpool.c:43   UCX  WARN  object 0xc758940 was not returned to mpool ucp_requests
[1710416969.082632] [node007:3721187:0]          mpool.c:43   UCX  WARN  object 0xc758b00 was not returned to mpool ucp_requests
[1710416969.082635] [node007:3721187:0]          mpool.c:43   UCX  WARN  object 0xc758cc0 was not returned to mpool ucp_requests
[1710416969.082637] [node007:3721187:0]          mpool.c:43   UCX  WARN  object 0xc758e80 was not returned to mpool ucp_requests
[1710416969.084969] [node007:3721196:0]          mpool.c:43   UCX  WARN  object 0xad82d00 was not returned to mpool ucp_requests
[1710416969.084986] [node007:3721196:0]          mpool.c:43   UCX  WARN  object 0xad82ec0 was not returned to mpool ucp_requests
[1710416969.084989] [node007:3721196:0]          mpool.c:43   UCX  WARN  object 0xad83080 was not returned to mpool ucp_requests
[1710416969.084994] [node007:3721196:0]          mpool.c:43   UCX  WARN  object 0xad83240 was not returned to mpool ucp_requests
[1710416969.084996] [node007:3721196:0]          mpool.c:43   UCX  WARN  object 0xad83400 was not returned to mpool ucp_requests
[1710416969.084999] [node007:3721196:0]          mpool.c:43   UCX  WARN  object 0xad835c0 was not returned to mpool ucp_requests
[1710416969.085002] [node007:3721196:0]          mpool.c:43   UCX  WARN  object 0xad83780 was not returned to mpool ucp_requests
[1710416969.085004] [node007:3721196:0]          mpool.c:43   UCX  WARN  object 0xad83940 was not returned to mpool ucp_requests
[1710416969.085006] [node007:3721196:0]          mpool.c:43   UCX  WARN  object 0xad83b00 was not returned to mpool ucp_requests
[1710416969.085008] [node007:3721196:0]          mpool.c:43   UCX  WARN  object 0xad83cc0 was not returned to mpool ucp_requests
[1710416969.085010] [node007:3721196:0]          mpool.c:43   UCX  WARN  object 0xad83e80 was not returned to mpool ucp_requests
[1710416969.085013] [node007:3721196:0]          mpool.c:43   UCX  WARN  object 0xad84040 was not returned to mpool ucp_requests
[1710416969.088866] [node007:3721192:0]          mpool.c:43   UCX  WARN  object 0xa759980 was not returned to mpool ucp_requests
[1710416969.088881] [node007:3721192:0]          mpool.c:43   UCX  WARN  object 0xa759b40 was not returned to mpool ucp_requests
[1710416969.088887] [node007:3721192:0]          mpool.c:43   UCX  WARN  object 0xa759d00 was not returned to mpool ucp_requests
[1710416969.088890] [node007:3721192:0]          mpool.c:43   UCX  WARN  object 0xa759ec0 was not returned to mpool ucp_requests
[1710416969.088892] [node007:3721192:0]          mpool.c:43   UCX  WARN  object 0xa75a080 was not returned to mpool ucp_requests
[1710416969.088895] [node007:3721192:0]          mpool.c:43   UCX  WARN  object 0xa75a240 was not returned to mpool ucp_requests
[1710416969.088897] [node007:3721192:0]          mpool.c:43   UCX  WARN  object 0xa75a400 was not returned to mpool ucp_requests
[1710416969.088899] [node007:3721192:0]          mpool.c:43   UCX  WARN  object 0xa75a5c0 was not returned to mpool ucp_requests
[1710416969.088901] [node007:3721192:0]          mpool.c:43   UCX  WARN  object 0xa75a780 was not returned to mpool ucp_requests
[1710416969.088903] [node007:3721192:0]          mpool.c:43   UCX  WARN  object 0xa75a940 was not returned to mpool ucp_requests
[1710416969.088906] [node007:3721192:0]          mpool.c:43   UCX  WARN  object 0xa75ab00 was not returned to mpool ucp_requests
[1710416969.088908] [node007:3721192:0]          mpool.c:43   UCX  WARN  object 0xa75acc0 was not returned to mpool ucp_requests
[1710416969.088910] [node007:3721192:0]          mpool.c:43   UCX  WARN  object 0xa75ae80 was not returned to mpool ucp_requests
[1710416969.089022] [node007:3721184:0]          mpool.c:43   UCX  WARN  object 0xbce8c00 was not returned to mpool ucp_requests
[1710416969.089033] [node007:3721184:0]          mpool.c:43   UCX  WARN  object 0xbce8dc0 was not returned to mpool ucp_requests
[1710416969.089038] [node007:3721184:0]          mpool.c:43   UCX  WARN  object 0xbce8f80 was not returned to mpool ucp_requests
[1710416969.089041] [node007:3721184:0]          mpool.c:43   UCX  WARN  object 0xbce9140 was not returned to mpool ucp_requests
[1710416969.089043] [node007:3721184:0]          mpool.c:43   UCX  WARN  object 0xbce9300 was not returned to mpool ucp_requests
[1710416969.089046] [node007:3721184:0]          mpool.c:43   UCX  WARN  object 0xbce94c0 was not returned to mpool ucp_requests
[1710416969.089048] [node007:3721184:0]          mpool.c:43   UCX  WARN  object 0xbce9680 was not returned to mpool ucp_requests
[1710416969.089050] [node007:3721184:0]          mpool.c:43   UCX  WARN  object 0xbce9840 was not returned to mpool ucp_requests
[1710416969.089054] [node007:3721184:0]          mpool.c:43   UCX  WARN  object 0xbce9a00 was not returned to mpool ucp_requests
[1710416969.089057] [node007:3721184:0]          mpool.c:43   UCX  WARN  object 0xbce9bc0 was not returned to mpool ucp_requests
[1710416969.089061] [node007:3721184:0]          mpool.c:43   UCX  WARN  object 0xbce9d80 was not returned to mpool ucp_requests
[1710416969.089063] [node007:3721184:0]          mpool.c:43   UCX  WARN  object 0xbce9f40 was not returned to mpool ucp_requests
[1710416969.089065] [node007:3721184:0]          mpool.c:43   UCX  WARN  object 0xbcea100 was not returned to mpool ucp_requests
[1710416969.089106] [node007:3721200:0]          mpool.c:43   UCX  WARN  object 0xb648d00 was not returned to mpool ucp_requests
[1710416969.089118] [node007:3721200:0]          mpool.c:43   UCX  WARN  object 0xb648ec0 was not returned to mpool ucp_requests
[1710416969.089121] [node007:3721200:0]          mpool.c:43   UCX  WARN  object 0xb649080 was not returned to mpool ucp_requests
[1710416969.089123] [node007:3721200:0]          mpool.c:43   UCX  WARN  object 0xb649240 was not returned to mpool ucp_requests
[1710416969.089125] [node007:3721200:0]          mpool.c:43   UCX  WARN  object 0xb649400 was not returned to mpool ucp_requests
[1710416969.089128] [node007:3721200:0]          mpool.c:43   UCX  WARN  object 0xb6495c0 was not returned to mpool ucp_requests
[1710416969.089130] [node007:3721200:0]          mpool.c:43   UCX  WARN  object 0xb649780 was not returned to mpool ucp_requests
[1710416969.089132] [node007:3721200:0]          mpool.c:43   UCX  WARN  object 0xb649940 was not returned to mpool ucp_requests
[1710416969.089134] [node007:3721200:0]          mpool.c:43   UCX  WARN  object 0xb649b00 was not returned to mpool ucp_requests
[1710416969.089136] [node007:3721200:0]          mpool.c:43   UCX  WARN  object 0xb649cc0 was not returned to mpool ucp_requests
[1710416969.089138] [node007:3721200:0]          mpool.c:43   UCX  WARN  object 0xb649e80 was not returned to mpool ucp_requests
[1710416969.089140] [node007:3721200:0]          mpool.c:43   UCX  WARN  object 0xb64a040 was not returned to mpool ucp_requests
[1710416969.089617] [node007:3721194:0]          mpool.c:43   UCX  WARN  object 0xb228c00 was not returned to mpool ucp_requests
[1710416969.089629] [node007:3721194:0]          mpool.c:43   UCX  WARN  object 0xb228dc0 was not returned to mpool ucp_requests
[1710416969.089632] [node007:3721194:0]          mpool.c:43   UCX  WARN  object 0xb228f80 was not returned to mpool ucp_requests
[1710416969.089634] [node007:3721194:0]          mpool.c:43   UCX  WARN  object 0xb229140 was not returned to mpool ucp_requests
[1710416969.089637] [node007:3721194:0]          mpool.c:43   UCX  WARN  object 0xb229300 was not returned to mpool ucp_requests
[1710416969.089640] [node007:3721194:0]          mpool.c:43   UCX  WARN  object 0xb2294c0 was not returned to mpool ucp_requests
[1710416969.089644] [node007:3721194:0]          mpool.c:43   UCX  WARN  object 0xb229680 was not returned to mpool ucp_requests
[1710416969.089647] [node007:3721194:0]          mpool.c:43   UCX  WARN  object 0xb229840 was not returned to mpool ucp_requests
[1710416969.089651] [node007:3721194:0]          mpool.c:43   UCX  WARN  object 0xb229a00 was not returned to mpool ucp_requests
[1710416969.089654] [node007:3721194:0]          mpool.c:43   UCX  WARN  object 0xb229bc0 was not returned to mpool ucp_requests
[1710416969.089657] [node007:3721194:0]          mpool.c:43   UCX  WARN  object 0xb229d80 was not returned to mpool ucp_requests
[1710416969.089659] [node007:3721194:0]          mpool.c:43   UCX  WARN  object 0xb229f40 was not returned to mpool ucp_requests
[1710416969.089662] [node007:3721194:0]          mpool.c:43   UCX  WARN  object 0xb22a100 was not returned to mpool ucp_requests
[1710416969.090416] [node007:3721190:0]          mpool.c:43   UCX  WARN  object 0xba4bb40 was not returned to mpool ucp_requests
[1710416969.090426] [node007:3721190:0]          mpool.c:43   UCX  WARN  object 0xba4bd00 was not returned to mpool ucp_requests
[1710416969.090429] [node007:3721190:0]          mpool.c:43   UCX  WARN  object 0xba4bec0 was not returned to mpool ucp_requests
[1710416969.090432] [node007:3721190:0]          mpool.c:43   UCX  WARN  object 0xba4c080 was not returned to mpool ucp_requests
[1710416969.090435] [node007:3721190:0]          mpool.c:43   UCX  WARN  object 0xba4c240 was not returned to mpool ucp_requests
[1710416969.090437] [node007:3721190:0]          mpool.c:43   UCX  WARN  object 0xba4c400 was not returned to mpool ucp_requests
[1710416969.090439] [node007:3721190:0]          mpool.c:43   UCX  WARN  object 0xba4c5c0 was not returned to mpool ucp_requests
[1710416969.090442] [node007:3721190:0]          mpool.c:43   UCX  WARN  object 0xba4c780 was not returned to mpool ucp_requests
[1710416969.090444] [node007:3721190:0]          mpool.c:43   UCX  WARN  object 0xba4c940 was not returned to mpool ucp_requests
[1710416969.090424] [node007:3721191:0]          mpool.c:43   UCX  WARN  object 0xc6a0980 was not returned to mpool ucp_requests
[1710416969.090434] [node007:3721191:0]          mpool.c:43   UCX  WARN  object 0xc6a0b40 was not returned to mpool ucp_requests
[1710416969.090438] [node007:3721191:0]          mpool.c:43   UCX  WARN  object 0xc6a0d00 was not returned to mpool ucp_requests
[1710416969.090441] [node007:3721191:0]          mpool.c:43   UCX  WARN  object 0xc6a0ec0 was not returned to mpool ucp_requests
[1710416969.090444] [node007:3721191:0]          mpool.c:43   UCX  WARN  object 0xc6a1080 was not returned to mpool ucp_requests
[1710416969.090447] [node007:3721190:0]          mpool.c:43   UCX  WARN  object 0xba4cb00 was not returned to mpool ucp_requests
[1710416969.090449] [node007:3721190:0]          mpool.c:43   UCX  WARN  object 0xba4ccc0 was not returned to mpool ucp_requests
[1710416969.090451] [node007:3721190:0]          mpool.c:43   UCX  WARN  object 0xba4ce80 was not returned to mpool ucp_requests
[1710416969.090454] [node007:3721190:0]          mpool.c:43   UCX  WARN  object 0xba4d040 was not returned to mpool ucp_requests
[1710416969.090447] [node007:3721191:0]          mpool.c:43   UCX  WARN  object 0xc6a1240 was not returned to mpool ucp_requests
[1710416969.090450] [node007:3721191:0]          mpool.c:43   UCX  WARN  object 0xc6a1400 was not returned to mpool ucp_requests
[1710416969.090453] [node007:3721191:0]          mpool.c:43   UCX  WARN  object 0xc6a15c0 was not returned to mpool ucp_requests
[1710416969.090456] [node007:3721191:0]          mpool.c:43   UCX  WARN  object 0xc6a1780 was not returned to mpool ucp_requests
[1710416969.090459] [node007:3721191:0]          mpool.c:43   UCX  WARN  object 0xc6a1940 was not returned to mpool ucp_requests
[1710416969.090462] [node007:3721191:0]          mpool.c:43   UCX  WARN  object 0xc6a1b00 was not returned to mpool ucp_requests
[1710416969.090465] [node007:3721191:0]          mpool.c:43   UCX  WARN  object 0xc6a1cc0 was not returned to mpool ucp_requests
[1710416969.090468] [node007:3721191:0]          mpool.c:43   UCX  WARN  object 0xc6a1e80 was not returned to mpool ucp_requests
[1710416969.090509] [node007:3721195:0]          mpool.c:43   UCX  WARN  object 0xac86cc0 was not returned to mpool ucp_requests
[1710416969.090522] [node007:3721195:0]          mpool.c:43   UCX  WARN  object 0xac86e80 was not returned to mpool ucp_requests
[1710416969.090525] [node007:3721195:0]          mpool.c:43   UCX  WARN  object 0xac87040 was not returned to mpool ucp_requests
[1710416969.090527] [node007:3721195:0]          mpool.c:43   UCX  WARN  object 0xac87200 was not returned to mpool ucp_requests
[1710416969.090529] [node007:3721195:0]          mpool.c:43   UCX  WARN  object 0xac873c0 was not returned to mpool ucp_requests
[1710416969.090531] [node007:3721195:0]          mpool.c:43   UCX  WARN  object 0xac87580 was not returned to mpool ucp_requests
[1710416969.090535] [node007:3721195:0]          mpool.c:43   UCX  WARN  object 0xac87740 was not returned to mpool ucp_requests
[1710416969.090539] [node007:3721195:0]          mpool.c:43   UCX  WARN  object 0xac87900 was not returned to mpool ucp_requests
[1710416969.090543] [node007:3721195:0]          mpool.c:43   UCX  WARN  object 0xac87ac0 was not returned to mpool ucp_requests
[1710416969.090547] [node007:3721195:0]          mpool.c:43   UCX  WARN  object 0xac87c80 was not returned to mpool ucp_requests
[1710416969.090550] [node007:3721195:0]          mpool.c:43   UCX  WARN  object 0xac87e40 was not returned to mpool ucp_requests
[1710416969.090553] [node007:3721195:0]          mpool.c:43   UCX  WARN  object 0xac88000 was not returned to mpool ucp_requests
[1710416969.090842] [node007:3721199:0]          mpool.c:43   UCX  WARN  object 0xb696d00 was not returned to mpool ucp_requests
[1710416969.090852] [node007:3721199:0]          mpool.c:43   UCX  WARN  object 0xb696ec0 was not returned to mpool ucp_requests
[1710416969.090856] [node007:3721199:0]          mpool.c:43   UCX  WARN  object 0xb697080 was not returned to mpool ucp_requests
[1710416969.090860] [node007:3721199:0]          mpool.c:43   UCX  WARN  object 0xb697240 was not returned to mpool ucp_requests
[1710416969.090863] [node007:3721199:0]          mpool.c:43   UCX  WARN  object 0xb697400 was not returned to mpool ucp_requests
[1710416969.090867] [node007:3721199:0]          mpool.c:43   UCX  WARN  object 0xb6975c0 was not returned to mpool ucp_requests
[1710416969.090870] [node007:3721199:0]          mpool.c:43   UCX  WARN  object 0xb697780 was not returned to mpool ucp_requests
[1710416969.090873] [node007:3721199:0]          mpool.c:43   UCX  WARN  object 0xb697940 was not returned to mpool ucp_requests
[1710416969.090876] [node007:3721199:0]          mpool.c:43   UCX  WARN  object 0xb697b00 was not returned to mpool ucp_requests
[1710416969.090878] [node007:3721199:0]          mpool.c:43   UCX  WARN  object 0xb697cc0 was not returned to mpool ucp_requests
[1710416969.090881] [node007:3721199:0]          mpool.c:43   UCX  WARN  object 0xb697e80 was not returned to mpool ucp_requests
[1710416969.090883] [node007:3721199:0]          mpool.c:43   UCX  WARN  object 0xb698040 was not returned to mpool ucp_requests
[1710416969.091048] [node007:3721202:0]          mpool.c:43   UCX  WARN  object 0xa9e9cc0 was not returned to mpool ucp_requests
[1710416969.091060] [node007:3721202:0]          mpool.c:43   UCX  WARN  object 0xa9e9e80 was not returned to mpool ucp_requests
[1710416969.091063] [node007:3721202:0]          mpool.c:43   UCX  WARN  object 0xa9ea040 was not returned to mpool ucp_requests
[1710416969.091065] [node007:3721202:0]          mpool.c:43   UCX  WARN  object 0xa9ea200 was not returned to mpool ucp_requests
[1710416969.091067] [node007:3721202:0]          mpool.c:43   UCX  WARN  object 0xa9ea3c0 was not returned to mpool ucp_requests
[1710416969.091069] [node007:3721202:0]          mpool.c:43   UCX  WARN  object 0xa9ea580 was not returned to mpool ucp_requests
[1710416969.091071] [node007:3721202:0]          mpool.c:43   UCX  WARN  object 0xa9ea740 was not returned to mpool ucp_requests
[1710416969.091073] [node007:3721202:0]          mpool.c:43   UCX  WARN  object 0xa9ea900 was not returned to mpool ucp_requests
[1710416969.091076] [node007:3721202:0]          mpool.c:43   UCX  WARN  object 0xa9eaac0 was not returned to mpool ucp_requests
[1710416969.091078] [node007:3721202:0]          mpool.c:43   UCX  WARN  object 0xa9eac80 was not returned to mpool ucp_requests
[1710416969.091080] [node007:3721202:0]          mpool.c:43   UCX  WARN  object 0xa9eae40 was not returned to mpool ucp_requests
[1710416969.091082] [node007:3721202:0]          mpool.c:43   UCX  WARN  object 0xa9eb000 was not returned to mpool ucp_requests
[1710416969.100188] [node007:3721186:0]          mpool.c:43   UCX  WARN  object 0xbd8a000 was not returned to mpool ucp_requests
[1710416969.100200] [node007:3721186:0]          mpool.c:43   UCX  WARN  object 0xbd8a1c0 was not returned to mpool ucp_requests
[1710416969.100205] [node007:3721186:0]          mpool.c:43   UCX  WARN  object 0xbd8a380 was not returned to mpool ucp_requests
[1710416969.100209] [node007:3721186:0]          mpool.c:43   UCX  WARN  object 0xbd8a540 was not returned to mpool ucp_requests
[1710416969.100212] [node007:3721186:0]          mpool.c:43   UCX  WARN  object 0xbd8a700 was not returned to mpool ucp_requests
[1710416969.100215] [node007:3721186:0]          mpool.c:43   UCX  WARN  object 0xbd8a8c0 was not returned to mpool ucp_requests
[1710416969.100218] [node007:3721186:0]          mpool.c:43   UCX  WARN  object 0xbd8aa80 was not returned to mpool ucp_requests
[1710416969.100220] [node007:3721186:0]          mpool.c:43   UCX  WARN  object 0xbd8ac40 was not returned to mpool ucp_requests
[1710416969.100223] [node007:3721186:0]          mpool.c:43   UCX  WARN  object 0xbd8ae00 was not returned to mpool ucp_requests
[1710416969.101813] [node007:3721201:0]          mpool.c:43   UCX  WARN  object 0xc049e00 was not returned to mpool ucp_requests
[1710416969.101823] [node007:3721201:0]          mpool.c:43   UCX  WARN  object 0xc049fc0 was not returned to mpool ucp_requests
[1710416969.101827] [node007:3721201:0]          mpool.c:43   UCX  WARN  object 0xc04a180 was not returned to mpool ucp_requests
[1710416969.101830] [node007:3721201:0]          mpool.c:43   UCX  WARN  object 0xc04a340 was not returned to mpool ucp_requests
[1710416969.101833] [node007:3721201:0]          mpool.c:43   UCX  WARN  object 0xc04a500 was not returned to mpool ucp_requests
[1710416969.101836] [node007:3721201:0]          mpool.c:43   UCX  WARN  object 0xc04a6c0 was not returned to mpool ucp_requests
[1710416969.101838] [node007:3721201:0]          mpool.c:43   UCX  WARN  object 0xc04a880 was not returned to mpool ucp_requests
[1710416969.101840] [node007:3721201:0]          mpool.c:43   UCX  WARN  object 0xc04aa40 was not returned to mpool ucp_requests
[1710416969.101843] [node007:3721201:0]          mpool.c:43   UCX  WARN  object 0xc04ac00 was not returned to mpool ucp_requests
[1710416969.101845] [node007:3721201:0]          mpool.c:43   UCX  WARN  object 0xc04adc0 was not returned to mpool ucp_requests
[1710416969.101848] [node007:3721201:0]          mpool.c:43   UCX  WARN  object 0xc04af80 was not returned to mpool ucp_requests
[1710416969.101850] [node007:3721201:0]          mpool.c:43   UCX  WARN  object 0xc04b140 was not returned to mpool ucp_requests
[1710416969.102277] [node007:3721193:0]          mpool.c:43   UCX  WARN  object 0xb52a9c0 was not returned to mpool ucp_requests
[1710416969.102287] [node007:3721193:0]          mpool.c:43   UCX  WARN  object 0xb52ab80 was not returned to mpool ucp_requests
[1710416969.102291] [node007:3721193:0]          mpool.c:43   UCX  WARN  object 0xb52ad40 was not returned to mpool ucp_requests
[1710416969.102294] [node007:3721193:0]          mpool.c:43   UCX  WARN  object 0xb52af00 was not returned to mpool ucp_requests
[1710416969.102296] [node007:3721193:0]          mpool.c:43   UCX  WARN  object 0xb52b0c0 was not returned to mpool ucp_requests
[1710416969.102298] [node007:3721193:0]          mpool.c:43   UCX  WARN  object 0xb52b280 was not returned to mpool ucp_requests
[1710416969.102300] [node007:3721193:0]          mpool.c:43   UCX  WARN  object 0xb52b440 was not returned to mpool ucp_requests
[1710416969.102302] [node007:3721193:0]          mpool.c:43   UCX  WARN  object 0xb52b600 was not returned to mpool ucp_requests
[1710416969.102304] [node007:3721193:0]          mpool.c:43   UCX  WARN  object 0xb52b7c0 was not returned to mpool ucp_requests
[1710416969.102306] [node007:3721193:0]          mpool.c:43   UCX  WARN  object 0xb52b980 was not returned to mpool ucp_requests
[1710416969.102308] [node007:3721193:0]          mpool.c:43   UCX  WARN  object 0xb52bb40 was not returned to mpool ucp_requests
[1710416969.102311] [node007:3721193:0]          mpool.c:43   UCX  WARN  object 0xb52bd00 was not returned to mpool ucp_requests
[1710416969.102313] [node007:3721193:0]          mpool.c:43   UCX  WARN  object 0xb52bec0 was not returned to mpool ucp_requests
[1710416969.102584] [node007:3721197:0]          mpool.c:43   UCX  WARN  object 0xb9cdd00 was not returned to mpool ucp_requests
[1710416969.102593] [node007:3721197:0]          mpool.c:43   UCX  WARN  object 0xb9cdec0 was not returned to mpool ucp_requests
[1710416969.102596] [node007:3721197:0]          mpool.c:43   UCX  WARN  object 0xb9ce080 was not returned to mpool ucp_requests
[1710416969.102598] [node007:3721197:0]          mpool.c:43   UCX  WARN  object 0xb9ce240 was not returned to mpool ucp_requests
[1710416969.102600] [node007:3721197:0]          mpool.c:43   UCX  WARN  object 0xb9ce400 was not returned to mpool ucp_requests
[1710416969.102602] [node007:3721197:0]          mpool.c:43   UCX  WARN  object 0xb9ce5c0 was not returned to mpool ucp_requests
[1710416969.102604] [node007:3721197:0]          mpool.c:43   UCX  WARN  object 0xb9ce780 was not returned to mpool ucp_requests
[1710416969.102607] [node007:3721197:0]          mpool.c:43   UCX  WARN  object 0xb9ce940 was not returned to mpool ucp_requests
[1710416969.102609] [node007:3721197:0]          mpool.c:43   UCX  WARN  object 0xb9ceb00 was not returned to mpool ucp_requests
[1710416969.102611] [node007:3721197:0]          mpool.c:43   UCX  WARN  object 0xb9cecc0 was not returned to mpool ucp_requests
[1710416969.102613] [node007:3721197:0]          mpool.c:43   UCX  WARN  object 0xb9cee80 was not returned to mpool ucp_requests
[1710416969.102615] [node007:3721197:0]          mpool.c:43   UCX  WARN  object 0xb9cf040 was not returned to mpool ucp_requests
[1710416969.102597] [node007:3721185:0]          mpool.c:43   UCX  WARN  object 0xaa41c80 was not returned to mpool ucp_requests
[1710416969.102609] [node007:3721185:0]          mpool.c:43   UCX  WARN  object 0xaa41e40 was not returned to mpool ucp_requests
[1710416969.102613] [node007:3721185:0]          mpool.c:43   UCX  WARN  object 0xaa42000 was not returned to mpool ucp_requests
[1710416969.102616] [node007:3721185:0]          mpool.c:43   UCX  WARN  object 0xaa421c0 was not returned to mpool ucp_requests
[1710416969.102619] [node007:3721185:0]          mpool.c:43   UCX  WARN  object 0xaa42380 was not returned to mpool ucp_requests
[1710416969.102623] [node007:3721185:0]          mpool.c:43   UCX  WARN  object 0xaa42540 was not returned to mpool ucp_requests
[1710416969.102626] [node007:3721185:0]          mpool.c:43   UCX  WARN  object 0xaa42700 was not returned to mpool ucp_requests
[1710416969.102629] [node007:3721185:0]          mpool.c:43   UCX  WARN  object 0xaa428c0 was not returned to mpool ucp_requests
[1710416969.102632] [node007:3721185:0]          mpool.c:43   UCX  WARN  object 0xaa42a80 was not returned to mpool ucp_requests
[1710416969.102635] [node007:3721185:0]          mpool.c:43   UCX  WARN  object 0xaa42c40 was not returned to mpool ucp_requests
[1710416969.102638] [node007:3721185:0]          mpool.c:43   UCX  WARN  object 0xaa42e00 was not returned to mpool ucp_requests
[1710416969.102641] [node007:3721185:0]          mpool.c:43   UCX  WARN  object 0xaa42fc0 was not returned to mpool ucp_requests
[1710416969.102644] [node007:3721185:0]          mpool.c:43   UCX  WARN  object 0xaa43180 was not returned to mpool ucp_requests
[1710416969.102650] [node007:3721188:0]          mpool.c:43   UCX  WARN  object 0xb9189c0 was not returned to mpool ucp_requests
[1710416969.102659] [node007:3721188:0]          mpool.c:43   UCX  WARN  object 0xb918b80 was not returned to mpool ucp_requests
[1710416969.102662] [node007:3721188:0]          mpool.c:43   UCX  WARN  object 0xb918d40 was not returned to mpool ucp_requests
[1710416969.102664] [node007:3721188:0]          mpool.c:43   UCX  WARN  object 0xb918f00 was not returned to mpool ucp_requests
[1710416969.102666] [node007:3721188:0]          mpool.c:43   UCX  WARN  object 0xb9190c0 was not returned to mpool ucp_requests
[1710416969.102668] [node007:3721188:0]          mpool.c:43   UCX  WARN  object 0xb919280 was not returned to mpool ucp_requests
[1710416969.102670] [node007:3721188:0]          mpool.c:43   UCX  WARN  object 0xb919440 was not returned to mpool ucp_requests
[1710416969.102672] [node007:3721188:0]          mpool.c:43   UCX  WARN  object 0xb919600 was not returned to mpool ucp_requests
[1710416969.102674] [node007:3721188:0]          mpool.c:43   UCX  WARN  object 0xb9197c0 was not returned to mpool ucp_requests
[1710416969.102676] [node007:3721188:0]          mpool.c:43   UCX  WARN  object 0xb919980 was not returned to mpool ucp_requests
[1710416969.102678] [node007:3721188:0]          mpool.c:43   UCX  WARN  object 0xb919b40 was not returned to mpool ucp_requests
[1710416969.102680] [node007:3721188:0]          mpool.c:43   UCX  WARN  object 0xb919d00 was not returned to mpool ucp_requests
[1710416969.102682] [node007:3721188:0]          mpool.c:43   UCX  WARN  object 0xb919ec0 was not returned to mpool ucp_requests
[1710416969.129744] [node007:3721198:0]          mpool.c:43   UCX  WARN  object 0xab09cc0 was not returned to mpool ucp_requests
[1710416969.129757] [node007:3721198:0]          mpool.c:43   UCX  WARN  object 0xab09e80 was not returned to mpool ucp_requests
[1710416969.129762] [node007:3721198:0]          mpool.c:43   UCX  WARN  object 0xab0a040 was not returned to mpool ucp_requests
[1710416969.129765] [node007:3721198:0]          mpool.c:43   UCX  WARN  object 0xab0a200 was not returned to mpool ucp_requests
[1710416969.129769] [node007:3721198:0]          mpool.c:43   UCX  WARN  object 0xab0a3c0 was not returned to mpool ucp_requests
[1710416969.129772] [node007:3721198:0]          mpool.c:43   UCX  WARN  object 0xab0a580 was not returned to mpool ucp_requests
[1710416969.129776] [node007:3721198:0]          mpool.c:43   UCX  WARN  object 0xab0a740 was not returned to mpool ucp_requests
[1710416969.129779] [node007:3721198:0]          mpool.c:43   UCX  WARN  object 0xab0a900 was not returned to mpool ucp_requests
[1710416969.129783] [node007:3721198:0]          mpool.c:43   UCX  WARN  object 0xab0aac0 was not returned to mpool ucp_requests
[1710416969.129787] [node007:3721198:0]          mpool.c:43   UCX  WARN  object 0xab0ac80 was not returned to mpool ucp_requests
[1710416969.129790] [node007:3721198:0]          mpool.c:43   UCX  WARN  object 0xab0ae40 was not returned to mpool ucp_requests
[1710416969.129795] [node007:3721198:0]          mpool.c:43   UCX  WARN  object 0xab0b000 was not returned to mpool ucp_requests


           ************************************************************
           *        Program running with 20 parallel MPI-processes    *
           *              working on a common directory               *
           ************************************************************
-------------------------------------------------------------------------------
                                 ORCA SCF
-------------------------------------------------------------------------------

------------
SCF SETTINGS
------------
Hamiltonian:
 Density Functional     Method          .... DFT(GTOs)
 Exchange Functional    Exchange        .... PBE
   PBE kappa parameter   XKappa         ....  0.804000
   PBE mue parameter    XMuePBE         ....  0.219520
 Correlation Functional Correlation     .... PBE
   PBE beta parameter  CBetaPBE         ....  0.066725
 LDA part of GGA corr.  LDAOpt          .... PW91-LDA
 Gradients option       PostSCFGGA      .... off
 Hybrid DFT is turned on
   Fraction HF Exchange ScalHFX         ....  0.250000
   Scaling of DF-GGA-X  ScalDFX         ....  0.750000
   Scaling of DF-GGA-C  ScalDFC         ....  1.000000
   Scaling of DF-LDA-C  ScalLDAC        ....  1.000000
   Perturbative correction              ....  0.000000
   Density functional embedding theory  .... OFF
   NL short-range parameter             ....  6.900000
 RI-approximation to the Coulomb term is turned on
   Number of AuxJ basis functions       .... 1991
   RIJ-COSX (HFX calculated with COS-X)).... on


General Settings:
 Integral files         IntName         .... Prod_RR2freq
 Hartree-Fock type      HFTyp           .... RHF
 Total Charge           Charge          ....    0
 Multiplicity           Mult            ....    1
 Number of Electrons    NEL             ....  238
 Basis Dimension        Dim             .... 1227
 Nuclear Repulsion      ENuc            ....   3607.5697663588 Eh

Convergence Acceleration:
 DIIS                   CNVDIIS         .... on
   Start iteration      DIISMaxIt       ....    12
   Startup error        DIISStart       ....  0.200000
   # of expansion vecs  DIISMaxEq       ....     5
   Bias factor          DIISBfac        ....   1.050
   Max. coefficient     DIISMaxC        ....  10.000
 Trust-Rad. Augm. Hess. CNVTRAH         .... auto
   Auto Start mean grad. ratio tolernc. ....  1.125000
   Auto Start start iteration           ....    20
   Auto Start num. interpolation iter.  ....    10
   Max. Number of Micro iterations      ....    16
   Max. Number of Macro iterations      .... Maxiter - #DIIS iter
   Number of Davidson start vectors     ....     2
   Converg. threshold I  (grad. norm)   ....   1.000e-05
   Converg. threshold II (energy diff.) ....   1.000e-08
   Grad. Scal. Fac. for Micro threshold ....   0.100
   Minimum threshold for Micro iter.    ....   0.010
   NR start threshold (gradient norm)   ....   0.001
   Initial trust radius                 ....   0.400
   Minimum AH scaling param. (alpha)    ....   1.000
   Maximum AH scaling param. (alpha)    .... 1000.000
   Orbital update algorithm             .... Taylor
   White noise on init. David. guess    .... on
   Maximum white noise                  ....   0.010
   Quad. conv. algorithm                .... NR
 SOSCF                  CNVSOSCF        .... on
   Start iteration      SOSCFMaxIt      ....   150
   Startup grad/error   SOSCFStart      ....  0.003300
 Level Shifting         CNVShift        .... on
   Level shift para.    LevelShift      ....    0.2500
   Turn off err/grad.   ShiftErr        ....    0.0010
 Zerner damping         CNVZerner       .... off
 Static damping         CNVDamp         .... on
   Fraction old density DampFac         ....    0.7000
   Max. Damping (<1)    DampMax         ....    0.9800
   Min. Damping (>=0)   DampMin         ....    0.0000
   Turn off err/grad.   DampErr         ....    0.1000
 Fernandez-Rico         CNVRico         .... off

SCF Procedure:
 Maximum # iterations   MaxIter         ....   125
 SCF integral mode      SCFMode         .... Direct
   Integral package                     .... SHARK and LIBINT hybrid scheme
 Reset frequency        DirectResetFreq ....    20
 Integral Threshold     Thresh          ....  2.500e-11 Eh
 Primitive CutOff       TCut            ....  2.500e-12 Eh

Convergence Tolerance:
 Convergence Check Mode ConvCheckMode   .... Total+1el-Energy
 Convergence forced     ConvForced      .... 0
 Energy Change          TolE            ....  1.000e-08 Eh
 1-El. energy change                    ....  1.000e-05 Eh
 Orbital Gradient       TolG            ....  1.000e-05
 Orbital Rotation angle TolX            ....  1.000e-05
 DIIS Error             TolErr          ....  5.000e-07


Diagonalization of the overlap matrix:
Smallest eigenvalue                        ... 3.733e-06
Time for diagonalization                   ...    0.871 sec
Threshold for overlap eigenvalues          ... 1.000e-08
Number of eigenvalues below threshold      ... 0
Time for construction of square roots      ...    1.411 sec
Total time needed                          ...    2.431 sec

Time for model grid setup =    2.540 sec

------------------------------
INITIAL GUESS: MODEL POTENTIAL
------------------------------
Loading Hartree-Fock densities                     ... done
Calculating cut-offs                               ... done
Initializing the effective Hamiltonian             ... done
Setting up the integral package (SHARK)            ... done
Starting the Coulomb interaction                   ... done (   1.1 sec)
Reading the grid                                   ... done
Mapping shells                                     ... done
Starting the XC term evaluation                    ... done (   0.7 sec)
  promolecular density results
     # of electrons  =    237.982218750
     EX              =   -187.887195993
     EC              =     -7.986762439
     EX+EC           =   -195.873958432
Transforming the Hamiltonian                       ... done (   0.8 sec)
Diagonalizing the Hamiltonian                      ... done (   1.4 sec)
Back transforming the eigenvectors                 ... done (   0.4 sec)
Now organizing SCF variables                       ... done
                      ------------------
                      INITIAL GUESS DONE (   6.9 sec)
                      ------------------
-------------------
DFT GRID GENERATION
-------------------

General Integration Accuracy     IntAcc      ... 4.388
Radial Grid Type                 RadialGrid  ... OptM3 with GC (2021)
Angular Grid (max. ang.)         AngularGrid ... 4 (Lebedev-302)
Angular grid pruning method      GridPruning ... 4 (adaptive)
Weight generation scheme         WeightScheme... Becke
Basis function cutoff            BFCut       ... 1.0000e-11
Integration weight cutoff        WCut        ... 1.0000e-14
Angular grids for H and He will be reduced by one unit
Partially contracted basis set               ... off
Rotationally invariant grid construction     ... off

Total number of grid points                  ...   302220
Total number of batches                      ...     4758
Average number of points per batch           ...       63
Average number of grid points per atom       ...     4511
Time for grid setup =    2.428 sec

--------------------
COSX GRID GENERATION
--------------------

GRIDX 1
-------
General Integration Accuracy     IntAcc      ... 3.816
Radial Grid Type                 RadialGrid  ... OptM3 with GC (2021)
Angular Grid (max. ang.)         AngularGrid ... 1 (Lebedev-50)
Angular grid pruning method      GridPruning ... 4 (adaptive)
Weight generation scheme         WeightScheme... Becke
Basis function cutoff            BFCut       ... 1.0000e-11
Integration weight cutoff        WCut        ... 1.0000e-14
Angular grids for H and He will be reduced by one unit
Partially contracted basis set               ... on
Rotationally invariant grid construction     ... off

Total number of grid points                  ...    38355
Total number of batches                      ...      630
Average number of points per batch           ...       60
Average number of grid points per atom       ...      572
UseSFitting                                  ... on

GRIDX 2
-------
General Integration Accuracy     IntAcc      ... 4.020
Radial Grid Type                 RadialGrid  ... OptM3 with GC (2021)
Angular Grid (max. ang.)         AngularGrid ... 2 (Lebedev-110)
Angular grid pruning method      GridPruning ... 4 (adaptive)
Weight generation scheme         WeightScheme... Becke
Basis function cutoff            BFCut       ... 1.0000e-11
Integration weight cutoff        WCut        ... 1.0000e-14
Angular grids for H and He will be reduced by one unit
Partially contracted basis set               ... on
Rotationally invariant grid construction     ... off

Total number of grid points                  ...    80989
Total number of batches                      ...     1300
Average number of points per batch           ...       62
Average number of grid points per atom       ...     1209
UseSFitting                                  ... on

GRIDX 3
-------
General Integration Accuracy     IntAcc      ... 4.338
Radial Grid Type                 RadialGrid  ... OptM3 with GC (2021)
Angular Grid (max. ang.)         AngularGrid ... 3 (Lebedev-194)
Angular grid pruning method      GridPruning ... 4 (adaptive)
Weight generation scheme         WeightScheme... Becke
Basis function cutoff            BFCut       ... 1.0000e-11
Integration weight cutoff        WCut        ... 1.0000e-14
Angular grids for H and He will be reduced by one unit
Partially contracted basis set               ... on
Rotationally invariant grid construction     ... off

Total number of grid points                  ...   175637
Total number of batches                      ...     2776
Average number of points per batch           ...       63
Average number of grid points per atom       ...     2621
UseSFitting                                  ... on

Time for X-Grid setup             =    7.570 sec


--------------------
CPCM SOLVATION MODEL
--------------------
CPCM parameters:
  Epsilon                                         ...      26.7260
  Refrac                                          ...       1.2907
  Rsolv                                           ...       1.3000
  Surface type                                    ... GAUSSIAN VDW
  Epsilon function type                           ...         CPCM
Solvent:                                     ... 2,2,2-TRIFLUOROETHANOL
SMD-CDS solvent descriptors:
  Soln                                       ...    1.2907
  Soln25                                     ... Unavailable
  Sola                                       ...    0.5700
  Solb                                       ...    0.2500
  Solg                                       ...   42.0200
  Solc                                       ...    0.0000
  Solh                                       ...    0.5000
Radii:
 Radius for O  used is    2.8724 Bohr (=   1.5200 Ang.)
 Radius for N  used is    3.5716 Bohr (=   1.8900 Ang.)
 Radius for H  used is    2.2677 Bohr (=   1.2000 Ang.)
 Radius for C  used is    3.4960 Bohr (=   1.8500 Ang.)
Calculating surface                               ...        done! (  0.0s)
GEPOL surface points                              ...         3813
GEPOL Volume                                      ...    3120.9826
GEPOL Surface-area                                ...    1695.6438
Calculating surface distance matrix               ...        done! (  0.1s)
Performing Cholesky decomposition & store         ...        done! (  0.9s)
Overall time for CPCM initialization              ...                 1.0s
--------------
SCF ITERATIONS
--------------
ITER       Energy         Delta-E        Max-DP      RMS-DP      [F,P]     Damp
               ***  Starting incremental Fock matrix formation  ***
  0  -1383.5875535843   0.000000000000 0.04811032  0.00058453  0.2704806 0.7000
  1  -1383.9705452576  -0.382991673325 0.03892885  0.00047033  0.1154642 0.7000
                               ***Turning on DIIS***
  2  -1384.1349222602  -0.164377002609 0.09605764  0.00091893  0.0388604 0.0000
  3  -1384.3821318552  -0.247209595019 0.06106955  0.00034352  0.0564025 0.0000
  4  -1384.4377603317  -0.055628476444 0.01682418  0.00013523  0.0117329 0.0000
  5  -1384.4403858713  -0.002625539624 0.00999944  0.00005928  0.0104561 0.0000
                      *** Initiating the SOSCF procedure ***
                           *** Shutting down DIIS ***
                      *** Re-Reading the Fockian *** 
                      *** Removing any level shift *** 
ITER      Energy       Delta-E        Grad      Rot      Max-DP    RMS-DP
  6  -1384.44071454  -0.0003286736  0.000196  0.000196  0.003954  0.000022
               *** Restarting incremental Fock matrix formation ***
  7  -1384.44069186   0.0000226872  0.000122  0.000455  0.005829  0.000039
  8  -1384.44069159   0.0000002714  0.000228  0.000307  0.000995  0.000008
  9  -1384.44069534  -0.0000037544  0.000019  0.000062  0.001033  0.000007
 10  -1384.44069529   0.0000000527  0.000032  0.000055  0.000120  0.000001
 11  -1384.44069545  -0.0000001669  0.000006  0.000021  0.000323  0.000002
 12  -1384.44069548  -0.0000000264  0.000007  0.000010  0.000268  0.000001
                  ***Gradient check signals convergence***
              ***Rediagonalizing the Fockian in SOSCF/NRSCF***

               *****************************************************
               *                     SUCCESS                       *
               *           SCF CONVERGED AFTER  13 CYCLES          *
               *****************************************************

Old exchange energy                            =    -48.107918382 Eh
New exchange energy                            =    -48.107914442 Eh
Exchange energy change after final integration =      0.000003940 Eh
Total energy after final integration           =  -1384.440691465 Eh
Final COS-X integration done in                =    33.552 sec

SMD CDS free energy correction energy :                 1.66778     Kcal/mol
Total Energy after SMD CDS correction =             -1384.438033683 Eh

----------------
TOTAL SCF ENERGY
----------------

Total Energy       :        -1384.43803368 Eh          -37672.47413 eV

Components:
Nuclear Repulsion  :         3607.56976636 Eh           98166.96405 eV
Electronic Energy  :        -4992.00780004 Eh         -135839.43818 eV
One Electron Energy:        -9059.40011061 Eh         -246518.80978 eV
Two Electron Energy:         4067.39231057 Eh          110679.37160 eV
Max COSX asymmetry :            0.00000176 Eh               0.00005 eV
CPCM Dielectric    :           -0.04506868 Eh              -1.22638 eV
SMD CDS (Gcds)     :            0.00265778 Eh               0.07232 eV

Virial components:
Potential Energy   :        -2762.28628667 Eh          -75165.63121 eV
Kinetic Energy     :         1377.84825299 Eh           37493.15708 eV
Virial Ratio       :            2.00478266


DFT components:
N(Alpha)           :      119.000302314142 electrons
N(Beta)            :      119.000302314142 electrons
N(Total)           :      238.000604628284 electrons
E(X)               :     -143.825138878891 Eh       
E(C)               :       -7.967123932328 Eh       
E(XC)              :     -151.792262811218 Eh       
DFET-embed. en.    :        0.000000000000 Eh       
CPCM Solvation Model Properties:
Surface-charge          :           -0.07921176
Charge-correction       :           -0.00090186 Eh              -0.02454 eV
Free-energy (cav+disp)  :            0.00265778 Eh               0.07232 eV

---------------
SCF CONVERGENCE
---------------

  Last Energy change         ...    7.6354e-08  Tolerance :   1.0000e-08
  Last MAX-Density change    ...    2.4425e-15  Tolerance :   1.0000e-07
  Last RMS-Density change    ...    1.1575e-17  Tolerance :   5.0000e-09
  Last Orbital Gradient      ...    8.2469e-07  Tolerance :   1.0000e-05
  Last Orbital Rotation      ...    2.2487e-06  Tolerance :   1.0000e-05

             **** THE GBW FILE WAS UPDATED (Prod_RR2freq.gbw) ****
             **** DENSITY Prod_RR2freq.scfp WAS UPDATED ****
             **** ENERGY FILE WAS UPDATED (Prod_RR2freq.en.tmp) ****
             **** THE GBW FILE WAS UPDATED (Prod_RR2freq.gbw) ****
             **** DENSITY Prod_RR2freq.scfp WAS UPDATED ****
----------------
ORBITAL ENERGIES
----------------

  NO   OCC          E(Eh)            E(eV) 
   0   2.0000     -19.183935      -522.0214 
   1   2.0000     -19.175922      -521.8034 
   2   2.0000     -14.431186      -392.6925 
   3   2.0000     -14.407092      -392.0369 
   4   2.0000     -10.335259      -281.2367 
   5   2.0000     -10.328977      -281.0658 
   6   2.0000     -10.279306      -279.7141 
   7   2.0000     -10.271757      -279.5087 
   8   2.0000     -10.270043      -279.4621 
   9   2.0000     -10.243499      -278.7398 
  10   2.0000     -10.242989      -278.7259 
  11   2.0000     -10.241395      -278.6825 
  12   2.0000     -10.240352      -278.6542 
  13   2.0000     -10.232605      -278.4433 
  14   2.0000     -10.231629      -278.4168 
  15   2.0000     -10.230151      -278.3766 
  16   2.0000     -10.228455      -278.3304 
  17   2.0000     -10.227994      -278.3179 
  18   2.0000     -10.227833      -278.3135 
  19   2.0000     -10.227648      -278.3085 
  20   2.0000     -10.226945      -278.2893 
  21   2.0000     -10.226659      -278.2815 
  22   2.0000     -10.225879      -278.2603 
  23   2.0000     -10.225325      -278.2452 
  24   2.0000     -10.224751      -278.2296 
  25   2.0000     -10.224087      -278.2116 
  26   2.0000     -10.222849      -278.1779 
  27   2.0000     -10.204818      -277.6872 
  28   2.0000     -10.200328      -277.5650 
  29   2.0000     -10.199877      -277.5528 
  30   2.0000     -10.199622      -277.5458 
  31   2.0000     -10.198968      -277.5280 
  32   2.0000     -10.194972      -277.4193 
  33   2.0000      -1.089546       -29.6480 
  34   2.0000      -1.070387       -29.1267 
  35   2.0000      -0.985939       -26.8288 
  36   2.0000      -0.962221       -26.1834 
  37   2.0000      -0.896440       -24.3934 
  38   2.0000      -0.891927       -24.2706 
  39   2.0000      -0.886348       -24.1188 
  40   2.0000      -0.842755       -22.9325 
  41   2.0000      -0.832587       -22.6559 
  42   2.0000      -0.805511       -21.9191 
  43   2.0000      -0.787420       -21.4268 
  44   2.0000      -0.776178       -21.1209 
  45   2.0000      -0.773919       -21.0594 
  46   2.0000      -0.769736       -20.9456 
  47   2.0000      -0.763343       -20.7716 
  48   2.0000      -0.733572       -19.9615 
  49   2.0000      -0.710030       -19.3209 
  50   2.0000      -0.705181       -19.1889 
  51   2.0000      -0.700478       -19.0610 
  52   2.0000      -0.697739       -18.9865 
  53   2.0000      -0.667606       -18.1665 
  54   2.0000      -0.645692       -17.5702 
  55   2.0000      -0.638081       -17.3631 
  56   2.0000      -0.631427       -17.1820 
  57   2.0000      -0.629788       -17.1374 
  58   2.0000      -0.625593       -17.0232 
  59   2.0000      -0.613494       -16.6940 
  60   2.0000      -0.585464       -15.9313 
  61   2.0000      -0.578553       -15.7432 
  62   2.0000      -0.568995       -15.4831 
  63   2.0000      -0.553326       -15.0568 
  64   2.0000      -0.542928       -14.7738 
  65   2.0000      -0.529837       -14.4176 
  66   2.0000      -0.513663       -13.9775 
  67   2.0000      -0.500251       -13.6125 
  68   2.0000      -0.494093       -13.4450 
  69   2.0000      -0.492814       -13.4102 
  70   2.0000      -0.485081       -13.1997 
  71   2.0000      -0.480177       -13.0663 
  72   2.0000      -0.473523       -12.8852 
  73   2.0000      -0.470139       -12.7931 
  74   2.0000      -0.465779       -12.6745 
  75   2.0000      -0.463193       -12.6041 
  76   2.0000      -0.456821       -12.4307 
  77   2.0000      -0.452819       -12.3218 
  78   2.0000      -0.447827       -12.1860 
  79   2.0000      -0.445738       -12.1292 
  80   2.0000      -0.444300       -12.0900 
  81   2.0000      -0.438264       -11.9258 
  82   2.0000      -0.435689       -11.8557 
  83   2.0000      -0.432632       -11.7725 
  84   2.0000      -0.431687       -11.7468 
  85   2.0000      -0.425339       -11.5741 
  86   2.0000      -0.413509       -11.2522 
  87   2.0000      -0.411183       -11.1889 
  88   2.0000      -0.406561       -11.0631 
  89   2.0000      -0.398278       -10.8377 
  90   2.0000      -0.392114       -10.6700 
  91   2.0000      -0.390021       -10.6130 
  92   2.0000      -0.388350       -10.5675 
  93   2.0000      -0.382044       -10.3960 
  94   2.0000      -0.379948       -10.3389 
  95   2.0000      -0.376440       -10.2435 
  96   2.0000      -0.375838       -10.2271 
  97   2.0000      -0.370415       -10.0795 
  98   2.0000      -0.369650       -10.0587 
  99   2.0000      -0.367004        -9.9867 
 100   2.0000      -0.363478        -9.8907 
 101   2.0000      -0.362267        -9.8578 
 102   2.0000      -0.354580        -9.6486 
 103   2.0000      -0.351969        -9.5776 
 104   2.0000      -0.346959        -9.4412 
 105   2.0000      -0.344025        -9.3614 
 106   2.0000      -0.337493        -9.1836 
 107   2.0000      -0.336157        -9.1473 
 108   2.0000      -0.326217        -8.8768 
 109   2.0000      -0.301780        -8.2119 
 110   2.0000      -0.292508        -7.9595 
 111   2.0000      -0.285043        -7.7564 
 112   2.0000      -0.278956        -7.5908 
 113   2.0000      -0.276209        -7.5160 
 114   2.0000      -0.271920        -7.3993 
 115   2.0000      -0.268833        -7.3153 
 116   2.0000      -0.264842        -7.2067 
 117   2.0000      -0.260750        -7.0954 
 118   2.0000      -0.248702        -6.7675 
 119   0.0000      -0.040914        -1.1133 
 120   0.0000      -0.022203        -0.6042 
 121   0.0000      -0.016637        -0.4527 
 122   0.0000      -0.011927        -0.3246 
 123   0.0000      -0.009237        -0.2513 
 124   0.0000      -0.003344        -0.0910 
 125   0.0000       0.020808         0.5662 
 126   0.0000       0.038742         1.0542 
 127   0.0000       0.045403         1.2355 
 128   0.0000       0.056951         1.5497 
 129   0.0000       0.068637         1.8677 
 130   0.0000       0.071223         1.9381 
 131   0.0000       0.076270         2.0754 
 132   0.0000       0.079537         2.1643 
 133   0.0000       0.089710         2.4411 
 134   0.0000       0.092099         2.5062 
 135   0.0000       0.096055         2.6138 
 136   0.0000       0.097066         2.6413 
 137   0.0000       0.100178         2.7260 
 138   0.0000       0.101970         2.7748 
 139   0.0000       0.107958         2.9377 
 140   0.0000       0.108330         2.9478 
 141   0.0000       0.111708         3.0397 
 142   0.0000       0.113646         3.0925 
 143   0.0000       0.116851         3.1797 
 144   0.0000       0.119984         3.2649 
 145   0.0000       0.121775         3.3137 
 146   0.0000       0.125765         3.4222 
 147   0.0000       0.126511         3.4425 
 148   0.0000       0.128897         3.5075 
 149   0.0000       0.132109         3.5949 
 150   0.0000       0.136708         3.7200 
 151   0.0000       0.139179         3.7873 
 152   0.0000       0.142322         3.8728 
 153   0.0000       0.144188         3.9235 
 154   0.0000       0.145994         3.9727 
 155   0.0000       0.149359         4.0643 
 156   0.0000       0.152257         4.1431 
 157   0.0000       0.156485         4.2582 
 158   0.0000       0.160976         4.3804 
 159   0.0000       0.164919         4.4877 
 160   0.0000       0.165790         4.5114 
 161   0.0000       0.173184         4.7126 
 162   0.0000       0.174368         4.7448 
 163   0.0000       0.174892         4.7591 
 164   0.0000       0.178579         4.8594 
 165   0.0000       0.180736         4.9181 
 166   0.0000       0.183320         4.9884 
 167   0.0000       0.184661         5.0249 
 168   0.0000       0.188772         5.1367 
 169   0.0000       0.189912         5.1678 
 170   0.0000       0.191807         5.2193 
 171   0.0000       0.193968         5.2781 
 172   0.0000       0.198917         5.4128 
 173   0.0000       0.199704         5.4342 
 174   0.0000       0.202486         5.5099 
 175   0.0000       0.206697         5.6245 
 176   0.0000       0.212535         5.7834 
 177   0.0000       0.214142         5.8271 
 178   0.0000       0.215993         5.8775 
 179   0.0000       0.219747         5.9796 
 180   0.0000       0.223255         6.0751 
 181   0.0000       0.229483         6.2445 
 182   0.0000       0.231303         6.2941 
 183   0.0000       0.232642         6.3305 
 184   0.0000       0.239921         6.5286 
 185   0.0000       0.242926         6.6103 
 186   0.0000       0.243937         6.6379 
 187   0.0000       0.246036         6.6950 
 188   0.0000       0.247977         6.7478 
 189   0.0000       0.254468         6.9244 
 190   0.0000       0.255447         6.9511 
 191   0.0000       0.256565         6.9815 
 192   0.0000       0.262606         7.1459 
 193   0.0000       0.269012         7.3202 
 194   0.0000       0.273709         7.4480 
 195   0.0000       0.276288         7.5182 
 196   0.0000       0.276959         7.5364 
 197   0.0000       0.279447         7.6041 
 198   0.0000       0.284970         7.7544 
 199   0.0000       0.286958         7.8085 
 200   0.0000       0.287920         7.8347 
 201   0.0000       0.290899         7.9158 
 202   0.0000       0.294728         8.0200 
 203   0.0000       0.298107         8.1119 
 204   0.0000       0.301645         8.2082 
 205   0.0000       0.303402         8.2560 
 206   0.0000       0.306836         8.3494 
 207   0.0000       0.307362         8.3637 
 208   0.0000       0.310404         8.4465 
 209   0.0000       0.319145         8.6844 
 210   0.0000       0.320346         8.7171 
 211   0.0000       0.322298         8.7702 
 212   0.0000       0.327474         8.9110 
 213   0.0000       0.329285         8.9603 
 214   0.0000       0.329825         8.9750 
 215   0.0000       0.337529         9.1846 
 216   0.0000       0.340377         9.2621 
 217   0.0000       0.341852         9.3023 
 218   0.0000       0.345166         9.3924 
 219   0.0000       0.346697         9.4341 
 220   0.0000       0.349427         9.5084 
 221   0.0000       0.353654         9.6234 
 222   0.0000       0.355162         9.6644 
 223   0.0000       0.357702         9.7336 
 224   0.0000       0.360797         9.8178 
 225   0.0000       0.367789        10.0080 
 226   0.0000       0.369517        10.0551 
 227   0.0000       0.372405        10.1336 
 228   0.0000       0.376479        10.2445 
 229   0.0000       0.378655        10.3037 
 230   0.0000       0.382092        10.3973 
 231   0.0000       0.384489        10.4625 
 232   0.0000       0.388505        10.5718 
 233   0.0000       0.389164        10.5897 
 234   0.0000       0.392903        10.6914 
 235   0.0000       0.396500        10.7893 
 236   0.0000       0.401677        10.9302 
 237   0.0000       0.403119        10.9694 
 238   0.0000       0.407390        11.0856 
 239   0.0000       0.411208        11.1895 
 240   0.0000       0.412723        11.2308 
 241   0.0000       0.415436        11.3046 
 242   0.0000       0.418231        11.3806 
 243   0.0000       0.419366        11.4115 
 244   0.0000       0.425637        11.5822 
 245   0.0000       0.428304        11.6548 
 246   0.0000       0.430826        11.7234 
 247   0.0000       0.433733        11.8025 
 248   0.0000       0.435298        11.8451 
 249   0.0000       0.437769        11.9123 
 250   0.0000       0.446110        12.1393 
 251   0.0000       0.446475        12.1492 
 252   0.0000       0.447911        12.1883 
 253   0.0000       0.450155        12.2493 
 254   0.0000       0.452077        12.3016 
 255   0.0000       0.454544        12.3688 
 256   0.0000       0.458044        12.4640 
 257   0.0000       0.460713        12.5366 
 258   0.0000       0.460943        12.5429 
 259   0.0000       0.462692        12.5905 
 260   0.0000       0.464585        12.6420 
 261   0.0000       0.466346        12.6899 
 262   0.0000       0.470168        12.7939 
 263   0.0000       0.471414        12.8278 
 264   0.0000       0.476841        12.9755 
 265   0.0000       0.478990        13.0340 
 266   0.0000       0.479358        13.0440 
 267   0.0000       0.482950        13.1417 
 268   0.0000       0.483993        13.1701 
 269   0.0000       0.485206        13.2031 
 270   0.0000       0.488570        13.2947 
 271   0.0000       0.490700        13.3526 
 272   0.0000       0.493764        13.4360 
 273   0.0000       0.494444        13.4545 
 274   0.0000       0.496234        13.5032 
 275   0.0000       0.498106        13.5542 
 276   0.0000       0.498927        13.5765 
 277   0.0000       0.499929        13.6038 
 278   0.0000       0.505349        13.7512 
 279   0.0000       0.506858        13.7923 
 280   0.0000       0.511094        13.9076 
 281   0.0000       0.511818        13.9273 
 282   0.0000       0.514153        13.9908 
 283   0.0000       0.517844        14.0912 
 284   0.0000       0.519779        14.1439 
 285   0.0000       0.520941        14.1755 
 286   0.0000       0.523950        14.2574 
 287   0.0000       0.527597        14.3567 
 288   0.0000       0.530626        14.4391 
 289   0.0000       0.532588        14.4924 
 290   0.0000       0.537596        14.6287 
 291   0.0000       0.539924        14.6921 
 292   0.0000       0.541531        14.7358 
 293   0.0000       0.547683        14.9032 
 294   0.0000       0.550431        14.9780 
 295   0.0000       0.554618        15.0919 
 296   0.0000       0.557516        15.1708 
 297   0.0000       0.562320        15.3015 
 298   0.0000       0.566368        15.4117 
 299   0.0000       0.570263        15.5177 
 300   0.0000       0.572768        15.5858 
 301   0.0000       0.576998        15.7009 
 302   0.0000       0.581697        15.8288 
 303   0.0000       0.586374        15.9561 
 304   0.0000       0.592757        16.1297 
 305   0.0000       0.597718        16.2647 
 306   0.0000       0.600578        16.3426 
 307   0.0000       0.601336        16.3632 
 308   0.0000       0.610205        16.6045 
 309   0.0000       0.613156        16.6848 
 310   0.0000       0.618663        16.8347 
 311   0.0000       0.624962        17.0061 
 312   0.0000       0.630337        17.1523 
 313   0.0000       0.633594        17.2410 
 314   0.0000       0.635269        17.2866 
 315   0.0000       0.643391        17.5076 
 316   0.0000       0.652576        17.7575 
 317   0.0000       0.655849        17.8466 
 318   0.0000       0.657046        17.8791 
 319   0.0000       0.660916        17.9844 
 320   0.0000       0.666975        18.1493 
 321   0.0000       0.672397        18.2968 
 322   0.0000       0.677216        18.4280 
 323   0.0000       0.684263        18.6197 
 324   0.0000       0.687182        18.6992 
 325   0.0000       0.692562        18.8456 
 326   0.0000       0.694783        18.9060 
 327   0.0000       0.696550        18.9541 
 328   0.0000       0.702475        19.1153 
 329   0.0000       0.703981        19.1563 
 330   0.0000       0.707338        19.2476 
 331   0.0000       0.709108        19.2958 
 332   0.0000       0.712919        19.3995 
 333   0.0000       0.715958        19.4822 
 334   0.0000       0.717090        19.5130 
 335   0.0000       0.721810        19.6415 
 336   0.0000       0.727738        19.8028 
 337   0.0000       0.729636        19.8544 
 338   0.0000       0.733203        19.9515 
 339   0.0000       0.739490        20.1225 
 340   0.0000       0.740711        20.1558 
 341   0.0000       0.749900        20.4058 
 342   0.0000       0.751948        20.4615 
 343   0.0000       0.755326        20.5535 
 344   0.0000       0.760629        20.6978 
 345   0.0000       0.763013        20.7626 
 346   0.0000       0.769099        20.9283 
 347   0.0000       0.771178        20.9848 
 348   0.0000       0.776353        21.1256 
 349   0.0000       0.783153        21.3107 
 350   0.0000       0.784589        21.3498 
 351   0.0000       0.793818        21.6009 
 352   0.0000       0.797680        21.7060 
 353   0.0000       0.799884        21.7659 
 354   0.0000       0.803517        21.8648 
 355   0.0000       0.810570        22.0567 
 356   0.0000       0.814570        22.1656 
 357   0.0000       0.817740        22.2518 
 358   0.0000       0.820119        22.3166 
 359   0.0000       0.823633        22.4122 
 360   0.0000       0.828427        22.5426 
 361   0.0000       0.831353        22.6223 
 362   0.0000       0.838952        22.8290 
 363   0.0000       0.842142        22.9158 
 364   0.0000       0.845854        23.0169 
 365   0.0000       0.851714        23.1763 
 366   0.0000       0.854871        23.2622 
 367   0.0000       0.856170        23.2976 
 368   0.0000       0.861036        23.4300 
 369   0.0000       0.866724        23.5848 
 370   0.0000       0.873508        23.7694 
 371   0.0000       0.875190        23.8151 
 372   0.0000       0.878816        23.9138 
 373   0.0000       0.884129        24.0584 
 374   0.0000       0.885408        24.0932 
 375   0.0000       0.896020        24.3819 
 376   0.0000       0.897299        24.4167 
 377   0.0000       0.903176        24.5767 
 378   0.0000       0.910087        24.7647 
 379   0.0000       0.911792        24.8111 
 380   0.0000       0.914166        24.8757 
 381   0.0000       0.918658        24.9980 
 382   0.0000       0.922121        25.0922 
 383   0.0000       0.926018        25.1982 
 384   0.0000       0.926720        25.2173 
 385   0.0000       0.932114        25.3641 
 386   0.0000       0.936982        25.4966 
 387   0.0000       0.939123        25.5548 
 388   0.0000       0.943329        25.6693 
 389   0.0000       0.948271        25.8038 
 390   0.0000       0.955691        26.0057 
 391   0.0000       0.963691        26.2234 
 392   0.0000       0.968740        26.3608 
 393   0.0000       0.975960        26.5572 
 394   0.0000       0.985392        26.8139 
 395   0.0000       0.991513        26.9804 
 396   0.0000       0.997286        27.1375 
 397   0.0000       1.001460        27.2511 
 398   0.0000       1.002740        27.2859 
 399   0.0000       1.005716        27.3669 
 400   0.0000       1.011118        27.5139 
 401   0.0000       1.017883        27.6980 
 402   0.0000       1.018600        27.7175 
 403   0.0000       1.024651        27.8822 
 404   0.0000       1.028392        27.9840 
 405   0.0000       1.037004        28.2183 
 406   0.0000       1.040470        28.3126 
 407   0.0000       1.043131        28.3850 
 408   0.0000       1.051242        28.6058 
 409   0.0000       1.056667        28.7534 
 410   0.0000       1.061021        28.8719 
 411   0.0000       1.063579        28.9415 
 412   0.0000       1.073196        29.2031 
 413   0.0000       1.083336        29.4791 
 414   0.0000       1.084169        29.5017 
 415   0.0000       1.085643        29.5419 
 416   0.0000       1.091453        29.6999 
 417   0.0000       1.094570        29.7848 
 418   0.0000       1.100426        29.9441 
 419   0.0000       1.104485        30.0546 
 420   0.0000       1.111589        30.2479 
 421   0.0000       1.117458        30.4076 
 422   0.0000       1.128320        30.7032 
 423   0.0000       1.130149        30.7529 
 424   0.0000       1.131825        30.7985 
 425   0.0000       1.134178        30.8626 
 426   0.0000       1.136485        30.9253 
 427   0.0000       1.139294        31.0018 
 428   0.0000       1.147705        31.2306 
 429   0.0000       1.151489        31.3336 
 430   0.0000       1.158399        31.5216 
 431   0.0000       1.161657        31.6103 
 432   0.0000       1.165553        31.7163 
 433   0.0000       1.171727        31.8843 
 434   0.0000       1.175839        31.9962 
 435   0.0000       1.179055        32.0837 
 436   0.0000       1.182945        32.1896 
 437   0.0000       1.187878        32.3238 
 438   0.0000       1.191377        32.4190 
 439   0.0000       1.196715        32.5643 
 440   0.0000       1.202957        32.7341 
 441   0.0000       1.208125        32.8748 
 442   0.0000       1.212047        32.9815 
 443   0.0000       1.215301        33.0700 
 444   0.0000       1.221146        33.2291 
 445   0.0000       1.225387        33.3445 
 446   0.0000       1.229264        33.4500 
 447   0.0000       1.230136        33.4737 
 448   0.0000       1.239131        33.7185 
 449   0.0000       1.241466        33.7820 
 450   0.0000       1.246186        33.9104 
 451   0.0000       1.247715        33.9521 
 452   0.0000       1.253916        34.1208 
 453   0.0000       1.259342        34.2684 
 454   0.0000       1.264754        34.4157 
 455   0.0000       1.266652        34.4673 
 456   0.0000       1.275350        34.7040 
 457   0.0000       1.281143        34.8617 
 458   0.0000       1.281651        34.8755 
 459   0.0000       1.284307        34.9478 
 460   0.0000       1.292411        35.1683 
 461   0.0000       1.298222        35.3264 
 462   0.0000       1.301508        35.4158 
 463   0.0000       1.302264        35.4364 
 464   0.0000       1.309636        35.6370 
 465   0.0000       1.317705        35.8566 
 466   0.0000       1.321216        35.9521 
 467   0.0000       1.329153        36.1681 
 468   0.0000       1.336556        36.3695 
 469   0.0000       1.340056        36.4648 
 470   0.0000       1.344485        36.5853 
 471   0.0000       1.351086        36.7649 
 472   0.0000       1.355182        36.8764 
 473   0.0000       1.360433        37.0193 
 474   0.0000       1.365386        37.1540 
 475   0.0000       1.372026        37.3347 
 476   0.0000       1.374327        37.3973 
 477   0.0000       1.383917        37.6583 
 478   0.0000       1.388312        37.7779 
 479   0.0000       1.394141        37.9365 
 480   0.0000       1.399432        38.0805 
 481   0.0000       1.405962        38.2582 
 482   0.0000       1.415548        38.5190 
 483   0.0000       1.425498        38.7898 
 484   0.0000       1.427480        38.8437 
 485   0.0000       1.435147        39.0523 
 486   0.0000       1.440430        39.1961 
 487   0.0000       1.449237        39.4358 
 488   0.0000       1.455007        39.5928 
 489   0.0000       1.459369        39.7114 
 490   0.0000       1.461613        39.7725 
 491   0.0000       1.465225        39.8708 
 492   0.0000       1.471376        40.0382 
 493   0.0000       1.476658        40.1819 
 494   0.0000       1.480684        40.2914 
 495   0.0000       1.484515        40.3957 
 496   0.0000       1.496225        40.7143 
 497   0.0000       1.502834        40.8942 
 498   0.0000       1.505332        40.9622 
 499   0.0000       1.505741        40.9733 
 500   0.0000       1.510746        41.1095 
 501   0.0000       1.515101        41.2280 
 502   0.0000       1.523824        41.4654 
 503   0.0000       1.525153        41.5015 
 504   0.0000       1.531491        41.6740 
 505   0.0000       1.538711        41.8704 
 506   0.0000       1.541136        41.9364 
 507   0.0000       1.545721        42.0612 
 508   0.0000       1.552930        42.2574 
 509   0.0000       1.555157        42.3180 
 510   0.0000       1.561940        42.5026 
 511   0.0000       1.565888        42.6100 
 512   0.0000       1.569569        42.7101 
 513   0.0000       1.574855        42.8540 
 514   0.0000       1.580176        42.9988 
 515   0.0000       1.584520        43.1170 
 516   0.0000       1.587962        43.2107 
 517   0.0000       1.592423        43.3320 
 518   0.0000       1.599462        43.5236 
 519   0.0000       1.601610        43.5820 
 520   0.0000       1.606250        43.7083 
 521   0.0000       1.609279        43.7907 
 522   0.0000       1.613855        43.9152 
 523   0.0000       1.619005        44.0554 
 524   0.0000       1.620163        44.0869 
 525   0.0000       1.622217        44.1428 
 526   0.0000       1.629724        44.3470 
 527   0.0000       1.630964        44.3808 
 528   0.0000       1.633892        44.4605 
 529   0.0000       1.638733        44.5922 
 530   0.0000       1.640054        44.6281 
 531   0.0000       1.642379        44.6914 
 532   0.0000       1.647794        44.8387 
 533   0.0000       1.650524        44.9130 
 534   0.0000       1.654831        45.0302 
 535   0.0000       1.658673        45.1348 
 536   0.0000       1.660121        45.1742 
 537   0.0000       1.666145        45.3381 
 538   0.0000       1.669959        45.4419 
 539   0.0000       1.673418        45.5360 
 540   0.0000       1.678283        45.6684 
 541   0.0000       1.681772        45.7633 
 542   0.0000       1.685759        45.8718 
 543   0.0000       1.687167        45.9102 
 544   0.0000       1.691817        46.0367 
 545   0.0000       1.695906        46.1479 
 546   0.0000       1.699006        46.2323 
 547   0.0000       1.701043        46.2877 
 548   0.0000       1.705194        46.4007 
 549   0.0000       1.714709        46.6596 
 550   0.0000       1.717928        46.7472 
 551   0.0000       1.720455        46.8160 
 552   0.0000       1.721933        46.8562 
 553   0.0000       1.722794        46.8796 
 554   0.0000       1.727696        47.0130 
 555   0.0000       1.731846        47.1259 
 556   0.0000       1.740365        47.3577 
 557   0.0000       1.743291        47.4374 
 558   0.0000       1.746389        47.5217 
 559   0.0000       1.752508        47.6882 
 560   0.0000       1.756054        47.7846 
 561   0.0000       1.761351        47.9288 
 562   0.0000       1.765926        48.0533 
 563   0.0000       1.769078        48.1391 
 564   0.0000       1.773933        48.2712 
 565   0.0000       1.778778        48.4030 
 566   0.0000       1.785759        48.5930 
 567   0.0000       1.788446        48.6661 
 568   0.0000       1.795839        48.8673 
 569   0.0000       1.798934        48.9515 
 570   0.0000       1.806054        49.1452 
 571   0.0000       1.820021        49.5253 
 572   0.0000       1.824560        49.6488 
 573   0.0000       1.829988        49.7965 
 574   0.0000       1.835356        49.9426 
 575   0.0000       1.844697        50.1968 
 576   0.0000       1.848922        50.3117 
 577   0.0000       1.862346        50.6770 
 578   0.0000       1.866839        50.7993 
 579   0.0000       1.870957        50.9113 
 580   0.0000       1.873070        50.9688 
 581   0.0000       1.881686        51.2033 
 582   0.0000       1.887920        51.3729 
 583   0.0000       1.890017        51.4300 
 584   0.0000       1.896182        51.5977 
 585   0.0000       1.904537        51.8251 
 586   0.0000       1.911293        52.0089 
 587   0.0000       1.915805        52.1317 
 588   0.0000       1.917003        52.1643 
 589   0.0000       1.929323        52.4996 
 590   0.0000       1.933075        52.6016 
 591   0.0000       1.936641        52.6987 
 592   0.0000       1.946807        52.9753 
 593   0.0000       1.954940        53.1966 
 594   0.0000       1.956031        53.2263 
 595   0.0000       1.961640        53.3789 
 596   0.0000       1.963327        53.4248 
 597   0.0000       1.975577        53.7582 
 598   0.0000       1.976970        53.7961 
 599   0.0000       1.983304        53.9685 
 600   0.0000       1.993245        54.2390 
 601   0.0000       1.998496        54.3818 
 602   0.0000       2.002719        54.4967 
 603   0.0000       2.007051        54.6146 
 604   0.0000       2.015346        54.8404 
 605   0.0000       2.019991        54.9667 
 606   0.0000       2.023367        55.0586 
 607   0.0000       2.029287        55.2197 
 608   0.0000       2.038087        55.4592 
 609   0.0000       2.041486        55.5517 
 610   0.0000       2.047566        55.7171 
 611   0.0000       2.054087        55.8946 
 612   0.0000       2.057370        55.9839 
 613   0.0000       2.063478        56.1501 
 614   0.0000       2.073274        56.4167 
 615   0.0000       2.077906        56.5427 
 616   0.0000       2.085234        56.7421 
 617   0.0000       2.092005        56.9264 
 618   0.0000       2.093572        56.9690 
 619   0.0000       2.095114        57.0109 
 620   0.0000       2.109360        57.3986 
 621   0.0000       2.112344        57.4798 
 622   0.0000       2.121372        57.7255 
 623   0.0000       2.127670        57.8969 
 624   0.0000       2.128666        57.9239 
 625   0.0000       2.135421        58.1077 
 626   0.0000       2.140225        58.2385 
 627   0.0000       2.146114        58.3987 
 628   0.0000       2.150530        58.5189 
 629   0.0000       2.156243        58.6743 
 630   0.0000       2.160321        58.7853 
 631   0.0000       2.171665        59.0940 
 632   0.0000       2.178880        59.2903 
 633   0.0000       2.182757        59.3958 
 634   0.0000       2.189811        59.5878 
 635   0.0000       2.191669        59.6383 
 636   0.0000       2.197976        59.8100 
 637   0.0000       2.202846        59.9425 
 638   0.0000       2.204738        59.9940 
 639   0.0000       2.209933        60.1353 
 640   0.0000       2.219886        60.4062 
 641   0.0000       2.225293        60.5533 
 642   0.0000       2.227955        60.6257 
 643   0.0000       2.233050        60.7644 
 644   0.0000       2.237283        60.8796 
 645   0.0000       2.241657        60.9986 
 646   0.0000       2.243917        61.0601 
 647   0.0000       2.252569        61.2955 
 648   0.0000       2.262284        61.5599 
 649   0.0000       2.266629        61.6781 
 650   0.0000       2.272877        61.8481 
 651   0.0000       2.278005        61.9877 
 652   0.0000       2.282963        62.1226 
 653   0.0000       2.290344        62.3234 
 654   0.0000       2.296952        62.5032 
 655   0.0000       2.302240        62.6471 
 656   0.0000       2.307742        62.7968 
 657   0.0000       2.312733        62.9327 
 658   0.0000       2.316446        63.0337 
 659   0.0000       2.322502        63.1985 
 660   0.0000       2.328307        63.3565 
 661   0.0000       2.330869        63.4262 
 662   0.0000       2.336176        63.5706 
 663   0.0000       2.344671        63.8017 
 664   0.0000       2.346838        63.8607 
 665   0.0000       2.353875        64.0522 
 666   0.0000       2.355863        64.1063 
 667   0.0000       2.360588        64.2349 
 668   0.0000       2.371212        64.5240 
 669   0.0000       2.376684        64.6729 
 670   0.0000       2.386961        64.9525 
 671   0.0000       2.388891        65.0050 
 672   0.0000       2.393275        65.1243 
 673   0.0000       2.401344        65.3439 
 674   0.0000       2.406281        65.4782 
 675   0.0000       2.407405        65.5088 
 676   0.0000       2.410162        65.5838 
 677   0.0000       2.414562        65.7036 
 678   0.0000       2.416067        65.7445 
 679   0.0000       2.424041        65.9615 
 680   0.0000       2.426864        66.0383 
 681   0.0000       2.433667        66.2234 
 682   0.0000       2.440722        66.4154 
 683   0.0000       2.443359        66.4872 
 684   0.0000       2.449418        66.6520 
 685   0.0000       2.462692        67.0133 
 686   0.0000       2.466755        67.1238 
 687   0.0000       2.471071        67.2413 
 688   0.0000       2.482852        67.5618 
 689   0.0000       2.486290        67.6554 
 690   0.0000       2.492087        67.8131 
 691   0.0000       2.494446        67.8773 
 692   0.0000       2.502037        68.0839 
 693   0.0000       2.507309        68.2273 
 694   0.0000       2.517753        68.5115 
 695   0.0000       2.518273        68.5257 
 696   0.0000       2.520842        68.5956 
 697   0.0000       2.531892        68.8963 
 698   0.0000       2.534693        68.9725 
 699   0.0000       2.536733        69.0280 
 700   0.0000       2.545696        69.2719 
 701   0.0000       2.550994        69.4161 
 702   0.0000       2.551455        69.4286 
 703   0.0000       2.555704        69.5442 
 704   0.0000       2.557816        69.6017 
 705   0.0000       2.563843        69.7657 
 706   0.0000       2.569566        69.9214 
 707   0.0000       2.572175        69.9924 
 708   0.0000       2.576355        70.1062 
 709   0.0000       2.579020        70.1787 
 710   0.0000       2.580681        70.2239 
 711   0.0000       2.587259        70.4029 
 712   0.0000       2.593517        70.5732 
 713   0.0000       2.603950        70.8571 
 714   0.0000       2.606795        70.9345 
 715   0.0000       2.615368        71.1678 
 716   0.0000       2.622148        71.3523 
 717   0.0000       2.622789        71.3697 
 718   0.0000       2.624845        71.4257 
 719   0.0000       2.631581        71.6090 
 720   0.0000       2.632532        71.6348 
 721   0.0000       2.636901        71.7537 
 722   0.0000       2.643426        71.9313 
 723   0.0000       2.644999        71.9741 
 724   0.0000       2.649907        72.1076 
 725   0.0000       2.652205        72.1702 
 726   0.0000       2.653357        72.2015 
 727   0.0000       2.659656        72.3729 
 728   0.0000       2.665085        72.5206 
 729   0.0000       2.674911        72.7880 
 730   0.0000       2.677069        72.8467 
 731   0.0000       2.678733        72.8920 
 732   0.0000       2.681195        72.9590 
 733   0.0000       2.685800        73.0843 
 734   0.0000       2.692451        73.2653 
 735   0.0000       2.694692        73.3263 
 736   0.0000       2.697915        73.4140 
 737   0.0000       2.703583        73.5682 
 738   0.0000       2.705909        73.6315 
 739   0.0000       2.706460        73.6465 
 740   0.0000       2.712675        73.8156 
 741   0.0000       2.715291        73.8868 
 742   0.0000       2.720739        74.0351 
 743   0.0000       2.723580        74.1124 
 744   0.0000       2.728776        74.2538 
 745   0.0000       2.731296        74.3224 
 746   0.0000       2.733243        74.3753 
 747   0.0000       2.738707        74.5240 
 748   0.0000       2.742996        74.6407 
 749   0.0000       2.746053        74.7239 
 750   0.0000       2.749008        74.8043 
 751   0.0000       2.753959        74.9390 
 752   0.0000       2.755054        74.9688 
 753   0.0000       2.757418        75.0332 
 754   0.0000       2.765326        75.2483 
 755   0.0000       2.769646        75.3659 
 756   0.0000       2.773117        75.4604 
 757   0.0000       2.773834        75.4799 
 758   0.0000       2.783860        75.7527 
 759   0.0000       2.787072        75.8401 
 760   0.0000       2.791184        75.9520 
 761   0.0000       2.796674        76.1014 
 762   0.0000       2.798814        76.1596 
 763   0.0000       2.801356        76.2288 
 764   0.0000       2.805179        76.3328 
 765   0.0000       2.810298        76.4721 
 766   0.0000       2.813405        76.5566 
 767   0.0000       2.816574        76.6429 
 768   0.0000       2.821452        76.7756 
 769   0.0000       2.826909        76.9241 
 770   0.0000       2.831107        77.0383 
 771   0.0000       2.833984        77.1166 
 772   0.0000       2.841289        77.3154 
 773   0.0000       2.845854        77.4396 
 774   0.0000       2.850437        77.5643 
 775   0.0000       2.854880        77.6852 
 776   0.0000       2.858693        77.7890 
 777   0.0000       2.863840        77.9290 
 778   0.0000       2.867191        78.0202 
 779   0.0000       2.871056        78.1254 
 780   0.0000       2.878285        78.3221 
 781   0.0000       2.879721        78.3612 
 782   0.0000       2.881857        78.4193 
 783   0.0000       2.889087        78.6161 
 784   0.0000       2.891261        78.6752 
 785   0.0000       2.895277        78.7845 
 786   0.0000       2.897777        78.8525 
 787   0.0000       2.902411        78.9786 
 788   0.0000       2.906732        79.0962 
 789   0.0000       2.911905        79.2370 
 790   0.0000       2.914094        79.2965 
 791   0.0000       2.917253        79.3825 
 792   0.0000       2.919193        79.4353 
 793   0.0000       2.930589        79.7454 
 794   0.0000       2.930867        79.7530 
 795   0.0000       2.935125        79.8688 
 796   0.0000       2.938584        79.9629 
 797   0.0000       2.943688        80.1018 
 798   0.0000       2.949982        80.2731 
 799   0.0000       2.960931        80.5710 
 800   0.0000       2.964944        80.6802 
 801   0.0000       2.975528        80.9682 
 802   0.0000       2.982488        81.1576 
 803   0.0000       2.984574        81.2144 
 804   0.0000       2.991125        81.3926 
 805   0.0000       2.998822        81.6021 
 806   0.0000       3.005628        81.7873 
 807   0.0000       3.007195        81.8299 
 808   0.0000       3.013557        82.0031 
 809   0.0000       3.019356        82.1608 
 810   0.0000       3.021978        82.2322 
 811   0.0000       3.029917        82.4482 
 812   0.0000       3.033785        82.5535 
 813   0.0000       3.038338        82.6774 
 814   0.0000       3.042927        82.8022 
 815   0.0000       3.050485        83.0079 
 816   0.0000       3.057834        83.2079 
 817   0.0000       3.069135        83.5154 
 818   0.0000       3.072241        83.5999 
 819   0.0000       3.077188        83.7345 
 820   0.0000       3.084469        83.9327 
 821   0.0000       3.092929        84.1629 
 822   0.0000       3.094864        84.2155 
 823   0.0000       3.098330        84.3098 
 824   0.0000       3.102420        84.4211 
 825   0.0000       3.116846        84.8137 
 826   0.0000       3.127556        85.1051 
 827   0.0000       3.130060        85.1733 
 828   0.0000       3.133259        85.2603 
 829   0.0000       3.134852        85.3037 
 830   0.0000       3.142464        85.5108 
 831   0.0000       3.148331        85.6704 
 832   0.0000       3.155777        85.8731 
 833   0.0000       3.157819        85.9286 
 834   0.0000       3.162732        86.0623 
 835   0.0000       3.165793        86.1456 
 836   0.0000       3.171044        86.2885 
 837   0.0000       3.173408        86.3528 
 838   0.0000       3.175840        86.4190 
 839   0.0000       3.180939        86.5577 
 840   0.0000       3.183064        86.6156 
 841   0.0000       3.184478        86.6540 
 842   0.0000       3.189701        86.7962 
 843   0.0000       3.195571        86.9559 
 844   0.0000       3.201387        87.1142 
 845   0.0000       3.205627        87.2295 
 846   0.0000       3.206658        87.2576 
 847   0.0000       3.209674        87.3397 
 848   0.0000       3.210198        87.3539 
 849   0.0000       3.214456        87.4698 
 850   0.0000       3.218599        87.5825 
 851   0.0000       3.227879        87.8351 
 852   0.0000       3.232309        87.9556 
 853   0.0000       3.232977        87.9738 
 854   0.0000       3.238932        88.1358 
 855   0.0000       3.242301        88.2275 
 856   0.0000       3.245788        88.3224 
 857   0.0000       3.249310        88.4182 
 858   0.0000       3.251335        88.4733 
 859   0.0000       3.256685        88.6189 
 860   0.0000       3.259922        88.7070 
 861   0.0000       3.264387        88.8285 
 862   0.0000       3.269464        88.9666 
 863   0.0000       3.274859        89.1134 
 864   0.0000       3.276598        89.1608 
 865   0.0000       3.281932        89.3059 
 866   0.0000       3.286883        89.4406 
 867   0.0000       3.289832        89.5209 
 868   0.0000       3.292253        89.5868 
 869   0.0000       3.295620        89.6784 
 870   0.0000       3.300158        89.8019 
 871   0.0000       3.310515        90.0837 
 872   0.0000       3.313682        90.1699 
 873   0.0000       3.315031        90.2066 
 874   0.0000       3.319082        90.3168 
 875   0.0000       3.321405        90.3800 
 876   0.0000       3.330924        90.6391 
 877   0.0000       3.336109        90.7801 
 878   0.0000       3.340891        90.9103 
 879   0.0000       3.342808        90.9624 
 880   0.0000       3.351373        91.1955 
 881   0.0000       3.353005        91.2399 
 882   0.0000       3.357108        91.3516 
 883   0.0000       3.361561        91.4727 
 884   0.0000       3.362208        91.4903 
 885   0.0000       3.365970        91.5927 
 886   0.0000       3.367296        91.6288 
 887   0.0000       3.368682        91.6665 
 888   0.0000       3.373225        91.7901 
 889   0.0000       3.375953        91.8644 
 890   0.0000       3.381148        92.0057 
 891   0.0000       3.382518        92.0430 
 892   0.0000       3.386281        92.1454 
 893   0.0000       3.388905        92.2168 
 894   0.0000       3.390188        92.2517 
 895   0.0000       3.397470        92.4499 
 896   0.0000       3.401170        92.5505 
 897   0.0000       3.401418        92.5573 
 898   0.0000       3.404008        92.6278 
 899   0.0000       3.410034        92.7917 
 900   0.0000       3.412440        92.8572 
 901   0.0000       3.416438        92.9660 
 902   0.0000       3.419029        93.0365 
 903   0.0000       3.424969        93.1981 
 904   0.0000       3.425821        93.2213 
 905   0.0000       3.429957        93.3339 
 906   0.0000       3.433717        93.4362 
 907   0.0000       3.437897        93.5499 
 908   0.0000       3.441472        93.6472 
 909   0.0000       3.443333        93.6979 
 910   0.0000       3.447100        93.8004 
 911   0.0000       3.456203        94.0481 
 912   0.0000       3.461161        94.1830 
 913   0.0000       3.462159        94.2101 
 914   0.0000       3.469607        94.4128 
 915   0.0000       3.470618        94.4403 
 916   0.0000       3.474783        94.5536 
 917   0.0000       3.478123        94.6445 
 918   0.0000       3.484591        94.8205 
 919   0.0000       3.485389        94.8423 
 920   0.0000       3.489811        94.9626 
 921   0.0000       3.492014        95.0225 
 922   0.0000       3.499377        95.2229 
 923   0.0000       3.500834        95.2625 
 924   0.0000       3.506960        95.4292 
 925   0.0000       3.509602        95.5011 
 926   0.0000       3.514329        95.6298 
 927   0.0000       3.519055        95.7583 
 928   0.0000       3.523474        95.8786 
 929   0.0000       3.524792        95.9145 
 930   0.0000       3.526772        95.9683 
 931   0.0000       3.538311        96.2823 
 932   0.0000       3.539874        96.3249 
 933   0.0000       3.543709        96.4292 
 934   0.0000       3.550434        96.6122 
 935   0.0000       3.557855        96.8142 
 936   0.0000       3.559070        96.8472 
 937   0.0000       3.562780        96.9482 
 938   0.0000       3.569901        97.1419 
 939   0.0000       3.571931        97.1972 
 940   0.0000       3.576769        97.3288 
 941   0.0000       3.581856        97.4673 
 942   0.0000       3.585235        97.5592 
 943   0.0000       3.590487        97.7021 
 944   0.0000       3.604100        98.0725 
 945   0.0000       3.605489        98.1103 
 946   0.0000       3.609841        98.2288 
 947   0.0000       3.614894        98.3663 
 948   0.0000       3.619913        98.5028 
 949   0.0000       3.629399        98.7610 
 950   0.0000       3.631764        98.8253 
 951   0.0000       3.642753        99.1243 
 952   0.0000       3.644162        99.1627 
 953   0.0000       3.651931        99.3741 
 954   0.0000       3.659458        99.5789 
 955   0.0000       3.660241        99.6002 
 956   0.0000       3.665370        99.7398 
 957   0.0000       3.672144        99.9241 
 958   0.0000       3.676548       100.0439 
 959   0.0000       3.678503       100.0972 
 960   0.0000       3.690401       100.4209 
 961   0.0000       3.697159       100.6048 
 962   0.0000       3.700403       100.6931 
 963   0.0000       3.711248       100.9882 
 964   0.0000       3.716305       101.1258 
 965   0.0000       3.722328       101.2897 
 966   0.0000       3.724074       101.3372 
 967   0.0000       3.729087       101.4736 
 968   0.0000       3.736609       101.6783 
 969   0.0000       3.745978       101.9332 
 970   0.0000       3.751952       102.0958 
 971   0.0000       3.756297       102.2140 
 972   0.0000       3.760897       102.3392 
 973   0.0000       3.764934       102.4491 
 974   0.0000       3.779295       102.8399 
 975   0.0000       3.781515       102.9003 
 976   0.0000       3.785765       103.0159 
 977   0.0000       3.794963       103.2662 
 978   0.0000       3.800443       103.4153 
 979   0.0000       3.809212       103.6539 
 980   0.0000       3.818358       103.9028 
 981   0.0000       3.829983       104.2191 
 982   0.0000       3.834146       104.3324 
 983   0.0000       3.844032       104.6014 
 984   0.0000       3.849324       104.7454 
 985   0.0000       3.866866       105.2228 
 986   0.0000       3.872789       105.3840 
 987   0.0000       3.885180       105.7211 
 988   0.0000       3.893756       105.9545 
 989   0.0000       3.900667       106.1425 
 990   0.0000       3.902567       106.1943 
 991   0.0000       3.919170       106.6460 
 992   0.0000       3.924535       106.7920 
 993   0.0000       3.941943       107.2657 
 994   0.0000       3.949069       107.4596 
 995   0.0000       3.962307       107.8199 
 996   0.0000       3.970063       108.0309 
 997   0.0000       3.974892       108.1623 
 998   0.0000       3.980967       108.3276 
 999   0.0000       3.986676       108.4830 
 1000   0.0000       3.997849       108.7870 
 1001   0.0000       3.998580       108.8069 
 1002   0.0000       4.009704       109.1096 
 1003   0.0000       4.015632       109.2709 
 1004   0.0000       4.024797       109.5203 
 1005   0.0000       4.029927       109.6599 
 1006   0.0000       4.044183       110.0478 
 1007   0.0000       4.049581       110.1947 
 1008   0.0000       4.061824       110.5279 
 1009   0.0000       4.068563       110.7112 
 1010   0.0000       4.086536       111.2003 
 1011   0.0000       4.089097       111.2700 
 1012   0.0000       4.095434       111.4424 
 1013   0.0000       4.101222       111.5999 
 1014   0.0000       4.107846       111.7802 
 1015   0.0000       4.114328       111.9566 
 1016   0.0000       4.124934       112.2452 
 1017   0.0000       4.135100       112.5218 
 1018   0.0000       4.136997       112.5734 
 1019   0.0000       4.138106       112.6036 
 1020   0.0000       4.146021       112.8190 
 1021   0.0000       4.148985       112.8996 
 1022   0.0000       4.153675       113.0272 
 1023   0.0000       4.161826       113.2490 
 1024   0.0000       4.167232       113.3961 
 1025   0.0000       4.172822       113.5483 
 1026   0.0000       4.182012       113.7983 
 1027   0.0000       4.185526       113.8940 
 1028   0.0000       4.193297       114.1054 
 1029   0.0000       4.198118       114.2366 
 1030   0.0000       4.205052       114.4253 
 1031   0.0000       4.212522       114.6286 
 1032   0.0000       4.219673       114.8231 
 1033   0.0000       4.223998       114.9408 
 1034   0.0000       4.228368       115.0597 
 1035   0.0000       4.232688       115.1773 
 1036   0.0000       4.233943       115.2114 
 1037   0.0000       4.237942       115.3203 
 1038   0.0000       4.243803       115.4797 
 1039   0.0000       4.252775       115.7239 
 1040   0.0000       4.254292       115.7652 
 1041   0.0000       4.259794       115.9149 
 1042   0.0000       4.266605       116.1002 
 1043   0.0000       4.270605       116.2091 
 1044   0.0000       4.277474       116.3960 
 1045   0.0000       4.278568       116.4258 
 1046   0.0000       4.283735       116.5664 
 1047   0.0000       4.284873       116.5973 
 1048   0.0000       4.292569       116.8067 
 1049   0.0000       4.304108       117.1207 
 1050   0.0000       4.310068       117.2829 
 1051   0.0000       4.320252       117.5600 
 1052   0.0000       4.325662       117.7073 
 1053   0.0000       4.332538       117.8944 
 1054   0.0000       4.341683       118.1432 
 1055   0.0000       4.348558       118.3303 
 1056   0.0000       4.351057       118.3983 
 1057   0.0000       4.364733       118.7704 
 1058   0.0000       4.369343       118.8959 
 1059   0.0000       4.370456       118.9262 
 1060   0.0000       4.379687       119.1773 
 1061   0.0000       4.387788       119.3978 
 1062   0.0000       4.392629       119.5295 
 1063   0.0000       4.399075       119.7049 
 1064   0.0000       4.403528       119.8261 
 1065   0.0000       4.412920       120.0816 
 1066   0.0000       4.418642       120.2374 
 1067   0.0000       4.434980       120.6819 
 1068   0.0000       4.440073       120.8205 
 1069   0.0000       4.452656       121.1629 
 1070   0.0000       4.458065       121.3101 
 1071   0.0000       4.464703       121.4907 
 1072   0.0000       4.474649       121.7614 
 1073   0.0000       4.487645       122.1150 
 1074   0.0000       4.490947       122.2049 
 1075   0.0000       4.495563       122.3305 
 1076   0.0000       4.505280       122.5949 
 1077   0.0000       4.508823       122.6913 
 1078   0.0000       4.512651       122.7955 
 1079   0.0000       4.518853       122.9643 
 1080   0.0000       4.532905       123.3466 
 1081   0.0000       4.535651       123.4214 
 1082   0.0000       4.546031       123.7038 
 1083   0.0000       4.554165       123.9251 
 1084   0.0000       4.564057       124.1943 
 1085   0.0000       4.585544       124.7790 
 1086   0.0000       4.595364       125.0462 
 1087   0.0000       4.622613       125.7877 
 1088   0.0000       4.638900       126.2309 
 1089   0.0000       4.646594       126.4402 
 1090   0.0000       4.659173       126.7825 
 1091   0.0000       4.672527       127.1459 
 1092   0.0000       4.685237       127.4918 
 1093   0.0000       4.689676       127.6126 
 1094   0.0000       4.697680       127.8304 
 1095   0.0000       4.707368       128.0940 
 1096   0.0000       4.721210       128.4707 
 1097   0.0000       4.728504       128.6691 
 1098   0.0000       4.736248       128.8799 
 1099   0.0000       4.742994       129.0634 
 1100   0.0000       4.754649       129.3806 
 1101   0.0000       4.755134       129.3938 
 1102   0.0000       4.765327       129.6711 
 1103   0.0000       4.774052       129.9086 
 1104   0.0000       4.780872       130.0941 
 1105   0.0000       4.784805       130.2012 
 1106   0.0000       4.797473       130.5459 
 1107   0.0000       4.829860       131.4272 
 1108   0.0000       4.833964       131.5389 
 1109   0.0000       4.846112       131.8694 
 1110   0.0000       4.861739       132.2947 
 1111   0.0000       4.871490       132.5600 
 1112   0.0000       4.887047       132.9833 
 1113   0.0000       4.889133       133.0401 
 1114   0.0000       4.904487       133.4579 
 1115   0.0000       4.909144       133.5846 
 1116   0.0000       4.921144       133.9111 
 1117   0.0000       4.931108       134.1823 
 1118   0.0000       4.946762       134.6082 
 1119   0.0000       4.962807       135.0448 
 1120   0.0000       4.971735       135.2878 
 1121   0.0000       4.987854       135.7264 
 1122   0.0000       4.998175       136.0072 
 1123   0.0000       5.004437       136.1777 
 1124   0.0000       5.021606       136.6448 
 1125   0.0000       5.038246       137.0977 
 1126   0.0000       5.066022       137.8535 
 1127   0.0000       5.100986       138.8049 
 1128   0.0000       5.119355       139.3047 
 1129   0.0000       5.131610       139.6382 
 1130   0.0000       5.134445       139.7154 
 1131   0.0000       5.141985       139.9205 
 1132   0.0000       5.154799       140.2692 
 1133   0.0000       5.157943       140.3548 
 1134   0.0000       5.180823       140.9773 
 1135   0.0000       5.200310       141.5076 
 1136   0.0000       5.224050       142.1536 
 1137   0.0000       5.235840       142.4744 
 1138   0.0000       5.244443       142.7085 
 1139   0.0000       5.260984       143.1587 
 1140   0.0000       5.262587       143.2023 
 1141   0.0000       5.271101       143.4339 
 1142   0.0000       5.276931       143.5926 
 1143   0.0000       5.283994       143.7848 
 1144   0.0000       5.301853       144.2708 
 1145   0.0000       5.318639       144.7275 
 1146   0.0000       5.336147       145.2039 
 1147   0.0000       5.351139       145.6119 
 1148   0.0000       5.370116       146.1283 
 1149   0.0000       5.383576       146.4945 
 1150   0.0000       5.391051       146.6979 
 1151   0.0000       5.401338       146.9779 
 1152   0.0000       5.423040       147.5684 
 1153   0.0000       5.445760       148.1867 
 1154   0.0000       5.461614       148.6181 
 1155   0.0000       5.480259       149.1254 
 1156   0.0000       5.490668       149.4087 
 1157   0.0000       5.496256       149.5607 
 1158   0.0000       5.521888       150.2582 
 1159   0.0000       5.548540       150.9834 
 1160   0.0000       5.575406       151.7145 
 1161   0.0000       5.590069       152.1135 
 1162   0.0000       5.617624       152.8633 
 1163   0.0000       5.637699       153.4096 
 1164   0.0000       5.680250       154.5675 
 1165   0.0000       5.709772       155.3708 
 1166   0.0000       5.722840       155.7264 
 1167   0.0000       5.725791       155.8067 
 1168   0.0000       5.765107       156.8765 
 1169   0.0000       5.772392       157.0748 
 1170   0.0000       5.789279       157.5343 
 1171   0.0000       5.805673       157.9804 
 1172   0.0000       5.936553       161.5418 
 1173   0.0000       5.962120       162.2375 
 1174   0.0000       6.010617       163.5572 
 1175   0.0000       6.036395       164.2587 
 1176   0.0000       6.079444       165.4301 
 1177   0.0000       6.166028       167.7862 
 1178   0.0000       6.194223       168.5534 
 1179   0.0000       6.229130       169.5033 
 1180   0.0000       6.417632       174.6326 
 1181   0.0000       6.435421       175.1167 
 1182   0.0000       6.522884       177.4967 
 1183   0.0000       6.593677       179.4231 
 1184   0.0000       6.673446       181.5937 
 1185   0.0000       6.714444       182.7093 
 1186   0.0000       6.798499       184.9966 
 1187   0.0000       6.817444       185.5121 
 1188   0.0000       6.909657       188.0213 
 1189   0.0000       6.933164       188.6610 
 1190   0.0000       7.137627       194.2247 
 1191   0.0000       7.173799       195.2090 
 1192   0.0000       7.207956       196.1385 
 1193   0.0000       7.229336       196.7202 
 1194   0.0000      22.321073       607.3873 
 1195   0.0000      22.364242       608.5620 
 1196   0.0000      22.444079       610.7344 
 1197   0.0000      22.504960       612.3911 
 1198   0.0000      22.544654       613.4712 
 1199   0.0000      22.549844       613.6124 
 1200   0.0000      22.559813       613.8837 
 1201   0.0000      22.580447       614.4452 
 1202   0.0000      22.681719       617.2010 
 1203   0.0000      22.714377       618.0896 
 1204   0.0000      22.718088       618.1906 
 1205   0.0000      22.719317       618.2240 
 1206   0.0000      22.747097       618.9800 
 1207   0.0000      22.782388       619.9403 
 1208   0.0000      22.840170       621.5126 
 1209   0.0000      22.847062       621.7002 
 1210   0.0000      22.902818       623.2174 
 1211   0.0000      22.909412       623.3968 
 1212   0.0000      22.921323       623.7209 
 1213   0.0000      22.960306       624.7817 
 1214   0.0000      22.980279       625.3252 
 1215   0.0000      23.023906       626.5123 
 1216   0.0000      23.074010       627.8757 
 1217   0.0000      23.115872       629.0148 
 1218   0.0000      23.332484       634.9092 
 1219   0.0000      23.373722       636.0313 
 1220   0.0000      23.497626       639.4029 
 1221   0.0000      23.608741       642.4265 
 1222   0.0000      23.708931       645.1528 
 1223   0.0000      32.904433       895.3751 
 1224   0.0000      33.310792       906.4327 
 1225   0.0000      44.234429      1203.6800 
 1226   0.0000      44.312271      1205.7982 

                    ********************************
                    * MULLIKEN POPULATION ANALYSIS *
                    ********************************

-----------------------
MULLIKEN ATOMIC CHARGES
-----------------------
   0 O :   -0.550848
   1 O :   -0.503948
   2 N :   -0.188961
   3 H :    0.278564
   4 N :    0.163297
   5 C :    0.237217
   6 C :    0.280167
   7 H :    0.149895
   8 C :   -0.093438
   9 C :   -0.228310
  10 H :    0.164707
  11 C :   -0.120838
  12 H :    0.157920
  13 C :   -0.161843
  14 H :    0.158809
  15 C :   -0.152329
  16 H :    0.157693
  17 C :   -0.261192
  18 H :    0.155362
  19 C :    0.123235
  20 C :   -0.417222
  21 H :    0.140777
  22 H :    0.143627
  23 H :    0.135415
  24 C :   -0.416030
  25 H :    0.143941
  26 H :    0.141385
  27 H :    0.134907
  28 C :   -0.436062
  29 H :    0.150034
  30 H :    0.150143
  31 H :    0.148044
  32 C :   -0.048043
  33 C :   -0.013061
  34 C :   -0.198661
  35 H :    0.165662
  36 C :   -0.201516
  37 H :    0.154848
  38 C :   -0.126688
  39 H :    0.156404
  40 C :   -0.202052
  41 H :    0.133788
  42 C :    0.133868
  43 C :   -0.430870
  44 H :    0.141444
  45 H :    0.141678
  46 H :    0.141098
  47 C :   -0.438274
  48 H :    0.140703
  49 H :    0.140721
  50 H :    0.124614
  51 C :   -0.437677
  52 H :    0.150065
  53 H :    0.137217
  54 H :    0.139206
  55 C :    0.300677
  56 C :    0.114110
  57 C :   -0.213316
  58 H :    0.163908
  59 C :   -0.176697
  60 H :    0.158417
  61 C :   -0.129399
  62 H :    0.160811
  63 C :   -0.167653
  64 H :    0.157827
  65 C :   -0.214281
  66 H :    0.157006
Sum of atomic charges:   -0.0000000

--------------------------------
MULLIKEN REDUCED ORBITAL CHARGES
--------------------------------
  0 O s       :     3.849319  s :     3.849319
      pz      :     1.550330  p :     4.670694
      px      :     1.648273
      py      :     1.472090
      dz2     :     0.004633  d :     0.029030
      dxz     :     0.002603
      dyz     :     0.007845
      dx2y2   :     0.006693
      dxy     :     0.007256
      f0      :     0.000116  f :     0.001805
      f+1     :     0.000062
      f-1     :     0.000402
      f+2     :     0.000285
      f-2     :     0.000278
      f+3     :     0.000321
      f-3     :     0.000342
  1 O s       :     3.842659  s :     3.842659
      pz      :     1.381791  p :     4.630148
      px      :     1.691821
      py      :     1.556536
      dz2     :     0.009572  d :     0.029340
      dxz     :     0.007823
      dyz     :     0.007648
      dx2y2   :     0.001846
      dxy     :     0.002451
      f0      :     0.000522  f :     0.001801
      f+1     :     0.000411
      f-1     :     0.000333
      f+2     :     0.000214
      f-2     :     0.000252
      f+3     :     0.000037
      f-3     :     0.000033
  2 N s       :     3.427534  s :     3.427534
      pz      :     1.350024  p :     3.696647
      px      :     1.238257
      py      :     1.108367
      dz2     :     0.008644  d :     0.060621
      dxz     :     0.010440
      dyz     :     0.012321
      dx2y2   :     0.015573
      dxy     :     0.013643
      f0      :     0.000534  f :     0.004159
      f+1     :     0.000872
      f-1     :     0.000274
      f+2     :     0.000645
      f-2     :     0.000841
      f+3     :     0.000440
      f-3     :     0.000553
  3 H s       :     0.680481  s :     0.680481
      pz      :     0.011351  p :     0.040956
      px      :     0.009124
      py      :     0.020480
  4 N s       :     3.352844  s :     3.352844
      pz      :     0.994230  p :     3.390982
      px      :     0.991987
      py      :     1.404765
      dz2     :     0.020732  d :     0.087886
      dxz     :     0.024593
      dyz     :     0.013689
      dx2y2   :     0.015000
      dxy     :     0.013872
      f0      :     0.000843  f :     0.004991
      f+1     :     0.000629
      f-1     :     0.000832
      f+2     :     0.000950
      f-2     :     0.000528
      f+3     :     0.000638
      f-3     :     0.000571
  5 C s       :     3.110602  s :     3.110602
      pz      :     0.731721  p :     2.375674
      px      :     0.800715
      py      :     0.843238
      dz2     :     0.058976  d :     0.254213
      dxz     :     0.029094
      dyz     :     0.046116
      dx2y2   :     0.066451
      dxy     :     0.053576
      f0      :     0.001537  f :     0.022293
      f+1     :     0.002800
      f-1     :     0.003570
      f+2     :     0.002911
      f-2     :     0.004019
      f+3     :     0.002766
      f-3     :     0.004691
  6 C s       :     2.890109  s :     2.890109
      pz      :     1.023796  p :     2.663645
      px      :     0.758479
      py      :     0.881370
      dz2     :     0.027688  d :     0.155998
      dxz     :     0.029281
      dyz     :     0.018447
      dx2y2   :     0.033017
      dxy     :     0.047565
      f0      :     0.000891  f :     0.010081
      f+1     :     0.001114
      f-1     :     0.001168
      f+2     :     0.001550
      f-2     :     0.000696
      f+3     :     0.002030
      f-3     :     0.002632
  7 H s       :     0.826421  s :     0.826421
      pz      :     0.013681  p :     0.023684
      px      :     0.005379
      py      :     0.004624
  8 C s       :     3.335286  s :     3.335286
      pz      :     0.830228  p :     2.601998
      px      :     0.923092
      py      :     0.848677
      dz2     :     0.038260  d :     0.146174
      dxz     :     0.027172
      dyz     :     0.042251
      dx2y2   :     0.020734
      dxy     :     0.017756
      f0      :     0.001128  f :     0.009980
      f+1     :     0.001548
      f-1     :     0.003179
      f+2     :     0.001057
      f-2     :     0.000936
      f+3     :     0.000837
      f-3     :     0.001294
  9 C s       :     3.245809  s :     3.245809
      pz      :     0.902439  p :     2.880223
      px      :     0.955510
      py      :     1.022274
      dz2     :     0.021388  d :     0.095162
      dxz     :     0.018843
      dyz     :     0.031677
      dx2y2   :     0.010527
      dxy     :     0.012727
      f0      :     0.000938  f :     0.007117
      f+1     :     0.001206
      f-1     :     0.002025
      f+2     :     0.000587
      f-2     :     0.000733
      f+3     :     0.000808
      f-3     :     0.000820
 10 H s       :     0.811822  s :     0.811822
      pz      :     0.006081  p :     0.023471
      px      :     0.006404
      py      :     0.010986
 11 C s       :     3.165683  s :     3.165683
      pz      :     0.975533  p :     2.853625
      px      :     0.948088
      py      :     0.930004
      dz2     :     0.028622  d :     0.094328
      dxz     :     0.007731
      dyz     :     0.020185
      dx2y2   :     0.019069
      dxy     :     0.018721
      f0      :     0.000776  f :     0.007201
      f+1     :     0.000451
      f-1     :     0.001773
      f+2     :     0.000951
      f-2     :     0.000942
      f+3     :     0.000940
      f-3     :     0.001368
 12 H s       :     0.820082  s :     0.820082
      pz      :     0.013621  p :     0.021998
      px      :     0.004635
      py      :     0.003742
 13 C s       :     3.190780  s :     3.190780
      pz      :     0.939909  p :     2.869794
      px      :     0.956047
      py      :     0.973838
      dz2     :     0.021953  d :     0.094092
      dxz     :     0.019777
      dyz     :     0.032547
      dx2y2   :     0.011332
      dxy     :     0.008483
      f0      :     0.000900  f :     0.007177
      f+1     :     0.001386
      f-1     :     0.001943
      f+2     :     0.000761
      f-2     :     0.000557
      f+3     :     0.000628
      f-3     :     0.001001
 14 H s       :     0.819190  s :     0.819190
      pz      :     0.006123  p :     0.022001
      px      :     0.004996
      py      :     0.010883
 15 C s       :     3.182973  s :     3.182973
      pz      :     0.941952  p :     2.867927
      px      :     0.952075
      py      :     0.973900
      dz2     :     0.022911  d :     0.094213
      dxz     :     0.019061
      dyz     :     0.031592
      dx2y2   :     0.008604
      dxy     :     0.012045
      f0      :     0.000909  f :     0.007216
      f+1     :     0.001280
      f-1     :     0.002057
      f+2     :     0.000576
      f-2     :     0.000743
      f+3     :     0.000856
      f-3     :     0.000794
 16 H s       :     0.820251  s :     0.820251
      pz      :     0.006191  p :     0.022056
      px      :     0.005946
      py      :     0.009919
 17 C s       :     3.270108  s :     3.270108
      pz      :     0.981336  p :     2.885090
      px      :     0.953348
      py      :     0.950405
      dz2     :     0.029131  d :     0.098609
      dxz     :     0.007510
      dyz     :     0.022420
      dx2y2   :     0.020256
      dxy     :     0.019293
      f0      :     0.000815  f :     0.007384
      f+1     :     0.000446
      f-1     :     0.001777
      f+2     :     0.000978
      f-2     :     0.000956
      f+3     :     0.000986
      f-3     :     0.001426
 18 H s       :     0.822430  s :     0.822430
      pz      :     0.013721  p :     0.022207
      px      :     0.004700
      py      :     0.003787
 19 C s       :     3.062030  s :     3.062030
      pz      :     0.904474  p :     2.589199
      px      :     0.872796
      py      :     0.811929
      dz2     :     0.040244  d :     0.212277
      dxz     :     0.041185
      dyz     :     0.047053
      dx2y2   :     0.034670
      dxy     :     0.049126
      f0      :     0.001369  f :     0.013258
      f+1     :     0.001896
      f-1     :     0.001860
      f+2     :     0.002055
      f-2     :     0.002379
      f+3     :     0.001649
      f-3     :     0.002049
 20 C s       :     3.263062  s :     3.263062
      pz      :     1.042998  p :     3.094875
      px      :     1.038947
      py      :     1.012930
      dz2     :     0.008202  d :     0.055848
      dxz     :     0.014628
      dyz     :     0.011474
      dx2y2   :     0.007467
      dxy     :     0.014077
      f0      :     0.000083  f :     0.003436
      f+1     :     0.000447
      f-1     :     0.000484
      f+2     :     0.000369
      f-2     :     0.001299
      f+3     :     0.000374
      f-3     :     0.000380
 21 H s       :     0.837342  s :     0.837342
      pz      :     0.007510  p :     0.021881
      px      :     0.008605
      py      :     0.005766
 22 H s       :     0.835136  s :     0.835136
      pz      :     0.005531  p :     0.021237
      px      :     0.006689
      py      :     0.009017
 23 H s       :     0.843522  s :     0.843522
      pz      :     0.009250  p :     0.021064
      px      :     0.006338
      py      :     0.005476
 24 C s       :     3.266188  s :     3.266188
      pz      :     0.995222  p :     3.090462
      px      :     1.045052
      py      :     1.050188
      dz2     :     0.009458  d :     0.055939
      dxz     :     0.014692
      dyz     :     0.012569
      dx2y2   :     0.004012
      dxy     :     0.015209
      f0      :     0.000448  f :     0.003442
      f+1     :     0.000430
      f-1     :     0.000270
      f+2     :     0.000536
      f-2     :     0.001350
      f+3     :     0.000290
      f-3     :     0.000118
 25 H s       :     0.834802  s :     0.834802
      pz      :     0.005015  p :     0.021256
      px      :     0.007378
      py      :     0.008864
 26 H s       :     0.836841  s :     0.836841
      pz      :     0.008056  p :     0.021774
      px      :     0.008007
      py      :     0.005711
 27 H s       :     0.844054  s :     0.844054
      pz      :     0.006491  p :     0.021039
      px      :     0.007047
      py      :     0.007500
 28 C s       :     3.273051  s :     3.273051
      pz      :     1.020477  p :     3.101633
      px      :     1.015728
      py      :     1.065428
      dz2     :     0.011122  d :     0.057815
      dxz     :     0.011833
      dyz     :     0.013187
      dx2y2   :     0.004924
      dxy     :     0.016747
      f0      :     0.000247  f :     0.003563
      f+1     :     0.000697
      f-1     :     0.000215
      f+2     :     0.000452
      f-2     :     0.001344
      f+3     :     0.000453
      f-3     :     0.000155
 29 H s       :     0.829081  s :     0.829081
      pz      :     0.009307  p :     0.020885
      px      :     0.005558
      py      :     0.006020
 30 H s       :     0.828479  s :     0.828479
      pz      :     0.005576  p :     0.021377
      px      :     0.007479
      py      :     0.008323
 31 H s       :     0.831088  s :     0.831088
      pz      :     0.005727  p :     0.020869
      px      :     0.007086
      py      :     0.008056
 32 C s       :     3.201941  s :     3.201941
      pz      :     0.748495  p :     2.662329
      px      :     1.031879
      py      :     0.881955
      dz2     :     0.041420  d :     0.170765
      dxz     :     0.032630
      dyz     :     0.045658
      dx2y2   :     0.027883
      dxy     :     0.023174
      f0      :     0.003101  f :     0.013008
      f+1     :     0.001765
      f-1     :     0.002006
      f+2     :     0.001363
      f-2     :     0.002355
      f+3     :     0.001005
      f-3     :     0.001414
 33 C s       :     3.380969  s :     3.380969
      pz      :     0.827187  p :     2.492357
      px      :     0.900244
      py      :     0.764926
      dz2     :     0.030487  d :     0.130282
      dxz     :     0.027012
      dyz     :     0.032409
      dx2y2   :     0.025150
      dxy     :     0.015224
      f0      :     0.001640  f :     0.009453
      f+1     :     0.001172
      f-1     :     0.001765
      f+2     :     0.000857
      f-2     :     0.001525
      f+3     :     0.001046
      f-3     :     0.001448
 34 C s       :     3.187498  s :     3.187498
      pz      :     0.925018  p :     2.906058
      px      :     0.966943
      py      :     1.014097
      dz2     :     0.031026  d :     0.097579
      dxz     :     0.022282
      dyz     :     0.024077
      dx2y2   :     0.007499
      dxy     :     0.012694
      f0      :     0.001747  f :     0.007526
      f+1     :     0.001201
      f-1     :     0.001511
      f+2     :     0.000957
      f-2     :     0.000971
      f+3     :     0.000545
      f-3     :     0.000594
 35 H s       :     0.811207  s :     0.811207
      pz      :     0.004277  p :     0.023131
      px      :     0.009068
      py      :     0.009786
 36 C s       :     3.220032  s :     3.220032
      pz      :     0.979128  p :     2.878295
      px      :     0.955537
      py      :     0.943630
      dz2     :     0.025186  d :     0.095947
      dxz     :     0.018808
      dyz     :     0.016694
      dx2y2   :     0.021030
      dxy     :     0.014230
      f0      :     0.001346  f :     0.007241
      f+1     :     0.000919
      f-1     :     0.000793
      f+2     :     0.000688
      f-2     :     0.001317
      f+3     :     0.000981
      f-3     :     0.001198
 37 H s       :     0.823164  s :     0.823164
      pz      :     0.012285  p :     0.021988
      px      :     0.005364
      py      :     0.004339
 38 C s       :     3.175577  s :     3.175577
      pz      :     0.939747  p :     2.850706
      px      :     0.949263
      py      :     0.961696
      dz2     :     0.016479  d :     0.093175
      dxz     :     0.023529
      dyz     :     0.027280
      dx2y2   :     0.016218
      dxy     :     0.009669
      f0      :     0.001329  f :     0.007230
      f+1     :     0.001053
      f-1     :     0.001312
      f+2     :     0.000275
      f-2     :     0.001284
      f+3     :     0.000917
      f-3     :     0.001061
 39 H s       :     0.821562  s :     0.821562
      pz      :     0.009337  p :     0.022034
      px      :     0.005408
      py      :     0.007289
 40 C s       :     3.276159  s :     3.276159
      pz      :     0.887144  p :     2.821160
      px      :     0.990828
      py      :     0.943188
      dz2     :     0.028597  d :     0.097137
      dxz     :     0.024878
      dyz     :     0.024949
      dx2y2   :     0.006866
      dxy     :     0.011846
      f0      :     0.001799  f :     0.007597
      f+1     :     0.001204
      f-1     :     0.001411
      f+2     :     0.001041
      f-2     :     0.000975
      f+3     :     0.000567
      f-3     :     0.000600
 41 H s       :     0.843679  s :     0.843679
      pz      :     0.004159  p :     0.022532
      px      :     0.008624
      py      :     0.009749
 42 C s       :     2.981011  s :     2.981011
      pz      :     0.906553  p :     2.689895
      px      :     0.900507
      py      :     0.882836
      dz2     :     0.035113  d :     0.185009
      dxz     :     0.038301
      dyz     :     0.040186
      dx2y2   :     0.036658
      dxy     :     0.034751
      f0      :     0.001684  f :     0.010217
      f+1     :     0.001088
      f-1     :     0.001906
      f+2     :     0.001771
      f-2     :     0.000851
      f+3     :     0.001346
      f-3     :     0.001571
 43 C s       :     3.279772  s :     3.279772
      pz      :     1.065081  p :     3.088416
      px      :     1.079483
      py      :     0.943853
      dz2     :     0.011194  d :     0.059259
      dxz     :     0.005156
      dyz     :     0.016719
      dx2y2   :     0.013296
      dxy     :     0.012895
      f0      :     0.000306  f :     0.003423
      f+1     :     0.000439
      f-1     :     0.000660
      f+2     :     0.000550
      f-2     :     0.000208
      f+3     :     0.000830
      f-3     :     0.000430
 44 H s       :     0.836511  s :     0.836511
      pz      :     0.011315  p :     0.022045
      px      :     0.005751
      py      :     0.004979
 45 H s       :     0.837017  s :     0.837017
      pz      :     0.007537  p :     0.021305
      px      :     0.005518
      py      :     0.008250
 46 H s       :     0.837736  s :     0.837736
      pz      :     0.004460  p :     0.021166
      px      :     0.012065
      py      :     0.004641
 47 C s       :     3.261381  s :     3.261381
      pz      :     0.954194  p :     3.112763
      px      :     1.073877
      py      :     1.084691
      dz2     :     0.011062  d :     0.060731
      dxz     :     0.010340
      dyz     :     0.021995
      dx2y2   :     0.012845
      dxy     :     0.004490
      f0      :     0.000995  f :     0.003399
      f+1     :     0.000655
      f-1     :     0.000546
      f+2     :     0.000419
      f-2     :     0.000263
      f+3     :     0.000436
      f-3     :     0.000086
 48 H s       :     0.836430  s :     0.836430
      pz      :     0.004467  p :     0.022868
      px      :     0.013707
      py      :     0.004693
 49 H s       :     0.837991  s :     0.837991
      pz      :     0.006742  p :     0.021288
      px      :     0.005673
      py      :     0.008873
 50 H s       :     0.852855  s :     0.852855
      pz      :     0.006804  p :     0.022531
      px      :     0.005013
      py      :     0.010713
 51 C s       :     3.273624  s :     3.273624
      pz      :     1.078693  p :     3.101898
      px      :     0.931847
      py      :     1.091358
      dz2     :     0.005883  d :     0.058753
      dxz     :     0.019977
      dyz     :     0.006945
      dx2y2   :     0.010028
      dxy     :     0.015921
      f0      :     0.000489  f :     0.003402
      f+1     :     0.000538
      f-1     :     0.000190
      f+2     :     0.000757
      f-2     :     0.000046
      f+3     :     0.000569
      f-3     :     0.000814
 52 H s       :     0.828227  s :     0.828227
      pz      :     0.005458  p :     0.021708
      px      :     0.004856
      py      :     0.011395
 53 H s       :     0.841590  s :     0.841590
      pz      :     0.007597  p :     0.021193
      px      :     0.005873
      py      :     0.007724
 54 H s       :     0.839166  s :     0.839166
      pz      :     0.010776  p :     0.021628
      px      :     0.006294
      py      :     0.004557
 55 C s       :     3.074862  s :     3.074862
      pz      :     0.753133  p :     2.342850
      px      :     0.817352
      py      :     0.772364
      dz2     :     0.069427  d :     0.259491
      dxz     :     0.066921
      dyz     :     0.052509
      dx2y2   :     0.040133
      dxy     :     0.030501
      f0      :     0.004741  f :     0.022120
      f+1     :     0.003816
      f-1     :     0.003343
      f+2     :     0.004257
      f-2     :     0.002868
      f+3     :     0.001584
      f-3     :     0.001512
 56 C s       :     3.274857  s :     3.274857
      pz      :     0.829877  p :     2.471929
      px      :     0.679494
      py      :     0.962558
      dz2     :     0.036959  d :     0.129278
      dxz     :     0.032313
      dyz     :     0.021642
      dx2y2   :     0.020499
      dxy     :     0.017865
      f0      :     0.002094  f :     0.009827
      f+1     :     0.001703
      f-1     :     0.000847
      f+2     :     0.001718
      f-2     :     0.001432
      f+3     :     0.000978
      f-3     :     0.001055
 57 C s       :     3.265178  s :     3.265178
      pz      :     0.959881  p :     2.842034
      px      :     0.968496
      py      :     0.913657
      dz2     :     0.017362  d :     0.098792
      dxz     :     0.036525
      dyz     :     0.011122
      dx2y2   :     0.016000
      dxy     :     0.017783
      f0      :     0.001385  f :     0.007312
      f+1     :     0.000998
      f-1     :     0.000704
      f+2     :     0.001532
      f-2     :     0.000689
      f+3     :     0.000997
      f-3     :     0.001008
 58 H s       :     0.812654  s :     0.812654
      pz      :     0.010031  p :     0.023438
      px      :     0.008714
      py      :     0.004693
 59 C s       :     3.199025  s :     3.199025
      pz      :     0.980209  p :     2.876327
      px      :     0.934350
      py      :     0.961769
      dz2     :     0.019267  d :     0.094110
      dxz     :     0.028106
      dyz     :     0.011446
      dx2y2   :     0.015653
      dxy     :     0.019638
      f0      :     0.001166  f :     0.007234
      f+1     :     0.000921
      f-1     :     0.000755
      f+2     :     0.001198
      f-2     :     0.001044
      f+3     :     0.001084
      f-3     :     0.001066
 60 H s       :     0.819525  s :     0.819525
      pz      :     0.011350  p :     0.022057
      px      :     0.004535
      py      :     0.006173
 61 C s       :     3.175949  s :     3.175949
      pz      :     0.926870  p :     2.851506
      px      :     0.980179
      py      :     0.944456
      dz2     :     0.031255  d :     0.094770
      dxz     :     0.021211
      dyz     :     0.018790
      dx2y2   :     0.013280
      dxy     :     0.010234
      f0      :     0.001574  f :     0.007174
      f+1     :     0.001209
      f-1     :     0.000805
      f+2     :     0.001219
      f-2     :     0.001149
      f+3     :     0.000583
      f-3     :     0.000634
 62 H s       :     0.817192  s :     0.817192
      pz      :     0.003864  p :     0.021997
      px      :     0.013130
      py      :     0.005003
 63 C s       :     3.194258  s :     3.194258
      pz      :     0.965374  p :     2.871588
      px      :     0.949683
      py      :     0.956531
      dz2     :     0.017935  d :     0.094566
      dxz     :     0.035678
      dyz     :     0.010699
      dx2y2   :     0.013410
      dxy     :     0.016843
      f0      :     0.001400  f :     0.007241
      f+1     :     0.001022
      f-1     :     0.000704
      f+2     :     0.001488
      f-2     :     0.000632
      f+3     :     0.000972
      f-3     :     0.001023
 64 H s       :     0.820094  s :     0.820094
      pz      :     0.009485  p :     0.022078
      px      :     0.007934
      py      :     0.004660
 65 C s       :     3.240696  s :     3.240696
      pz      :     0.975400  p :     2.867792
      px      :     0.955772
      py      :     0.936619
      dz2     :     0.019632  d :     0.098361
      dxz     :     0.030240
      dyz     :     0.011987
      dx2y2   :     0.015375
      dxy     :     0.021127
      f0      :     0.001176  f :     0.007432
      f+1     :     0.001008
      f-1     :     0.000716
      f+2     :     0.001193
      f-2     :     0.001107
      f+3     :     0.001101
      f-3     :     0.001131
 66 H s       :     0.820567  s :     0.820567
      pz      :     0.011623  p :     0.022427
      px      :     0.004967
      py      :     0.005837


                     *******************************
                     * LOEWDIN POPULATION ANALYSIS *
                     *******************************

----------------------
LOEWDIN ATOMIC CHARGES
----------------------
   0 O :   -0.008169
   1 O :    0.033828
   2 N :    0.211458
   3 H :    0.211014
   4 N :    0.301749
   5 C :   -0.434807
   6 C :   -0.157201
   7 H :    0.197765
   8 C :   -0.150343
   9 C :   -0.120745
  10 H :    0.158061
  11 C :   -0.144831
  12 H :    0.156489
  13 C :   -0.143964
  14 H :    0.155627
  15 C :   -0.145058
  16 H :    0.156448
  17 C :   -0.114061
  18 H :    0.161772
  19 C :   -0.388385
  20 C :   -0.266354
  21 H :    0.126238
  22 H :    0.133895
  23 H :    0.129714
  24 C :   -0.265614
  25 H :    0.134119
  26 H :    0.126240
  27 H :    0.129582
  28 C :   -0.265760
  29 H :    0.131768
  30 H :    0.136268
  31 H :    0.131631
  32 C :   -0.144244
  33 C :   -0.057157
  34 C :   -0.106722
  35 H :    0.162212
  36 C :   -0.148365
  37 H :    0.156144
  38 C :   -0.150599
  39 H :    0.156281
  40 C :   -0.120514
  41 H :    0.162139
  42 C :   -0.307983
  43 C :   -0.258593
  44 H :    0.126167
  45 H :    0.130844
  46 H :    0.129250
  47 C :   -0.254812
  48 H :    0.136832
  49 H :    0.133466
  50 H :    0.131376
  51 C :   -0.254791
  52 H :    0.132712
  53 H :    0.131297
  54 H :    0.128281
  55 C :   -0.385271
  56 C :   -0.125376
  57 C :   -0.093626
  58 H :    0.167207
  59 C :   -0.142328
  60 H :    0.157408
  61 C :   -0.136296
  62 H :    0.156795
  63 C :   -0.144232
  64 H :    0.157203
  65 C :   -0.104947
  66 H :    0.161868

-------------------------------
LOEWDIN REDUCED ORBITAL CHARGES
-------------------------------
  0 O s       :     3.397582  s :     3.397582
      pz      :     1.479469  p :     4.539184
      px      :     1.534202
      py      :     1.525512
      dz2     :     0.008721  d :     0.065605
      dxz     :     0.006432
      dyz     :     0.017099
      dx2y2   :     0.018244
      dxy     :     0.015109
      f0      :     0.000505  f :     0.005799
      f+1     :     0.000183
      f-1     :     0.000961
      f+2     :     0.000942
      f-2     :     0.001039
      f+3     :     0.000987
      f-3     :     0.001182
  1 O s       :     3.392247  s :     3.392247
      pz      :     1.474360  p :     4.502035
      px      :     1.573543
      py      :     1.454132
      dz2     :     0.022065  d :     0.066058
      dxz     :     0.020731
      dyz     :     0.014748
      dx2y2   :     0.004650
      dxy     :     0.003864
      f0      :     0.001503  f :     0.005832
      f+1     :     0.001581
      f-1     :     0.001127
      f+2     :     0.000820
      f-2     :     0.000640
      f+3     :     0.000083
      f-3     :     0.000079
  2 N s       :     2.911948  s :     2.911948
      pz      :     1.283588  p :     3.642545
      px      :     1.239897
      py      :     1.119060
      dz2     :     0.025979  d :     0.219573
      dxz     :     0.040290
      dyz     :     0.044297
      dx2y2   :     0.058102
      dxy     :     0.050905
      f0      :     0.001842  f :     0.014476
      f+1     :     0.001989
      f-1     :     0.001124
      f+2     :     0.002235
      f-2     :     0.002952
      f+3     :     0.001517
      f-3     :     0.002818
  3 H s       :     0.676018  s :     0.676018
      pz      :     0.032022  p :     0.112968
      px      :     0.024289
      py      :     0.056658
  4 N s       :     2.858165  s :     2.858165
      pz      :     1.156855  p :     3.533265
      px      :     1.102339
      py      :     1.274071
      dz2     :     0.067681  d :     0.286964
      dxz     :     0.083277
      dyz     :     0.043802
      dx2y2   :     0.049371
      dxy     :     0.042833
      f0      :     0.003686  f :     0.019857
      f+1     :     0.002756
      f-1     :     0.003062
      f+2     :     0.003618
      f-2     :     0.002419
      f+3     :     0.001779
      f-3     :     0.002538
  5 C s       :     2.733348  s :     2.733348
      pz      :     0.825583  p :     2.661548
      px      :     0.865839
      py      :     0.970126
      dz2     :     0.183516  d :     0.906536
      dxz     :     0.127951
      dyz     :     0.169314
      dx2y2   :     0.228005
      dxy     :     0.197751
      f0      :     0.011043  f :     0.133374
      f+1     :     0.011736
      f-1     :     0.021940
      f+2     :     0.016435
      f-2     :     0.024857
      f+3     :     0.018411
      f-3     :     0.028952
  6 C s       :     2.717882  s :     2.717882
      pz      :     1.010339  p :     2.841822
      px      :     0.841265
      py      :     0.990218
      dz2     :     0.094867  d :     0.534326
      dxz     :     0.089097
      dyz     :     0.076395
      dx2y2   :     0.137635
      dxy     :     0.136332
      f0      :     0.006417  f :     0.063172
      f+1     :     0.008617
      f-1     :     0.006417
      f+2     :     0.008135
      f-2     :     0.006009
      f+3     :     0.012264
      f-3     :     0.015312
  7 H s       :     0.741964  s :     0.741964
      pz      :     0.034065  p :     0.060271
      px      :     0.013288
      py      :     0.012918
  8 C s       :     2.705098  s :     2.705098
      pz      :     1.029049  p :     2.866616
      px      :     0.876409
      py      :     0.961157
      dz2     :     0.133925  d :     0.521022
      dxz     :     0.089909
      dyz     :     0.165881
      dx2y2   :     0.071120
      dxy     :     0.060187
      f0      :     0.007576  f :     0.057608
      f+1     :     0.007986
      f-1     :     0.019815
      f+2     :     0.005844
      f-2     :     0.006263
      f+3     :     0.004941
      f-3     :     0.005181
  9 C s       :     2.758770  s :     2.758770
      pz      :     1.028617  p :     2.929099
      px      :     0.890408
      py      :     1.010073
      dz2     :     0.100191  d :     0.389973
      dxz     :     0.070329
      dyz     :     0.137843
      dx2y2   :     0.035773
      dxy     :     0.045837
      f0      :     0.007273  f :     0.042903
      f+1     :     0.006516
      f-1     :     0.013820
      f+2     :     0.004215
      f-2     :     0.003707
      f+3     :     0.004143
      f-3     :     0.003229
 10 H s       :     0.777386  s :     0.777386
      pz      :     0.017143  p :     0.064554
      px      :     0.018203
      py      :     0.029208
 11 C s       :     2.764338  s :     2.764338
      pz      :     0.993366  p :     2.944816
      px      :     0.905446
      py      :     1.046004
      dz2     :     0.119963  d :     0.392370
      dxz     :     0.027304
      dyz     :     0.092048
      dx2y2   :     0.076016
      dxy     :     0.077039
      f0      :     0.003978  f :     0.043307
      f+1     :     0.002370
      f-1     :     0.012848
      f+2     :     0.006950
      f-2     :     0.007066
      f+3     :     0.005509
      f-3     :     0.004586
 12 H s       :     0.783303  s :     0.783303
      pz      :     0.035829  p :     0.060208
      px      :     0.013290
      py      :     0.011090
 13 C s       :     2.765369  s :     2.765369
      pz      :     1.049513  p :     2.943416
      px      :     0.899179
      py      :     0.994723
      dz2     :     0.100646  d :     0.391763
      dxz     :     0.073949
      dyz     :     0.138188
      dx2y2   :     0.045499
      dxy     :     0.033480
      f0      :     0.007218  f :     0.043415
      f+1     :     0.007314
      f-1     :     0.013509
      f+2     :     0.003881
      f-2     :     0.004114
      f+3     :     0.003606
      f-3     :     0.003773
 14 H s       :     0.784106  s :     0.784106
      pz      :     0.017119  p :     0.060266
      px      :     0.014068
      py      :     0.029079
 15 C s       :     2.764537  s :     2.764537
      pz      :     1.048930  p :     2.946511
      px      :     0.896962
      py      :     1.000619
      dz2     :     0.099475  d :     0.390695
      dxz     :     0.070739
      dyz     :     0.142082
      dx2y2   :     0.034302
      dxy     :     0.044097
      f0      :     0.007216  f :     0.043316
      f+1     :     0.006512
      f-1     :     0.014173
      f+2     :     0.004284
      f-2     :     0.003762
      f+3     :     0.004144
      f-3     :     0.003224
 16 H s       :     0.783265  s :     0.783265
      pz      :     0.017276  p :     0.060287
      px      :     0.016484
      py      :     0.026527
 17 C s       :     2.757902  s :     2.757902
      pz      :     0.989949  p :     2.920828
      px      :     0.901416
      py      :     1.029463
      dz2     :     0.118729  d :     0.392290
      dxz     :     0.027271
      dyz     :     0.093316
      dx2y2   :     0.075869
      dxy     :     0.077105
      f0      :     0.004000  f :     0.043040
      f+1     :     0.002280
      f-1     :     0.012470
      f+2     :     0.007015
      f-2     :     0.007140
      f+3     :     0.005493
      f-3     :     0.004643
 18 H s       :     0.777642  s :     0.777642
      pz      :     0.036284  p :     0.060586
      px      :     0.013442
      py      :     0.010860
 19 C s       :     2.697755  s :     2.697755
      pz      :     1.000033  p :     2.885479
      px      :     0.958776
      py      :     0.926670
      dz2     :     0.122253  d :     0.718773
      dxz     :     0.147592
      dyz     :     0.160969
      dx2y2   :     0.111807
      dxy     :     0.176152
      f0      :     0.010604  f :     0.086378
      f+1     :     0.012223
      f-1     :     0.012709
      f+2     :     0.013376
      f-2     :     0.011218
      f+3     :     0.012659
      f-3     :     0.013588
 20 C s       :     2.827094  s :     2.827094
      pz      :     1.056715  p :     3.157936
      px      :     1.054510
      py      :     1.046711
      dz2     :     0.034059  d :     0.257174
      dxz     :     0.068753
      dyz     :     0.053177
      dx2y2   :     0.030652
      dxy     :     0.070533
      f0      :     0.002738  f :     0.024150
      f+1     :     0.003092
      f-1     :     0.004424
      f+2     :     0.002591
      f-2     :     0.003900
      f+3     :     0.003768
      f-3     :     0.003636
 21 H s       :     0.809182  s :     0.809182
      pz      :     0.023115  p :     0.064580
      px      :     0.024452
      py      :     0.017013
 22 H s       :     0.803688  s :     0.803688
      pz      :     0.016253  p :     0.062417
      px      :     0.021037
      py      :     0.025127
 23 H s       :     0.807817  s :     0.807817
      pz      :     0.026763  p :     0.062469
      px      :     0.018264
      py      :     0.017443
 24 C s       :     2.827176  s :     2.827176
      pz      :     1.037027  p :     3.156818
      px      :     1.057569
      py      :     1.062222
      dz2     :     0.041372  d :     0.257472
      dxz     :     0.072718
      dyz     :     0.062175
      dx2y2   :     0.015650
      dxy     :     0.065558
      f0      :     0.004979  f :     0.024149
      f+1     :     0.003075
      f-1     :     0.003051
      f+2     :     0.004208
      f-2     :     0.003897
      f+3     :     0.002802
      f-3     :     0.002137
 25 H s       :     0.803462  s :     0.803462
      pz      :     0.015671  p :     0.062419
      px      :     0.021377
      py      :     0.025371
 26 H s       :     0.809492  s :     0.809492
      pz      :     0.022496  p :     0.064268
      px      :     0.024620
      py      :     0.017152
 27 H s       :     0.808005  s :     0.808005
      pz      :     0.018211  p :     0.062414
      px      :     0.020609
      py      :     0.023593
 28 C s       :     2.827739  s :     2.827739
      pz      :     1.046093  p :     3.153475
      px      :     1.043254
      py      :     1.064128
      dz2     :     0.046322  d :     0.260054
      dxz     :     0.058376
      dyz     :     0.059395
      dx2y2   :     0.019192
      dxy     :     0.076769
      f0      :     0.003738  f :     0.024493
      f+1     :     0.004803
      f-1     :     0.002459
      f+2     :     0.003212
      f-2     :     0.004090
      f+3     :     0.003786
      f-3     :     0.002405
 29 H s       :     0.805637  s :     0.805637
      pz      :     0.027093  p :     0.062595
      px      :     0.017704
      py      :     0.017798
 30 H s       :     0.801195  s :     0.801195
      pz      :     0.015893  p :     0.062537
      px      :     0.020932
      py      :     0.025713
 31 H s       :     0.805777  s :     0.805777
      pz      :     0.018140  p :     0.062592
      px      :     0.020755
      py      :     0.023697
 32 C s       :     2.694698  s :     2.694698
      pz      :     0.881519  p :     2.790800
      px      :     0.937733
      py      :     0.971548
      dz2     :     0.153499  d :     0.586498
      dxz     :     0.119868
      dyz     :     0.152183
      dx2y2   :     0.085318
      dxy     :     0.075630
      f0      :     0.018036  f :     0.072248
      f+1     :     0.009877
      f-1     :     0.011724
      f+2     :     0.009244
      f-2     :     0.013678
      f+3     :     0.005158
      f-3     :     0.004532
 33 C s       :     2.705972  s :     2.705972
      pz      :     0.987332  p :     2.800598
      px      :     0.897882
      py      :     0.915383
      dz2     :     0.121029  d :     0.496820
      dxz     :     0.100542
      dyz     :     0.117484
      dx2y2   :     0.088447
      dxy     :     0.069319
      f0      :     0.010674  f :     0.053767
      f+1     :     0.007486
      f-1     :     0.010237
      f+2     :     0.005143
      f-2     :     0.008223
      f+3     :     0.005841
      f-3     :     0.006162
 34 C s       :     2.750770  s :     2.750770
      pz      :     1.038660  p :     2.920285
      px      :     0.930210
      py      :     0.951415
      dz2     :     0.135402  d :     0.392937
      dxz     :     0.087007
      dyz     :     0.097450
      dx2y2   :     0.018600
      dxy     :     0.054478
      f0      :     0.010842  f :     0.042729
      f+1     :     0.006138
      f-1     :     0.008770
      f+2     :     0.006482
      f-2     :     0.006562
      f+3     :     0.002160
      f-3     :     0.001775
 35 H s       :     0.776236  s :     0.776236
      pz      :     0.011770  p :     0.061552
      px      :     0.023980
      py      :     0.025802
 36 C s       :     2.762366  s :     2.762366
      pz      :     1.002422  p :     2.944166
      px      :     0.957061
      py      :     0.984684
      dz2     :     0.101120  d :     0.397640
      dxz     :     0.078854
      dyz     :     0.078026
      dx2y2   :     0.075029
      dxy     :     0.064611
      f0      :     0.008722  f :     0.044192
      f+1     :     0.005122
      f-1     :     0.006491
      f+2     :     0.005057
      f-2     :     0.008729
      f+3     :     0.005414
      f-3     :     0.004657
 37 H s       :     0.783722  s :     0.783722
      pz      :     0.032467  p :     0.060134
      px      :     0.015098
      py      :     0.012569
 38 C s       :     2.761924  s :     2.761924
      pz      :     1.025833  p :     2.948893
      px      :     0.958760
      py      :     0.964300
      dz2     :     0.083228  d :     0.395281
      dxz     :     0.094023
      dyz     :     0.113705
      dx2y2   :     0.055642
      dxy     :     0.048684
      f0      :     0.010552  f :     0.044502
      f+1     :     0.007115
      f-1     :     0.008000
      f+2     :     0.001702
      f-2     :     0.007395
      f+3     :     0.004822
      f-3     :     0.004915
 39 H s       :     0.783315  s :     0.783315
      pz      :     0.025054  p :     0.060405
      px      :     0.015295
      py      :     0.020056
 40 C s       :     2.757312  s :     2.757312
      pz      :     1.051296  p :     2.926473
      px      :     0.933589
      py      :     0.941588
      dz2     :     0.127762  d :     0.393187
      dxz     :     0.094032
      dyz     :     0.104083
      dx2y2   :     0.017868
      dxy     :     0.049441
      f0      :     0.010982  f :     0.043542
      f+1     :     0.006386
      f-1     :     0.008405
      f+2     :     0.007367
      f-2     :     0.006679
      f+3     :     0.002139
      f-3     :     0.001585
 41 H s       :     0.775796  s :     0.775796
      pz      :     0.011893  p :     0.062065
      px      :     0.023365
      py      :     0.026807
 42 C s       :     2.684810  s :     2.684810
      pz      :     0.976343  p :     2.918704
      px      :     0.981410
      py      :     0.960950
      dz2     :     0.133125  d :     0.635934
      dxz     :     0.121529
      dyz     :     0.134231
      dx2y2   :     0.138349
      dxy     :     0.108700
      f0      :     0.010902  f :     0.068535
      f+1     :     0.007793
      f-1     :     0.012126
      f+2     :     0.010803
      f-2     :     0.007654
      f+3     :     0.008882
      f-3     :     0.010374
 43 C s       :     2.825559  s :     2.825559
      pz      :     1.062802  p :     3.140797
      px      :     1.069560
      py      :     1.008434
      dz2     :     0.051950  d :     0.268110
      dxz     :     0.025215
      dyz     :     0.072951
      dx2y2   :     0.064767
      dxy     :     0.053227
      f0      :     0.001977  f :     0.024128
      f+1     :     0.002878
      f-1     :     0.004279
      f+2     :     0.002812
      f-2     :     0.003709
      f+3     :     0.005445
      f-3     :     0.003029
 44 H s       :     0.809965  s :     0.809965
      pz      :     0.032603  p :     0.063868
      px      :     0.017616
      py      :     0.013649
 45 H s       :     0.806941  s :     0.806941
      pz      :     0.023157  p :     0.062215
      px      :     0.016768
      py      :     0.022291
 46 H s       :     0.808418  s :     0.808418
      pz      :     0.013665  p :     0.062332
      px      :     0.035513
      py      :     0.013155
 47 C s       :     2.815623  s :     2.815623
      pz      :     1.017818  p :     3.142343
      px      :     1.061361
      py      :     1.063163
      dz2     :     0.055802  d :     0.272074
      dxz     :     0.047853
      dyz     :     0.092356
      dx2y2   :     0.057545
      dxy     :     0.018518
      f0      :     0.005888  f :     0.024772
      f+1     :     0.005182
      f-1     :     0.003483
      f+2     :     0.002507
      f-2     :     0.004364
      f+3     :     0.002464
      f-3     :     0.000884
 48 H s       :     0.796831  s :     0.796831
      pz      :     0.013057  p :     0.066337
      px      :     0.038925
      py      :     0.014355
 49 H s       :     0.804560  s :     0.804560
      pz      :     0.017893  p :     0.061974
      px      :     0.017631
      py      :     0.026450
 50 H s       :     0.803599  s :     0.803599
      pz      :     0.018583  p :     0.065025
      px      :     0.015259
      py      :     0.031183
 51 C s       :     2.822581  s :     2.822581
      pz      :     1.067474  p :     3.141788
      px      :     1.005360
      py      :     1.068954
      dz2     :     0.032004  d :     0.266216
      dxz     :     0.082080
      dyz     :     0.031751
      dx2y2   :     0.057412
      dxy     :     0.062969
      f0      :     0.003155  f :     0.024206
      f+1     :     0.003811
      f-1     :     0.001229
      f+2     :     0.003919
      f-2     :     0.002634
      f+3     :     0.003864
      f-3     :     0.005593
 52 H s       :     0.803279  s :     0.803279
      pz      :     0.016522  p :     0.064009
      px      :     0.013680
      py      :     0.033808
 53 H s       :     0.806603  s :     0.806603
      pz      :     0.022823  p :     0.062100
      px      :     0.015850
      py      :     0.023427
 54 H s       :     0.808599  s :     0.808599
      pz      :     0.032055  p :     0.063120
      px      :     0.016925
      py      :     0.014139
 55 C s       :     2.721256  s :     2.721256
      pz      :     0.910331  p :     2.644662
      px      :     0.946782
      py      :     0.787550
      dz2     :     0.235989  d :     0.885167
      dxz     :     0.244813
      dyz     :     0.177353
      dx2y2   :     0.126266
      dxy     :     0.100746
      f0      :     0.027277  f :     0.134186
      f+1     :     0.025394
      f-1     :     0.021471
      f+2     :     0.024500
      f-2     :     0.017608
      f+3     :     0.008979
      f-3     :     0.008957
 56 C s       :     2.703265  s :     2.703265
      pz      :     1.028808  p :     2.868252
      px      :     0.954148
      py      :     0.885296
      dz2     :     0.138411  d :     0.497609
      dxz     :     0.137117
      dyz     :     0.079152
      dx2y2   :     0.077683
      dxy     :     0.065245
      f0      :     0.011262  f :     0.056249
      f+1     :     0.011014
      f-1     :     0.005362
      f+2     :     0.009295
      f-2     :     0.009060
      f+3     :     0.005281
      f-3     :     0.004976
 57 C s       :     2.755767  s :     2.755767
      pz      :     0.985121  p :     2.904036
      px      :     1.027002
      py      :     0.891913
      dz2     :     0.074996  d :     0.390533
      dxz     :     0.145880
      dyz     :     0.042939
      dx2y2   :     0.062393
      dxy     :     0.064325
      f0      :     0.009244  f :     0.043290
      f+1     :     0.006765
      f-1     :     0.005204
      f+2     :     0.006770
      f-2     :     0.004598
      f+3     :     0.005212
      f-3     :     0.005499
 58 H s       :     0.769223  s :     0.769223
      pz      :     0.026936  p :     0.063570
      px      :     0.023275
      py      :     0.013358
 59 C s       :     2.763719  s :     2.763719
      pz      :     0.990730  p :     2.945699
      px      :     1.052158
      py      :     0.902810
      dz2     :     0.084502  d :     0.389616
      dxz     :     0.118225
      dyz     :     0.043059
      dx2y2   :     0.070768
      dxy     :     0.073062
      f0      :     0.007620  f :     0.043295
      f+1     :     0.007672
      f-1     :     0.003685
      f+2     :     0.006954
      f-2     :     0.006083
      f+3     :     0.006414
      f-3     :     0.004866
 60 H s       :     0.782216  s :     0.782216
      pz      :     0.030228  p :     0.060375
      px      :     0.013051
      py      :     0.017096
 61 C s       :     2.765886  s :     2.765886
      pz      :     1.046219  p :     2.934959
      px      :     0.995935
      py      :     0.892805
      dz2     :     0.128446  d :     0.392056
      dxz     :     0.098109
      dyz     :     0.073677
      dx2y2   :     0.055797
      dxy     :     0.036026
      f0      :     0.008866  f :     0.043395
      f+1     :     0.009186
      f-1     :     0.005076
      f+2     :     0.007319
      f-2     :     0.007709
      f+3     :     0.002761
      f-3     :     0.002478
 62 H s       :     0.782951  s :     0.782951
      pz      :     0.011403  p :     0.060254
      px      :     0.034761
      py      :     0.014089
 63 C s       :     2.763872  s :     2.763872
      pz      :     1.007730  p :     2.947407
      px      :     1.030969
      py      :     0.908708
      dz2     :     0.076097  d :     0.389531
      dxz     :     0.150467
      dyz     :     0.041679
      dx2y2   :     0.059424
      dxy     :     0.061864
      f0      :     0.009345  f :     0.043422
      f+1     :     0.007008
      f-1     :     0.005148
      f+2     :     0.006826
      f-2     :     0.004461
      f+3     :     0.005172
      f-3     :     0.005462
 64 H s       :     0.782406  s :     0.782406
      pz      :     0.025543  p :     0.060391
      px      :     0.021574
      py      :     0.013274
 65 C s       :     2.756984  s :     2.756984
      pz      :     0.983794  p :     2.913330
      px      :     1.045035
      py      :     0.884501
      dz2     :     0.083437  d :     0.391181
      dxz     :     0.122717
      dyz     :     0.042062
      dx2y2   :     0.067460
      dxy     :     0.075505
      f0      :     0.007668  f :     0.043453
      f+1     :     0.007889
      f-1     :     0.003527
      f+2     :     0.007075
      f-2     :     0.006278
      f+3     :     0.006173
      f-3     :     0.004843
 66 H s       :     0.776865  s :     0.776865
      pz      :     0.030880  p :     0.061267
      px      :     0.013752
      py      :     0.016635


                      *****************************
                      * MAYER POPULATION ANALYSIS *
                      *****************************

  NA   - Mulliken gross atomic population
  ZA   - Total nuclear charge
  QA   - Mulliken gross atomic charge
  VA   - Mayer's total valence
  BVA  - Mayer's bonded valence
  FA   - Mayer's free valence

  ATOM       NA         ZA         QA         VA         BVA        FA
  0 O      8.5508     8.0000    -0.5508     1.9536     1.9536    -0.0000
  1 O      8.5039     8.0000    -0.5039     1.9886     1.9886    -0.0000
  2 N      7.1890     7.0000    -0.1890     3.2479     3.2479     0.0000
  3 H      0.7214     1.0000     0.2786     0.9232     0.9232    -0.0000
  4 N      6.8367     7.0000     0.1633     3.0547     3.0547    -0.0000
  5 C      5.7628     6.0000     0.2372     4.2094     4.2094    -0.0000
  6 C      5.7198     6.0000     0.2802     3.6003     3.6003    -0.0000
  7 H      0.8501     1.0000     0.1499     0.9887     0.9887    -0.0000
  8 C      6.0934     6.0000    -0.0934     3.7440     3.7440    -0.0000
  9 C      6.2283     6.0000    -0.2283     3.8664     3.8664     0.0000
 10 H      0.8353     1.0000     0.1647     0.9965     0.9965     0.0000
 11 C      6.1208     6.0000    -0.1208     3.8788     3.8788    -0.0000
 12 H      0.8421     1.0000     0.1579     0.9607     0.9607    -0.0000
 13 C      6.1618     6.0000    -0.1618     3.8992     3.8992    -0.0000
 14 H      0.8412     1.0000     0.1588     0.9604     0.9604    -0.0000
 15 C      6.1523     6.0000    -0.1523     3.8852     3.8852    -0.0000
 16 H      0.8423     1.0000     0.1577     0.9617     0.9617    -0.0000
 17 C      6.2612     6.0000    -0.2612     3.9971     3.9971    -0.0000
 18 H      0.8446     1.0000     0.1554     0.9664     0.9664    -0.0000
 19 C      5.8768     6.0000     0.1232     3.9400     3.9400     0.0000
 20 C      6.4172     6.0000    -0.4172     3.8417     3.8417     0.0000
 21 H      0.8592     1.0000     0.1408     0.9928     0.9928     0.0000
 22 H      0.8564     1.0000     0.1436     0.9711     0.9711    -0.0000
 23 H      0.8646     1.0000     0.1354     0.9803     0.9803     0.0000
 24 C      6.4160     6.0000    -0.4160     3.8343     3.8343     0.0000
 25 H      0.8561     1.0000     0.1439     0.9716     0.9716    -0.0000
 26 H      0.8586     1.0000     0.1414     0.9888     0.9888     0.0000
 27 H      0.8651     1.0000     0.1349     0.9804     0.9804     0.0000
 28 C      6.4361     6.0000    -0.4361     3.8508     3.8508    -0.0000
 29 H      0.8500     1.0000     0.1500     0.9714     0.9714    -0.0000
 30 H      0.8499     1.0000     0.1501     0.9739     0.9739    -0.0000
 31 H      0.8520     1.0000     0.1480     0.9721     0.9721     0.0000
 32 C      6.0480     6.0000    -0.0480     3.8684     3.8684    -0.0000
 33 C      6.0131     6.0000    -0.0131     3.7156     3.7156    -0.0000
 34 C      6.1987     6.0000    -0.1987     3.8400     3.8400     0.0000
 35 H      0.8343     1.0000     0.1657     0.9655     0.9655     0.0000
 36 C      6.2015     6.0000    -0.2015     3.9306     3.9306     0.0000
 37 H      0.8452     1.0000     0.1548     0.9628     0.9628    -0.0000
 38 C      6.1267     6.0000    -0.1267     3.7946     3.7946     0.0000
 39 H      0.8436     1.0000     0.1564     0.9624     0.9624     0.0000
 40 C      6.2021     6.0000    -0.2021     3.9307     3.9307     0.0000
 41 H      0.8662     1.0000     0.1338     1.0119     1.0119     0.0000
 42 C      5.8661     6.0000     0.1339     3.8433     3.8433     0.0000
 43 C      6.4309     6.0000    -0.4309     3.8455     3.8455    -0.0000
 44 H      0.8586     1.0000     0.1414     0.9723     0.9723    -0.0000
 45 H      0.8583     1.0000     0.1417     0.9718     0.9718     0.0000
 46 H      0.8589     1.0000     0.1411     0.9728     0.9728     0.0000
 47 C      6.4383     6.0000    -0.4383     3.9587     3.9587    -0.0000
 48 H      0.8593     1.0000     0.1407     0.9753     0.9753    -0.0000
 49 H      0.8593     1.0000     0.1407     0.9750     0.9750    -0.0000
 50 H      0.8754     1.0000     0.1246     0.9912     0.9912    -0.0000
 51 C      6.4377     6.0000    -0.4377     3.8871     3.8871    -0.0000
 52 H      0.8499     1.0000     0.1501     0.9672     0.9672    -0.0000
 53 H      0.8628     1.0000     0.1372     0.9719     0.9719    -0.0000
 54 H      0.8608     1.0000     0.1392     0.9729     0.9729    -0.0000
 55 C      5.6993     6.0000     0.3007     3.9915     3.9915    -0.0000
 56 C      5.8859     6.0000     0.1141     3.6683     3.6683    -0.0000
 57 C      6.2133     6.0000    -0.2133     3.9288     3.9288     0.0000
 58 H      0.8361     1.0000     0.1639     0.9590     0.9590     0.0000
 59 C      6.1767     6.0000    -0.1767     3.8979     3.8979     0.0000
 60 H      0.8416     1.0000     0.1584     0.9625     0.9625     0.0000
 61 C      6.1294     6.0000    -0.1294     3.8751     3.8751     0.0000
 62 H      0.8392     1.0000     0.1608     0.9593     0.9593    -0.0000
 63 C      6.1677     6.0000    -0.1677     3.8996     3.8996    -0.0000
 64 H      0.8422     1.0000     0.1578     0.9633     0.9633    -0.0000
 65 C      6.2143     6.0000    -0.2143     3.9231     3.9231    -0.0000
 66 H      0.8430     1.0000     0.1570     0.9863     0.9863    -0.0000

  Mayer bond orders larger than 0.100000
B(  0-O ,  5-C ) :   1.7563 B(  1-O , 55-C ) :   1.7707 B(  2-N ,  3-H ) :   0.8837 
B(  2-N ,  5-C ) :   1.4043 B(  2-N , 19-C ) :   0.9044 B(  4-N ,  6-C ) :   0.8642 
B(  4-N , 32-C ) :   0.8986 B(  4-N , 55-C ) :   1.2471 B(  5-C ,  6-C ) :   0.8942 
B(  6-C ,  7-H ) :   0.9128 B(  6-C ,  8-C ) :   0.8711 B(  8-C ,  9-C ) :   1.3035 
B(  8-C , 17-C ) :   1.3897 B(  9-C , 10-H ) :   0.9634 B(  9-C , 11-C ) :   1.4181 
B( 11-C , 12-H ) :   0.9738 B( 11-C , 13-C ) :   1.3815 B( 13-C , 14-H ) :   0.9712 
B( 13-C , 15-C ) :   1.3903 B( 15-C , 16-H ) :   0.9763 B( 15-C , 17-C ) :   1.4157 
B( 17-C , 18-H ) :   0.9827 B( 19-C , 20-C ) :   0.9791 B( 19-C , 24-C ) :   0.9735 
B( 19-C , 28-C ) :   0.9611 B( 20-C , 21-H ) :   0.9625 B( 20-C , 22-H ) :   0.9616 
B( 20-C , 23-H ) :   0.9653 B( 24-C , 25-H ) :   0.9627 B( 24-C , 26-H ) :   0.9632 
B( 24-C , 27-H ) :   0.9656 B( 28-C , 29-H ) :   0.9660 B( 28-C , 30-H ) :   0.9657 
B( 28-C , 31-H ) :   0.9644 B( 32-C , 33-C ) :   1.3744 B( 32-C , 40-C ) :   1.4651 
B( 33-C , 34-C ) :   1.2632 B( 33-C , 42-C ) :   0.9707 B( 34-C , 35-H ) :   0.9638 
B( 34-C , 36-C ) :   1.4629 B( 36-C , 37-H ) :   0.9807 B( 36-C , 38-C ) :   1.3224 
B( 38-C , 39-H ) :   0.9806 B( 38-C , 40-C ) :   1.4000 B( 40-C , 41-H ) :   0.9781 
B( 42-C , 43-C ) :   0.9407 B( 42-C , 47-C ) :   0.9785 B( 42-C , 51-C ) :   0.9499 
B( 43-C , 44-H ) :   0.9589 B( 43-C , 45-H ) :   0.9633 B( 43-C , 46-H ) :   0.9715 
B( 47-C , 48-H ) :   0.9703 B( 47-C , 49-H ) :   0.9670 B( 47-C , 50-H ) :   0.9553 
B( 51-C , 52-H ) :   0.9765 B( 51-C , 53-H ) :   0.9602 B( 51-C , 54-H ) :   0.9585 
B( 55-C , 56-C ) :   0.9481 B( 56-C , 57-C ) :   1.3471 B( 56-C , 65-C ) :   1.3373 
B( 57-C , 58-H ) :   0.9727 B( 57-C , 59-C ) :   1.4191 B( 59-C , 60-H ) :   0.9752 
B( 59-C , 61-C ) :   1.3837 B( 61-C , 62-H ) :   0.9690 B( 61-C , 63-C ) :   1.3799 
B( 63-C , 64-H ) :   0.9764 B( 63-C , 65-C ) :   1.4257 B( 65-C , 66-H ) :   0.9691 


-------
TIMINGS
-------

Total SCF time: 0 days 0 hours 5 min 50 sec 

Total time                  ....     350.202 sec
Sum of individual times     ....     334.937 sec  ( 95.6%)

Fock matrix formation       ....     297.408 sec  ( 84.9%)
  Split-RI-J                ....      22.543 sec  (  7.6% of F)
  Chain of spheres X        ....     181.243 sec  ( 60.9% of F)
  XC integration            ....      30.615 sec  ( 10.3% of F)
    Basis function eval.    ....       2.505 sec  (  8.2% of XC)
    Density eval.           ....       6.710 sec  ( 21.9% of XC)
    XC-Functional eval.     ....       0.211 sec  (  0.7% of XC)
    XC-Potential eval.      ....       3.973 sec  ( 13.0% of XC)
Diagonalization             ....       5.133 sec  (  1.5%)
Density matrix formation    ....       1.040 sec  (  0.3%)
Population analysis         ....       1.302 sec  (  0.4%)
Initial guess               ....       4.391 sec  (  1.3%)
Orbital Transformation      ....       0.000 sec  (  0.0%)
Orbital Orthonormalization  ....       0.000 sec  (  0.0%)
DIIS solution               ....       8.667 sec  (  2.5%)
SOSCF solution              ....       4.457 sec  (  1.3%)
Grid generation             ....      12.539 sec  (  3.6%)

Maximum memory used throughout the entire SCF-calculation: 399.7 MB
[1710417335.101385] [node007:3721583:0]          mpool.c:43   UCX  WARN  object 0x13db6d00 was not returned to mpool ucp_requests
[1710417335.101402] [node007:3721583:0]          mpool.c:43   UCX  WARN  object 0x13db7080 was not returned to mpool ucp_requests
[1710417335.101406] [node007:3721583:0]          mpool.c:43   UCX  WARN  object 0x13db7240 was not returned to mpool ucp_requests
[1710417335.101410] [node007:3721583:0]          mpool.c:43   UCX  WARN  object 0x13db75c0 was not returned to mpool ucp_requests
[1710417335.101413] [node007:3721583:0]          mpool.c:43   UCX  WARN  object 0x13db7780 was not returned to mpool ucp_requests
[1710417335.101416] [node007:3721583:0]          mpool.c:43   UCX  WARN  object 0x13db7940 was not returned to mpool ucp_requests
[1710417335.101419] [node007:3721583:0]          mpool.c:43   UCX  WARN  object 0x13db7cc0 was not returned to mpool ucp_requests
[1710417335.101421] [node007:3721583:0]          mpool.c:43   UCX  WARN  object 0x13db7e80 was not returned to mpool ucp_requests
[1710417335.105854] [node007:3721586:0]          mpool.c:43   UCX  WARN  object 0x12b03e00 was not returned to mpool ucp_requests
[1710417335.105867] [node007:3721586:0]          mpool.c:43   UCX  WARN  object 0x12b04500 was not returned to mpool ucp_requests
[1710417335.105873] [node007:3721586:0]          mpool.c:43   UCX  WARN  object 0x12b046c0 was not returned to mpool ucp_requests
[1710417335.105876] [node007:3721586:0]          mpool.c:43   UCX  WARN  object 0x12b04880 was not returned to mpool ucp_requests
[1710417335.105880] [node007:3721586:0]          mpool.c:43   UCX  WARN  object 0x12b04c00 was not returned to mpool ucp_requests
[1710417335.105883] [node007:3721586:0]          mpool.c:43   UCX  WARN  object 0x12b04dc0 was not returned to mpool ucp_requests
[1710417335.105886] [node007:3721586:0]          mpool.c:43   UCX  WARN  object 0x12b04f80 was not returned to mpool ucp_requests
[1710417335.107012] [node007:3721572:0]          mpool.c:43   UCX  WARN  object 0x12a62440 was not returned to mpool ucp_requests
[1710417335.107025] [node007:3721572:0]          mpool.c:43   UCX  WARN  object 0x12a62600 was not returned to mpool ucp_requests
[1710417335.107029] [node007:3721572:0]          mpool.c:43   UCX  WARN  object 0x12a627c0 was not returned to mpool ucp_requests
[1710417335.107031] [node007:3721572:0]          mpool.c:43   UCX  WARN  object 0x12a62980 was not returned to mpool ucp_requests
[1710417335.107034] [node007:3721572:0]          mpool.c:43   UCX  WARN  object 0x12a62b40 was not returned to mpool ucp_requests
[1710417335.107036] [node007:3721572:0]          mpool.c:43   UCX  WARN  object 0x12a62d00 was not returned to mpool ucp_requests
[1710417335.107040] [node007:3721572:0]          mpool.c:43   UCX  WARN  object 0x12a62ec0 was not returned to mpool ucp_requests
[1710417335.107042] [node007:3721572:0]          mpool.c:43   UCX  WARN  object 0x12a63080 was not returned to mpool ucp_requests
[1710417335.109349] [node007:3721576:0]          mpool.c:43   UCX  WARN  object 0x145fc4c0 was not returned to mpool ucp_requests
[1710417335.109366] [node007:3721576:0]          mpool.c:43   UCX  WARN  object 0x145fc680 was not returned to mpool ucp_requests
[1710417335.109370] [node007:3721576:0]          mpool.c:43   UCX  WARN  object 0x145fc840 was not returned to mpool ucp_requests
[1710417335.109373] [node007:3721576:0]          mpool.c:43   UCX  WARN  object 0x145fca00 was not returned to mpool ucp_requests
[1710417335.109377] [node007:3721576:0]          mpool.c:43   UCX  WARN  object 0x145fcbc0 was not returned to mpool ucp_requests
[1710417335.109380] [node007:3721576:0]          mpool.c:43   UCX  WARN  object 0x145fcd80 was not returned to mpool ucp_requests
[1710417335.109382] [node007:3721576:0]          mpool.c:43   UCX  WARN  object 0x145fcf40 was not returned to mpool ucp_requests
[1710417335.109386] [node007:3721576:0]          mpool.c:43   UCX  WARN  object 0x145fd100 was not returned to mpool ucp_requests
[1710417335.109255] [node007:3721585:0]          mpool.c:43   UCX  WARN  object 0x13596c40 was not returned to mpool ucp_requests
[1710417335.109266] [node007:3721585:0]          mpool.c:43   UCX  WARN  object 0x13597500 was not returned to mpool ucp_requests
[1710417335.109269] [node007:3721585:0]          mpool.c:43   UCX  WARN  object 0x13597880 was not returned to mpool ucp_requests
[1710417335.109271] [node007:3721585:0]          mpool.c:43   UCX  WARN  object 0x13597a40 was not returned to mpool ucp_requests
[1710417335.109273] [node007:3721585:0]          mpool.c:43   UCX  WARN  object 0x13597c00 was not returned to mpool ucp_requests
[1710417335.109276] [node007:3721585:0]          mpool.c:43   UCX  WARN  object 0x13597dc0 was not returned to mpool ucp_requests
[1710417335.109278] [node007:3721585:0]          mpool.c:43   UCX  WARN  object 0x13597f80 was not returned to mpool ucp_requests
[1710417335.111235] [node007:3721573:0]          mpool.c:43   UCX  WARN  object 0x12f11540 was not returned to mpool ucp_requests
[1710417335.111246] [node007:3721573:0]          mpool.c:43   UCX  WARN  object 0x12f11700 was not returned to mpool ucp_requests
[1710417335.111249] [node007:3721573:0]          mpool.c:43   UCX  WARN  object 0x12f118c0 was not returned to mpool ucp_requests
[1710417335.111251] [node007:3721573:0]          mpool.c:43   UCX  WARN  object 0x12f11a80 was not returned to mpool ucp_requests
[1710417335.111253] [node007:3721573:0]          mpool.c:43   UCX  WARN  object 0x12f11c40 was not returned to mpool ucp_requests
[1710417335.111255] [node007:3721573:0]          mpool.c:43   UCX  WARN  object 0x12f11e00 was not returned to mpool ucp_requests
[1710417335.111257] [node007:3721573:0]          mpool.c:43   UCX  WARN  object 0x12f11fc0 was not returned to mpool ucp_requests
[1710417335.111259] [node007:3721573:0]          mpool.c:43   UCX  WARN  object 0x12f12180 was not returned to mpool ucp_requests
[1710417335.113504] [node007:3721580:0]          mpool.c:43   UCX  WARN  object 0x138a1180 was not returned to mpool ucp_requests
[1710417335.113515] [node007:3721580:0]          mpool.c:43   UCX  WARN  object 0x138a1340 was not returned to mpool ucp_requests
[1710417335.113519] [node007:3721580:0]          mpool.c:43   UCX  WARN  object 0x138a1500 was not returned to mpool ucp_requests
[1710417335.113522] [node007:3721580:0]          mpool.c:43   UCX  WARN  object 0x138a16c0 was not returned to mpool ucp_requests
[1710417335.113525] [node007:3721580:0]          mpool.c:43   UCX  WARN  object 0x138a1880 was not returned to mpool ucp_requests
[1710417335.113528] [node007:3721580:0]          mpool.c:43   UCX  WARN  object 0x138a1a40 was not returned to mpool ucp_requests
[1710417335.113531] [node007:3721580:0]          mpool.c:43   UCX  WARN  object 0x138a1c00 was not returned to mpool ucp_requests
[1710417335.113535] [node007:3721580:0]          mpool.c:43   UCX  WARN  object 0x138a1dc0 was not returned to mpool ucp_requests
[1710417335.113537] [node007:3721580:0]          mpool.c:43   UCX  WARN  object 0x138a1f80 was not returned to mpool ucp_requests
[1710417335.117460] [node007:3721579:0]          mpool.c:43   UCX  WARN  object 0x1361a340 was not returned to mpool ucp_requests
[1710417335.117470] [node007:3721579:0]          mpool.c:43   UCX  WARN  object 0x1361a500 was not returned to mpool ucp_requests
[1710417335.117475] [node007:3721579:0]          mpool.c:43   UCX  WARN  object 0x1361a6c0 was not returned to mpool ucp_requests
[1710417335.117478] [node007:3721579:0]          mpool.c:43   UCX  WARN  object 0x1361a880 was not returned to mpool ucp_requests
[1710417335.117481] [node007:3721579:0]          mpool.c:43   UCX  WARN  object 0x1361aa40 was not returned to mpool ucp_requests
[1710417335.117485] [node007:3721579:0]          mpool.c:43   UCX  WARN  object 0x1361ac00 was not returned to mpool ucp_requests
[1710417335.117487] [node007:3721579:0]          mpool.c:43   UCX  WARN  object 0x1361adc0 was not returned to mpool ucp_requests
[1710417335.117491] [node007:3721579:0]          mpool.c:43   UCX  WARN  object 0x1361af80 was not returned to mpool ucp_requests
[1710417335.119031] [node007:3721581:0]          mpool.c:43   UCX  WARN  object 0x13795100 was not returned to mpool ucp_requests
[1710417335.119042] [node007:3721581:0]          mpool.c:43   UCX  WARN  object 0x137952c0 was not returned to mpool ucp_requests
[1710417335.119046] [node007:3721581:0]          mpool.c:43   UCX  WARN  object 0x13795480 was not returned to mpool ucp_requests
[1710417335.119049] [node007:3721581:0]          mpool.c:43   UCX  WARN  object 0x13795640 was not returned to mpool ucp_requests
[1710417335.119052] [node007:3721581:0]          mpool.c:43   UCX  WARN  object 0x13795800 was not returned to mpool ucp_requests
[1710417335.119055] [node007:3721581:0]          mpool.c:43   UCX  WARN  object 0x137959c0 was not returned to mpool ucp_requests
[1710417335.119059] [node007:3721581:0]          mpool.c:43   UCX  WARN  object 0x13795b80 was not returned to mpool ucp_requests
[1710417335.119063] [node007:3721581:0]          mpool.c:43   UCX  WARN  object 0x13795d40 was not returned to mpool ucp_requests
[1710417335.119066] [node007:3721581:0]          mpool.c:43   UCX  WARN  object 0x13795f00 was not returned to mpool ucp_requests
[1710417335.123315] [node007:3721577:0]          mpool.c:43   UCX  WARN  object 0x137364c0 was not returned to mpool ucp_requests
[1710417335.123329] [node007:3721577:0]          mpool.c:43   UCX  WARN  object 0x13736680 was not returned to mpool ucp_requests
[1710417335.123334] [node007:3721577:0]          mpool.c:43   UCX  WARN  object 0x13736840 was not returned to mpool ucp_requests
[1710417335.123337] [node007:3721577:0]          mpool.c:43   UCX  WARN  object 0x13736a00 was not returned to mpool ucp_requests
[1710417335.123340] [node007:3721577:0]          mpool.c:43   UCX  WARN  object 0x13736bc0 was not returned to mpool ucp_requests
[1710417335.123343] [node007:3721577:0]          mpool.c:43   UCX  WARN  object 0x13736d80 was not returned to mpool ucp_requests
[1710417335.123346] [node007:3721577:0]          mpool.c:43   UCX  WARN  object 0x13736f40 was not returned to mpool ucp_requests
[1710417335.123349] [node007:3721577:0]          mpool.c:43   UCX  WARN  object 0x13737100 was not returned to mpool ucp_requests
[1710417335.124162] [node007:3721578:0]          mpool.c:43   UCX  WARN  object 0x14171240 was not returned to mpool ucp_requests
[1710417335.124172] [node007:3721578:0]          mpool.c:43   UCX  WARN  object 0x14171400 was not returned to mpool ucp_requests
[1710417335.124177] [node007:3721578:0]          mpool.c:43   UCX  WARN  object 0x141715c0 was not returned to mpool ucp_requests
[1710417335.124180] [node007:3721578:0]          mpool.c:43   UCX  WARN  object 0x14171780 was not returned to mpool ucp_requests
[1710417335.124184] [node007:3721578:0]          mpool.c:43   UCX  WARN  object 0x14171940 was not returned to mpool ucp_requests
[1710417335.124187] [node007:3721578:0]          mpool.c:43   UCX  WARN  object 0x14171b00 was not returned to mpool ucp_requests
[1710417335.124190] [node007:3721578:0]          mpool.c:43   UCX  WARN  object 0x14171cc0 was not returned to mpool ucp_requests
[1710417335.124194] [node007:3721578:0]          mpool.c:43   UCX  WARN  object 0x14171e80 was not returned to mpool ucp_requests
[1710417335.128085] [node007:3721574:0]          mpool.c:43   UCX  WARN  object 0x14914240 was not returned to mpool ucp_requests
[1710417335.128097] [node007:3721574:0]          mpool.c:43   UCX  WARN  object 0x14914400 was not returned to mpool ucp_requests
[1710417335.128101] [node007:3721574:0]          mpool.c:43   UCX  WARN  object 0x149145c0 was not returned to mpool ucp_requests
[1710417335.128104] [node007:3721574:0]          mpool.c:43   UCX  WARN  object 0x14914780 was not returned to mpool ucp_requests
[1710417335.128106] [node007:3721574:0]          mpool.c:43   UCX  WARN  object 0x14914940 was not returned to mpool ucp_requests
[1710417335.128109] [node007:3721574:0]          mpool.c:43   UCX  WARN  object 0x14914b00 was not returned to mpool ucp_requests
[1710417335.128111] [node007:3721574:0]          mpool.c:43   UCX  WARN  object 0x14914cc0 was not returned to mpool ucp_requests
[1710417335.128114] [node007:3721574:0]          mpool.c:43   UCX  WARN  object 0x14914e80 was not returned to mpool ucp_requests
[1710417335.127716] [node007:3721584:0]          mpool.c:43   UCX  WARN  object 0x12db2340 was not returned to mpool ucp_requests
[1710417335.127728] [node007:3721584:0]          mpool.c:43   UCX  WARN  object 0x12db2880 was not returned to mpool ucp_requests
[1710417335.127731] [node007:3721584:0]          mpool.c:43   UCX  WARN  object 0x12db2a40 was not returned to mpool ucp_requests
[1710417335.127733] [node007:3721584:0]          mpool.c:43   UCX  WARN  object 0x12db2c00 was not returned to mpool ucp_requests
[1710417335.127736] [node007:3721584:0]          mpool.c:43   UCX  WARN  object 0x12db2dc0 was not returned to mpool ucp_requests
[1710417335.127738] [node007:3721584:0]          mpool.c:43   UCX  WARN  object 0x12db2f80 was not returned to mpool ucp_requests
[1710417335.127740] [node007:3721584:0]          mpool.c:43   UCX  WARN  object 0x12db3140 was not returned to mpool ucp_requests
[1710417335.128231] [node007:3721587:0]          mpool.c:43   UCX  WARN  object 0x1365cfc0 was not returned to mpool ucp_requests
[1710417335.128245] [node007:3721587:0]          mpool.c:43   UCX  WARN  object 0x1365d500 was not returned to mpool ucp_requests
[1710417335.128248] [node007:3721587:0]          mpool.c:43   UCX  WARN  object 0x1365d6c0 was not returned to mpool ucp_requests
[1710417335.128250] [node007:3721587:0]          mpool.c:43   UCX  WARN  object 0x1365d880 was not returned to mpool ucp_requests
[1710417335.128252] [node007:3721587:0]          mpool.c:43   UCX  WARN  object 0x1365dc00 was not returned to mpool ucp_requests
[1710417335.128254] [node007:3721587:0]          mpool.c:43   UCX  WARN  object 0x1365ddc0 was not returned to mpool ucp_requests
[1710417335.128256] [node007:3721587:0]          mpool.c:43   UCX  WARN  object 0x1365df80 was not returned to mpool ucp_requests
[1710417335.128460] [node007:3721582:0]          mpool.c:43   UCX  WARN  object 0x1457e080 was not returned to mpool ucp_requests
[1710417335.128470] [node007:3721582:0]          mpool.c:43   UCX  WARN  object 0x1457e240 was not returned to mpool ucp_requests
[1710417335.128473] [node007:3721582:0]          mpool.c:43   UCX  WARN  object 0x1457e400 was not returned to mpool ucp_requests
[1710417335.128475] [node007:3721582:0]          mpool.c:43   UCX  WARN  object 0x1457e5c0 was not returned to mpool ucp_requests
[1710417335.128477] [node007:3721582:0]          mpool.c:43   UCX  WARN  object 0x1457e780 was not returned to mpool ucp_requests
[1710417335.128479] [node007:3721582:0]          mpool.c:43   UCX  WARN  object 0x1457e940 was not returned to mpool ucp_requests
[1710417335.128481] [node007:3721582:0]          mpool.c:43   UCX  WARN  object 0x1457eb00 was not returned to mpool ucp_requests
[1710417335.128484] [node007:3721582:0]          mpool.c:43   UCX  WARN  object 0x1457ecc0 was not returned to mpool ucp_requests
[1710417335.128486] [node007:3721582:0]          mpool.c:43   UCX  WARN  object 0x1457ee80 was not returned to mpool ucp_requests
[1710417335.128225] [node007:3721569:0]          mpool.c:43   UCX  WARN  object 0x13edc400 was not returned to mpool ucp_requests
[1710417335.128235] [node007:3721569:0]          mpool.c:43   UCX  WARN  object 0x13edc5c0 was not returned to mpool ucp_requests
[1710417335.128238] [node007:3721569:0]          mpool.c:43   UCX  WARN  object 0x13edc780 was not returned to mpool ucp_requests
[1710417335.128240] [node007:3721569:0]          mpool.c:43   UCX  WARN  object 0x13edc940 was not returned to mpool ucp_requests
[1710417335.128242] [node007:3721569:0]          mpool.c:43   UCX  WARN  object 0x13edcb00 was not returned to mpool ucp_requests
[1710417335.128244] [node007:3721569:0]          mpool.c:43   UCX  WARN  object 0x13edccc0 was not returned to mpool ucp_requests
[1710417335.128246] [node007:3721569:0]          mpool.c:43   UCX  WARN  object 0x13edce80 was not returned to mpool ucp_requests
[1710417335.128248] [node007:3721569:0]          mpool.c:43   UCX  WARN  object 0x13edd040 was not returned to mpool ucp_requests
[1710417335.128172] [node007:3721571:0]          mpool.c:43   UCX  WARN  object 0x13e3a300 was not returned to mpool ucp_requests
[1710417335.128181] [node007:3721571:0]          mpool.c:43   UCX  WARN  object 0x13e3a4c0 was not returned to mpool ucp_requests
[1710417335.128184] [node007:3721571:0]          mpool.c:43   UCX  WARN  object 0x13e3a680 was not returned to mpool ucp_requests
[1710417335.128186] [node007:3721571:0]          mpool.c:43   UCX  WARN  object 0x13e3a840 was not returned to mpool ucp_requests
[1710417335.128189] [node007:3721571:0]          mpool.c:43   UCX  WARN  object 0x13e3aa00 was not returned to mpool ucp_requests
[1710417335.128191] [node007:3721571:0]          mpool.c:43   UCX  WARN  object 0x13e3abc0 was not returned to mpool ucp_requests
[1710417335.128193] [node007:3721571:0]          mpool.c:43   UCX  WARN  object 0x13e3ad80 was not returned to mpool ucp_requests
[1710417335.128195] [node007:3721571:0]          mpool.c:43   UCX  WARN  object 0x13e3af40 was not returned to mpool ucp_requests
[1710417335.129725] [node007:3721570:0]          mpool.c:43   UCX  WARN  object 0x13370500 was not returned to mpool ucp_requests
[1710417335.129734] [node007:3721570:0]          mpool.c:43   UCX  WARN  object 0x133706c0 was not returned to mpool ucp_requests
[1710417335.129739] [node007:3721570:0]          mpool.c:43   UCX  WARN  object 0x13370880 was not returned to mpool ucp_requests
[1710417335.129741] [node007:3721570:0]          mpool.c:43   UCX  WARN  object 0x13370a40 was not returned to mpool ucp_requests
[1710417335.129745] [node007:3721570:0]          mpool.c:43   UCX  WARN  object 0x13370c00 was not returned to mpool ucp_requests
[1710417335.129748] [node007:3721570:0]          mpool.c:43   UCX  WARN  object 0x13370dc0 was not returned to mpool ucp_requests
[1710417335.129751] [node007:3721570:0]          mpool.c:43   UCX  WARN  object 0x13370f80 was not returned to mpool ucp_requests
[1710417335.129754] [node007:3721570:0]          mpool.c:43   UCX  WARN  object 0x13371140 was not returned to mpool ucp_requests
[1710417335.129942] [node007:3721575:0]          mpool.c:43   UCX  WARN  object 0x12bb6540 was not returned to mpool ucp_requests
[1710417335.129952] [node007:3721575:0]          mpool.c:43   UCX  WARN  object 0x12bb6700 was not returned to mpool ucp_requests
[1710417335.129957] [node007:3721575:0]          mpool.c:43   UCX  WARN  object 0x12bb68c0 was not returned to mpool ucp_requests
[1710417335.129960] [node007:3721575:0]          mpool.c:43   UCX  WARN  object 0x12bb6a80 was not returned to mpool ucp_requests
[1710417335.129963] [node007:3721575:0]          mpool.c:43   UCX  WARN  object 0x12bb6c40 was not returned to mpool ucp_requests
[1710417335.129966] [node007:3721575:0]          mpool.c:43   UCX  WARN  object 0x12bb6e00 was not returned to mpool ucp_requests
[1710417335.129969] [node007:3721575:0]          mpool.c:43   UCX  WARN  object 0x12bb6fc0 was not returned to mpool ucp_requests
[1710417335.129972] [node007:3721575:0]          mpool.c:43   UCX  WARN  object 0x12bb7180 was not returned to mpool ucp_requests


-------------------------------------------------------------------------------
                          DFT DISPERSION CORRECTION                            
                                                                               
                              DFTD3 V3.1  Rev 1                                
                          USING Becke-Johnson damping                          
-------------------------------------------------------------------------------
The PBE0 functional is recognized
Active option DFTDOPT                   ...         4   

molecular C6(AA) [au] = 45398.676118 


            DFT-D V3
 parameters
 s6 scaling factor         :     1.0000 
 a1 scaling factor         :     0.4145 
 s8 scaling factor         :     1.2177 
 a2 scaling factor         :     4.8593 
 ad hoc parameters k1-k3   :    16.0000     1.3333    -4.0000 

 Edisp/kcal,au: -58.651255744305  -0.093466715503 
 E6   /kcal   : -37.630375845 
 E8   /kcal   : -21.020879900 
 % E8         :  35.840460077 

-------------------------   ----------------
Dispersion correction           -0.093466716
-------------------------   ----------------


-------------------------   --------------------
FINAL SINGLE POINT ENERGY     -1384.531500398201
-------------------------   --------------------


           ************************************************************
           *        Program running with 20 parallel MPI-processes    *
           *              working on a common directory               *
           ************************************************************
------------------------------------------------------------------------------
                         ORCA SCF GRADIENT CALCULATION
------------------------------------------------------------------------------

 ... reading COSX grid (gridx3)
Gradient of the Kohn-Sham DFT energy:
Kohn-Sham wavefunction type      ... RKS
Hartree-Fock exchange scaling    ...    0.250
Number of operators              ...    1
Number of atoms                  ...   67
Basis set dimensions             ... 1227
Integral neglect threshold       ... 2.5e-11
Integral primitive cutoff        ... 2.5e-12
SHARK Integral package           ... ON

Nuc. rep. gradient       (SHARK) ... done (  0.1 sec)
HCore & Overlap gradient (SHARK) ... done (  1.2 sec)
RI-J gradient            (SHARK) ... done (  5.1 sec)
COSX-gradient                    ... done ( 43.3 sec)
Exchange-correlation gradient    ... done
Dispersion correction            ... done

------------------
CARTESIAN GRADIENT
------------------

   1   O   :    0.000003967   -0.000013287    0.000007643
   2   O   :   -0.000001634   -0.000019422    0.000016682
   3   N   :   -0.000015930   -0.000029502    0.000045559
   4   H   :    0.000008354    0.000001984   -0.000013171
   5   N   :   -0.000014804    0.000001627    0.000032276
   6   C   :    0.000012411   -0.000000681   -0.000012115
   7   C   :   -0.000013049   -0.000001984    0.000013986
   8   H   :   -0.000008239   -0.000003369    0.000003549
   9   C   :    0.000012334    0.000008612    0.000000054
  10   C   :   -0.000004891   -0.000003799    0.000017433
  11   H   :    0.000001177   -0.000011898   -0.000002425
  12   C   :   -0.000009834   -0.000027715    0.000013922
  13   H   :    0.000001957    0.000002636    0.000005908
  14   C   :    0.000002963   -0.000001787   -0.000013367
  15   H   :   -0.000003811   -0.000010722    0.000009289
  16   C   :   -0.000003208   -0.000003483    0.000014359
  17   H   :   -0.000006438   -0.000003700    0.000010246
  18   C   :   -0.000005684   -0.000016018   -0.000003289
  19   H   :   -0.000009161   -0.000008382    0.000007095
  20   C   :    0.000002344    0.000010440   -0.000008839
  21   C   :    0.000018952   -0.000003777    0.000002774
  22   H   :   -0.000000358   -0.000008327    0.000008227
  23   H   :   -0.000001519   -0.000009794    0.000004533
  24   H   :   -0.000000043   -0.000009181    0.000004503
  25   C   :    0.000006945   -0.000002538    0.000018696
  26   H   :    0.000000125   -0.000007520   -0.000000308
  27   H   :    0.000002917   -0.000004031    0.000000943
  28   H   :    0.000001583   -0.000007727   -0.000000328
  29   C   :   -0.000005657   -0.000007623    0.000003394
  30   H   :    0.000004768   -0.000005671    0.000004459
  31   H   :    0.000005795   -0.000002799    0.000003957
  32   H   :    0.000001519   -0.000003517    0.000004730
  33   C   :   -0.000007267   -0.000025676   -0.000012797
  34   C   :   -0.000001822   -0.000016093    0.000009167
  35   C   :   -0.000002371    0.000007566    0.000027324
  36   H   :   -0.000004263   -0.000010781    0.000000022
  37   C   :   -0.000007187   -0.000010388    0.000003733
  38   H   :   -0.000004795   -0.000012378    0.000007586
  39   C   :    0.000000068   -0.000013563    0.000010703
  40   H   :   -0.000009359   -0.000007663    0.000004786
  41   C   :   -0.000010012   -0.000008239    0.000016897
  42   H   :   -0.000000676   -0.000008323    0.000006895
  43   C   :   -0.000006049   -0.000006030    0.000010134
  44   C   :    0.000003530   -0.000034402    0.000026309
  45   H   :   -0.000020604    0.000000248    0.000010330
  46   H   :   -0.000000748   -0.000008199    0.000007745
  47   H   :    0.000000877   -0.000011211   -0.000002394
  48   C   :   -0.000022485   -0.000019755   -0.000005107
  49   H   :   -0.000000443   -0.000010080    0.000013294
  50   H   :   -0.000002458   -0.000015294    0.000015069
  51   H   :    0.000005745   -0.000010656    0.000014127
  52   C   :    0.000005051   -0.000002065    0.000003546
  53   H   :   -0.000008048   -0.000013171    0.000020221
  54   H   :   -0.000005725   -0.000006732    0.000005763
  55   H   :   -0.000008579   -0.000035169    0.000012164
  56   C   :    0.000010110   -0.000016510   -0.000008265
  57   C   :   -0.000008452   -0.000014044    0.000005083
  58   C   :    0.000003206   -0.000010559    0.000013196
  59   H   :    0.000001093   -0.000007869    0.000010244
  60   C   :   -0.000001721   -0.000014912    0.000008010
  61   H   :   -0.000003300   -0.000013599    0.000012318
  62   C   :   -0.000000853   -0.000013631    0.000010652
  63   H   :    0.000001278   -0.000015316    0.000013936
  64   C   :    0.000006827   -0.000011861    0.000014172
  65   H   :   -0.000002887   -0.000015803    0.000008838
  66   C   :    0.000000432   -0.000007869    0.000018544
  67   H   :    0.000001562   -0.000012071    0.000009268

Difference to translation invariance:
           :   -0.0001164709   -0.0006350498    0.0005218866

Difference to rotation invariance:
           :    0.0124724232   -0.0087419631   -0.0078825141

Norm of the cartesian gradient     ...    0.0001610281
RMS gradient                       ...    0.0000113580
MAX gradient                       ...    0.0000455588

-------
TIMINGS
-------

Total SCF gradient time            ...       70.050 sec

One electron gradient       ....       1.179 sec  (  1.7%)
RI-J Coulomb gradient       ....       5.055 sec  (  7.2%)
COSX gradient               ....      43.262 sec  ( 61.8%)
XC gradient                 ....       8.147 sec  ( 11.6%)
CPCM gradient               ....       2.265 sec  (  3.2%)
   A-Matrix (El+Nuc)        ....       0.574 sec  (  0.8%)
   Potential                ....       1.691 sec  (  2.4%)

Maximum memory used throughout the entire SCFGRAD-calculation: 262.1 MB

                            ***************************************
                            *     ORCA property calculations      *
                            ***************************************

                                    ---------------------
                                    Active property flags
                                    ---------------------
   (+) Dipole Moment


------------------------------------------------------------------------------
                       ORCA ELECTRIC PROPERTIES CALCULATION
------------------------------------------------------------------------------

Dipole Moment Calculation                       ... on
Quadrupole Moment Calculation                   ... off
Polarizability Calculation                      ... off
GBWName                                         ... Prod_RR2freq.gbw
Electron density                                ... Prod_RR2freq.scfp
The origin for moment calculation is the CENTER OF MASS  = (12.128644, 13.783964  8.472617)

-------------
DIPOLE MOMENT
-------------
                                X             Y             Z
Electronic contribution:      6.86735       3.37211       5.67480
Nuclear contribution   :     -7.45232      -5.61192      -5.06505
                        -----------------------------------------
Total Dipole Moment    :     -0.58497      -2.23981       0.60975
                        -----------------------------------------
Magnitude (a.u.)       :      2.39389
Magnitude (Debye)      :      6.08479


--------------------
Rotational spectrum 
--------------------
 
Rotational constants in cm-1:     0.006065     0.003671     0.003143 
Rotational constants in MHz :   181.838087   110.047125    94.232480 

 Dipole components along the rotational axes: 
x,y,z [a.u.] :    -0.163715    -2.337162     0.491512 
x,y,z [Debye]:    -0.416130    -5.940594     1.249325 

 

----------------------------------------------------------------------------
                           ORCA NUMERICAL FREQUENCIES
                              (20-process run)
----------------------------------------------------------------------------

Number of atoms                ... 67
Central differences            ... used
Number of displacements        ... 402
Numerical increment            ... 5.000e-03 bohr
IR-spectrum generation         ... on
Raman-spectrum generation      ... off
Surface Crossing Hessian       ... off

The output will be reduced. Please look at the following files:
SCF program output             ... >Prod_RR2freq.lastscf
Integral program output        ... >Prod_RR2freq.lastint
Gradient program output        ... >Prod_RR2freq.lastgrad
Dipole moment program output   ... >Prod_RR2freq.lastmom
AutoCI program output          ... >Prod_RR2freq.lastautoci

	<< Calculating on displaced geometry  11 (of 402) >>
	<< Calculating on displaced geometry  14 (of 402) >>
	<< Calculating on displaced geometry   6 (of 402) >>
	<< Calculating on displaced geometry   8 (of 402) >>
	<< Calculating on displaced geometry   9 (of 402) >>
	<< Calculating on displaced geometry  12 (of 402) >>
	<< Calculating on displaced geometry   3 (of 402) >>
	<< Calculating on displaced geometry   5 (of 402) >>
	<< Calculating on displaced geometry   2 (of 402) >>
	<< Calculating on displaced geometry  13 (of 402) >>
	<< Calculating on displaced geometry  20 (of 402) >>
	<< Calculating on displaced geometry   1 (of 402) >>
	<< Calculating on displaced geometry   7 (of 402) >>
	<< Calculating on displaced geometry  10 (of 402) >>
	<< Calculating on displaced geometry   4 (of 402) >>
	<< Calculating on displaced geometry  17 (of 402) >>
	<< Calculating on displaced geometry  18 (of 402) >>
	<< Calculating on displaced geometry  15 (of 402) >>
	<< Calculating on displaced geometry  19 (of 402) >>
	<< Calculating on displaced geometry  16 (of 402) >>
	<< Calculating on displaced geometry  21 (of 402) >>
	<< Calculating on displaced geometry  22 (of 402) >>
	<< Calculating on displaced geometry  23 (of 402) >>
	<< Calculating on displaced geometry  24 (of 402) >>
	<< Calculating on displaced geometry  25 (of 402) >>
	<< Calculating on displaced geometry  26 (of 402) >>
	<< Calculating on displaced geometry  28 (of 402) >>
	<< Calculating on displaced geometry  27 (of 402) >>
	<< Calculating on displaced geometry  29 (of 402) >>
	<< Calculating on displaced geometry  30 (of 402) >>
	<< Calculating on displaced geometry  31 (of 402) >>
	<< Calculating on displaced geometry  32 (of 402) >>
	<< Calculating on displaced geometry  33 (of 402) >>
	<< Calculating on displaced geometry  34 (of 402) >>
	<< Calculating on displaced geometry  35 (of 402) >>
	<< Calculating on displaced geometry  36 (of 402) >>
	<< Calculating on displaced geometry  37 (of 402) >>
	<< Calculating on displaced geometry  38 (of 402) >>
	<< Calculating on displaced geometry  39 (of 402) >>
	<< Calculating on displaced geometry  40 (of 402) >>
	<< Calculating on displaced geometry  41 (of 402) >>
	<< Calculating on displaced geometry  42 (of 402) >>
	<< Calculating on displaced geometry  43 (of 402) >>
	<< Calculating on displaced geometry  44 (of 402) >>
	<< Calculating on displaced geometry  45 (of 402) >>
	<< Calculating on displaced geometry  46 (of 402) >>
	<< Calculating on displaced geometry  47 (of 402) >>
	<< Calculating on displaced geometry  48 (of 402) >>
	<< Calculating on displaced geometry  49 (of 402) >>
	<< Calculating on displaced geometry  50 (of 402) >>
	<< Calculating on displaced geometry  51 (of 402) >>
	<< Calculating on displaced geometry  53 (of 402) >>
	<< Calculating on displaced geometry  52 (of 402) >>
	<< Calculating on displaced geometry  54 (of 402) >>
	<< Calculating on displaced geometry  55 (of 402) >>
	<< Calculating on displaced geometry  56 (of 402) >>
	<< Calculating on displaced geometry  57 (of 402) >>
	<< Calculating on displaced geometry  58 (of 402) >>
	<< Calculating on displaced geometry  59 (of 402) >>
	<< Calculating on displaced geometry  60 (of 402) >>
	<< Calculating on displaced geometry  61 (of 402) >>
	<< Calculating on displaced geometry  62 (of 402) >>
	<< Calculating on displaced geometry  63 (of 402) >>
	<< Calculating on displaced geometry  64 (of 402) >>
	<< Calculating on displaced geometry  65 (of 402) >>
	<< Calculating on displaced geometry  66 (of 402) >>
	<< Calculating on displaced geometry  68 (of 402) >>
	<< Calculating on displaced geometry  69 (of 402) >>
	<< Calculating on displaced geometry  67 (of 402) >>
	<< Calculating on displaced geometry  70 (of 402) >>
	<< Calculating on displaced geometry  71 (of 402) >>
	<< Calculating on displaced geometry  72 (of 402) >>
	<< Calculating on displaced geometry  73 (of 402) >>
	<< Calculating on displaced geometry  74 (of 402) >>
	<< Calculating on displaced geometry  75 (of 402) >>
	<< Calculating on displaced geometry  76 (of 402) >>
	<< Calculating on displaced geometry  77 (of 402) >>
	<< Calculating on displaced geometry  78 (of 402) >>
	<< Calculating on displaced geometry  79 (of 402) >>
	<< Calculating on displaced geometry  80 (of 402) >>
	<< Calculating on displaced geometry  81 (of 402) >>
	<< Calculating on displaced geometry  82 (of 402) >>
	<< Calculating on displaced geometry  83 (of 402) >>
	<< Calculating on displaced geometry  84 (of 402) >>
	<< Calculating on displaced geometry  85 (of 402) >>
	<< Calculating on displaced geometry  86 (of 402) >>
	<< Calculating on displaced geometry  87 (of 402) >>
	<< Calculating on displaced geometry  88 (of 402) >>
	<< Calculating on displaced geometry  89 (of 402) >>
	<< Calculating on displaced geometry  90 (of 402) >>
	<< Calculating on displaced geometry  91 (of 402) >>
	<< Calculating on displaced geometry  92 (of 402) >>
	<< Calculating on displaced geometry  93 (of 402) >>
	<< Calculating on displaced geometry  94 (of 402) >>
	<< Calculating on displaced geometry  95 (of 402) >>
	<< Calculating on displaced geometry  96 (of 402) >>
	<< Calculating on displaced geometry  97 (of 402) >>
	<< Calculating on displaced geometry  98 (of 402) >>
	<< Calculating on displaced geometry  99 (of 402) >>
	<< Calculating on displaced geometry 100 (of 402) >>
	<< Calculating on displaced geometry 102 (of 402) >>
	<< Calculating on displaced geometry 101 (of 402) >>
	<< Calculating on displaced geometry 103 (of 402) >>
	<< Calculating on displaced geometry 104 (of 402) >>
	<< Calculating on displaced geometry 105 (of 402) >>
	<< Calculating on displaced geometry 106 (of 402) >>
	<< Calculating on displaced geometry 107 (of 402) >>
	<< Calculating on displaced geometry 108 (of 402) >>
	<< Calculating on displaced geometry 109 (of 402) >>
	<< Calculating on displaced geometry 110 (of 402) >>
	<< Calculating on displaced geometry 111 (of 402) >>
	<< Calculating on displaced geometry 112 (of 402) >>
	<< Calculating on displaced geometry 113 (of 402) >>
	<< Calculating on displaced geometry 114 (of 402) >>
	<< Calculating on displaced geometry 115 (of 402) >>
	<< Calculating on displaced geometry 116 (of 402) >>
	<< Calculating on displaced geometry 117 (of 402) >>
	<< Calculating on displaced geometry 118 (of 402) >>
	<< Calculating on displaced geometry 119 (of 402) >>
	<< Calculating on displaced geometry 120 (of 402) >>
	<< Calculating on displaced geometry 121 (of 402) >>
	<< Calculating on displaced geometry 122 (of 402) >>
	<< Calculating on displaced geometry 123 (of 402) >>
	<< Calculating on displaced geometry 124 (of 402) >>
	<< Calculating on displaced geometry 125 (of 402) >>
	<< Calculating on displaced geometry 126 (of 402) >>
	<< Calculating on displaced geometry 127 (of 402) >>
	<< Calculating on displaced geometry 128 (of 402) >>
	<< Calculating on displaced geometry 129 (of 402) >>
	<< Calculating on displaced geometry 130 (of 402) >>
	<< Calculating on displaced geometry 131 (of 402) >>
	<< Calculating on displaced geometry 132 (of 402) >>
	<< Calculating on displaced geometry 133 (of 402) >>
	<< Calculating on displaced geometry 134 (of 402) >>
	<< Calculating on displaced geometry 135 (of 402) >>
	<< Calculating on displaced geometry 136 (of 402) >>
	<< Calculating on displaced geometry 137 (of 402) >>
	<< Calculating on displaced geometry 138 (of 402) >>
	<< Calculating on displaced geometry 139 (of 402) >>
	<< Calculating on displaced geometry 140 (of 402) >>
	<< Calculating on displaced geometry 141 (of 402) >>
	<< Calculating on displaced geometry 142 (of 402) >>
	<< Calculating on displaced geometry 143 (of 402) >>
	<< Calculating on displaced geometry 144 (of 402) >>
	<< Calculating on displaced geometry 145 (of 402) >>
	<< Calculating on displaced geometry 146 (of 402) >>
	<< Calculating on displaced geometry 147 (of 402) >>
	<< Calculating on displaced geometry 148 (of 402) >>
	<< Calculating on displaced geometry 149 (of 402) >>
	<< Calculating on displaced geometry 150 (of 402) >>
	<< Calculating on displaced geometry 151 (of 402) >>
	<< Calculating on displaced geometry 152 (of 402) >>
	<< Calculating on displaced geometry 153 (of 402) >>
	<< Calculating on displaced geometry 154 (of 402) >>
	<< Calculating on displaced geometry 155 (of 402) >>
	<< Calculating on displaced geometry 156 (of 402) >>
	<< Calculating on displaced geometry 157 (of 402) >>
	<< Calculating on displaced geometry 158 (of 402) >>
	<< Calculating on displaced geometry 159 (of 402) >>
	<< Calculating on displaced geometry 160 (of 402) >>
	<< Calculating on displaced geometry 161 (of 402) >>
	<< Calculating on displaced geometry 162 (of 402) >>
	<< Calculating on displaced geometry 163 (of 402) >>
	<< Calculating on displaced geometry 164 (of 402) >>
	<< Calculating on displaced geometry 165 (of 402) >>
	<< Calculating on displaced geometry 166 (of 402) >>
	<< Calculating on displaced geometry 167 (of 402) >>
	<< Calculating on displaced geometry 168 (of 402) >>
	<< Calculating on displaced geometry 169 (of 402) >>
	<< Calculating on displaced geometry 170 (of 402) >>
	<< Calculating on displaced geometry 171 (of 402) >>
	<< Calculating on displaced geometry 172 (of 402) >>
	<< Calculating on displaced geometry 173 (of 402) >>
	<< Calculating on displaced geometry 174 (of 402) >>
	<< Calculating on displaced geometry 175 (of 402) >>
	<< Calculating on displaced geometry 176 (of 402) >>
	<< Calculating on displaced geometry 177 (of 402) >>
	<< Calculating on displaced geometry 178 (of 402) >>
	<< Calculating on displaced geometry 179 (of 402) >>
	<< Calculating on displaced geometry 180 (of 402) >>
	<< Calculating on displaced geometry 181 (of 402) >>
	<< Calculating on displaced geometry 182 (of 402) >>
	<< Calculating on displaced geometry 183 (of 402) >>
	<< Calculating on displaced geometry 184 (of 402) >>
	<< Calculating on displaced geometry 185 (of 402) >>
	<< Calculating on displaced geometry 186 (of 402) >>
	<< Calculating on displaced geometry 187 (of 402) >>
	<< Calculating on displaced geometry 188 (of 402) >>
	<< Calculating on displaced geometry 189 (of 402) >>
	<< Calculating on displaced geometry 190 (of 402) >>
	<< Calculating on displaced geometry 191 (of 402) >>
	<< Calculating on displaced geometry 192 (of 402) >>
	<< Calculating on displaced geometry 193 (of 402) >>
	<< Calculating on displaced geometry 194 (of 402) >>
	<< Calculating on displaced geometry 195 (of 402) >>
	<< Calculating on displaced geometry 196 (of 402) >>
	<< Calculating on displaced geometry 197 (of 402) >>
	<< Calculating on displaced geometry 198 (of 402) >>
	<< Calculating on displaced geometry 199 (of 402) >>
	<< Calculating on displaced geometry 200 (of 402) >>
	<< Calculating on displaced geometry 201 (of 402) >>
	<< Calculating on displaced geometry 202 (of 402) >>
	<< Calculating on displaced geometry 203 (of 402) >>
	<< Calculating on displaced geometry 204 (of 402) >>
	<< Calculating on displaced geometry 205 (of 402) >>
	<< Calculating on displaced geometry 206 (of 402) >>
	<< Calculating on displaced geometry 207 (of 402) >>
	<< Calculating on displaced geometry 208 (of 402) >>
	<< Calculating on displaced geometry 209 (of 402) >>
	<< Calculating on displaced geometry 210 (of 402) >>
	<< Calculating on displaced geometry 211 (of 402) >>
	<< Calculating on displaced geometry 212 (of 402) >>
	<< Calculating on displaced geometry 213 (of 402) >>
	<< Calculating on displaced geometry 214 (of 402) >>
	<< Calculating on displaced geometry 215 (of 402) >>
	<< Calculating on displaced geometry 216 (of 402) >>
	<< Calculating on displaced geometry 217 (of 402) >>
	<< Calculating on displaced geometry 218 (of 402) >>
	<< Calculating on displaced geometry 219 (of 402) >>
	<< Calculating on displaced geometry 220 (of 402) >>
	<< Calculating on displaced geometry 221 (of 402) >>
	<< Calculating on displaced geometry 222 (of 402) >>
	<< Calculating on displaced geometry 223 (of 402) >>
	<< Calculating on displaced geometry 224 (of 402) >>
	<< Calculating on displaced geometry 225 (of 402) >>
	<< Calculating on displaced geometry 226 (of 402) >>
	<< Calculating on displaced geometry 227 (of 402) >>
	<< Calculating on displaced geometry 228 (of 402) >>
	<< Calculating on displaced geometry 229 (of 402) >>
	<< Calculating on displaced geometry 230 (of 402) >>
	<< Calculating on displaced geometry 231 (of 402) >>
	<< Calculating on displaced geometry 232 (of 402) >>
	<< Calculating on displaced geometry 234 (of 402) >>
	<< Calculating on displaced geometry 233 (of 402) >>
	<< Calculating on displaced geometry 235 (of 402) >>
	<< Calculating on displaced geometry 236 (of 402) >>
	<< Calculating on displaced geometry 237 (of 402) >>
	<< Calculating on displaced geometry 238 (of 402) >>
	<< Calculating on displaced geometry 239 (of 402) >>
	<< Calculating on displaced geometry 240 (of 402) >>
	<< Calculating on displaced geometry 241 (of 402) >>
	<< Calculating on displaced geometry 242 (of 402) >>
	<< Calculating on displaced geometry 243 (of 402) >>
	<< Calculating on displaced geometry 244 (of 402) >>
	<< Calculating on displaced geometry 245 (of 402) >>
	<< Calculating on displaced geometry 246 (of 402) >>
	<< Calculating on displaced geometry 247 (of 402) >>
	<< Calculating on displaced geometry 248 (of 402) >>
	<< Calculating on displaced geometry 249 (of 402) >>
	<< Calculating on displaced geometry 250 (of 402) >>
	<< Calculating on displaced geometry 251 (of 402) >>
	<< Calculating on displaced geometry 252 (of 402) >>
	<< Calculating on displaced geometry 253 (of 402) >>
	<< Calculating on displaced geometry 254 (of 402) >>
	<< Calculating on displaced geometry 255 (of 402) >>
	<< Calculating on displaced geometry 256 (of 402) >>
	<< Calculating on displaced geometry 257 (of 402) >>
	<< Calculating on displaced geometry 258 (of 402) >>
	<< Calculating on displaced geometry 259 (of 402) >>
	<< Calculating on displaced geometry 260 (of 402) >>
	<< Calculating on displaced geometry 261 (of 402) >>
	<< Calculating on displaced geometry 262 (of 402) >>
	<< Calculating on displaced geometry 263 (of 402) >>
	<< Calculating on displaced geometry 264 (of 402) >>
	<< Calculating on displaced geometry 265 (of 402) >>
	<< Calculating on displaced geometry 266 (of 402) >>
	<< Calculating on displaced geometry 267 (of 402) >>
	<< Calculating on displaced geometry 268 (of 402) >>
	<< Calculating on displaced geometry 269 (of 402) >>
	<< Calculating on displaced geometry 270 (of 402) >>
	<< Calculating on displaced geometry 271 (of 402) >>
	<< Calculating on displaced geometry 272 (of 402) >>
	<< Calculating on displaced geometry 273 (of 402) >>
	<< Calculating on displaced geometry 274 (of 402) >>
	<< Calculating on displaced geometry 275 (of 402) >>
	<< Calculating on displaced geometry 276 (of 402) >>
	<< Calculating on displaced geometry 277 (of 402) >>
	<< Calculating on displaced geometry 278 (of 402) >>
	<< Calculating on displaced geometry 279 (of 402) >>
	<< Calculating on displaced geometry 280 (of 402) >>
	<< Calculating on displaced geometry 281 (of 402) >>
	<< Calculating on displaced geometry 282 (of 402) >>
	<< Calculating on displaced geometry 283 (of 402) >>
	<< Calculating on displaced geometry 284 (of 402) >>
	<< Calculating on displaced geometry 285 (of 402) >>
	<< Calculating on displaced geometry 286 (of 402) >>
	<< Calculating on displaced geometry 287 (of 402) >>
	<< Calculating on displaced geometry 288 (of 402) >>
	<< Calculating on displaced geometry 289 (of 402) >>
	<< Calculating on displaced geometry 290 (of 402) >>
	<< Calculating on displaced geometry 291 (of 402) >>
	<< Calculating on displaced geometry 292 (of 402) >>
	<< Calculating on displaced geometry 293 (of 402) >>
	<< Calculating on displaced geometry 294 (of 402) >>
	<< Calculating on displaced geometry 295 (of 402) >>
	<< Calculating on displaced geometry 296 (of 402) >>
	<< Calculating on displaced geometry 297 (of 402) >>
	<< Calculating on displaced geometry 298 (of 402) >>
	<< Calculating on displaced geometry 299 (of 402) >>
	<< Calculating on displaced geometry 300 (of 402) >>
	<< Calculating on displaced geometry 301 (of 402) >>
	<< Calculating on displaced geometry 302 (of 402) >>
	<< Calculating on displaced geometry 303 (of 402) >>
	<< Calculating on displaced geometry 304 (of 402) >>
	<< Calculating on displaced geometry 306 (of 402) >>
	<< Calculating on displaced geometry 305 (of 402) >>
	<< Calculating on displaced geometry 307 (of 402) >>
	<< Calculating on displaced geometry 308 (of 402) >>
	<< Calculating on displaced geometry 309 (of 402) >>
	<< Calculating on displaced geometry 310 (of 402) >>
	<< Calculating on displaced geometry 311 (of 402) >>
	<< Calculating on displaced geometry 312 (of 402) >>
	<< Calculating on displaced geometry 313 (of 402) >>
	<< Calculating on displaced geometry 314 (of 402) >>
	<< Calculating on displaced geometry 315 (of 402) >>
	<< Calculating on displaced geometry 316 (of 402) >>
	<< Calculating on displaced geometry 317 (of 402) >>
	<< Calculating on displaced geometry 318 (of 402) >>
	<< Calculating on displaced geometry 319 (of 402) >>
	<< Calculating on displaced geometry 320 (of 402) >>
	<< Calculating on displaced geometry 321 (of 402) >>
	<< Calculating on displaced geometry 322 (of 402) >>
	<< Calculating on displaced geometry 323 (of 402) >>
	<< Calculating on displaced geometry 324 (of 402) >>
	<< Calculating on displaced geometry 325 (of 402) >>
	<< Calculating on displaced geometry 326 (of 402) >>
	<< Calculating on displaced geometry 327 (of 402) >>
	<< Calculating on displaced geometry 328 (of 402) >>
	<< Calculating on displaced geometry 329 (of 402) >>
	<< Calculating on displaced geometry 330 (of 402) >>
	<< Calculating on displaced geometry 331 (of 402) >>
	<< Calculating on displaced geometry 332 (of 402) >>
	<< Calculating on displaced geometry 334 (of 402) >>
	<< Calculating on displaced geometry 333 (of 402) >>
	<< Calculating on displaced geometry 335 (of 402) >>
	<< Calculating on displaced geometry 336 (of 402) >>
	<< Calculating on displaced geometry 337 (of 402) >>
	<< Calculating on displaced geometry 338 (of 402) >>
	<< Calculating on displaced geometry 339 (of 402) >>
	<< Calculating on displaced geometry 340 (of 402) >>
	<< Calculating on displaced geometry 341 (of 402) >>
	<< Calculating on displaced geometry 342 (of 402) >>
	<< Calculating on displaced geometry 343 (of 402) >>
	<< Calculating on displaced geometry 344 (of 402) >>
	<< Calculating on displaced geometry 345 (of 402) >>
	<< Calculating on displaced geometry 346 (of 402) >>
	<< Calculating on displaced geometry 347 (of 402) >>
	<< Calculating on displaced geometry 348 (of 402) >>
	<< Calculating on displaced geometry 349 (of 402) >>
	<< Calculating on displaced geometry 350 (of 402) >>
	<< Calculating on displaced geometry 351 (of 402) >>
	<< Calculating on displaced geometry 352 (of 402) >>
	<< Calculating on displaced geometry 353 (of 402) >>
	<< Calculating on displaced geometry 354 (of 402) >>
	<< Calculating on displaced geometry 355 (of 402) >>
	<< Calculating on displaced geometry 356 (of 402) >>
	<< Calculating on displaced geometry 357 (of 402) >>
	<< Calculating on displaced geometry 358 (of 402) >>
	<< Calculating on displaced geometry 359 (of 402) >>
	<< Calculating on displaced geometry 360 (of 402) >>
	<< Calculating on displaced geometry 361 (of 402) >>
	<< Calculating on displaced geometry 362 (of 402) >>
	<< Calculating on displaced geometry 363 (of 402) >>
	<< Calculating on displaced geometry 364 (of 402) >>
	<< Calculating on displaced geometry 365 (of 402) >>
	<< Calculating on displaced geometry 366 (of 402) >>
	<< Calculating on displaced geometry 367 (of 402) >>
	<< Calculating on displaced geometry 368 (of 402) >>
	<< Calculating on displaced geometry 369 (of 402) >>
	<< Calculating on displaced geometry 370 (of 402) >>
	<< Calculating on displaced geometry 371 (of 402) >>
	<< Calculating on displaced geometry 372 (of 402) >>
	<< Calculating on displaced geometry 373 (of 402) >>
	<< Calculating on displaced geometry 374 (of 402) >>
	<< Calculating on displaced geometry 376 (of 402) >>
	<< Calculating on displaced geometry 375 (of 402) >>
	<< Calculating on displaced geometry 377 (of 402) >>
	<< Calculating on displaced geometry 378 (of 402) >>
	<< Calculating on displaced geometry 379 (of 402) >>
	<< Calculating on displaced geometry 380 (of 402) >>
	<< Calculating on displaced geometry 381 (of 402) >>
	<< Calculating on displaced geometry 382 (of 402) >>
	<< Calculating on displaced geometry 383 (of 402) >>
	<< Calculating on displaced geometry 384 (of 402) >>
	<< Calculating on displaced geometry 385 (of 402) >>
	<< Calculating on displaced geometry 386 (of 402) >>
	<< Calculating on displaced geometry 387 (of 402) >>
	<< Calculating on displaced geometry 388 (of 402) >>
	<< Calculating on displaced geometry 389 (of 402) >>
	<< Calculating on displaced geometry 390 (of 402) >>
	<< Calculating on displaced geometry 391 (of 402) >>
	<< Calculating on displaced geometry 392 (of 402) >>
	<< Calculating on displaced geometry 393 (of 402) >>
	<< Calculating on displaced geometry 394 (of 402) >>
	<< Calculating on displaced geometry 395 (of 402) >>
	<< Calculating on displaced geometry 396 (of 402) >>
	<< Calculating on displaced geometry 397 (of 402) >>
	<< Calculating on displaced geometry 398 (of 402) >>
	<< Calculating on displaced geometry 399 (of 402) >>
	<< Calculating on displaced geometry 400 (of 402) >>
	<< Calculating on displaced geometry 401 (of 402) >>
	<< Calculating on displaced geometry 402 (of 402) >>

-----------------------
VIBRATIONAL FREQUENCIES
-----------------------

Scaling factor for frequencies =  1.000000000 (already applied!)

   0:         0.00 cm**-1
   1:         0.00 cm**-1
   2:         0.00 cm**-1
   3:         0.00 cm**-1
   4:         0.00 cm**-1
   5:         0.00 cm**-1
   6:        27.23 cm**-1
   7:        35.39 cm**-1
   8:        40.82 cm**-1
   9:        44.89 cm**-1
  10:        53.15 cm**-1
  11:        57.36 cm**-1
  12:        59.50 cm**-1
  13:        69.08 cm**-1
  14:        76.41 cm**-1
  15:        93.76 cm**-1
  16:       104.97 cm**-1
  17:       120.45 cm**-1
  18:       127.86 cm**-1
  19:       140.65 cm**-1
  20:       150.87 cm**-1
  21:       152.78 cm**-1
  22:       173.44 cm**-1
  23:       193.03 cm**-1
  24:       201.67 cm**-1
  25:       212.41 cm**-1
  26:       224.86 cm**-1
  27:       234.79 cm**-1
  28:       240.34 cm**-1
  29:       253.42 cm**-1
  30:       260.16 cm**-1
  31:       262.29 cm**-1
  32:       276.99 cm**-1
  33:       281.16 cm**-1
  34:       320.92 cm**-1
  35:       324.51 cm**-1
  36:       335.17 cm**-1
  37:       345.61 cm**-1
  38:       351.37 cm**-1
  39:       363.02 cm**-1
  40:       372.05 cm**-1
  41:       381.73 cm**-1
  42:       402.99 cm**-1
  43:       413.03 cm**-1
  44:       416.01 cm**-1
  45:       420.03 cm**-1
  46:       425.96 cm**-1
  47:       437.41 cm**-1
  48:       451.75 cm**-1
  49:       466.04 cm**-1
  50:       490.11 cm**-1
  51:       509.66 cm**-1
  52:       529.41 cm**-1
  53:       538.50 cm**-1
  54:       551.79 cm**-1
  55:       571.71 cm**-1
  56:       582.42 cm**-1
  57:       599.12 cm**-1
  58:       627.80 cm**-1
  59:       632.57 cm**-1
  60:       643.95 cm**-1
  61:       661.19 cm**-1
  62:       663.06 cm**-1
  63:       700.44 cm**-1
  64:       717.00 cm**-1
  65:       722.00 cm**-1
  66:       736.88 cm**-1
  67:       752.32 cm**-1
  68:       778.12 cm**-1
  69:       784.26 cm**-1
  70:       787.52 cm**-1
  71:       803.01 cm**-1
  72:       817.08 cm**-1
  73:       834.48 cm**-1
  74:       861.78 cm**-1
  75:       870.85 cm**-1
  76:       872.18 cm**-1
  77:       875.55 cm**-1
  78:       906.13 cm**-1
  79:       939.03 cm**-1
  80:       941.50 cm**-1
  81:       943.20 cm**-1
  82:       944.13 cm**-1
  83:       955.30 cm**-1
  84:       956.13 cm**-1
  85:       962.22 cm**-1
  86:       963.05 cm**-1
  87:       964.31 cm**-1
  88:       982.41 cm**-1
  89:       992.49 cm**-1
  90:      1001.05 cm**-1
  91:      1005.84 cm**-1
  92:      1006.40 cm**-1
  93:      1011.62 cm**-1
  94:      1020.82 cm**-1
  95:      1022.40 cm**-1
  96:      1024.58 cm**-1
  97:      1024.89 cm**-1
  98:      1041.69 cm**-1
  99:      1047.11 cm**-1
 100:      1050.09 cm**-1
 101:      1055.57 cm**-1
 102:      1060.24 cm**-1
 103:      1066.26 cm**-1
 104:      1072.88 cm**-1
 105:      1081.27 cm**-1
 106:      1110.06 cm**-1
 107:      1111.92 cm**-1
 108:      1120.43 cm**-1
 109:      1155.33 cm**-1
 110:      1167.25 cm**-1
 111:      1168.82 cm**-1
 112:      1184.65 cm**-1
 113:      1194.01 cm**-1
 114:      1196.40 cm**-1
 115:      1197.64 cm**-1
 116:      1227.23 cm**-1
 117:      1234.66 cm**-1
 118:      1237.73 cm**-1
 119:      1243.59 cm**-1
 120:      1253.97 cm**-1
 121:      1256.07 cm**-1
 122:      1272.67 cm**-1
 123:      1277.14 cm**-1
 124:      1297.06 cm**-1
 125:      1313.05 cm**-1
 126:      1321.89 cm**-1
 127:      1341.09 cm**-1
 128:      1343.67 cm**-1
 129:      1360.86 cm**-1
 130:      1364.58 cm**-1
 131:      1368.77 cm**-1
 132:      1383.53 cm**-1
 133:      1384.20 cm**-1
 134:      1385.38 cm**-1
 135:      1387.35 cm**-1
 136:      1389.27 cm**-1
 137:      1404.55 cm**-1
 138:      1411.14 cm**-1
 139:      1449.83 cm**-1
 140:      1452.36 cm**-1
 141:      1458.04 cm**-1
 142:      1459.20 cm**-1
 143:      1460.75 cm**-1
 144:      1462.40 cm**-1
 145:      1466.29 cm**-1
 146:      1466.63 cm**-1
 147:      1472.63 cm**-1
 148:      1474.09 cm**-1
 149:      1480.24 cm**-1
 150:      1482.88 cm**-1
 151:      1486.63 cm**-1
 152:      1487.37 cm**-1
 153:      1492.10 cm**-1
 154:      1496.69 cm**-1
 155:      1532.83 cm**-1
 156:      1533.31 cm**-1
 157:      1536.16 cm**-1
 158:      1567.63 cm**-1
 159:      1630.36 cm**-1
 160:      1637.60 cm**-1
 161:      1645.37 cm**-1
 162:      1658.01 cm**-1
 163:      1665.34 cm**-1
 164:      1666.45 cm**-1
 165:      1671.88 cm**-1
 166:      1692.81 cm**-1
 167:      3046.53 cm**-1
 168:      3047.55 cm**-1
 169:      3050.09 cm**-1
 170:      3054.48 cm**-1
 171:      3060.29 cm**-1
 172:      3068.85 cm**-1
 173:      3093.88 cm**-1
 174:      3122.30 cm**-1
 175:      3123.62 cm**-1
 176:      3125.89 cm**-1
 177:      3133.05 cm**-1
 178:      3134.24 cm**-1
 179:      3137.72 cm**-1
 180:      3143.71 cm**-1
 181:      3146.16 cm**-1
 182:      3146.43 cm**-1
 183:      3149.18 cm**-1
 184:      3153.09 cm**-1
 185:      3182.51 cm**-1
 186:      3186.75 cm**-1
 187:      3191.83 cm**-1
 188:      3193.23 cm**-1
 189:      3193.37 cm**-1
 190:      3198.55 cm**-1
 191:      3201.98 cm**-1
 192:      3203.19 cm**-1
 193:      3209.24 cm**-1
 194:      3212.77 cm**-1
 195:      3213.16 cm**-1
 196:      3216.60 cm**-1
 197:      3219.91 cm**-1
 198:      3234.52 cm**-1
 199:      3234.94 cm**-1
 200:      3603.74 cm**-1


------------
NORMAL MODES
------------

These modes are the cartesian displacements weighted by the diagonal matrix
M(i,i)=1/sqrt(m[i]) where m[i] is the mass of the displaced atom
Thus, these vectors are normalized but *not* orthogonal

                  0          1          2          3          4          5    
      0       0.000000   0.000000   0.000000   0.000000   0.000000   0.000000
      1       0.000000   0.000000   0.000000   0.000000   0.000000   0.000000
      2       0.000000   0.000000   0.000000   0.000000   0.000000   0.000000
      3       0.000000   0.000000   0.000000   0.000000   0.000000   0.000000
      4       0.000000   0.000000   0.000000   0.000000   0.000000   0.000000
      5       0.000000   0.000000   0.000000   0.000000   0.000000   0.000000
      6       0.000000   0.000000   0.000000   0.000000   0.000000   0.000000
      7       0.000000   0.000000   0.000000   0.000000   0.000000   0.000000
      8       0.000000   0.000000   0.000000   0.000000   0.000000   0.000000
      9       0.000000   0.000000   0.000000   0.000000   0.000000   0.000000
     10       0.000000   0.000000   0.000000   0.000000   0.000000   0.000000
     11       0.000000   0.000000   0.000000   0.000000   0.000000   0.000000
     12       0.000000   0.000000   0.000000   0.000000   0.000000   0.000000
     13       0.000000   0.000000   0.000000   0.000000   0.000000   0.000000
     14       0.000000   0.000000   0.000000   0.000000   0.000000   0.000000
     15       0.000000   0.000000   0.000000   0.000000   0.000000   0.000000
     16       0.000000   0.000000   0.000000   0.000000   0.000000   0.000000
     17       0.000000   0.000000   0.000000   0.000000   0.000000   0.000000
     18       0.000000   0.000000   0.000000   0.000000   0.000000   0.000000
     19       0.000000   0.000000   0.000000   0.000000   0.000000   0.000000
     20       0.000000   0.000000   0.000000   0.000000   0.000000   0.000000
     21       0.000000   0.000000   0.000000   0.000000   0.000000   0.000000
     22       0.000000   0.000000   0.000000   0.000000   0.000000   0.000000
     23       0.000000   0.000000   0.000000   0.000000   0.000000   0.000000
     24       0.000000   0.000000   0.000000   0.000000   0.000000   0.000000
     25       0.000000   0.000000   0.000000   0.000000   0.000000   0.000000
     26       0.000000   0.000000   0.000000   0.000000   0.000000   0.000000
     27       0.000000   0.000000   0.000000   0.000000   0.000000   0.000000
     28       0.000000   0.000000   0.000000   0.000000   0.000000   0.000000
     29       0.000000   0.000000   0.000000   0.000000   0.000000   0.000000
     30       0.000000   0.000000   0.000000   0.000000   0.000000   0.000000
     31       0.000000   0.000000   0.000000   0.000000   0.000000   0.000000
     32       0.000000   0.000000   0.000000   0.000000   0.000000   0.000000
     33       0.000000   0.000000   0.000000   0.000000   0.000000   0.000000
     34       0.000000   0.000000   0.000000   0.000000   0.000000   0.000000
     35       0.000000   0.000000   0.000000   0.000000   0.000000   0.000000
     36       0.000000   0.000000   0.000000   0.000000   0.000000   0.000000
     37       0.000000   0.000000   0.000000   0.000000   0.000000   0.000000
     38       0.000000   0.000000   0.000000   0.000000   0.000000   0.000000
     39       0.000000   0.000000   0.000000   0.000000   0.000000   0.000000
     40       0.000000   0.000000   0.000000   0.000000   0.000000   0.000000
     41       0.000000   0.000000   0.000000   0.000000   0.000000   0.000000
     42       0.000000   0.000000   0.000000   0.000000   0.000000   0.000000
     43       0.000000   0.000000   0.000000   0.000000   0.000000   0.000000
     44       0.000000   0.000000   0.000000   0.000000   0.000000   0.000000
     45       0.000000   0.000000   0.000000   0.000000   0.000000   0.000000
     46       0.000000   0.000000   0.000000   0.000000   0.000000   0.000000
     47       0.000000   0.000000   0.000000   0.000000   0.000000   0.000000
     48       0.000000   0.000000   0.000000   0.000000   0.000000   0.000000
     49       0.000000   0.000000   0.000000   0.000000   0.000000   0.000000
     50       0.000000   0.000000   0.000000   0.000000   0.000000   0.000000
     51       0.000000   0.000000   0.000000   0.000000   0.000000   0.000000
     52       0.000000   0.000000   0.000000   0.000000   0.000000   0.000000
     53       0.000000   0.000000   0.000000   0.000000   0.000000   0.000000
     54       0.000000   0.000000   0.000000   0.000000   0.000000   0.000000
     55       0.000000   0.000000   0.000000   0.000000   0.000000   0.000000
     56       0.000000   0.000000   0.000000   0.000000   0.000000   0.000000
     57       0.000000   0.000000   0.000000   0.000000   0.000000   0.000000
     58       0.000000   0.000000   0.000000   0.000000   0.000000   0.000000
     59       0.000000   0.000000   0.000000   0.000000   0.000000   0.000000
     60       0.000000   0.000000   0.000000   0.000000   0.000000   0.000000
     61       0.000000   0.000000   0.000000   0.000000   0.000000   0.000000
     62       0.000000   0.000000   0.000000   0.000000   0.000000   0.000000
     63       0.000000   0.000000   0.000000   0.000000   0.000000   0.000000
     64       0.000000   0.000000   0.000000   0.000000   0.000000   0.000000
     65       0.000000   0.000000   0.000000   0.000000   0.000000   0.000000
     66       0.000000   0.000000   0.000000   0.000000   0.000000   0.000000
     67       0.000000   0.000000   0.000000   0.000000   0.000000   0.000000
     68       0.000000   0.000000   0.000000   0.000000   0.000000   0.000000
     69       0.000000   0.000000   0.000000   0.000000   0.000000   0.000000
     70       0.000000   0.000000   0.000000   0.000000   0.000000   0.000000
     71       0.000000   0.000000   0.000000   0.000000   0.000000   0.000000
     72       0.000000   0.000000   0.000000   0.000000   0.000000   0.000000
     73       0.000000   0.000000   0.000000   0.000000   0.000000   0.000000
     74       0.000000   0.000000   0.000000   0.000000   0.000000   0.000000
     75       0.000000   0.000000   0.000000   0.000000   0.000000   0.000000
     76       0.000000   0.000000   0.000000   0.000000   0.000000   0.000000
     77       0.000000   0.000000   0.000000   0.000000   0.000000   0.000000
     78       0.000000   0.000000   0.000000   0.000000   0.000000   0.000000
     79       0.000000   0.000000   0.000000   0.000000   0.000000   0.000000
     80       0.000000   0.000000   0.000000   0.000000   0.000000   0.000000
     81       0.000000   0.000000   0.000000   0.000000   0.000000   0.000000
     82       0.000000   0.000000   0.000000   0.000000   0.000000   0.000000
     83       0.000000   0.000000   0.000000   0.000000   0.000000   0.000000
     84       0.000000   0.000000   0.000000   0.000000   0.000000   0.000000
     85       0.000000   0.000000   0.000000   0.000000   0.000000   0.000000
     86       0.000000   0.000000   0.000000   0.000000   0.000000   0.000000
     87       0.000000   0.000000   0.000000   0.000000   0.000000   0.000000
     88       0.000000   0.000000   0.000000   0.000000   0.000000   0.000000
     89       0.000000   0.000000   0.000000   0.000000   0.000000   0.000000
     90       0.000000   0.000000   0.000000   0.000000   0.000000   0.000000
     91       0.000000   0.000000   0.000000   0.000000   0.000000   0.000000
     92       0.000000   0.000000   0.000000   0.000000   0.000000   0.000000
     93       0.000000   0.000000   0.000000   0.000000   0.000000   0.000000
     94       0.000000   0.000000   0.000000   0.000000   0.000000   0.000000
     95       0.000000   0.000000   0.000000   0.000000   0.000000   0.000000
     96       0.000000   0.000000   0.000000   0.000000   0.000000   0.000000
     97       0.000000   0.000000   0.000000   0.000000   0.000000   0.000000
     98       0.000000   0.000000   0.000000   0.000000   0.000000   0.000000
     99       0.000000   0.000000   0.000000   0.000000   0.000000   0.000000
    100       0.000000   0.000000   0.000000   0.000000   0.000000   0.000000
    101       0.000000   0.000000   0.000000   0.000000   0.000000   0.000000
    102       0.000000   0.000000   0.000000   0.000000   0.000000   0.000000
    103       0.000000   0.000000   0.000000   0.000000   0.000000   0.000000
    104       0.000000   0.000000   0.000000   0.000000   0.000000   0.000000
    105       0.000000   0.000000   0.000000   0.000000   0.000000   0.000000
    106       0.000000   0.000000   0.000000   0.000000   0.000000   0.000000
    107       0.000000   0.000000   0.000000   0.000000   0.000000   0.000000
    108       0.000000   0.000000   0.000000   0.000000   0.000000   0.000000
    109       0.000000   0.000000   0.000000   0.000000   0.000000   0.000000
    110       0.000000   0.000000   0.000000   0.000000   0.000000   0.000000
    111       0.000000   0.000000   0.000000   0.000000   0.000000   0.000000
    112       0.000000   0.000000   0.000000   0.000000   0.000000   0.000000
    113       0.000000   0.000000   0.000000   0.000000   0.000000   0.000000
    114       0.000000   0.000000   0.000000   0.000000   0.000000   0.000000
    115       0.000000   0.000000   0.000000   0.000000   0.000000   0.000000
    116       0.000000   0.000000   0.000000   0.000000   0.000000   0.000000
    117       0.000000   0.000000   0.000000   0.000000   0.000000   0.000000
    118       0.000000   0.000000   0.000000   0.000000   0.000000   0.000000
    119       0.000000   0.000000   0.000000   0.000000   0.000000   0.000000
    120       0.000000   0.000000   0.000000   0.000000   0.000000   0.000000
    121       0.000000   0.000000   0.000000   0.000000   0.000000   0.000000
    122       0.000000   0.000000   0.000000   0.000000   0.000000   0.000000
    123       0.000000   0.000000   0.000000   0.000000   0.000000   0.000000
    124       0.000000   0.000000   0.000000   0.000000   0.000000   0.000000
    125       0.000000   0.000000   0.000000   0.000000   0.000000   0.000000
    126       0.000000   0.000000   0.000000   0.000000   0.000000   0.000000
    127       0.000000   0.000000   0.000000   0.000000   0.000000   0.000000
    128       0.000000   0.000000   0.000000   0.000000   0.000000   0.000000
    129       0.000000   0.000000   0.000000   0.000000   0.000000   0.000000
    130       0.000000   0.000000   0.000000   0.000000   0.000000   0.000000
    131       0.000000   0.000000   0.000000   0.000000   0.000000   0.000000
    132       0.000000   0.000000   0.000000   0.000000   0.000000   0.000000
    133       0.000000   0.000000   0.000000   0.000000   0.000000   0.000000
    134       0.000000   0.000000   0.000000   0.000000   0.000000   0.000000
    135       0.000000   0.000000   0.000000   0.000000   0.000000   0.000000
    136       0.000000   0.000000   0.000000   0.000000   0.000000   0.000000
    137       0.000000   0.000000   0.000000   0.000000   0.000000   0.000000
    138       0.000000   0.000000   0.000000   0.000000   0.000000   0.000000
    139       0.000000   0.000000   0.000000   0.000000   0.000000   0.000000
    140       0.000000   0.000000   0.000000   0.000000   0.000000   0.000000
    141       0.000000   0.000000   0.000000   0.000000   0.000000   0.000000
    142       0.000000   0.000000   0.000000   0.000000   0.000000   0.000000
    143       0.000000   0.000000   0.000000   0.000000   0.000000   0.000000
    144       0.000000   0.000000   0.000000   0.000000   0.000000   0.000000
    145       0.000000   0.000000   0.000000   0.000000   0.000000   0.000000
    146       0.000000   0.000000   0.000000   0.000000   0.000000   0.000000
    147       0.000000   0.000000   0.000000   0.000000   0.000000   0.000000
    148       0.000000   0.000000   0.000000   0.000000   0.000000   0.000000
    149       0.000000   0.000000   0.000000   0.000000   0.000000   0.000000
    150       0.000000   0.000000   0.000000   0.000000   0.000000   0.000000
    151       0.000000   0.000000   0.000000   0.000000   0.000000   0.000000
    152       0.000000   0.000000   0.000000   0.000000   0.000000   0.000000
    153       0.000000   0.000000   0.000000   0.000000   0.000000   0.000000
    154       0.000000   0.000000   0.000000   0.000000   0.000000   0.000000
    155       0.000000   0.000000   0.000000   0.000000   0.000000   0.000000
    156       0.000000   0.000000   0.000000   0.000000   0.000000   0.000000
    157       0.000000   0.000000   0.000000   0.000000   0.000000   0.000000
    158       0.000000   0.000000   0.000000   0.000000   0.000000   0.000000
    159       0.000000   0.000000   0.000000   0.000000   0.000000   0.000000
    160       0.000000   0.000000   0.000000   0.000000   0.000000   0.000000
    161       0.000000   0.000000   0.000000   0.000000   0.000000   0.000000
    162       0.000000   0.000000   0.000000   0.000000   0.000000   0.000000
    163       0.000000   0.000000   0.000000   0.000000   0.000000   0.000000
    164       0.000000   0.000000   0.000000   0.000000   0.000000   0.000000
    165       0.000000   0.000000   0.000000   0.000000   0.000000   0.000000
    166       0.000000   0.000000   0.000000   0.000000   0.000000   0.000000
    167       0.000000   0.000000   0.000000   0.000000   0.000000   0.000000
    168       0.000000   0.000000   0.000000   0.000000   0.000000   0.000000
    169       0.000000   0.000000   0.000000   0.000000   0.000000   0.000000
    170       0.000000   0.000000   0.000000   0.000000   0.000000   0.000000
    171       0.000000   0.000000   0.000000   0.000000   0.000000   0.000000
    172       0.000000   0.000000   0.000000   0.000000   0.000000   0.000000
    173       0.000000   0.000000   0.000000   0.000000   0.000000   0.000000
    174       0.000000   0.000000   0.000000   0.000000   0.000000   0.000000
    175       0.000000   0.000000   0.000000   0.000000   0.000000   0.000000
    176       0.000000   0.000000   0.000000   0.000000   0.000000   0.000000
    177       0.000000   0.000000   0.000000   0.000000   0.000000   0.000000
    178       0.000000   0.000000   0.000000   0.000000   0.000000   0.000000
    179       0.000000   0.000000   0.000000   0.000000   0.000000   0.000000
    180       0.000000   0.000000   0.000000   0.000000   0.000000   0.000000
    181       0.000000   0.000000   0.000000   0.000000   0.000000   0.000000
    182       0.000000   0.000000   0.000000   0.000000   0.000000   0.000000
    183       0.000000   0.000000   0.000000   0.000000   0.000000   0.000000
    184       0.000000   0.000000   0.000000   0.000000   0.000000   0.000000
    185       0.000000   0.000000   0.000000   0.000000   0.000000   0.000000
    186       0.000000   0.000000   0.000000   0.000000   0.000000   0.000000
    187       0.000000   0.000000   0.000000   0.000000   0.000000   0.000000
    188       0.000000   0.000000   0.000000   0.000000   0.000000   0.000000
    189       0.000000   0.000000   0.000000   0.000000   0.000000   0.000000
    190       0.000000   0.000000   0.000000   0.000000   0.000000   0.000000
    191       0.000000   0.000000   0.000000   0.000000   0.000000   0.000000
    192       0.000000   0.000000   0.000000   0.000000   0.000000   0.000000
    193       0.000000   0.000000   0.000000   0.000000   0.000000   0.000000
    194       0.000000   0.000000   0.000000   0.000000   0.000000   0.000000
    195       0.000000   0.000000   0.000000   0.000000   0.000000   0.000000
    196       0.000000   0.000000   0.000000   0.000000   0.000000   0.000000
    197       0.000000   0.000000   0.000000   0.000000   0.000000   0.000000
    198       0.000000   0.000000   0.000000   0.000000   0.000000   0.000000
    199       0.000000   0.000000   0.000000   0.000000   0.000000   0.000000
    200       0.000000   0.000000   0.000000   0.000000   0.000000   0.000000
                  6          7          8          9         10         11    
      0       0.006614  -0.118769  -0.015397   0.004774   0.016893  -0.044163
      1       0.016165  -0.010760   0.089964  -0.031775   0.000172   0.001152
      2      -0.002023   0.127633  -0.078095   0.056271   0.000729   0.024980
      3      -0.015086  -0.066108   0.022688  -0.067979   0.023654  -0.028564
      4      -0.020805   0.108947   0.064156  -0.040167  -0.039138   0.016783
      5       0.006561   0.072585  -0.001182   0.006090  -0.045642   0.004378
      6       0.035314   0.016517  -0.028075  -0.014961   0.047222  -0.043083
      7       0.018483  -0.009582   0.021527   0.039843   0.037335   0.008252
      8      -0.034907  -0.022490  -0.010934   0.024400  -0.060759   0.018280
      9       0.031667   0.076200  -0.025340  -0.038010   0.032059  -0.041773
     10       0.015565  -0.005199   0.003659   0.059004   0.043109   0.010570
     11      -0.025301  -0.069696   0.030256  -0.007055  -0.065120   0.012007
     12      -0.007639  -0.017356   0.003536  -0.040078   0.010494  -0.039827
     13       0.003204   0.024094   0.080177  -0.030891  -0.006255   0.003637
     14       0.018335   0.036219   0.003778   0.010640  -0.031268   0.002503
     15       0.009927  -0.045601  -0.009024  -0.018450   0.024986  -0.045031
     16       0.015050  -0.004345   0.066289  -0.009914   0.013104   0.003430
     17      -0.003278   0.055338  -0.036565   0.031414  -0.032255   0.021436
     18      -0.011359  -0.018293   0.003434  -0.040865   0.009427  -0.041782
     19       0.015898   0.003436   0.084511  -0.026120   0.007423   0.002357
     20       0.032629   0.043695  -0.001254   0.006311  -0.032096   0.014269
     21      -0.007788  -0.010839  -0.003034  -0.044411   0.007326  -0.033940
     22       0.054040  -0.014192   0.108510  -0.045861   0.024466  -0.007736
     23       0.040440   0.043493   0.000485   0.001201  -0.029937   0.015979
     24      -0.030265   0.001544   0.029095  -0.012607   0.002296  -0.023871
     25      -0.005790   0.008485   0.056513  -0.024159  -0.004594   0.003513
     26       0.075638   0.027606   0.030827  -0.011434  -0.009785   0.003986
     27      -0.058789   0.063206   0.006816  -0.054892  -0.007888  -0.045672
     28      -0.046680   0.009058   0.038153   0.009514  -0.034890   0.032750
     29       0.074485   0.035621   0.029235  -0.019312  -0.008964  -0.000897
     30      -0.066315   0.103429  -0.059470  -0.145733  -0.023338  -0.105667
     31      -0.063596   0.003240   0.054053   0.051117  -0.042446   0.064513
     32       0.041014   0.058362   0.000167  -0.026436  -0.033372   0.000489
     33      -0.073392   0.076361   0.078874   0.029134   0.007030   0.020984
     34      -0.066878   0.016586  -0.004490  -0.014987  -0.058676   0.017294
     35       0.116424   0.016959   0.066178  -0.020709   0.023279  -0.007589
     36      -0.096798   0.126896   0.061791  -0.004205  -0.000099   0.005331
     37      -0.099147   0.016355  -0.021857   0.012584  -0.083554   0.039558
     38       0.114742   0.024432   0.064629  -0.027070   0.023560  -0.011043
     39      -0.055278   0.025719   0.179698   0.163121   0.035162   0.114810
     40      -0.047944   0.023972  -0.028177  -0.075099  -0.052260  -0.028459
     41       0.160878  -0.010419   0.106825  -0.013581   0.055132  -0.008015
     42      -0.065352   0.035202   0.241757   0.235098   0.050420   0.173250
     43      -0.064302   0.029647  -0.063126  -0.095472  -0.071349  -0.042931
     44       0.193350  -0.024568   0.135923  -0.013938   0.080078  -0.011802
     45      -0.023111  -0.034722   0.196301   0.199955   0.042778   0.129264
     46      -0.008843   0.023161  -0.006922  -0.107441  -0.021135  -0.054740
     47       0.163374  -0.019326   0.108024  -0.006034   0.054459  -0.004194
     48      -0.007839  -0.072040   0.269389   0.298942   0.063348   0.197342
     49       0.006074   0.027934  -0.024188  -0.153272  -0.015277  -0.089735
     50       0.197850  -0.040598   0.137215  -0.000769   0.079190  -0.005960
     51      -0.011328  -0.045097   0.118288   0.109237   0.025234   0.056401
     52       0.012785   0.015087   0.036969  -0.082221   0.002689  -0.037439
     53       0.120800  -0.000002   0.070309  -0.005752   0.021403   0.001758
     54       0.012923  -0.090198   0.135502   0.142483   0.034100   0.072793
     55       0.044688   0.013394   0.054877  -0.109456   0.026303  -0.059212
     56       0.122609  -0.006475   0.071797   0.000622   0.021374   0.005341
     57       0.071469   0.015100  -0.077473   0.057993  -0.003098  -0.009860
     58       0.023955  -0.024008  -0.014317   0.091031   0.039886   0.018156
     59      -0.085803  -0.055117  -0.010689   0.017120   0.031485  -0.018128
     60       0.115827   0.041473  -0.132195   0.129186  -0.049564   0.028540
     61       0.001077   0.043328  -0.006637   0.038390   0.183519  -0.016528
     62      -0.065318   0.067618  -0.063681   0.027484   0.173404  -0.020898
     63       0.091815  -0.035073  -0.118169   0.143556  -0.111572   0.026162
     64       0.005421   0.048947   0.021758  -0.000385   0.182277  -0.021414
     65      -0.040760   0.151226  -0.098633   0.037014   0.243463  -0.014745
     66       0.140012   0.042221  -0.165715   0.180269  -0.099211   0.054324
     67       0.000470   0.032856  -0.029033   0.072795   0.169868  -0.009343
     68      -0.105972   0.044526  -0.054887   0.015139   0.224859  -0.047604
     69       0.147321   0.135485  -0.152047   0.115594   0.021398   0.033744
     70      -0.018570   0.099892  -0.009832   0.006476   0.308165  -0.044401
     71      -0.034746   0.093121  -0.074190   0.037400   0.145929  -0.001861
     72       0.032283  -0.123087  -0.057064   0.082855  -0.081666  -0.018839
     73       0.051753  -0.103456  -0.006520   0.136224  -0.143060   0.058685
     74      -0.124999  -0.095077  -0.002528   0.007530   0.085866  -0.046098
     75       0.064117  -0.111582  -0.092850   0.133965  -0.106960   0.011225
     76       0.060509  -0.105421  -0.034758   0.172738  -0.127832   0.069512
     77      -0.162424  -0.119865  -0.000241  -0.003722   0.164221  -0.075865
     78       0.010192  -0.205176  -0.046019   0.098557  -0.126329  -0.023363
     79       0.045935  -0.115611   0.031820   0.096997  -0.197752   0.052572
     80      -0.099213  -0.004413  -0.036913   0.014905   0.165481  -0.037902
     81      -0.004732  -0.152661  -0.017435   0.033311  -0.066255  -0.050433
     82       0.069681  -0.147719  -0.011826   0.173595  -0.238481   0.084723
     83      -0.142870  -0.190688   0.036217   0.002026  -0.028534  -0.046610
     84       0.103439   0.133186  -0.092800   0.031421   0.069324  -0.004558
     85       0.023098  -0.030355  -0.067641   0.157576   0.083311   0.023593
     86      -0.119929  -0.178817   0.038939   0.004757  -0.073663  -0.027281
     87       0.132602   0.238223  -0.107551   0.009039   0.132599   0.000789
     88       0.009325   0.033424  -0.075718   0.128004   0.226680  -0.002704
     89      -0.094951  -0.154279   0.034966   0.008588  -0.119001  -0.009150
     90       0.124883   0.129249  -0.127748   0.086234   0.022546   0.020530
     91       0.024234  -0.045144  -0.095584   0.199572   0.083847   0.031089
     92      -0.153503  -0.202830   0.039948  -0.000094   0.006397  -0.053799
     93       0.077464   0.123564  -0.055594  -0.021256   0.108943  -0.030867
     94       0.034192  -0.085006  -0.072339   0.196888  -0.026518   0.046877
     95      -0.135492  -0.269601   0.077820  -0.003112  -0.183683  -0.025958
     96       0.005922   0.001179  -0.009468  -0.043130   0.002337  -0.004445
     97      -0.034380   0.011968   0.030002  -0.016701   0.003450   0.004574
     98       0.000495   0.026601  -0.006313   0.014799  -0.024871  -0.011121
     99       0.004251   0.009629  -0.060279  -0.025374  -0.018769   0.027003
    100      -0.044806   0.015168  -0.018034   0.000590  -0.010944   0.024060
    101      -0.040387   0.008101  -0.021186   0.026987  -0.006980  -0.044556
    102       0.007823   0.035246  -0.108973  -0.034921  -0.038574   0.124143
    103      -0.094077   0.015425  -0.087044   0.014469  -0.010137   0.069377
    104      -0.047714  -0.000348  -0.013501   0.031926  -0.000123  -0.071231
    105       0.004824   0.042984  -0.151824  -0.020826  -0.056040   0.155230
    106      -0.104992   0.018596  -0.128580   0.030636  -0.022560   0.089848
    107      -0.077409  -0.015247  -0.019750   0.042577   0.014008  -0.102407
    108       0.014741   0.052541  -0.101722  -0.061724  -0.036777   0.184509
    109      -0.130687   0.012102  -0.104788   0.008225   0.005691   0.090792
    110      -0.018444   0.009497   0.002262   0.025275  -0.010966  -0.061049
    111       0.016439   0.073312  -0.141532  -0.068486  -0.053290   0.264913
    112      -0.169449   0.012913  -0.163195   0.018221   0.004601   0.132226
    113      -0.026424   0.001859   0.006167   0.029732  -0.004975  -0.083430
    114       0.021218   0.042853  -0.038586  -0.079469  -0.013404   0.135895
    115      -0.115647   0.007217  -0.043340  -0.011521   0.023459   0.054431
    116       0.019969   0.028988   0.011283   0.012878  -0.029591  -0.020092
    117       0.028525   0.055041  -0.027624  -0.100924  -0.011361   0.176312
    118      -0.141532   0.004000  -0.050398  -0.017412   0.036858   0.064674
    119       0.042909   0.037156   0.021709   0.007179  -0.038698  -0.008723
    120       0.016963   0.017302   0.007437  -0.068882   0.005592   0.039421
    121      -0.068077   0.007177   0.021633  -0.022643   0.021250   0.010818
    122       0.029511   0.037069   0.007566   0.007584  -0.035875   0.003702
    123       0.021934   0.009286   0.052603  -0.083013   0.020354   0.009207
    124      -0.054554   0.003881   0.064239  -0.038092   0.030118  -0.008023
    125       0.061854   0.050947   0.017236  -0.002586  -0.049961   0.031052
    126       0.006184  -0.004270  -0.049239   0.004196  -0.021112  -0.037027
    127      -0.005926   0.017879   0.006954   0.010889  -0.026669  -0.008978
    128      -0.078269  -0.002487  -0.041713   0.033305   0.007246  -0.049516
    129       0.024566   0.005553  -0.050582   0.062380  -0.042921  -0.072765
    130      -0.027482   0.017725  -0.012376   0.004226  -0.020514   0.011895
    131      -0.127514   0.002487  -0.095136   0.046763   0.012529  -0.010645
    132       0.023013   0.028859  -0.054268   0.079254  -0.053489  -0.056523
    133      -0.055117   0.014994  -0.050410   0.025548  -0.020646   0.025481
    134      -0.132396  -0.008612  -0.101244   0.043043   0.017322  -0.014583
    135       0.038098  -0.013747  -0.043864   0.083568  -0.044984  -0.111532
    136       0.003004   0.017625   0.016312   0.015679  -0.029034  -0.019073
    137      -0.150658  -0.008760  -0.120613   0.047404   0.020052  -0.001685
    138       0.026553   0.006635  -0.049443   0.070031  -0.045180  -0.075573
    139      -0.045481   0.021483  -0.021811  -0.037683  -0.008756   0.046138
    140      -0.139642   0.028578  -0.108288   0.058519   0.004225   0.020164
    141      -0.003037  -0.031242  -0.024195  -0.007591  -0.002197  -0.077061
    142       0.035820   0.016759   0.048582  -0.023161  -0.028619  -0.012622
    143      -0.073117   0.009214  -0.049838   0.035935  -0.000364  -0.032980
    144      -0.003240  -0.028232  -0.022205  -0.004495  -0.003413  -0.078838
    145       0.038458  -0.004857   0.040792  -0.050837  -0.018021   0.004604
    146      -0.069395   0.032112  -0.072098   0.044254  -0.014372   0.000377
    147      -0.008877  -0.027336  -0.009026   0.010586  -0.002546  -0.107404
    148       0.050725   0.028792   0.069029  -0.018851  -0.035804  -0.025637
    149      -0.099599  -0.005408  -0.067827   0.044153   0.009902  -0.038141
    150      -0.003621  -0.061692  -0.020798  -0.035075   0.014161  -0.077977
    151       0.049616   0.025530   0.065394  -0.024392  -0.033721  -0.020960
    152      -0.049881   0.010354  -0.018527   0.021565  -0.001661  -0.048189
    153       0.003537  -0.006372  -0.047537  -0.004042  -0.017583  -0.031145
    154       0.013982   0.019730   0.010771   0.064173  -0.043731  -0.070857
    155      -0.079173  -0.030866  -0.008480   0.021643   0.025239  -0.100293
    156      -0.010255  -0.013979  -0.040585  -0.040085  -0.003059  -0.001610
    157       0.034229   0.013956   0.018973   0.061334  -0.045349  -0.074328
    158      -0.031777  -0.051507   0.019946  -0.008859   0.029464  -0.089656
    159       0.006403  -0.017005  -0.034237   0.020002  -0.016909  -0.087597
    160       0.052319   0.009027   0.027644   0.058886  -0.047249  -0.076644
    161      -0.116931  -0.026425  -0.017720   0.041979   0.029323  -0.129247
    162       0.011415   0.010573  -0.066750   0.002744  -0.030754   0.000439
    163      -0.028042   0.036792  -0.012353   0.111374  -0.050309  -0.111457
    164      -0.088611  -0.036910  -0.001835   0.024851   0.030833  -0.121750
    165      -0.012772  -0.036329   0.018244  -0.050696   0.016509  -0.038823
    166      -0.001225   0.056261   0.056400  -0.034468  -0.023264   0.006179
    167       0.011180   0.044678  -0.001201   0.000240  -0.037805   0.005277
    168      -0.023607  -0.016459   0.030384  -0.048652   0.010714  -0.039522
    169       0.033318   0.010249   0.011305  -0.026743  -0.011381  -0.008274
    170       0.016980   0.005728  -0.004107  -0.029052  -0.027602   0.029894
    171      -0.047363   0.058906   0.061891  -0.016067  -0.028371  -0.088311
    172       0.034673  -0.060136  -0.043066  -0.050167   0.055542   0.069028
    173       0.025014   0.011767   0.010214  -0.030028  -0.045488   0.010901
    174      -0.056220   0.102157   0.073570   0.009667  -0.052840  -0.129365
    175       0.002899  -0.069613  -0.035007  -0.078624   0.084464   0.145910
    176       0.023958   0.051251   0.018597  -0.001571  -0.072604  -0.040990
    177      -0.060760   0.080866   0.080039  -0.015579  -0.038572  -0.086310
    178       0.078563  -0.119591  -0.110307  -0.034384   0.085747   0.037124
    179       0.034584  -0.032132   0.015353  -0.068834  -0.031163   0.059115
    180      -0.079362   0.140273   0.105234   0.011144  -0.068918  -0.123670
    181       0.079005  -0.173914  -0.153893  -0.051167   0.139805   0.094841
    182       0.040949  -0.026800   0.027438  -0.070059  -0.046582   0.044421
    183      -0.050346   0.026917   0.065887  -0.048910  -0.009859  -0.035342
    184       0.122466  -0.110000  -0.122246   0.003886   0.046686  -0.073226
    185       0.034956  -0.081687   0.005195  -0.105795   0.001949   0.125789
    186      -0.060606   0.044044   0.079930  -0.048659  -0.017882  -0.032465
    187       0.157790  -0.158039  -0.176899   0.017477   0.071424  -0.102924
    188       0.041395  -0.115347   0.009417  -0.135723   0.013071   0.164350
    189      -0.027294  -0.048377   0.034304  -0.081951   0.029530   0.012621
    190       0.121477  -0.038071  -0.062723   0.024373  -0.025441  -0.144824
    191       0.027107  -0.087197  -0.010457  -0.103433   0.020318   0.141348
    192      -0.019338  -0.090839   0.023325  -0.108001   0.052912   0.053939
    193       0.156675  -0.029710  -0.070139   0.053732  -0.058163  -0.231057
    194       0.027435  -0.125451  -0.018527  -0.131472   0.046621   0.193210
    195      -0.014355  -0.069436   0.017415  -0.082021   0.038750   0.008898
    196       0.076518   0.022048   0.003541   0.008772  -0.053649  -0.110398
    197       0.018528  -0.042862  -0.014405  -0.064286   0.003951   0.090093
    198       0.003486  -0.129170  -0.006525  -0.110515   0.069320   0.049330
    199       0.075135   0.076862   0.045975   0.026030  -0.105844  -0.168347
    200       0.012742  -0.045435  -0.024580  -0.061428   0.015919   0.100845
                 12         13         14         15         16         17    
      0      -0.013078   0.007742   0.041228   0.045607   0.023701  -0.095703
      1       0.001157   0.011582   0.018224   0.053958   0.047261  -0.031578
      2       0.048078   0.002393  -0.067964  -0.062952  -0.043491   0.074536
      3      -0.016321   0.017644   0.045578   0.023725   0.003346  -0.033664
      4       0.033649  -0.043457  -0.060660  -0.062107  -0.094611   0.093869
      5       0.032595  -0.006205   0.004021   0.016429   0.017760   0.075862
      6      -0.001833  -0.009310   0.016001   0.024824   0.000092   0.133648
      7      -0.023261  -0.019347   0.008727   0.030203   0.033647   0.018630
      8       0.053842   0.042339  -0.034302  -0.025460  -0.011349  -0.207254
      9       0.021406  -0.010569  -0.009745   0.005293  -0.019722   0.197005
     10      -0.026794  -0.031856  -0.000389   0.015174   0.021793   0.039918
     11       0.047716   0.074181   0.003968   0.022690   0.029411  -0.295964
     12       0.020813   0.017766  -0.005347  -0.010046  -0.032750  -0.008029
     13       0.011340   0.011041  -0.016136   0.000220  -0.000841  -0.002215
     14       0.026370   0.018776   0.013553   0.041096   0.055583   0.026411
     15      -0.000446   0.003608   0.022522   0.026622   0.002467   0.010028
     16      -0.005371   0.001719   0.012735   0.043581   0.040239  -0.012303
     17       0.051353   0.024787  -0.042109  -0.027374  -0.013101  -0.049620
     18       0.018707   0.017455  -0.002876  -0.009199  -0.031556  -0.003261
     19      -0.001029   0.005502   0.008661   0.036987   0.032979  -0.011018
     20       0.039420   0.021221  -0.015828   0.013447   0.023648  -0.015112
     21       0.030035   0.024068  -0.025456  -0.039342  -0.064812  -0.035159
     22      -0.022172  -0.008510   0.023248   0.054457   0.044467   0.007141
     23       0.040565   0.021328  -0.022145   0.004147   0.011591  -0.024905
     24       0.028279   0.009650  -0.006955  -0.008062  -0.018994   0.016122
     25       0.014274   0.016694   0.007640   0.042709   0.035805  -0.021955
     26       0.011871   0.006254  -0.014230   0.004760   0.012828  -0.010135
     27       0.063800  -0.175941  -0.059873   0.023808   0.016346  -0.035174
     28       0.041555   0.108143   0.024551   0.047658   0.039321  -0.012136
     29       0.014329  -0.025357  -0.022657   0.008726   0.016941  -0.018351
     30       0.075739  -0.282941  -0.106007   0.031681   0.018075  -0.048208
     31       0.053090   0.156091   0.040538   0.050774   0.044417  -0.011881
     32       0.043030  -0.035974  -0.034448   0.022083   0.029134  -0.030949
     33       0.089890  -0.245992  -0.053097   0.049602   0.052574  -0.083620
     34       0.053319   0.145489   0.020122   0.048160   0.035429   0.000684
     35      -0.017211  -0.055012  -0.018840  -0.002818   0.007496  -0.018787
     36       0.122673  -0.411706  -0.098225   0.079558   0.085822  -0.141833
     37       0.073997   0.226973   0.035127   0.051354   0.037520   0.016369
     38      -0.013488  -0.083728  -0.026267   0.001400   0.012258  -0.028156
     39       0.075017  -0.108313   0.014805   0.036507   0.046674  -0.055562
     40       0.038622   0.082806  -0.004096   0.044866   0.029358  -0.005618
     41      -0.052241  -0.049054  -0.005052  -0.018731  -0.007455  -0.007550
     42       0.096383  -0.165135   0.024207   0.055924   0.076007  -0.094415
     43       0.046241   0.112602  -0.008957   0.043923   0.024634   0.005920
     44      -0.075473  -0.072152  -0.001375  -0.026521  -0.013694  -0.008252
     45       0.030885   0.101028   0.067382  -0.003750  -0.000765   0.028856
     46       0.014742  -0.017940  -0.020990   0.042919   0.030152  -0.028301
     47      -0.057410  -0.011957   0.003773  -0.024502  -0.014486   0.006458
     48       0.016382   0.211696   0.117582  -0.016902  -0.011471   0.061546
     49       0.003568  -0.069311  -0.039270   0.040521   0.026940  -0.037058
     50      -0.085726  -0.006263   0.014069  -0.038263  -0.027624   0.018043
     51       0.007395   0.150294   0.051111  -0.023085  -0.033001   0.057335
     52       0.002895  -0.047900  -0.013376   0.040943   0.033368  -0.034850
     53      -0.024848   0.014636  -0.001652  -0.011315  -0.003735   0.003030
     54      -0.022662   0.293147   0.089542  -0.049175  -0.067893   0.106342
     55      -0.018161  -0.118745  -0.025421   0.037417   0.032666  -0.046948
     56      -0.028046   0.039318   0.004592  -0.014925  -0.008714   0.010795
     57       0.015977  -0.005418  -0.011876  -0.014058  -0.023130   0.042704
     58      -0.033043  -0.041503  -0.004123   0.003569   0.015283   0.009634
     59       0.001417  -0.015237  -0.015962  -0.021397  -0.018405  -0.068242
     60       0.040069   0.011039  -0.045063  -0.060516  -0.051961  -0.076950
     61      -0.075537  -0.030046   0.030654   0.035074   0.033246   0.073504
     62      -0.028508   0.019807  -0.006799  -0.031909  -0.026968  -0.120414
     63       0.042608  -0.041433  -0.057359  -0.071225  -0.063659   0.044501
     64      -0.067332   0.006191   0.048348   0.065439   0.059496  -0.012295
     65      -0.036439   0.054784  -0.005005  -0.040001  -0.031121  -0.197833
     66       0.058636   0.008827  -0.072043  -0.095929  -0.075703  -0.126334
     67      -0.077159  -0.057870   0.013907   0.009349   0.012035   0.130383
     68      -0.061641  -0.033449   0.002418  -0.027464  -0.032030   0.074741
     69       0.038990   0.075426  -0.032458  -0.050433  -0.039701  -0.231042
     70      -0.115104  -0.031058   0.055609   0.053773   0.041967   0.156076
     71      -0.006633   0.059749  -0.013330  -0.036430  -0.024483  -0.261315
     72       0.009215  -0.082280  -0.020225  -0.023264  -0.034992   0.152493
     73       0.023920  -0.047021  -0.041499  -0.020791   0.006783  -0.069349
     74      -0.034790  -0.059763  -0.000356  -0.013618  -0.020871   0.042242
     75       0.022492  -0.055558  -0.035830  -0.049603  -0.045548  -0.033602
     76       0.015893  -0.040727  -0.044727  -0.037746  -0.002508  -0.180954
     77      -0.076179  -0.093764   0.020505  -0.003576  -0.022182   0.130561
     78       0.004961  -0.123372  -0.023677  -0.027772  -0.040840   0.199388
     79       0.045457  -0.055283  -0.044280  -0.002931   0.018021   0.056337
     80      -0.043847  -0.011884   0.005532  -0.019202  -0.021095  -0.085468
     81      -0.004930  -0.117790  -0.004716   0.003455  -0.024774   0.352604
     82       0.052367  -0.048706  -0.063579  -0.040335  -0.001016  -0.151016
     83      -0.011837  -0.103525  -0.012977  -0.009592  -0.019723   0.162155
     84       0.021311   0.066061  -0.001169  -0.001999  -0.011091  -0.059608
     85      -0.061266  -0.079093  -0.017061  -0.035982  -0.015437   0.019116
     86       0.013183  -0.069787  -0.019999  -0.010647  -0.013230   0.035720
     87       0.026842   0.130956   0.008031   0.008581  -0.000375  -0.154572
     88      -0.105873  -0.062948   0.015291  -0.014942  -0.003801   0.025515
     89       0.041972  -0.041176  -0.033101  -0.016482  -0.013625  -0.023344
     90       0.037045   0.057562  -0.029150  -0.039035  -0.035032  -0.097953
     91      -0.070093  -0.103712  -0.029749  -0.062071  -0.034669   0.025128
     92      -0.031767  -0.106562   0.000839  -0.002202  -0.012547   0.112537
     93       0.004482   0.065863   0.025868   0.034032   0.011587  -0.007153
     94      -0.030520  -0.101293  -0.046964  -0.062468  -0.031868   0.016379
     95       0.036940  -0.101918  -0.029858  -0.004485  -0.008993   0.095924
     96       0.033704   0.017670  -0.021901  -0.015291  -0.031003  -0.006328
     97       0.005738   0.013114  -0.018047  -0.025880  -0.022271  -0.012631
     98       0.022286   0.019525   0.016133   0.035641   0.045516   0.025493
     99      -0.046582   0.001087  -0.000231  -0.000729   0.065203   0.001596
    100      -0.062165  -0.000648  -0.000110  -0.021234   0.049744  -0.009445
    101       0.027166   0.023921   0.007913   0.019387   0.004328   0.017012
    102      -0.076843  -0.025617   0.067471   0.026220   0.119333   0.019822
    103      -0.104478  -0.020944   0.049540  -0.017470   0.062403  -0.007769
    104       0.032528   0.030430  -0.008575   0.010733  -0.012893   0.011204
    105      -0.144995  -0.041866   0.093135   0.052433   0.199950   0.025959
    106      -0.166747  -0.034438   0.070083   0.003088   0.126210  -0.004833
    107       0.037660   0.036405  -0.020145  -0.004578  -0.055000   0.000792
    108      -0.020636  -0.031156   0.102452   0.017483   0.051321   0.032703
    109      -0.067868  -0.023640   0.075356  -0.042214  -0.027100  -0.008207
    110       0.029786   0.030172  -0.011987   0.025193   0.022145   0.016870
    111      -0.048674  -0.053630   0.160238   0.034544   0.088467   0.048731
    112      -0.104979  -0.041839   0.121811  -0.042989  -0.018779  -0.004149
    113       0.033267   0.035182  -0.024923   0.018644   0.009771   0.011642
    114       0.075282  -0.004703   0.055124  -0.013372  -0.074291   0.024006
    115       0.020520  -0.000522   0.034977  -0.067042  -0.134310  -0.014213
    116       0.021305   0.022586   0.004047   0.046786   0.071269   0.027946
    117       0.123995  -0.005404   0.074376  -0.024734  -0.140406   0.031902
    118       0.055487   0.000876   0.045901  -0.089824  -0.214450  -0.015283
    119       0.018000   0.021220   0.004873   0.058555   0.100360   0.032518
    120       0.098418   0.019410  -0.008947  -0.022079  -0.100521   0.004072
    121       0.051752   0.016978  -0.011026  -0.052108  -0.116349  -0.016666
    122       0.018941   0.017650   0.016802   0.051137   0.081218   0.032832
    123       0.157508   0.034691  -0.031326  -0.033509  -0.175085  -0.004394
    124       0.101921   0.029119  -0.028165  -0.056585  -0.169363  -0.021445
    125       0.013718   0.013195   0.024691   0.069705   0.124164   0.042758
    126      -0.089352   0.017746  -0.060436  -0.009669   0.053060  -0.001934
    127      -0.087158   0.012936  -0.043964  -0.013275   0.044932  -0.007323
    128       0.027895   0.019258   0.016488   0.005174   0.000340   0.013408
    129      -0.159577   0.038038  -0.126806   0.159148  -0.104454  -0.004593
    130      -0.080521   0.001556  -0.014052  -0.020852   0.064948  -0.009216
    131       0.008135  -0.001554   0.065066   0.078448  -0.026575   0.007278
    132      -0.159782   0.029330  -0.112913   0.309269  -0.212861  -0.005292
    133      -0.119597  -0.002515  -0.002483   0.018215   0.046741  -0.012189
    134       0.000566   0.001317   0.061856   0.016950   0.020047   0.007126
    135      -0.203299   0.063846  -0.184099   0.109039  -0.094774  -0.003869
    136      -0.090887   0.019591  -0.060419  -0.004949   0.027891  -0.006766
    137      -0.007018  -0.004929   0.078846   0.033197   0.016705   0.005035
    138      -0.166907   0.041507  -0.133358   0.179633  -0.124319  -0.004255
    139      -0.028243  -0.025229   0.045911  -0.087967   0.148691  -0.010428
    140       0.015776  -0.018256   0.100760   0.231552  -0.125471   0.006129
    141      -0.060849   0.033069  -0.074291  -0.171633   0.132457  -0.000067
    142      -0.043481   0.022465  -0.044530  -0.114863   0.109317   0.004354
    143       0.019306   0.011486   0.022508   0.066651  -0.028862   0.013492
    144      -0.062366   0.030629  -0.079358  -0.163069   0.120861   0.001081
    145      -0.021847   0.037600  -0.000051  -0.193009   0.202905  -0.002606
    146      -0.005057  -0.006204   0.031880   0.205512  -0.093072   0.010707
    147      -0.066134   0.030963  -0.112329  -0.179814   0.092041   0.005946
    148      -0.039528   0.018395  -0.071474  -0.106632   0.075482   0.013679
    149       0.009220   0.015963   0.031695   0.048518  -0.011403   0.004603
    150      -0.031451   0.054244  -0.038139  -0.308052   0.247736  -0.006189
    151      -0.034935   0.018819  -0.059898  -0.119956   0.089245   0.012775
    152       0.046532   0.016073   0.009147  -0.005146  -0.007976   0.025245
    153      -0.079396   0.016699  -0.051868  -0.035686   0.077165  -0.000888
    154      -0.146912   0.033582  -0.125647   0.100808  -0.093003  -0.011938
    155       0.050582   0.039779  -0.024882  -0.147749   0.076746   0.016421
    156      -0.041178   0.009777  -0.012055  -0.137053   0.184233   0.002349
    157      -0.146870   0.043673  -0.152224   0.088675  -0.089610  -0.004760
    158       0.071391   0.064341  -0.076667  -0.240875   0.152614   0.038229
    159      -0.097971   0.033503  -0.106099  -0.039062   0.031822  -0.004927
    160      -0.149362   0.053517  -0.178246   0.079567  -0.085673   0.001647
    161       0.041649   0.029460  -0.003887  -0.128144   0.041248  -0.000127
    162      -0.095934   0.005615  -0.031750   0.051942   0.035875   0.000303
    163      -0.182233   0.018135  -0.106964   0.213116  -0.211875  -0.035953
    164       0.053788   0.043202  -0.032693  -0.174788   0.079802   0.012340
    165       0.003023   0.018721   0.024847   0.012052  -0.005606  -0.017628
    166       0.018000  -0.016212  -0.036882  -0.045259  -0.069751   0.043271
    167       0.019683   0.000924   0.020277   0.026281   0.028233   0.055055
    168       0.006989   0.018972   0.019324   0.009972  -0.001366  -0.010622
    169       0.023325  -0.011219  -0.015823  -0.047771  -0.079983   0.022324
    170      -0.011849  -0.007168   0.035981   0.017461   0.008320   0.039801
    171       0.006175   0.013091   0.050368  -0.001720  -0.000604   0.017965
    172       0.113336   0.022850  -0.141991   0.004587  -0.021793   0.046893
    173      -0.055164  -0.021469   0.086573  -0.004005  -0.021382   0.017343
    174       0.011805   0.007670   0.085171  -0.004900   0.005617   0.034244
    175       0.135048   0.046896  -0.260430   0.009344  -0.021574   0.068376
    176      -0.054533  -0.031009   0.140333  -0.006881  -0.014066   0.027988
    177      -0.006340   0.013473   0.039411  -0.013008  -0.012315   0.025756
    178       0.183654   0.023350  -0.096721   0.056193   0.043879   0.041124
    179      -0.107320  -0.024326   0.072901  -0.028969  -0.070095  -0.024954
    180      -0.006853   0.009409   0.057302  -0.019739  -0.008811   0.051554
    181       0.262550   0.050443  -0.197678   0.104559   0.101451   0.067315
    182      -0.145110  -0.035978   0.115301  -0.049906  -0.099019  -0.046572
    183      -0.018793   0.019484   0.002036  -0.014953  -0.026962   0.002296
    184       0.156185  -0.012173   0.088219   0.047929   0.036884  -0.001330
    185      -0.112778  -0.012020   0.003750  -0.029367  -0.081882  -0.037770
    186      -0.029868   0.019845  -0.007689  -0.024398  -0.037468   0.007465
    187       0.217690  -0.012905   0.132676   0.093155   0.094241  -0.006317
    188      -0.154364  -0.013261  -0.012274  -0.049479  -0.118681  -0.068014
    189      -0.016322   0.025318  -0.026579  -0.002494  -0.025363  -0.025825
    190       0.046017  -0.047416   0.217393  -0.022406  -0.049612  -0.040473
    191      -0.064261   0.001730  -0.044269  -0.002392  -0.043659  -0.009856
    192      -0.024955   0.030273  -0.059103  -0.000990  -0.034958  -0.043236
    193       0.018254  -0.076297   0.365677  -0.036526  -0.064556  -0.079529
    194      -0.066588   0.011407  -0.100148   0.001477  -0.049207  -0.017563
    195      -0.004875   0.024757  -0.013741   0.007637  -0.014729  -0.033654
    196      -0.018879  -0.045621   0.157951  -0.069703  -0.104224  -0.024257
    197      -0.015673   0.003284  -0.021796   0.019262   0.000508   0.027506
    198      -0.006928   0.029480  -0.035222   0.013365  -0.020923  -0.059544
    199      -0.089950  -0.072268   0.255956  -0.117733  -0.153399  -0.046475
    200       0.016732   0.013405  -0.057264   0.038706   0.024783   0.046970
                 18         19         20         21         22         23    
      0      -0.072477  -0.010553  -0.153918   0.154097   0.154780   0.061259
      1      -0.013523   0.063819  -0.015402   0.015445  -0.001671  -0.001193
      2       0.125972   0.048093   0.025768  -0.303346   0.050194   0.078466
      3       0.026605  -0.075599   0.139233  -0.060995   0.010572  -0.008293
      4       0.122679   0.094576   0.044949   0.237509   0.122268  -0.088812
      5      -0.010496   0.004530   0.048183   0.114784   0.067610  -0.003736
      6      -0.011681   0.007573  -0.132470  -0.081501   0.081146  -0.003230
      7      -0.001464   0.081865  -0.000822  -0.048601   0.046423   0.095414
      8       0.042870   0.002874   0.002143   0.019245   0.062620   0.058914
      9       0.063224   0.036180  -0.102014  -0.242356   0.069313   0.030940
     10       0.011882   0.077630   0.021990  -0.073508   0.029448   0.105283
     11      -0.035832  -0.004715  -0.072214   0.178708   0.110707   0.012234
     12       0.038400  -0.002920  -0.023489  -0.006601  -0.012786   0.014055
     13       0.016808  -0.053145  -0.008170  -0.017625  -0.079045   0.009633
     14      -0.056572  -0.052077   0.000489   0.000047  -0.034306   0.027689
     15      -0.019218  -0.002074  -0.107374   0.030387   0.084066   0.030652
     16       0.002413   0.074270  -0.012124  -0.026897   0.028687   0.040186
     17       0.050625   0.019280  -0.014642  -0.116386   0.045013   0.022189
     18       0.034815  -0.023012  -0.033942  -0.004463  -0.007902   0.026569
     19       0.010021   0.047335  -0.000988  -0.019175  -0.015391  -0.015474
     20      -0.026701   0.004651  -0.044132  -0.021830  -0.009879  -0.078553
     21       0.068568  -0.004508  -0.035018  -0.036202  -0.005103  -0.013442
     22      -0.022342   0.058430  -0.012207   0.024931  -0.024825  -0.082452
     23      -0.019576   0.013646  -0.045460  -0.026485  -0.010697  -0.104877
     24       0.023388  -0.045118  -0.018894   0.007367  -0.061118   0.030783
     25       0.011169   0.058073  -0.015410  -0.038641   0.005386  -0.011775
     26      -0.016467   0.011547  -0.034081   0.001066  -0.022491  -0.139082
     27      -0.010923  -0.024406  -0.023085  -0.007110  -0.058817  -0.007202
     28      -0.008840   0.059004  -0.041851  -0.031752  -0.006124  -0.107647
     29      -0.018815   0.015434  -0.032475  -0.000326  -0.021665  -0.145975
     30      -0.018968  -0.035762  -0.027394  -0.010951  -0.073589  -0.013777
     31      -0.019182   0.067032  -0.050850  -0.027096  -0.004030  -0.153823
     32      -0.044776   0.018422  -0.054238  -0.000587  -0.034170  -0.224491
     33      -0.039431   0.012978  -0.025976  -0.036301  -0.012901  -0.039477
     34      -0.019654   0.047477  -0.059094  -0.020925  -0.031757  -0.156728
     35       0.011134   0.018517  -0.006955  -0.005421  -0.003719  -0.066439
     36      -0.073631   0.027850  -0.030972  -0.060649  -0.000064  -0.060155
     37      -0.039506   0.043233  -0.081934  -0.013240  -0.046496  -0.220508
     38       0.007188   0.020979  -0.006481  -0.009423  -0.000973  -0.066477
     39      -0.022413   0.035998  -0.022512  -0.041022   0.033015  -0.041007
     40      -0.007236   0.038495  -0.047129  -0.019950  -0.044583  -0.116427
     41       0.044974   0.021417   0.015966  -0.005282   0.012342  -0.002037
     42      -0.042046   0.069583  -0.024141  -0.070243   0.086651  -0.060496
     43      -0.013829   0.026933  -0.057076  -0.008474  -0.068805  -0.144496
     44       0.065713   0.024874   0.033606  -0.010680   0.027540   0.054814
     45       0.022316   0.014973  -0.015360  -0.002648   0.003524  -0.014968
     46       0.011455   0.040432  -0.021223  -0.035118  -0.022870  -0.022388
     47       0.050309   0.018416   0.015489   0.001230   0.006671  -0.005301
     48       0.040397   0.032461  -0.011030   0.002611   0.029200  -0.018372
     49       0.020008   0.030941  -0.010295  -0.037259  -0.027814   0.024496
     50       0.077180   0.017084   0.035697   0.002038   0.018678   0.064631
     51       0.042601  -0.023544  -0.012287   0.020545  -0.047584   0.019783
     52       0.022482   0.051656  -0.006870  -0.042725   0.002976   0.016635
     53       0.017847   0.016125  -0.011795   0.005151  -0.012851  -0.091537
     54       0.077139  -0.033654  -0.007716   0.039595  -0.056664   0.036271
     55       0.040909   0.056164   0.013738  -0.048111   0.014606   0.069684
     56       0.021691   0.014341  -0.012357   0.008339  -0.014898  -0.092274
     57      -0.003425  -0.037280  -0.086312  -0.020703   0.042653  -0.036888
     58      -0.009017   0.042878   0.043639  -0.003072  -0.012302   0.064542
     59       0.013710  -0.027506  -0.014926   0.011608   0.027036   0.006215
     60       0.022856  -0.089915  -0.018198   0.032007  -0.009280  -0.089748
     61      -0.040203   0.061381   0.001523  -0.014527   0.007252   0.085836
     62       0.002609  -0.062558   0.006347   0.054783  -0.004194  -0.025784
     63       0.034691  -0.096986  -0.011368  -0.053832  -0.056266  -0.155469
     64      -0.057748   0.101728  -0.034810   0.058208   0.089538   0.192109
     65       0.002226  -0.079256   0.022652   0.098727  -0.003786  -0.018626
     66       0.049027  -0.127945   0.029953   0.037495  -0.053062  -0.145333
     67      -0.023676   0.030750   0.032421  -0.067701  -0.053741   0.008563
     68      -0.005482  -0.063901  -0.007418  -0.062717  -0.058589  -0.094527
     69       0.011543  -0.084128  -0.022646   0.137026   0.046220  -0.013221
     70      -0.063993   0.069457  -0.024022  -0.046895   0.001259   0.084428
     71       0.009287  -0.063534   0.017995   0.137070   0.033339   0.021963
     72      -0.017152  -0.068020  -0.099860  -0.021781   0.011653  -0.105542
     73       0.029940   0.062279   0.093219  -0.009806  -0.005696   0.134032
     74      -0.016750  -0.057371  -0.048553   0.016206   0.002166  -0.073489
     75      -0.023348  -0.115044  -0.018170   0.159821  -0.050314  -0.136500
     76       0.006600   0.004594   0.140140   0.155393  -0.067470   0.059610
     77      -0.056825  -0.099445  -0.091567   0.053280  -0.022540  -0.181537
     78      -0.029486  -0.089768  -0.110544  -0.003152  -0.002780  -0.149169
     79       0.068115   0.143907   0.043892  -0.225321   0.078241   0.254607
     80      -0.028283  -0.084459  -0.008183   0.131184  -0.032494  -0.100564
     81      -0.013484  -0.023034  -0.187629  -0.204985   0.075054  -0.081170
     82       0.045005   0.056678   0.141312   0.039922  -0.022969   0.160198
     83       0.008435  -0.012576  -0.083843  -0.128212   0.051800  -0.008929
     84       0.004669  -0.012725  -0.103967  -0.017551   0.101453   0.019967
     85      -0.029927  -0.042958   0.120164   0.086892  -0.153951  -0.064934
     86       0.018066  -0.003577  -0.045285  -0.046923   0.051913   0.021381
     87       0.012740   0.010433  -0.123966  -0.017522   0.162514   0.076623
     88      -0.076861  -0.062372   0.094519   0.178493  -0.167588  -0.109589
     89       0.049469   0.020876  -0.042343  -0.098969   0.095155   0.079609
     90       0.027897  -0.045881  -0.033143  -0.020855   0.028238  -0.016532
     91      -0.034704  -0.089217   0.176341   0.126353  -0.245764  -0.138423
     92      -0.030794  -0.042775  -0.048516   0.039523  -0.013493  -0.067361
     93      -0.019389   0.018178  -0.174283  -0.016553   0.169530   0.050662
     94       0.004216  -0.046198   0.164022   0.032802  -0.182292  -0.060549
     95       0.037598   0.029712  -0.068937  -0.123485   0.095274   0.065512
     96       0.018191   0.023479  -0.042575   0.006210  -0.054104   0.013542
     97       0.002642  -0.085445  -0.038797  -0.034079  -0.041733   0.009585
     98      -0.054099  -0.060252   0.001091  -0.003092  -0.022992   0.040395
     99       0.065775   0.020284  -0.037832   0.030668  -0.043843   0.011545
    100       0.047825  -0.089732  -0.040087  -0.018015  -0.017360  -0.000622
    101      -0.040176  -0.014175  -0.002208   0.001313  -0.008093   0.032758
    102       0.053637   0.004220  -0.011081   0.042975  -0.020502   0.023145
    103       0.076589  -0.042056  -0.016092  -0.001805   0.046461  -0.035634
    104      -0.032990  -0.000811  -0.008182  -0.000691  -0.008632   0.024316
    105       0.116719  -0.006648  -0.011664   0.066132   0.000883   0.015130
    106       0.137547  -0.042966  -0.016488   0.018739   0.072397  -0.049919
    107      -0.025460   0.030362  -0.008360  -0.005613   0.017932  -0.002038
    108      -0.080396   0.031180   0.045052   0.019206  -0.016949   0.042868
    109      -0.011164   0.011078   0.029495  -0.023149   0.100977  -0.054270
    110      -0.026956  -0.030707  -0.017146   0.003465  -0.042621   0.044551
    111      -0.111599   0.036857   0.085642   0.024202   0.014474   0.046211
    112      -0.009703   0.048930   0.060617  -0.015932   0.167313  -0.077170
    113      -0.014954  -0.025872  -0.026527   0.002930  -0.041825   0.039046
    114      -0.186571   0.052270   0.052719  -0.012480  -0.058014   0.055633
    115      -0.113118   0.019149   0.036708  -0.053635   0.059705  -0.039192
    116      -0.034094  -0.073197  -0.013436   0.005251  -0.062123   0.061290
    117      -0.311597   0.071408   0.100146  -0.035616  -0.057853   0.067428
    118      -0.200315   0.072189   0.075764  -0.070441   0.083140  -0.048855
    119      -0.027568  -0.104139  -0.020484   0.006959  -0.079787   0.074382
    120      -0.108171   0.045411  -0.001782  -0.007926  -0.087163   0.040490
    121      -0.080778  -0.043810  -0.007824  -0.052408  -0.013150  -0.007480
    122      -0.052530  -0.078786  -0.003466   0.002966  -0.061329   0.065756
    123      -0.163271   0.061428   0.002048  -0.022541  -0.113552   0.039842
    124      -0.131258  -0.037330  -0.004607  -0.062609  -0.046373  -0.000197
    125      -0.059747  -0.106433  -0.004541   0.009981  -0.096271   0.094708
    126       0.016375   0.095123   0.007722   0.030074  -0.038846  -0.001175
    127      -0.018047  -0.120886  -0.019283  -0.041851   0.011651   0.003738
    128      -0.002793   0.056658  -0.001157   0.025097  -0.031953   0.027110
    129      -0.045688   0.128668   0.071356   0.013550  -0.008435  -0.011706
    130       0.033952  -0.121107  -0.042821  -0.028303  -0.007685   0.003820
    131       0.116910   0.079651  -0.034019   0.059252  -0.080359   0.024375
    132       0.083453   0.069088  -0.018019   0.063896  -0.201213   0.068148
    133       0.048678  -0.074663  -0.010646  -0.027093   0.048020  -0.033550
    134       0.061356   0.115458   0.012814   0.036789   0.018875  -0.019432
    135      -0.222972   0.217512   0.210722  -0.047914   0.213374  -0.104360
    136      -0.047680  -0.117475  -0.002850  -0.050793   0.026770  -0.000054
    137       0.097117   0.128011   0.006395   0.046266   0.013621  -0.025858
    138      -0.050671   0.131069   0.077467   0.012856  -0.008320  -0.011923
    139       0.143835  -0.173291  -0.135532   0.004825  -0.111163   0.046111
    140       0.294191   0.005347  -0.154530   0.124530  -0.313667   0.118408
    141      -0.047009   0.152541   0.026942   0.026744  -0.037432  -0.009568
    142      -0.077784  -0.148037  -0.024496  -0.046263   0.028223   0.022556
    143       0.021465   0.034797  -0.009431   0.028600  -0.036303   0.033691
    144      -0.047070   0.149354   0.027334   0.030318  -0.042594  -0.008689
    145      -0.083247  -0.153879  -0.032344  -0.080996   0.074048   0.018396
    146       0.080629  -0.004812  -0.021801   0.033323  -0.039496   0.039067
    147      -0.070211   0.184183   0.040095   0.052167  -0.072178  -0.010499
    148      -0.096758  -0.139524  -0.020063  -0.021260   0.000135   0.033719
    149       0.031060   0.048400  -0.005286   0.012291  -0.023494   0.016731
    150      -0.081043   0.157585   0.023946  -0.012082   0.006220  -0.016343
    151      -0.091265  -0.134526  -0.022686  -0.022441   0.009010   0.032155
    152      -0.020442   0.055815  -0.007259   0.049465  -0.048473   0.047152
    153       0.022303   0.096757   0.004010   0.033358  -0.043852  -0.002123
    154      -0.115747  -0.077360   0.041323  -0.067112   0.051211   0.002609
    155      -0.086409   0.132343   0.039533   0.019668  -0.017542   0.017535
    156       0.066442   0.085152  -0.017298   0.045409  -0.063293  -0.009498
    157      -0.192788  -0.073142   0.084939  -0.086905   0.125526   0.001360
    158      -0.274528   0.132624   0.151499  -0.030736   0.180554   0.007130
    159      -0.040015   0.153764   0.035693   0.024754  -0.042951  -0.003583
    160      -0.265583  -0.073131   0.128168  -0.108045   0.197110  -0.001455
    161       0.030023   0.163708  -0.030522   0.056801  -0.167804   0.020641
    162       0.046754   0.050121  -0.007195   0.031027  -0.028555   0.004697
    163       0.032400  -0.052321  -0.050601  -0.024789  -0.137810   0.013734
    164      -0.077830   0.158224   0.032235   0.026362  -0.050757   0.015446
    165       0.036734  -0.035175   0.068167  -0.044347  -0.002828   0.000149
    166       0.053994   0.002145  -0.028600   0.127840   0.006346   0.020739
    167      -0.034046  -0.039408   0.059201   0.075874   0.040812   0.023947
    168       0.047890  -0.036005   0.100078  -0.037514   0.008473  -0.021773
    169       0.020130  -0.021541  -0.100727   0.102495  -0.045020   0.111655
    170      -0.026414  -0.041853   0.098935   0.070476   0.064316   0.012126
    171       0.031915  -0.071591   0.135930   0.028668   0.033089   0.012216
    172       0.026966  -0.044969  -0.058088   0.111169  -0.028414   0.111921
    173      -0.023523  -0.019289   0.068995   0.043068   0.048146   0.001755
    174       0.017192  -0.093153   0.172199   0.063352   0.056265   0.025600
    175       0.025757  -0.064104  -0.090502   0.150056  -0.041991   0.148174
    176      -0.034149  -0.035415   0.108560   0.067076   0.072051   0.006955
    177       0.027965  -0.081439   0.116452   0.056290   0.026768   0.041389
    178       0.036745  -0.038301   0.069677   0.050268   0.027935   0.018676
    179      -0.008418   0.023820  -0.022163  -0.022889  -0.011486  -0.006824
    180       0.012289  -0.106846   0.125310   0.117753   0.044057   0.078180
    181       0.047639  -0.060154   0.132271   0.062772   0.062223  -0.000264
    182      -0.008249   0.043229  -0.055257  -0.050323  -0.033924  -0.010570
    183       0.043736  -0.059819   0.078187   0.010655  -0.002826   0.030924
    184       0.031177  -0.000271   0.136045  -0.038842   0.047326  -0.073837
    185       0.006238   0.036187  -0.068694  -0.047265  -0.041657   0.000419
    186       0.040040  -0.065479   0.054185   0.031247  -0.012143   0.057055
    187       0.040030   0.007125   0.264307  -0.096121   0.105695  -0.176464
    188       0.016801   0.064792  -0.146794  -0.089655  -0.089894   0.009131
    189       0.063340  -0.027845   0.063503  -0.058528  -0.018752  -0.015257
    190       0.010959   0.032407   0.014556  -0.055571  -0.021824  -0.021135
    191       0.008286   0.009483  -0.008498  -0.013938  -0.004512  -0.005864
    192       0.076382  -0.007445   0.030175  -0.094826  -0.040034  -0.029887
    193       0.001310   0.070176   0.031317  -0.129551  -0.028323  -0.074664
    194       0.021282   0.020053  -0.040715  -0.031339  -0.021753  -0.008281
    195       0.064795  -0.019388   0.082731  -0.084494  -0.012717  -0.041298
    196       0.006781   0.016505  -0.100267   0.024993  -0.063340   0.080249
    197      -0.010084  -0.030797   0.079032   0.043769   0.049151   0.000089
    198       0.081603   0.003299   0.074006  -0.145594  -0.031017  -0.075772
    199      -0.002035   0.040252  -0.155268   0.018464  -0.092102   0.097755
    200      -0.012648  -0.050140   0.106940   0.069335   0.068818   0.005324
                 24         25         26         27         28         29    
      0      -0.029306  -0.018569   0.007360  -0.043501   0.025745  -0.001052
      1       0.006831  -0.005389   0.031089   0.032153  -0.025343  -0.004275
      2      -0.004084   0.036358  -0.023447   0.024102   0.006082   0.010310
      3      -0.017430  -0.005525  -0.091921   0.045290   0.015415   0.032499
      4      -0.009118   0.003213   0.120371  -0.096660  -0.031177  -0.034851
      5      -0.015052   0.001490   0.064524  -0.022436  -0.010670  -0.023266
      6      -0.011420   0.017933  -0.009192   0.009553  -0.003241   0.000972
      7      -0.018204   0.007672  -0.016295  -0.026933   0.021131   0.001637
      8      -0.000391  -0.015851   0.030255   0.004424   0.005703   0.002648
      9       0.007695   0.040045   0.027508   0.061643  -0.018206   0.008430
     10      -0.014578   0.012304  -0.014647  -0.028485   0.025839   0.003431
     11      -0.020849  -0.040577   0.003454  -0.022858   0.001637  -0.006869
     12       0.016806   0.001596   0.004970  -0.020966  -0.001914  -0.009189
     13       0.021948   0.001721   0.034652   0.007681   0.018611   0.002990
     14       0.002041   0.001153   0.026302   0.005037   0.011617  -0.009103
     15      -0.004534   0.000248   0.028565  -0.000831   0.000492  -0.001830
     16      -0.001099   0.001867   0.021615   0.022652  -0.013649  -0.000615
     17      -0.008712   0.006862  -0.023197   0.005141   0.004583   0.003290
     18       0.021578   0.002438   0.045865  -0.002200   0.009470  -0.000347
     19       0.013014   0.000395   0.033744   0.039001  -0.017351   0.002598
     20      -0.014964  -0.000954  -0.061590  -0.031547   0.026017   0.001617
     21       0.013956   0.001918  -0.018727  -0.025555   0.008041  -0.000565
     22       0.001977  -0.004358  -0.019738   0.008400   0.002792   0.007630
     23      -0.020218  -0.002092  -0.096941  -0.046032   0.028633   0.002244
     24       0.034632   0.006539   0.135368  -0.005193   0.090686   0.030583
     25       0.015797   0.000859   0.038477   0.075254  -0.059647  -0.005575
     26      -0.019348  -0.004018  -0.109842  -0.064696   0.066705   0.017261
     27       0.027089   0.005661   0.114999  -0.024364   0.133981   0.050416
     28       0.001106  -0.002773  -0.048487   0.041561  -0.037380  -0.000217
     29      -0.019998  -0.004239  -0.112550  -0.066982   0.075880   0.022209
     30       0.031980   0.008524   0.136430  -0.048425   0.191036   0.070338
     31      -0.009985  -0.006023  -0.105780   0.027286  -0.040668  -0.002719
     32      -0.032535  -0.007084  -0.185777  -0.107132   0.118513   0.035430
     33       0.002340  -0.001425  -0.012182  -0.007497   0.034365   0.016183
     34      -0.001871  -0.002591  -0.067292   0.000715   0.026305   0.018257
     35      -0.003225  -0.001729  -0.030452  -0.007867   0.023465   0.011835
     36      -0.009951  -0.004482  -0.072608  -0.017755   0.021438   0.011283
     37      -0.016883  -0.004568  -0.139162  -0.049803   0.063831   0.022571
     38      -0.004299  -0.002079  -0.035870  -0.006736   0.019577   0.010909
     39      -0.012604  -0.005210  -0.093045   0.033874  -0.094132  -0.029452
     40       0.014987   0.000750   0.015348   0.015746   0.057321   0.034573
     41       0.012769   0.000543   0.042497   0.049550  -0.027789   0.002331
     42      -0.037713  -0.012117  -0.228846   0.067737  -0.236728  -0.080712
     43       0.016117   0.001905   0.026170  -0.019618   0.126917   0.056484
     44       0.022986   0.001961   0.089856   0.093373  -0.076928  -0.009997
     45       0.007852   0.001769   0.029091   0.014740   0.006515   0.007702
     46       0.027904   0.002196   0.075748   0.075751  -0.021703   0.010758
     47       0.014564   0.001422   0.054359   0.041752  -0.007402   0.009364
     48       0.001410   0.001452   0.007952   0.026431  -0.029655  -0.002885
     49       0.039560   0.004150   0.132361   0.095286  -0.025824   0.010712
     50       0.027480   0.004164   0.124968   0.080289  -0.041371   0.001057
     51       0.033317   0.007473   0.151385  -0.007254   0.113085   0.044367
     52       0.028575   0.001924   0.083329   0.110660  -0.082659  -0.007898
     53      -0.002751  -0.001549  -0.034351  -0.020551   0.049012   0.021280
     54       0.046874   0.011071   0.217160  -0.010813   0.154573   0.061879
     55       0.042504   0.003382   0.146381   0.165351  -0.127219  -0.014562
     56      -0.001759  -0.001144  -0.029068  -0.024691   0.057783   0.024183
     57      -0.001673   0.005846   0.005309   0.019009  -0.009525   0.001956
     58      -0.010724   0.002091  -0.018913  -0.040280   0.029687   0.001967
     59       0.003881  -0.006930   0.023610   0.013078  -0.000997   0.003201
     60       0.020923  -0.016393   0.047349   0.073155  -0.047021   0.002187
     61      -0.023965   0.003373  -0.044988  -0.080983   0.059143   0.003034
     62       0.012146  -0.035442   0.038876   0.022957  -0.006757   0.004484
     63       0.031269  -0.193008   0.075431   0.112155  -0.113353  -0.027359
     64      -0.046891   0.234796  -0.101171  -0.150704   0.150318   0.035278
     65       0.015008   0.012787   0.042840   0.023972   0.008950   0.016734
     66       0.041366  -0.071078   0.090279   0.134757  -0.097966  -0.003917
     67      -0.006290  -0.162672  -0.002439  -0.027371  -0.008850  -0.020212
     68       0.015551  -0.287095   0.057144   0.034245  -0.064467  -0.033335
     69       0.010270   0.199259   0.017555   0.033099   0.028747   0.038256
     70      -0.032421  -0.070927  -0.058237  -0.113913   0.070923  -0.005440
     71       0.010361   0.138804   0.027971   0.017009   0.033040   0.031387
     72       0.003668   0.027545  -0.002574   0.040966  -0.027731   0.001527
     73      -0.013118   0.006655  -0.014909  -0.073584   0.063893   0.006528
     74       0.008676   0.002314   0.017343   0.043392  -0.029682   0.000523
     75       0.029359   0.315557  -0.019115   0.100184  -0.078560  -0.020044
     76       0.011768   0.260154  -0.030664   0.000151  -0.001639  -0.014406
     77       0.017258   0.043412   0.011993   0.099555  -0.082856  -0.006868
     78       0.006781   0.055686  -0.008054   0.057620  -0.041960   0.000295
     79      -0.047385  -0.320824   0.004594  -0.183715   0.162882   0.035381
     80       0.025902   0.172869   0.010885   0.092420  -0.074901  -0.015905
     81      -0.022848  -0.263607   0.012730  -0.017220   0.022108   0.023517
     82      -0.007426   0.097311  -0.020830  -0.077979   0.071095   0.003302
     83      -0.014254  -0.210416   0.026880  -0.030252   0.038107   0.021593
     84      -0.011528  -0.014220   0.014133   0.009135   0.003378   0.005257
     85       0.018861  -0.012103  -0.008119  -0.014804  -0.003691  -0.006314
     86      -0.003172   0.023117   0.010045   0.011533   0.004304   0.005186
     87      -0.022261  -0.045475   0.025315  -0.001346   0.016763   0.008819
     88       0.018413   0.235665  -0.082208  -0.009772  -0.004476  -0.003555
     89      -0.009155  -0.137059   0.058882   0.002523   0.012453   0.005614
     90       0.006538  -0.221154   0.077924   0.015921  -0.015104  -0.003110
     91       0.038183  -0.063749   0.008444  -0.002392  -0.025153  -0.013558
     92       0.005934   0.264146  -0.063232   0.024842  -0.007769   0.004715
     93      -0.028786   0.198390  -0.051614   0.003837   0.020843   0.013690
     94       0.027293  -0.222719   0.054873  -0.013904  -0.012224  -0.011853
     95      -0.012353  -0.020487   0.020357   0.006179   0.013532   0.007588
     96       0.001744   0.000253  -0.032688  -0.053674  -0.020188  -0.023072
     97      -0.006439   0.001785  -0.002345  -0.025013   0.007665  -0.013153
     98       0.005084   0.001896   0.032450  -0.003271   0.000798  -0.018251
     99      -0.005335  -0.000987  -0.038528  -0.053225  -0.033283  -0.025067
    100      -0.015330   0.001303  -0.004576  -0.028412  -0.002123  -0.013817
    101       0.014953   0.001744   0.017291  -0.026606  -0.021701  -0.023657
    102       0.034577  -0.001820  -0.007794  -0.009876  -0.005866  -0.008536
    103       0.018782  -0.000894  -0.018355   0.003012   0.026300   0.001490
    104       0.006134   0.001834   0.006290  -0.037385  -0.026404  -0.029583
    105       0.067359  -0.003659  -0.016845   0.003353   0.010935  -0.007408
    106       0.046274  -0.002721  -0.032214   0.015408   0.043461   0.002407
    107      -0.004455   0.001472  -0.015680  -0.041601  -0.022777  -0.031226
    108       0.030622   0.000149   0.059972   0.047124   0.008539   0.014963
    109       0.013210   0.000066   0.008356   0.037575   0.035942   0.026758
    110       0.008202   0.001983   0.013635  -0.040397  -0.027176  -0.038244
    111       0.059551  -0.000076   0.109288   0.115433   0.043807   0.044648
    112       0.040487  -0.000710   0.026496   0.080086   0.056538   0.054459
    113       0.002477   0.001918  -0.001484  -0.058165  -0.036588  -0.044217
    114      -0.024454   0.002101   0.050502   0.002912  -0.030653  -0.011141
    115      -0.037368   0.001999   0.005987   0.002050   0.004909   0.004177
    116       0.015682   0.001997   0.037002  -0.011982  -0.004867  -0.029572
    117      -0.053436   0.003565   0.090015   0.027561  -0.035672  -0.004311
    118      -0.060639   0.002864   0.021289   0.010140  -0.008027   0.007781
    119       0.019554   0.002043   0.044219  -0.006642   0.002352  -0.029235
    120      -0.026029   0.001021  -0.017180  -0.060881  -0.044537  -0.039746
    121      -0.037049   0.002095  -0.014556  -0.039016  -0.006053  -0.021898
    122       0.015119   0.002272   0.052780   0.003837   0.001017  -0.022070
    123      -0.047753   0.001289  -0.027191  -0.087667  -0.062272  -0.056978
    124      -0.053179   0.002309  -0.015847  -0.059643  -0.022261  -0.037490
    125       0.024786   0.002545   0.078220   0.013482  -0.000944  -0.023582
    126      -0.018730  -0.001965  -0.029244  -0.017763  -0.031693  -0.011793
    127      -0.026090   0.003194   0.023928  -0.032172  -0.014655  -0.013426
    128       0.021712  -0.000180   0.001770  -0.012751  -0.022918  -0.011421
    129       0.013042  -0.003042  -0.030133   0.002848  -0.023229  -0.001156
    130      -0.038682   0.002938   0.017007  -0.037405  -0.017570  -0.008420
    131       0.001124  -0.001804  -0.017640  -0.009139  -0.024856   0.013556
    132      -0.270538   0.002890   0.089223  -0.077248  -0.282667   0.344241
    133       0.058648  -0.000693  -0.039899  -0.004244   0.069204  -0.099529
    134       0.148556  -0.005203  -0.082637   0.033717   0.109449  -0.159802
    135       0.332223  -0.010187  -0.158231   0.097390   0.249702  -0.348122
    136      -0.010015   0.003127   0.022274  -0.029500  -0.005845  -0.027856
    137       0.157421  -0.006160  -0.097700   0.038223   0.122441  -0.169137
    138       0.012196  -0.003062  -0.028054   0.003260  -0.025971   0.007192
    139      -0.181386   0.006261   0.065862  -0.082835  -0.127703   0.114188
    140      -0.335048   0.005099   0.118427  -0.103912  -0.323404   0.410076
    141      -0.053786  -0.002102   0.003112   0.061824   0.020778   0.016210
    142      -0.021316   0.004038   0.023013  -0.073685  -0.068123  -0.025248
    143       0.038007  -0.000161  -0.010794  -0.048207  -0.048086  -0.023706
    144      -0.065124  -0.001731   0.018231   0.073066   0.034509   0.028751
    145       0.077537   0.002300  -0.085246  -0.179548  -0.164265  -0.129538
    146       0.081364  -0.000383  -0.044563  -0.123398  -0.096355  -0.053209
    147      -0.151089  -0.000916   0.100464   0.183737   0.119200   0.112390
    148      -0.080640   0.004864   0.084282  -0.021730  -0.036679   0.036964
    149       0.047658  -0.000433  -0.023299  -0.028311  -0.017556  -0.036903
    150       0.012891  -0.003067  -0.073015   0.003125  -0.035762  -0.065543
    151      -0.056202   0.004027   0.056831  -0.040395  -0.051604   0.013392
    152       0.005296  -0.000280   0.017302  -0.019940  -0.047382   0.006067
    153      -0.022169  -0.002085  -0.033448  -0.023353  -0.036692  -0.012602
    154      -0.001654   0.003239   0.058170   0.026184   0.013356   0.019216
    155       0.017116  -0.000510   0.033748   0.042100  -0.012895   0.041486
    156      -0.036348  -0.002088  -0.051982  -0.063480  -0.064303  -0.017367
    157       0.133991   0.002044   0.024582  -0.074715  -0.067206   0.144272
    158       0.386135  -0.003625  -0.069299  -0.266448  -0.255405   0.387483
    159      -0.060040  -0.001704   0.016674   0.077024   0.013401  -0.007381
    160       0.260410   0.001172  -0.004427  -0.171921  -0.143671   0.262640
    161      -0.277396   0.001850   0.129653   0.309907   0.181346  -0.207277
    162       0.024455  -0.002333  -0.062827  -0.083743  -0.060009  -0.013277
    163      -0.376330   0.006517   0.185336   0.381552   0.280656  -0.318173
    164      -0.056999   0.000061   0.064865   0.119291   0.034632  -0.004620
    165       0.004614   0.000880  -0.012521  -0.000119   0.000256  -0.000333
    166       0.014573  -0.003958  -0.005927   0.002264   0.000806   0.000585
    167      -0.017842  -0.003268  -0.005130   0.026131   0.005572   0.002081
    168      -0.001060   0.002838   0.003445  -0.029440  -0.008135  -0.014055
    169       0.036929  -0.011920  -0.138692   0.071315   0.014928   0.019279
    170      -0.037652  -0.007714  -0.057466   0.061294   0.013264   0.028973
    171      -0.013185  -0.004619  -0.072838   0.014946  -0.000602   0.003479
    172       0.030810  -0.012474  -0.153243   0.078847   0.016570   0.016669
    173      -0.031433  -0.005358  -0.033096   0.045197   0.010154   0.025395
    174      -0.026519  -0.009082  -0.115283   0.044486   0.004638   0.017551
    175       0.036716  -0.015828  -0.196257   0.096744   0.019842   0.017555
    176      -0.043448  -0.008736  -0.063133   0.069206   0.014720   0.038076
    177      -0.007387  -0.008288  -0.116026   0.038143   0.003754   0.011356
    178      -0.003349  -0.004176  -0.046101   0.031848   0.007847   0.004193
    179      -0.004532   0.001016   0.007436  -0.008744  -0.002098  -0.000982
    180      -0.012065  -0.015100  -0.172658   0.089680   0.015293   0.034521
    181      -0.018678  -0.003402  -0.027234   0.035410   0.010125   0.003268
    182       0.004406   0.003007   0.017955  -0.028385  -0.007225  -0.008588
    183       0.007221  -0.004090  -0.093405   0.005027  -0.003910  -0.006277
    184      -0.027331   0.005457   0.069262  -0.040021  -0.008488  -0.010740
    185       0.012714   0.003135   0.007699  -0.026584  -0.006339  -0.015076
    186       0.014294  -0.006918  -0.128074   0.023684  -0.000152  -0.001221
    187      -0.066188   0.014653   0.196651  -0.098361  -0.019878  -0.022582
    188       0.038093   0.006132   0.014153  -0.051667  -0.012207  -0.030053
    189       0.013068   0.004252  -0.007722  -0.049428  -0.014294  -0.027072
    190       0.006064   0.002499   0.004983  -0.031010  -0.008880  -0.010870
    191      -0.004836   0.001250   0.003223  -0.009423  -0.002110  -0.006696
    192       0.023828   0.008663   0.032910  -0.079106  -0.019650  -0.041155
    193      -0.000220   0.009175   0.072995  -0.082806  -0.021439  -0.024047
    194       0.005686   0.003790   0.025436  -0.025072  -0.004316  -0.016249
    195       0.007025   0.007278   0.028488  -0.068278  -0.018007  -0.031816
    196       0.038738  -0.007653  -0.116711   0.038046   0.005757   0.006970
    197      -0.031707  -0.004636  -0.035700   0.036562   0.007612   0.017975
    198       0.012182   0.013890   0.079793  -0.120736  -0.030364  -0.055297
    199       0.053309  -0.008774  -0.140427   0.038887   0.004289   0.007448
    200      -0.040248  -0.006654  -0.044692   0.056409   0.013094   0.026864
                 30         31         32         33         34         35    
      0       0.001168   0.041405  -0.008807  -0.010715   0.108669  -0.039948
      1       0.007384  -0.012240  -0.005644  -0.000003  -0.080140  -0.005073
      2       0.020213   0.021716  -0.002821   0.002298   0.081951  -0.018130
      3       0.023136  -0.008410  -0.038459   0.000515   0.018107   0.138456
      4      -0.058589   0.012217  -0.017743   0.000051   0.005771   0.050617
      5       0.001563   0.002837   0.027113  -0.000493   0.013854  -0.109113
      6       0.005445   0.014412  -0.006918   0.013665   0.023250  -0.011525
      7       0.009173   0.019679  -0.006118   0.001304   0.018803  -0.014299
      8       0.002679   0.002795  -0.003813  -0.020569   0.003437  -0.011337
      9       0.034468   0.016935  -0.001629   0.034533   0.061230  -0.013735
     10       0.010358   0.014801  -0.002256   0.007545   0.020992  -0.007349
     11      -0.019295   0.011946  -0.016518  -0.048026  -0.028398  -0.026242
     12      -0.001149   0.004748   0.018893  -0.000448   0.044200   0.000187
     13      -0.010875  -0.007237  -0.037944  -0.000198  -0.109127   0.037055
     14       0.010715  -0.003385   0.009445  -0.000368  -0.039904  -0.063663
     15       0.009134   0.015008   0.002223   0.001237   0.048372  -0.019692
     16       0.012664   0.004882  -0.007148  -0.000287  -0.016966  -0.013465
     17       0.003326   0.009344  -0.008543  -0.006428   0.007692  -0.015428
     18       0.013592   0.000824   0.010741  -0.001150   0.035458   0.002047
     19       0.006914  -0.006581  -0.003974   0.000883  -0.028463   0.003622
     20      -0.008139   0.006654   0.001464  -0.000366  -0.013301  -0.020488
     21      -0.007254   0.006670   0.002658  -0.002440   0.044441   0.030169
     22      -0.010836   0.001595   0.005418   0.006487  -0.017425   0.020541
     23      -0.019398   0.010326  -0.000842   0.000073  -0.008299  -0.006316
     24       0.054795  -0.005320   0.005707  -0.003849   0.013198  -0.005423
     25       0.017498  -0.013267  -0.000447  -0.000524   0.013082  -0.011814
     26      -0.028850   0.017762   0.013753   0.003003  -0.004355   0.014712
     27       0.065822  -0.000393   0.015095  -0.003756   0.021400   0.013402
     28      -0.007408  -0.003922   0.009138   0.001655   0.033169  -0.003181
     29      -0.026898   0.018877   0.016536   0.003025  -0.000015   0.019758
     30       0.085792   0.003480   0.023327  -0.002899   0.032418   0.031741
     31      -0.028411   0.001095   0.011164   0.002540   0.034642   0.000596
     32      -0.042185   0.029562   0.027608   0.004993   0.011649   0.038373
     33       0.013562   0.001860   0.012866  -0.001565   0.011271   0.008693
     34      -0.007227   0.004518   0.016482   0.002788   0.035497   0.008825
     35      -0.002815   0.004724   0.009922   0.000438   0.011093   0.006287
     36      -0.002647   0.006435   0.017317  -0.001064   0.002156   0.015010
     37      -0.032766   0.016679   0.018715   0.005298   0.017705   0.015218
     38      -0.003965   0.004812   0.010490   0.000394   0.010832   0.006973
     39      -0.038791  -0.001710  -0.001681   0.002643   0.011368  -0.011104
     40       0.029798  -0.001558   0.020065  -0.000004   0.046999   0.011715
     41       0.017201  -0.008542   0.004316  -0.001063   0.031142  -0.003890
     42      -0.106886  -0.001776  -0.012082   0.006916   0.005735  -0.027916
     43       0.043329   0.004296   0.026887  -0.000652   0.045775   0.022896
     44       0.027228  -0.018391  -0.002259  -0.002039   0.036134  -0.014808
     45       0.017107  -0.003307   0.000921   0.000301   0.015886   0.005130
     46       0.037577  -0.015196   0.008027  -0.001753   0.038337  -0.010176
     47       0.023926  -0.007509   0.005684  -0.001141   0.032226   0.000583
     48       0.006038  -0.003969  -0.004343   0.002230   0.019426   0.009470
     49       0.055621  -0.021513   0.005112  -0.003868   0.035105  -0.019441
     50       0.042939  -0.017690  -0.002879  -0.002891   0.029391  -0.010324
     51       0.072451  -0.005453   0.009743  -0.004517   0.017094   0.009451
     52       0.031098  -0.021560  -0.000554  -0.001463   0.036284  -0.019013
     53      -0.000972   0.007569   0.014757   0.001222   0.021226   0.015940
     54       0.105468  -0.008141   0.015145  -0.006589   0.032884   0.022485
     55       0.049480  -0.033670  -0.004314  -0.003002   0.057135  -0.030356
     56       0.002376   0.008018   0.015739   0.001023   0.021864   0.018508
     57      -0.009321  -0.008725  -0.007947   0.004591  -0.028309   0.007337
     58       0.000417   0.003610   0.000539   0.001028  -0.000925  -0.001222
     59      -0.003497  -0.009161  -0.003463  -0.001903  -0.024210   0.008857
     60      -0.011247  -0.031067  -0.005957  -0.021126  -0.005879   0.001613
     61      -0.002141   0.012556  -0.000592   0.024029  -0.057311   0.030496
     62      -0.006438  -0.018438  -0.002890  -0.006368  -0.069813   0.044817
     63       0.128829   0.219568  -0.036944  -0.190697  -0.027002  -0.000520
     64      -0.162634  -0.265632   0.035669   0.232010   0.004552  -0.001311
     65      -0.058141  -0.116681   0.008177   0.048208  -0.084153   0.067824
     66       0.019620   0.006210  -0.011952  -0.080555   0.022359  -0.008238
     67       0.113677   0.212138  -0.026487  -0.129125  -0.095024   0.050055
     68       0.181713   0.331136  -0.046328  -0.222719  -0.191315   0.100342
     69      -0.181251  -0.337885   0.031828   0.186839   0.029021   0.000888
     70       0.045223   0.112043  -0.012706  -0.018450  -0.158545   0.087243
     71      -0.137373  -0.262580   0.027069   0.144289   0.008824   0.012356
     72      -0.020037  -0.020436  -0.014528   0.020474  -0.102129   0.037186
     73       0.001465   0.003011   0.005877  -0.025393  -0.061741   0.042452
     74      -0.010710  -0.016766  -0.009966   0.020530  -0.037875   0.003726
     75       0.155199   0.266655  -0.043543   0.122411  -0.188506   0.083242
     76       0.148685   0.248011  -0.024556   0.078864  -0.137654   0.072149
     77      -0.000906   0.007810  -0.025048   0.065206  -0.049677  -0.013658
     78      -0.020680  -0.013653  -0.023103   0.037084  -0.178605   0.067976
     79      -0.188433  -0.312880   0.046948  -0.165841   0.011699   0.022649
     80       0.106339   0.170601  -0.026419   0.088744  -0.003297  -0.015979
     81      -0.200487  -0.313082   0.012571  -0.082004  -0.036625  -0.000482
     82       0.052322   0.086197   0.000074  -0.007959  -0.140325   0.092353
     83      -0.150224  -0.242095   0.013533  -0.075441  -0.070126   0.028637
     84      -0.011898  -0.003052  -0.019212  -0.003663  -0.109734   0.038127
     85       0.000514  -0.016811   0.023183  -0.001715   0.129337  -0.063166
     86      -0.000722  -0.002650  -0.007042   0.008485  -0.028050   0.017755
     87      -0.014971   0.004767  -0.033559   0.002978  -0.223415   0.081220
     88      -0.060844  -0.106276   0.027596  -0.418134   0.146080  -0.073304
     89       0.032703   0.053303  -0.017855   0.249826  -0.102687   0.048133
     90       0.035631   0.054026  -0.006489   0.300495  -0.022022  -0.006931
     91       0.014380  -0.011649   0.041393   0.064997   0.254821  -0.122217
     92      -0.053578  -0.090341   0.009068  -0.364784   0.080449  -0.026834
     93      -0.060351  -0.062714  -0.031021  -0.309486  -0.190772   0.081072
     94       0.055377   0.056959   0.027847   0.344298   0.176590  -0.083528
     95       0.018483   0.030063  -0.014964   0.131673  -0.061041   0.041872
     96       0.036054  -0.009372  -0.029605   0.000104   0.033688   0.014293
     97       0.002848  -0.005663  -0.086244   0.000240  -0.061138  -0.008677
     98      -0.007333   0.002304   0.020141  -0.000191  -0.021059  -0.060807
     99       0.058821  -0.016083  -0.016390   0.000346   0.032832  -0.002393
    100       0.011008  -0.006370  -0.075926   0.000439  -0.033163  -0.013160
    101       0.004079   0.001678   0.069441  -0.000250   0.024641  -0.010241
    102      -0.029423   0.005974  -0.019921   0.000459   0.021676   0.029375
    103       0.013421  -0.001629  -0.004232  -0.000498  -0.038475  -0.033245
    104       0.033713  -0.004840   0.083808  -0.000436   0.030724  -0.030642
    105      -0.052854   0.011219  -0.035050   0.000598   0.016248   0.028487
    106       0.001854   0.001525  -0.012655  -0.000496  -0.038991  -0.041119
    107       0.082597  -0.013023   0.123140  -0.001058   0.047427  -0.064712
    108      -0.098898   0.024203   0.041950   0.000068   0.000297   0.061263
    109       0.018418   0.005462   0.128310  -0.001835  -0.019501  -0.041620
    110       0.011484  -0.004155   0.026158   0.000208   0.004336  -0.027426
    111      -0.178820   0.046876   0.111704  -0.000633  -0.030827   0.077265
    112      -0.009771   0.020586   0.255529  -0.003053   0.002267  -0.023695
    113       0.036388  -0.009870   0.024210   0.000250   0.020067  -0.030473
    114      -0.029957   0.001820  -0.028192   0.001046   0.018079   0.037181
    115       0.071920  -0.013072   0.054117  -0.000897  -0.012061  -0.069569
    116      -0.033127   0.004074  -0.014505   0.000327  -0.046739  -0.042141
    117      -0.035929   0.001917  -0.021039   0.001265   0.012541   0.025747
    118       0.099598  -0.017901   0.110174  -0.001082   0.013463  -0.077213
    119      -0.056897   0.007761  -0.053275   0.000583  -0.068656  -0.041885
    120       0.038822  -0.017825  -0.104951   0.001442   0.027553   0.016812
    121       0.059211  -0.018726  -0.093404   0.000428  -0.036543  -0.052889
    122      -0.052906   0.008989  -0.011556   0.000316  -0.051358  -0.035077
    123       0.077380  -0.032110  -0.164443   0.002136   0.029618   0.005636
    124       0.075924  -0.028497  -0.155525   0.001235  -0.041556  -0.051400
    125      -0.113449   0.019161  -0.048490   0.001049  -0.072473   0.006060
    126       0.056277  -0.018128  -0.005218   0.000354   0.003931   0.000206
    127      -0.002612   0.000636  -0.030451   0.000345   0.006158  -0.000381
    128      -0.014001   0.001380   0.022559   0.000266   0.014978   0.048492
    129       0.067561  -0.021714   0.062543  -0.000303  -0.101699  -0.001299
    130      -0.011291   0.001345  -0.096988   0.000871   0.038505  -0.012732
    131      -0.037571   0.002214  -0.126044   0.001322   0.039425   0.019428
    132       0.038239   0.005361   0.272205  -0.002459  -0.167337  -0.003186
    133      -0.001257  -0.010222  -0.219878   0.001870   0.027790  -0.039864
    134      -0.021631  -0.012246  -0.240864   0.002450   0.066132   0.014677
    135       0.127877  -0.057806  -0.072866   0.001146  -0.158523  -0.001560
    136       0.013745  -0.003621   0.009173   0.000028  -0.033615   0.005482
    137      -0.028045  -0.013757  -0.313829   0.003034   0.080584   0.000728
    138       0.071278  -0.022271   0.078905  -0.000479  -0.123301  -0.001794
    139      -0.054439   0.020005  -0.113792   0.001009   0.157123  -0.012969
    140      -0.084932   0.036280   0.067719  -0.000727   0.008934   0.014677
    141      -0.020062   0.003449  -0.049530   0.000028   0.001030  -0.098662
    142       0.051829  -0.009531   0.145540  -0.000010   0.030681   0.120202
    143       0.018694  -0.008249   0.049373   0.000442   0.017960   0.112659
    144      -0.034256   0.008747  -0.056405  -0.000410  -0.023141  -0.137221
    145       0.176741  -0.052127   0.216645   0.003130   0.238583   0.444155
    146       0.089787  -0.030731   0.070871   0.001015   0.017932   0.249618
    147      -0.154679   0.047759  -0.123794  -0.002607  -0.158074  -0.422711
    148      -0.002243   0.011232   0.179705  -0.001983  -0.090361  -0.015303
    149      -0.008580  -0.003622  -0.059376   0.001242   0.068474   0.054504
    150       0.056305  -0.022834   0.000503   0.002510   0.191350   0.116694
    151       0.021930   0.002179   0.179357  -0.001241  -0.045631   0.050823
    152       0.002763   0.000150   0.137305  -0.000612  -0.028399   0.093573
    153       0.073353  -0.023373  -0.004799   0.000357  -0.017160  -0.007669
    154      -0.138734   0.038363  -0.070698   0.000493   0.119726   0.051776
    155      -0.108069   0.024243  -0.010152   0.000242  -0.024680   0.115919
    156       0.170373  -0.051504   0.024498   0.000124  -0.153947  -0.039821
    157      -0.148847   0.044713  -0.146834   0.000283   0.136977   0.007034
    158      -0.074598   0.024040  -0.205391  -0.000493  -0.064075  -0.030073
    159      -0.072089   0.014360  -0.026654   0.000598   0.050849   0.096854
    160      -0.157833   0.050648  -0.220338   0.000083   0.155703  -0.040180
    161      -0.178908   0.035031   0.130524   0.000813  -0.019989   0.275231
    162       0.126194  -0.034851  -0.012433   0.000352   0.030060  -0.079207
    163      -0.258497   0.061813   0.102247   0.001375   0.220346   0.249802
    164      -0.148350   0.032573   0.017622   0.000360  -0.034575   0.177045
    165      -0.011340   0.003466   0.010853   0.000100   0.018123   0.015066
    166      -0.015242   0.000852  -0.016001  -0.000239  -0.033232   0.042169
    167       0.030343  -0.005954   0.004626  -0.000363   0.002455  -0.052235
    168      -0.044004   0.010270   0.021956   0.000304  -0.008612  -0.021696
    169      -0.008468   0.005304   0.026920   0.000012   0.002683   0.007567
    170       0.082828  -0.021143  -0.051222  -0.000477   0.020657   0.029606
    171      -0.015773   0.003105   0.005344   0.000235  -0.013176  -0.027756
    172      -0.017658   0.009082   0.046042   0.000248   0.011842  -0.020153
    173       0.078858  -0.020841  -0.056288  -0.000570   0.016931   0.040059
    174       0.015329  -0.004889  -0.015467   0.000114  -0.009170  -0.020422
    175      -0.016138   0.009280   0.049231   0.000469   0.012478  -0.027529
    176       0.103673  -0.027196  -0.072211  -0.000737   0.020045   0.046928
    177      -0.012035   0.002998   0.009035   0.000299  -0.010388  -0.027636
    178      -0.010033   0.004600   0.026581  -0.000126   0.007115  -0.016705
    179       0.016018  -0.004919  -0.021200  -0.000137  -0.001290   0.004670
    180       0.033371  -0.007760  -0.013205   0.000063   0.005813   0.004306
    181      -0.003346   0.003033   0.029500  -0.000268   0.014628  -0.016451
    182      -0.002998  -0.000423  -0.014864   0.000013  -0.010545  -0.006646
    183      -0.061964   0.016187   0.044357   0.000635  -0.020549  -0.061032
    184       0.002421  -0.003719  -0.028269  -0.000419  -0.020371   0.003948
    185      -0.032329   0.008759   0.021513   0.000230  -0.005830  -0.030403
    186      -0.062366   0.017423   0.053826   0.000733  -0.015035  -0.065665
    187       0.028371  -0.015274  -0.083791  -0.000971  -0.039558   0.034754
    188      -0.083686   0.023174   0.063217   0.000645  -0.009544  -0.058679
    189      -0.094747   0.023397   0.055445   0.000638  -0.028998  -0.060141
    190      -0.025018   0.005876   0.004364   0.000214  -0.011632  -0.025979
    191      -0.006161   0.001334   0.001308  -0.000072  -0.006279  -0.016395
    192      -0.124299   0.030885   0.073581   0.000723  -0.033919  -0.067767
    193      -0.028622   0.004663  -0.015078   0.000340  -0.020290  -0.030540
    194      -0.030644   0.007949   0.020431  -0.000027  -0.008662  -0.021739
    195      -0.091493   0.021591   0.044840   0.000566  -0.030841  -0.053112
    196      -0.035699   0.012860   0.048358   0.000437   0.007782  -0.028462
    197       0.058072  -0.015651  -0.043317  -0.000435   0.005742   0.017908
    198      -0.141357   0.033308   0.067360   0.000818  -0.053118  -0.090336
    199      -0.047846   0.016937   0.063999   0.000703   0.012538  -0.037397
    200       0.082809  -0.022026  -0.059268  -0.000650   0.012290   0.036960
                 36         37         38         39         40         41    
      0      -0.101944   0.010321   0.021520  -0.129518  -0.018403  -0.030030
      1       0.000496   0.077325  -0.046828   0.220808   0.022594   0.034391
      2      -0.068155   0.014393   0.018487  -0.046415   0.007000  -0.013295
      3      -0.054062  -0.015512  -0.008325  -0.025305   0.238790   0.026110
      4      -0.024359  -0.000547  -0.005309  -0.035585   0.111916   0.015615
      5       0.059510   0.001109  -0.001383   0.021883  -0.079170   0.002810
      6      -0.025468   0.007147  -0.084215  -0.002512  -0.008089   0.009027
      7      -0.055768   0.049192  -0.028015   0.044598   0.006672  -0.010052
      8      -0.030263   0.028350   0.098430   0.043847   0.017173   0.007972
      9      -0.038325   0.017612  -0.139188   0.041999   0.011234   0.014647
     10      -0.039223   0.034978  -0.038645   0.039025   0.009493  -0.008515
     11      -0.059383   0.055380   0.156990   0.031037  -0.001679   0.001503
     12       0.013840  -0.038991  -0.001349   0.019438   0.032285   0.043216
     13      -0.081460   0.041323  -0.001767  -0.074063   0.040811   0.004992
     14       0.001978   0.013898  -0.001104  -0.015493  -0.017198   0.011145
     15      -0.022128  -0.002671  -0.043596  -0.006158   0.000114   0.011109
     16      -0.042137   0.070159  -0.037035   0.123352   0.016030   0.005997
     17      -0.042179   0.029044   0.057451   0.027621   0.002983   0.007544
     18       0.007790  -0.037028  -0.002185  -0.005812   0.028257   0.038159
     19      -0.013642   0.035128  -0.022696   0.051304   0.013697   0.000592
     20      -0.008077   0.009905   0.013102   0.019704  -0.013573   0.014844
     21      -0.006188  -0.042422   0.022652   0.000992   0.039783   0.047476
     22      -0.005207   0.029019  -0.075937   0.049844   0.028856  -0.004646
     23      -0.012511   0.007044   0.013595   0.022831  -0.006229   0.017491
     24       0.009294  -0.016501   0.016499  -0.027947  -0.003593   0.011801
     25       0.012693  -0.008720   0.012805  -0.003033  -0.017340  -0.004209
     26      -0.011930   0.011782  -0.023333   0.016475   0.019343   0.004500
     27       0.013632   0.023292   0.005249   0.026435  -0.024386  -0.022916
     28       0.022487  -0.042636   0.016296  -0.063141  -0.013039  -0.006666
     29      -0.010607   0.015946  -0.025723   0.022310   0.017670  -0.003386
     30       0.014133   0.047551  -0.009204   0.064310  -0.027001  -0.038691
     31       0.021899  -0.054675   0.015612  -0.085727  -0.004916  -0.005216
     32      -0.009329   0.016213  -0.037432   0.016563   0.022389  -0.014967
     33       0.007468   0.017478   0.006600   0.005143  -0.025944  -0.009380
     34       0.019770  -0.035664   0.001112  -0.049013  -0.003572  -0.013631
     35       0.003263  -0.001254  -0.000272  -0.006325  -0.002073  -0.004368
     36      -0.000463   0.046817   0.000203   0.034342  -0.037143  -0.008845
     37       0.002806  -0.022436  -0.023829  -0.019944   0.022153  -0.005531
     38       0.003043   0.002196   0.000040  -0.003875  -0.004978  -0.004771
     39       0.008255  -0.050563   0.005729  -0.065588   0.016109   0.014830
     40       0.030183  -0.022901   0.013557  -0.042462  -0.030610  -0.027363
     41       0.022053  -0.035265   0.022048  -0.054376  -0.013950  -0.008160
     42       0.004271  -0.104542   0.004269  -0.129046   0.051489   0.042487
     43       0.026915   0.002677   0.006703  -0.012247  -0.037996  -0.037823
     44       0.029605  -0.052835   0.034404  -0.075206  -0.018551  -0.003920
     45       0.009947   0.000287  -0.001183   0.015773  -0.009050  -0.018145
     46       0.030923  -0.040107   0.028775  -0.061176  -0.028399  -0.006227
     47       0.021693  -0.026420   0.018757  -0.040921  -0.016518  -0.014324
     48       0.009830   0.002126  -0.010227   0.039606  -0.005085  -0.033023
     49       0.032643  -0.041227   0.040489  -0.068156  -0.034845   0.002637
     50       0.023827  -0.026156   0.029455  -0.032449  -0.022967  -0.011752
     51       0.011641   0.028322   0.015946   0.025932  -0.039173  -0.014325
     52       0.032127  -0.051732   0.030996  -0.064108  -0.021188  -0.005146
     53       0.007935  -0.005789  -0.005148  -0.015871  -0.002191  -0.011491
     54       0.018662   0.048647   0.027796   0.045556  -0.073378  -0.029981
     55       0.052620  -0.088853   0.053060  -0.119740  -0.030859  -0.010773
     56       0.007374  -0.000290  -0.005145  -0.009037  -0.006087  -0.013255
     57       0.008888   0.001120  -0.031528   0.010044  -0.005863   0.008966
     58      -0.016628   0.021498  -0.011065   0.032684   0.005810  -0.004190
     59       0.009998   0.006827   0.019751   0.032293   0.011854   0.007698
     60      -0.017938   0.030123  -0.147062   0.023106  -0.011130  -0.012649
     61       0.064341  -0.042401  -0.001473  -0.034693  -0.011540   0.003622
     62       0.088785  -0.049451  -0.102603  -0.053567  -0.017929  -0.008083
     63      -0.048521   0.071227  -0.093998   0.091517   0.008494  -0.006420
     64       0.033248  -0.045895   0.116859  -0.030343  -0.000478   0.022399
     65       0.142403  -0.094201  -0.241121  -0.137461  -0.047830  -0.028321
     66      -0.061912   0.073076  -0.281425   0.046951  -0.014841  -0.037111
     67       0.078101  -0.033752  -0.088420  -0.032566  -0.018103  -0.011071
     68       0.186501  -0.100237  -0.065441  -0.087618  -0.025253   0.000895
     69       0.009168  -0.012747  -0.238305  -0.058574  -0.036388  -0.024469
     70       0.193830  -0.136149  -0.003614  -0.136235  -0.037966   0.009104
     71       0.032137  -0.022723  -0.156778  -0.046388  -0.018400  -0.018507
     72       0.057769  -0.013056   0.115212  -0.004431   0.004035  -0.007843
     73       0.093051  -0.059461   0.009484  -0.035917   0.000432   0.004559
     74      -0.019028   0.044276   0.095774   0.068870   0.022912  -0.006656
     75       0.143014  -0.060322   0.103228  -0.033175   0.000576  -0.001154
     76       0.130622  -0.062889   0.060989  -0.027270   0.006268  -0.001327
     77      -0.090129   0.122089   0.231950   0.139512   0.042148  -0.031918
     78       0.106427  -0.026103   0.266980  -0.018106   0.014978  -0.025507
     79       0.090341  -0.090170  -0.055272  -0.080252  -0.010809   0.015206
     80      -0.068214   0.076252  -0.017113   0.107600   0.018552   0.004162
     81      -0.014897   0.031033   0.175638   0.019407   0.010851  -0.020316
     82       0.205904  -0.136918   0.029575  -0.101649  -0.004966   0.010676
     83       0.051988  -0.011006   0.193460   0.006696   0.023475  -0.012567
     84       0.039952   0.015494   0.096013   0.059177   0.020103   0.002827
     85      -0.080384   0.016365   0.042536   0.013043   0.006430   0.019608
     86       0.019636  -0.002450  -0.155636   0.002503  -0.015058   0.002021
     87       0.087564   0.031384   0.289493   0.122423   0.056723  -0.007524
     88      -0.096669   0.026877   0.165633   0.037826   0.026525   0.026551
     89       0.055868   0.000937  -0.114593   0.024888  -0.005437  -0.007845
     90      -0.011122   0.016977   0.164930   0.051997   0.026262   0.019373
     91      -0.148832   0.015831   0.075000  -0.007768   0.005347   0.040353
     92      -0.033713  -0.006377  -0.205093  -0.027760  -0.027497   0.016770
     93       0.088439   0.013004   0.011415   0.062474   0.011407  -0.013213
     94      -0.102037   0.009185  -0.038114  -0.015144  -0.009337   0.024055
     95       0.049223  -0.016295  -0.377806  -0.034698  -0.048924  -0.011571
     96      -0.007279  -0.057024   0.005049   0.059439  -0.010029   0.074407
     97      -0.066838   0.001676  -0.001664  -0.072801  -0.010691   0.051252
     98       0.005696   0.001521  -0.004935  -0.030136   0.034443   0.020330
     99       0.008149  -0.053630   0.002060   0.080117  -0.017564   0.009310
    100      -0.039720  -0.004779  -0.002724  -0.036377  -0.025436  -0.009062
    101       0.017828  -0.030441  -0.002311   0.031180   0.072721   0.028757
    102      -0.023422  -0.058697   0.002528   0.064809  -0.075716   0.116331
    103      -0.040667  -0.030706  -0.001023   0.001183  -0.057587   0.118484
    104       0.033291  -0.037062  -0.002756   0.047398   0.105771   0.018112
    105      -0.030617  -0.063733   0.001845   0.070812  -0.119145   0.180962
    106      -0.039999  -0.036549  -0.001206   0.013239  -0.099230   0.174879
    107       0.062314  -0.049580  -0.001244   0.081632   0.112849   0.017379
    108      -0.018879   0.011563   0.000659  -0.027142   0.041933  -0.016619
    109       0.003995  -0.009348   0.000126   0.002792   0.045529   0.036654
    110       0.005653  -0.027984  -0.004974   0.010676   0.092649   0.035268
    111      -0.027723   0.057538  -0.000863  -0.096243   0.104082  -0.052852
    112       0.030147  -0.008561   0.002023   0.027516   0.108999   0.019470
    113       0.013972  -0.045283  -0.004061   0.041310   0.081700   0.046186
    114       0.015010   0.028887  -0.001773  -0.019978   0.034364  -0.105040
    115       0.030080   0.012817  -0.002691  -0.006589   0.032842  -0.042519
    116      -0.027615   0.004694  -0.007054  -0.065942   0.066770   0.045278
    117       0.047185   0.086707  -0.005841  -0.065043   0.067008  -0.241278
    118       0.081109   0.036417  -0.004564   0.012410   0.092446  -0.149039
    119      -0.051000   0.014158  -0.007598  -0.101925   0.037995   0.061397
    120      -0.005762  -0.038616   0.001474   0.051816  -0.058308   0.082151
    121      -0.028597  -0.008801  -0.002869  -0.029065  -0.069191   0.083658
    122      -0.026527   0.022816  -0.007276  -0.084639   0.069415   0.003688
    123       0.001757  -0.043625  -0.000928   0.077931  -0.111524   0.130707
    124      -0.030463  -0.006657  -0.005988  -0.020742  -0.107803   0.117783
    125      -0.057326   0.045527  -0.010012  -0.137823   0.094172  -0.028042
    126       0.012473  -0.006190   0.000083   0.041508   0.007107  -0.081664
    127      -0.008967  -0.008386  -0.002969  -0.011763  -0.004350  -0.085420
    128      -0.003678  -0.008015   0.001008   0.023288   0.031891   0.010004
    129      -0.068951   0.045121  -0.003255  -0.114946  -0.030600   0.016213
    130       0.033736   0.010918  -0.002969  -0.004459   0.005716  -0.143061
    131       0.065277   0.078056   0.000211  -0.042234   0.035579  -0.055707
    132      -0.097854   0.109670  -0.001350  -0.236058  -0.104397   0.203029
    133       0.057038   0.075396  -0.006193  -0.086507   0.012551  -0.192461
    134       0.081678   0.059811  -0.001236  -0.002218   0.069512  -0.144774
    135      -0.140036   0.028425  -0.009532  -0.161005  -0.000945  -0.072307
    136      -0.056410  -0.020376  -0.004282  -0.039220  -0.019900  -0.061992
    137       0.116864   0.101186  -0.002071  -0.034117   0.078515  -0.190289
    138      -0.085853   0.055332  -0.003982  -0.145744  -0.039691   0.037105
    139       0.141608  -0.019248   0.002623   0.143104   0.031553  -0.201556
    140       0.079647   0.159105   0.003519  -0.146480  -0.033068   0.117332
    141       0.072151   0.045705  -0.004206  -0.035157   0.114148   0.068754
    142      -0.007547   0.015597   0.003310   0.010456  -0.001330  -0.021884
    143      -0.032670  -0.026209   0.003743   0.061107  -0.014032  -0.059963
    144       0.036376  -0.011201  -0.007400  -0.000925   0.140611   0.036608
    145       0.295124   0.492851   0.029825  -0.272234  -0.210505   0.258324
    146      -0.106927  -0.063877   0.010320   0.131117  -0.185844  -0.250253
    147      -0.116405  -0.294464  -0.028050   0.140624   0.366452  -0.046240
    148      -0.187618  -0.244586  -0.009479   0.177439   0.132579  -0.152626
    149       0.081558   0.086046   0.003587  -0.044765  -0.010512   0.040894
    150       0.382784   0.485177   0.015640  -0.316344   0.019018   0.411326
    151      -0.119253  -0.135235  -0.003498   0.109325   0.076497  -0.094575
    152      -0.091733  -0.097654   0.000821   0.112705   0.079554  -0.036725
    153      -0.004001  -0.005714  -0.001504   0.027819   0.001046  -0.115701
    154       0.073447  -0.019080   0.007648   0.090182  -0.015664   0.037159
    155      -0.099990  -0.031205   0.005985  -0.005402  -0.164435  -0.006487
    156      -0.126962  -0.000520  -0.010882  -0.096502  -0.059748  -0.253954
    157       0.103550  -0.028785   0.007904   0.119367   0.008112   0.054090
    158      -0.094310  -0.054262   0.000698  -0.004865  -0.137236  -0.047173
    159      -0.010180  -0.038918   0.010702   0.100626  -0.149452  -0.039847
    160       0.138621  -0.034958   0.007885   0.146780   0.041557   0.072289
    161      -0.171659  -0.036194   0.013271  -0.018253  -0.316853   0.004271
    162       0.099969   0.019528  -0.005333   0.061671   0.186771  -0.075401
    163       0.089535  -0.018737   0.020544   0.156185  -0.099787   0.136420
    164      -0.148578  -0.043263   0.009547  -0.013397  -0.266091  -0.014463
    165       0.003331  -0.012784  -0.005158   0.003304   0.070132   0.022233
    166      -0.045730   0.003381  -0.000079  -0.034078   0.033633   0.003672
    167       0.025380   0.001219  -0.001460   0.007755  -0.023855   0.000645
    168       0.006375   0.004208  -0.000672  -0.001381   0.012899  -0.000072
    169      -0.001766   0.000109   0.001573   0.000110  -0.018201  -0.004929
    170       0.001253  -0.007430   0.001907   0.015455  -0.011062   0.007832
    171       0.010190   0.012887   0.006364   0.009061  -0.076208  -0.019980
    172       0.020465   0.005204  -0.001782   0.009471   0.005245  -0.005051
    173      -0.008180  -0.011190   0.002595   0.011914  -0.014083   0.010969
    174       0.011510   0.014630   0.010367   0.018170  -0.122368  -0.027619
    175       0.020850   0.002657  -0.003714   0.010806   0.014387   0.009365
    176      -0.006102  -0.008029   0.006534   0.019426  -0.056429  -0.000760
    177       0.012376   0.013630   0.007082   0.012302  -0.087294  -0.020862
    178       0.021782   0.011322  -0.000031   0.008056   0.000830  -0.021024
    179      -0.007676  -0.007022   0.001054   0.001728  -0.013197   0.012467
    180       0.006441   0.003347   0.006494   0.018002  -0.070821  -0.007599
    181       0.032742   0.016389  -0.001530   0.010791   0.027435  -0.030203
    182      -0.010798  -0.005775   0.002033  -0.001510  -0.032229   0.012115
    183       0.024675   0.025245   0.006772   0.009524  -0.093096  -0.037919
    184      -0.016110   0.001638   0.005756  -0.004861  -0.061494  -0.000697
    185       0.010621   0.005633  -0.000407   0.000866  -0.005770  -0.006653
    186       0.031701   0.026473   0.005953   0.013154  -0.086969  -0.041241
    187      -0.048327  -0.006043   0.010458  -0.016642  -0.099348   0.015669
    188       0.022679   0.012331  -0.003557  -0.002995   0.023249  -0.015380
    189       0.015886   0.022243   0.004163  -0.002988  -0.054796  -0.028647
    190       0.001756   0.002305   0.000018   0.001006  -0.013748  -0.000125
    191       0.005623   0.006159   0.003360   0.003655  -0.044395  -0.010338
    192       0.015054   0.022278   0.002052  -0.010542  -0.029030  -0.026599
    193      -0.009039  -0.004970  -0.002670  -0.004379   0.011369   0.018858
    194       0.006892   0.007403   0.001983  -0.001792  -0.026265  -0.011848
    195       0.008557   0.017418   0.003402  -0.005909  -0.043839  -0.017724
    196       0.024795   0.012110  -0.001682   0.007375   0.012459  -0.026415
    197      -0.003507  -0.002453   0.005529   0.012267  -0.059324   0.002943
    198       0.011593   0.027556   0.006233  -0.010033  -0.092579  -0.031956
    199       0.035725   0.019057  -0.004902   0.005899   0.053738  -0.041068
    200      -0.009881  -0.009636   0.005818   0.014354  -0.057740   0.015245
                 42         43         44         45         46         47    
      0       0.024213  -0.009308   0.016379   0.016546   0.083210  -0.054961
      1      -0.020977   0.012422  -0.020383  -0.000723   0.063865   0.108597
      2       0.004562  -0.007331   0.011130   0.011501   0.072600  -0.009245
      3      -0.122040  -0.022837   0.036095  -0.001496   0.003972  -0.019149
      4      -0.054762  -0.010814   0.016755  -0.005771   0.001105  -0.023837
      5      -0.087801  -0.014441   0.022463   0.007267  -0.007660   0.041106
      6       0.003253   0.010438  -0.016424  -0.007180   0.019285   0.066506
      7       0.002994  -0.013133   0.022346   0.007181   0.013091  -0.068778
      8      -0.003514   0.008344  -0.014307   0.003202   0.013911   0.041476
      9      -0.012898   0.018082  -0.037472   0.060737   0.125092   0.184279
     10      -0.000590  -0.010792   0.016659   0.014691  -0.041857  -0.066215
     11       0.014820  -0.001914   0.012413  -0.058627   0.077036  -0.036724
     12      -0.000062   0.028972  -0.045373  -0.018239  -0.013773   0.090299
     13       0.087813   0.050339  -0.063726  -0.018576   0.024723  -0.046973
     14      -0.015772   0.016652  -0.018606  -0.004213   0.008276  -0.002964
     15      -0.004845   0.012441  -0.021663   0.003286   0.017909   0.081432
     16      -0.009288  -0.003587   0.005439   0.014014   0.097325   0.029098
     17       0.005418   0.005455  -0.007348  -0.007793   0.041655   0.023295
     18       0.006428   0.035865  -0.056959  -0.018266  -0.021551   0.107755
     19       0.001073   0.000964  -0.001225   0.005384   0.049552   0.006101
     20       0.002951   0.011353  -0.015043  -0.007808   0.016057   0.019537
     21       0.023886   0.036036  -0.060636  -0.031524  -0.020593   0.113970
     22      -0.007796  -0.005358   0.005184   0.019764   0.042038   0.008060
     23       0.008201   0.009924  -0.015150  -0.010000   0.015400   0.021916
     24       0.015694   0.028228  -0.042515  -0.009048  -0.029935   0.042557
     25      -0.005106  -0.010782   0.016038   0.001875   0.020090  -0.013752
     26       0.007193   0.012417  -0.018806  -0.000562   0.007397   0.027532
     27      -0.018872   0.005325  -0.023936   0.194909  -0.012963  -0.034485
     28       0.006378  -0.012696   0.024669  -0.074627  -0.021660  -0.010726
     29       0.001467   0.008007  -0.014838   0.032394   0.007371   0.014410
     30      -0.045535   0.009848  -0.049315   0.424119  -0.008573  -0.069737
     31       0.016195  -0.016861   0.037883  -0.162143  -0.032816  -0.002636
     32      -0.001484   0.005544  -0.015215   0.080144  -0.007684  -0.001778
     33       0.000174  -0.040236   0.072760  -0.162931   0.018650  -0.020621
     34       0.002207   0.007412  -0.016912   0.066432  -0.034744  -0.009322
     35       0.000526  -0.006375   0.011692  -0.028273   0.001814  -0.001679
     36      -0.001241  -0.086126   0.157564  -0.365957   0.066049  -0.032648
     37       0.008380   0.036806  -0.067024   0.144613  -0.029155   0.025212
     38      -0.000017  -0.014678   0.026810  -0.062212   0.008285  -0.005266
     39       0.017674   0.022707  -0.033876  -0.009572  -0.035999   0.031490
     40      -0.006327  -0.022258   0.031955   0.008931  -0.025772  -0.042187
     41      -0.000889  -0.006093   0.008783  -0.001233  -0.028787  -0.017703
     42       0.038274   0.054095  -0.080129  -0.022096  -0.064662   0.077707
     43      -0.013346  -0.032679   0.047469   0.013214  -0.013544  -0.056574
     44       0.001004  -0.003643   0.004888  -0.002074  -0.035895  -0.015785
     45      -0.017975   0.006749  -0.023407   0.178173  -0.000806  -0.033817
     46       0.006361  -0.012662   0.022745  -0.064425  -0.020838  -0.006999
     47      -0.006734  -0.008982   0.010804   0.030361  -0.023873  -0.028698
     48      -0.041070   0.014938  -0.051393   0.394901   0.006403  -0.075458
     49       0.014101  -0.015302   0.032979  -0.149487  -0.017679   0.010172
     50      -0.012375  -0.006521   0.004759   0.065052  -0.012864  -0.033426
     51      -0.003887  -0.039100   0.071731  -0.174083   0.022094  -0.013270
     52      -0.000596   0.004936  -0.013553   0.069296  -0.025852  -0.015835
     53       0.000121  -0.009904   0.016273  -0.026218  -0.011136  -0.006799
     54      -0.013566  -0.094125   0.171713  -0.391123   0.052400  -0.045069
     55      -0.002097   0.012856  -0.032643   0.154614  -0.066779  -0.036343
     56      -0.001020  -0.018066   0.031458  -0.062548  -0.003984  -0.009640
     57       0.006239   0.013221  -0.020715  -0.022642  -0.091317   0.034946
     58       0.002971  -0.007207   0.013020  -0.006757  -0.106880  -0.091051
     59      -0.008909   0.008806  -0.016190  -0.002014  -0.095292   0.037169
     60       0.007390  -0.012441   0.021575  -0.003973  -0.025988  -0.078191
     61       0.008784   0.003655  -0.003922  -0.015436  -0.026524  -0.020685
     62      -0.002697  -0.006933   0.010227   0.016063   0.137427   0.027988
     63       0.002521  -0.007626   0.013276  -0.011409  -0.171001  -0.096551
     64       0.006566   0.026240  -0.041328  -0.034877  -0.141158   0.061234
     65       0.004807  -0.027775   0.045130   0.037661   0.380187  -0.007745
     66       0.007695  -0.041962   0.069946   0.020204   0.039964  -0.207121
     67       0.010319  -0.013912   0.025141  -0.001152   0.042692  -0.091194
     68      -0.000135   0.004271  -0.007563   0.006922   0.176018   0.090915
     69       0.013960  -0.023232   0.039817   0.008824   0.161492  -0.078419
     70       0.016495   0.013211  -0.018554  -0.020483   0.139729   0.069536
     71      -0.003031  -0.019006   0.029777   0.026857   0.158547  -0.023334
     72      -0.002365  -0.008345   0.013003   0.010926   0.127012   0.006670
     73      -0.009423   0.002832  -0.006244   0.009382   0.008627   0.028944
     74      -0.009527  -0.010072   0.015025   0.009988  -0.055635  -0.054957
     75      -0.009394  -0.001964   0.001183   0.017259   0.182385   0.078221
     76      -0.013623  -0.006607   0.008743   0.021602   0.084064   0.009507
     77      -0.006027  -0.042582   0.069714   0.025907   0.014112  -0.226901
     78      -0.011364  -0.031178   0.048780   0.046589   0.350256  -0.028954
     79      -0.008641   0.019044  -0.033362   0.000817  -0.037219   0.105732
     80      -0.000614   0.002869  -0.004188  -0.020436  -0.252697  -0.067454
     81       0.002319  -0.021875   0.036077   0.015793   0.141137  -0.077254
     82      -0.021366   0.009567  -0.019967   0.027711   0.144338   0.140495
     83      -0.020621  -0.016409   0.022743   0.040711   0.146200   0.001344
     84      -0.007389   0.004605  -0.008966  -0.008482  -0.152053  -0.005413
     85      -0.001572   0.018192  -0.029558  -0.008800  -0.034242   0.074236
     86       0.008393   0.006540  -0.009531  -0.022198  -0.129272  -0.012095
     87      -0.028059  -0.010583   0.012335   0.016247  -0.218330  -0.072113
     88      -0.013308   0.024072  -0.041416   0.005043  -0.011179   0.130869
     89       0.003252  -0.005490   0.009420  -0.016113  -0.181351  -0.082839
     90      -0.013552   0.021357  -0.037485  -0.005411  -0.088291   0.115957
     91      -0.003368   0.040590  -0.066641  -0.010389   0.055510   0.225310
     92       0.015064   0.024472  -0.037890  -0.031192  -0.058477   0.092835
     93       0.000327  -0.011092   0.018035  -0.013499  -0.217986  -0.123796
     94       0.006869   0.024297  -0.037956  -0.020373  -0.010109   0.101525
     95       0.030239  -0.004248   0.012080  -0.045342  -0.175203  -0.120064
     96       0.027525   0.027982  -0.037638  -0.017544   0.004487   0.029231
     97       0.009179   0.016976  -0.029514  -0.007665   0.000761  -0.009225
     98      -0.036190   0.009982  -0.012342  -0.004985  -0.001693  -0.000436
     99      -0.018116   0.022406  -0.026489  -0.016676   0.012450  -0.022846
    100      -0.034832   0.002861  -0.010604  -0.004516  -0.000913  -0.016527
    101       0.012343  -0.000420   0.003972  -0.003404   0.001009  -0.012321
    102      -0.017290  -0.052932   0.044825   0.020432   0.001279  -0.022878
    103      -0.027513  -0.031831   0.019061   0.013031   0.007353  -0.049806
    104       0.012911   0.025166  -0.021068  -0.017598   0.007648  -0.021583
    105      -0.022314  -0.114271   0.105133   0.050494  -0.005100  -0.026783
    106      -0.034792  -0.083692   0.070214   0.038409   0.000733  -0.041524
    107       0.005711   0.051462  -0.047022  -0.031010   0.010698   0.002831
    108       0.033170   0.019854  -0.014636  -0.007411  -0.004436   0.019745
    109       0.014109   0.046752  -0.045530  -0.019655   0.009075  -0.001668
    110       0.000403   0.007447  -0.009072  -0.010420   0.007983  -0.050963
    111       0.066314   0.052496  -0.038673  -0.015594  -0.009787   0.049674
    112       0.060320   0.076717  -0.061884  -0.029728   0.007772   0.035031
    113      -0.003488   0.001001  -0.003361  -0.009388   0.009869  -0.055788
    114      -0.002679   0.000162   0.004607  -0.001719  -0.005312   0.003141
    115      -0.027165   0.029026  -0.030123  -0.014049   0.006470  -0.012392
    116      -0.019326   0.012619  -0.020221  -0.008392   0.003799  -0.042561
    117      -0.027341   0.006366   0.006178  -0.001608  -0.012779   0.019167
    118      -0.027657   0.044030  -0.035071  -0.021685   0.008398  -0.013329
    119      -0.030740   0.004290  -0.015812  -0.002673  -0.001102  -0.035004
    120      -0.000924  -0.056497   0.043897   0.020275   0.002793  -0.025448
    121      -0.038798  -0.045708   0.029240   0.019959  -0.002219  -0.022885
    122      -0.021177   0.019725  -0.023911  -0.009787   0.000059  -0.025732
    123      -0.018560  -0.120976   0.095716   0.047698   0.001740  -0.042295
    124      -0.051588  -0.102262   0.075338   0.044106  -0.004843  -0.039661
    125      -0.010596   0.018377  -0.019352  -0.008551  -0.005613  -0.032109
    126      -0.015654   0.053263  -0.050805  -0.023983   0.023945  -0.072986
    127      -0.059392   0.006657  -0.006181  -0.007559  -0.015237   0.045950
    128       0.062586  -0.020002   0.024980   0.010915   0.008118  -0.046967
    129      -0.020033  -0.036283   0.031935   0.022156  -0.025413   0.070512
    130      -0.060077   0.007662  -0.002957  -0.008993  -0.022565   0.088280
    131       0.088775  -0.066529   0.078190   0.034041  -0.025424   0.095099
    132      -0.083037  -0.048329   0.029783   0.032916  -0.039108   0.099592
    133      -0.018722  -0.091229   0.104588   0.037528  -0.077270   0.295880
    134       0.125173  -0.080250   0.099637   0.038163  -0.029050   0.118880
    135       0.036953  -0.126375   0.128706   0.060807  -0.067144   0.205036
    136      -0.082852   0.003544  -0.008446  -0.006833  -0.020027   0.046344
    137       0.143580  -0.113566   0.138848   0.053813  -0.052297   0.216491
    138      -0.022501  -0.054126   0.048435   0.029641  -0.034969   0.099100
    139      -0.073316   0.116762  -0.107807  -0.056950   0.032385  -0.073968
    140       0.028947  -0.069365   0.070138   0.039902  -0.035680   0.125622
    141       0.079643  -0.014944   0.022949   0.011233   0.007055  -0.035808
    142       0.100998  -0.091343   0.107647   0.048716  -0.024312   0.077262
    143       0.052517  -0.003909   0.009663   0.005092   0.017241  -0.075484
    144       0.098706  -0.034311   0.044360   0.016839   0.003651  -0.023872
    145      -0.038720   0.050816  -0.049820   0.012955  -0.002925  -0.001930
    146      -0.111283   0.116582  -0.123625  -0.052515   0.046178  -0.150004
    147       0.273119  -0.186184   0.213199   0.067772  -0.023412   0.061686
    148       0.298697  -0.244538   0.281033   0.108790  -0.042933   0.143792
    149      -0.084237   0.086018  -0.094958  -0.038562   0.020998  -0.098240
    150       0.029526   0.052949  -0.054782   0.008166   0.010857  -0.068025
    151       0.245512  -0.195569   0.222992   0.091924  -0.035287   0.117257
    152       0.286842  -0.158941   0.182665   0.081601  -0.001358  -0.016754
    153      -0.038821   0.062612  -0.061221  -0.029805   0.022967  -0.070912
    154       0.016970   0.022651  -0.020647  -0.010166   0.017933  -0.046382
    155      -0.096100   0.007234  -0.020493  -0.007283  -0.010741   0.045669
    156      -0.183884   0.055488  -0.063029  -0.032738  -0.021345   0.068015
    157       0.042040   0.026666  -0.027004  -0.012902   0.027394  -0.070720
    158      -0.119478   0.012997  -0.038153  -0.016247  -0.013387   0.068599
    159      -0.098385   0.102692  -0.111662  -0.050029   0.037520  -0.080065
    160       0.073643   0.029489  -0.031014  -0.014602   0.037686  -0.100520
    161      -0.191283   0.024441  -0.040410  -0.015013  -0.022303   0.096636
    162       0.128763   0.031716  -0.013877  -0.009095   0.046050  -0.179003
    163       0.041943   0.039914  -0.028219  -0.011749   0.037073  -0.101259
    164      -0.175525   0.025648  -0.045736  -0.018145  -0.019383   0.091173
    165      -0.063769  -0.000277  -0.004819  -0.006333  -0.005164   0.045122
    166       0.097614   0.042280  -0.049329  -0.016883   0.005329  -0.003707
    167      -0.062661  -0.007514   0.018439   0.005273  -0.001626   0.015142
    168      -0.042437  -0.007410   0.010773   0.001117  -0.001240   0.010723
    169       0.110897   0.045863  -0.053068  -0.014956  -0.000438   0.020586
    170      -0.017365  -0.001673   0.015277   0.002472  -0.000789   0.004278
    171       0.051878  -0.028481  -0.031448  -0.001431   0.002705  -0.016126
    172      -0.063848   0.131919   0.147931   0.020488  -0.004585   0.006131
    173       0.047756  -0.034532  -0.068434  -0.013315   0.000393   0.017566
    174       0.107333  -0.066062  -0.078776  -0.006281   0.005263  -0.028315
    175      -0.139621   0.272891   0.324005   0.047251  -0.009270   0.001407
    176       0.111099  -0.094768  -0.144277  -0.022830   0.003565   0.007601
    177       0.059659   0.040173   0.025361   0.005857   0.000983  -0.015581
    178      -0.056394  -0.153421  -0.081393  -0.005619   0.003884  -0.014987
    179       0.031304   0.063867   0.020840  -0.001077  -0.001812   0.015338
    180       0.074720   0.096783   0.042978   0.002758  -0.001768   0.009844
    181      -0.135929  -0.338519  -0.174917  -0.012343   0.008131  -0.031670
    182       0.064582   0.133100   0.059820   0.003287  -0.002876   0.014256
    183       0.020355  -0.010837   0.027216   0.011997   0.003041  -0.039865
    184       0.135572   0.031692  -0.050562  -0.009955   0.001378   0.000071
    185      -0.042577  -0.020143   0.016558   0.005601   0.000599  -0.010899
    186      -0.010430  -0.019016   0.040226   0.014947   0.002976  -0.041973
    187       0.288418   0.072887  -0.114366  -0.024728   0.001737   0.012005
    188      -0.117512  -0.043000   0.046515   0.013233   0.000495  -0.019996
    189       0.026480  -0.032651  -0.016406   0.002589   0.002511  -0.022882
    190      -0.057450   0.114192   0.142246   0.022419  -0.002972  -0.009592
    191       0.045968  -0.048401  -0.055280  -0.005727   0.002748  -0.012747
    192       0.021294  -0.067145  -0.057991  -0.004830   0.002956  -0.014265
    193      -0.154499   0.250955   0.317053   0.047863  -0.008205  -0.007106
    194       0.059417  -0.103955  -0.124264  -0.016986   0.004084  -0.005370
    195       0.020471   0.027736   0.032279   0.007702   0.000244  -0.014135
    196      -0.069122  -0.162340  -0.087935  -0.006928   0.004825  -0.020621
    197       0.067202   0.065987   0.032538   0.004012  -0.000794  -0.002173
    198       0.061332   0.065152   0.064239   0.015829   0.000948  -0.035139
    199      -0.183082  -0.370237  -0.186324  -0.014063   0.010138  -0.044800
    200       0.102167   0.145013   0.064504   0.004033  -0.003441   0.016720
                 48         49         50         51         52         53    
      0       0.006171   0.020143  -0.008991  -0.007583   0.019904  -0.035190
      1       0.022374  -0.036907   0.020708  -0.004734  -0.032900   0.038830
      2      -0.032693   0.021234  -0.006482   0.006597   0.000476   0.020137
      3       0.039556   0.000099   0.009854   0.012473   0.093854   0.034679
      4       0.004127  -0.036017   0.028500   0.000972  -0.010662  -0.009361
      5       0.021315   0.100638  -0.054607  -0.008307   0.025423   0.047692
      6      -0.012413   0.052419   0.129286   0.105490  -0.011144   0.017336
      7      -0.056491   0.014242  -0.075678   0.038774  -0.024573   0.024153
      8       0.077339  -0.071274  -0.055043  -0.142360   0.012081  -0.005179
      9      -0.251866   0.148942   0.062600  -0.571915   0.133466  -0.348919
     10      -0.122533   0.042734  -0.103329  -0.128256   0.015026  -0.074598
     11       0.383589  -0.199443   0.054059   0.676956  -0.171937   0.457598
     12      -0.035007  -0.015132  -0.064003  -0.002311  -0.031931   0.035441
     13       0.075913   0.161988  -0.032647   0.023832   0.060205  -0.108516
     14       0.054665   0.112135  -0.037189   0.019410   0.072499  -0.032244
     15      -0.062352   0.054356   0.046138  -0.035632  -0.001648   0.007266
     16      -0.033292  -0.000717  -0.015767  -0.011463  -0.016724   0.020053
     17       0.132445  -0.075304   0.016542   0.038762  -0.006473   0.009809
     18      -0.027291   0.040371  -0.058296  -0.023066  -0.032919   0.045917
     19      -0.019966   0.026642  -0.001500  -0.013119   0.017440  -0.016995
     20       0.095469  -0.009582   0.010088   0.053322   0.001912  -0.036176
     21       0.016250  -0.041863  -0.055508   0.008815  -0.066764   0.056782
     22      -0.150433   0.083582  -0.005644  -0.072900   0.032007  -0.016901
     23       0.089474  -0.031654   0.010418   0.054756  -0.006929  -0.031515
     24       0.030228   0.104285  -0.114847   0.010669  -0.074409   0.082880
     25       0.018369  -0.041698   0.044936   0.013068   0.033506  -0.050438
     26      -0.022742   0.039308  -0.031721  -0.011581  -0.011266   0.014872
     27       0.016754  -0.042502   0.005324   0.015282  -0.011230   0.015099
     28      -0.006762  -0.000546   0.005952  -0.000623   0.001348  -0.001505
     29      -0.033431   0.017642  -0.015699  -0.015149  -0.002219   0.010015
     30      -0.000697  -0.142002   0.082089  -0.001899   0.054122  -0.068263
     31      -0.023759   0.036492  -0.024735  -0.006713  -0.025441   0.043506
     32      -0.073412  -0.004390  -0.002533  -0.035006   0.005954   0.015761
     33      -0.026069  -0.042884   0.049068  -0.006842   0.030651  -0.032444
     34      -0.019869   0.009346  -0.017095  -0.007767  -0.017008   0.027518
     35      -0.006613  -0.002086   0.002363   0.002265   0.004206  -0.003428
     36      -0.064580  -0.118277   0.150631  -0.025887   0.118176  -0.141574
     37      -0.025555   0.066603  -0.071992  -0.012322  -0.048806   0.066200
     38      -0.012347  -0.016024   0.020117  -0.000618   0.018655  -0.021341
     39      -0.001778   0.071946  -0.069599  -0.007407  -0.048046   0.058190
     40      -0.028065  -0.045852   0.035693  -0.011090   0.012261  -0.005997
     41       0.005538  -0.005899  -0.003246   0.003348  -0.010258   0.015009
     42      -0.001107   0.141818  -0.124608  -0.016628  -0.069249   0.077696
     43      -0.035364  -0.068073   0.053404  -0.008791   0.019300  -0.008738
     44       0.017440  -0.002227  -0.006422   0.003611  -0.011880   0.009983
     45       0.007275  -0.061986   0.049499   0.006705   0.032635  -0.041496
     46       0.003502   0.007171  -0.009299  -0.001733  -0.012183   0.007293
     47       0.000483  -0.026836   0.015724   0.001032   0.002919   0.000830
     48       0.010533  -0.167416   0.149662   0.011868   0.111935  -0.141898
     49       0.024435   0.044867  -0.045844   0.009005  -0.040309   0.035197
     50       0.034994  -0.048686   0.035433   0.021373   0.020203  -0.032751
     51      -0.000491  -0.014006   0.010790   0.002077  -0.005757   0.005727
     52       0.027100  -0.015279   0.007312   0.013518   0.003786  -0.015169
     53      -0.040702   0.002001  -0.001916  -0.024042  -0.004532   0.017397
     54      -0.025839  -0.097206   0.105290  -0.009872   0.055325  -0.068296
     55       0.046261  -0.010069  -0.014385   0.023650  -0.022788   0.019709
     56      -0.045853  -0.009617   0.012472  -0.026453   0.005745   0.005112
     57       0.113953  -0.052535   0.064973  -0.037928   0.021416  -0.009368
     58      -0.028039  -0.003661  -0.110044   0.008874  -0.017664   0.011301
     59      -0.061048   0.066423   0.108941   0.019389   0.015746  -0.022075
     60       0.009323  -0.030690  -0.090053  -0.004448  -0.011755   0.011716
     61       0.111935  -0.083593  -0.080359  -0.043894  -0.003959   0.012074
     62      -0.035968   0.024637   0.036306   0.018458   0.001137  -0.005324
     63      -0.034536   0.006077  -0.067015   0.006921  -0.007934   0.001004
     64       0.190089  -0.096279   0.047446  -0.075578   0.026675  -0.004330
     65      -0.038147  -0.008873  -0.077675   0.026573  -0.023748   0.018221
     66      -0.161348   0.037452  -0.240294   0.067724  -0.053147   0.028274
     67       0.043542  -0.068910  -0.183027  -0.018008  -0.028033   0.024851
     68       0.095157  -0.052451   0.069422  -0.041156   0.017862  -0.005157
     69       0.033267  -0.062453  -0.143392  -0.003358  -0.023962   0.027168
     70       0.303886  -0.204953  -0.061822  -0.126324   0.013023   0.019072
     71      -0.130545   0.074334  -0.006470   0.066789  -0.016108   0.000475
     72       0.040719  -0.046381  -0.031460  -0.028403   0.000068   0.009266
     73      -0.086109   0.069468   0.046013   0.039773  -0.002636  -0.007081
     74      -0.112391   0.059867  -0.030756   0.036717  -0.011181  -0.001619
     75       0.003906   0.002119   0.075332  -0.002510   0.010301  -0.005500
     76      -0.125197   0.075844  -0.004890   0.052289  -0.016729   0.006184
     77      -0.130863  -0.015302  -0.337526   0.014646  -0.060388   0.053830
     78      -0.044738  -0.035919  -0.148010  -0.011464  -0.028754   0.036635
     79      -0.066076   0.099710   0.190615   0.042360   0.024224  -0.038482
     80      -0.039607   0.031912  -0.002249   0.018321   0.001640  -0.010687
     81       0.055010  -0.095620  -0.179551  -0.056625  -0.018173   0.031033
     82      -0.156774   0.149020   0.201239   0.082378   0.010817  -0.027833
     83      -0.193427   0.112715   0.011789   0.063837  -0.014052  -0.004455
     84      -0.024655   0.029489   0.068039  -0.003866   0.018698  -0.020084
     85       0.034483   0.005130   0.078141  -0.006609   0.011344  -0.007435
     86       0.066072  -0.026495   0.039228  -0.016567   0.016317  -0.012901
     87      -0.250427   0.160917   0.052599   0.057605   0.008330  -0.036022
     88      -0.031640   0.060614   0.151898  -0.006098   0.020714  -0.025240
     89      -0.025323   0.017299  -0.011007   0.020521   0.004632  -0.010797
     90      -0.024796   0.067323   0.215789   0.006911   0.034427  -0.031924
     91       0.098566   0.006213   0.238119  -0.019627   0.031941  -0.016347
     92       0.197971  -0.087434   0.121460  -0.061758   0.033241  -0.012586
     93      -0.010044  -0.016470  -0.076446  -0.024438   0.006493  -0.012486
     94       0.116578  -0.037918   0.095353  -0.013957   0.013405   0.002706
     95       0.204072  -0.146468  -0.115311  -0.049593   0.003353   0.013151
     96       0.004646  -0.009295  -0.074975   0.048436  -0.087344  -0.143862
     97       0.000455   0.011522   0.025334  -0.014016  -0.158662  -0.035029
     98      -0.008185   0.003395  -0.001848  -0.006295   0.040180   0.031996
     99      -0.002315  -0.012706  -0.036715   0.029092  -0.015917  -0.076543
    100      -0.016493  -0.022673   0.040953  -0.023580  -0.112820   0.028429
    101      -0.038336  -0.083010  -0.006412   0.007624  -0.015199   0.004790
    102      -0.015335  -0.021484  -0.003128  -0.001584   0.053153   0.050391
    103      -0.003181   0.007939   0.032243  -0.014686   0.074803   0.033965
    104      -0.045377  -0.110243  -0.032875   0.034604   0.012263  -0.072331
    105      -0.016199  -0.007647   0.014557  -0.020157   0.218382   0.154436
    106      -0.000593   0.024790   0.030403  -0.021270   0.238704   0.107632
    107      -0.033851  -0.098117  -0.096839   0.074936   0.055548  -0.163828
    108      -0.010778  -0.030839  -0.002103   0.003759  -0.089384  -0.041320
    109       0.010217   0.008855  -0.030524   0.023721  -0.008639  -0.081837
    110      -0.056930  -0.123376   0.007028   0.017060   0.036112  -0.052791
    111       0.002493  -0.005618   0.001045  -0.000707  -0.067794  -0.054297
    112       0.012988  -0.007466  -0.073864   0.047255  -0.009825  -0.112864
    113      -0.061777  -0.136701  -0.002440   0.023414   0.028565  -0.054531
    114      -0.017000  -0.032359   0.021662  -0.012534  -0.017760   0.039659
    115       0.007485   0.020211  -0.003678   0.001990   0.059179   0.009071
    116      -0.030511  -0.044673   0.030938  -0.007785   0.041073  -0.021636
    117      -0.008425   0.003840   0.054867  -0.048082   0.068037   0.182835
    118       0.001210  -0.002293  -0.008551   0.008060   0.179251   0.044391
    119      -0.022443  -0.011937   0.050936  -0.029350  -0.008653   0.019495
    120      -0.009571  -0.016762  -0.016869   0.018348   0.062803  -0.051836
    121       0.001012   0.035770   0.036210  -0.032421  -0.011721   0.070424
    122      -0.022918  -0.027485   0.036142  -0.017296   0.011787   0.013488
    123      -0.003725   0.016578  -0.005244   0.002313   0.235206   0.038277
    124      -0.000951   0.049904   0.062248  -0.054359   0.109195   0.158145
    125      -0.047513  -0.078542   0.089853  -0.044257  -0.097646   0.042619
    126       0.029830   0.066474   0.026379  -0.011215   0.043900   0.000436
    127      -0.042665  -0.086877  -0.003488  -0.003314  -0.057901   0.043581
    128       0.010731   0.021422   0.057213  -0.035637  -0.100470   0.074885
    129      -0.023361  -0.046119  -0.017829   0.007016  -0.010839  -0.001580
    130      -0.039379  -0.088609  -0.042655   0.019925   0.000518   0.001787
    131       0.025056   0.038323  -0.037635   0.017423   0.036634  -0.042114
    132      -0.064656  -0.123051  -0.032324   0.013904  -0.033544   0.004938
    133      -0.047637  -0.124413  -0.172782   0.092694   0.170594  -0.134347
    134       0.042280   0.066927  -0.054891   0.027776   0.081465  -0.070259
    135      -0.041533  -0.094503  -0.054919   0.021517  -0.061231  -0.015854
    136      -0.069853  -0.140477   0.019854  -0.020351  -0.165184   0.101823
    137       0.045053   0.061976  -0.123712   0.067401   0.177019  -0.153052
    138      -0.034594  -0.069258  -0.027050   0.010848  -0.022871  -0.002873
    139       0.016092   0.029050  -0.000835   0.004985   0.094245  -0.001730
    140      -0.003768  -0.015495  -0.072024   0.038011   0.086100  -0.070387
    141       0.007811   0.014303   0.036329  -0.019964  -0.049713   0.038221
    142       0.027861   0.047074  -0.021108   0.005518   0.020780  -0.016997
    143       0.038916   0.084392   0.079700  -0.052547  -0.102100   0.104176
    144       0.008070   0.012292   0.034922  -0.019709  -0.053776   0.039018
    145       0.023628   0.059155  -0.022706   0.006389   0.038752  -0.018258
    146       0.068472   0.164414   0.090007  -0.058682   0.001603   0.099689
    147      -0.003726  -0.036418   0.035557  -0.018342  -0.119815   0.042798
    148       0.084381   0.144373  -0.020446   0.004755   0.054649  -0.050995
    149      -0.052432  -0.096802   0.080258  -0.051496  -0.210119   0.160222
    150      -0.018191  -0.031401   0.029211  -0.016663  -0.102860   0.045496
    151       0.076826   0.135589  -0.021245   0.006012   0.063305  -0.048004
    152       0.113568   0.220165   0.076474  -0.051056  -0.053684   0.054603
    153       0.027122   0.065624   0.030313  -0.013791   0.062266   0.002325
    154       0.022230   0.040616   0.003905  -0.000088   0.011219  -0.010449
    155      -0.013960  -0.025880  -0.031105   0.015137   0.019509  -0.016985
    156      -0.053070  -0.093010  -0.012683   0.002605   0.040987   0.025559
    157       0.039610   0.074059   0.002442   0.004030   0.033128  -0.034970
    158      -0.017335  -0.035472  -0.063225   0.037237   0.064344  -0.071196
    159       0.056237   0.121821  -0.038828   0.035481   0.207970  -0.137514
    160       0.058288   0.110553   0.008327   0.003424   0.045210  -0.050505
    161      -0.033173  -0.063399  -0.079066   0.042361   0.075132  -0.062873
    162       0.064691   0.142949   0.132881  -0.075130  -0.049344   0.118762
    163       0.056285   0.109288   0.007733   0.001143   0.039687  -0.038433
    164      -0.027956  -0.054921  -0.081196   0.045711   0.078617  -0.078996
    165       0.000720   0.035495  -0.045771  -0.006350   0.020051   0.049110
    166      -0.007665  -0.003995  -0.007095   0.008455   0.067976  -0.001640
    167       0.031247   0.087249  -0.035912   0.001514   0.073993   0.034682
    168       0.017970   0.042740  -0.023571  -0.001407   0.004107   0.009128
    169      -0.060020  -0.081567  -0.012936   0.001401   0.144818   0.118155
    170       0.009915   0.015415   0.002271  -0.003621  -0.086850  -0.051546
    171      -0.007690  -0.018200   0.011771   0.000507  -0.022571  -0.019574
    172       0.007746   0.005294   0.002377  -0.003439   0.002684   0.016061
    173      -0.018299  -0.014663  -0.012361  -0.003111  -0.038928  -0.008160
    174      -0.026893  -0.060739   0.031681   0.000492  -0.043958  -0.029793
    175       0.040961   0.046138   0.016993  -0.006263  -0.124949  -0.085062
    176      -0.041456  -0.060038   0.002541  -0.002630  -0.031311   0.003563
    177      -0.014688  -0.035550   0.019726  -0.000706  -0.022236  -0.013437
    178       0.024083   0.032331   0.003829  -0.001442  -0.070366  -0.051883
    179      -0.013454  -0.007200  -0.014906  -0.000189   0.027606   0.027816
    180      -0.031208  -0.047332   0.000609  -0.003521   0.004510   0.028634
    181       0.067887   0.097227   0.007382  -0.002555  -0.223238  -0.177410
    182      -0.028776  -0.034600  -0.009640   0.001328   0.090947   0.072951
    183       0.004894  -0.023366   0.040893   0.000337  -0.056117  -0.052043
    184      -0.041765  -0.061552   0.004255   0.002805   0.079273   0.056074
    185       0.018029   0.023148   0.004685   0.000364  -0.027102  -0.026813
    186       0.012922  -0.013926   0.042447  -0.000449  -0.070917  -0.060309
    187      -0.083262  -0.110964  -0.002512   0.005831   0.130067   0.084809
    188       0.041483   0.051238   0.007306   0.000379  -0.016976  -0.022310
    189      -0.000326  -0.012785   0.012920   0.001707   0.032798   0.016454
    190       0.025446   0.028594   0.012767  -0.001715  -0.062251  -0.050764
    191      -0.012212  -0.025017   0.012584   0.001596  -0.003065  -0.007381
    192      -0.002383  -0.003262  -0.007177   0.003518   0.110728   0.073619
    193       0.074478   0.107539   0.010380  -0.004335  -0.193113  -0.161176
    194      -0.023265  -0.031411  -0.004636   0.003578   0.088256   0.062598
    195       0.003588  -0.000782   0.006646   0.000881   0.024992   0.011259
    196       0.011820   0.001396   0.009509   0.000843  -0.003530   0.000361
    197      -0.017582  -0.035728   0.019663  -0.002439  -0.070747  -0.043347
    198      -0.003223  -0.026562   0.030192   0.003457   0.057273   0.019549
    199       0.059064   0.063032   0.015322   0.002175  -0.128899  -0.109899
    200      -0.036119  -0.053605   0.008094  -0.003997  -0.026418   0.003129
                 54         55         56         57         58         59    
      0       0.013621   0.010003  -0.038443  -0.024523  -0.006477   0.017254
      1       0.038322   0.002427   0.044101  -0.048255   0.017859   0.000675
      2       0.006085  -0.007878   0.012736   0.079999   0.012628  -0.017636
      3      -0.020990   0.023807  -0.023322  -0.091623   0.030176   0.059654
      4       0.044336   0.002327   0.032331  -0.035975  -0.009759   0.024829
      5      -0.127054   0.000365  -0.046473   0.005479  -0.005552   0.008948
      6       0.024429   0.003402   0.002065  -0.045816  -0.000951   0.010026
[truncated: 416,397 more chars]
