# Supplementary material for: A stereodivergent multicomponent approach for the synthesis of C–N atropisomeric peptide analogues
Source: Chem Sci. 2024 Sep 16;15(40):16743–51. doi: 10.1039/d4sc04700a (PMC11418089; doi:10.1039/d4sc04700a)
Supplement: SC-015-D4SC04700A-s001 [file SC-015-D4SC04700A-s001.zip › CompData/_6_1a/Prod_RR2opt.out]

                                 *****************
                                 * O   R   C   A *
                                 *****************

                                            #,                                       
                                            ###                                      
                                            ####                                     
                                            #####                                    
                                            ######                                   
                                           ########,                                 
                                     ,,################,,,,,                         
                               ,,#################################,,                 
                          ,,##########################################,,             
                       ,#########################################, ''#####,          
                    ,#############################################,,   '####,        
                  ,##################################################,,,,####,       
                ,###########''''           ''''###############################       
              ,#####''   ,,,,##########,,,,          '''####'''          '####       
            ,##' ,,,,###########################,,,                        '##       
           ' ,,###''''                  '''############,,,                           
         ,,##''                                '''############,,,,        ,,,,,,###''
      ,#''                                            '''#######################'''  
     '                                                          ''''####''''         
             ,#######,   #######,   ,#######,      ##                                
            ,#'     '#,  ##    ##  ,#'     '#,    #''#        ######   ,####,        
            ##       ##  ##   ,#'  ##            #'  '#       #        #'  '#        
            ##       ##  #######   ##           ,######,      #####,   #    #        
            '#,     ,#'  ##    ##  '#,     ,#' ,#      #,         ##   #,  ,#        
             '#######'   ##     ##  '#######'  #'      '#     #####' # '####'        


                  #######################################################
                  #                        -***-                        #
                  #          Department of theory and spectroscopy      #
                  #    Directorship and core code : Frank Neese         #
                  #        Max Planck Institute fuer Kohlenforschung    #
                  #                Kaiser Wilhelm Platz 1               #
                  #                 D-45470 Muelheim/Ruhr               #
                  #                      Germany                        #
                  #                                                     #
                  #                  All rights reserved                #
                  #                        -***-                        #
                  #######################################################


                         Program Version 5.0.2 -  RELEASE  -


 With contributions from (in alphabetic order):
   Daniel Aravena         : Magnetic Suceptibility
   Michael Atanasov       : Ab Initio Ligand Field Theory (pilot matlab implementation)
   Alexander A. Auer      : GIAO ZORA, VPT2 properties, NMR spectrum
   Ute Becker             : Parallelization
   Giovanni Bistoni       : ED, misc. LED, open-shell LED, HFLD
   Martin Brehm           : Molecular dynamics
   Dmytro Bykov           : SCF Hessian
   Vijay G. Chilkuri      : MRCI spin determinant printing, contributions to CSF-ICE
   Dipayan Datta          : RHF DLPNO-CCSD density
   Achintya Kumar Dutta   : EOM-CC, STEOM-CC
   Dmitry Ganyushin       : Spin-Orbit,Spin-Spin,Magnetic field MRCI
   Miquel Garcia          : C-PCM and meta-GGA Hessian, CC/C-PCM, Gaussian charge scheme
   Yang Guo               : DLPNO-NEVPT2, F12-NEVPT2, CIM, IAO-localization
   Andreas Hansen         : Spin unrestricted coupled pair/coupled cluster methods
   Benjamin Helmich-Paris : MC-RPA, TRAH-SCF, COSX integrals
   Lee Huntington         : MR-EOM, pCC
   Robert Izsak           : Overlap fitted RIJCOSX, COSX-SCS-MP3, EOM
   Marcus Kettner         : VPT2
   Christian Kollmar      : KDIIS, OOCD, Brueckner-CCSD(T), CCSD density, CASPT2, CASPT2-K
   Simone Kossmann        : Meta GGA functionals, TD-DFT gradient, OOMP2, MP2 Hessian
   Martin Krupicka        : Initial AUTO-CI
   Lucas Lang             : DCDCAS
   Marvin Lechner         : AUTO-CI (C++ implementation), FIC-MRCC
   Dagmar Lenk            : GEPOL surface, SMD
   Dimitrios Liakos       : Extrapolation schemes; Compound Job, initial MDCI parallelization
   Dimitrios Manganas     : Further ROCIS development; embedding schemes
   Dimitrios Pantazis     : SARC Basis sets
   Anastasios Papadopoulos: AUTO-CI, single reference methods and gradients
   Taras Petrenko         : DFT Hessian,TD-DFT gradient, ASA, ECA, R-Raman, ABS, FL, XAS/XES, NRVS
   Peter Pinski           : DLPNO-MP2, DLPNO-MP2 Gradient
   Christoph Reimann      : Effective Core Potentials
   Marius Retegan         : Local ZFS, SOC
   Christoph Riplinger    : Optimizer, TS searches, QM/MM, DLPNO-CCSD(T), (RO)-DLPNO pert. Triples
   Tobias Risthaus        : Range-separated hybrids, TD-DFT gradient, RPA, STAB
   Michael Roemelt        : Original ROCIS implementation
   Masaaki Saitow         : Open-shell DLPNO-CCSD energy and density
   Barbara Sandhoefer     : DKH picture change effects
   Avijit Sen             : IP-ROCIS
   Kantharuban Sivalingam : CASSCF convergence, NEVPT2, FIC-MRCI
   Bernardo de Souza      : ESD, SOC TD-DFT
   Georgi Stoychev        : AutoAux, RI-MP2 NMR, DLPNO-MP2 response
   Willem Van den Heuvel  : Paramagnetic NMR
   Boris Wezisla          : Elementary symmetry handling
   Frank Wennmohs         : Technical directorship


 We gratefully acknowledge several colleagues who have allowed us to
 interface, adapt or use parts of their codes:
   Stefan Grimme, W. Hujo, H. Kruse, P. Pracht,  : VdW corrections, initial TS optimization,
                  C. Bannwarth, S. Ehlert          DFT functionals, gCP, sTDA/sTD-DF
   Ed Valeev, F. Pavosevic, A. Kumar             : LibInt (2-el integral package), F12 methods
   Garnet Chan, S. Sharma, J. Yang, R. Olivares  : DMRG
   Ulf Ekstrom                                   : XCFun DFT Library
   Mihaly Kallay                                 : mrcc  (arbitrary order and MRCC methods)
   Jiri Pittner, Ondrej Demel                    : Mk-CCSD
   Frank Weinhold                                : gennbo (NPA and NBO analysis)
   Christopher J. Cramer and Donald G. Truhlar   : smd solvation model
   Lars Goerigk                                  : TD-DFT with DH, B97 family of functionals
   V. Asgeirsson, H. Jonsson                     : NEB implementation
   FAccTs GmbH                                   : IRC, NEB, NEB-TS, DLPNO-Multilevel, CI-OPT
                                                   MM, QMMM, 2- and 3-layer-ONIOM, Crystal-QMMM,
                                                   LR-CPCM, SF, NACMEs, symmetry and pop. for TD-DFT,
                                                   nearIR, NL-DFT gradient (VV10), updates on ESD,
                                                   ML-optimized integration grids
   S Lehtola, MJT Oliveira, MAL Marques          : LibXC Library
   Liviu Ungur et al                             : ANISO software


 Your calculation uses the libint2 library for the computation of 2-el integrals
 For citations please refer to: http://libint.valeyev.net

 Your ORCA version has been built with support for libXC version: 5.1.0
 For citations please refer to: https://tddft.org/programs/libxc/

 This ORCA versions uses:
   CBLAS   interface :  Fast vector & matrix operations
   LAPACKE interface :  Fast linear algebra routines
   SCALAPACK package :  Parallel linear algebra routines
   Shared memory     :  Shared parallel matrices
   BLAS/LAPACK       :  OpenBLAS 0.3.15  USE64BITINT DYNAMIC_ARCH NO_AFFINITY Zen SINGLE_THREADED
        Core in use  :  Zen
   Copyright (c) 2011-2014, The OpenBLAS Project


Your calculation utilizes the atom-pairwise dispersion correction
with the Becke-Johnson damping scheme (D3BJ)
Cite in your paper:
S.Grimme, S.Ehrlich, L.Goerigk, J Comput Chem, (2011), 32, 1456–1465 
S.Grimme, J.Antony, S.Ehrlich and H.Krieg, J.Chem.Phys., 132, (2010), 154104 
   

Your calculation utilizes the SMD solvation module
Please cite in your paper:
A.V. Marenich, C.J. Cramer, D.G. Truhlar J. Phys. Chem. B, 113, (2009), 6378 

================================================================================

----- Orbital basis set information -----
Your calculation utilizes the basis: def2-TZVP
   F. Weigend and R. Ahlrichs, Phys. Chem. Chem. Phys. 7, 3297 (2005).

----- AuxJ basis set information -----
Your calculation utilizes the auxiliary basis: def2/J
   F. Weigend, Phys. Chem. Chem. Phys. 8, 1057 (2006).

================================================================================
                                        WARNINGS
                       Please study these warnings very carefully!
================================================================================


WARNING: Geometry Optimization
  ===> : Switching off AutoStart
         For restart on a previous wavefunction, please use MOREAD

INFO   : the flag for use of the SHARK integral package has been found!

================================================================================
                                       INPUT FILE
================================================================================
NAME = Prod_RR2opt.inp
|  1> ! PBE0 D3 def2-tzvp Opt
|  2> %maxcore 2660
|  3> %geom
|  4> maxiter 50
|  5> MaxStep 0.15
|  6> end
|  7> %pal nprocs 20
|  8> end
|  9> %CPCM SMD TRUE
| 10>    SMDSOLVENT "2,2,2-TRIFLUOROETHANOL"
| 11> end
| 12> 
| 13> *xyz 0 1
| 14> O  4.654500  9.637700  4.919700
| 15> O  6.982100  8.248400  2.667500
| 16> N  3.276100  8.590000  3.455700
| 17> H  3.101000  7.696600  3.022000
| 18> N  6.582200  7.449900  4.772200
| 19> C  4.321800  8.626500  4.301800
| 20> C  5.099400  7.296900  4.553000
| 21> H  4.690700  7.015900  5.523700
| 22> C  4.735500  6.114100  3.659900
| 23> C  4.774900  6.186700  2.259600
| 24> H  5.088200  7.094300  1.763600
| 25> C  4.409500  5.089800  1.484500
| 26> H  4.452500  5.152400  0.406600
| 27> C  3.993100  3.914700  2.104400
| 28> H  3.712600  3.062000  1.502700
| 29> C  3.935500  3.830000  3.492900
| 30> H  3.611400  2.915600  3.968800
| 31> C  4.301000  4.928500  4.266300
| 32> H  4.259100  4.852000  5.343700
| 33> C  2.405700  9.682700  3.032800
| 34> C  3.212000  10.788900  2.322900
| 35> H  3.923900  11.263600  2.999100
| 36> H  2.564100  11.575600  1.936900
| 37> H  3.785300  10.389700  1.485600
| 38> C  1.627800  10.270200  4.226900
| 39> H  0.924200  11.039000  3.907800
| 40> H  2.296600  10.732500  4.953500
| 41> H  1.062100  9.500700  4.752300
| 42> C  1.398500  9.091900  2.032900
| 43> H  1.900400  8.664500  1.163800
| 44> H  0.707900  9.851800  1.665700
| 45> H  0.798900  8.301600  2.486400
| 46> C  7.069000  7.106400  6.061200
| 47> C  7.969200  6.039400  6.384600
| 48> C  8.387000  5.951400  7.729600
| 49> H  9.088500  5.190900  8.034700
| 50> C  7.923000  6.806800  8.722300
| 51> H  8.267200  6.694000  9.740400
| 52> C  7.010500  7.797800  8.402900
| 53> H  6.638400  8.465900  9.166400
| 54> C  6.590700  7.941600  7.088100
| 55> H  5.905100  8.747200  6.865400
| 56> C  8.541100  4.918900  5.443800
| 57> C  8.165800  3.525300  6.022000
| 58> H  8.582200  3.343300  7.011600
| 59> H  8.528600  2.710300  5.394000
| 60> H  7.083400  3.413000  6.101200
| 61> C  8.039400  4.876400  3.982200
| 62> H  6.958700  4.869600  3.921400
| 63> H  8.370000  3.970600  3.472200
| 64> H  8.430100  5.681800  3.370100
| 65> C  10.084400  5.033300  5.375100
| 66> H  10.391000  6.008300  4.995500
| 67> H  10.518500  4.279800  4.716700
| 68> H  10.558900  4.907600  6.347700
| 69> C  7.390800  8.019700  3.809700
| 70> C  8.847100  8.371100  4.086000
| 71> C  9.252000  9.021300  5.262900
| 72> H  8.536600  9.303400  6.020300
| 73> C  10.590600  9.343200  5.471100
| 74> H  10.891000  9.836600  6.384100
| 75> C  11.534300  9.041600  4.493600
| 76> H  12.571900  9.296700  4.653300
| 77> C  11.147500  8.434000  3.302700
| 78> H  11.879600  8.219600  2.537700
| 79> C  9.808800  8.110900  3.097300
| 80> H  9.516300  7.650400  2.162900
| 81> *
| 82> 
| 83>                          ****END OF INPUT****
================================================================================

                       *****************************
                       * Geometry Optimization Run *
                       *****************************

Geometry optimization settings:
Update method            Update   .... BFGS
Choice of coordinates    CoordSys .... Z-matrix Internals
Initial Hessian          InHess   .... Almoef's Model

Convergence Tolerances:
Energy Change            TolE     ....  5.0000e-06 Eh
Max. Gradient            TolMAXG  ....  3.0000e-04 Eh/bohr
RMS Gradient             TolRMSG  ....  1.0000e-04 Eh/bohr
Max. Displacement        TolMAXD  ....  4.0000e-03 bohr
RMS Displacement         TolRMSD  ....  2.0000e-03 bohr
Strict Convergence                ....  False
------------------------------------------------------------------------------
                        ORCA OPTIMIZATION COORDINATE SETUP
------------------------------------------------------------------------------

The optimization will be done in new redundant internal coordinates
Making redundant internal coordinates   ...  (new redundants) done
Evaluating the initial hessian          ...  (Almloef) done
Evaluating the coordinates              ...  done
Calculating the B-matrix                .... done
Calculating the G-matrix                .... done
Diagonalizing the G-matrix              .... done
Small eigenvalue found = 1.928e-03
Small eigenvalue found = 2.224e-03
Small eigenvalue found = 3.024e-03
Small eigenvalue found = 4.364e-03
Small eigenvalue found = 7.829e-03
Small eigenvalue found = 1.060e-02
Small eigenvalue found = 1.489e-02
Small eigenvalue found = 1.970e-02
Small eigenvalue found = 2.019e-02
Small eigenvalue found = 2.723e-02
Small eigenvalue found = 2.861e-02
The first mode is                       ....  168
The number of degrees of freedom        ....  195

    -----------------------------------------------------------------
                    Redundant Internal Coordinates


    -----------------------------------------------------------------
         Definition                    Initial Value    Approx d2E/dq
    -----------------------------------------------------------------
      1. B(H   3,N   2)                  1.0084         0.435220   
      2. B(C   5,O   0)                  1.2309         1.004093   
      3. B(C   5,N   2)                  1.3456         0.658678   
      4. B(C   6,N   4)                  1.5067         0.364488   
      5. B(C   6,C   5)                  1.5606         0.333805   
      6. B(H   7,C   6)                  1.0901         0.360006   
      7. B(C   8,C   6)                  1.5261         0.378927   
      8. B(C   9,C   8)                  1.4027         0.596241   
      9. B(H  10,C   9)                  1.0807         0.372616   
     10. B(C  11,C   9)                  1.3919         0.620368   
     11. B(H  12,C  11)                  1.0806         0.372790   
     12. B(C  13,C  11)                  1.3923         0.619519   
     13. B(H  14,C  13)                  1.0807         0.372674   
     14. B(C  15,C  13)                  1.3923         0.619601   
     15. B(H  16,C  15)                  1.0806         0.372782   
     16. B(C  17,C  15)                  1.3923         0.619588   
     17. B(C  17,C   8)                  1.4008         0.600557   
     18. B(H  18,C  17)                  1.0809         0.372308   
     19. B(C  19,N   2)                  1.4596         0.433343   
     20. B(C  20,C  19)                  1.5420         0.357467   
     21. B(H  21,C  20)                  1.0906         0.359319   
     22. B(H  22,C  20)                  1.0898         0.360363   
     23. B(H  23,C  20)                  1.0905         0.359491   
     24. B(C  24,C  19)                  1.5415         0.358148   
     25. B(H  25,C  24)                  1.0899         0.360202   
     26. B(H  26,C  24)                  1.0904         0.359577   
     27. B(H  27,C  24)                  1.0900         0.360044   
     28. B(C  28,C  19)                  1.5373         0.363687   
     29. B(H  29,C  28)                  1.0908         0.359004   
     30. B(H  30,C  28)                  1.0905         0.359426   
     31. B(H  31,C  28)                  1.0908         0.359097   
     32. B(C  32,N   4)                  1.4200         0.501145   
     33. B(C  33,C  32)                  1.4330         0.533536   
     34. B(C  34,C  33)                  1.4111         0.578103   
     35. B(H  35,C  34)                  1.0787         0.375392   
     36. B(C  36,C  34)                  1.3901         0.624501   
     37. B(H  37,C  36)                  1.0806         0.372734   
     38. B(C  38,C  36)                  1.3845         0.637622   
     39. B(H  39,C  38)                  1.0806         0.372719   
     40. B(C  40,C  38)                  1.3877         0.630183   
     41. B(C  40,C  32)                  1.4074         0.586048   
     42. B(H  41,C  40)                  1.0810         0.372159   
     43. B(C  42,C  33)                  1.5709         0.321470   
     44. B(C  43,C  42)                  1.5548         0.341091   
     45. B(H  44,C  43)                  1.0890         0.361486   
     46. B(H  45,C  43)                  1.0910         0.358809   
     47. B(H  46,C  43)                  1.0911         0.358663   
     48. B(C  47,C  42)                  1.5459         0.352389   
     49. B(H  48,C  47)                  1.0824         0.370254   
     50. B(H  48,H  14)                  4.4334         0.000000   
     51. B(H  49,C  47)                  1.0908         0.359028   
     52. B(H  50,C  47)                  1.0844         0.367548   
     53. B(C  51,C  42)                  1.5491         0.348314   
     54. B(H  52,C  51)                  1.0903         0.359721   
     55. B(H  53,C  51)                  1.0907         0.359133   
     56. B(H  54,C  51)                  1.0895         0.360828   
     57. B(C  55,N   4)                  1.3802         0.580141   
     58. B(C  55,O   1)                  1.2345         0.990798   
     59. B(C  56,C  55)                  1.5234         0.382796   
     60. B(C  57,C  56)                  1.4042         0.593024   
     61. B(H  58,C  57)                  1.0794         0.374445   
     62. B(C  59,C  57)                  1.3924         0.619280   
     63. B(H  60,C  59)                  1.0804         0.373033   
     64. B(C  61,C  59)                  1.3918         0.620735   
     65. B(H  62,H  52)                  3.9607         0.000002   
     66. B(H  62,C  61)                  1.0804         0.373071   
     67. B(C  63,C  61)                  1.3918         0.620738   
     68. B(H  64,C  63)                  1.0804         0.373090   
     69. B(C  65,C  63)                  1.3924         0.619375   
     70. B(C  65,C  56)                  1.4036         0.594343   
     71. B(H  66,C  65)                  1.0820         0.370843   
     72. A(H   3,N   2,C  19)          115.7907         0.337995   
     73. A(C   5,N   2,C  19)          128.7032         0.406296   
     74. A(H   3,N   2,C   5)          115.4288         0.362746   
     75. A(C  32,N   4,C  55)          122.1439         0.407621   
     76. A(C   6,N   4,C  55)          121.1336         0.385467   
     77. A(C   6,N   4,C  32)          116.4148         0.375806   
     78. A(O   0,C   5,N   2)          123.2291         0.472765   
     79. A(N   2,C   5,C   6)          117.7296         0.390578   
     80. A(O   0,C   5,C   6)          118.9755         0.420774   
     81. A(C   5,C   6,H   7)          100.1450         0.318386   
     82. A(H   7,C   6,C   8)          103.4108         0.325064   
     83. A(N   4,C   6,C   8)          113.4846         0.360454   
     84. A(C   5,C   6,C   8)          116.5702         0.357313   
     85. A(N   4,C   6,C   5)          115.2936         0.352775   
     86. A(N   4,C   6,H   7)          105.4030         0.321072   
     87. A(C   6,C   8,C  17)          118.4639         0.395458   
     88. A(C   9,C   8,C  17)          118.9910         0.428570   
     89. A(C   6,C   8,C   9)          122.5055         0.394958   
     90. A(C   8,C   9,H  10)          120.6488         0.352616   
     91. A(H  10,C   9,C  11)          118.8388         0.354993   
     92. A(C   8,C   9,C  11)          120.5124         0.431074   
     93. A(C   9,C  11,H  12)          119.9586         0.355022   
     94. A(H  12,C  11,C  13)          120.3265         0.354939   
     95. A(C   9,C  11,C  13)          119.7148         0.434052   
     96. A(C  11,C  13,H  14)          119.7150         0.354920   
     97. A(H  14,C  13,C  15)          119.7714         0.354928   
     98. A(C  11,C  13,C  15)          120.5136         0.433955   
     99. A(H  16,C  15,C  17)          120.1159         0.354945   
    100. A(C  13,C  15,C  17)          119.6781         0.433964   
    101. A(C  13,C  15,H  16)          120.2058         0.354946   
    102. A(C   8,C  17,H  18)          120.2264         0.352997   
    103. A(C   8,C  17,C  15)          120.5808         0.431535   
    104. A(C  15,C  17,H  18)          119.1873         0.354868   
    105. A(N   2,C  19,C  20)          111.0158         0.367596   
    106. A(C  24,C  19,C  28)          108.6442         0.359100   
    107. A(C  20,C  19,C  28)          108.5929         0.358984   
    108. A(N   2,C  19,C  28)          106.9445         0.368686   
    109. A(C  20,C  19,C  24)          110.3095         0.358048   
    110. A(N   2,C  19,C  24)          111.2116         0.367716   
    111. A(H  22,C  20,H  23)          107.7499         0.290795   
    112. A(H  21,C  20,H  23)          106.9924         0.290663   
    113. A(C  19,C  20,H  23)          111.4556         0.321894   
    114. A(H  21,C  20,H  22)          107.0663         0.290774   
    115. A(C  19,C  20,H  22)          111.7190         0.322021   
    116. A(C  19,C  20,H  21)          111.6005         0.321869   
    117. A(H  25,C  24,H  27)          107.7005         0.290845   
    118. A(C  19,C  24,H  27)          111.4829         0.322075   
    119. A(H  25,C  24,H  26)          106.9769         0.290786   
    120. A(H  26,C  24,H  27)          107.2430         0.290766   
    121. A(C  19,C  24,H  25)          111.5809         0.322098   
    122. A(C  19,C  24,H  26)          111.6082         0.322007   
    123. A(H  30,C  28,H  31)          107.2631         0.290626   
    124. A(H  29,C  28,H  31)          107.4754         0.290573   
    125. A(C  19,C  28,H  31)          111.6033         0.322747   
    126. A(H  29,C  28,H  30)          107.2251         0.290615   
    127. A(C  19,C  28,H  30)          111.4768         0.322795   
    128. A(C  19,C  28,H  29)          111.5517         0.322733   
    129. A(N   4,C  32,C  33)          126.8934         0.404232   
    130. A(C  33,C  32,C  40)          119.3857         0.418308   
    131. A(N   4,C  32,C  40)          113.7193         0.411002   
    132. A(C  32,C  33,C  34)          116.5854         0.417293   
    133. A(C  34,C  33,C  42)          114.7434         0.381726   
    134. A(C  32,C  33,C  42)          128.6572         0.376459   
    135. A(H  35,C  34,C  36)          116.6743         0.355841   
    136. A(C  33,C  34,C  36)          122.9180         0.429201   
    137. A(C  33,C  34,H  35)          120.4044         0.351219   
    138. A(H  37,C  36,C  38)          120.1332         0.356669   
    139. A(C  34,C  36,C  38)          119.7164         0.436831   
    140. A(C  34,C  36,H  37)          120.1487         0.355413   
    141. A(H  39,C  38,C  40)          120.0794         0.355957   
    142. A(C  36,C  38,C  40)          119.4825         0.437545   
    143. A(C  36,C  38,H  39)          120.4308         0.356667   
    144. A(C  38,C  40,H  41)          117.6634         0.355866   
    145. A(C  32,C  40,H  41)          120.4939         0.351516   
    146. A(C  32,C  40,C  38)          121.8039         0.430954   
    147. A(C  43,C  42,C  51)          108.8553         0.353535   
    148. A(C  33,C  42,C  51)          109.6693         0.350011   
    149. A(C  47,C  42,C  51)          106.4650         0.355493   
    150. A(C  43,C  42,C  47)          104.3965         0.354232   
    151. A(C  33,C  42,C  47)          117.8850         0.350699   
    152. A(C  33,C  42,C  43)          109.1929         0.348776   
    153. A(H  45,C  43,H  46)          107.1451         0.290493   
    154. A(H  44,C  43,H  46)          107.2279         0.290832   
    155. A(C  42,C  43,H  46)          111.0214         0.319315   
    156. A(H  44,C  43,H  45)          105.7295         0.290851   
    157. A(C  42,C  43,H  45)          112.0402         0.319336   
    158. A(C  42,C  43,H  44)          113.2949         0.319724   
    159. A(H  49,C  47,H  50)          104.1011         0.291640   
    160. A(H  48,C  47,H  50)          109.4308         0.293057   
    161. A(C  42,C  47,H  50)          113.3486         0.322308   
    162. A(H  48,C  47,H  49)          105.7306         0.291977   
    163. A(C  42,C  47,H  49)          111.5010         0.321073   
    164. A(C  42,C  47,H  48)          112.1664         0.322696   
    165. A(H  53,C  51,H  54)          106.6091         0.290809   
    166. A(H  52,C  51,H  54)          106.9492         0.290884   
    167. A(C  42,C  51,H  54)          112.6939         0.320725   
    168. A(H  52,C  51,H  53)          107.1990         0.290669   
    169. A(C  42,C  51,H  53)          111.8553         0.320478   
    170. A(C  42,C  51,H  52)          111.2015         0.320564   
    171. A(N   4,C  55,C  56)          121.9257         0.391261   
    172. A(O   1,C  55,C  56)          116.2044         0.430188   
    173. A(O   1,C  55,N   4)          121.8541         0.460770   
    174. A(C  57,C  56,C  65)          118.5972         0.427357   
    175. A(C  55,C  56,C  65)          118.9784         0.395441   
    176. A(C  55,C  56,C  57)          122.3086         0.395287   
    177. A(H  58,C  57,C  59)          118.1536         0.355183   
    178. A(C  56,C  57,C  59)          120.6351         0.430519   
    179. A(C  56,C  57,H  58)          121.1996         0.352585   
    180. A(H  60,C  59,C  61)          120.2620         0.355096   
    181. A(C  57,C  59,C  61)          119.7842         0.434068   
    182. A(C  57,C  59,H  60)          119.9494         0.354955   
    183. A(H  62,C  61,C  63)          119.7678         0.355103   
    184. A(C  59,C  61,C  63)          120.4730         0.434251   
    185. A(C  59,C  61,H  62)          119.7506         0.355102   
    186. A(H  64,C  63,C  65)          120.0674         0.354974   
    187. A(C  61,C  63,C  65)          119.6524         0.434080   
    188. A(C  61,C  63,H  64)          120.2788         0.355106   
    189. A(C  63,C  65,H  66)          119.0825         0.354610   
    190. A(C  56,C  65,H  66)          120.1316         0.352142   
    191. A(C  56,C  65,C  63)          120.7855         0.430703   
    192. D(O   0,C   5,N   2,C  19)      4.1944         0.035490   
    193. D(C   6,C   5,N   2,C  19)   -178.7899         0.035490   
    194. D(O   0,C   5,N   2,H   3)   -179.1690         0.035490   
    195. D(C   6,C   5,N   2,H   3)     -2.1533         0.035490   
    196. D(H   7,C   6,N   4,C  32)      4.8710         0.011416   
    197. D(H   7,C   6,C   5,N   2)   -101.8961         0.008500   
    198. D(C   8,C   6,C   5,O   0)   -174.0829         0.008500   
    199. D(N   4,C   6,C   5,O   0)    -37.2688         0.008500   
    200. D(H   7,C   6,N   4,C  55)   -168.8906         0.011416   
    201. D(C   8,C   6,N   4,C  55)     78.6515         0.011416   
    202. D(C   8,C   6,C   5,N   2)      8.7704         0.008500   
    203. D(H   7,C   6,C   5,O   0)     75.2506         0.008500   
    204. D(C   5,C   6,N   4,C  55)    -59.4842         0.011416   
    205. D(C   8,C   6,N   4,C  32)   -107.5869         0.011416   
    206. D(N   4,C   6,C   5,N   2)    145.5846         0.008500   
    207. D(C   5,C   6,N   4,C  32)    114.2775         0.011416   
    208. D(C  17,C   8,C   6,H   7)    -13.7834         0.010718   
    209. D(C   9,C   8,C   6,H   7)    163.9038         0.010718   
    210. D(C   9,C   8,C   6,N   4)    -82.4361         0.010718   
    211. D(C  17,C   8,C   6,C   5)   -122.5494         0.010718   
    212. D(C  17,C   8,C   6,N   4)     99.8768         0.010718   
    213. D(C   9,C   8,C   6,C   5)     55.1378         0.010718   
    214. D(C  11,C   9,C   8,C   6)   -178.7562         0.024491   
    215. D(H  10,C   9,C   8,C  17)    178.8631         0.024491   
    216. D(H  10,C   9,C   8,C   6)      1.1877         0.024491   
    217. D(C  11,C   9,C   8,C  17)     -1.0808         0.024491   
    218. D(C  13,C  11,C   9,H  10)   -179.5077         0.026633   
    219. D(C  13,C  11,C   9,C   8)      0.4372         0.026633   
    220. D(H  12,C  11,C   9,C   8)   -179.3984         0.026633   
    221. D(H  12,C  11,C   9,H  10)      0.6567         0.026633   
    222. D(H  14,C  13,C  11,C   9)   -179.7942         0.026556   
    223. D(C  15,C  13,C  11,C   9)      0.2017         0.026556   
    224. D(H  14,C  13,C  11,H  12)      0.0408         0.026556   
    225. D(C  15,C  13,C  11,H  12)   -179.9633         0.026556   
    226. D(C  17,C  15,C  13,H  14)    179.8161         0.026563   
    227. D(C  17,C  15,C  13,C  11)     -0.1799         0.026563   
    228. D(H  16,C  15,C  13,H  14)     -0.0164         0.026563   
    229. D(H  16,C  15,C  13,C  11)    179.9877         0.026563   
    230. D(H  18,C  17,C  15,H  16)      0.2074         0.026562   
    231. D(H  18,C  17,C  15,C  13)   -179.6252         0.026562   
    232. D(C   8,C  17,C  15,H  16)    179.3505         0.026562   
    233. D(C   8,C  17,C  15,C  13)     -0.4822         0.026562   
    234. D(H  18,C  17,C   8,C   9)   -179.7623         0.024866   
    235. D(H  18,C  17,C   8,C   6)     -1.9922         0.024866   
    236. D(C  15,C  17,C   8,C   9)      1.1035         0.024866   
    237. D(C  15,C  17,C   8,C   6)    178.8736         0.024866   
    238. D(C  28,C  19,N   2,C   5)    178.6342         0.016011   
    239. D(C  28,C  19,N   2,H   3)      2.0077         0.016011   
    240. D(C  24,C  19,N   2,C   5)    -62.8938         0.016011   
    241. D(C  24,C  19,N   2,H   3)    120.4798         0.016011   
    242. D(C  20,C  19,N   2,C   5)     60.3326         0.016011   
    243. D(C  20,C  19,N   2,H   3)   -116.2938         0.016011   
    244. D(H  23,C  20,C  19,C  28)    -62.1357         0.010262   
    245. D(H  23,C  20,C  19,C  24)    178.9072         0.010262   
    246. D(H  23,C  20,C  19,N   2)     55.1639         0.010262   
    247. D(H  22,C  20,C  19,C  28)     58.4711         0.010262   
    248. D(H  22,C  20,C  19,C  24)    -60.4859         0.010262   
    249. D(H  22,C  20,C  19,N   2)    175.7707         0.010262   
    250. D(H  21,C  20,C  19,C  28)    178.3045         0.010262   
    251. D(H  21,C  20,C  19,C  24)     59.3475         0.010262   
    252. D(H  21,C  20,C  19,N   2)    -64.3959         0.010262   
    253. D(H  25,C  24,C  19,C  20)     60.3882         0.010298   
    254. D(H  25,C  24,C  19,N   2)   -175.9818         0.010298   
    255. D(H  27,C  24,C  19,C  28)     61.9296         0.010298   
    256. D(H  27,C  24,C  19,C  20)   -179.1446         0.010298   
    257. D(H  27,C  24,C  19,N   2)    -55.5147         0.010298   
    258. D(H  26,C  24,C  19,C  28)   -178.1680         0.010298   
    259. D(H  26,C  24,C  19,C  20)    -59.2422         0.010298   
    260. D(H  26,C  24,C  19,N   2)     64.3877         0.010298   
    261. D(H  25,C  24,C  19,C  28)    -58.5376         0.010298   
    262. D(H  31,C  28,C  19,C  20)   -179.9572         0.010597   
    263. D(H  31,C  28,C  19,N   2)     60.1727         0.010597   
    264. D(H  30,C  28,C  19,C  24)     59.9623         0.010597   
    265. D(H  30,C  28,C  19,C  20)    -60.0367         0.010597   
    266. D(H  30,C  28,C  19,N   2)   -179.9069         0.010597   
    267. D(H  29,C  28,C  19,C  24)    179.7993         0.010597   
    268. D(H  29,C  28,C  19,C  20)     59.8003         0.010597   
    269. D(H  31,C  28,C  19,C  24)    -59.9582         0.010597   
    270. D(H  29,C  28,C  19,N   2)    -60.0699         0.010597   
    271. D(C  40,C  32,N   4,C  55)    108.7293         0.019858   
    272. D(C  40,C  32,N   4,C   6)    -64.9640         0.019858   
    273. D(C  33,C  32,N   4,C  55)    -70.8038         0.019858   
    274. D(C  33,C  32,N   4,C   6)    115.5030         0.019858   
    275. D(C  42,C  33,C  32,C  40)    174.6547         0.019437   
    276. D(C  42,C  33,C  32,N   4)     -5.8359         0.019437   
    277. D(C  34,C  33,C  32,C  40)     -3.9005         0.019437   
    278. D(C  34,C  33,C  32,N   4)    175.6088         0.019437   
    279. D(C  36,C  34,C  33,C  42)   -176.1375         0.022954   
    280. D(C  36,C  34,C  33,C  32)      2.6203         0.022954   
    281. D(H  35,C  34,C  33,C  42)      3.1802         0.022954   
    282. D(H  35,C  34,C  33,C  32)   -178.0620         0.022954   
    283. D(C  38,C  36,C  34,H  35)   -179.3712         0.027011   
    284. D(C  38,C  36,C  34,C  33)     -0.0298         0.027011   
    285. D(H  37,C  36,C  34,H  35)      0.1601         0.027011   
    286. D(H  37,C  36,C  34,C  33)    179.5015         0.027011   
    287. D(C  40,C  38,C  36,H  37)    179.1750         0.028233   
    288. D(C  40,C  38,C  36,C  34)     -1.2937         0.028233   
    289. D(H  39,C  38,C  36,H  37)      0.1598         0.028233   
    290. D(H  39,C  38,C  36,C  34)    179.6912         0.028233   
    291. D(H  41,C  40,C  38,C  36)   -177.8488         0.027536   
    292. D(C  32,C  40,C  38,H  39)    178.9139         0.027536   
    293. D(C  32,C  40,C  38,C  36)     -0.1048         0.027536   
    294. D(H  41,C  40,C  32,C  33)   -179.5347         0.023620   
    295. D(H  41,C  40,C  32,N   4)      0.8939         0.023620   
    296. D(C  38,C  40,C  32,C  33)      2.7841         0.023620   
    297. D(H  41,C  40,C  38,H  39)      1.1699         0.027536   
    298. D(C  38,C  40,C  32,N   4)   -176.7872         0.023620   
    299. D(C  51,C  42,C  33,C  34)    -62.9455         0.007952   
    300. D(C  51,C  42,C  33,C  32)    118.4771         0.007952   
    301. D(C  47,C  42,C  33,C  34)    175.0712         0.007952   
    302. D(C  47,C  42,C  33,C  32)     -3.5062         0.007952   
    303. D(C  43,C  42,C  33,C  34)     56.2526         0.007952   
    304. D(C  43,C  42,C  33,C  32)   -122.3248         0.007952   
    305. D(H  46,C  43,C  42,C  51)    179.0721         0.009415   
    306. D(H  46,C  43,C  42,C  47)    -67.5451         0.009415   
    307. D(H  46,C  43,C  42,C  33)     59.3702         0.009415   
    308. D(H  45,C  43,C  42,C  51)    -61.1732         0.009415   
    309. D(H  45,C  43,C  42,C  47)     52.2096         0.009415   
    310. D(H  45,C  43,C  42,C  33)    179.1249         0.009415   
    311. D(H  44,C  43,C  42,C  51)     58.3475         0.009415   
    312. D(H  44,C  43,C  42,C  47)    171.7303         0.009415   
    313. D(H  44,C  43,C  42,C  33)    -61.3544         0.009415   
    314. D(H  49,C  47,C  42,C  43)    -49.2378         0.009994   
    315. D(H  49,C  47,C  42,C  33)   -170.5578         0.009994   
    316. D(H  48,C  47,C  42,C  51)   -175.7954         0.009994   
    317. D(H  48,C  47,C  42,C  43)     69.1305         0.009994   
    318. D(H  48,C  47,C  42,C  33)    -52.1895         0.009994   
    319. D(H  50,C  47,C  42,C  51)    -51.2455         0.009994   
    320. D(H  50,C  47,C  42,C  43)   -166.3195         0.009994   
    321. D(H  50,C  47,C  42,C  33)     72.3604         0.009994   
    322. D(H  49,C  47,C  42,C  51)     65.8362         0.009994   
    323. D(H  54,C  51,C  42,C  47)   -170.6106         0.009782   
    324. D(H  54,C  51,C  42,C  43)    -58.5928         0.009782   
    325. D(H  54,C  51,C  42,C  33)     60.8127         0.009782   
    326. D(H  53,C  51,C  42,C  47)    -50.5079         0.009782   
    327. D(H  53,C  51,C  42,C  43)     61.5099         0.009782   
    328. D(H  53,C  51,C  42,C  33)   -179.0846         0.009782   
    329. D(H  52,C  51,C  42,C  47)     69.3138         0.009782   
    330. D(H  52,C  51,C  42,C  43)   -178.6684         0.009782   
    331. D(H  52,C  51,C  42,C  33)    -59.2629         0.009782   
    332. D(C  56,C  55,N   4,C  32)     -2.5686         0.026995   
    333. D(C  56,C  55,N   4,C   6)    170.8313         0.026995   
    334. D(O   1,C  55,N   4,C  32)    175.9304         0.026995   
    335. D(O   1,C  55,N   4,C   6)    -10.6697         0.026995   
    336. D(C  65,C  56,C  55,N   4)    138.9476         0.010132   
    337. D(C  65,C  56,C  55,O   1)    -39.6315         0.010132   
    338. D(C  57,C  56,C  55,N   4)    -45.0227         0.010132   
    339. D(C  57,C  56,C  55,O   1)    136.3982         0.010132   
    340. D(C  59,C  57,C  56,C  65)     -3.0282         0.024214   
    341. D(C  59,C  57,C  56,C  55)   -179.0724         0.024214   
    342. D(H  58,C  57,C  56,C  65)    175.7054         0.024214   
    343. D(H  58,C  57,C  56,C  55)     -0.3388         0.024214   
    344. D(C  61,C  59,C  57,H  58)   -177.5339         0.026534   
    345. D(C  61,C  59,C  57,C  56)      1.2376         0.026534   
    346. D(H  60,C  59,C  57,H  58)      1.7041         0.026534   
    347. D(H  60,C  59,C  57,C  56)   -179.5245         0.026534   
    348. D(C  63,C  61,C  59,H  60)   -178.5094         0.026666   
    349. D(C  63,C  61,C  59,C  57)      0.7261         0.026666   
    350. D(H  62,C  61,C  59,H  60)      0.4160         0.026666   
    351. D(H  62,C  61,C  59,C  57)    179.6516         0.026666   
    352. D(C  65,C  63,C  61,H  62)   -179.7557         0.026667   
    353. D(C  65,C  63,C  61,C  59)     -0.8305         0.026667   
    354. D(H  64,C  63,C  61,H  62)     -0.1764         0.026667   
    355. D(H  64,C  63,C  61,C  59)    178.7489         0.026667   
    356. D(H  66,C  65,C  63,H  64)     -0.3622         0.026543   
    357. D(H  66,C  65,C  63,C  61)    179.2180         0.026543   
    358. D(C  56,C  65,C  63,H  64)    179.3908         0.026543   
    359. D(C  56,C  65,C  63,C  61)     -1.0289         0.026543   
    360. D(H  66,C  65,C  56,C  57)   -177.3232         0.024327   
    361. D(H  66,C  65,C  56,C  55)     -1.1448         0.024327   
    362. D(C  63,C  65,C  56,C  57)      2.9263         0.024327   
    363. D(C  63,C  65,C  56,C  55)    179.1047         0.024327   
    -----------------------------------------------------------------

Number of atoms                         .... 67
Number of degrees of freedom            .... 363

         *************************************************************
         *                GEOMETRY OPTIMIZATION CYCLE   1            *
         *************************************************************
---------------------------------
CARTESIAN COORDINATES (ANGSTROEM)
---------------------------------
  O      4.654500    9.637700    4.919700
  O      6.982100    8.248400    2.667500
  N      3.276100    8.590000    3.455700
  H      3.101000    7.696600    3.022000
  N      6.582200    7.449900    4.772200
  C      4.321800    8.626500    4.301800
  C      5.099400    7.296900    4.553000
  H      4.690700    7.015900    5.523700
  C      4.735500    6.114100    3.659900
  C      4.774900    6.186700    2.259600
  H      5.088200    7.094300    1.763600
  C      4.409500    5.089800    1.484500
  H      4.452500    5.152400    0.406600
  C      3.993100    3.914700    2.104400
  H      3.712600    3.062000    1.502700
  C      3.935500    3.830000    3.492900
  H      3.611400    2.915600    3.968800
  C      4.301000    4.928500    4.266300
  H      4.259100    4.852000    5.343700
  C      2.405700    9.682700    3.032800
  C      3.212000   10.788900    2.322900
  H      3.923900   11.263600    2.999100
  H      2.564100   11.575600    1.936900
  H      3.785300   10.389700    1.485600
  C      1.627800   10.270200    4.226900
  H      0.924200   11.039000    3.907800
  H      2.296600   10.732500    4.953500
  H      1.062100    9.500700    4.752300
  C      1.398500    9.091900    2.032900
  H      1.900400    8.664500    1.163800
  H      0.707900    9.851800    1.665700
  H      0.798900    8.301600    2.486400
  C      7.069000    7.106400    6.061200
  C      7.969200    6.039400    6.384600
  C      8.387000    5.951400    7.729600
  H      9.088500    5.190900    8.034700
  C      7.923000    6.806800    8.722300
  H      8.267200    6.694000    9.740400
  C      7.010500    7.797800    8.402900
  H      6.638400    8.465900    9.166400
  C      6.590700    7.941600    7.088100
  H      5.905100    8.747200    6.865400
  C      8.541100    4.918900    5.443800
  C      8.165800    3.525300    6.022000
  H      8.582200    3.343300    7.011600
  H      8.528600    2.710300    5.394000
  H      7.083400    3.413000    6.101200
  C      8.039400    4.876400    3.982200
  H      6.958700    4.869600    3.921400
  H      8.370000    3.970600    3.472200
  H      8.430100    5.681800    3.370100
  C     10.084400    5.033300    5.375100
  H     10.391000    6.008300    4.995500
  H     10.518500    4.279800    4.716700
  H     10.558900    4.907600    6.347700
  C      7.390800    8.019700    3.809700
  C      8.847100    8.371100    4.086000
  C      9.252000    9.021300    5.262900
  H      8.536600    9.303400    6.020300
  C     10.590600    9.343200    5.471100
  H     10.891000    9.836600    6.384100
  C     11.534300    9.041600    4.493600
  H     12.571900    9.296700    4.653300
  C     11.147500    8.434000    3.302700
  H     11.879600    8.219600    2.537700
  C      9.808800    8.110900    3.097300
  H      9.516300    7.650400    2.162900

----------------------------
CARTESIAN COORDINATES (A.U.)
----------------------------
  NO LB      ZA    FRAG     MASS         X           Y           Z
   0 O     8.0000    0    15.999    8.795730   18.212614    9.296886
   1 O     8.0000    0    15.999   13.194257   15.587217    5.040844
   2 N     7.0000    0    14.007    6.190932   16.232747    6.530327
   3 H     1.0000    0     1.008    5.860041   14.544466    5.710752
   4 N     7.0000    0    14.007   12.438555   14.078271    9.018151
   5 C     6.0000    0    12.011    8.167018   16.301722    8.129224
   6 C     6.0000    0    12.011    9.636469   13.789143    8.603923
   7 H     1.0000    0     1.008    8.864138   13.258130   10.438280
   8 C     6.0000    0    12.011    8.948798   11.553975    6.916209
   9 C     6.0000    0    12.011    9.023253   11.691169    4.270025
  10 H     1.0000    0     1.008    9.615305   13.406284    3.332721
  11 C     6.0000    0    12.011    8.332747    9.618328    2.805298
  12 H     1.0000    0     1.008    8.414006    9.736625    0.768363
  13 C     6.0000    0    12.011    7.545865    7.397711    3.976740
  14 H     1.0000    0     1.008    7.015797    5.786341    2.839691
  15 C     6.0000    0    12.011    7.437017    7.237651    6.600624
  16 H     1.0000    0     1.008    6.824557    5.509686    7.499945
  17 C     6.0000    0    12.011    8.127712    9.313515    8.062139
  18 H     1.0000    0     1.008    8.048533    9.168951   10.098130
  19 C     6.0000    0    12.011    4.546114   18.297651    5.731161
  20 C     6.0000    0    12.011    6.069800   20.388066    4.389645
  21 H     1.0000    0     1.008    7.415096   21.285119    5.667478
  22 H     1.0000    0     1.008    4.845447   21.874714    3.660211
  23 H     1.0000    0     1.008    7.153180   19.633688    2.807377
  24 C     6.0000    0    12.011    3.076096   19.407865    7.987683
  25 H     1.0000    0     1.008    1.746485   20.860687    7.384672
  26 H     1.0000    0     1.008    4.339945   20.281486    9.360758
  27 H     1.0000    0     1.008    2.007078   17.953721    8.980546
  28 C     6.0000    0    12.011    2.642782   17.181201    3.841624
  29 H     1.0000    0     1.008    3.591236   16.373532    2.199263
  30 H     1.0000    0     1.008    1.337737   18.617204    3.147717
  31 H     1.0000    0     1.008    1.509702   15.687750    4.698615
  32 C     6.0000    0    12.011   13.358474   13.429150   11.454008
  33 C     6.0000    0    12.011   15.059606   11.412812   12.065145
  34 C     6.0000    0    12.011   15.849133   11.246516   14.606827
  35 H     1.0000    0     1.008   17.174776    9.809379   15.183383
  36 C     6.0000    0    12.011   14.972300   12.862988   16.482758
  37 H     1.0000    0     1.008   15.622744   12.649827   18.406688
  38 C     6.0000    0    12.011   13.247925   14.735706   15.879180
  39 H     1.0000    0     1.008   12.544758   15.998232   17.321986
  40 C     6.0000    0    12.011   12.454618   15.007449   13.394568
  41 H     1.0000    0     1.008   11.159022   16.529812   12.973726
  42 C     6.0000    0    12.011   16.140340    9.295374   10.287291
  43 C     6.0000    0    12.011   15.431126    6.661852   11.379931
  44 H     1.0000    0     1.008   16.218008    6.317921   13.250004
  45 H     1.0000    0     1.008   16.116718    5.121725   10.193183
  46 H     1.0000    0     1.008   13.385686    6.449635   11.529597
  47 C     6.0000    0    12.011   15.192264    9.215061    7.525267
  48 H     1.0000    0     1.008   13.150037    9.202210    7.410372
  49 H     1.0000    0     1.008   15.817008    7.503347    6.561507
  50 H     1.0000    0     1.008   15.930580   10.737046    6.368566
  51 C     6.0000    0    12.011   19.056754    9.511559   10.157467
  52 H     1.0000    0     1.008   19.636144   11.354042    9.440127
  53 H     1.0000    0     1.008   19.877084    8.087650    8.913271
  54 H     1.0000    0     1.008   19.953429    9.274020   11.995415
  55 C     6.0000    0    12.011   13.966588   15.155037    7.199290
  56 C     6.0000    0    12.011   16.718596   15.819086    7.721421
  57 C     6.0000    0    12.011   17.483746   17.047786    9.945440
  58 H     1.0000    0     1.008   16.131836   17.580878   11.376718
  59 C     6.0000    0    12.011   20.013334   17.656089   10.338881
  60 H     1.0000    0     1.008   20.581007   18.588480   12.064201
  61 C     6.0000    0    12.011   21.796668   17.086148    8.491673
  62 H     1.0000    0     1.008   23.757448   17.568217    8.793463
  63 C     6.0000    0    12.011   21.065722   15.937950    6.241199
  64 H     1.0000    0     1.008   22.449191   15.532793    4.795558
  65 C     6.0000    0    12.011   18.535946   15.327380    5.853049
  66 H     1.0000    0     1.008   17.983201   14.457161    4.087289

--------------------------------
INTERNAL COORDINATES (ANGSTROEM)
--------------------------------
 O      0   0   0     0.000000000000     0.00000000     0.00000000
 O      1   0   0     3.524241917065     0.00000000     0.00000000
 N      1   2   0     2.267368044672    78.85592850     0.00000000
 H      3   1   2     1.008424146875   142.43140341    53.45407342
 N      2   1   3     2.286325512695    55.51896363   254.41755400
 C      1   2   3     1.230859512698    62.21510576    26.32855581
 C      5   2   1     1.506702850598    94.22501754    54.68098231
 H      7   5   2     1.090071181162   105.40300353   186.22502750
 C      7   5   2     1.526127995943   113.48464102    73.76714281
 C      9   7   5     1.402734190786   122.50551627   277.56391662
 H     10   9   7     1.080699148700   120.64882205     1.18770995
 C     10   9   7     1.391936341935   120.51238740   181.24380521
 H     12  10   9     1.080572149373   119.95858782   180.60160321
 C     12  10   9     1.392309225711   119.71475485     0.43723626
 H     14  12  10     1.080657406397   119.71501306   180.20577060
 C     14  12  10     1.392272997655   120.51360466     0.20169344
 H     16  14  12     1.080578076772   120.20580626   179.98766260
 C     16  14  12     1.392278729278   119.67812825   359.82013118
 H     18  16  14     1.080924891008   119.18725173   180.37475106
 C      3   1   2     1.459600582351   101.75213309   235.56539007
 C     20   3   1     1.541997451360   111.01579038    62.27668546
 H     21  20   3     1.090590729834   111.60047787   295.60408093
 H     21  20   3     1.089801495686   111.71902496   175.77068078
 H     21  20   3     1.090460829191   111.45564457    55.16385406
 C     20   3   1     1.541479636583   111.21161653   299.05028605
 H     25  20   3     1.089922570644   111.58090944   184.01815278
 H     25  20   3     1.090395474129   111.60816823    64.38773970
 H     25  20   3     1.090042155148   111.48288771   304.48534325
 C     20   3   1     1.537301691276   106.94447529   180.57820595
 H     29  20   3     1.090829583391   111.55174719   299.93010261
 H     29  20   3     1.090510068729   111.47679668   180.09313533
 H     29  20   3     1.090759597712   111.60333242    60.17269192
 C      5   2   1     1.420030806004   149.33216422   237.05894374
 C     33   5   2     1.432981716562   126.89339643   292.85486766
 C     34  33   5     1.411143451248   116.58541673   175.60881160
 H     35  34  33     1.078679057922   120.40437883   181.93797524
 C     35  34  33     1.390128932869   122.91799871     2.62032984
 H     37  35  34     1.080613293459   120.14871126   179.50146195
 C     37  35  34     1.384468710372   119.71639111   359.97016438
 H     39  37  35     1.080624018797   120.43083399   179.69118248
 C     39  37  35     1.387663330927   119.48245296   358.70634909
 H     41  39  37     1.081033769130   117.66340290   182.15119761
 C     34  33   5     1.570889716053   128.65718351   354.16409818
 C     43  34  33     1.554762454525   109.19287854   237.67517050
 H     44  43  34     1.088954140449   113.29494288   298.64555872
 H     44  43  34     1.090977928283   112.04020930   179.12487019
 H     44  43  34     1.091088305317   111.02135012    59.37016517
 C     43  34  33     1.545892525372   117.88502567   356.49376991
 H     48  43  34     1.082430307225   112.16644546   307.81048876
 H     48  43  34     1.090811624434   111.50101136   189.44215485
 H     48  43  34     1.084427065321   113.34861388    72.36043386
 C     43  34  33     1.549058404322   109.66932787   118.47707107
 H     52  43  34     1.090286531147   111.20146386   300.73710096
 H     52  43  34     1.090731690197   111.85525041   180.91538636
 H     52  43  34     1.089450090642   112.69391662    60.81273577
 C      2   1   3     1.234487837121    72.56655923   225.58016105
 C     56   2   1     1.523362511026   116.20443908   229.42111953
 C     57  56   2     1.404207128596   122.30860989   136.39822821
 H     58  57  56     1.079366633726   121.19956444   359.66118458
 C     58  57  56     1.392414022480   120.63514515   180.92756340
 H     60  58  57     1.080394705652   119.94939931   180.47550134
 C     60  58  57     1.391775305141   119.78421958     1.23755607
 H     62  60  58     1.080367465264   119.75056199   179.65157866
 C     62  60  58     1.391773979495   120.47299819     0.72612087
 H     64  62  60     1.080353076545   120.27882837   178.74890518
 C     64  62  60     1.392372241895   119.65243818   359.16954624
 H     66  64  62     1.081998086874   119.08247648   179.21802857

---------------------------
INTERNAL COORDINATES (A.U.)
---------------------------
 O      0   0   0     0.000000000000     0.00000000     0.00000000
 O      1   0   0     6.659852052939     0.00000000     0.00000000
 N      1   2   0     4.284704649235    78.85592850     0.00000000
 H      3   1   2     1.905645464426   142.43140341    53.45407342
 N      2   1   3     4.320529071991    55.51896363   254.41755400
 C      1   2   3     2.325987388332    62.21510576    26.32855581
 C      5   2   1     2.847255752829    94.22501754    54.68098231
 H      7   5   2     2.059935998876   105.40300353   186.22502750
 C      7   5   2     2.883963957642   113.48464102    73.76714281
 C      9   7   5     2.650783459273   122.50551627   277.56391662
 H     10   9   7     2.042225424204   120.64882205     1.18770995
 C     10   9   7     2.630378482110   120.51238740   181.24380521
 H     12  10   9     2.041985430257   119.95858782   180.60160321
 C     12  10   9     2.631083130326   119.71475485     0.43723626
 H     14  12  10     2.042146542683   119.71501306   180.20577060
 C     14  12  10     2.631014669222   120.51360466     0.20169344
 H     16  14  12     2.041996631418   120.20580626   179.98766260
 C     16  14  12     2.631025500419   119.67812825   359.82013118
 H     18  16  14     2.042652015343   119.18725173   180.37475106
 C      3   1   2     2.758245365556   101.75213309   235.56539007
 C     20   3   1     2.913952882275   111.01579038    62.27668546
 H     21  20   3     2.060917803580   111.60047787   295.60408093
 H     21  20   3     2.059426367185   111.71902496   175.77068078
 H     21  20   3     2.060672326940   111.45564457    55.16385406
 C     20   3   1     2.912974354158   111.21161653   299.05028605
 H     25  20   3     2.059655165697   111.58090944   184.01815278
 H     25  20   3     2.060548823770   111.60816823    64.38773970
 H     25  20   3     2.059881147659   111.48288771   304.48534325
 C     20   3   1     2.905079181726   106.94447529   180.57820595
 H     29  20   3     2.061369171388   111.55174719   299.93010261
 H     29  20   3     2.060765376182   111.47679668   180.09313533
 H     29  20   3     2.061236917621   111.60333242    60.17269192
 C      5   2   1     2.683469325079   149.33216422   237.05894374
 C     33   5   2     2.707942999218   126.89339643   292.85486766
 C     34  33   5     2.666674658535   116.58541673   175.60881160
 H     35  34  33     2.038408005869   120.40437883   181.93797524
 C     35  34  33     2.626962973963   122.91799871     2.62032984
 H     37  35  34     2.042063181312   120.14871126   179.50146195
 C     37  35  34     2.616266703587   119.71639111   359.97016438
 H     39  37  35     2.042083449263   120.43083399   179.69118248
 C     39  37  35     2.622303661537   119.48245296   358.70634909
 H     41  39  37     2.042857765177   117.66340290   182.15119761
 C     34  33   5     2.968551349933   128.65718351   354.16409818
 C     43  34  33     2.938075242355   109.19287854   237.67517050
 H     44  43  34     2.057825097847   113.29494288   298.64555872
 H     44  43  34     2.061649502607   112.04020930   179.12487019
 H     44  43  34     2.061858084974   111.02135012    59.37016517
 C     43  34  33     2.921313505428   117.88502567   356.49376991
 H     48  43  34     2.045496839712   112.16644546   307.81048876
 H     48  43  34     2.061335233878   111.50101136   189.44215485
 H     48  43  34     2.049270165668   113.34861388    72.36043386
 C     43  34  33     2.927296149617   109.66932787   118.47707107
 H     52  43  34     2.060342951370   111.20146386   300.73710096
 H     52  43  34     2.061184180061   111.85525041   180.91538636
 H     52  43  34     2.058762307889   112.69391662    60.81273577
 C      2   1   3     2.332843927816    72.56655923   225.58016105
 C     56   2   1     2.878737948522   116.20443908   229.42111953
 C     57  56   2     2.653566908347   122.30860989   136.39822821
 H     58  57  56     2.039707335834   121.19956444   359.66118458
 C     58  57  56     2.631281167520   120.63514515   180.92756340
 H     60  58  57     2.041650110220   119.94939931   180.47550134
 C     60  58  57     2.630074166671   119.78421958     1.23755607
 H     62  60  58     2.041598633347   119.75056199   179.65157866
 C     62  60  58     2.630071661564   120.47299819     0.72612087
 H     64  62  60     2.041571442609   120.27882837   178.74890518
 C     64  62  60     2.631202213656   119.65243818   359.16954624
 H     66  64  62     2.044680061619   119.08247648   179.21802857

---------------------
BASIS SET INFORMATION
---------------------
There are 4 groups of distinct atoms

 Group   1 Type O   : 11s6p2d1f contracted to 5s3p2d1f pattern {62111/411/11/1}
 Group   2 Type N   : 11s6p2d1f contracted to 5s3p2d1f pattern {62111/411/11/1}
 Group   3 Type H   : 5s1p contracted to 3s1p pattern {311/1}
 Group   4 Type C   : 11s6p2d1f contracted to 5s3p2d1f pattern {62111/411/11/1}

Atom   0O    basis set group =>   1
Atom   1O    basis set group =>   1
Atom   2N    basis set group =>   2
Atom   3H    basis set group =>   3
Atom   4N    basis set group =>   2
Atom   5C    basis set group =>   4
Atom   6C    basis set group =>   4
Atom   7H    basis set group =>   3
Atom   8C    basis set group =>   4
Atom   9C    basis set group =>   4
Atom  10H    basis set group =>   3
Atom  11C    basis set group =>   4
Atom  12H    basis set group =>   3
Atom  13C    basis set group =>   4
Atom  14H    basis set group =>   3
Atom  15C    basis set group =>   4
Atom  16H    basis set group =>   3
Atom  17C    basis set group =>   4
Atom  18H    basis set group =>   3
Atom  19C    basis set group =>   4
Atom  20C    basis set group =>   4
Atom  21H    basis set group =>   3
Atom  22H    basis set group =>   3
Atom  23H    basis set group =>   3
Atom  24C    basis set group =>   4
Atom  25H    basis set group =>   3
Atom  26H    basis set group =>   3
Atom  27H    basis set group =>   3
Atom  28C    basis set group =>   4
Atom  29H    basis set group =>   3
Atom  30H    basis set group =>   3
Atom  31H    basis set group =>   3
Atom  32C    basis set group =>   4
Atom  33C    basis set group =>   4
Atom  34C    basis set group =>   4
Atom  35H    basis set group =>   3
Atom  36C    basis set group =>   4
Atom  37H    basis set group =>   3
Atom  38C    basis set group =>   4
Atom  39H    basis set group =>   3
Atom  40C    basis set group =>   4
Atom  41H    basis set group =>   3
Atom  42C    basis set group =>   4
Atom  43C    basis set group =>   4
Atom  44H    basis set group =>   3
Atom  45H    basis set group =>   3
Atom  46H    basis set group =>   3
Atom  47C    basis set group =>   4
Atom  48H    basis set group =>   3
Atom  49H    basis set group =>   3
Atom  50H    basis set group =>   3
Atom  51C    basis set group =>   4
Atom  52H    basis set group =>   3
Atom  53H    basis set group =>   3
Atom  54H    basis set group =>   3
Atom  55C    basis set group =>   4
Atom  56C    basis set group =>   4
Atom  57C    basis set group =>   4
Atom  58H    basis set group =>   3
Atom  59C    basis set group =>   4
Atom  60H    basis set group =>   3
Atom  61C    basis set group =>   4
Atom  62H    basis set group =>   3
Atom  63C    basis set group =>   4
Atom  64H    basis set group =>   3
Atom  65C    basis set group =>   4
Atom  66H    basis set group =>   3
---------------------------------
AUXILIARY/J BASIS SET INFORMATION
---------------------------------
There are 4 groups of distinct atoms

 Group   1 Type O   : 12s5p4d2f1g contracted to 6s4p3d1f1g pattern {711111/2111/211/2/1}
 Group   2 Type N   : 12s5p4d2f1g contracted to 6s4p3d1f1g pattern {711111/2111/211/2/1}
 Group   3 Type H   : 5s2p1d contracted to 3s1p1d pattern {311/2/1}
 Group   4 Type C   : 12s5p4d2f1g contracted to 6s4p3d1f1g pattern {711111/2111/211/2/1}

Atom   0O    basis set group =>   1
Atom   1O    basis set group =>   1
Atom   2N    basis set group =>   2
Atom   3H    basis set group =>   3
Atom   4N    basis set group =>   2
Atom   5C    basis set group =>   4
Atom   6C    basis set group =>   4
Atom   7H    basis set group =>   3
Atom   8C    basis set group =>   4
Atom   9C    basis set group =>   4
Atom  10H    basis set group =>   3
Atom  11C    basis set group =>   4
Atom  12H    basis set group =>   3
Atom  13C    basis set group =>   4
Atom  14H    basis set group =>   3
Atom  15C    basis set group =>   4
Atom  16H    basis set group =>   3
Atom  17C    basis set group =>   4
Atom  18H    basis set group =>   3
Atom  19C    basis set group =>   4
Atom  20C    basis set group =>   4
Atom  21H    basis set group =>   3
Atom  22H    basis set group =>   3
Atom  23H    basis set group =>   3
Atom  24C    basis set group =>   4
Atom  25H    basis set group =>   3
Atom  26H    basis set group =>   3
Atom  27H    basis set group =>   3
Atom  28C    basis set group =>   4
Atom  29H    basis set group =>   3
Atom  30H    basis set group =>   3
Atom  31H    basis set group =>   3
Atom  32C    basis set group =>   4
Atom  33C    basis set group =>   4
Atom  34C    basis set group =>   4
Atom  35H    basis set group =>   3
Atom  36C    basis set group =>   4
Atom  37H    basis set group =>   3
Atom  38C    basis set group =>   4
Atom  39H    basis set group =>   3
Atom  40C    basis set group =>   4
Atom  41H    basis set group =>   3
Atom  42C    basis set group =>   4
Atom  43C    basis set group =>   4
Atom  44H    basis set group =>   3
Atom  45H    basis set group =>   3
Atom  46H    basis set group =>   3
Atom  47C    basis set group =>   4
Atom  48H    basis set group =>   3
Atom  49H    basis set group =>   3
Atom  50H    basis set group =>   3
Atom  51C    basis set group =>   4
Atom  52H    basis set group =>   3
Atom  53H    basis set group =>   3
Atom  54H    basis set group =>   3
Atom  55C    basis set group =>   4
Atom  56C    basis set group =>   4
Atom  57C    basis set group =>   4
Atom  58H    basis set group =>   3
Atom  59C    basis set group =>   4
Atom  60H    basis set group =>   3
Atom  61C    basis set group =>   4
Atom  62H    basis set group =>   3
Atom  63C    basis set group =>   4
Atom  64H    basis set group =>   3
Atom  65C    basis set group =>   4
Atom  66H    basis set group =>   3


           ************************************************************
           *        Program running with 20 parallel MPI-processes    *
           *              working on a common directory               *
           ************************************************************
------------------------------------------------------------------------------
                           ORCA GTO INTEGRAL CALCULATION
                           -- RI-GTO INTEGRALS CHOSEN --
------------------------------------------------------------------------------
------------------------------------------------------------------------------
                   ___                                                        
                  /   \      - P O W E R E D   B Y -                         
                 /     \                                                     
                 |  |  |   _    _      __       _____    __    __             
                 |  |  |  | |  | |    /  \     |  _  \  |  |  /  |          
                  \  \/   | |  | |   /    \    | | | |  |  | /  /          
                 / \  \   | |__| |  /  /\  \   | |_| |  |  |/  /          
                |  |  |   |  __  | /  /__\  \  |    /   |      \           
                |  |  |   | |  | | |   __   |  |    \   |  |\   \          
                \     /   | |  | | |  |  |  |  | |\  \  |  | \   \       
                 \___/    |_|  |_| |__|  |__|  |_| \__\ |__|  \__/        
                                                                              
                      - O R C A' S   B I G   F R I E N D -                    
                                      &                                       
                       - I N T E G R A L  F E E D E R -                       
                                                                              
 v1 FN, 2020, v2 2021                                                         
------------------------------------------------------------------------------


Reading SHARK input file Prod_RR2opt.SHARKINP.tmp ... ok
----------------------
SHARK INTEGRAL PACKAGE
----------------------

Number of atoms                             ...     67
Number of basis functions                   ...   1227
Number of shells                            ...    499
Maximum angular momentum                    ...      3
Integral batch strategy                     ... SHARK/LIBINT Hybrid
RI-J (if used) integral strategy            ... SPLIT-RIJ (Revised 2003 algorithm where possible)
Printlevel                                  ...      1
Contraction scheme used                     ... SEGMENTED contraction
Coulomb Range Separation                    ... NOT USED
Exchange Range Separation                   ... NOT USED
Finite Nucleus Model                        ... NOT USED
Auxiliary Coulomb fitting basis             ... AVAILABLE
   # of basis functions in Aux-J            ...   1991
   # of shells in Aux-J                     ...    665
   Maximum angular momentum in Aux-J        ...      4
Auxiliary J/K fitting basis                 ... NOT available
Auxiliary Correlation fitting basis         ... NOT available
Auxiliary 'external' fitting basis          ... NOT available
Integral threshold                          ...     2.500000e-11
Primitive cut-off                           ...     2.500000e-12
Primitive pair pre-selection threshold      ...     2.500000e-12

Calculating pre-screening integrals         ... done (  0.1 sec) Dimension = 499
Organizing shell pair data                  ... done (  1.2 sec)
Shell pair information
Total number of shell pairs                 ...    124750
Shell pairs after pre-screening             ...     80629
Total number of primitive shell pairs       ...    374508
Primitive shell pairs kept                  ...    155039
          la=0 lb=0:  22408 shell pairs
          la=1 lb=0:  23924 shell pairs
          la=1 lb=1:   6424 shell pairs
          la=2 lb=0:  11022 shell pairs
          la=2 lb=1:   5985 shell pairs
          la=2 lb=2:   1435 shell pairs
          la=3 lb=0:   5041 shell pairs
          la=3 lb=1:   2803 shell pairs
          la=3 lb=2:   1281 shell pairs
          la=3 lb=3:    306 shell pairs

Calculating one electron integrals          ... done (  0.1 sec)
Calculating RI/J V-Matrix + Cholesky decomp.... done (  1.4 sec)
Calculating Nuclear repulsion               ... done (  0.0 sec) ENN=   3552.527943872665 Eh

SHARK setup successfully completed in   5.9 seconds

Maximum memory used throughout the entire GTOINT-calculation: 116.9 MB
[1710406478.444628] [node014:2354160:0]          mpool.c:43   UCX  WARN  object 0xba03b00 was not returned to mpool ucp_requests
[1710406478.444646] [node014:2354160:0]          mpool.c:43   UCX  WARN  object 0xba03cc0 was not returned to mpool ucp_requests
[1710406478.444650] [node014:2354160:0]          mpool.c:43   UCX  WARN  object 0xba03e80 was not returned to mpool ucp_requests
[1710406478.444652] [node014:2354160:0]          mpool.c:43   UCX  WARN  object 0xba04040 was not returned to mpool ucp_requests
[1710406478.444657] [node014:2354160:0]          mpool.c:43   UCX  WARN  object 0xba04200 was not returned to mpool ucp_requests
[1710406478.444660] [node014:2354160:0]          mpool.c:43   UCX  WARN  object 0xba043c0 was not returned to mpool ucp_requests
[1710406478.444665] [node014:2354160:0]          mpool.c:43   UCX  WARN  object 0xba04580 was not returned to mpool ucp_requests
[1710406478.444623] [node014:2354188:0]          mpool.c:43   UCX  WARN  object 0xbd75980 was not returned to mpool ucp_requests
[1710406478.444645] [node014:2354188:0]          mpool.c:43   UCX  WARN  object 0xbd75b40 was not returned to mpool ucp_requests
[1710406478.444649] [node014:2354188:0]          mpool.c:43   UCX  WARN  object 0xbd75d00 was not returned to mpool ucp_requests
[1710406478.444652] [node014:2354188:0]          mpool.c:43   UCX  WARN  object 0xbd75ec0 was not returned to mpool ucp_requests
[1710406478.444657] [node014:2354188:0]          mpool.c:43   UCX  WARN  object 0xbd76080 was not returned to mpool ucp_requests
[1710406478.444659] [node014:2354188:0]          mpool.c:43   UCX  WARN  object 0xbd76240 was not returned to mpool ucp_requests
[1710406478.444664] [node014:2354188:0]          mpool.c:43   UCX  WARN  object 0xbd76400 was not returned to mpool ucp_requests
[1710406478.444668] [node014:2354160:0]          mpool.c:43   UCX  WARN  object 0xba04740 was not returned to mpool ucp_requests
[1710406478.444671] [node014:2354160:0]          mpool.c:43   UCX  WARN  object 0xba04900 was not returned to mpool ucp_requests
[1710406478.444674] [node014:2354160:0]          mpool.c:43   UCX  WARN  object 0xba04ac0 was not returned to mpool ucp_requests
[1710406478.444676] [node014:2354160:0]          mpool.c:43   UCX  WARN  object 0xba04c80 was not returned to mpool ucp_requests
[1710406478.444679] [node014:2354160:0]          mpool.c:43   UCX  WARN  object 0xba04e40 was not returned to mpool ucp_requests
[1710406478.444681] [node014:2354160:0]          mpool.c:43   UCX  WARN  object 0xba05000 was not returned to mpool ucp_requests
[1710406478.444667] [node014:2354188:0]          mpool.c:43   UCX  WARN  object 0xbd765c0 was not returned to mpool ucp_requests
[1710406478.444671] [node014:2354188:0]          mpool.c:43   UCX  WARN  object 0xbd76780 was not returned to mpool ucp_requests
[1710406478.444673] [node014:2354188:0]          mpool.c:43   UCX  WARN  object 0xbd76940 was not returned to mpool ucp_requests
[1710406478.444676] [node014:2354188:0]          mpool.c:43   UCX  WARN  object 0xbd76b00 was not returned to mpool ucp_requests
[1710406478.444678] [node014:2354188:0]          mpool.c:43   UCX  WARN  object 0xbd76cc0 was not returned to mpool ucp_requests
[1710406478.444680] [node014:2354188:0]          mpool.c:43   UCX  WARN  object 0xbd76e80 was not returned to mpool ucp_requests
[1710406478.444683] [node014:2354188:0]          mpool.c:43   UCX  WARN  object 0xbd77040 was not returned to mpool ucp_requests
[1710406478.450792] [node014:2354169:0]          mpool.c:43   UCX  WARN  object 0xc46cb00 was not returned to mpool ucp_requests
[1710406478.450811] [node014:2354169:0]          mpool.c:43   UCX  WARN  object 0xc46ccc0 was not returned to mpool ucp_requests
[1710406478.450816] [node014:2354169:0]          mpool.c:43   UCX  WARN  object 0xc46ce80 was not returned to mpool ucp_requests
[1710406478.450820] [node014:2354169:0]          mpool.c:43   UCX  WARN  object 0xc46d040 was not returned to mpool ucp_requests
[1710406478.450823] [node014:2354169:0]          mpool.c:43   UCX  WARN  object 0xc46d200 was not returned to mpool ucp_requests
[1710406478.450825] [node014:2354169:0]          mpool.c:43   UCX  WARN  object 0xc46d3c0 was not returned to mpool ucp_requests
[1710406478.450827] [node014:2354169:0]          mpool.c:43   UCX  WARN  object 0xc46d580 was not returned to mpool ucp_requests
[1710406478.450830] [node014:2354169:0]          mpool.c:43   UCX  WARN  object 0xc46d740 was not returned to mpool ucp_requests
[1710406478.450832] [node014:2354169:0]          mpool.c:43   UCX  WARN  object 0xc46d900 was not returned to mpool ucp_requests
[1710406478.450834] [node014:2354169:0]          mpool.c:43   UCX  WARN  object 0xc46dac0 was not returned to mpool ucp_requests
[1710406478.450838] [node014:2354169:0]          mpool.c:43   UCX  WARN  object 0xc46dc80 was not returned to mpool ucp_requests
[1710406478.450840] [node014:2354169:0]          mpool.c:43   UCX  WARN  object 0xc46de40 was not returned to mpool ucp_requests
[1710406478.450844] [node014:2354169:0]          mpool.c:43   UCX  WARN  object 0xc46e000 was not returned to mpool ucp_requests
[1710406478.450824] [node014:2354197:0]          mpool.c:43   UCX  WARN  object 0xaf0c240 was not returned to mpool ucp_requests
[1710406478.450835] [node014:2354197:0]          mpool.c:43   UCX  WARN  object 0xaf0c400 was not returned to mpool ucp_requests
[1710406478.450839] [node014:2354197:0]          mpool.c:43   UCX  WARN  object 0xaf0c5c0 was not returned to mpool ucp_requests
[1710406478.450843] [node014:2354197:0]          mpool.c:43   UCX  WARN  object 0xaf0c780 was not returned to mpool ucp_requests
[1710406478.450847] [node014:2354197:0]          mpool.c:43   UCX  WARN  object 0xaf0c940 was not returned to mpool ucp_requests
[1710406478.450850] [node014:2354197:0]          mpool.c:43   UCX  WARN  object 0xaf0cb00 was not returned to mpool ucp_requests
[1710406478.450854] [node014:2354197:0]          mpool.c:43   UCX  WARN  object 0xaf0ccc0 was not returned to mpool ucp_requests
[1710406478.450857] [node014:2354197:0]          mpool.c:43   UCX  WARN  object 0xaf0ce80 was not returned to mpool ucp_requests
[1710406478.450859] [node014:2354197:0]          mpool.c:43   UCX  WARN  object 0xaf0d040 was not returned to mpool ucp_requests
[1710406478.452892] [node014:2354200:0]          mpool.c:43   UCX  WARN  object 0xbf26c80 was not returned to mpool ucp_requests
[1710406478.452904] [node014:2354200:0]          mpool.c:43   UCX  WARN  object 0xbf26e40 was not returned to mpool ucp_requests
[1710406478.452909] [node014:2354200:0]          mpool.c:43   UCX  WARN  object 0xbf27000 was not returned to mpool ucp_requests
[1710406478.452913] [node014:2354200:0]          mpool.c:43   UCX  WARN  object 0xbf271c0 was not returned to mpool ucp_requests
[1710406478.452916] [node014:2354200:0]          mpool.c:43   UCX  WARN  object 0xbf27380 was not returned to mpool ucp_requests
[1710406478.452919] [node014:2354200:0]          mpool.c:43   UCX  WARN  object 0xbf27540 was not returned to mpool ucp_requests
[1710406478.452923] [node014:2354200:0]          mpool.c:43   UCX  WARN  object 0xbf27700 was not returned to mpool ucp_requests
[1710406478.452926] [node014:2354200:0]          mpool.c:43   UCX  WARN  object 0xbf278c0 was not returned to mpool ucp_requests
[1710406478.452939] [node014:2354204:0]          mpool.c:43   UCX  WARN  object 0xb2a6c00 was not returned to mpool ucp_requests
[1710406478.452950] [node014:2354204:0]          mpool.c:43   UCX  WARN  object 0xb2a6dc0 was not returned to mpool ucp_requests
[1710406478.452954] [node014:2354204:0]          mpool.c:43   UCX  WARN  object 0xb2a6f80 was not returned to mpool ucp_requests
[1710406478.452957] [node014:2354204:0]          mpool.c:43   UCX  WARN  object 0xb2a7140 was not returned to mpool ucp_requests
[1710406478.452961] [node014:2354204:0]          mpool.c:43   UCX  WARN  object 0xb2a7300 was not returned to mpool ucp_requests
[1710406478.452964] [node014:2354204:0]          mpool.c:43   UCX  WARN  object 0xb2a74c0 was not returned to mpool ucp_requests
[1710406478.452967] [node014:2354204:0]          mpool.c:43   UCX  WARN  object 0xb2a7680 was not returned to mpool ucp_requests
[1710406478.452970] [node014:2354204:0]          mpool.c:43   UCX  WARN  object 0xb2a7840 was not returned to mpool ucp_requests
[1710406478.452974] [node014:2354204:0]          mpool.c:43   UCX  WARN  object 0xb2a7a00 was not returned to mpool ucp_requests
[1710406478.452977] [node014:2354204:0]          mpool.c:43   UCX  WARN  object 0xb2a7bc0 was not returned to mpool ucp_requests
[1710406478.452980] [node014:2354204:0]          mpool.c:43   UCX  WARN  object 0xb2a7d80 was not returned to mpool ucp_requests
[1710406478.452983] [node014:2354204:0]          mpool.c:43   UCX  WARN  object 0xb2a7f40 was not returned to mpool ucp_requests
[1710406478.452929] [node014:2354200:0]          mpool.c:43   UCX  WARN  object 0xbf27a80 was not returned to mpool ucp_requests
[1710406478.452932] [node014:2354200:0]          mpool.c:43   UCX  WARN  object 0xbf27c40 was not returned to mpool ucp_requests
[1710406478.452936] [node014:2354200:0]          mpool.c:43   UCX  WARN  object 0xbf27e00 was not returned to mpool ucp_requests
[1710406478.452939] [node014:2354200:0]          mpool.c:43   UCX  WARN  object 0xbf27fc0 was not returned to mpool ucp_requests
[1710406478.454032] [node014:2354221:0]          mpool.c:43   UCX  WARN  object 0xae57c00 was not returned to mpool ucp_requests
[1710406478.454044] [node014:2354221:0]          mpool.c:43   UCX  WARN  object 0xae57dc0 was not returned to mpool ucp_requests
[1710406478.454048] [node014:2354221:0]          mpool.c:43   UCX  WARN  object 0xae57f80 was not returned to mpool ucp_requests
[1710406478.454051] [node014:2354221:0]          mpool.c:43   UCX  WARN  object 0xae58140 was not returned to mpool ucp_requests
[1710406478.454055] [node014:2354221:0]          mpool.c:43   UCX  WARN  object 0xae58300 was not returned to mpool ucp_requests
[1710406478.454058] [node014:2354221:0]          mpool.c:43   UCX  WARN  object 0xae584c0 was not returned to mpool ucp_requests
[1710406478.454062] [node014:2354221:0]          mpool.c:43   UCX  WARN  object 0xae58680 was not returned to mpool ucp_requests
[1710406478.454065] [node014:2354221:0]          mpool.c:43   UCX  WARN  object 0xae58840 was not returned to mpool ucp_requests
[1710406478.454068] [node014:2354221:0]          mpool.c:43   UCX  WARN  object 0xae58a00 was not returned to mpool ucp_requests
[1710406478.454072] [node014:2354221:0]          mpool.c:43   UCX  WARN  object 0xae58bc0 was not returned to mpool ucp_requests
[1710406478.454075] [node014:2354221:0]          mpool.c:43   UCX  WARN  object 0xae58d80 was not returned to mpool ucp_requests
[1710406478.454078] [node014:2354221:0]          mpool.c:43   UCX  WARN  object 0xae58f40 was not returned to mpool ucp_requests
[1710406478.454257] [node014:2354186:0]          mpool.c:43   UCX  WARN  object 0xc6149c0 was not returned to mpool ucp_requests
[1710406478.454268] [node014:2354186:0]          mpool.c:43   UCX  WARN  object 0xc614b80 was not returned to mpool ucp_requests
[1710406478.454272] [node014:2354186:0]          mpool.c:43   UCX  WARN  object 0xc614d40 was not returned to mpool ucp_requests
[1710406478.454275] [node014:2354186:0]          mpool.c:43   UCX  WARN  object 0xc614f00 was not returned to mpool ucp_requests
[1710406478.454279] [node014:2354186:0]          mpool.c:43   UCX  WARN  object 0xc6150c0 was not returned to mpool ucp_requests
[1710406478.454282] [node014:2354186:0]          mpool.c:43   UCX  WARN  object 0xc615280 was not returned to mpool ucp_requests
[1710406478.454285] [node014:2354186:0]          mpool.c:43   UCX  WARN  object 0xc615440 was not returned to mpool ucp_requests
[1710406478.454288] [node014:2354186:0]          mpool.c:43   UCX  WARN  object 0xc615600 was not returned to mpool ucp_requests
[1710406478.454292] [node014:2354186:0]          mpool.c:43   UCX  WARN  object 0xc6157c0 was not returned to mpool ucp_requests
[1710406478.454296] [node014:2354186:0]          mpool.c:43   UCX  WARN  object 0xc615980 was not returned to mpool ucp_requests
[1710406478.454299] [node014:2354186:0]          mpool.c:43   UCX  WARN  object 0xc615b40 was not returned to mpool ucp_requests
[1710406478.454302] [node014:2354186:0]          mpool.c:43   UCX  WARN  object 0xc615d00 was not returned to mpool ucp_requests
[1710406478.454305] [node014:2354186:0]          mpool.c:43   UCX  WARN  object 0xc615ec0 was not returned to mpool ucp_requests
[1710406478.454308] [node014:2354186:0]          mpool.c:43   UCX  WARN  object 0xc616080 was not returned to mpool ucp_requests
[1710406478.457412] [node014:2354219:0]          mpool.c:43   UCX  WARN  object 0xb832c40 was not returned to mpool ucp_requests
[1710406478.457423] [node014:2354219:0]          mpool.c:43   UCX  WARN  object 0xb832e00 was not returned to mpool ucp_requests
[1710406478.457429] [node014:2354219:0]          mpool.c:43   UCX  WARN  object 0xb832fc0 was not returned to mpool ucp_requests
[1710406478.457427] [node014:2354213:0]          mpool.c:43   UCX  WARN  object 0xc5e6c00 was not returned to mpool ucp_requests
[1710406478.457437] [node014:2354213:0]          mpool.c:43   UCX  WARN  object 0xc5e6dc0 was not returned to mpool ucp_requests
[1710406478.457433] [node014:2354219:0]          mpool.c:43   UCX  WARN  object 0xb833180 was not returned to mpool ucp_requests
[1710406478.457436] [node014:2354219:0]          mpool.c:43   UCX  WARN  object 0xb833340 was not returned to mpool ucp_requests
[1710406478.457438] [node014:2354219:0]          mpool.c:43   UCX  WARN  object 0xb833500 was not returned to mpool ucp_requests
[1710406478.457441] [node014:2354213:0]          mpool.c:43   UCX  WARN  object 0xc5e6f80 was not returned to mpool ucp_requests
[1710406478.457445] [node014:2354213:0]          mpool.c:43   UCX  WARN  object 0xc5e7140 was not returned to mpool ucp_requests
[1710406478.457449] [node014:2354213:0]          mpool.c:43   UCX  WARN  object 0xc5e7300 was not returned to mpool ucp_requests
[1710406478.457454] [node014:2354213:0]          mpool.c:43   UCX  WARN  object 0xc5e74c0 was not returned to mpool ucp_requests
[1710406478.457459] [node014:2354213:0]          mpool.c:43   UCX  WARN  object 0xc5e7680 was not returned to mpool ucp_requests
[1710406478.457442] [node014:2354219:0]          mpool.c:43   UCX  WARN  object 0xb8336c0 was not returned to mpool ucp_requests
[1710406478.457446] [node014:2354219:0]          mpool.c:43   UCX  WARN  object 0xb833880 was not returned to mpool ucp_requests
[1710406478.457449] [node014:2354219:0]          mpool.c:43   UCX  WARN  object 0xb833a40 was not returned to mpool ucp_requests
[1710406478.457455] [node014:2354219:0]          mpool.c:43   UCX  WARN  object 0xb833c00 was not returned to mpool ucp_requests
[1710406478.457459] [node014:2354219:0]          mpool.c:43   UCX  WARN  object 0xb833dc0 was not returned to mpool ucp_requests
[1710406478.457462] [node014:2354213:0]          mpool.c:43   UCX  WARN  object 0xc5e7840 was not returned to mpool ucp_requests
[1710406478.457465] [node014:2354213:0]          mpool.c:43   UCX  WARN  object 0xc5e7a00 was not returned to mpool ucp_requests
[1710406478.457468] [node014:2354213:0]          mpool.c:43   UCX  WARN  object 0xc5e7bc0 was not returned to mpool ucp_requests
[1710406478.457472] [node014:2354213:0]          mpool.c:43   UCX  WARN  object 0xc5e7d80 was not returned to mpool ucp_requests
[1710406478.457475] [node014:2354213:0]          mpool.c:43   UCX  WARN  object 0xc5e7f40 was not returned to mpool ucp_requests
[1710406478.457461] [node014:2354219:0]          mpool.c:43   UCX  WARN  object 0xb833f80 was not returned to mpool ucp_requests
[1710406478.459874] [node014:2354177:0]          mpool.c:43   UCX  WARN  object 0xbfc7900 was not returned to mpool ucp_requests
[1710406478.459885] [node014:2354177:0]          mpool.c:43   UCX  WARN  object 0xbfc7ac0 was not returned to mpool ucp_requests
[1710406478.459890] [node014:2354177:0]          mpool.c:43   UCX  WARN  object 0xbfc7c80 was not returned to mpool ucp_requests
[1710406478.459892] [node014:2354177:0]          mpool.c:43   UCX  WARN  object 0xbfc7e40 was not returned to mpool ucp_requests
[1710406478.459896] [node014:2354177:0]          mpool.c:43   UCX  WARN  object 0xbfc8000 was not returned to mpool ucp_requests
[1710406478.459900] [node014:2354177:0]          mpool.c:43   UCX  WARN  object 0xbfc81c0 was not returned to mpool ucp_requests
[1710406478.459903] [node014:2354177:0]          mpool.c:43   UCX  WARN  object 0xbfc8380 was not returned to mpool ucp_requests
[1710406478.459907] [node014:2354177:0]          mpool.c:43   UCX  WARN  object 0xbfc8540 was not returned to mpool ucp_requests
[1710406478.459910] [node014:2354177:0]          mpool.c:43   UCX  WARN  object 0xbfc8700 was not returned to mpool ucp_requests
[1710406478.459914] [node014:2354177:0]          mpool.c:43   UCX  WARN  object 0xbfc88c0 was not returned to mpool ucp_requests
[1710406478.459917] [node014:2354177:0]          mpool.c:43   UCX  WARN  object 0xbfc8a80 was not returned to mpool ucp_requests
[1710406478.459920] [node014:2354177:0]          mpool.c:43   UCX  WARN  object 0xbfc8c40 was not returned to mpool ucp_requests
[1710406478.459924] [node014:2354177:0]          mpool.c:43   UCX  WARN  object 0xbfc8e00 was not returned to mpool ucp_requests
[1710406478.459927] [node014:2354177:0]          mpool.c:43   UCX  WARN  object 0xbfc8fc0 was not returned to mpool ucp_requests
[1710406478.460116] [node014:2354192:0]          mpool.c:43   UCX  WARN  object 0xc320d40 was not returned to mpool ucp_requests
[1710406478.460129] [node014:2354192:0]          mpool.c:43   UCX  WARN  object 0xc320f00 was not returned to mpool ucp_requests
[1710406478.460134] [node014:2354192:0]          mpool.c:43   UCX  WARN  object 0xc3210c0 was not returned to mpool ucp_requests
[1710406478.460139] [node014:2354192:0]          mpool.c:43   UCX  WARN  object 0xc321280 was not returned to mpool ucp_requests
[1710406478.460143] [node014:2354192:0]          mpool.c:43   UCX  WARN  object 0xc321440 was not returned to mpool ucp_requests
[1710406478.460147] [node014:2354192:0]          mpool.c:43   UCX  WARN  object 0xc321600 was not returned to mpool ucp_requests
[1710406478.460150] [node014:2354192:0]          mpool.c:43   UCX  WARN  object 0xc3217c0 was not returned to mpool ucp_requests
[1710406478.460154] [node014:2354192:0]          mpool.c:43   UCX  WARN  object 0xc321980 was not returned to mpool ucp_requests
[1710406478.460157] [node014:2354192:0]          mpool.c:43   UCX  WARN  object 0xc321b40 was not returned to mpool ucp_requests
[1710406478.460160] [node014:2354192:0]          mpool.c:43   UCX  WARN  object 0xc321d00 was not returned to mpool ucp_requests
[1710406478.460164] [node014:2354192:0]          mpool.c:43   UCX  WARN  object 0xc321ec0 was not returned to mpool ucp_requests
[1710406478.460167] [node014:2354192:0]          mpool.c:43   UCX  WARN  object 0xc322080 was not returned to mpool ucp_requests
[1710406478.475909] [node014:2354205:0]          mpool.c:43   UCX  WARN  object 0xbd1ec80 was not returned to mpool ucp_requests
[1710406478.475922] [node014:2354205:0]          mpool.c:43   UCX  WARN  object 0xbd1ee40 was not returned to mpool ucp_requests
[1710406478.475927] [node014:2354205:0]          mpool.c:43   UCX  WARN  object 0xbd1f000 was not returned to mpool ucp_requests
[1710406478.475930] [node014:2354205:0]          mpool.c:43   UCX  WARN  object 0xbd1f1c0 was not returned to mpool ucp_requests
[1710406478.475933] [node014:2354205:0]          mpool.c:43   UCX  WARN  object 0xbd1f380 was not returned to mpool ucp_requests
[1710406478.475935] [node014:2354205:0]          mpool.c:43   UCX  WARN  object 0xbd1f540 was not returned to mpool ucp_requests
[1710406478.475938] [node014:2354205:0]          mpool.c:43   UCX  WARN  object 0xbd1f700 was not returned to mpool ucp_requests
[1710406478.475941] [node014:2354205:0]          mpool.c:43   UCX  WARN  object 0xbd1f8c0 was not returned to mpool ucp_requests
[1710406478.475943] [node014:2354205:0]          mpool.c:43   UCX  WARN  object 0xbd1fa80 was not returned to mpool ucp_requests
[1710406478.475946] [node014:2354205:0]          mpool.c:43   UCX  WARN  object 0xbd1fc40 was not returned to mpool ucp_requests
[1710406478.475948] [node014:2354205:0]          mpool.c:43   UCX  WARN  object 0xbd1fe00 was not returned to mpool ucp_requests
[1710406478.475951] [node014:2354205:0]          mpool.c:43   UCX  WARN  object 0xbd1ffc0 was not returned to mpool ucp_requests
[1710406478.477053] [node014:2354152:0]          mpool.c:43   UCX  WARN  object 0xacc2d00 was not returned to mpool ucp_requests
[1710406478.477064] [node014:2354152:0]          mpool.c:43   UCX  WARN  object 0xacc2ec0 was not returned to mpool ucp_requests
[1710406478.477068] [node014:2354152:0]          mpool.c:43   UCX  WARN  object 0xacc3080 was not returned to mpool ucp_requests
[1710406478.477071] [node014:2354152:0]          mpool.c:43   UCX  WARN  object 0xacc3240 was not returned to mpool ucp_requests
[1710406478.477074] [node014:2354152:0]          mpool.c:43   UCX  WARN  object 0xacc3400 was not returned to mpool ucp_requests
[1710406478.477077] [node014:2354152:0]          mpool.c:43   UCX  WARN  object 0xacc35c0 was not returned to mpool ucp_requests
[1710406478.477079] [node014:2354152:0]          mpool.c:43   UCX  WARN  object 0xacc3780 was not returned to mpool ucp_requests
[1710406478.477082] [node014:2354152:0]          mpool.c:43   UCX  WARN  object 0xacc3940 was not returned to mpool ucp_requests
[1710406478.477093] [node014:2354152:0]          mpool.c:43   UCX  WARN  object 0xacc3b00 was not returned to mpool ucp_requests
[1710406478.477095] [node014:2354152:0]          mpool.c:43   UCX  WARN  object 0xacc3cc0 was not returned to mpool ucp_requests
[1710406478.477098] [node014:2354152:0]          mpool.c:43   UCX  WARN  object 0xacc3e80 was not returned to mpool ucp_requests
[1710406478.477101] [node014:2354152:0]          mpool.c:43   UCX  WARN  object 0xacc4040 was not returned to mpool ucp_requests
[1710406478.485056] [node014:2354164:0]          mpool.c:43   UCX  WARN  object 0xacc1a80 was not returned to mpool ucp_requests
[1710406478.485073] [node014:2354164:0]          mpool.c:43   UCX  WARN  object 0xacc1c40 was not returned to mpool ucp_requests
[1710406478.485078] [node014:2354164:0]          mpool.c:43   UCX  WARN  object 0xacc1e00 was not returned to mpool ucp_requests
[1710406478.485081] [node014:2354164:0]          mpool.c:43   UCX  WARN  object 0xacc1fc0 was not returned to mpool ucp_requests
[1710406478.485091] [node014:2354164:0]          mpool.c:43   UCX  WARN  object 0xacc2180 was not returned to mpool ucp_requests
[1710406478.485095] [node014:2354164:0]          mpool.c:43   UCX  WARN  object 0xacc2340 was not returned to mpool ucp_requests
[1710406478.485098] [node014:2354164:0]          mpool.c:43   UCX  WARN  object 0xacc2500 was not returned to mpool ucp_requests
[1710406478.485101] [node014:2354164:0]          mpool.c:43   UCX  WARN  object 0xacc26c0 was not returned to mpool ucp_requests
[1710406478.485105] [node014:2354164:0]          mpool.c:43   UCX  WARN  object 0xacc2880 was not returned to mpool ucp_requests
[1710406478.485108] [node014:2354164:0]          mpool.c:43   UCX  WARN  object 0xacc2a40 was not returned to mpool ucp_requests
[1710406478.485111] [node014:2354164:0]          mpool.c:43   UCX  WARN  object 0xacc2c00 was not returned to mpool ucp_requests
[1710406478.485114] [node014:2354164:0]          mpool.c:43   UCX  WARN  object 0xacc2dc0 was not returned to mpool ucp_requests
[1710406478.485117] [node014:2354164:0]          mpool.c:43   UCX  WARN  object 0xacc2f80 was not returned to mpool ucp_requests
[1710406478.488339] [node014:2354155:0]          mpool.c:43   UCX  WARN  object 0xba18f00 was not returned to mpool ucp_requests
[1710406478.488357] [node014:2354155:0]          mpool.c:43   UCX  WARN  object 0xba190c0 was not returned to mpool ucp_requests
[1710406478.488361] [node014:2354155:0]          mpool.c:43   UCX  WARN  object 0xba19280 was not returned to mpool ucp_requests
[1710406478.488364] [node014:2354155:0]          mpool.c:43   UCX  WARN  object 0xba19440 was not returned to mpool ucp_requests
[1710406478.488367] [node014:2354155:0]          mpool.c:43   UCX  WARN  object 0xba19600 was not returned to mpool ucp_requests
[1710406478.488370] [node014:2354155:0]          mpool.c:43   UCX  WARN  object 0xba197c0 was not returned to mpool ucp_requests
[1710406478.488373] [node014:2354155:0]          mpool.c:43   UCX  WARN  object 0xba19980 was not returned to mpool ucp_requests
[1710406478.488376] [node014:2354155:0]          mpool.c:43   UCX  WARN  object 0xba19b40 was not returned to mpool ucp_requests
[1710406478.488379] [node014:2354155:0]          mpool.c:43   UCX  WARN  object 0xba19d00 was not returned to mpool ucp_requests
[1710406478.488381] [node014:2354155:0]          mpool.c:43   UCX  WARN  object 0xba19ec0 was not returned to mpool ucp_requests
[1710406478.488384] [node014:2354155:0]          mpool.c:43   UCX  WARN  object 0xba1a080 was not returned to mpool ucp_requests
[1710406478.488443] [node014:2354173:0]          mpool.c:43   UCX  WARN  object 0xb41bb00 was not returned to mpool ucp_requests
[1710406478.488454] [node014:2354173:0]          mpool.c:43   UCX  WARN  object 0xb41bcc0 was not returned to mpool ucp_requests
[1710406478.488458] [node014:2354173:0]          mpool.c:43   UCX  WARN  object 0xb41be80 was not returned to mpool ucp_requests
[1710406478.488462] [node014:2354173:0]          mpool.c:43   UCX  WARN  object 0xb41c040 was not returned to mpool ucp_requests
[1710406478.488465] [node014:2354173:0]          mpool.c:43   UCX  WARN  object 0xb41c200 was not returned to mpool ucp_requests
[1710406478.488469] [node014:2354173:0]          mpool.c:43   UCX  WARN  object 0xb41c3c0 was not returned to mpool ucp_requests
[1710406478.488472] [node014:2354173:0]          mpool.c:43   UCX  WARN  object 0xb41c580 was not returned to mpool ucp_requests
[1710406478.488475] [node014:2354173:0]          mpool.c:43   UCX  WARN  object 0xb41c740 was not returned to mpool ucp_requests
[1710406478.488478] [node014:2354173:0]          mpool.c:43   UCX  WARN  object 0xb41c900 was not returned to mpool ucp_requests
[1710406478.488481] [node014:2354173:0]          mpool.c:43   UCX  WARN  object 0xb41cac0 was not returned to mpool ucp_requests
[1710406478.488484] [node014:2354173:0]          mpool.c:43   UCX  WARN  object 0xb41cc80 was not returned to mpool ucp_requests
[1710406478.488488] [node014:2354173:0]          mpool.c:43   UCX  WARN  object 0xb41ce40 was not returned to mpool ucp_requests
[1710406478.488491] [node014:2354173:0]          mpool.c:43   UCX  WARN  object 0xb41d000 was not returned to mpool ucp_requests
[1710406478.491141] [node014:2354147:0]          mpool.c:43   UCX  WARN  object 0xb2bae80 was not returned to mpool ucp_requests
[1710406478.491152] [node014:2354147:0]          mpool.c:43   UCX  WARN  object 0xb2bb040 was not returned to mpool ucp_requests
[1710406478.491156] [node014:2354147:0]          mpool.c:43   UCX  WARN  object 0xb2bb200 was not returned to mpool ucp_requests
[1710406478.491159] [node014:2354147:0]          mpool.c:43   UCX  WARN  object 0xb2bb3c0 was not returned to mpool ucp_requests
[1710406478.491163] [node014:2354147:0]          mpool.c:43   UCX  WARN  object 0xb2bb580 was not returned to mpool ucp_requests
[1710406478.491166] [node014:2354147:0]          mpool.c:43   UCX  WARN  object 0xb2bb740 was not returned to mpool ucp_requests
[1710406478.491169] [node014:2354147:0]          mpool.c:43   UCX  WARN  object 0xb2bb900 was not returned to mpool ucp_requests
[1710406478.491172] [node014:2354147:0]          mpool.c:43   UCX  WARN  object 0xb2bbac0 was not returned to mpool ucp_requests
[1710406478.491176] [node014:2354147:0]          mpool.c:43   UCX  WARN  object 0xb2bbc80 was not returned to mpool ucp_requests
[1710406478.491179] [node014:2354147:0]          mpool.c:43   UCX  WARN  object 0xb2bbe40 was not returned to mpool ucp_requests
[1710406478.491182] [node014:2354147:0]          mpool.c:43   UCX  WARN  object 0xb2bc000 was not returned to mpool ucp_requests
[1710406478.493168] [node014:2354181:0]          mpool.c:43   UCX  WARN  object 0xb8b6940 was not returned to mpool ucp_requests
[1710406478.493179] [node014:2354181:0]          mpool.c:43   UCX  WARN  object 0xb8b6b00 was not returned to mpool ucp_requests
[1710406478.493183] [node014:2354181:0]          mpool.c:43   UCX  WARN  object 0xb8b6cc0 was not returned to mpool ucp_requests
[1710406478.493188] [node014:2354181:0]          mpool.c:43   UCX  WARN  object 0xb8b6e80 was not returned to mpool ucp_requests
[1710406478.493191] [node014:2354181:0]          mpool.c:43   UCX  WARN  object 0xb8b7040 was not returned to mpool ucp_requests
[1710406478.493195] [node014:2354181:0]          mpool.c:43   UCX  WARN  object 0xb8b7200 was not returned to mpool ucp_requests
[1710406478.493198] [node014:2354181:0]          mpool.c:43   UCX  WARN  object 0xb8b73c0 was not returned to mpool ucp_requests
[1710406478.493201] [node014:2354181:0]          mpool.c:43   UCX  WARN  object 0xb8b7580 was not returned to mpool ucp_requests
[1710406478.493204] [node014:2354181:0]          mpool.c:43   UCX  WARN  object 0xb8b7740 was not returned to mpool ucp_requests
[1710406478.493208] [node014:2354181:0]          mpool.c:43   UCX  WARN  object 0xb8b7900 was not returned to mpool ucp_requests
[1710406478.493211] [node014:2354181:0]          mpool.c:43   UCX  WARN  object 0xb8b7ac0 was not returned to mpool ucp_requests
[1710406478.493214] [node014:2354181:0]          mpool.c:43   UCX  WARN  object 0xb8b7c80 was not returned to mpool ucp_requests
[1710406478.493218] [node014:2354181:0]          mpool.c:43   UCX  WARN  object 0xb8b7e40 was not returned to mpool ucp_requests
[1710406478.493221] [node014:2354181:0]          mpool.c:43   UCX  WARN  object 0xb8b8000 was not returned to mpool ucp_requests


           ************************************************************
           *        Program running with 20 parallel MPI-processes    *
           *              working on a common directory               *
           ************************************************************
-------------------------------------------------------------------------------
                                 ORCA SCF
-------------------------------------------------------------------------------

------------
SCF SETTINGS
------------
Hamiltonian:
 Density Functional     Method          .... DFT(GTOs)
 Exchange Functional    Exchange        .... PBE
   PBE kappa parameter   XKappa         ....  0.804000
   PBE mue parameter    XMuePBE         ....  0.219520
 Correlation Functional Correlation     .... PBE
   PBE beta parameter  CBetaPBE         ....  0.066725
 LDA part of GGA corr.  LDAOpt          .... PW91-LDA
 Gradients option       PostSCFGGA      .... off
 Hybrid DFT is turned on
   Fraction HF Exchange ScalHFX         ....  0.250000
   Scaling of DF-GGA-X  ScalDFX         ....  0.750000
   Scaling of DF-GGA-C  ScalDFC         ....  1.000000
   Scaling of DF-LDA-C  ScalLDAC        ....  1.000000
   Perturbative correction              ....  0.000000
   Density functional embedding theory  .... OFF
   NL short-range parameter             ....  6.900000
 RI-approximation to the Coulomb term is turned on
   Number of AuxJ basis functions       .... 1991
   RIJ-COSX (HFX calculated with COS-X)).... on


General Settings:
 Integral files         IntName         .... Prod_RR2opt
 Hartree-Fock type      HFTyp           .... RHF
 Total Charge           Charge          ....    0
 Multiplicity           Mult            ....    1
 Number of Electrons    NEL             ....  238
 Basis Dimension        Dim             .... 1227
 Nuclear Repulsion      ENuc            ....   3552.5279438727 Eh

Convergence Acceleration:
 DIIS                   CNVDIIS         .... on
   Start iteration      DIISMaxIt       ....    12
   Startup error        DIISStart       ....  0.200000
   # of expansion vecs  DIISMaxEq       ....     5
   Bias factor          DIISBfac        ....   1.050
   Max. coefficient     DIISMaxC        ....  10.000
 Trust-Rad. Augm. Hess. CNVTRAH         .... auto
   Auto Start mean grad. ratio tolernc. ....  1.125000
   Auto Start start iteration           ....    20
   Auto Start num. interpolation iter.  ....    10
   Max. Number of Micro iterations      ....    16
   Max. Number of Macro iterations      .... Maxiter - #DIIS iter
   Number of Davidson start vectors     ....     2
   Converg. threshold I  (grad. norm)   ....   1.000e-05
   Converg. threshold II (energy diff.) ....   1.000e-08
   Grad. Scal. Fac. for Micro threshold ....   0.100
   Minimum threshold for Micro iter.    ....   0.010
   NR start threshold (gradient norm)   ....   0.001
   Initial trust radius                 ....   0.400
   Minimum AH scaling param. (alpha)    ....   1.000
   Maximum AH scaling param. (alpha)    .... 1000.000
   Orbital update algorithm             .... Taylor
   White noise on init. David. guess    .... on
   Maximum white noise                  ....   0.010
   Quad. conv. algorithm                .... NR
 SOSCF                  CNVSOSCF        .... on
   Start iteration      SOSCFMaxIt      ....   150
   Startup grad/error   SOSCFStart      ....  0.003300
 Level Shifting         CNVShift        .... on
   Level shift para.    LevelShift      ....    0.2500
   Turn off err/grad.   ShiftErr        ....    0.0010
 Zerner damping         CNVZerner       .... off
 Static damping         CNVDamp         .... on
   Fraction old density DampFac         ....    0.7000
   Max. Damping (<1)    DampMax         ....    0.9800
   Min. Damping (>=0)   DampMin         ....    0.0000
   Turn off err/grad.   DampErr         ....    0.1000
 Fernandez-Rico         CNVRico         .... off

SCF Procedure:
 Maximum # iterations   MaxIter         ....   125
 SCF integral mode      SCFMode         .... Direct
   Integral package                     .... SHARK and LIBINT hybrid scheme
 Reset frequency        DirectResetFreq ....    20
 Integral Threshold     Thresh          ....  2.500e-11 Eh
 Primitive CutOff       TCut            ....  2.500e-12 Eh

Convergence Tolerance:
 Convergence Check Mode ConvCheckMode   .... Total+1el-Energy
 Convergence forced     ConvForced      .... 0
 Energy Change          TolE            ....  1.000e-08 Eh
 1-El. energy change                    ....  1.000e-05 Eh
 Orbital Gradient       TolG            ....  1.000e-05
 Orbital Rotation angle TolX            ....  1.000e-05
 DIIS Error             TolErr          ....  5.000e-07


Diagonalization of the overlap matrix:
Smallest eigenvalue                        ... 4.073e-06
Time for diagonalization                   ...    1.526 sec
Threshold for overlap eigenvalues          ... 1.000e-08
Number of eigenvalues below threshold      ... 0
Time for construction of square roots      ...    1.315 sec
Total time needed                          ...    3.314 sec

Time for model grid setup =    1.169 sec

------------------------------
INITIAL GUESS: MODEL POTENTIAL
------------------------------
Loading Hartree-Fock densities                     ... done
Calculating cut-offs                               ... done
Initializing the effective Hamiltonian             ... done
Setting up the integral package (SHARK)            ... done
Starting the Coulomb interaction                   ... done (   2.4 sec)
Reading the grid                                   ... done
Mapping shells                                     ... done
Starting the XC term evaluation                    ... done (   0.4 sec)
  promolecular density results
     # of electrons  =    237.983864836
     EX              =   -187.760584456
     EC              =     -7.955196366
     EX+EC           =   -195.715780822
Transforming the Hamiltonian                       ... done (   1.0 sec)
Diagonalizing the Hamiltonian                      ... done (   1.1 sec)
Back transforming the eigenvectors                 ... done (   0.1 sec)
Now organizing SCF variables                       ... done
                      ------------------
                      INITIAL GUESS DONE (   6.8 sec)
                      ------------------
-------------------
DFT GRID GENERATION
-------------------

General Integration Accuracy     IntAcc      ... 4.388
Radial Grid Type                 RadialGrid  ... OptM3 with GC (2021)
Angular Grid (max. ang.)         AngularGrid ... 4 (Lebedev-302)
Angular grid pruning method      GridPruning ... 4 (adaptive)
Weight generation scheme         WeightScheme... Becke
Basis function cutoff            BFCut       ... 1.0000e-11
Integration weight cutoff        WCut        ... 1.0000e-14
Angular grids for H and He will be reduced by one unit
Partially contracted basis set               ... off
Rotationally invariant grid construction     ... off

Total number of grid points                  ...   302623
Total number of batches                      ...     4762
Average number of points per batch           ...       63
Average number of grid points per atom       ...     4517
Time for grid setup =    3.096 sec

--------------------
COSX GRID GENERATION
--------------------

GRIDX 1
-------
General Integration Accuracy     IntAcc      ... 3.816
Radial Grid Type                 RadialGrid  ... OptM3 with GC (2021)
Angular Grid (max. ang.)         AngularGrid ... 1 (Lebedev-50)
Angular grid pruning method      GridPruning ... 4 (adaptive)
Weight generation scheme         WeightScheme... Becke
Basis function cutoff            BFCut       ... 1.0000e-11
Integration weight cutoff        WCut        ... 1.0000e-14
Angular grids for H and He will be reduced by one unit
Partially contracted basis set               ... on
Rotationally invariant grid construction     ... off

Total number of grid points                  ...    38413
Total number of batches                      ...      634
Average number of points per batch           ...       60
Average number of grid points per atom       ...      573
UseSFitting                                  ... on

GRIDX 2
-------
General Integration Accuracy     IntAcc      ... 4.020
Radial Grid Type                 RadialGrid  ... OptM3 with GC (2021)
Angular Grid (max. ang.)         AngularGrid ... 2 (Lebedev-110)
Angular grid pruning method      GridPruning ... 4 (adaptive)
Weight generation scheme         WeightScheme... Becke
Basis function cutoff            BFCut       ... 1.0000e-11
Integration weight cutoff        WCut        ... 1.0000e-14
Angular grids for H and He will be reduced by one unit
Partially contracted basis set               ... on
Rotationally invariant grid construction     ... off

Total number of grid points                  ...    81140
Total number of batches                      ...     1302
Average number of points per batch           ...       62
Average number of grid points per atom       ...     1211
UseSFitting                                  ... on

GRIDX 3
-------
General Integration Accuracy     IntAcc      ... 4.338
Radial Grid Type                 RadialGrid  ... OptM3 with GC (2021)
Angular Grid (max. ang.)         AngularGrid ... 3 (Lebedev-194)
Angular grid pruning method      GridPruning ... 4 (adaptive)
Weight generation scheme         WeightScheme... Becke
Basis function cutoff            BFCut       ... 1.0000e-11
Integration weight cutoff        WCut        ... 1.0000e-14
Angular grids for H and He will be reduced by one unit
Partially contracted basis set               ... on
Rotationally invariant grid construction     ... off

Total number of grid points                  ...   176065
Total number of batches                      ...     2784
Average number of points per batch           ...       63
Average number of grid points per atom       ...     2628
UseSFitting                                  ... on

Time for X-Grid setup             =    8.504 sec


--------------------
CPCM SOLVATION MODEL
--------------------
CPCM parameters:
  Epsilon                                         ...      26.7260
  Refrac                                          ...       1.2907
  Rsolv                                           ...       1.3000
  Surface type                                    ... GAUSSIAN VDW
  Epsilon function type                           ...         CPCM
Solvent:                                     ... 2,2,2-TRIFLUOROETHANOL
SMD-CDS solvent descriptors:
  Soln                                       ...    1.2907
  Soln25                                     ... Unavailable
  Sola                                       ...    0.5700
  Solb                                       ...    0.2500
  Solg                                       ...   42.0200
  Solc                                       ...    0.0000
  Solh                                       ...    0.5000
Radii:
 Radius for O  used is    2.8724 Bohr (=   1.5200 Ang.)
 Radius for N  used is    3.5716 Bohr (=   1.8900 Ang.)
 Radius for H  used is    2.2677 Bohr (=   1.2000 Ang.)
 Radius for C  used is    3.4960 Bohr (=   1.8500 Ang.)
Calculating surface                               ...        done! (  0.0s)
GEPOL surface points                              ...         3880
GEPOL Volume                                      ...    3166.4104
GEPOL Surface-area                                ...    1727.2496
Calculating surface distance matrix               ...        done! (  0.2s)
Performing Cholesky decomposition & store         ...        done! (  1.0s)
Overall time for CPCM initialization              ...                 1.2s
--------------
SCF ITERATIONS
--------------
ITER       Energy         Delta-E        Max-DP      RMS-DP      [F,P]     Damp
               ***  Starting incremental Fock matrix formation  ***
  0  -1383.5719861485   0.000000000000 0.05042943  0.00054538  0.2751772 0.7000
  1  -1383.9570408944  -0.385054745853 0.03678239  0.00043327  0.1143023 0.7000
                               ***Turning on DIIS***
  2  -1384.1201313918  -0.163090497463 0.09298149  0.00084216  0.0392619 0.0000
  3  -1384.3676745588  -0.247543166992 0.03912909  0.00031194  0.0556991 0.0000
  4  -1384.4227246092  -0.055050050348 0.01311882  0.00011770  0.0154660 0.0000
  5  -1384.4254583795  -0.002733770338 0.00752801  0.00005327  0.0111215 0.0000
                      *** Initiating the SOSCF procedure ***
                           *** Shutting down DIIS ***
                      *** Re-Reading the Fockian *** 
                      *** Removing any level shift *** 
ITER      Energy       Delta-E        Grad      Rot      Max-DP    RMS-DP
  6  -1384.42578659  -0.0003282079  0.000264  0.000264  0.003079  0.000019
               *** Restarting incremental Fock matrix formation ***
  7  -1384.42574412   0.0000424675  0.000126  0.000523  0.002167  0.000031
  8  -1384.42574419  -0.0000000716  0.000182  0.000338  0.000673  0.000007
  9  -1384.42574765  -0.0000034582  0.000020  0.000044  0.000416  0.000006
 10  -1384.42574762   0.0000000248  0.000027  0.000041  0.000137  0.000001
 11  -1384.42574776  -0.0000001311  0.000008  0.000027  0.000329  0.000002
 12  -1384.42574774   0.0000000116  0.000008  0.000013  0.000144  0.000001
                  ***Gradient check signals convergence***
              ***Rediagonalizing the Fockian in SOSCF/NRSCF***

               *****************************************************
               *                     SUCCESS                       *
               *           SCF CONVERGED AFTER  13 CYCLES          *
               *****************************************************

Old exchange energy                            =    -48.057305617 Eh
New exchange energy                            =    -48.057304283 Eh
Exchange energy change after final integration =      0.000001334 Eh
Total energy after final integration           =  -1384.425746341 Eh
Final COS-X integration done in                =    34.666 sec

SMD CDS free energy correction energy :                 1.93248     Kcal/mol
Total Energy after SMD CDS correction =             -1384.422666734 Eh

----------------
TOTAL SCF ENERGY
----------------

Total Energy       :        -1384.42266673 Eh          -37672.05597 eV

Components:
Nuclear Repulsion  :         3552.52794387 Eh           96669.19992 eV
Electronic Energy  :        -4936.95061061 Eh         -134341.25589 eV
One Electron Energy:        -8949.27728784 Eh         -243522.21543 eV
Two Electron Energy:         4012.32667724 Eh          109180.95954 eV
Max COSX asymmetry :            0.00000257 Eh               0.00007 eV
CPCM Dielectric    :           -0.04412992 Eh              -1.20084 eV
SMD CDS (Gcds)     :            0.00307961 Eh               0.08380 eV

Virial components:
Potential Energy   :        -2761.46051831 Eh          -75143.16091 eV
Kinetic Energy     :         1377.03785158 Eh           37471.10494 eV
Virial Ratio       :            2.00536283


DFT components:
N(Alpha)           :      119.000054602885 electrons
N(Beta)            :      119.000054602885 electrons
N(Total)           :      238.000109205770 electrons
E(X)               :     -143.694507600176 Eh       
E(C)               :       -7.944771335363 Eh       
E(XC)              :     -151.639278935538 Eh       
DFET-embed. en.    :        0.000000000000 Eh       
CPCM Solvation Model Properties:
Surface-charge          :           -0.07958085
Charge-correction       :           -0.00084050 Eh              -0.02287 eV
Free-energy (cav+disp)  :            0.00307961 Eh               0.08380 eV

---------------
SCF CONVERGENCE
---------------

  Last Energy change         ...    6.9498e-08  Tolerance :   1.0000e-08
  Last MAX-Density change    ...    2.3315e-15  Tolerance :   1.0000e-07
  Last RMS-Density change    ...    1.1929e-17  Tolerance :   5.0000e-09
  Last Orbital Gradient      ...    1.1377e-06  Tolerance :   1.0000e-05
  Last Orbital Rotation      ...    3.1619e-06  Tolerance :   1.0000e-05

             **** THE GBW FILE WAS UPDATED (Prod_RR2opt.gbw) ****
             **** DENSITY Prod_RR2opt.scfp WAS UPDATED ****
             **** ENERGY FILE WAS UPDATED (Prod_RR2opt.en.tmp) ****
             **** THE GBW FILE WAS UPDATED (Prod_RR2opt.gbw) ****
             **** DENSITY Prod_RR2opt.scfp WAS UPDATED ****
----------------
ORBITAL ENERGIES
----------------

  NO   OCC          E(Eh)            E(eV) 
   0   2.0000     -19.187665      -522.1229 
   1   2.0000     -19.181213      -521.9473 
   2   2.0000     -14.438749      -392.8983 
   3   2.0000     -14.411491      -392.1566 
   4   2.0000     -10.344359      -281.4843 
   5   2.0000     -10.337735      -281.3041 
   6   2.0000     -10.290339      -280.0144 
   7   2.0000     -10.276787      -279.6456 
   8   2.0000     -10.276775      -279.6453 
   9   2.0000     -10.251816      -278.9661 
  10   2.0000     -10.250716      -278.9362 
  11   2.0000     -10.248739      -278.8824 
  12   2.0000     -10.246148      -278.8119 
  13   2.0000     -10.234999      -278.5085 
  14   2.0000     -10.234146      -278.4853 
  15   2.0000     -10.230807      -278.3944 
  16   2.0000     -10.230479      -278.3855 
  17   2.0000     -10.229286      -278.3530 
  18   2.0000     -10.228708      -278.3373 
  19   2.0000     -10.228559      -278.3332 
  20   2.0000     -10.228380      -278.3284 
  21   2.0000     -10.227939      -278.3164 
  22   2.0000     -10.227516      -278.3049 
  23   2.0000     -10.226165      -278.2681 
  24   2.0000     -10.225654      -278.2542 
  25   2.0000     -10.224795      -278.2308 
  26   2.0000     -10.223424      -278.1935 
  27   2.0000     -10.205927      -277.7174 
  28   2.0000     -10.201657      -277.6012 
  29   2.0000     -10.201493      -277.5967 
  30   2.0000     -10.200448      -277.5683 
  31   2.0000     -10.199205      -277.5345 
  32   2.0000     -10.195271      -277.4274 
  33   2.0000      -1.083280       -29.4775 
  34   2.0000      -1.074210       -29.2307 
  35   2.0000      -0.981831       -26.7170 
  36   2.0000      -0.961860       -26.1735 
  37   2.0000      -0.892254       -24.2795 
  38   2.0000      -0.888066       -24.1655 
  39   2.0000      -0.879840       -23.9417 
  40   2.0000      -0.834327       -22.7032 
  41   2.0000      -0.828131       -22.5346 
  42   2.0000      -0.802222       -21.8296 
  43   2.0000      -0.784460       -21.3462 
  44   2.0000      -0.774896       -21.0860 
  45   2.0000      -0.773620       -21.0513 
  46   2.0000      -0.766550       -20.8589 
  47   2.0000      -0.759134       -20.6571 
  48   2.0000      -0.732236       -19.9252 
  49   2.0000      -0.708937       -19.2912 
  50   2.0000      -0.704659       -19.1747 
  51   2.0000      -0.699184       -19.0258 
  52   2.0000      -0.695720       -18.9315 
  53   2.0000      -0.666321       -18.1315 
  54   2.0000      -0.642480       -17.4828 
  55   2.0000      -0.639577       -17.4038 
  56   2.0000      -0.630066       -17.1450 
  57   2.0000      -0.628285       -17.0965 
  58   2.0000      -0.625045       -17.0083 
  59   2.0000      -0.613619       -16.6974 
  60   2.0000      -0.583948       -15.8900 
  61   2.0000      -0.578164       -15.7327 
  62   2.0000      -0.568847       -15.4791 
  63   2.0000      -0.550194       -14.9715 
  64   2.0000      -0.542189       -14.7537 
  65   2.0000      -0.530888       -14.4462 
  66   2.0000      -0.512888       -13.9564 
  67   2.0000      -0.498599       -13.5676 
  68   2.0000      -0.494187       -13.4475 
  69   2.0000      -0.492168       -13.3926 
  70   2.0000      -0.484814       -13.1924 
  71   2.0000      -0.478564       -13.0224 
  72   2.0000      -0.472811       -12.8658 
  73   2.0000      -0.466729       -12.7003 
  74   2.0000      -0.465174       -12.6580 
  75   2.0000      -0.463044       -12.6001 
  76   2.0000      -0.457026       -12.4363 
  77   2.0000      -0.451179       -12.2772 
  78   2.0000      -0.447029       -12.1643 
  79   2.0000      -0.443895       -12.0790 
  80   2.0000      -0.443221       -12.0606 
  81   2.0000      -0.437817       -11.9136 
  82   2.0000      -0.434656       -11.8276 
  83   2.0000      -0.433351       -11.7921 
  84   2.0000      -0.429447       -11.6858 
  85   2.0000      -0.427029       -11.6200 
  86   2.0000      -0.416396       -11.3307 
  87   2.0000      -0.408816       -11.1244 
  88   2.0000      -0.404965       -11.0196 
  89   2.0000      -0.396929       -10.8010 
  90   2.0000      -0.392747       -10.6872 
  91   2.0000      -0.389287       -10.5930 
  92   2.0000      -0.386870       -10.5273 
  93   2.0000      -0.383865       -10.4455 
  94   2.0000      -0.381594       -10.3837 
  95   2.0000      -0.378176       -10.2907 
  96   2.0000      -0.376598       -10.2477 
  97   2.0000      -0.370104       -10.0710 
  98   2.0000      -0.369207       -10.0466 
  99   2.0000      -0.364961        -9.9311 
 100   2.0000      -0.364635        -9.9222 
 101   2.0000      -0.361277        -9.8308 
 102   2.0000      -0.355701        -9.6791 
 103   2.0000      -0.353648        -9.6233 
 104   2.0000      -0.348671        -9.4878 
 105   2.0000      -0.342146        -9.3103 
 106   2.0000      -0.338493        -9.2109 
 107   2.0000      -0.334762        -9.1093 
 108   2.0000      -0.323796        -8.8109 
 109   2.0000      -0.302700        -8.2369 
 110   2.0000      -0.294277        -8.0077 
 111   2.0000      -0.285427        -7.7669 
 112   2.0000      -0.279833        -7.6146 
 113   2.0000      -0.274534        -7.4704 
 114   2.0000      -0.271884        -7.3983 
 115   2.0000      -0.268564        -7.3080 
 116   2.0000      -0.264952        -7.2097 
 117   2.0000      -0.260742        -7.0952 
 118   2.0000      -0.247125        -6.7246 
 119   0.0000      -0.043974        -1.1966 
 120   0.0000      -0.024906        -0.6777 
 121   0.0000      -0.017331        -0.4716 
 122   0.0000      -0.012958        -0.3526 
 123   0.0000      -0.011606        -0.3158 
 124   0.0000      -0.005762        -0.1568 
 125   0.0000       0.011931         0.3247 
 126   0.0000       0.033948         0.9238 
 127   0.0000       0.044172         1.2020 
 128   0.0000       0.055406         1.5077 
 129   0.0000       0.066676         1.8144 
 130   0.0000       0.071991         1.9590 
 131   0.0000       0.076204         2.0736 
 132   0.0000       0.079414         2.1610 
 133   0.0000       0.086044         2.3414 
 134   0.0000       0.091585         2.4922 
 135   0.0000       0.095059         2.5867 
 136   0.0000       0.096267         2.6196 
 137   0.0000       0.099723         2.7136 
 138   0.0000       0.100669         2.7393 
 139   0.0000       0.106102         2.8872 
 140   0.0000       0.107012         2.9119 
 141   0.0000       0.110091         2.9957 
 142   0.0000       0.112274         3.0551 
 143   0.0000       0.115031         3.1301 
 144   0.0000       0.119370         3.2482 
 145   0.0000       0.120781         3.2866 
 146   0.0000       0.122581         3.3356 
 147   0.0000       0.125126         3.4048 
 148   0.0000       0.127025         3.4565 
 149   0.0000       0.132262         3.5990 
 150   0.0000       0.134267         3.6536 
 151   0.0000       0.138288         3.7630 
 152   0.0000       0.140996         3.8367 
 153   0.0000       0.141571         3.8523 
 154   0.0000       0.143729         3.9111 
 155   0.0000       0.148277         4.0348 
 156   0.0000       0.152126         4.1396 
 157   0.0000       0.152751         4.1566 
 158   0.0000       0.156838         4.2678 
 159   0.0000       0.161597         4.3973 
 160   0.0000       0.165028         4.4906 
 161   0.0000       0.170774         4.6470 
 162   0.0000       0.171675         4.6715 
 163   0.0000       0.173599         4.7239 
 164   0.0000       0.175528         4.7764 
 165   0.0000       0.178708         4.8629 
 166   0.0000       0.179343         4.8802 
 167   0.0000       0.182961         4.9786 
 168   0.0000       0.186816         5.0835 
 169   0.0000       0.189081         5.1451 
 170   0.0000       0.190613         5.1868 
 171   0.0000       0.192178         5.2294 
 172   0.0000       0.194522         5.2932 
 173   0.0000       0.197643         5.3781 
 174   0.0000       0.199339         5.4243 
 175   0.0000       0.203059         5.5255 
 176   0.0000       0.206751         5.6260 
 177   0.0000       0.209046         5.6884 
 178   0.0000       0.214339         5.8325 
 179   0.0000       0.217463         5.9175 
 180   0.0000       0.221591         6.0298 
 181   0.0000       0.225400         6.1334 
 182   0.0000       0.229171         6.2361 
 183   0.0000       0.231696         6.3048 
 184   0.0000       0.234666         6.3856 
 185   0.0000       0.236341         6.4312 
 186   0.0000       0.238947         6.5021 
 187   0.0000       0.244242         6.6462 
 188   0.0000       0.245922         6.6919 
 189   0.0000       0.250055         6.8043 
 190   0.0000       0.253902         6.9090 
 191   0.0000       0.256510         6.9800 
 192   0.0000       0.260549         7.0899 
 193   0.0000       0.264700         7.2029 
 194   0.0000       0.268018         7.2932 
 195   0.0000       0.272382         7.4119 
 196   0.0000       0.274439         7.4679 
 197   0.0000       0.275871         7.5068 
 198   0.0000       0.278264         7.5719 
 199   0.0000       0.283446         7.7129 
 200   0.0000       0.284266         7.7353 
 201   0.0000       0.288680         7.8554 
 202   0.0000       0.292953         7.9717 
 203   0.0000       0.294111         8.0032 
 204   0.0000       0.296302         8.0628 
 205   0.0000       0.300691         8.1822 
 206   0.0000       0.302489         8.2311 
 207   0.0000       0.304253         8.2791 
 208   0.0000       0.308441         8.3931 
 209   0.0000       0.312608         8.5065 
 210   0.0000       0.316309         8.6072 
 211   0.0000       0.318852         8.6764 
 212   0.0000       0.319333         8.6895 
 213   0.0000       0.319978         8.7070 
 214   0.0000       0.328515         8.9394 
 215   0.0000       0.330078         8.9819 
 216   0.0000       0.332979         9.0608 
 217   0.0000       0.335257         9.1228 
 218   0.0000       0.339192         9.2299 
 219   0.0000       0.339988         9.2515 
 220   0.0000       0.346364         9.4250 
 221   0.0000       0.347775         9.4634 
 222   0.0000       0.350140         9.5278 
 223   0.0000       0.356309         9.6957 
 224   0.0000       0.359220         9.7749 
 225   0.0000       0.362211         9.8563 
 226   0.0000       0.366313         9.9679 
 227   0.0000       0.367723        10.0062 
 228   0.0000       0.372687        10.1413 
 229   0.0000       0.373418        10.1612 
 230   0.0000       0.376993        10.2585 
 231   0.0000       0.381561        10.3828 
 232   0.0000       0.383115        10.4251 
 233   0.0000       0.386948        10.5294 
 234   0.0000       0.389185        10.5902 
 235   0.0000       0.391492        10.6530 
 236   0.0000       0.396477        10.7887 
 237   0.0000       0.399629        10.8745 
 238   0.0000       0.403932        10.9916 
 239   0.0000       0.404701        11.0125 
 240   0.0000       0.407806        11.0970 
 241   0.0000       0.409826        11.1519 
 242   0.0000       0.410774        11.1777 
 243   0.0000       0.415018        11.2932 
 244   0.0000       0.419224        11.4077 
 245   0.0000       0.423546        11.5253 
 246   0.0000       0.427659        11.6372 
 247   0.0000       0.428224        11.6526 
 248   0.0000       0.430360        11.7107 
 249   0.0000       0.434157        11.8140 
 250   0.0000       0.435307        11.8453 
 251   0.0000       0.439677        11.9642 
 252   0.0000       0.441684        12.0188 
 253   0.0000       0.446973        12.1628 
 254   0.0000       0.448035        12.1917 
 255   0.0000       0.449784        12.2392 
 256   0.0000       0.451995        12.2994 
 257   0.0000       0.454446        12.3661 
 258   0.0000       0.456989        12.4353 
 259   0.0000       0.458625        12.4798 
 260   0.0000       0.460510        12.5311 
 261   0.0000       0.461393        12.5551 
 262   0.0000       0.463993        12.6259 
 263   0.0000       0.468635        12.7522 
 264   0.0000       0.471604        12.8330 
 265   0.0000       0.473278        12.8786 
 266   0.0000       0.475730        12.9453 
 267   0.0000       0.476896        12.9770 
 268   0.0000       0.478986        13.0339 
 269   0.0000       0.480603        13.0779 
 270   0.0000       0.485376        13.2077 
 271   0.0000       0.486148        13.2287 
 272   0.0000       0.489366        13.3163 
 273   0.0000       0.489973        13.3328 
 274   0.0000       0.491675        13.3792 
 275   0.0000       0.493064        13.4170 
 276   0.0000       0.494550        13.4574 
 277   0.0000       0.497119        13.5273 
 278   0.0000       0.500021        13.6063 
 279   0.0000       0.501522        13.6471 
 280   0.0000       0.504835        13.7373 
 281   0.0000       0.508133        13.8270 
 282   0.0000       0.508615        13.8401 
 283   0.0000       0.512738        13.9523 
 284   0.0000       0.513946        13.9852 
 285   0.0000       0.514669        14.0048 
 286   0.0000       0.519133        14.1263 
 287   0.0000       0.521898        14.2016 
 288   0.0000       0.523058        14.2331 
 289   0.0000       0.528744        14.3879 
 290   0.0000       0.529739        14.4149 
 291   0.0000       0.532911        14.5013 
 292   0.0000       0.538903        14.6643 
 293   0.0000       0.540912        14.7190 
 294   0.0000       0.542933        14.7740 
 295   0.0000       0.546975        14.8839 
 296   0.0000       0.550979        14.9929 
 297   0.0000       0.552299        15.0288 
 298   0.0000       0.557821        15.1791 
 299   0.0000       0.561249        15.2724 
 300   0.0000       0.564847        15.3703 
 301   0.0000       0.573294        15.6001 
 302   0.0000       0.576473        15.6866 
 303   0.0000       0.580559        15.7978 
 304   0.0000       0.584885        15.9155 
 305   0.0000       0.589413        16.0387 
 306   0.0000       0.591776        16.1030 
 307   0.0000       0.596871        16.2417 
 308   0.0000       0.598266        16.2796 
 309   0.0000       0.600291        16.3348 
 310   0.0000       0.606212        16.4959 
 311   0.0000       0.612226        16.6595 
 312   0.0000       0.618121        16.8199 
 313   0.0000       0.622993        16.9525 
 314   0.0000       0.626766        17.0552 
 315   0.0000       0.637628        17.3507 
 316   0.0000       0.641986        17.4693 
 317   0.0000       0.646119        17.5818 
 318   0.0000       0.649313        17.6687 
 319   0.0000       0.652700        17.7609 
 320   0.0000       0.656444        17.8628 
 321   0.0000       0.660500        17.9731 
 322   0.0000       0.668722        18.1968 
 323   0.0000       0.674285        18.3482 
 324   0.0000       0.675406        18.3787 
 325   0.0000       0.682923        18.5833 
 326   0.0000       0.685502        18.6534 
 327   0.0000       0.692256        18.8372 
 328   0.0000       0.695681        18.9304 
 329   0.0000       0.700124        19.0513 
 330   0.0000       0.701609        19.0918 
 331   0.0000       0.702791        19.1239 
 332   0.0000       0.709805        19.3148 
 333   0.0000       0.711426        19.3589 
 334   0.0000       0.714382        19.4393 
 335   0.0000       0.715696        19.4751 
 336   0.0000       0.716921        19.5084 
 337   0.0000       0.722528        19.6610 
 338   0.0000       0.727348        19.7921 
 339   0.0000       0.731590        19.9076 
 340   0.0000       0.733700        19.9650 
 341   0.0000       0.737572        20.0703 
 342   0.0000       0.741888        20.1878 
 343   0.0000       0.749043        20.3825 
 344   0.0000       0.752169        20.4676 
 345   0.0000       0.757681        20.6176 
 346   0.0000       0.764131        20.7931 
 347   0.0000       0.764715        20.8089 
 348   0.0000       0.774568        21.0771 
 349   0.0000       0.776934        21.1414 
 350   0.0000       0.781647        21.2697 
 351   0.0000       0.783236        21.3129 
 352   0.0000       0.789825        21.4922 
 353   0.0000       0.790651        21.5147 
 354   0.0000       0.798821        21.7370 
 355   0.0000       0.804382        21.8884 
 356   0.0000       0.808299        21.9949 
 357   0.0000       0.811913        22.0933 
 358   0.0000       0.815474        22.1902 
 359   0.0000       0.821173        22.3452 
 360   0.0000       0.824022        22.4228 
 361   0.0000       0.824960        22.4483 
 362   0.0000       0.832692        22.6587 
 363   0.0000       0.835778        22.7427 
 364   0.0000       0.840630        22.8747 
 365   0.0000       0.842798        22.9337 
 366   0.0000       0.846496        23.0343 
 367   0.0000       0.850247        23.1364 
 368   0.0000       0.853737        23.2314 
 369   0.0000       0.861617        23.4458 
 370   0.0000       0.863833        23.5061 
 371   0.0000       0.871009        23.7014 
 372   0.0000       0.873201        23.7610 
 373   0.0000       0.881803        23.9951 
 374   0.0000       0.883528        24.0420 
 375   0.0000       0.886743        24.1295 
 376   0.0000       0.891547        24.2602 
 377   0.0000       0.895465        24.3668 
 378   0.0000       0.900904        24.5149 
 379   0.0000       0.907073        24.6827 
 380   0.0000       0.908480        24.7210 
 381   0.0000       0.915045        24.8996 
 382   0.0000       0.917552        24.9679 
 383   0.0000       0.921626        25.0787 
 384   0.0000       0.922775        25.1100 
 385   0.0000       0.927717        25.2445 
 386   0.0000       0.931674        25.3521 
 387   0.0000       0.934558        25.4306 
 388   0.0000       0.936804        25.4917 
 389   0.0000       0.943801        25.6821 
 390   0.0000       0.945288        25.7226 
 391   0.0000       0.959134        26.0994 
 392   0.0000       0.964417        26.2431 
 393   0.0000       0.967274        26.3209 
 394   0.0000       0.972621        26.4664 
 395   0.0000       0.977206        26.5911 
 396   0.0000       0.978840        26.6356 
 397   0.0000       0.991945        26.9922 
 398   0.0000       0.995572        27.0909 
 399   0.0000       0.998465        27.1696 
 400   0.0000       1.003446        27.3052 
 401   0.0000       1.008801        27.4509 
 402   0.0000       1.014545        27.6072 
 403   0.0000       1.018112        27.7042 
 404   0.0000       1.021874        27.8066 
 405   0.0000       1.027543        27.9609 
 406   0.0000       1.029225        28.0066 
 407   0.0000       1.036437        28.2029 
 408   0.0000       1.040230        28.3061 
 409   0.0000       1.044638        28.4260 
 410   0.0000       1.049862        28.5682 
 411   0.0000       1.060553        28.8591 
 412   0.0000       1.063576        28.9414 
 413   0.0000       1.066472        29.0202 
 414   0.0000       1.074070        29.2269 
 415   0.0000       1.080280        29.3959 
 416   0.0000       1.084601        29.5135 
 417   0.0000       1.088581        29.6218 
 418   0.0000       1.093951        29.7679 
 419   0.0000       1.096809        29.8457 
 420   0.0000       1.101196        29.9651 
 421   0.0000       1.105253        30.0755 
 422   0.0000       1.116910        30.3927 
 423   0.0000       1.120741        30.4969 
 424   0.0000       1.123651        30.5761 
 425   0.0000       1.127893        30.6915 
 426   0.0000       1.132042        30.8044 
 427   0.0000       1.133898        30.8549 
 428   0.0000       1.137918        30.9643 
 429   0.0000       1.143029        31.1034 
 430   0.0000       1.144974        31.1563 
 431   0.0000       1.148864        31.2622 
 432   0.0000       1.150350        31.3026 
 433   0.0000       1.158589        31.5268 
 434   0.0000       1.164661        31.6920 
 435   0.0000       1.171505        31.8783 
 436   0.0000       1.172749        31.9121 
 437   0.0000       1.179199        32.0876 
 438   0.0000       1.182100        32.1666 
 439   0.0000       1.188374        32.3373 
 440   0.0000       1.190635        32.3988 
 441   0.0000       1.194576        32.5061 
 442   0.0000       1.200754        32.6742 
 443   0.0000       1.203656        32.7532 
 444   0.0000       1.207298        32.8522 
 445   0.0000       1.210666        32.9439 
 446   0.0000       1.220216        33.2038 
 447   0.0000       1.223220        33.2855 
 448   0.0000       1.227333        33.3974 
 449   0.0000       1.231156        33.5014 
 450   0.0000       1.236001        33.6333 
 451   0.0000       1.244662        33.8690 
 452   0.0000       1.245494        33.8916 
 453   0.0000       1.251145        34.0454 
 454   0.0000       1.255220        34.1563 
 455   0.0000       1.260359        34.2961 
 456   0.0000       1.264781        34.4164 
 457   0.0000       1.268426        34.5156 
 458   0.0000       1.271818        34.6079 
 459   0.0000       1.274416        34.6786 
 460   0.0000       1.280064        34.8323 
 461   0.0000       1.283928        34.9375 
 462   0.0000       1.290600        35.1190 
 463   0.0000       1.293392        35.1950 
 464   0.0000       1.298588        35.3364 
 465   0.0000       1.303078        35.4586 
 466   0.0000       1.313530        35.7430 
 467   0.0000       1.322105        35.9763 
 468   0.0000       1.325353        36.0647 
 469   0.0000       1.329921        36.1890 
 470   0.0000       1.332423        36.2571 
 471   0.0000       1.336839        36.3772 
 472   0.0000       1.341180        36.4954 
 473   0.0000       1.350911        36.7602 
 474   0.0000       1.355857        36.8948 
 475   0.0000       1.357914        36.9507 
 476   0.0000       1.362622        37.0788 
 477   0.0000       1.370456        37.2920 
 478   0.0000       1.374748        37.4088 
 479   0.0000       1.382970        37.6325 
 480   0.0000       1.386234        37.7213 
 481   0.0000       1.393204        37.9110 
 482   0.0000       1.404609        38.2213 
 483   0.0000       1.415208        38.5098 
 484   0.0000       1.421743        38.6876 
 485   0.0000       1.427709        38.8499 
 486   0.0000       1.433647        39.0115 
 487   0.0000       1.436299        39.0837 
 488   0.0000       1.439654        39.1750 
 489   0.0000       1.449617        39.4461 
 490   0.0000       1.452636        39.5282 
 491   0.0000       1.455250        39.5994 
 492   0.0000       1.461906        39.7805 
 493   0.0000       1.465185        39.8697 
 494   0.0000       1.469006        39.9737 
 495   0.0000       1.478968        40.2448 
 496   0.0000       1.481794        40.3217 
 497   0.0000       1.492005        40.5995 
 498   0.0000       1.498169        40.7672 
 499   0.0000       1.500585        40.8330 
 500   0.0000       1.501443        40.8563 
 501   0.0000       1.506113        40.9834 
 502   0.0000       1.515850        41.2484 
 503   0.0000       1.522598        41.4320 
 504   0.0000       1.525130        41.5009 
 505   0.0000       1.528207        41.5846 
 506   0.0000       1.535155        41.7737 
 507   0.0000       1.541110        41.9357 
 508   0.0000       1.546479        42.0818 
 509   0.0000       1.549612        42.1671 
 510   0.0000       1.553127        42.2627 
 511   0.0000       1.559789        42.4440 
 512   0.0000       1.564316        42.5672 
 513   0.0000       1.568539        42.6821 
 514   0.0000       1.574141        42.8346 
 515   0.0000       1.578130        42.9431 
 516   0.0000       1.583097        43.0783 
 517   0.0000       1.584624        43.1198 
 518   0.0000       1.593743        43.3679 
 519   0.0000       1.595127        43.4056 
 520   0.0000       1.597599        43.4729 
 521   0.0000       1.604119        43.6503 
 522   0.0000       1.608655        43.7737 
 523   0.0000       1.611285        43.8453 
 524   0.0000       1.617390        44.0114 
 525   0.0000       1.619640        44.0726 
 526   0.0000       1.620273        44.0899 
 527   0.0000       1.622424        44.1484 
 528   0.0000       1.625375        44.2287 
 529   0.0000       1.632050        44.4103 
 530   0.0000       1.635129        44.4941 
 531   0.0000       1.641449        44.6661 
 532   0.0000       1.644320        44.7442 
 533   0.0000       1.645620        44.7796 
 534   0.0000       1.649440        44.8835 
 535   0.0000       1.654280        45.0152 
 536   0.0000       1.657257        45.0963 
 537   0.0000       1.657756        45.1098 
 538   0.0000       1.661198        45.2035 
 539   0.0000       1.665360        45.3168 
 540   0.0000       1.669202        45.4213 
 541   0.0000       1.672515        45.5114 
 542   0.0000       1.673752        45.5451 
 543   0.0000       1.683418        45.8081 
 544   0.0000       1.685886        45.8753 
 545   0.0000       1.690728        46.0070 
 546   0.0000       1.694826        46.1186 
 547   0.0000       1.698479        46.2180 
 548   0.0000       1.702541        46.3285 
 549   0.0000       1.705442        46.4074 
 550   0.0000       1.710467        46.5442 
 551   0.0000       1.712006        46.5861 
 552   0.0000       1.716012        46.6951 
 553   0.0000       1.718984        46.7759 
 554   0.0000       1.721399        46.8417 
 555   0.0000       1.726837        46.9896 
 556   0.0000       1.730351        47.0853 
 557   0.0000       1.733079        47.1595 
 558   0.0000       1.735273        47.2192 
 559   0.0000       1.738174        47.2981 
 560   0.0000       1.741473        47.3879 
 561   0.0000       1.752222        47.6804 
 562   0.0000       1.754306        47.7371 
 563   0.0000       1.757012        47.8107 
 564   0.0000       1.763734        47.9936 
 565   0.0000       1.768738        48.1298 
 566   0.0000       1.774853        48.2962 
 567   0.0000       1.776872        48.3511 
 568   0.0000       1.781136        48.4672 
 569   0.0000       1.786813        48.6217 
 570   0.0000       1.797222        48.9049 
 571   0.0000       1.800948        49.0063 
 572   0.0000       1.806629        49.1609 
 573   0.0000       1.816053        49.4173 
 574   0.0000       1.816881        49.4399 
 575   0.0000       1.825668        49.6790 
 576   0.0000       1.835329        49.9418 
 577   0.0000       1.846447        50.2444 
 578   0.0000       1.849830        50.3364 
 579   0.0000       1.857687        50.5502 
 580   0.0000       1.861610        50.6570 
 581   0.0000       1.867551        50.8186 
 582   0.0000       1.869342        50.8674 
 583   0.0000       1.877406        51.0868 
 584   0.0000       1.884445        51.2784 
 585   0.0000       1.889823        51.4247 
 586   0.0000       1.895432        51.5773 
 587   0.0000       1.901523        51.7431 
 588   0.0000       1.907509        51.9060 
 589   0.0000       1.914856        52.1059 
 590   0.0000       1.916691        52.1558 
 591   0.0000       1.925041        52.3830 
 592   0.0000       1.927295        52.4444 
 593   0.0000       1.931882        52.5692 
 594   0.0000       1.943360        52.8815 
 595   0.0000       1.948087        53.0102 
 596   0.0000       1.953753        53.1643 
 597   0.0000       1.958599        53.2962 
 598   0.0000       1.966037        53.4986 
 599   0.0000       1.974754        53.7358 
 600   0.0000       1.980649        53.8962 
 601   0.0000       1.983228        53.9664 
 602   0.0000       1.987013        54.0694 
 603   0.0000       1.997048        54.3424 
 604   0.0000       2.002278        54.4848 
 605   0.0000       2.008291        54.6484 
 606   0.0000       2.011174        54.7268 
 607   0.0000       2.017608        54.9019 
 608   0.0000       2.022589        55.0374 
 609   0.0000       2.023914        55.0735 
 610   0.0000       2.029992        55.2389 
 611   0.0000       2.036980        55.4291 
 612   0.0000       2.044666        55.6382 
 613   0.0000       2.054748        55.9125 
 614   0.0000       2.055817        55.9416 
 615   0.0000       2.058762        56.0218 
 616   0.0000       2.065179        56.1964 
 617   0.0000       2.069209        56.3061 
 618   0.0000       2.082019        56.6546 
 619   0.0000       2.085152        56.7399 
 620   0.0000       2.095764        57.0286 
 621   0.0000       2.096180        57.0400 
 622   0.0000       2.104029        57.2535 
 623   0.0000       2.108351        57.3712 
 624   0.0000       2.111625        57.4602 
 625   0.0000       2.120786        57.7095 
 626   0.0000       2.126839        57.8742 
 627   0.0000       2.129505        57.9468 
 628   0.0000       2.133224        58.0480 
 629   0.0000       2.141316        58.2682 
 630   0.0000       2.146349        58.4051 
 631   0.0000       2.152144        58.5628 
 632   0.0000       2.160028        58.7774 
 633   0.0000       2.161022        58.8044 
 634   0.0000       2.168924        59.0194 
 635   0.0000       2.173392        59.1410 
 636   0.0000       2.179577        59.3093 
 637   0.0000       2.181927        59.3733 
 638   0.0000       2.195870        59.7526 
 639   0.0000       2.199342        59.8471 
 640   0.0000       2.203165        59.9512 
 641   0.0000       2.205341        60.0104 
 642   0.0000       2.213854        60.2420 
 643   0.0000       2.216995        60.3275 
 644   0.0000       2.217321        60.3364 
 645   0.0000       2.222497        60.4772 
 646   0.0000       2.231716        60.7281 
 647   0.0000       2.239265        60.9335 
 648   0.0000       2.242084        61.0102 
 649   0.0000       2.248720        61.1908 
 650   0.0000       2.257513        61.4300 
 651   0.0000       2.257956        61.4421 
 652   0.0000       2.265327        61.6427 
 653   0.0000       2.273634        61.8687 
 654   0.0000       2.279334        62.0238 
 655   0.0000       2.287134        62.2361 
 656   0.0000       2.293355        62.4054 
 657   0.0000       2.296297        62.4854 
 658   0.0000       2.298432        62.5435 
 659   0.0000       2.307135        62.7803 
 660   0.0000       2.309050        62.8325 
 661   0.0000       2.313431        62.9517 
 662   0.0000       2.320338        63.1396 
 663   0.0000       2.320789        63.1519 
 664   0.0000       2.324768        63.2601 
 665   0.0000       2.333373        63.4943 
 666   0.0000       2.336516        63.5798 
 667   0.0000       2.342508        63.7429 
 668   0.0000       2.352180        64.0061 
 669   0.0000       2.358726        64.1842 
 670   0.0000       2.366839        64.4050 
 671   0.0000       2.369214        64.4696 
 672   0.0000       2.376519        64.6684 
 673   0.0000       2.378291        64.7166 
 674   0.0000       2.385861        64.9226 
 675   0.0000       2.390396        65.0460 
 676   0.0000       2.396074        65.2005 
 677   0.0000       2.402413        65.3730 
 678   0.0000       2.409548        65.5671 
 679   0.0000       2.412116        65.6370 
 680   0.0000       2.412892        65.6581 
 681   0.0000       2.428141        66.0731 
 682   0.0000       2.431098        66.1535 
 683   0.0000       2.437612        66.3308 
 684   0.0000       2.440521        66.4099 
 685   0.0000       2.445262        66.5390 
 686   0.0000       2.457384        66.8688 
 687   0.0000       2.464099        67.0515 
 688   0.0000       2.467358        67.1402 
 689   0.0000       2.473351        67.3033 
 690   0.0000       2.480235        67.4906 
 691   0.0000       2.482457        67.5511 
 692   0.0000       2.488619        67.7188 
 693   0.0000       2.498439        67.9860 
 694   0.0000       2.502313        68.0914 
 695   0.0000       2.510752        68.3210 
 696   0.0000       2.515909        68.4614 
 697   0.0000       2.519755        68.5660 
 698   0.0000       2.521668        68.6181 
 699   0.0000       2.527494        68.7766 
 700   0.0000       2.530572        68.8604 
 701   0.0000       2.537890        69.0595 
 702   0.0000       2.545879        69.2769 
 703   0.0000       2.546907        69.3049 
 704   0.0000       2.553378        69.4810 
 705   0.0000       2.557392        69.5902 
 706   0.0000       2.560548        69.6760 
 707   0.0000       2.564260        69.7771 
 708   0.0000       2.569221        69.9121 
 709   0.0000       2.578681        70.1695 
 710   0.0000       2.581174        70.2373 
 711   0.0000       2.583425        70.2986 
 712   0.0000       2.587369        70.4059 
 713   0.0000       2.595212        70.6193 
 714   0.0000       2.603488        70.8445 
 715   0.0000       2.609202        71.0000 
 716   0.0000       2.611220        71.0549 
 717   0.0000       2.613617        71.1201 
 718   0.0000       2.618502        71.2531 
 719   0.0000       2.622743        71.3685 
 720   0.0000       2.626270        71.4644 
 721   0.0000       2.629353        71.5483 
 722   0.0000       2.631048        71.5944 
 723   0.0000       2.636844        71.7522 
 724   0.0000       2.638307        71.7920 
 725   0.0000       2.644086        71.9492 
 726   0.0000       2.647711        72.0479 
 727   0.0000       2.652328        72.1735 
 728   0.0000       2.656118        72.2766 
 729   0.0000       2.660940        72.4079 
 730   0.0000       2.667797        72.5944 
 731   0.0000       2.673467        72.7487 
 732   0.0000       2.675445        72.8026 
 733   0.0000       2.680629        72.9436 
 734   0.0000       2.683738        73.0282 
 735   0.0000       2.686374        73.0999 
 736   0.0000       2.690981        73.2253 
 737   0.0000       2.693184        73.2853 
 738   0.0000       2.695644        73.3522 
 739   0.0000       2.699358        73.4533 
 740   0.0000       2.701637        73.5153 
 741   0.0000       2.706440        73.6460 
 742   0.0000       2.707322        73.6700 
 743   0.0000       2.712325        73.8061 
 744   0.0000       2.714919        73.8767 
 745   0.0000       2.721316        74.0508 
 746   0.0000       2.723034        74.0975 
 747   0.0000       2.727020        74.2060 
 748   0.0000       2.729184        74.2649 
 749   0.0000       2.733935        74.3941 
 750   0.0000       2.736131        74.4539 
 751   0.0000       2.741126        74.5898 
 752   0.0000       2.743666        74.6590 
 753   0.0000       2.746034        74.7234 
 754   0.0000       2.746947        74.7482 
 755   0.0000       2.750438        74.8432 
 756   0.0000       2.759843        75.0991 
 757   0.0000       2.763882        75.2091 
 758   0.0000       2.766147        75.2707 
 759   0.0000       2.770403        75.3865 
 760   0.0000       2.773350        75.4667 
 761   0.0000       2.778136        75.5969 
 762   0.0000       2.783506        75.7430 
 763   0.0000       2.787162        75.8425 
 764   0.0000       2.792009        75.9744 
 765   0.0000       2.798193        76.1427 
 766   0.0000       2.805099        76.3306 
 767   0.0000       2.806660        76.3731 
 768   0.0000       2.811910        76.5160 
 769   0.0000       2.814909        76.5976 
 770   0.0000       2.818552        76.6967 
 771   0.0000       2.826601        76.9157 
 772   0.0000       2.828454        76.9662 
 773   0.0000       2.833318        77.0985 
 774   0.0000       2.840145        77.2843 
 775   0.0000       2.841780        77.3288 
 776   0.0000       2.846994        77.4706 
 777   0.0000       2.850597        77.5687 
 778   0.0000       2.855229        77.6947 
 779   0.0000       2.866739        78.0079 
 780   0.0000       2.867363        78.0249 
 781   0.0000       2.870012        78.0970 
 782   0.0000       2.872263        78.1583 
 783   0.0000       2.879008        78.3418 
 784   0.0000       2.879830        78.3642 
 785   0.0000       2.884469        78.4904 
 786   0.0000       2.887744        78.5795 
 787   0.0000       2.895293        78.7849 
 788   0.0000       2.896147        78.8082 
 789   0.0000       2.902672        78.9857 
 790   0.0000       2.903454        79.0070 
 791   0.0000       2.904017        79.0223 
 792   0.0000       2.911576        79.2280 
 793   0.0000       2.914948        79.3198 
 794   0.0000       2.916934        79.3738 
 795   0.0000       2.928576        79.6906 
 796   0.0000       2.929113        79.7052 
 797   0.0000       2.934210        79.8439 
 798   0.0000       2.938509        79.9609 
 799   0.0000       2.942253        80.0628 
 800   0.0000       2.949263        80.2535 
 801   0.0000       2.953755        80.3758 
 802   0.0000       2.961511        80.5868 
 803   0.0000       2.965161        80.6861 
 804   0.0000       2.973969        80.9258 
 805   0.0000       2.978970        81.0619 
 806   0.0000       2.984900        81.2233 
 807   0.0000       2.992057        81.4180 
 808   0.0000       2.998198        81.5851 
 809   0.0000       3.004123        81.7463 
 810   0.0000       3.009599        81.8954 
 811   0.0000       3.013887        82.0120 
 812   0.0000       3.017637        82.1141 
 813   0.0000       3.028212        82.4018 
 814   0.0000       3.028847        82.4191 
 815   0.0000       3.042082        82.7793 
 816   0.0000       3.047765        82.9339 
 817   0.0000       3.055036        83.1318 
 818   0.0000       3.058773        83.2334 
 819   0.0000       3.065318        83.4116 
 820   0.0000       3.071101        83.5689 
 821   0.0000       3.075567        83.6904 
 822   0.0000       3.076575        83.7179 
 823   0.0000       3.087334        84.0106 
 824   0.0000       3.092898        84.1620 
 825   0.0000       3.101346        84.3919 
 826   0.0000       3.105871        84.5151 
 827   0.0000       3.110890        84.6516 
 828   0.0000       3.112677        84.7003 
 829   0.0000       3.120199        84.9049 
 830   0.0000       3.125045        85.0368 
 831   0.0000       3.131299        85.2070 
 832   0.0000       3.135933        85.3331 
 833   0.0000       3.141061        85.4726 
 834   0.0000       3.147817        85.6565 
 835   0.0000       3.151202        85.7486 
 836   0.0000       3.154400        85.8356 
 837   0.0000       3.158416        85.9449 
 838   0.0000       3.161904        86.0398 
 839   0.0000       3.165236        86.1305 
 840   0.0000       3.167209        86.1841 
 841   0.0000       3.176690        86.4421 
 842   0.0000       3.180345        86.5416 
 843   0.0000       3.183728        86.6337 
 844   0.0000       3.186206        86.7011 
 845   0.0000       3.189168        86.7817 
 846   0.0000       3.193373        86.8961 
 847   0.0000       3.194782        86.9344 
 848   0.0000       3.196459        86.9801 
 849   0.0000       3.203791        87.1796 
 850   0.0000       3.206642        87.2572 
 851   0.0000       3.215044        87.4858 
 852   0.0000       3.217072        87.5410 
 853   0.0000       3.218486        87.5795 
 854   0.0000       3.220834        87.6434 
 855   0.0000       3.223766        87.7231 
 856   0.0000       3.228793        87.8599 
 857   0.0000       3.236569        88.0715 
 858   0.0000       3.237668        88.1014 
 859   0.0000       3.243007        88.2467 
 860   0.0000       3.247984        88.3821 
 861   0.0000       3.250778        88.4582 
 862   0.0000       3.254353        88.5555 
 863   0.0000       3.258175        88.6595 
 864   0.0000       3.261446        88.7485 
 865   0.0000       3.264951        88.8438 
 866   0.0000       3.271726        89.0282 
 867   0.0000       3.272785        89.0570 
 868   0.0000       3.277455        89.1841 
 869   0.0000       3.282003        89.3078 
 870   0.0000       3.287901        89.4683 
 871   0.0000       3.290462        89.5380 
 872   0.0000       3.291429        89.5643 
 873   0.0000       3.295354        89.6711 
 874   0.0000       3.302543        89.8668 
 875   0.0000       3.306125        89.9642 
 876   0.0000       3.314765        90.1993 
 877   0.0000       3.316410        90.2441 
 878   0.0000       3.320782        90.3631 
 879   0.0000       3.323610        90.4400 
 880   0.0000       3.330558        90.6291 
 881   0.0000       3.334854        90.7460 
 882   0.0000       3.336345        90.7866 
 883   0.0000       3.343144        90.9716 
 884   0.0000       3.346030        91.0501 
 885   0.0000       3.349912        91.1557 
 886   0.0000       3.351479        91.1984 
 887   0.0000       3.353471        91.2526 
 888   0.0000       3.358802        91.3976 
 889   0.0000       3.359965        91.4293 
 890   0.0000       3.361076        91.4595 
 891   0.0000       3.370070        91.7043 
 892   0.0000       3.373906        91.8087 
 893   0.0000       3.376510        91.8795 
 894   0.0000       3.379530        91.9617 
 895   0.0000       3.381329        92.0107 
 896   0.0000       3.381755        92.0222 
 897   0.0000       3.386800        92.1595 
 898   0.0000       3.387214        92.1708 
 899   0.0000       3.389499        92.2330 
 900   0.0000       3.394408        92.3665 
 901   0.0000       3.398073        92.4663 
 902   0.0000       3.398818        92.4865 
 903   0.0000       3.403112        92.6034 
 904   0.0000       3.404890        92.6518 
 905   0.0000       3.410254        92.7977 
 906   0.0000       3.413545        92.8873 
 907   0.0000       3.416085        92.9564 
 908   0.0000       3.418846        93.0315 
 909   0.0000       3.421218        93.0961 
 910   0.0000       3.427355        93.2631 
 911   0.0000       3.434937        93.4694 
 912   0.0000       3.440774        93.6282 
 913   0.0000       3.447386        93.8082 
 914   0.0000       3.452193        93.9389 
 915   0.0000       3.454121        93.9914 
 916   0.0000       3.457334        94.0788 
 917   0.0000       3.463033        94.2339 
 918   0.0000       3.463889        94.2572 
 919   0.0000       3.467720        94.3615 
 920   0.0000       3.470435        94.4353 
 921   0.0000       3.476462        94.5993 
 922   0.0000       3.479235        94.6748 
 923   0.0000       3.487213        94.8919 
 924   0.0000       3.491496        95.0084 
 925   0.0000       3.495319        95.1125 
 926   0.0000       3.501859        95.2904 
 927   0.0000       3.505008        95.3761 
 928   0.0000       3.510208        95.5176 
 929   0.0000       3.515541        95.6627 
 930   0.0000       3.517043        95.7036 
 931   0.0000       3.522902        95.8630 
 932   0.0000       3.527805        95.9965 
 933   0.0000       3.531307        96.0918 
 934   0.0000       3.536357        96.2292 
 935   0.0000       3.537255        96.2536 
 936   0.0000       3.543663        96.4280 
 937   0.0000       3.545536        96.4789 
 938   0.0000       3.549457        96.5856 
 939   0.0000       3.555282        96.7441 
 940   0.0000       3.558439        96.8301 
 941   0.0000       3.563364        96.9641 
 942   0.0000       3.572268        97.2064 
 943   0.0000       3.573571        97.2418 
 944   0.0000       3.578257        97.3693 
 945   0.0000       3.583870        97.5221 
 946   0.0000       3.589119        97.6649 
 947   0.0000       3.593407        97.7816 
 948   0.0000       3.603516        98.0567 
 949   0.0000       3.607503        98.1651 
 950   0.0000       3.617884        98.4476 
 951   0.0000       3.622884        98.5837 
 952   0.0000       3.625857        98.6646 
 953   0.0000       3.631000        98.8045 
 954   0.0000       3.636615        98.9573 
 955   0.0000       3.645032        99.1864 
 956   0.0000       3.645396        99.1963 
 957   0.0000       3.649679        99.3128 
 958   0.0000       3.654504        99.4441 
 959   0.0000       3.661224        99.6270 
 960   0.0000       3.663374        99.6855 
 961   0.0000       3.670521        99.8799 
 962   0.0000       3.683196       100.2249 
 963   0.0000       3.691411       100.4484 
 964   0.0000       3.702453       100.7489 
 965   0.0000       3.713087       101.0382 
 966   0.0000       3.716295       101.1255 
 967   0.0000       3.720111       101.2294 
 968   0.0000       3.722632       101.2980 
 969   0.0000       3.725610       101.3790 
 970   0.0000       3.728799       101.4658 
 971   0.0000       3.731987       101.5525 
 972   0.0000       3.744409       101.8906 
 973   0.0000       3.748224       101.9943 
 974   0.0000       3.752590       102.1132 
 975   0.0000       3.757163       102.2376 
 976   0.0000       3.771776       102.6353 
 977   0.0000       3.776737       102.7702 
 978   0.0000       3.777435       102.7892 
 979   0.0000       3.785421       103.0065 
 980   0.0000       3.793248       103.2195 
 981   0.0000       3.808438       103.6329 
 982   0.0000       3.812238       103.7363 
 983   0.0000       3.816465       103.8513 
 984   0.0000       3.825714       104.1030 
 985   0.0000       3.836866       104.4064 
 986   0.0000       3.851800       104.8128 
 987   0.0000       3.858945       105.0072 
 988   0.0000       3.865062       105.1737 
 989   0.0000       3.870871       105.3318 
 990   0.0000       3.887980       105.7973 
 991   0.0000       3.900021       106.1250 
 992   0.0000       3.904159       106.2376 
 993   0.0000       3.919047       106.6427 
 994   0.0000       3.921433       106.7076 
 995   0.0000       3.929014       106.9139 
 996   0.0000       3.937487       107.1445 
 997   0.0000       3.950905       107.5096 
 998   0.0000       3.962899       107.8360 
 999   0.0000       3.968701       107.9938 
 1000   0.0000       3.973825       108.1333 
 1001   0.0000       3.981013       108.3289 
 1002   0.0000       3.990970       108.5998 
 1003   0.0000       3.999823       108.8407 
 1004   0.0000       4.004734       108.9744 
 1005   0.0000       4.011836       109.1676 
 1006   0.0000       4.017431       109.3199 
 1007   0.0000       4.025917       109.5508 
 1008   0.0000       4.039117       109.9100 
 1009   0.0000       4.044385       110.0533 
 1010   0.0000       4.061629       110.5225 
 1011   0.0000       4.072579       110.8205 
 1012   0.0000       4.075437       110.8983 
 1013   0.0000       4.076847       110.9367 
 1014   0.0000       4.084093       111.1338 
 1015   0.0000       4.090144       111.2985 
 1016   0.0000       4.099365       111.5494 
 1017   0.0000       4.111032       111.8669 
 1018   0.0000       4.116399       112.0129 
 1019   0.0000       4.121935       112.1635 
 1020   0.0000       4.125202       112.2524 
 1021   0.0000       4.133549       112.4796 
 1022   0.0000       4.140149       112.6592 
 1023   0.0000       4.145213       112.7970 
 1024   0.0000       4.149394       112.9108 
 1025   0.0000       4.152671       112.9999 
 1026   0.0000       4.159224       113.1782 
 1027   0.0000       4.162675       113.2721 
 1028   0.0000       4.173462       113.5657 
 1029   0.0000       4.174289       113.5882 
 1030   0.0000       4.183922       113.8503 
 1031   0.0000       4.187948       113.9599 
 1032   0.0000       4.193603       114.1137 
 1033   0.0000       4.203180       114.3743 
 1034   0.0000       4.204937       114.4221 
 1035   0.0000       4.210786       114.5813 
 1036   0.0000       4.218606       114.7941 
 1037   0.0000       4.226315       115.0039 
 1038   0.0000       4.227304       115.0308 
 1039   0.0000       4.230834       115.1269 
 1040   0.0000       4.235275       115.2477 
 1041   0.0000       4.237643       115.3121 
 1042   0.0000       4.242625       115.4477 
 1043   0.0000       4.244361       115.4949 
 1044   0.0000       4.249090       115.6236 
 1045   0.0000       4.251476       115.6885 
 1046   0.0000       4.258988       115.8930 
 1047   0.0000       4.266144       116.0877 
 1048   0.0000       4.271889       116.2440 
 1049   0.0000       4.276227       116.3621 
 1050   0.0000       4.283032       116.5472 
 1051   0.0000       4.289977       116.7362 
 1052   0.0000       4.300903       117.0335 
 1053   0.0000       4.310565       117.2964 
 1054   0.0000       4.315275       117.4246 
 1055   0.0000       4.322271       117.6150 
 1056   0.0000       4.328427       117.7825 
 1057   0.0000       4.334428       117.9458 
 1058   0.0000       4.342374       118.1620 
 1059   0.0000       4.347141       118.2917 
 1060   0.0000       4.356839       118.5556 
 1061   0.0000       4.362697       118.7150 
 1062   0.0000       4.368473       118.8722 
 1063   0.0000       4.370395       118.9245 
 1064   0.0000       4.379500       119.1723 
 1065   0.0000       4.382674       119.2586 
 1066   0.0000       4.392057       119.5139 
 1067   0.0000       4.405767       119.8870 
 1068   0.0000       4.408849       119.9709 
 1069   0.0000       4.430485       120.5596 
 1070   0.0000       4.436423       120.7212 
 1071   0.0000       4.439647       120.8089 
 1072   0.0000       4.442538       120.8876 
 1073   0.0000       4.456288       121.2618 
 1074   0.0000       4.462388       121.4278 
 1075   0.0000       4.466795       121.5477 
 1076   0.0000       4.476658       121.8161 
 1077   0.0000       4.482534       121.9759 
 1078   0.0000       4.489700       122.1709 
 1079   0.0000       4.496412       122.3536 
 1080   0.0000       4.499358       122.4338 
 1081   0.0000       4.513897       122.8294 
 1082   0.0000       4.524941       123.1299 
 1083   0.0000       4.527372       123.1961 
 1084   0.0000       4.548133       123.7610 
 1085   0.0000       4.553811       123.9155 
 1086   0.0000       4.575620       124.5090 
 1087   0.0000       4.590377       124.9105 
 1088   0.0000       4.610378       125.4548 
 1089   0.0000       4.615457       125.5930 
 1090   0.0000       4.620301       125.7248 
 1091   0.0000       4.625091       125.8551 
 1092   0.0000       4.645790       126.4184 
 1093   0.0000       4.658937       126.7761 
 1094   0.0000       4.669110       127.0529 
 1095   0.0000       4.676153       127.2446 
 1096   0.0000       4.682637       127.4210 
 1097   0.0000       4.694768       127.7511 
 1098   0.0000       4.697020       127.8124 
 1099   0.0000       4.711195       128.1981 
 1100   0.0000       4.725222       128.5798 
 1101   0.0000       4.732654       128.7821 
 1102   0.0000       4.739877       128.9786 
 1103   0.0000       4.753297       129.3438 
 1104   0.0000       4.759961       129.5251 
 1105   0.0000       4.767019       129.7172 
 1106   0.0000       4.777795       130.0104 
 1107   0.0000       4.781198       130.1030 
 1108   0.0000       4.798192       130.5654 
 1109   0.0000       4.819035       131.1326 
 1110   0.0000       4.835273       131.5745 
 1111   0.0000       4.848816       131.9430 
 1112   0.0000       4.863602       132.3453 
 1113   0.0000       4.869938       132.5178 
 1114   0.0000       4.883613       132.8899 
 1115   0.0000       4.893650       133.1630 
 1116   0.0000       4.907122       133.5296 
 1117   0.0000       4.907918       133.5512 
 1118   0.0000       4.921883       133.9313 
 1119   0.0000       4.937683       134.3612 
 1120   0.0000       4.950610       134.7129 
 1121   0.0000       4.959045       134.9425 
 1122   0.0000       4.971384       135.2782 
 1123   0.0000       4.977810       135.4531 
 1124   0.0000       4.992723       135.8589 
 1125   0.0000       5.004605       136.1822 
 1126   0.0000       5.048011       137.3634 
 1127   0.0000       5.070732       137.9816 
 1128   0.0000       5.075392       138.1084 
 1129   0.0000       5.082197       138.2936 
 1130   0.0000       5.105342       138.9234 
 1131   0.0000       5.116555       139.2285 
 1132   0.0000       5.125015       139.4588 
 1133   0.0000       5.145233       140.0089 
 1134   0.0000       5.156784       140.3232 
 1135   0.0000       5.176376       140.8564 
 1136   0.0000       5.202827       141.5761 
 1137   0.0000       5.207574       141.7053 
 1138   0.0000       5.223738       142.1451 
 1139   0.0000       5.240337       142.5968 
 1140   0.0000       5.246981       142.7776 
 1141   0.0000       5.250787       142.8812 
 1142   0.0000       5.252339       142.9234 
 1143   0.0000       5.257558       143.0654 
 1144   0.0000       5.283031       143.7586 
 1145   0.0000       5.295769       144.1052 
 1146   0.0000       5.316690       144.6745 
 1147   0.0000       5.322106       144.8219 
 1148   0.0000       5.338184       145.2594 
 1149   0.0000       5.355402       145.7279 
 1150   0.0000       5.363767       145.9555 
 1151   0.0000       5.378676       146.3612 
 1152   0.0000       5.399809       146.9363 
 1153   0.0000       5.417161       147.4085 
 1154   0.0000       5.427533       147.6907 
 1155   0.0000       5.456674       148.4836 
 1156   0.0000       5.457473       148.5054 
 1157   0.0000       5.471409       148.8846 
 1158   0.0000       5.516702       150.1171 
 1159   0.0000       5.530720       150.4985 
 1160   0.0000       5.557457       151.2261 
 1161   0.0000       5.561688       151.3412 
 1162   0.0000       5.588344       152.0666 
 1163   0.0000       5.626258       153.0983 
 1164   0.0000       5.629684       153.1915 
 1165   0.0000       5.673444       154.3823 
 1166   0.0000       5.682515       154.6291 
 1167   0.0000       5.699019       155.0782 
 1168   0.0000       5.714847       155.5089 
 1169   0.0000       5.738633       156.1561 
 1170   0.0000       5.765833       156.8963 
 1171   0.0000       5.781658       157.3269 
 1172   0.0000       5.891496       160.3157 
 1173   0.0000       5.950355       161.9174 
 1174   0.0000       5.982024       162.7791 
 1175   0.0000       6.014040       163.6503 
 1176   0.0000       6.028189       164.0354 
 1177   0.0000       6.133458       166.8999 
 1178   0.0000       6.157353       167.5501 
 1179   0.0000       6.171021       167.9220 
 1180   0.0000       6.382392       173.6737 
 1181   0.0000       6.408899       174.3950 
 1182   0.0000       6.472796       176.1337 
 1183   0.0000       6.507200       177.0699 
 1184   0.0000       6.631135       180.4424 
 1185   0.0000       6.652409       181.0212 
 1186   0.0000       6.734291       183.2494 
 1187   0.0000       6.768666       184.1848 
 1188   0.0000       6.889118       187.4624 
 1189   0.0000       6.896149       187.6537 
 1190   0.0000       7.120914       193.7699 
 1191   0.0000       7.127141       193.9394 
 1192   0.0000       7.178340       195.3326 
 1193   0.0000       7.186585       195.5569 
 1194   0.0000      22.282072       606.3260 
 1195   0.0000      22.360095       608.4491 
 1196   0.0000      22.426750       610.2629 
 1197   0.0000      22.492792       612.0600 
 1198   0.0000      22.533628       613.1712 
 1199   0.0000      22.538632       613.3074 
 1200   0.0000      22.553537       613.7130 
 1201   0.0000      22.565510       614.0387 
 1202   0.0000      22.673060       616.9653 
 1203   0.0000      22.689895       617.4234 
 1204   0.0000      22.702236       617.7592 
 1205   0.0000      22.702926       617.7780 
 1206   0.0000      22.715396       618.1173 
 1207   0.0000      22.739222       618.7657 
 1208   0.0000      22.809332       620.6735 
 1209   0.0000      22.819449       620.9488 
 1210   0.0000      22.851378       621.8176 
 1211   0.0000      22.877175       622.5196 
 1212   0.0000      22.878226       622.5482 
 1213   0.0000      22.901768       623.1888 
 1214   0.0000      22.920133       623.6885 
 1215   0.0000      22.935362       624.1029 
 1216   0.0000      22.999048       625.8359 
 1217   0.0000      23.045268       627.0936 
 1218   0.0000      23.271562       633.2514 
 1219   0.0000      23.320664       634.5875 
 1220   0.0000      23.426789       637.4753 
 1221   0.0000      23.518106       639.9602 
 1222   0.0000      23.580973       641.6709 
 1223   0.0000      32.894879       895.1152 
 1224   0.0000      33.238281       904.4596 
 1225   0.0000      44.204120      1202.8553 
 1226   0.0000      44.221413      1203.3258 

                    ********************************
                    * MULLIKEN POPULATION ANALYSIS *
                    ********************************

-----------------------
MULLIKEN ATOMIC CHARGES
-----------------------
   0 O :   -0.540701
   1 O :   -0.499661
   2 N :   -0.197133
   3 H :    0.278770
   4 N :    0.134854
   5 C :    0.245595
   6 C :    0.260002
   7 H :    0.155083
   8 C :   -0.083118
   9 C :   -0.253307
  10 H :    0.168761
  11 C :   -0.141451
  12 H :    0.160065
  13 C :   -0.149781
  14 H :    0.158151
  15 C :   -0.167382
  16 H :    0.159179
  17 C :   -0.216249
  18 H :    0.158865
  19 C :    0.133826
  20 C :   -0.430038
  21 H :    0.141207
  22 H :    0.147875
  23 H :    0.139239
  24 C :   -0.424019
  25 H :    0.146741
  26 H :    0.140669
  27 H :    0.137150
  28 C :   -0.442199
  29 H :    0.150638
  30 H :    0.153189
  31 H :    0.148642
  32 C :    0.008876
  33 C :   -0.019172
  34 C :   -0.216632
  35 H :    0.168780
  36 C :   -0.197012
  37 H :    0.155887
  38 C :   -0.123177
  39 H :    0.156950
  40 C :   -0.225371
  41 H :    0.134755
  42 C :    0.130232
  43 C :   -0.444695
  44 H :    0.140719
  45 H :    0.144830
  46 H :    0.141309
  47 C :   -0.432015
  48 H :    0.132941
  49 H :    0.144365
  50 H :    0.128377
  51 C :   -0.452215
  52 H :    0.151028
  53 H :    0.140889
  54 H :    0.139362
  55 C :    0.281515
  56 C :    0.139048
  57 C :   -0.205113
  58 H :    0.165447
  59 C :   -0.176538
  60 H :    0.160800
  61 C :   -0.135114
  62 H :    0.160090
  63 C :   -0.155576
  64 H :    0.160843
  65 C :   -0.235266
  66 H :    0.157394
Sum of atomic charges:    0.0000000

--------------------------------
MULLIKEN REDUCED ORBITAL CHARGES
--------------------------------
  0 O s       :     3.852949  s :     3.852949
      pz      :     1.513083  p :     4.656869
      px      :     1.677692
      py      :     1.466094
      dz2     :     0.005416  d :     0.029078
      dxz     :     0.002788
      dyz     :     0.008029
      dx2y2   :     0.006169
      dxy     :     0.006675
      f0      :     0.000121  f :     0.001806
      f+1     :     0.000047
      f-1     :     0.000458
      f+2     :     0.000318
      f-2     :     0.000289
      f+3     :     0.000296
      f-3     :     0.000278
  1 O s       :     3.840029  s :     3.840029
      pz      :     1.367742  p :     4.628728
      px      :     1.728603
      py      :     1.532383
      dz2     :     0.010089  d :     0.029116
      dxz     :     0.007875
      dyz     :     0.008281
      dx2y2   :     0.001222
      dxy     :     0.001649
      f0      :     0.000566  f :     0.001788
      f+1     :     0.000447
      f-1     :     0.000405
      f+2     :     0.000149
      f-2     :     0.000186
      f+3     :     0.000019
      f-3     :     0.000016
  2 N s       :     3.431563  s :     3.431563
      pz      :     1.333315  p :     3.700865
      px      :     1.241667
      py      :     1.125883
      dz2     :     0.008227  d :     0.060556
      dxz     :     0.010949
      dyz     :     0.012837
      dx2y2   :     0.016007
      dxy     :     0.012536
      f0      :     0.000546  f :     0.004149
      f+1     :     0.000847
      f-1     :     0.000234
      f+2     :     0.000703
      f-2     :     0.000830
      f+3     :     0.000425
      f-3     :     0.000565
  3 H s       :     0.680101  s :     0.680101
      pz      :     0.011902  p :     0.041129
      px      :     0.008815
      py      :     0.020411
  4 N s       :     3.361015  s :     3.361015
      pz      :     0.983323  p :     3.414716
      px      :     0.977435
      py      :     1.453959
      dz2     :     0.020577  d :     0.084673
      dxz     :     0.024996
      dyz     :     0.013452
      dx2y2   :     0.013507
      dxy     :     0.012141
      f0      :     0.000833  f :     0.004742
      f+1     :     0.000666
      f-1     :     0.000754
      f+2     :     0.000842
      f-2     :     0.000502
      f+3     :     0.000624
      f-3     :     0.000521
  5 C s       :     3.114460  s :     3.114460
      pz      :     0.742820  p :     2.369532
      px      :     0.795399
      py      :     0.831313
      dz2     :     0.063939  d :     0.248917
      dxz     :     0.029599
      dyz     :     0.040942
      dx2y2   :     0.056825
      dxy     :     0.057611
      f0      :     0.001646  f :     0.021496
      f+1     :     0.002581
      f-1     :     0.003651
      f+2     :     0.002819
      f-2     :     0.004136
      f+3     :     0.002728
      f-3     :     0.003935
  6 C s       :     2.925108  s :     2.925108
      pz      :     1.035024  p :     2.654938
      px      :     0.745862
      py      :     0.874052
      dz2     :     0.026583  d :     0.150716
      dxz     :     0.027110
      dyz     :     0.018015
      dx2y2   :     0.030821
      dxy     :     0.048187
      f0      :     0.000791  f :     0.009236
      f+1     :     0.001064
      f-1     :     0.001138
      f+2     :     0.001254
      f-2     :     0.000703
      f+3     :     0.001989
      f-3     :     0.002296
  7 H s       :     0.821218  s :     0.821218
      pz      :     0.013064  p :     0.023699
      px      :     0.005379
      py      :     0.005255
  8 C s       :     3.331061  s :     3.331061
      pz      :     0.805505  p :     2.599477
      px      :     0.949340
      py      :     0.844632
      dz2     :     0.037591  d :     0.142851
      dxz     :     0.025510
      dyz     :     0.042853
      dx2y2   :     0.018946
      dxy     :     0.017952
      f0      :     0.001150  f :     0.009729
      f+1     :     0.001527
      f-1     :     0.003150
      f+2     :     0.000938
      f-2     :     0.000852
      f+3     :     0.000904
      f-3     :     0.001208
  9 C s       :     3.271316  s :     3.271316
      pz      :     0.908526  p :     2.879516
      px      :     0.967028
      py      :     1.003961
      dz2     :     0.022859  d :     0.095412
      dxz     :     0.020547
      dyz     :     0.030730
      dx2y2   :     0.011055
      dxy     :     0.010219
      f0      :     0.000918  f :     0.007064
      f+1     :     0.001382
      f-1     :     0.002038
      f+2     :     0.000633
      f-2     :     0.000584
      f+3     :     0.000710
      f-3     :     0.000798
 10 H s       :     0.808256  s :     0.808256
      pz      :     0.005653  p :     0.022984
      px      :     0.005618
      py      :     0.011712
 11 C s       :     3.181614  s :     3.181614
      pz      :     0.980297  p :     2.858714
      px      :     0.949556
      py      :     0.928862
      dz2     :     0.029301  d :     0.093952
      dxz     :     0.007055
      dyz     :     0.020931
      dx2y2   :     0.018255
      dxy     :     0.018410
      f0      :     0.000901  f :     0.007171
      f+1     :     0.000345
      f-1     :     0.001786
      f+2     :     0.000929
      f-2     :     0.000944
      f+3     :     0.000971
      f-3     :     0.001295
 12 H s       :     0.817796  s :     0.817796
      pz      :     0.013856  p :     0.022139
      px      :     0.004513
      py      :     0.003770
 13 C s       :     3.183863  s :     3.183863
      pz      :     0.940971  p :     2.864995
      px      :     0.954590
      py      :     0.969434
      dz2     :     0.020212  d :     0.093770
      dxz     :     0.018785
      dyz     :     0.035289
      dx2y2   :     0.009693
      dxy     :     0.009792
      f0      :     0.000827  f :     0.007153
      f+1     :     0.001439
      f-1     :     0.002059
      f+2     :     0.000625
      f-2     :     0.000495
      f+3     :     0.000756
      f-3     :     0.000952
 14 H s       :     0.819699  s :     0.819699
      pz      :     0.006831  p :     0.022150
      px      :     0.005206
      py      :     0.010113
 15 C s       :     3.196955  s :     3.196955
      pz      :     0.935419  p :     2.869978
      px      :     0.951026
      py      :     0.983533
      dz2     :     0.024549  d :     0.093284
      dxz     :     0.019857
      dyz     :     0.030271
      dx2y2   :     0.009106
      dxy     :     0.009501
      f0      :     0.000914  f :     0.007165
      f+1     :     0.001409
      f-1     :     0.002032
      f+2     :     0.000619
      f-2     :     0.000616
      f+3     :     0.000770
      f-3     :     0.000806
 16 H s       :     0.818620  s :     0.818620
      pz      :     0.005626  p :     0.022202
      px      :     0.005458
      py      :     0.011117
 17 C s       :     3.236749  s :     3.236749
      pz      :     0.978695  p :     2.874600
      px      :     0.952597
      py      :     0.943309
      dz2     :     0.030066  d :     0.097569
      dxz     :     0.007007
      dyz     :     0.021660
      dx2y2   :     0.019658
      dxy     :     0.019179
      f0      :     0.000943  f :     0.007330
      f+1     :     0.000340
      f-1     :     0.001741
      f+2     :     0.000953
      f-2     :     0.000960
      f+3     :     0.001026
      f-3     :     0.001368
 18 H s       :     0.818801  s :     0.818801
      pz      :     0.013943  p :     0.022333
      px      :     0.004573
      py      :     0.003818
 19 C s       :     3.062692  s :     3.062692
      pz      :     0.907992  p :     2.584303
      px      :     0.859647
      py      :     0.816664
      dz2     :     0.038207  d :     0.206179
      dxz     :     0.039841
      dyz     :     0.045921
      dx2y2   :     0.034916
      dxy     :     0.047293
      f0      :     0.001409  f :     0.013000
      f+1     :     0.001817
      f-1     :     0.001753
      f+2     :     0.001829
      f-2     :     0.002417
      f+3     :     0.001613
      f-3     :     0.002163
 20 C s       :     3.265549  s :     3.265549
      pz      :     1.051775  p :     3.105464
      px      :     1.048572
      py      :     1.005118
      dz2     :     0.007650  d :     0.055687
      dxz     :     0.015011
      dyz     :     0.011443
      dx2y2   :     0.007184
      dxy     :     0.014399
      f0      :     0.000091  f :     0.003337
      f+1     :     0.000436
      f-1     :     0.000456
      f+2     :     0.000298
      f-2     :     0.001269
      f+3     :     0.000367
      f-3     :     0.000419
 21 H s       :     0.837070  s :     0.837070
      pz      :     0.007499  p :     0.021723
      px      :     0.008177
      py      :     0.006047
 22 H s       :     0.830731  s :     0.830731
      pz      :     0.005592  p :     0.021393
      px      :     0.006845
      py      :     0.008957
 23 H s       :     0.839555  s :     0.839555
      pz      :     0.009249  p :     0.021207
      px      :     0.006905
      py      :     0.005053
 24 C s       :     3.263620  s :     3.263620
      pz      :     0.996028  p :     3.101300
      px      :     1.043667
      py      :     1.061604
      dz2     :     0.009707  d :     0.055763
      dxz     :     0.013849
      dyz     :     0.013034
      dx2y2   :     0.003511
      dxy     :     0.015661
      f0      :     0.000427  f :     0.003337
      f+1     :     0.000492
      f-1     :     0.000251
      f+2     :     0.000468
      f-2     :     0.001290
      f+3     :     0.000294
      f-3     :     0.000117
 25 H s       :     0.831874  s :     0.831874
      pz      :     0.004831  p :     0.021385
      px      :     0.007939
      py      :     0.008615
 26 H s       :     0.837565  s :     0.837565
      pz      :     0.008277  p :     0.021767
      px      :     0.007524
      py      :     0.005965
 27 H s       :     0.841663  s :     0.841663
      pz      :     0.006572  p :     0.021188
      px      :     0.006711
      py      :     0.007905
 28 C s       :     3.270324  s :     3.270324
      pz      :     1.017770  p :     3.110893
      px      :     1.022790
      py      :     1.070334
      dz2     :     0.012309  d :     0.057533
      dxz     :     0.011796
      dyz     :     0.011884
      dx2y2   :     0.004759
      dxy     :     0.016786
      f0      :     0.000277  f :     0.003449
      f+1     :     0.000726
      f-1     :     0.000193
      f+2     :     0.000429
      f-2     :     0.001228
      f+3     :     0.000426
      f-3     :     0.000169
 29 H s       :     0.828310  s :     0.828310
      pz      :     0.009611  p :     0.021053
      px      :     0.005658
      py      :     0.005784
 30 H s       :     0.825367  s :     0.825367
      pz      :     0.005524  p :     0.021444
      px      :     0.007930
      py      :     0.007991
 31 H s       :     0.830311  s :     0.830311
      pz      :     0.005424  p :     0.021047
      px      :     0.006934
      py      :     0.008689
 32 C s       :     3.173290  s :     3.173290
      pz      :     0.748185  p :     2.636117
      px      :     1.021639
      py      :     0.866293
      dz2     :     0.040677  d :     0.168787
      dxz     :     0.031938
      dyz     :     0.046851
      dx2y2   :     0.026647
      dxy     :     0.022674
      f0      :     0.002878  f :     0.012930
      f+1     :     0.001866
      f-1     :     0.002318
      f+2     :     0.001344
      f-2     :     0.002172
      f+3     :     0.000973
      f-3     :     0.001378
 33 C s       :     3.409439  s :     3.409439
      pz      :     0.812464  p :     2.473252
      px      :     0.900725
      py      :     0.760063
      dz2     :     0.028967  d :     0.127518
      dxz     :     0.025589
      dyz     :     0.033844
      dx2y2   :     0.023421
      dxy     :     0.015697
      f0      :     0.001400  f :     0.008964
      f+1     :     0.001176
      f-1     :     0.001834
      f+2     :     0.000835
      f-2     :     0.001333
      f+3     :     0.001022
      f-3     :     0.001364
 34 C s       :     3.203099  s :     3.203099
      pz      :     0.926271  p :     2.908906
      px      :     0.968388
      py      :     1.014247
      dz2     :     0.029517  d :     0.097222
      dxz     :     0.022159
      dyz     :     0.025015
      dx2y2   :     0.007705
      dxy     :     0.012827
      f0      :     0.001566  f :     0.007405
      f+1     :     0.001156
      f-1     :     0.001601
      f+2     :     0.000863
      f-2     :     0.001021
      f+3     :     0.000556
      f-3     :     0.000643
 35 H s       :     0.808276  s :     0.808276
      pz      :     0.004668  p :     0.022944
      px      :     0.008776
      py      :     0.009500
 36 C s       :     3.216597  s :     3.216597
      pz      :     0.978628  p :     2.877906
      px      :     0.954373
      py      :     0.944905
      dz2     :     0.025767  d :     0.095307
      dxz     :     0.016991
      dyz     :     0.016037
      dx2y2   :     0.021527
      dxy     :     0.014984
      f0      :     0.001159  f :     0.007202
      f+1     :     0.000901
      f-1     :     0.000937
      f+2     :     0.000765
      f-2     :     0.001243
      f+3     :     0.000950
      f-3     :     0.001247
 37 H s       :     0.822006  s :     0.822006
      pz      :     0.012727  p :     0.022107
      px      :     0.005233
      py      :     0.004146
 38 C s       :     3.166330  s :     3.166330
      pz      :     0.935072  p :     2.856276
      px      :     0.947138
      py      :     0.974066
      dz2     :     0.016458  d :     0.093373
      dxz     :     0.023315
      dyz     :     0.028486
      dx2y2   :     0.015581
      dxy     :     0.009533
      f0      :     0.001219  f :     0.007198
      f+1     :     0.001116
      f-1     :     0.001404
      f+2     :     0.000340
      f-2     :     0.001198
      f+3     :     0.000863
      f-3     :     0.001057
 39 H s       :     0.820931  s :     0.820931
      pz      :     0.008740  p :     0.022119
      px      :     0.005424
      py      :     0.007956
 40 C s       :     3.286459  s :     3.286459
      pz      :     0.907189  p :     2.836463
      px      :     0.994980
      py      :     0.934294
      dz2     :     0.027275  d :     0.094984
      dxz     :     0.023967
      dyz     :     0.024810
      dx2y2   :     0.007037
      dxy     :     0.011895
      f0      :     0.001615  f :     0.007465
      f+1     :     0.001174
      f-1     :     0.001537
      f+2     :     0.000946
      f-2     :     0.000994
      f+3     :     0.000570
      f-3     :     0.000629
 41 H s       :     0.841975  s :     0.841975
      pz      :     0.004345  p :     0.023270
      px      :     0.008791
      py      :     0.010134
 42 C s       :     3.006305  s :     3.006305
      pz      :     0.911691  p :     2.678986
      px      :     0.891222
      py      :     0.876073
      dz2     :     0.033650  d :     0.174795
      dxz     :     0.035422
      dyz     :     0.037446
      dx2y2   :     0.035177
      dxy     :     0.033101
      f0      :     0.001524  f :     0.009682
      f+1     :     0.001037
      f-1     :     0.001890
      f+2     :     0.001605
      f-2     :     0.000820
      f+3     :     0.001206
      f-3     :     0.001599
 43 C s       :     3.277018  s :     3.277018
      pz      :     1.068094  p :     3.104823
      px      :     1.080135
      py      :     0.956594
      dz2     :     0.013088  d :     0.059548
      dxz     :     0.004640
      dyz     :     0.015287
      dx2y2   :     0.015714
      dxy     :     0.010818
      f0      :     0.000348  f :     0.003305
      f+1     :     0.000391
      f-1     :     0.000592
      f+2     :     0.000574
      f-2     :     0.000219
      f+3     :     0.000786
      f-3     :     0.000395
 44 H s       :     0.837432  s :     0.837432
      pz      :     0.011350  p :     0.021849
      px      :     0.005649
      py      :     0.004850
 45 H s       :     0.833777  s :     0.833777
      pz      :     0.006897  p :     0.021393
      px      :     0.005322
      py      :     0.009175
 46 H s       :     0.837395  s :     0.837395
      pz      :     0.004609  p :     0.021296
      px      :     0.012183
      py      :     0.004504
 47 C s       :     3.241612  s :     3.241612
      pz      :     0.948571  p :     3.127106
      px      :     1.081899
      py      :     1.096637
      dz2     :     0.010652  d :     0.060023
      dxz     :     0.010814
      dyz     :     0.022379
      dx2y2   :     0.012534
      dxy     :     0.003644
      f0      :     0.000990  f :     0.003274
      f+1     :     0.000688
      f-1     :     0.000580
      f+2     :     0.000306
      f-2     :     0.000215
      f+3     :     0.000473
      f-3     :     0.000022
 48 H s       :     0.844030  s :     0.844030
      pz      :     0.004510  p :     0.023029
      px      :     0.013735
      py      :     0.004784
 49 H s       :     0.834145  s :     0.834145
      pz      :     0.006377  p :     0.021490
      px      :     0.005242
      py      :     0.009871
 50 H s       :     0.849320  s :     0.849320
      pz      :     0.007391  p :     0.022303
      px      :     0.005669
      py      :     0.009244
 51 C s       :     3.273562  s :     3.273562
      pz      :     1.085172  p :     3.116378
      px      :     0.932820
      py      :     1.098386
      dz2     :     0.005929  d :     0.058965
      dxz     :     0.019949
      dyz     :     0.006988
      dx2y2   :     0.008990
      dxy     :     0.017109
      f0      :     0.000508  f :     0.003310
      f+1     :     0.000510
      f-1     :     0.000159
      f+2     :     0.000741
      f-2     :     0.000021
      f+3     :     0.000627
      f-3     :     0.000745
 52 H s       :     0.827361  s :     0.827361
      pz      :     0.005627  p :     0.021611
      px      :     0.005161
      py      :     0.010823
 53 H s       :     0.837776  s :     0.837776
      pz      :     0.007343  p :     0.021335
      px      :     0.005880
      py      :     0.008113
 54 H s       :     0.839007  s :     0.839007
      pz      :     0.010735  p :     0.021631
      px      :     0.006214
      py      :     0.004682
 55 C s       :     3.106780  s :     3.106780
      pz      :     0.746125  p :     2.339126
      px      :     0.827433
      py      :     0.765568
      dz2     :     0.063844  d :     0.251398
      dxz     :     0.073835
      dyz     :     0.055629
      dx2y2   :     0.031679
      dxy     :     0.026411
      f0      :     0.004837  f :     0.021181
      f+1     :     0.004275
      f-1     :     0.003475
      f+2     :     0.003452
      f-2     :     0.002528
      f+3     :     0.001352
      f-3     :     0.001263
 56 C s       :     3.241581  s :     3.241581
      pz      :     0.840482  p :     2.481410
      px      :     0.692994
      py      :     0.947934
      dz2     :     0.035910  d :     0.128468
      dxz     :     0.031089
      dyz     :     0.019672
      dx2y2   :     0.022617
      dxy     :     0.019180
      f0      :     0.001789  f :     0.009493
      f+1     :     0.001725
      f-1     :     0.000776
      f+2     :     0.001748
      f-2     :     0.001397
      f+3     :     0.001010
      f-3     :     0.001048
 57 C s       :     3.260866  s :     3.260866
      pz      :     0.952703  p :     2.838781
      px      :     0.966919
      py      :     0.919160
      dz2     :     0.017050  d :     0.098209
      dxz     :     0.035104
      dyz     :     0.010874
      dx2y2   :     0.015968
      dxy     :     0.019213
      f0      :     0.001320  f :     0.007256
      f+1     :     0.000917
      f-1     :     0.000716
      f+2     :     0.001567
      f-2     :     0.000814
      f+3     :     0.000844
      f-3     :     0.001080
 58 H s       :     0.811265  s :     0.811265
      pz      :     0.009313  p :     0.023288
      px      :     0.008866
      py      :     0.005109
 59 C s       :     3.201270  s :     3.201270
      pz      :     0.981021  p :     2.874738
      px      :     0.929092
      py      :     0.964625
      dz2     :     0.018570  d :     0.093356
      dxz     :     0.026873
      dyz     :     0.010805
      dx2y2   :     0.016252
      dxy     :     0.020856
      f0      :     0.000971  f :     0.007174
      f+1     :     0.001015
      f-1     :     0.000759
      f+2     :     0.001321
      f-2     :     0.000971
      f+3     :     0.001022
      f-3     :     0.001114
 60 H s       :     0.817009  s :     0.817009
      pz      :     0.011180  p :     0.022191
      px      :     0.004429
      py      :     0.006583
 61 C s       :     3.179979  s :     3.179979
      pz      :     0.928926  p :     2.853599
      px      :     0.982741
      py      :     0.941932
      dz2     :     0.029868  d :     0.094376
      dxz     :     0.021192
      dyz     :     0.017555
      dx2y2   :     0.014706
      dxy     :     0.011054
      f0      :     0.001441  f :     0.007161
      f+1     :     0.001269
      f-1     :     0.000765
      f+2     :     0.001316
      f-2     :     0.001125
      f+3     :     0.000628
      f-3     :     0.000617
 62 H s       :     0.817761  s :     0.817761
      pz      :     0.004050  p :     0.022149
      px      :     0.013146
      py      :     0.004953
 63 C s       :     3.187358  s :     3.187358
      pz      :     0.964287  p :     2.867101
      px      :     0.945011
      py      :     0.957803
      dz2     :     0.017602  d :     0.093933
      dxz     :     0.034703
      dyz     :     0.010306
      dx2y2   :     0.013764
      dxy     :     0.017558
      f0      :     0.001348  f :     0.007185
      f+1     :     0.000978
      f-1     :     0.000689
      f+2     :     0.001523
      f-2     :     0.000703
      f+3     :     0.000886
      f-3     :     0.001058
 64 H s       :     0.816931  s :     0.816931
      pz      :     0.008966  p :     0.022226
      px      :     0.008376
      py      :     0.004885
 65 C s       :     3.254047  s :     3.254047
      pz      :     0.972795  p :     2.875833
      px      :     0.955484
      py      :     0.947554
      dz2     :     0.019470  d :     0.098054
      dxz     :     0.029137
      dyz     :     0.011317
      dx2y2   :     0.016131
      dxy     :     0.021999
      f0      :     0.000992  f :     0.007333
      f+1     :     0.001084
      f-1     :     0.000703
      f+2     :     0.001287
      f-2     :     0.001029
      f+3     :     0.001076
      f-3     :     0.001161
 66 H s       :     0.820137  s :     0.820137
      pz      :     0.011648  p :     0.022468
      px      :     0.004632
      py      :     0.006188


                     *******************************
                     * LOEWDIN POPULATION ANALYSIS *
                     *******************************

----------------------
LOEWDIN ATOMIC CHARGES
----------------------
   0 O :   -0.011035
   1 O :    0.020607
   2 N :    0.203107
   3 H :    0.209895
   4 N :    0.285206
   5 C :   -0.409989
   6 C :   -0.134315
   7 H :    0.198342
   8 C :   -0.145495
   9 C :   -0.124532
  10 H :    0.156277
  11 C :   -0.143681
  12 H :    0.155380
  13 C :   -0.142777
  14 H :    0.154157
  15 C :   -0.144091
  16 H :    0.155320
  17 C :   -0.114154
  18 H :    0.160001
  19 C :   -0.373065
  20 C :   -0.267036
  21 H :    0.125297
  22 H :    0.132013
  23 H :    0.127990
  24 C :   -0.267549
  25 H :    0.131776
  26 H :    0.124665
  27 H :    0.127546
  28 C :   -0.266438
  29 H :    0.129706
  30 H :    0.135222
  31 H :    0.129615
  32 C :   -0.153429
  33 C :   -0.045256
  34 C :   -0.109471
  35 H :    0.160740
  36 C :   -0.149356
  37 H :    0.154868
  38 C :   -0.153099
  39 H :    0.154877
  40 C :   -0.116867
  41 H :    0.158434
  42 C :   -0.278152
  43 C :   -0.265327
  44 H :    0.123479
  45 H :    0.128391
  46 H :    0.126819
  47 C :   -0.262116
  48 H :    0.130636
  49 H :    0.130826
  50 H :    0.127322
  51 C :   -0.262819
  52 H :    0.129640
  53 H :    0.129270
  54 H :    0.124888
  55 C :   -0.350530
  56 C :   -0.117687
  57 C :   -0.095995
  58 H :    0.164690
  59 C :   -0.142947
  60 H :    0.156142
  61 C :   -0.137164
  62 H :    0.155198
  63 C :   -0.143788
  64 H :    0.156317
  65 C :   -0.106213
  66 H :    0.159717

-------------------------------
LOEWDIN REDUCED ORBITAL CHARGES
-------------------------------
  0 O s       :     3.403563  s :     3.403563
      pz      :     1.465990  p :     4.536055
      px      :     1.550733
      py      :     1.519333
      dz2     :     0.009345  d :     0.065655
      dxz     :     0.006694
      dyz     :     0.019165
      dx2y2   :     0.016887
      dxy     :     0.013565
      f0      :     0.000512  f :     0.005761
      f+1     :     0.000157
      f-1     :     0.001066
      f+2     :     0.001171
      f-2     :     0.001045
      f+3     :     0.000818
      f-3     :     0.000991
  1 O s       :     3.402363  s :     3.402363
      pz      :     1.476613  p :     4.505902
      px      :     1.597135
      py      :     1.432154
      dz2     :     0.024840  d :     0.065419
      dxz     :     0.020755
      dyz     :     0.014436
      dx2y2   :     0.003046
      dxy     :     0.002341
      f0      :     0.001820  f :     0.005709
      f+1     :     0.001680
      f-1     :     0.001159
      f+2     :     0.000571
      f-2     :     0.000407
      f+3     :     0.000037
      f-3     :     0.000035
  2 N s       :     2.916171  s :     2.916171
      pz      :     1.276129  p :     3.648674
      px      :     1.240617
      py      :     1.131927
      dz2     :     0.025548  d :     0.217888
      dxz     :     0.041365
      dyz     :     0.045591
      dx2y2   :     0.059473
      dxy     :     0.045910
      f0      :     0.001901  f :     0.014161
      f+1     :     0.002000
      f-1     :     0.000952
      f+2     :     0.002291
      f-2     :     0.002806
      f+3     :     0.001473
      f-3     :     0.002738
  3 H s       :     0.676581  s :     0.676581
      pz      :     0.033764  p :     0.113524
      px      :     0.023499
      py      :     0.056261
  4 N s       :     2.876289  s :     2.876289
      pz      :     1.155688  p :     3.546707
      px      :     1.092581
      py      :     1.298437
      dz2     :     0.067968  d :     0.273593
      dxz     :     0.084352
      dyz     :     0.041652
      dx2y2   :     0.043387
      dxy     :     0.036234
      f0      :     0.003610  f :     0.018205
      f+1     :     0.002912
      f-1     :     0.002763
      f+2     :     0.003083
      f-2     :     0.002262
      f+3     :     0.001573
      f-3     :     0.002002
  5 C s       :     2.745525  s :     2.745525
      pz      :     0.831288  p :     2.654415
      px      :     0.868841
      py      :     0.954286
      dz2     :     0.193220  d :     0.880483
      dxz     :     0.128793
      dyz     :     0.161744
      dx2y2   :     0.198945
      dxy     :     0.197782
      f0      :     0.011125  f :     0.129566
      f+1     :     0.011694
      f-1     :     0.022264
      f+2     :     0.016575
      f-2     :     0.025153
      f+3     :     0.017811
      f-3     :     0.024945
  6 C s       :     2.733847  s :     2.733847
      pz      :     1.021488  p :     2.840812
      px      :     0.831868
      py      :     0.987456
      dz2     :     0.089997  d :     0.503418
      dxz     :     0.079367
      dyz     :     0.072792
      dx2y2   :     0.124442
      dxy     :     0.136821
      f0      :     0.005412  f :     0.056238
      f+1     :     0.008174
      f-1     :     0.006153
      f+2     :     0.006713
      f-2     :     0.006058
      f+3     :     0.011377
      f-3     :     0.012350
  7 H s       :     0.740167  s :     0.740167
      pz      :     0.033172  p :     0.061491
      px      :     0.013648
      py      :     0.014671
  8 C s       :     2.712618  s :     2.712618
      pz      :     1.025384  p :     2.866911
      px      :     0.869322
      py      :     0.972205
      dz2     :     0.133133  d :     0.510578
      dxz     :     0.082164
      dyz     :     0.170470
      dx2y2   :     0.066005
      dxy     :     0.058806
      f0      :     0.007908  f :     0.055388
      f+1     :     0.007217
      f-1     :     0.019664
      f+2     :     0.005499
      f-2     :     0.005303
      f+3     :     0.004814
      f-3     :     0.004983
  9 C s       :     2.763266  s :     2.763266
      pz      :     1.034372  p :     2.931846
      px      :     0.887458
      py      :     1.010016
      dz2     :     0.106862  d :     0.387541
      dxz     :     0.072241
      dyz     :     0.134141
      dx2y2   :     0.038753
      dxy     :     0.035544
      f0      :     0.007361  f :     0.041878
      f+1     :     0.006433
      f-1     :     0.013665
      f+2     :     0.004212
      f-2     :     0.003905
      f+3     :     0.003325
      f-3     :     0.002977
 10 H s       :     0.779705  s :     0.779705
      pz      :     0.016300  p :     0.064018
      px      :     0.016183
      py      :     0.031534
 11 C s       :     2.766904  s :     2.766904
      pz      :     0.998298  p :     2.946322
      px      :     0.899779
      py      :     1.048246
      dz2     :     0.122177  d :     0.387782
      dxz     :     0.022691
      dyz     :     0.094674
      dx2y2   :     0.073486
      dxy     :     0.074755
      f0      :     0.004477  f :     0.042673
      f+1     :     0.001702
      f-1     :     0.012931
      f+2     :     0.006897
      f-2     :     0.007133
      f+3     :     0.005028
      f-3     :     0.004504
 12 H s       :     0.783555  s :     0.783555
      pz      :     0.036753  p :     0.061065
      px      :     0.013056
      py      :     0.011255
 13 C s       :     2.767216  s :     2.767216
      pz      :     1.048351  p :     2.942963
      px      :     0.889945
      py      :     1.004667
      dz2     :     0.095345  d :     0.389962
      dxz     :     0.068411
      dyz     :     0.149123
      dx2y2   :     0.040642
      dxy     :     0.036441
      f0      :     0.007242  f :     0.042636
      f+1     :     0.006892
      f-1     :     0.013999
      f+2     :     0.003702
      f-2     :     0.003175
      f+3     :     0.003854
      f-3     :     0.003772
 14 H s       :     0.784922  s :     0.784922
      pz      :     0.018994  p :     0.060921
      px      :     0.014655
      py      :     0.027272
 15 C s       :     2.767103  s :     2.767103
      pz      :     1.056022  p :     2.948208
      px      :     0.894946
      py      :     0.997240
      dz2     :     0.107759  d :     0.386200
      dxz     :     0.072413
      dyz     :     0.136227
      dx2y2   :     0.036486
      dxy     :     0.033314
      f0      :     0.007454  f :     0.042580
      f+1     :     0.006369
      f-1     :     0.014109
      f+2     :     0.004268
      f-2     :     0.003996
      f+3     :     0.003426
      f-3     :     0.002958
 16 H s       :     0.783550  s :     0.783550
      pz      :     0.015971  p :     0.061129
      px      :     0.015393
      py      :     0.029766
 17 C s       :     2.762129  s :     2.762129
      pz      :     0.997487  p :     2.922599
      px      :     0.896311
      py      :     1.028801
      dz2     :     0.121692  d :     0.387344
      dxz     :     0.022640
      dyz     :     0.094771
      dx2y2   :     0.072865
      dxy     :     0.075376
      f0      :     0.004523  f :     0.042082
      f+1     :     0.001666
      f-1     :     0.012276
      f+2     :     0.006893
      f-2     :     0.007150
      f+3     :     0.005051
      f-3     :     0.004523
 18 H s       :     0.778419  s :     0.778419
      pz      :     0.037128  p :     0.061579
      px      :     0.013336
      py      :     0.011115
 19 C s       :     2.703732  s :     2.703732
      pz      :     0.998414  p :     2.882746
      px      :     0.950692
      py      :     0.933640
      dz2     :     0.118566  d :     0.702839
      dxz     :     0.144976
      dyz     :     0.154225
      dx2y2   :     0.111384
      dxy     :     0.173687
      f0      :     0.010398  f :     0.083749
      f+1     :     0.011470
      f-1     :     0.012094
      f+2     :     0.012277
      f-2     :     0.011450
      f+3     :     0.012197
      f-3     :     0.013863
 20 C s       :     2.830544  s :     2.830544
      pz      :     1.061869  p :     3.161895
      px      :     1.058507
      py      :     1.041519
      dz2     :     0.031640  d :     0.251572
      dxz     :     0.068210
      dyz     :     0.051802
      dx2y2   :     0.029162
      dxy     :     0.070757
      f0      :     0.002598  f :     0.023025
      f+1     :     0.002831
      f-1     :     0.004321
      f+2     :     0.002378
      f-2     :     0.003765
      f+3     :     0.003447
      f-3     :     0.003685
 21 H s       :     0.810459  s :     0.810459
      pz      :     0.023188  p :     0.064244
      px      :     0.023410
      py      :     0.017646
 22 H s       :     0.804710  s :     0.804710
      pz      :     0.016570  p :     0.063277
      px      :     0.021627
      py      :     0.025079
 23 H s       :     0.808791  s :     0.808791
      pz      :     0.027076  p :     0.063220
      px      :     0.020029
      py      :     0.016115
 24 C s       :     2.830590  s :     2.830590
      pz      :     1.034713  p :     3.161843
      px      :     1.058902
      py      :     1.068228
      dz2     :     0.042177  d :     0.252066
      dxz     :     0.068640
      dyz     :     0.061861
      dx2y2   :     0.013617
      dxy     :     0.065772
      f0      :     0.004588  f :     0.023050
      f+1     :     0.003195
      f-1     :     0.002827
      f+2     :     0.003901
      f-2     :     0.003717
      f+3     :     0.002848
      f-3     :     0.001974
 25 H s       :     0.805009  s :     0.805009
      pz      :     0.015102  p :     0.063215
      px      :     0.023085
      py      :     0.025028
 26 H s       :     0.810999  s :     0.810999
      pz      :     0.023181  p :     0.064336
      px      :     0.023253
      py      :     0.017902
 27 H s       :     0.809212  s :     0.809212
      pz      :     0.018565  p :     0.063242
      px      :     0.019768
      py      :     0.024909
 28 C s       :     2.830259  s :     2.830259
      pz      :     1.044361  p :     3.157627
      px      :     1.045006
      py      :     1.068260
      dz2     :     0.051302  d :     0.255101
      dxz     :     0.057075
      dyz     :     0.052958
      dx2y2   :     0.017911
      dxy     :     0.075855
      f0      :     0.003711  f :     0.023451
      f+1     :     0.004546
      f-1     :     0.002473
      f+2     :     0.003229
      f-2     :     0.003756
      f+3     :     0.003409
      f-3     :     0.002328
 29 H s       :     0.806942  s :     0.806942
      pz      :     0.028062  p :     0.063352
      px      :     0.018083
      py      :     0.017207
 30 H s       :     0.801831  s :     0.801831
      pz      :     0.015758  p :     0.062948
      px      :     0.022336
      py      :     0.024854
 31 H s       :     0.807050  s :     0.807050
      pz      :     0.017203  p :     0.063336
      px      :     0.020444
      py      :     0.025689
 32 C s       :     2.703143  s :     2.703143
      pz      :     0.885633  p :     2.797842
      px      :     0.936090
      py      :     0.976119
      dz2     :     0.152775  d :     0.581455
      dxz     :     0.115323
      dyz     :     0.157615
      dx2y2   :     0.081256
      dxy     :     0.074486
      f0      :     0.016296  f :     0.070989
      f+1     :     0.010246
      f-1     :     0.013596
      f+2     :     0.009218
      f-2     :     0.012635
      f+3     :     0.004933
      f-3     :     0.004066
 33 C s       :     2.723478  s :     2.723478
      pz      :     0.990648  p :     2.802532
      px      :     0.897289
      py      :     0.914595
      dz2     :     0.112997  d :     0.470128
      dxz     :     0.092160
      dyz     :     0.117055
      dx2y2   :     0.080702
      dxy     :     0.067214
      f0      :     0.008810  f :     0.049117
      f+1     :     0.007354
      f-1     :     0.010551
      f+2     :     0.004345
      f-2     :     0.006823
      f+3     :     0.005563
      f-3     :     0.005670
 34 C s       :     2.757055  s :     2.757055
      pz      :     1.033012  p :     2.926479
      px      :     0.931686
      py      :     0.961781
      dz2     :     0.126023  d :     0.384515
      dxz     :     0.084358
      dyz     :     0.100598
      dx2y2   :     0.020614
      dxy     :     0.052921
      f0      :     0.009347  f :     0.041423
      f+1     :     0.006023
      f-1     :     0.009571
      f+2     :     0.005869
      f-2     :     0.006137
      f+3     :     0.002447
      f-3     :     0.002029
 35 H s       :     0.777020  s :     0.777020
      pz      :     0.013057  p :     0.062240
      px      :     0.023700
      py      :     0.025483
 36 C s       :     2.764508  s :     2.764508
      pz      :     0.997182  p :     2.945440
      px      :     0.954786
      py      :     0.993472
      dz2     :     0.103944  d :     0.395753
      dxz     :     0.071220
      dyz     :     0.075021
      dx2y2   :     0.077464
      dxy     :     0.068104
      f0      :     0.007206  f :     0.043655
      f+1     :     0.004984
      f-1     :     0.007375
      f+2     :     0.005651
      f-2     :     0.008211
      f+3     :     0.005659
      f-3     :     0.004570
 37 H s       :     0.784297  s :     0.784297
      pz      :     0.033798  p :     0.060835
      px      :     0.014863
      py      :     0.012174
 38 C s       :     2.763811  s :     2.763811
      pz      :     1.025924  p :     2.950973
      px      :     0.956533
      py      :     0.968516
      dz2     :     0.082456  d :     0.394560
      dxz     :     0.093221
      dyz     :     0.117487
      dx2y2   :     0.053751
      dxy     :     0.047644
      f0      :     0.009503  f :     0.043755
      f+1     :     0.007386
      f-1     :     0.008652
      f+2     :     0.001829
      f-2     :     0.006807
      f+3     :     0.004803
      f-3     :     0.004776
 39 H s       :     0.784210  s :     0.784210
      pz      :     0.023750  p :     0.060913
      px      :     0.015402
      py      :     0.021761
 40 C s       :     2.763432  s :     2.763432
      pz      :     1.047390  p :     2.926383
      px      :     0.932423
      py      :     0.946570
      dz2     :     0.124112  d :     0.384919
      dxz     :     0.089069
      dyz     :     0.102726
      dx2y2   :     0.019736
      dxy     :     0.049277
      f0      :     0.009755  f :     0.042134
      f+1     :     0.006213
      f-1     :     0.009094
      f+2     :     0.006662
      f-2     :     0.006138
      f+3     :     0.002476
      f-3     :     0.001795
 41 H s       :     0.777499  s :     0.777499
      pz      :     0.012498  p :     0.064067
      px      :     0.023871
      py      :     0.027698
 42 C s       :     2.701020  s :     2.701020
      pz      :     0.976630  p :     2.912395
      px      :     0.981528
      py      :     0.954237
      dz2     :     0.126568  d :     0.601767
      dxz     :     0.110795
      dyz     :     0.128014
      dx2y2   :     0.132299
      dxy     :     0.104090
      f0      :     0.009662  f :     0.062970
      f+1     :     0.007459
      f-1     :     0.011455
      f+2     :     0.009605
      f-2     :     0.006934
      f+3     :     0.007639
      f-3     :     0.010216
 43 C s       :     2.829921  s :     2.829921
      pz      :     1.067334  p :     3.150216
      px      :     1.072746
      py      :     1.010135
      dz2     :     0.057124  d :     0.262287
      dxz     :     0.022170
      dyz     :     0.067578
      dx2y2   :     0.070247
      dxy     :     0.045167
      f0      :     0.002120  f :     0.022904
      f+1     :     0.003013
      f-1     :     0.003637
      f+2     :     0.002756
      f-2     :     0.003555
      f+3     :     0.004974
      f-3     :     0.002850
 44 H s       :     0.812511  s :     0.812511
      pz      :     0.033031  p :     0.064010
      px      :     0.017344
      py      :     0.013635
 45 H s       :     0.808597  s :     0.808597
      pz      :     0.021404  p :     0.063012
      px      :     0.016364
      py      :     0.025244
 46 H s       :     0.810113  s :     0.810113
      pz      :     0.014109  p :     0.063068
      px      :     0.035939
      py      :     0.013020
 47 C s       :     2.819265  s :     2.819265
      pz      :     1.009547  p :     3.153945
      px      :     1.069436
      py      :     1.074962
      dz2     :     0.056580  d :     0.265398
      dxz     :     0.048586
      dyz     :     0.090575
      dx2y2   :     0.054594
      dxy     :     0.015063
      f0      :     0.005432  f :     0.023508
      f+1     :     0.005055
      f-1     :     0.003402
      f+2     :     0.002268
      f-2     :     0.004184
      f+3     :     0.002693
      f-3     :     0.000473
 48 H s       :     0.801702  s :     0.801702
      pz      :     0.013304  p :     0.067662
      px      :     0.039567
      py      :     0.014792
 49 H s       :     0.806177  s :     0.806177
      pz      :     0.017089  p :     0.062998
      px      :     0.016398
      py      :     0.029511
 50 H s       :     0.807356  s :     0.807356
      pz      :     0.020309  p :     0.065323
      px      :     0.017415
      py      :     0.027598
 51 C s       :     2.826405  s :     2.826405
      pz      :     1.074178  p :     3.151544
      px      :     1.002281
      py      :     1.075086
      dz2     :     0.031878  d :     0.261736
      dxz     :     0.080086
      dyz     :     0.031364
      dx2y2   :     0.053061
      dxy     :     0.065347
      f0      :     0.003135  f :     0.023134
      f+1     :     0.003777
      f-1     :     0.000927
      f+2     :     0.003890
      f-2     :     0.002581
      f+3     :     0.003814
      f-3     :     0.005009
 52 H s       :     0.806162  s :     0.806162
      pz      :     0.017059  p :     0.064198
      px      :     0.014491
      py      :     0.032649
 53 H s       :     0.807765  s :     0.807765
      pz      :     0.022307  p :     0.062966
      px      :     0.015979
      py      :     0.024680
 54 H s       :     0.811456  s :     0.811456
      pz      :     0.032224  p :     0.063656
      px      :     0.016959
      py      :     0.014473
 55 C s       :     2.739319  s :     2.739319
      pz      :     0.922195  p :     2.631618
      px      :     0.939238
      py      :     0.770184
      dz2     :     0.232878  d :     0.852498
      dxz     :     0.256468
      dyz     :     0.176669
      dx2y2   :     0.100539
      dxy     :     0.085943
      f0      :     0.028756  f :     0.127095
      f+1     :     0.027048
      f-1     :     0.021289
      f+2     :     0.020036
      f-2     :     0.016162
      f+3     :     0.006951
      f-3     :     0.006853
 56 C s       :     2.715714  s :     2.715714
      pz      :     1.016730  p :     2.867290
      px      :     0.948946
      py      :     0.901614
      dz2     :     0.129799  d :     0.481816
      dxz     :     0.127736
      dyz     :     0.073946
      dx2y2   :     0.082722
      dxy     :     0.067613
      f0      :     0.008984  f :     0.052868
      f+1     :     0.010539
      f-1     :     0.005390
      f+2     :     0.008657
      f-2     :     0.008586
      f+3     :     0.005655
      f-3     :     0.005057
 57 C s       :     2.761225  s :     2.761225
      pz      :     0.975555  p :     2.906953
      px      :     1.031341
      py      :     0.900057
      dz2     :     0.069772  d :     0.385855
      dxz     :     0.139478
      dyz     :     0.043486
      dx2y2   :     0.063282
      dxy     :     0.069836
      f0      :     0.008276  f :     0.041962
      f+1     :     0.006255
      f-1     :     0.005107
      f+2     :     0.006545
      f-2     :     0.004879
      f+3     :     0.005107
      f-3     :     0.005792
 58 H s       :     0.771689  s :     0.771689
      pz      :     0.025379  p :     0.063621
      px      :     0.023757
      py      :     0.014485
 59 C s       :     2.766580  s :     2.766580
      pz      :     0.984939  p :     2.948613
      px      :     1.055868
      py      :     0.907807
      dz2     :     0.078435  d :     0.385155
      dxz     :     0.112960
      dyz     :     0.042136
      dx2y2   :     0.075323
      dxy     :     0.076301
      f0      :     0.006367  f :     0.042599
      f+1     :     0.008043
      f-1     :     0.003570
      f+2     :     0.006919
      f-2     :     0.006058
      f+3     :     0.006662
      f-3     :     0.004981
 60 H s       :     0.782638  s :     0.782638
      pz      :     0.029988  p :     0.061220
      px      :     0.012904
      py      :     0.018328
 61 C s       :     2.767519  s :     2.767519
      pz      :     1.034927  p :     2.935809
      px      :     0.999869
      py      :     0.901013
      dz2     :     0.121891  d :     0.391047
      dxz     :     0.095771
      dyz     :     0.071119
      dx2y2   :     0.062301
      dxy     :     0.039965
      f0      :     0.007616  f :     0.042790
      f+1     :     0.009189
      f-1     :     0.005364
      f+2     :     0.007002
      f-2     :     0.007525
      f+3     :     0.003342
      f-3     :     0.002752
 62 H s       :     0.783868  s :     0.783868
      pz      :     0.011919  p :     0.060934
      px      :     0.034974
      py      :     0.014041
 63 C s       :     2.766674  s :     2.766674
      pz      :     1.005075  p :     2.949893
      px      :     1.029355
      py      :     0.915464
      dz2     :     0.071807  d :     0.384605
      dxz     :     0.145527
      dyz     :     0.042541
      dx2y2   :     0.059958
      dxy     :     0.064772
      f0      :     0.008575  f :     0.042616
      f+1     :     0.006766
      f-1     :     0.005174
      f+2     :     0.006662
      f-2     :     0.004683
      f+3     :     0.005185
      f-3     :     0.005570
 64 H s       :     0.782433  s :     0.782433
      pz      :     0.024427  p :     0.061250
      px      :     0.022877
      py      :     0.013946
 65 C s       :     2.762919  s :     2.762919
      pz      :     0.978155  p :     2.917142
      px      :     1.047057
      py      :     0.891931
      dz2     :     0.078125  d :     0.384179
      dxz     :     0.116532
      dyz     :     0.041654
      dx2y2   :     0.069729
      dxy     :     0.078139
      f0      :     0.006277  f :     0.041973
      f+1     :     0.008051
      f-1     :     0.003351
      f+2     :     0.006831
      f-2     :     0.006133
      f+3     :     0.006464
      f-3     :     0.004866
 66 H s       :     0.778527  s :     0.778527
      pz      :     0.031137  p :     0.061756
      px      :     0.013028
      py      :     0.017590


                      *****************************
                      * MAYER POPULATION ANALYSIS *
                      *****************************

  NA   - Mulliken gross atomic population
  ZA   - Total nuclear charge
  QA   - Mulliken gross atomic charge
  VA   - Mayer's total valence
  BVA  - Mayer's bonded valence
  FA   - Mayer's free valence

  ATOM       NA         ZA         QA         VA         BVA        FA
  0 O      8.5407     8.0000    -0.5407     1.9572     1.9572    -0.0000
  1 O      8.4997     8.0000    -0.4997     1.9911     1.9911     0.0000
  2 N      7.1971     7.0000    -0.1971     3.2500     3.2500    -0.0000
  3 H      0.7212     1.0000     0.2788     0.9209     0.9209    -0.0000
  4 N      6.8651     7.0000     0.1349     3.0644     3.0644     0.0000
  5 C      5.7544     6.0000     0.2456     4.2135     4.2135     0.0000
  6 C      5.7400     6.0000     0.2600     3.5931     3.5931    -0.0000
  7 H      0.8449     1.0000     0.1551     0.9872     0.9872    -0.0000
  8 C      6.0831     6.0000    -0.0831     3.7566     3.7566     0.0000
  9 C      6.2533     6.0000    -0.2533     3.8814     3.8814    -0.0000
 10 H      0.8312     1.0000     0.1688     0.9896     0.9896    -0.0000
 11 C      6.1415     6.0000    -0.1415     3.8890     3.8890    -0.0000
 12 H      0.8399     1.0000     0.1601     0.9607     0.9607     0.0000
 13 C      6.1498     6.0000    -0.1498     3.8857     3.8857    -0.0000
 14 H      0.8418     1.0000     0.1582     0.9599     0.9599     0.0000
 15 C      6.1674     6.0000    -0.1674     3.9062     3.9062    -0.0000
 16 H      0.8408     1.0000     0.1592     0.9618     0.9618     0.0000
 17 C      6.2162     6.0000    -0.2162     3.9319     3.9319    -0.0000
 18 H      0.8411     1.0000     0.1589     0.9657     0.9657     0.0000
 19 C      5.8662     6.0000     0.1338     3.9485     3.9485     0.0000
 20 C      6.4300     6.0000    -0.4300     3.8491     3.8491    -0.0000
 21 H      0.8588     1.0000     0.1412     0.9868     0.9868     0.0000
 22 H      0.8521     1.0000     0.1479     0.9697     0.9697     0.0000
 23 H      0.8608     1.0000     0.1392     0.9783     0.9783     0.0000
 24 C      6.4240     6.0000    -0.4240     3.8312     3.8312     0.0000
 25 H      0.8533     1.0000     0.1467     0.9705     0.9705     0.0000
 26 H      0.8593     1.0000     0.1407     0.9879     0.9879     0.0000
 27 H      0.8629     1.0000     0.1371     0.9790     0.9790     0.0000
 28 C      6.4422     6.0000    -0.4422     3.8494     3.8494    -0.0000
 29 H      0.8494     1.0000     0.1506     0.9704     0.9704     0.0000
 30 H      0.8468     1.0000     0.1532     0.9725     0.9725    -0.0000
 31 H      0.8514     1.0000     0.1486     0.9713     0.9713    -0.0000
 32 C      5.9911     6.0000     0.0089     3.8271     3.8271    -0.0000
 33 C      6.0192     6.0000    -0.0192     3.6832     3.6832     0.0000
 34 C      6.2166     6.0000    -0.2166     3.8294     3.8294     0.0000
 35 H      0.8312     1.0000     0.1688     0.9630     0.9630     0.0000
 36 C      6.1970     6.0000    -0.1970     3.9405     3.9405     0.0000
 37 H      0.8441     1.0000     0.1559     0.9619     0.9619     0.0000
 38 C      6.1232     6.0000    -0.1232     3.8147     3.8147    -0.0000
 39 H      0.8430     1.0000     0.1570     0.9606     0.9606    -0.0000
 40 C      6.2254     6.0000    -0.2254     3.9327     3.9327    -0.0000
 41 H      0.8652     1.0000     0.1348     1.0152     1.0152    -0.0000
 42 C      5.8698     6.0000     0.1302     3.8456     3.8456    -0.0000
 43 C      6.4447     6.0000    -0.4447     3.8545     3.8545     0.0000
 44 H      0.8593     1.0000     0.1407     0.9710     0.9710    -0.0000
 45 H      0.8552     1.0000     0.1448     0.9698     0.9698     0.0000
 46 H      0.8587     1.0000     0.1413     0.9722     0.9722     0.0000
 47 C      6.4320     6.0000    -0.4320     3.9514     3.9514    -0.0000
 48 H      0.8671     1.0000     0.1329     0.9855     0.9855    -0.0000
 49 H      0.8556     1.0000     0.1444     0.9725     0.9725    -0.0000
 50 H      0.8716     1.0000     0.1284     0.9875     0.9875    -0.0000
 51 C      6.4522     6.0000    -0.4522     3.8875     3.8875    -0.0000
 52 H      0.8490     1.0000     0.1510     0.9675     0.9675    -0.0000
 53 H      0.8591     1.0000     0.1409     0.9693     0.9693    -0.0000
 54 H      0.8606     1.0000     0.1394     0.9711     0.9711     0.0000
 55 C      5.7185     6.0000     0.2815     4.0148     4.0148     0.0000
 56 C      5.8610     6.0000     0.1390     3.6718     3.6718     0.0000
 57 C      6.2051     6.0000    -0.2051     3.9135     3.9135     0.0000
 58 H      0.8346     1.0000     0.1654     0.9575     0.9575     0.0000
 59 C      6.1765     6.0000    -0.1765     3.8976     3.8976     0.0000
 60 H      0.8392     1.0000     0.1608     0.9617     0.9617    -0.0000
 61 C      6.1351     6.0000    -0.1351     3.8818     3.8818    -0.0000
 62 H      0.8399     1.0000     0.1601     0.9591     0.9591    -0.0000
 63 C      6.1556     6.0000    -0.1556     3.8980     3.8980    -0.0000
 64 H      0.8392     1.0000     0.1608     0.9619     0.9619     0.0000
 65 C      6.2353     6.0000    -0.2353     3.9354     3.9354     0.0000
 66 H      0.8426     1.0000     0.1574     0.9844     0.9844    -0.0000

  Mayer bond orders larger than 0.100000
B(  0-O ,  5-C ) :   1.7585 B(  1-O , 55-C ) :   1.8033 B(  2-N ,  3-H ) :   0.8833 
B(  2-N ,  5-C ) :   1.3781 B(  2-N , 19-C ) :   0.9176 B(  4-N ,  6-C ) :   0.8313 
B(  4-N , 32-C ) :   0.9176 B(  4-N , 55-C ) :   1.2205 B(  5-C ,  6-C ) :   0.9130 
B(  6-C ,  7-H ) :   0.9168 B(  6-C ,  8-C ) :   0.8885 B(  8-C ,  9-C ) :   1.3096 
B(  8-C , 17-C ) :   1.3627 B(  9-C , 10-H ) :   0.9700 B(  9-C , 11-C ) :   1.4145 
B( 11-C , 12-H ) :   0.9738 B( 11-C , 13-C ) :   1.3829 B( 13-C , 14-H ) :   0.9702 
B( 13-C , 15-C ) :   1.3926 B( 15-C , 16-H ) :   0.9757 B( 15-C , 17-C ) :   1.4121 
B( 17-C , 18-H ) :   0.9780 B( 19-C , 20-C ) :   0.9797 B( 19-C , 24-C ) :   0.9720 
B( 19-C , 28-C ) :   0.9610 B( 20-C , 21-H ) :   0.9643 B( 20-C , 22-H ) :   0.9610 
B( 20-C , 23-H ) :   0.9660 B( 24-C , 25-H ) :   0.9618 B( 24-C , 26-H ) :   0.9649 
B( 24-C , 27-H ) :   0.9654 B( 28-C , 29-H ) :   0.9661 B( 28-C , 30-H ) :   0.9644 
B( 28-C , 31-H ) :   0.9648 B( 32-C , 33-C ) :   1.3284 B( 32-C , 40-C ) :   1.4507 
B( 33-C , 34-C ) :   1.2745 B( 33-C , 42-C ) :   0.9632 B( 34-C , 35-H ) :   0.9672 
B( 34-C , 36-C ) :   1.4357 B( 36-C , 37-H ) :   0.9789 B( 36-C , 38-C ) :   1.3587 
B( 38-C , 39-H ) :   0.9751 B( 38-C , 40-C ) :   1.3856 B( 40-C , 41-H ) :   0.9797 
B( 42-C , 43-C ) :   0.9449 B( 42-C , 47-C ) :   0.9792 B( 42-C , 51-C ) :   0.9550 
B( 43-C , 44-H ) :   0.9618 B( 43-C , 45-H ) :   0.9618 B( 43-C , 46-H ) :   0.9721 
B( 47-C , 48-H ) :   0.9783 B( 47-C , 49-H ) :   0.9649 B( 47-C , 50-H ) :   0.9563 
B( 51-C , 52-H ) :   0.9753 B( 51-C , 53-H ) :   0.9599 B( 51-C , 54-H ) :   0.9615 
B( 55-C , 56-C ) :   0.9447 B( 56-C , 57-C ) :   1.3406 B( 56-C , 65-C ) :   1.3366 
B( 57-C , 58-H ) :   0.9712 B( 57-C , 59-C ) :   1.4180 B( 59-C , 60-H ) :   0.9733 
B( 59-C , 61-C ) :   1.3848 B( 61-C , 62-H ) :   0.9683 B( 61-C , 63-C ) :   1.3843 
B( 63-C , 64-H ) :   0.9737 B( 63-C , 65-C ) :   1.4255 B( 65-C , 66-H ) :   0.9683 


-------
TIMINGS
-------

Total SCF time: 0 days 0 hours 6 min 39 sec 

Total time                  ....     399.777 sec
Sum of individual times     ....     381.209 sec  ( 95.4%)

Fock matrix formation       ....     339.318 sec  ( 84.9%)
  Split-RI-J                ....      39.681 sec  ( 11.7% of F)
  Chain of spheres X        ....     189.369 sec  ( 55.8% of F)
  XC integration            ....      31.655 sec  (  9.3% of F)
    Basis function eval.    ....       2.826 sec  (  8.9% of XC)
    Density eval.           ....       8.681 sec  ( 27.4% of XC)
    XC-Functional eval.     ....       0.271 sec  (  0.9% of XC)
    XC-Potential eval.      ....       4.670 sec  ( 14.8% of XC)
Diagonalization             ....       5.110 sec  (  1.3%)
Density matrix formation    ....       0.816 sec  (  0.2%)
Population analysis         ....       1.885 sec  (  0.5%)
Initial guess               ....       5.638 sec  (  1.4%)
Orbital Transformation      ....       0.000 sec  (  0.0%)
Orbital Orthonormalization  ....       0.000 sec  (  0.0%)
DIIS solution               ....       7.612 sec  (  1.9%)
SOSCF solution              ....       8.061 sec  (  2.0%)
Grid generation             ....      12.769 sec  (  3.2%)

Maximum memory used throughout the entire SCF-calculation: 405.9 MB
[1710406881.924110] [node014:2354909:0]          mpool.c:43   UCX  WARN  object 0x12ac7540 was not returned to mpool ucp_requests
[1710406881.924131] [node014:2354909:0]          mpool.c:43   UCX  WARN  object 0x12ac7700 was not returned to mpool ucp_requests
[1710406881.924137] [node014:2354909:0]          mpool.c:43   UCX  WARN  object 0x12ac78c0 was not returned to mpool ucp_requests
[1710406881.924140] [node014:2354909:0]          mpool.c:43   UCX  WARN  object 0x12ac7a80 was not returned to mpool ucp_requests
[1710406881.924144] [node014:2354909:0]          mpool.c:43   UCX  WARN  object 0x12ac7c40 was not returned to mpool ucp_requests
[1710406881.924147] [node014:2354909:0]          mpool.c:43   UCX  WARN  object 0x12ac7e00 was not returned to mpool ucp_requests
[1710406881.924150] [node014:2354909:0]          mpool.c:43   UCX  WARN  object 0x12ac7fc0 was not returned to mpool ucp_requests
[1710406881.924153] [node014:2354909:0]          mpool.c:43   UCX  WARN  object 0x12ac8180 was not returned to mpool ucp_requests
[1710406881.924823] [node014:2354903:0]          mpool.c:43   UCX  WARN  object 0x139bfd00 was not returned to mpool ucp_requests
[1710406881.924845] [node014:2354903:0]          mpool.c:43   UCX  WARN  object 0x139c0400 was not returned to mpool ucp_requests
[1710406881.924848] [node014:2354903:0]          mpool.c:43   UCX  WARN  object 0x139c05c0 was not returned to mpool ucp_requests
[1710406881.924851] [node014:2354903:0]          mpool.c:43   UCX  WARN  object 0x139c0780 was not returned to mpool ucp_requests
[1710406881.924853] [node014:2354903:0]          mpool.c:43   UCX  WARN  object 0x139c0940 was not returned to mpool ucp_requests
[1710406881.924856] [node014:2354903:0]          mpool.c:43   UCX  WARN  object 0x139c0b00 was not returned to mpool ucp_requests
[1710406881.924858] [node014:2354903:0]          mpool.c:43   UCX  WARN  object 0x139c0cc0 was not returned to mpool ucp_requests
[1710406881.924860] [node014:2354903:0]          mpool.c:43   UCX  WARN  object 0x139c0e80 was not returned to mpool ucp_requests
[1710406881.929402] [node014:2354908:0]          mpool.c:43   UCX  WARN  object 0x142e7400 was not returned to mpool ucp_requests
[1710406881.929414] [node014:2354908:0]          mpool.c:43   UCX  WARN  object 0x142e75c0 was not returned to mpool ucp_requests
[1710406881.929418] [node014:2354908:0]          mpool.c:43   UCX  WARN  object 0x142e7780 was not returned to mpool ucp_requests
[1710406881.929421] [node014:2354908:0]          mpool.c:43   UCX  WARN  object 0x142e7940 was not returned to mpool ucp_requests
[1710406881.929425] [node014:2354908:0]          mpool.c:43   UCX  WARN  object 0x142e7b00 was not returned to mpool ucp_requests
[1710406881.929428] [node014:2354908:0]          mpool.c:43   UCX  WARN  object 0x142e7cc0 was not returned to mpool ucp_requests
[1710406881.929431] [node014:2354908:0]          mpool.c:43   UCX  WARN  object 0x142e7e80 was not returned to mpool ucp_requests
[1710406881.929434] [node014:2354908:0]          mpool.c:43   UCX  WARN  object 0x142e8040 was not returned to mpool ucp_requests
[1710406881.932286] [node014:2354912:0]          mpool.c:43   UCX  WARN  object 0x132c2180 was not returned to mpool ucp_requests
[1710406881.932307] [node014:2354912:0]          mpool.c:43   UCX  WARN  object 0x132c2340 was not returned to mpool ucp_requests
[1710406881.932313] [node014:2354912:0]          mpool.c:43   UCX  WARN  object 0x132c26c0 was not returned to mpool ucp_requests
[1710406881.932317] [node014:2354912:0]          mpool.c:43   UCX  WARN  object 0x132c2880 was not returned to mpool ucp_requests
[1710406881.932321] [node014:2354912:0]          mpool.c:43   UCX  WARN  object 0x132c2a40 was not returned to mpool ucp_requests
[1710406881.932324] [node014:2354912:0]          mpool.c:43   UCX  WARN  object 0x132c2c00 was not returned to mpool ucp_requests
[1710406881.932328] [node014:2354912:0]          mpool.c:43   UCX  WARN  object 0x132c2dc0 was not returned to mpool ucp_requests
[1710406881.932331] [node014:2354912:0]          mpool.c:43   UCX  WARN  object 0x132c2f80 was not returned to mpool ucp_requests
[1710406881.932538] [node014:2354902:0]          mpool.c:43   UCX  WARN  object 0x12cf23c0 was not returned to mpool ucp_requests
[1710406881.932551] [node014:2354902:0]          mpool.c:43   UCX  WARN  object 0x12cf2580 was not returned to mpool ucp_requests
[1710406881.932556] [node014:2354902:0]          mpool.c:43   UCX  WARN  object 0x12cf2740 was not returned to mpool ucp_requests
[1710406881.932560] [node014:2354902:0]          mpool.c:43   UCX  WARN  object 0x12cf2900 was not returned to mpool ucp_requests
[1710406881.932563] [node014:2354902:0]          mpool.c:43   UCX  WARN  object 0x12cf2ac0 was not returned to mpool ucp_requests
[1710406881.932567] [node014:2354902:0]          mpool.c:43   UCX  WARN  object 0x12cf2c80 was not returned to mpool ucp_requests
[1710406881.932572] [node014:2354902:0]          mpool.c:43   UCX  WARN  object 0x12cf2e40 was not returned to mpool ucp_requests
[1710406881.932576] [node014:2354902:0]          mpool.c:43   UCX  WARN  object 0x12cf3000 was not returned to mpool ucp_requests
[1710406881.933974] [node014:2354915:0]          mpool.c:43   UCX  WARN  object 0x12a0e240 was not returned to mpool ucp_requests
[1710406881.933987] [node014:2354915:0]          mpool.c:43   UCX  WARN  object 0x12a0e5c0 was not returned to mpool ucp_requests
[1710406881.933992] [node014:2354915:0]          mpool.c:43   UCX  WARN  object 0x12a0e780 was not returned to mpool ucp_requests
[1710406881.933997] [node014:2354915:0]          mpool.c:43   UCX  WARN  object 0x12a0eb00 was not returned to mpool ucp_requests
[1710406881.934001] [node014:2354915:0]          mpool.c:43   UCX  WARN  object 0x12a0ecc0 was not returned to mpool ucp_requests
[1710406881.934004] [node014:2354915:0]          mpool.c:43   UCX  WARN  object 0x12a0ee80 was not returned to mpool ucp_requests
[1710406881.934008] [node014:2354915:0]          mpool.c:43   UCX  WARN  object 0x12a0f040 was not returned to mpool ucp_requests
[1710406881.934079] [node014:2354916:0]          mpool.c:43   UCX  WARN  object 0x141e1e40 was not returned to mpool ucp_requests
[1710406881.934111] [node014:2354916:0]          mpool.c:43   UCX  WARN  object 0x141e2700 was not returned to mpool ucp_requests
[1710406881.934117] [node014:2354916:0]          mpool.c:43   UCX  WARN  object 0x141e28c0 was not returned to mpool ucp_requests
[1710406881.934121] [node014:2354916:0]          mpool.c:43   UCX  WARN  object 0x141e2c40 was not returned to mpool ucp_requests
[1710406881.934125] [node014:2354916:0]          mpool.c:43   UCX  WARN  object 0x141e2e00 was not returned to mpool ucp_requests
[1710406881.934127] [node014:2354916:0]          mpool.c:43   UCX  WARN  object 0x141e2fc0 was not returned to mpool ucp_requests
[1710406881.934130] [node014:2354916:0]          mpool.c:43   UCX  WARN  object 0x141e3180 was not returned to mpool ucp_requests
[1710406881.934607] [node014:2354904:0]          mpool.c:43   UCX  WARN  object 0x131cb380 was not returned to mpool ucp_requests
[1710406881.934619] [node014:2354904:0]          mpool.c:43   UCX  WARN  object 0x131cb540 was not returned to mpool ucp_requests
[1710406881.934624] [node014:2354904:0]          mpool.c:43   UCX  WARN  object 0x131cb700 was not returned to mpool ucp_requests
[1710406881.934627] [node014:2354904:0]          mpool.c:43   UCX  WARN  object 0x131cb8c0 was not returned to mpool ucp_requests
[1710406881.934632] [node014:2354904:0]          mpool.c:43   UCX  WARN  object 0x131cba80 was not returned to mpool ucp_requests
[1710406881.934636] [node014:2354904:0]          mpool.c:43   UCX  WARN  object 0x131cbc40 was not returned to mpool ucp_requests
[1710406881.934640] [node014:2354904:0]          mpool.c:43   UCX  WARN  object 0x131cbe00 was not returned to mpool ucp_requests
[1710406881.934643] [node014:2354904:0]          mpool.c:43   UCX  WARN  object 0x131cbfc0 was not returned to mpool ucp_requests
[1710406881.934284] [node014:2354910:0]          mpool.c:43   UCX  WARN  object 0x14869280 was not returned to mpool ucp_requests
[1710406881.934296] [node014:2354910:0]          mpool.c:43   UCX  WARN  object 0x14869440 was not returned to mpool ucp_requests
[1710406881.934301] [node014:2354910:0]          mpool.c:43   UCX  WARN  object 0x14869600 was not returned to mpool ucp_requests
[1710406881.934304] [node014:2354910:0]          mpool.c:43   UCX  WARN  object 0x148697c0 was not returned to mpool ucp_requests
[1710406881.934308] [node014:2354910:0]          mpool.c:43   UCX  WARN  object 0x14869980 was not returned to mpool ucp_requests
[1710406881.934311] [node014:2354910:0]          mpool.c:43   UCX  WARN  object 0x14869b40 was not returned to mpool ucp_requests
[1710406881.934315] [node014:2354910:0]          mpool.c:43   UCX  WARN  object 0x14869d00 was not returned to mpool ucp_requests
[1710406881.934318] [node014:2354910:0]          mpool.c:43   UCX  WARN  object 0x14869ec0 was not returned to mpool ucp_requests
[1710406881.934321] [node014:2354910:0]          mpool.c:43   UCX  WARN  object 0x1486a080 was not returned to mpool ucp_requests
[1710406881.934182] [node014:2354913:0]          mpool.c:43   UCX  WARN  object 0x1464e140 was not returned to mpool ucp_requests
[1710406881.934194] [node014:2354913:0]          mpool.c:43   UCX  WARN  object 0x1464e300 was not returned to mpool ucp_requests
[1710406881.934197] [node014:2354913:0]          mpool.c:43   UCX  WARN  object 0x1464e680 was not returned to mpool ucp_requests
[1710406881.934200] [node014:2354913:0]          mpool.c:43   UCX  WARN  object 0x1464e840 was not returned to mpool ucp_requests
[1710406881.934203] [node014:2354913:0]          mpool.c:43   UCX  WARN  object 0x1464ea00 was not returned to mpool ucp_requests
[1710406881.934205] [node014:2354913:0]          mpool.c:43   UCX  WARN  object 0x1464ebc0 was not returned to mpool ucp_requests
[1710406881.934207] [node014:2354913:0]          mpool.c:43   UCX  WARN  object 0x1464ed80 was not returned to mpool ucp_requests
[1710406881.934210] [node014:2354913:0]          mpool.c:43   UCX  WARN  object 0x1464ef40 was not returned to mpool ucp_requests
[1710406881.934146] [node014:2354914:0]          mpool.c:43   UCX  WARN  object 0x13cffd80 was not returned to mpool ucp_requests
[1710406881.934158] [node014:2354914:0]          mpool.c:43   UCX  WARN  object 0x13d00480 was not returned to mpool ucp_requests
[1710406881.934162] [node014:2354914:0]          mpool.c:43   UCX  WARN  object 0x13d00640 was not returned to mpool ucp_requests
[1710406881.934164] [node014:2354914:0]          mpool.c:43   UCX  WARN  object 0x13d00800 was not returned to mpool ucp_requests
[1710406881.934167] [node014:2354914:0]          mpool.c:43   UCX  WARN  object 0x13d009c0 was not returned to mpool ucp_requests
[1710406881.934169] [node014:2354914:0]          mpool.c:43   UCX  WARN  object 0x13d00b80 was not returned to mpool ucp_requests
[1710406881.934172] [node014:2354914:0]          mpool.c:43   UCX  WARN  object 0x13d00d40 was not returned to mpool ucp_requests
[1710406881.934177] [node014:2354914:0]          mpool.c:43   UCX  WARN  object 0x13d00f00 was not returned to mpool ucp_requests
[1710406881.934999] [node014:2354918:0]          mpool.c:43   UCX  WARN  object 0x12e6e040 was not returned to mpool ucp_requests
[1710406881.935011] [node014:2354918:0]          mpool.c:43   UCX  WARN  object 0x12e6e580 was not returned to mpool ucp_requests
[1710406881.935015] [node014:2354918:0]          mpool.c:43   UCX  WARN  object 0x12e6e740 was not returned to mpool ucp_requests
[1710406881.935019] [node014:2354918:0]          mpool.c:43   UCX  WARN  object 0x12e6e900 was not returned to mpool ucp_requests
[1710406881.935022] [node014:2354918:0]          mpool.c:43   UCX  WARN  object 0x12e6eac0 was not returned to mpool ucp_requests
[1710406881.935026] [node014:2354918:0]          mpool.c:43   UCX  WARN  object 0x12e6ee40 was not returned to mpool ucp_requests
[1710406881.935029] [node014:2354918:0]          mpool.c:43   UCX  WARN  object 0x12e6f000 was not returned to mpool ucp_requests
[1710406881.935437] [node014:2354906:0]          mpool.c:43   UCX  WARN  object 0x141862c0 was not returned to mpool ucp_requests
[1710406881.935449] [node014:2354906:0]          mpool.c:43   UCX  WARN  object 0x14186480 was not returned to mpool ucp_requests
[1710406881.935454] [node014:2354906:0]          mpool.c:43   UCX  WARN  object 0x14186640 was not returned to mpool ucp_requests
[1710406881.935453] [node014:2354917:0]          mpool.c:43   UCX  WARN  object 0x142a5d40 was not returned to mpool ucp_requests
[1710406881.935457] [node014:2354906:0]          mpool.c:43   UCX  WARN  object 0x14186800 was not returned to mpool ucp_requests
[1710406881.935461] [node014:2354906:0]          mpool.c:43   UCX  WARN  object 0x141869c0 was not returned to mpool ucp_requests
[1710406881.935465] [node014:2354906:0]          mpool.c:43   UCX  WARN  object 0x14186b80 was not returned to mpool ucp_requests
[1710406881.935464] [node014:2354917:0]          mpool.c:43   UCX  WARN  object 0x142a6440 was not returned to mpool ucp_requests
[1710406881.935469] [node014:2354917:0]          mpool.c:43   UCX  WARN  object 0x142a67c0 was not returned to mpool ucp_requests
[1710406881.935473] [node014:2354917:0]          mpool.c:43   UCX  WARN  object 0x142a6980 was not returned to mpool ucp_requests
[1710406881.935476] [node014:2354917:0]          mpool.c:43   UCX  WARN  object 0x142a6b40 was not returned to mpool ucp_requests
[1710406881.935480] [node014:2354917:0]          mpool.c:43   UCX  WARN  object 0x142a6d00 was not returned to mpool ucp_requests
[1710406881.935483] [node014:2354917:0]          mpool.c:43   UCX  WARN  object 0x142a6ec0 was not returned to mpool ucp_requests
[1710406881.935468] [node014:2354906:0]          mpool.c:43   UCX  WARN  object 0x14186d40 was not returned to mpool ucp_requests
[1710406881.935472] [node014:2354906:0]          mpool.c:43   UCX  WARN  object 0x14186f00 was not returned to mpool ucp_requests
[1710406881.950116] [node014:2354899:0]          mpool.c:43   UCX  WARN  object 0x14696700 was not returned to mpool ucp_requests
[1710406881.950131] [node014:2354899:0]          mpool.c:43   UCX  WARN  object 0x146968c0 was not returned to mpool ucp_requests
[1710406881.950134] [node014:2354899:0]          mpool.c:43   UCX  WARN  object 0x14696a80 was not returned to mpool ucp_requests
[1710406881.950137] [node014:2354899:0]          mpool.c:43   UCX  WARN  object 0x14696c40 was not returned to mpool ucp_requests
[1710406881.950139] [node014:2354899:0]          mpool.c:43   UCX  WARN  object 0x14696e00 was not returned to mpool ucp_requests
[1710406881.950142] [node014:2354899:0]          mpool.c:43   UCX  WARN  object 0x14696fc0 was not returned to mpool ucp_requests
[1710406881.950144] [node014:2354899:0]          mpool.c:43   UCX  WARN  object 0x14697180 was not returned to mpool ucp_requests
[1710406881.950106] [node014:2354901:0]          mpool.c:43   UCX  WARN  object 0x144ea4c0 was not returned to mpool ucp_requests
[1710406881.950125] [node014:2354901:0]          mpool.c:43   UCX  WARN  object 0x144ea680 was not returned to mpool ucp_requests
[1710406881.950129] [node014:2354901:0]          mpool.c:43   UCX  WARN  object 0x144ea840 was not returned to mpool ucp_requests
[1710406881.950131] [node014:2354901:0]          mpool.c:43   UCX  WARN  object 0x144eaa00 was not returned to mpool ucp_requests
[1710406881.950134] [node014:2354901:0]          mpool.c:43   UCX  WARN  object 0x144eabc0 was not returned to mpool ucp_requests
[1710406881.950136] [node014:2354901:0]          mpool.c:43   UCX  WARN  object 0x144ead80 was not returned to mpool ucp_requests
[1710406881.950139] [node014:2354901:0]          mpool.c:43   UCX  WARN  object 0x144eaf40 was not returned to mpool ucp_requests
[1710406881.950141] [node014:2354901:0]          mpool.c:43   UCX  WARN  object 0x144eb100 was not returned to mpool ucp_requests
[1710406881.951515] [node014:2354907:0]          mpool.c:43   UCX  WARN  object 0x144bd240 was not returned to mpool ucp_requests
[1710406881.951528] [node014:2354907:0]          mpool.c:43   UCX  WARN  object 0x144bd400 was not returned to mpool ucp_requests
[1710406881.951531] [node014:2354907:0]          mpool.c:43   UCX  WARN  object 0x144bd5c0 was not returned to mpool ucp_requests
[1710406881.951534] [node014:2354907:0]          mpool.c:43   UCX  WARN  object 0x144bd780 was not returned to mpool ucp_requests
[1710406881.951536] [node014:2354907:0]          mpool.c:43   UCX  WARN  object 0x144bd940 was not returned to mpool ucp_requests
[1710406881.951539] [node014:2354907:0]          mpool.c:43   UCX  WARN  object 0x144bdb00 was not returned to mpool ucp_requests
[1710406881.951541] [node014:2354907:0]          mpool.c:43   UCX  WARN  object 0x144bdcc0 was not returned to mpool ucp_requests
[1710406881.951543] [node014:2354907:0]          mpool.c:43   UCX  WARN  object 0x144bde80 was not returned to mpool ucp_requests
[1710406881.973135] [node014:2354900:0]          mpool.c:43   UCX  WARN  object 0x13f9a400 was not returned to mpool ucp_requests
[1710406881.973152] [node014:2354900:0]          mpool.c:43   UCX  WARN  object 0x13f9a780 was not returned to mpool ucp_requests
[1710406881.973157] [node014:2354900:0]          mpool.c:43   UCX  WARN  object 0x13f9a940 was not returned to mpool ucp_requests
[1710406881.973161] [node014:2354900:0]          mpool.c:43   UCX  WARN  object 0x13f9acc0 was not returned to mpool ucp_requests
[1710406881.973164] [node014:2354900:0]          mpool.c:43   UCX  WARN  object 0x13f9ae80 was not returned to mpool ucp_requests
[1710406881.973166] [node014:2354900:0]          mpool.c:43   UCX  WARN  object 0x13f9b040 was not returned to mpool ucp_requests
[1710406881.975863] [node014:2354905:0]          mpool.c:43   UCX  WARN  object 0x13b70240 was not returned to mpool ucp_requests
[1710406881.975875] [node014:2354905:0]          mpool.c:43   UCX  WARN  object 0x13b70400 was not returned to mpool ucp_requests
[1710406881.975880] [node014:2354905:0]          mpool.c:43   UCX  WARN  object 0x13b705c0 was not returned to mpool ucp_requests
[1710406881.975884] [node014:2354905:0]          mpool.c:43   UCX  WARN  object 0x13b70780 was not returned to mpool ucp_requests
[1710406881.975887] [node014:2354905:0]          mpool.c:43   UCX  WARN  object 0x13b70940 was not returned to mpool ucp_requests
[1710406881.975890] [node014:2354905:0]          mpool.c:43   UCX  WARN  object 0x13b70b00 was not returned to mpool ucp_requests
[1710406881.975893] [node014:2354905:0]          mpool.c:43   UCX  WARN  object 0x13b70cc0 was not returned to mpool ucp_requests
[1710406881.975895] [node014:2354905:0]          mpool.c:43   UCX  WARN  object 0x13b70e80 was not returned to mpool ucp_requests


-------------------------------------------------------------------------------
                          DFT DISPERSION CORRECTION                            
                                                                               
                              DFTD3 V3.1  Rev 1                                
                          USING Becke-Johnson damping                          
-------------------------------------------------------------------------------
The PBE0 functional is recognized
Active option DFTDOPT                   ...         4   

molecular C6(AA) [au] = 45480.303150 


            DFT-D V3
 parameters
 s6 scaling factor         :     1.0000 
 a1 scaling factor         :     0.4145 
 s8 scaling factor         :     1.2177 
 a2 scaling factor         :     4.8593 
 ad hoc parameters k1-k3   :    16.0000     1.3333    -4.0000 

 Edisp/kcal,au: -57.110762135035  -0.091011782935 
 E6   /kcal   : -36.646890269 
 E8   /kcal   : -20.463871866 
 % E8         :  35.831901206 

-------------------------   ----------------
Dispersion correction           -0.091011783
-------------------------   ----------------


-------------------------   --------------------
FINAL SINGLE POINT ENERGY     -1384.513678516567
-------------------------   --------------------


           ************************************************************
           *        Program running with 20 parallel MPI-processes    *
           *              working on a common directory               *
           ************************************************************
------------------------------------------------------------------------------
                         ORCA SCF GRADIENT CALCULATION
------------------------------------------------------------------------------

 ... reading COSX grid (gridx3)
Gradient of the Kohn-Sham DFT energy:
Kohn-Sham wavefunction type      ... RKS
Hartree-Fock exchange scaling    ...    0.250
Number of operators              ...    1
Number of atoms                  ...   67
Basis set dimensions             ... 1227
Integral neglect threshold       ... 2.5e-11
Integral primitive cutoff        ... 2.5e-12
SHARK Integral package           ... ON

Nuc. rep. gradient       (SHARK) ... done (  0.1 sec)
HCore & Overlap gradient (SHARK) ... done (  1.2 sec)
RI-J gradient            (SHARK) ... done (  6.7 sec)
COSX-gradient                    ... done ( 44.8 sec)
Exchange-correlation gradient    ... done
Dispersion correction            ... done

------------------
CARTESIAN GRADIENT
------------------

   1   O   :   -0.002131443    0.003765967    0.002094732
   2   O   :    0.005823303    0.001245459   -0.012378270
   3   N   :   -0.012150716    0.012752761   -0.006763710
   4   H   :    0.000263088    0.000189376    0.001567945
   5   N   :    0.002738493   -0.008258046    0.020768221
   6   C   :   -0.005961231   -0.009626227    0.008927911
   7   C   :    0.000007055    0.007761430    0.005996277
   8   H   :   -0.005671519   -0.000618389   -0.004631195
   9   C   :    0.001756506   -0.005018095    0.003293246
  10   C   :    0.000695885    0.006159068   -0.002226442
  11   H   :   -0.001199696   -0.001231076   -0.001730099
  12   C   :    0.000047582    0.000693126   -0.011275057
  13   H   :    0.000217526   -0.000315363    0.002299048
  14   C   :   -0.001210009   -0.001700866   -0.001827772
  15   H   :    0.000919644    0.002297585    0.001436185
  16   C   :   -0.003514763   -0.008222207    0.004610134
  17   H   :    0.000905950    0.001769912   -0.001237673
  18   C   :   -0.001604120   -0.001196257    0.008862427
  19   H   :   -0.000117906   -0.001644752   -0.003071149
  20   C   :    0.012969448   -0.015762199    0.003943721
  21   C   :   -0.003037878    0.004060672   -0.006061040
  22   H   :   -0.000186756    0.000533878   -0.002091416
  23   H   :    0.003962624    0.001190411   -0.000591795
  24   H   :    0.000723760    0.002879454    0.001370294
  25   C   :   -0.006936709    0.001764758    0.000169496
  26   H   :    0.000148071   -0.000050912    0.004114540
  27   H   :   -0.001934470    0.000090605    0.000257265
  28   H   :    0.000767653    0.003002916    0.001002083
  29   C   :   -0.004046720    0.001703618   -0.002951150
  30   H   :   -0.002804703    0.000377952    0.000985149
  31   H   :   -0.001675778   -0.002663804   -0.002062890
  32   H   :    0.000137818    0.001321826   -0.002688787
  33   C   :   -0.007836752    0.005165103   -0.023638814
  34   C   :    0.003983860    0.001706703    0.011368098
  35   C   :    0.008984324   -0.009377214    0.002892641
  36   H   :   -0.001815063    0.003831280    0.003238696
  37   C   :   -0.001190593    0.002604467    0.008388143
  38   H   :   -0.001713119    0.001048825   -0.002026484
  39   C   :    0.001763524    0.001749688    0.006987341
  40   H   :    0.001445320   -0.001820030   -0.001197343
  41   C   :   -0.009129280    0.007932875   -0.008243092
  42   H   :    0.001174911   -0.000086914    0.005947050
  43   C   :   -0.004126580    0.008526030    0.007475149
  44   C   :   -0.000058411   -0.007668501   -0.004520987
  45   H   :   -0.000894094   -0.002716263   -0.003152944
  46   H   :   -0.001917549   -0.002872814    0.004551993
  47   H   :    0.002230338   -0.001056002    0.000516202
  48   C   :    0.000076740   -0.005605341   -0.006080986
  49   H   :    0.004950970   -0.002174174   -0.000040409
  50   H   :   -0.003726221    0.003828996   -0.005883312
  51   H   :    0.000739928   -0.006849083    0.000050674
  52   C   :    0.005154092   -0.003636324   -0.004774830
  53   H   :    0.001064346   -0.002122372    0.001390857
  54   H   :    0.003332284    0.002560799    0.002008215
  55   H   :    0.001073493    0.000306990   -0.003389947
  56   C   :   -0.000798955    0.002447023    0.007799546
  57   C   :    0.003740068    0.000308471   -0.011390331
  58   C   :   -0.004077456    0.003105071    0.004744969
  59   H   :    0.002999131    0.002075054   -0.000667431
  60   C   :    0.003819353    0.003398817    0.010477579
  61   H   :   -0.000193367   -0.001412951   -0.001876790
  62   C   :    0.002843271    0.000874215   -0.000200858
  63   H   :   -0.002994871   -0.000167138   -0.000640664
  64   C   :    0.009561751   -0.002491844   -0.006829312
  65   H   :   -0.001137475    0.000802589    0.001799410
  66   C   :    0.002403307   -0.001279831   -0.004909239
  67   H   :    0.002186903    0.001491168    0.000276281

Difference to translation invariance:
           :   -0.0001818852   -0.0003200467    0.0005593006

Difference to rotation invariance:
           :    0.0096748791   -0.0069681325   -0.0022465106

Norm of the cartesian gradient     ...    0.0718393225
RMS gradient                       ...    0.0050671551
MAX gradient                       ...    0.0236388138

-------
TIMINGS
-------

Total SCF gradient time            ...       75.823 sec

One electron gradient       ....       1.220 sec  (  1.6%)
RI-J Coulomb gradient       ....       6.675 sec  (  8.8%)
COSX gradient               ....      44.751 sec  ( 59.0%)
XC gradient                 ....       8.560 sec  ( 11.3%)
CPCM gradient               ....       2.365 sec  (  3.1%)
   A-Matrix (El+Nuc)        ....       0.635 sec  (  0.8%)
   Potential                ....       1.730 sec  (  2.3%)

Maximum memory used throughout the entire SCFGRAD-calculation: 258.2 MB
------------------------------------------------------------------------------
                         ORCA GEOMETRY RELAXATION STEP
------------------------------------------------------------------------------

Reading the OPT-File                    .... done
Getting information on internals        .... done
Copying old internal coords+grads       .... done
Making the new internal coordinates     .... (new redundants).... done
Validating the new internal coordinates .... (new redundants).... done
Calculating the B-matrix                .... done
Calculating the G,G- and P matrices     .... done
Transforming gradient to internals      .... done
Projecting the internal gradient        .... done
Number of atoms                         ....  67
Number of internal coordinates          .... 363
Current Energy                          .... -1384.513678517 Eh
Current gradient norm                   ....     0.071839323 Eh/bohr
Maximum allowed component of the step   ....  0.150
Current trust radius                    ....  0.300
Evaluating the initial hessian          ....  (Almloef) done
Projecting the Hessian                  .... done
Forming the augmented Hessian           .... done
Diagonalizing the augmented Hessian     .... done
Last element of RFO vector              ....  0.935559124
Lowest eigenvalues of augmented Hessian:
 -0.024977771  0.000641372  0.001825521  0.008539354  0.008718934
Length of the computed step             ....  0.377496302
Warning: the length of the step is outside the trust region - taking restricted step instead
The input lambda is                     ....    -0.024978
   iter:   1  x=   -0.037068  g=    4.342615 f(x)=     0.052503
   iter:   2  x=   -0.044276  g=    2.154688 f(x)=     0.015531
   iter:   3  x=   -0.045752  g=    1.563243 f(x)=     0.002308
   iter:   4  x=   -0.045798  g=    1.473378 f(x)=     0.000067
   iter:   5  x=   -0.045798  g=    1.470726 f(x)=     0.000000
   iter:   6  x=   -0.045798  g=    1.470723 f(x)=     0.000000
   iter:   7  x=   -0.045798  g=    1.470723 f(x)=     0.000000
The output lambda is                    ....    -0.045798 (7 iterations)
The final length of the internal step   ....  0.300000000
Converting the step to cartesian space:
 Initial RMS(Int)=    0.0157459164
Transforming coordinates:
 Iter   0:  RMS(Cart)=    0.1864294675 RMS(Int)=    0.6586047588
 Iter   1:  RMS(Cart)=    0.0076437899 RMS(Int)=    0.3297461065
 Iter   2:  RMS(Cart)=    0.0003929947 RMS(Int)=    0.0000949786
 Iter   3:  RMS(Cart)=    0.0000316323 RMS(Int)=    0.0000087154
 Iter   4:  RMS(Cart)=    0.0000020425 RMS(Int)=    0.0000006703
 Iter   5:  RMS(Cart)=    0.0000002040 RMS(Int)=    0.0000000564
 Iter   6:  RMS(Cart)=    0.0000000148 RMS(Int)=    0.0000000053
done
Storing new coordinates                 .... done

                                .--------------------.
          ----------------------|Geometry convergence|-------------------------
          Item                value                   Tolerance       Converged
          ---------------------------------------------------------------------
          RMS gradient        0.0049398489            0.0001000000      NO
          MAX gradient        0.0284227690            0.0003000000      NO
          RMS step            0.0157459164            0.0020000000      NO
          MAX step            0.0706844506            0.0040000000      NO
          ........................................................
          Max(Bonds)      0.0374      Max(Angles)    3.39
          Max(Dihed)        3.49      Max(Improp)    0.00
          ---------------------------------------------------------------------

The optimization has not yet converged - more geometry cycles are needed


    ---------------------------------------------------------------------------
                         Redundant Internal Coordinates
                            (Angstroem and degrees)

        Definition                    Value    dE/dq     Step     New-Value
    ----------------------------------------------------------------------------
     1. B(H   3,N   2)                1.0084 -0.000887  0.0010    1.0094   
     2. B(C   5,O   0)                1.2309  0.003568 -0.0018    1.2291   
     3. B(C   5,N   2)                1.3456  0.016641 -0.0125    1.3331   
     4. B(C   6,N   4)                1.5067  0.028423 -0.0374    1.4693   
     5. B(C   6,C   5)                1.5606  0.015481 -0.0216    1.5391   
     6. B(H   7,C   6)                1.0901 -0.001848  0.0024    1.0925   
     7. B(C   8,C   6)                1.5261  0.006822 -0.0092    1.5169   
     8. B(C   9,C   8)                1.4027  0.007950 -0.0067    1.3960   
     9. B(H  10,C   9)                1.0807 -0.000577  0.0007    1.0814   
    10. B(C  11,C   9)                1.3919  0.003470 -0.0029    1.3890   
    11. B(H  12,C  11)                1.0806 -0.002291  0.0029    1.0835   
    12. B(C  13,C  11)                1.3923  0.004148 -0.0033    1.3890   
    13. B(H  14,C  13)                1.0807 -0.003820  0.0041    1.0848   
    14. B(C  15,C  13)                1.3923  0.005157 -0.0042    1.3881   
    15. B(H  16,C  15)                1.0806 -0.002325  0.0029    1.0835   
    16. B(C  17,C  15)                1.3923  0.003913 -0.0034    1.3889   
    17. B(C  17,C   8)                1.4008  0.008029 -0.0068    1.3940   
    18. B(H  18,C  17)                1.0809 -0.002952  0.0037    1.0847   
    19. B(C  19,N   2)                1.4596  0.001366 -0.0015    1.4581   
    20. B(C  20,C  19)                1.5420  0.010407 -0.0137    1.5283   
    21. B(H  21,C  20)                1.0906 -0.001188  0.0016    1.0921   
    22. B(H  22,C  20)                1.0898 -0.001282  0.0017    1.0915   
    23. B(H  23,C  20)                1.0905 -0.001720  0.0022    1.0927   
    24. B(C  24,C  19)                1.5415  0.010112 -0.0132    1.5282   
    25. B(H  25,C  24)                1.0899 -0.001333  0.0017    1.0917   
    26. B(H  26,C  24)                1.0904 -0.000982  0.0013    1.0917   
    27. B(H  27,C  24)                1.0900 -0.002042  0.0027    1.0927   
    28. B(C  28,C  19)                1.5373  0.009595 -0.0124    1.5249   
    29. B(H  29,C  28)                1.0908 -0.002215  0.0029    1.0937   
    30. B(H  30,C  28)                1.0905 -0.000096  0.0001    1.0906   
    31. B(H  31,C  28)                1.0908 -0.002160  0.0028    1.0936   
    32. B(C  32,N   4)                1.4200 -0.005654  0.0050    1.4250   
    33. B(C  33,C  32)                1.4330  0.027157 -0.0257    1.4072   
    34. B(C  34,C  33)                1.4111  0.012722 -0.0110    1.4002   
    35. B(H  35,C  34)                1.0787 -0.002970  0.0037    1.0824   
    36. B(C  36,C  34)                1.3901  0.006633 -0.0050    1.3851   
    37. B(H  37,C  36)                1.0806 -0.002572  0.0033    1.0839   
    38. B(C  38,C  36)                1.3845 -0.000628  0.0009    1.3854   
    39. B(H  39,C  38)                1.0806 -0.002472  0.0031    1.0838   
    40. B(C  40,C  38)                1.3877  0.006961 -0.0052    1.3824   
    41. B(C  40,C  32)                1.4074  0.009891 -0.0085    1.3989   
    42. B(H  41,C  40)                1.0810 -0.002031  0.0026    1.0836   
    43. B(C  42,C  33)                1.5709  0.023667 -0.0342    1.5366   
    44. B(C  43,C  42)                1.5548  0.011980 -0.0164    1.5384   
    45. B(H  44,C  43)                1.0890 -0.002761  0.0036    1.0925   
    46. B(H  45,C  43)                1.0910 -0.001108  0.0014    1.0924   
    47. B(H  46,C  43)                1.0911 -0.002071  0.0027    1.0938   
    48. B(C  47,C  42)                1.5459  0.011873 -0.0151    1.5308   
    49. B(H  48,C  47)                1.0824 -0.004022  0.0058    1.0882   
    50. B(H  48,H  14)                4.4334  0.001190 -0.0058    4.4276   
    51. B(H  49,C  47)                1.0908 -0.001558  0.0020    1.0928   
    52. B(H  50,C  47)                1.0844 -0.004838  0.0062    1.0906   
    53. B(C  51,C  42)                1.5491  0.011770 -0.0150    1.5341   
    54. B(H  52,C  51)                1.0903 -0.000304  0.0016    1.0919   
    55. B(H  53,C  51)                1.0907 -0.001654  0.0022    1.0929   
    56. B(H  54,C  51)                1.0895 -0.002600  0.0034    1.0928   
    57. B(C  55,N   4)                1.3802  0.026782 -0.0233    1.3569   
    58. B(C  55,O   1)                1.2345  0.009762 -0.0050    1.2295   
    59. B(C  56,C  55)                1.5234  0.016873 -0.0217    1.5017   
    60. B(C  57,C  56)                1.4042  0.010390 -0.0089    1.3953   
    61. B(H  58,C  57)                1.0794 -0.001916  0.0024    1.0818   
    62. B(C  59,C  57)                1.3924  0.004903 -0.0041    1.3883   
    63. B(H  60,C  59)                1.0804 -0.002284  0.0029    1.0833   
    64. B(C  61,C  59)                1.3918  0.003995 -0.0031    1.3887   
    65. B(H  62,H  52)                3.9607  0.001908 -0.0104    3.9503   
    66. B(H  62,C  61)                1.0804 -0.004366  0.0046    1.0850   
    67. B(C  63,C  61)                1.3918  0.003033 -0.0025    1.3893   
    68. B(H  64,C  63)                1.0804 -0.002202  0.0028    1.0831   
    69. B(C  65,C  63)                1.3924  0.005844 -0.0050    1.3873   
    70. B(C  65,C  56)                1.4036  0.011876 -0.0101    1.3935   
    71. B(H  66,C  65)                1.0820 -0.001465  0.0019    1.0839   
    72. A(H   3,N   2,C  19)          115.79 -0.003559    0.48    116.27   
    73. A(C   5,N   2,C  19)          128.70  0.008788   -1.16    127.54   
    74. A(H   3,N   2,C   5)          115.43 -0.005226    0.68    116.11   
    75. A(C  32,N   4,C  55)          122.14 -0.011475    1.17    123.31   
    76. A(C   6,N   4,C  55)          121.13  0.015445   -1.88    119.25   
    77. A(C   6,N   4,C  32)          116.41 -0.003832    0.65    117.06   
    78. A(O   0,C   5,N   2)          123.23 -0.007329    0.85    124.08   
    79. A(N   2,C   5,C   6)          117.73  0.008710   -1.09    116.64   
    80. A(O   0,C   5,C   6)          118.98 -0.001340    0.21    119.19   
    81. A(C   5,C   6,H   7)          100.15 -0.006381    1.65    101.79   
    82. A(H   7,C   6,C   8)          103.41  0.000685    1.06    104.47   
    83. A(N   4,C   6,C   8)          113.48 -0.010738    0.98    114.46   
    84. A(C   5,C   6,C   8)          116.57 -0.004369    0.77    117.34   
    85. A(N   4,C   6,C   5)          115.29  0.018057   -3.39    111.90   
    86. A(N   4,C   6,H   7)          105.40  0.001917   -0.47    104.94   
    87. A(C   6,C   8,C  17)          118.46  0.002776   -0.39    118.07   
    88. A(C   9,C   8,C  17)          118.99  0.000804   -0.08    118.91   
    89. A(C   6,C   8,C   9)          122.51 -0.003597    0.50    123.01   
    90. A(C   8,C   9,H  10)          120.65  0.002248   -0.31    120.34   
    91. A(H  10,C   9,C  11)          118.84 -0.002343    0.35    119.19   
    92. A(C   8,C   9,C  11)          120.51  0.000095   -0.04    120.47   
    93. A(C   9,C  11,H  12)          119.96  0.001238   -0.16    119.80   
    94. A(H  12,C  11,C  13)          120.33  0.001111   -0.14    120.19   
    95. A(C   9,C  11,C  13)          119.71 -0.002350    0.30    120.01   
    96. A(C  11,C  13,H  14)          119.72 -0.002153    0.25    119.97   
    97. A(H  14,C  13,C  15)          119.77 -0.001976    0.21    119.98   
    98. A(C  11,C  13,C  15)          120.51  0.004129   -0.46    120.05   
    99. A(H  16,C  15,C  17)          120.12  0.000890   -0.11    120.01   
   100. A(C  13,C  15,C  17)          119.68 -0.001252    0.14    119.82   
   101. A(C  13,C  15,H  16)          120.21  0.000362   -0.03    120.17   
   102. A(C   8,C  17,H  18)          120.23  0.002582   -0.34    119.88   
   103. A(C   8,C  17,C  15)          120.58 -0.001437    0.15    120.73   
   104. A(C  15,C  17,H  18)          119.19 -0.001151    0.19    119.38   
   105. A(N   2,C  19,C  20)          111.02  0.000906   -0.45    110.57   
   106. A(C  24,C  19,C  28)          108.64 -0.001032    0.47    109.12   
   107. A(C  20,C  19,C  28)          108.59 -0.001741    0.58    109.18   
   108. A(N   2,C  19,C  28)          106.94  0.001559   -0.49    106.46   
   109. A(C  20,C  19,C  24)          110.31  0.000406    0.07    110.38   
   110. A(N   2,C  19,C  24)          111.21 -0.000164   -0.17    111.05   
   111. A(H  22,C  20,H  23)          107.75 -0.003127    0.37    108.12   
   112. A(H  21,C  20,H  23)          106.99 -0.002453    0.53    107.52   
   113. A(C  19,C  20,H  23)          111.46  0.002420   -0.40    111.05   
   114. A(H  21,C  20,H  22)          107.07 -0.003073    0.51    107.58   
   115. A(C  19,C  20,H  22)          111.72  0.004818   -0.83    110.88   
   116. A(C  19,C  20,H  21)          111.60  0.000793   -0.07    111.53   
   117. A(H  25,C  24,H  27)          107.70 -0.002980    0.35    108.05   
   118. A(C  19,C  24,H  27)          111.48  0.002247   -0.38    111.10   
   119. A(H  25,C  24,H  26)          106.98 -0.003027    0.52    107.50   
   120. A(H  26,C  24,H  27)          107.24 -0.002187    0.46    107.71   
   121. A(C  19,C  24,H  25)          111.58  0.004694   -0.80    110.78   
   122. A(C  19,C  24,H  26)          111.61  0.000681   -0.06    111.55   
   123. A(H  30,C  28,H  31)          107.26 -0.003072    0.47    107.73   
   124. A(H  29,C  28,H  31)          107.48 -0.002020    0.39    107.87   
   125. A(C  19,C  28,H  31)          111.60  0.001591   -0.25    111.35   
   126. A(H  29,C  28,H  30)          107.23 -0.002998    0.46    107.68   
   127. A(C  19,C  28,H  30)          111.48  0.004503   -0.75    110.72   
   128. A(C  19,C  28,H  29)          111.55  0.001447   -0.23    111.33   
   129. A(N   4,C  32,C  33)          126.89  0.016055   -2.14    124.75   
   130. A(C  33,C  32,C  40)          119.39 -0.004571    0.54    119.92   
   131. A(N   4,C  32,C  40)          113.72 -0.011492    1.61    115.33   
   132. A(C  32,C  33,C  34)          116.59 -0.002729    0.26    116.85   
   133. A(C  34,C  33,C  42)          114.74 -0.003932    0.65    115.39   
   134. A(C  32,C  33,C  42)          128.66  0.006663   -0.91    127.75   
   135. A(H  35,C  34,C  36)          116.67 -0.004554    0.66    117.34   
   136. A(C  33,C  34,C  36)          122.92  0.000117   -0.03    122.89   
   137. A(C  33,C  34,H  35)          120.40  0.004436   -0.63    119.78   
   138. A(H  37,C  36,C  38)          120.13 -0.002369    0.28    120.41   
   139. A(C  34,C  36,C  38)          119.72  0.002241   -0.20    119.52   
   140. A(C  34,C  36,H  37)          120.15  0.000129   -0.08    120.07   
   141. A(H  39,C  38,C  40)          120.08 -0.001212    0.10    120.18   
   142. A(C  36,C  38,C  40)          119.48  0.004133   -0.44    119.04   
   143. A(C  36,C  38,H  39)          120.43 -0.002921    0.34    120.77   
   144. A(C  38,C  40,H  41)          117.66 -0.006235    0.90    118.56   
   145. A(C  32,C  40,H  41)          120.49  0.005424   -0.77    119.72   
   146. A(C  32,C  40,C  38)          121.80  0.000799   -0.12    121.69   
   147. A(C  43,C  42,C  51)          108.86  0.001253    0.17    109.03   
   148. A(C  33,C  42,C  51)          109.67 -0.001241   -0.25    109.42   
   149. A(C  47,C  42,C  51)          106.47 -0.001912    0.87    107.33   
   150. A(C  43,C  42,C  47)          104.40 -0.005063    1.50    105.90   
   151. A(C  33,C  42,C  47)          117.89  0.004812   -1.40    116.49   
   152. A(C  33,C  42,C  43)          109.19  0.001885   -0.71    108.48   
   153. A(H  45,C  43,H  46)          107.15 -0.003307    0.46    107.61   
   154. A(H  44,C  43,H  46)          107.23 -0.001594    0.31    107.54   
   155. A(C  42,C  43,H  46)          111.02  0.000268   -0.07    110.95   
   156. A(H  44,C  43,H  45)          105.73 -0.005095    0.87    106.60   
   157. A(C  42,C  43,H  45)          112.04  0.006834   -1.12    110.92   
   158. A(C  42,C  43,H  44)          113.29  0.002095   -0.31    112.98   
   159. A(H  49,C  47,H  50)          104.10 -0.006515    1.20    105.30   
   160. A(H  48,C  47,H  50)          109.43  0.000511   -0.25    109.18   
   161. A(C  42,C  47,H  50)          113.35  0.000982   -0.20    113.15   
   162. A(H  48,C  47,H  49)          105.73 -0.005185    0.84    106.57   
   163. A(C  42,C  47,H  49)          111.50  0.009784   -1.50    110.00   
   164. A(C  42,C  47,H  48)          112.17 -0.000376    0.06    112.23   
   165. A(H  53,C  51,H  54)          106.61 -0.003714    0.58    107.19   
   166. A(H  52,C  51,H  54)          106.95 -0.002502    0.49    107.44   
   167. A(C  42,C  51,H  54)          112.69  0.001647   -0.25    112.44   
   168. A(H  52,C  51,H  53)          107.20 -0.003092    0.40    107.60   
   169. A(C  42,C  51,H  53)          111.86  0.005273   -0.91    110.94   
   170. A(C  42,C  51,H  52)          111.20  0.001658   -0.19    111.01   
   171. A(N   4,C  55,C  56)          121.93  0.005773   -1.08    120.84   
   172. A(O   1,C  55,C  56)          116.20 -0.013178    1.78    117.99   
   173. A(O   1,C  55,N   4)          121.85  0.007305   -0.64    121.22   
   174. A(C  57,C  56,C  65)          118.60 -0.004177    0.52    119.12   
   175. A(C  55,C  56,C  65)          118.98  0.006706   -0.93    118.05   
   176. A(C  55,C  56,C  57)          122.31 -0.002441    0.37    122.68   
   177. A(H  58,C  57,C  59)          118.15 -0.003487    0.50    118.66   
   178. A(C  56,C  57,C  59)          120.64  0.001605   -0.24    120.39   
   179. A(C  56,C  57,H  58)          121.20  0.001899   -0.27    120.93   
   180. A(H  60,C  59,C  61)          120.26  0.000189   -0.02    120.24   
   181. A(C  57,C  59,C  61)          119.78 -0.001203    0.17    119.95   
   182. A(C  57,C  59,H  60)          119.95  0.001014   -0.14    119.81   
   183. A(H  62,C  61,C  63)          119.77 -0.002069    0.20    119.97   
   184. A(C  59,C  61,C  63)          120.47  0.003836   -0.39    120.08   
   185. A(C  59,C  61,H  62)          119.75 -0.001766    0.19    119.94   
   186. A(H  64,C  63,C  65)          120.07  0.001419   -0.19    119.88   
   187. A(C  61,C  63,C  65)          119.65 -0.001731    0.22    119.87   
   188. A(C  61,C  63,H  64)          120.28  0.000313   -0.03    120.25   
   189. A(C  63,C  65,H  66)          119.08 -0.002895    0.42    119.50   
   190. A(C  56,C  65,H  66)          120.13  0.001288   -0.18    119.95   
   191. A(C  56,C  65,C  63)          120.79  0.001605   -0.23    120.55   
   192. D(O   0,C   5,N   2,C  19)      4.19  0.000912   -0.63      3.56   
   193. D(C   6,C   5,N   2,C  19)   -178.79  0.001827   -1.34   -180.13   
   194. D(O   0,C   5,N   2,H   3)   -179.17  0.000806   -0.52   -179.69   
   195. D(C   6,C   5,N   2,H   3)     -2.15  0.001721   -1.23     -3.38   
   196. D(H   7,C   6,N   4,C  32)      4.87 -0.003828    2.83      7.70   
   197. D(H   7,C   6,C   5,N   2)   -101.90  0.002095    0.22   -101.68   
   198. D(C   8,C   6,C   5,O   0)   -174.08 -0.001925    2.09   -171.99   
   199. D(N   4,C   6,C   5,O   0)    -37.27 -0.002778    0.47    -36.80   
   200. D(H   7,C   6,N   4,C  55)   -168.89 -0.004430    3.35   -165.54   
   201. D(C   8,C   6,N   4,C  55)     78.65 -0.001236    1.90     80.55   
   202. D(C   8,C   6,C   5,N   2)      8.77 -0.002598    2.75     11.52   
   203. D(H   7,C   6,C   5,O   0)     75.25  0.002767   -0.44     74.81   
   204. D(C   5,C   6,N   4,C  55)    -59.48 -0.002644    3.49    -56.00   
   205. D(C   8,C   6,N   4,C  32)   -107.59 -0.000634    1.38   -106.21   
   206. D(N   4,C   6,C   5,N   2)    145.58 -0.003451    1.12    146.71   
   207. D(C   5,C   6,N   4,C  32)    114.28 -0.002042    2.97    117.24   
   208. D(C  17,C   8,C   6,H   7)    -13.78 -0.002835    1.19    -12.59   
   209. D(C   9,C   8,C   6,H   7)    163.90 -0.003304    1.97    165.88   
   210. D(C   9,C   8,C   6,N   4)    -82.44 -0.005485    2.47    -79.96   
   211. D(C  17,C   8,C   6,C   5)   -122.55  0.006216   -1.74   -124.29   
   212. D(C  17,C   8,C   6,N   4)     99.88 -0.005016    1.69    101.57   
   213. D(C   9,C   8,C   6,C   5)     55.14  0.005747   -0.96     54.18   
   214. D(C  11,C   9,C   8,C   6)   -178.76 -0.000207   -0.39   -179.15   
   215. D(H  10,C   9,C   8,C  17)    178.86 -0.000594    0.55    179.42   
   216. D(H  10,C   9,C   8,C   6)      1.19 -0.000165   -0.22      0.96   
   217. D(C  11,C   9,C   8,C  17)     -1.08 -0.000636    0.38     -0.70   
   218. D(C  13,C  11,C   9,H  10)   -179.51  0.000155   -0.33   -179.84   
   219. D(C  13,C  11,C   9,C   8)      0.44  0.000198   -0.17      0.27   
   220. D(H  12,C  11,C   9,C   8)   -179.40  0.000466   -0.24   -179.64   
   221. D(H  12,C  11,C   9,H  10)      0.66  0.000422   -0.41      0.25   
   222. D(H  14,C  13,C  11,C   9)   -179.79  0.000519   -0.20   -180.00   
   223. D(C  15,C  13,C  11,C   9)      0.20  0.000271   -0.09      0.12   
   224. D(H  14,C  13,C  11,H  12)      0.04  0.000251   -0.13     -0.09   
   225. D(C  15,C  13,C  11,H  12)   -179.96  0.000002   -0.01   -179.98   
   226. D(C  17,C  15,C  13,H  14)    179.82 -0.000542    0.23    180.05   
   227. D(C  17,C  15,C  13,C  11)     -0.18 -0.000293    0.11     -0.07   
   228. D(H  16,C  15,C  13,H  14)     -0.02 -0.000169    0.05      0.04   
   229. D(H  16,C  15,C  13,C  11)    179.99  0.000079   -0.07    179.92   
   230. D(H  18,C  17,C  15,H  16)      0.21 -0.000035    0.07      0.27   
   231. D(H  18,C  17,C  15,C  13)   -179.63  0.000338   -0.11   -179.74   
   232. D(C   8,C  17,C  15,H  16)    179.35 -0.000520    0.29    179.64   
   233. D(C   8,C  17,C  15,C  13)     -0.48 -0.000147    0.11     -0.37   
   234. D(H  18,C  17,C   8,C   9)   -179.76  0.000076   -0.12   -179.89   
   235. D(H  18,C  17,C   8,C   6)     -1.99 -0.000483    0.64     -1.35   
   236. D(C  15,C  17,C   8,C   9)      1.10  0.000598   -0.35      0.75   
   237. D(C  15,C  17,C   8,C   6)    178.87  0.000039    0.41    179.29   
   238. D(C  28,C  19,N   2,C   5)    178.63 -0.000010   -0.09    178.54   
   239. D(C  28,C  19,N   2,H   3)      2.01  0.000141   -0.21      1.80   
   240. D(C  24,C  19,N   2,C   5)    -62.89 -0.000403    0.09    -62.80   
   241. D(C  24,C  19,N   2,H   3)    120.48 -0.000251   -0.02    120.46   
   242. D(C  20,C  19,N   2,C   5)     60.33  0.000652   -0.26     60.08   
   243. D(C  20,C  19,N   2,H   3)   -116.29  0.000803   -0.38   -116.67   
   244. D(H  23,C  20,C  19,C  28)    -62.14 -0.001894    0.83    -61.31   
   245. D(H  23,C  20,C  19,C  24)    178.91  0.000184   -0.14    178.76   
   246. D(H  23,C  20,C  19,N   2)     55.16 -0.000529    0.33     55.50   
   247. D(H  22,C  20,C  19,C  28)     58.47 -0.000878    0.45     58.92   
   248. D(H  22,C  20,C  19,C  24)    -60.49  0.001201   -0.52    -61.01   
   249. D(H  22,C  20,C  19,N   2)    175.77  0.000487   -0.05    175.72   
   250. D(H  21,C  20,C  19,C  28)    178.30 -0.000955    0.48    178.78   
   251. D(H  21,C  20,C  19,C  24)     59.35  0.001124   -0.49     58.86   
   252. D(H  21,C  20,C  19,N   2)    -64.40  0.000410   -0.01    -64.41   
   253. D(H  25,C  24,C  19,C  20)     60.39 -0.001622    0.66     61.04   
   254. D(H  25,C  24,C  19,N   2)   -175.98 -0.000287    0.02   -175.97   
   255. D(H  27,C  24,C  19,C  28)     61.93  0.001869   -0.75     61.18   
   256. D(H  27,C  24,C  19,C  20)   -179.14 -0.000642    0.29   -178.86   
   257. D(H  27,C  24,C  19,N   2)    -55.51  0.000694   -0.35    -55.87   
   258. D(H  26,C  24,C  19,C  28)   -178.17  0.001083   -0.46   -178.63   
   259. D(H  26,C  24,C  19,C  20)    -59.24 -0.001428    0.58    -58.66   
   260. D(H  26,C  24,C  19,N   2)     64.39 -0.000093   -0.06     64.33   
   261. D(H  25,C  24,C  19,C  28)    -58.54  0.000889   -0.38    -58.92   
   262. D(H  31,C  28,C  19,C  20)   -179.96  0.000458   -0.30   -180.26   
   263. D(H  31,C  28,C  19,N   2)     60.17 -0.000547    0.19     60.36   
   264. D(H  30,C  28,C  19,C  24)     59.96 -0.000421    0.31     60.27   
   265. D(H  30,C  28,C  19,C  20)    -60.04  0.000708   -0.39    -60.42   
   266. D(H  30,C  28,C  19,N   2)   -179.91 -0.000297    0.10   -179.81   
   267. D(H  29,C  28,C  19,C  24)    179.80 -0.000184    0.23    180.02   
   268. D(H  29,C  28,C  19,C  20)     59.80  0.000945   -0.47     59.33   
   269. D(H  31,C  28,C  19,C  24)    -59.96 -0.000671    0.40    -59.56   
   270. D(H  29,C  28,C  19,N   2)    -60.07 -0.000060    0.01    -60.06   
   271. D(C  40,C  32,N   4,C  55)    108.73  0.001097    0.50    109.22   
   272. D(C  40,C  32,N   4,C   6)    -64.96 -0.001339    1.23    -63.73   
   273. D(C  33,C  32,N   4,C  55)    -70.80  0.002376   -0.21    -71.01   
   274. D(C  33,C  32,N   4,C   6)    115.50 -0.000061    0.53    116.03   
   275. D(C  42,C  33,C  32,C  40)    174.65  0.000016    0.58    175.24   
   276. D(C  42,C  33,C  32,N   4)     -5.84 -0.001348    1.32     -4.51   
   277. D(C  34,C  33,C  32,C  40)     -3.90 -0.000060    0.24     -3.66   
   278. D(C  34,C  33,C  32,N   4)    175.61 -0.001424    0.98    176.59   
   279. D(C  36,C  34,C  33,C  42)   -176.14  0.000134   -0.53   -176.66   
   280. D(C  36,C  34,C  33,C  32)      2.62  0.000354   -0.26      2.37   
   281. D(H  35,C  34,C  33,C  42)      3.18 -0.000021   -0.37      2.81   
   282. D(H  35,C  34,C  33,C  32)   -178.06  0.000199   -0.10   -178.16   
   283. D(C  38,C  36,C  34,H  35)   -179.37 -0.000355    0.09   -179.28   
   284. D(C  38,C  36,C  34,C  33)     -0.03 -0.000448    0.23      0.20   
   285. D(H  37,C  36,C  34,H  35)      0.16 -0.000193    0.02      0.18   
   286. D(H  37,C  36,C  34,C  33)    179.50 -0.000286    0.16    179.66   
   287. D(C  40,C  38,C  36,H  37)    179.17  0.000002   -0.11    179.07   
   288. D(C  40,C  38,C  36,C  34)     -1.29  0.000177   -0.18     -1.47   
   289. D(H  39,C  38,C  36,H  37)      0.16 -0.000038   -0.06      0.10   
   290. D(H  39,C  38,C  36,C  34)    179.69  0.000136   -0.13    179.56   
   291. D(H  41,C  40,C  38,C  36)   -177.85  0.000009   -0.09   -177.94   
   292. D(C  32,C  40,C  38,H  39)    178.91 -0.000199    0.17    179.08   
   293. D(C  32,C  40,C  38,C  36)     -0.10 -0.000222    0.22      0.11   
   294. D(H  41,C  40,C  32,C  33)   -179.53 -0.000414    0.11   -179.42   
   295. D(H  41,C  40,C  32,N   4)      0.89  0.000650   -0.52      0.38   
   296. D(C  38,C  40,C  32,C  33)      2.78  0.000085   -0.24      2.54   
   297. D(H  41,C  40,C  38,H  39)      1.17  0.000032   -0.14      1.03   
   298. D(C  38,C  40,C  32,N   4)   -176.79  0.001149   -0.87   -177.66   
   299. D(C  51,C  42,C  33,C  34)    -62.95 -0.001333    0.72    -62.22   
   300. D(C  51,C  42,C  33,C  32)    118.48 -0.001419    0.39    118.87   
   301. D(C  47,C  42,C  33,C  34)    175.07 -0.001303    0.81    175.88   
   302. D(C  47,C  42,C  33,C  32)     -3.51 -0.001389    0.48     -3.03   
   303. D(C  43,C  42,C  33,C  34)     56.25  0.000590    0.35     56.61   
   304. D(C  43,C  42,C  33,C  32)   -122.32  0.000504    0.02   -122.30   
   305. D(H  46,C  43,C  42,C  51)    179.07  0.000938   -0.46    178.61   
   306. D(H  46,C  43,C  42,C  47)    -67.55 -0.003151    1.33    -66.22   
   307. D(H  46,C  43,C  42,C  33)     59.37  0.000581    0.16     59.53   
   308. D(H  45,C  43,C  42,C  51)    -61.17  0.001521   -0.68    -61.86   
   309. D(H  45,C  43,C  42,C  47)     52.21 -0.002568    1.10     53.31   
   310. D(H  45,C  43,C  42,C  33)    179.12  0.001165   -0.06    179.07   
   311. D(H  44,C  43,C  42,C  51)     58.35  0.001335   -0.59     57.76   
   312. D(H  44,C  43,C  42,C  47)    171.73 -0.002754    1.20    172.93   
   313. D(H  44,C  43,C  42,C  33)    -61.35  0.000979    0.03    -61.32   
   314. D(H  49,C  47,C  42,C  43)    -49.24  0.001089   -0.87    -50.11   
   315. D(H  49,C  47,C  42,C  33)   -170.56 -0.000414   -0.24   -170.80   
   316. D(H  48,C  47,C  42,C  51)   -175.80 -0.000791    0.45   -175.35   
   317. D(H  48,C  47,C  42,C  43)     69.13  0.000866   -0.78     68.35   
   318. D(H  48,C  47,C  42,C  33)    -52.19 -0.000636   -0.15    -52.34   
   319. D(H  50,C  47,C  42,C  51)    -51.25  0.000373    0.00    -51.24   
   320. D(H  50,C  47,C  42,C  43)   -166.32  0.002030   -1.23   -167.55   
   321. D(H  50,C  47,C  42,C  33)     72.36  0.000528   -0.60     71.76   
   322. D(H  49,C  47,C  42,C  51)     65.84 -0.000568    0.36     66.20   
   323. D(H  54,C  51,C  42,C  47)   -170.61  0.003240   -1.24   -171.85   
   324. D(H  54,C  51,C  42,C  43)    -58.59 -0.002949    0.99    -57.60   
   325. D(H  54,C  51,C  42,C  33)     60.81 -0.000637    0.08     60.89   
   326. D(H  53,C  51,C  42,C  47)    -50.51  0.003373   -1.32    -51.83   
   327. D(H  53,C  51,C  42,C  43)     61.51 -0.002816    0.91     62.42   
   328. D(H  53,C  51,C  42,C  33)   -179.08 -0.000504    0.00   -179.08   
   329. D(H  52,C  51,C  42,C  47)     69.31  0.004144   -1.55     67.76   
   330. D(H  52,C  51,C  42,C  43)   -178.67 -0.002045    0.68   -177.99   
   331. D(H  52,C  51,C  42,C  33)    -59.26  0.000267   -0.24    -59.50   
   332. D(C  56,C  55,N   4,C  32)     -2.57  0.002266   -0.57     -3.14   
   333. D(C  56,C  55,N   4,C   6)    170.83  0.003517   -1.17    169.66   
   334. D(O   1,C  55,N   4,C  32)    175.93 -0.002698    2.49    178.42   
   335. D(O   1,C  55,N   4,C   6)    -10.67 -0.001447    1.89     -8.78   
   336. D(C  65,C  56,C  55,N   4)    138.95 -0.003075    1.86    140.81   
   337. D(C  65,C  56,C  55,O   1)    -39.63  0.001351   -1.01    -40.64   
   338. D(C  57,C  56,C  55,N   4)    -45.02 -0.001720    1.30    -43.72   
   339. D(C  57,C  56,C  55,O   1)    136.40  0.002706   -1.57    134.83   
   340. D(C  59,C  57,C  56,C  65)     -3.03 -0.001460    0.99     -2.04   
   341. D(C  59,C  57,C  56,C  55)   -179.07 -0.003224    1.60   -177.47   
   342. D(H  58,C  57,C  56,C  65)    175.71 -0.000567    0.64    176.34   
   343. D(H  58,C  57,C  56,C  55)     -0.34 -0.002331    1.25      0.91   
   344. D(C  61,C  59,C  57,H  58)   -177.53  0.000066   -0.41   -177.95   
   345. D(C  61,C  59,C  57,C  56)      1.24  0.000997   -0.76      0.48   
   346. D(H  60,C  59,C  57,H  58)      1.70  0.000068   -0.18      1.53   
   347. D(H  60,C  59,C  57,C  56)   -179.52  0.000999   -0.53   -180.05   
   348. D(C  63,C  61,C  59,H  60)   -178.51  0.000152   -0.10   -178.61   
   349. D(C  63,C  61,C  59,C  57)      0.73  0.000161    0.13      0.86   
   350. D(H  62,C  61,C  59,H  60)      0.42  0.000191   -0.02      0.39   
   351. D(H  62,C  61,C  59,C  57)    179.65  0.000200    0.21    179.86   
   352. D(C  65,C  63,C  61,H  62)   -179.76 -0.000613    0.14   -179.61   
   353. D(C  65,C  63,C  61,C  59)     -0.83 -0.000570    0.22     -0.61   
   354. D(H  64,C  63,C  61,H  62)     -0.18 -0.000322    0.10     -0.07   
   355. D(H  64,C  63,C  61,C  59)    178.75 -0.000279    0.18    178.93   
   356. D(H  66,C  65,C  63,H  64)     -0.36  0.000165   -0.07     -0.43   
   357. D(H  66,C  65,C  63,C  61)    179.22  0.000451   -0.11    179.11   
   358. D(C  56,C  65,C  63,H  64)    179.39 -0.000434    0.09    179.48   
   359. D(C  56,C  65,C  63,C  61)     -1.03 -0.000148    0.05     -0.98   
   360. D(H  66,C  65,C  56,C  57)   -177.32  0.000425   -0.47   -177.80   
   361. D(H  66,C  65,C  56,C  55)     -1.14  0.001778   -1.01     -2.16   
   362. D(C  63,C  65,C  56,C  57)      2.93  0.001041   -0.63      2.29   
   363. D(C  63,C  65,C  56,C  55)    179.10  0.002394   -1.17    177.93   
    ----------------------------------------------------------------------------

         *************************************************************
         *                GEOMETRY OPTIMIZATION CYCLE   2            *
         *************************************************************
---------------------------------
CARTESIAN COORDINATES (ANGSTROEM)
---------------------------------
  O      4.798395    9.609352    4.859242
  O      6.836354    8.239461    2.743708
  N      3.378813    8.554562    3.446364
  H      3.164725    7.653211    3.045588
  N      6.542336    7.407451    4.817981
  C      4.414059    8.592682    4.285432
  C      5.098448    7.250119    4.598232
  H      4.687234    7.014969    5.582673
  C      4.724046    6.059041    3.737261
  C      4.805521    6.072340    2.343782
  H      5.161896    6.952145    1.825683
  C      4.432879    4.956124    1.606071
  H      4.506104    4.975883    0.525261
  C      3.969992    3.818144    2.254131
  H      3.679464    2.946839    1.677531
  C      3.876764    3.795832    3.638775
  H      3.514694    2.909502    4.146057
  C      4.248993    4.913618    4.373925
  H      4.177491    4.886959    5.455899
  C      2.562312    9.673574    2.991206
  C      3.422956   10.704627    2.261788
  H      4.156199   11.159978    2.930954
  H      2.806206   11.507229    1.853426
  H      3.971844   10.244455    1.436577
  C      1.825819   10.326775    4.160138
  H      1.161721   11.117545    3.806050
  H      2.521364   10.776261    4.871431
  H      1.222044    9.595302    4.702730
  C      1.540767    9.095316    2.017867
  H      2.030546    8.617091    1.164842
  H      0.890673    9.880113    1.629333
  H      0.907022    8.347862    2.503258
  C      7.042651    7.067057    6.107807
  C      7.947605    6.020764    6.365055
  C      8.389071    5.876951    7.685972
  H      9.108623    5.106494    7.931438
  C      7.937029    6.678357    8.721356
  H      8.305698    6.523457    9.728755
  C      7.004172    7.668869    8.460515
  H      6.631275    8.302842    9.256468
  C      6.567867    7.854614    7.161960
  H      5.863734    8.653399    6.961108
  C      8.500537    4.989497    5.368853
  C      8.150463    3.581291    5.879738
  H      8.592960    3.358532    6.853505
  H      8.512181    2.815162    5.190096
  H      7.067773    3.457314    5.973584
  C      7.959125    5.062684    3.938528
  H      6.871048    5.054618    3.908632
  H      8.292702    4.192417    3.367846
  H      8.326202    5.927717    3.384972
  C     10.026328    5.126583    5.287274
  H     10.312468    6.128539    4.960879
  H     10.444850    4.413983    4.572113
  H     10.513559    4.943625    6.248220
  C      7.300434    7.988631    3.854291
  C      8.725554    8.376076    4.125979
  C      9.122479    9.010010    5.303915
  H      8.406201    9.235476    6.082605
  C     10.444426    9.394155    5.483693
  H     10.742093    9.886388    6.401625
  C     11.377657    9.156500    4.483203
  H     12.410235    9.458776    4.622951
  C     10.986452    8.551041    3.295612
  H     11.708530    8.380103    2.506585
  C      9.663872    8.172624    3.116036
  H      9.362166    7.713895    2.181536

----------------------------
CARTESIAN COORDINATES (A.U.)
----------------------------
  NO LB      ZA    FRAG     MASS         X           Y           Z
   0 O     8.0000    0    15.999    9.067653   18.159043    9.182637
   1 O     8.0000    0    15.999   12.918837   15.570326    5.184857
   2 N     7.0000    0    14.007    6.385032   16.165779    6.512685
   3 H     1.0000    0     1.008    5.980464   14.462472    5.755328
   4 N     7.0000    0    14.007   12.363224   13.998054    9.104664
   5 C     6.0000    0    12.011    8.341362   16.237815    8.098293
   6 C     6.0000    0    12.011    9.634670   13.700740    8.689399
   7 H     1.0000    0     1.008    8.857589   13.256371   10.549723
   8 C     6.0000    0    12.011    8.927153   11.449928    7.062400
   9 C     6.0000    0    12.011    9.081119   11.475060    4.429107
  10 H     1.0000    0     1.008    9.754570   13.137651    3.450041
  11 C     6.0000    0    12.011    8.376926    9.365718    3.035034
  12 H     1.0000    0     1.008    8.515302    9.403056    0.992599
  13 C     6.0000    0    12.011    7.502198    7.215246    4.259690
  14 H     1.0000    0     1.008    6.953180    5.568719    3.170075
  15 C     6.0000    0    12.011    7.326021    7.173083    6.876288
  16 H     1.0000    0     1.008    6.641809    5.498161    7.834913
  17 C     6.0000    0    12.011    8.029433    9.285392    8.265520
  18 H     1.0000    0     1.008    7.894313    9.235014   10.310155
  19 C     6.0000    0    12.011    4.842067   18.280406    5.652559
  20 C     6.0000    0    12.011    6.468449   20.228812    4.274159
  21 H     1.0000    0     1.008    7.854078   21.089303    5.538700
  22 H     1.0000    0     1.008    5.302960   21.745512    3.502467
  23 H     1.0000    0     1.008    7.505697   19.359213    2.714738
  24 C     6.0000    0    12.011    3.450297   19.514777    7.861521
  25 H     1.0000    0     1.008    2.195334   21.009115    7.192393
  26 H     1.0000    0     1.008    4.764688   20.364181    9.205670
  27 H     1.0000    0     1.008    2.309328   18.132494    8.886872
  28 C     6.0000    0    12.011    2.911628   17.187656    3.813216
  29 H     1.0000    0     1.008    3.837176   16.283942    2.201233
  30 H     1.0000    0     1.008    1.683129   18.670707    3.078994
  31 H     1.0000    0     1.008    1.714022   15.775174    4.730471
  32 C     6.0000    0    12.011   13.308682   13.354802   11.542082
  33 C     6.0000    0    12.011   15.018797   11.377594   12.028211
  34 C     6.0000    0    12.011   15.853047   11.105828   14.524382
  35 H     1.0000    0     1.008   17.212802    9.649876   14.988246
  36 C     6.0000    0    12.011   14.998811   12.620266   16.480975
  37 H     1.0000    0     1.008   15.695495   12.327546   18.384682
  38 C     6.0000    0    12.011   13.235967   14.492062   15.988057
  39 H     1.0000    0     1.008   12.531293   15.690098   17.492189
  40 C     6.0000    0    12.011   12.411470   14.843069   13.534142
  41 H     1.0000    0     1.008   11.080852   16.352553   13.154587
  42 C     6.0000    0    12.011   16.063687    9.428784   10.145662
  43 C     6.0000    0    12.011   15.402143    6.767659   11.111094
  44 H     1.0000    0     1.008   16.238340    6.346705   12.951248
  45 H     1.0000    0     1.008   16.085691    5.319886    9.807861
  46 H     1.0000    0     1.008   13.356155    6.533378   11.288437
  47 C     6.0000    0    12.011   15.040566    9.567086    7.442739
  48 H     1.0000    0     1.008   12.984400    9.551844    7.386243
  49 H     1.0000    0     1.008   15.670936    7.922520    6.364306
  50 H     1.0000    0     1.008   15.734241   11.201762    6.396670
  51 C     6.0000    0    12.011   18.947014    9.687839    9.991501
  52 H     1.0000    0     1.008   19.487741   11.581261    9.374702
  53 H     1.0000    0     1.008   19.737906    8.341219    8.640041
  54 H     1.0000    0     1.008   19.867747    9.342097   11.807425
  55 C     6.0000    0    12.011   13.795821   15.096324    7.283555
  56 C     6.0000    0    12.011   16.488908   15.828489    7.796970
  57 C     6.0000    0    12.011   17.238986   17.026452   10.022947
  58 H     1.0000    0     1.008   15.885418   17.452519   11.494458
  59 C     6.0000    0    12.011   19.737105   17.752380   10.362679
  60 H     1.0000    0     1.008   20.299614   18.682565   12.097318
  61 C     6.0000    0    12.011   21.500655   17.303277    8.472025
  62 H     1.0000    0     1.008   23.451946   17.874496    8.736111
  63 C     6.0000    0    12.011   20.761385   16.159125    6.227804
  64 H     1.0000    0     1.008   22.125915   15.836099    4.736759
  65 C     6.0000    0    12.011   18.262071   15.444022    5.888454
  66 H     1.0000    0     1.008   17.691930   14.577148    4.122505

--------------------------------
INTERNAL COORDINATES (ANGSTROEM)
--------------------------------
 O      0   0   0     0.000000000000     0.00000000     0.00000000
 O      1   0   0     3.241197208452     0.00000000     0.00000000
 N      1   2   0     2.263629788593    77.87648510     0.00000000
 H      3   1   2     1.009400218346   142.83738881    55.34594350
 N      2   1   3     2.254172363041    58.22238777   255.36734357
 C      1   2   3     1.229060959078    62.76004465    26.66322093
 C      5   2   1     1.468964630035    91.72386147    57.28122181
 H      7   5   2     1.092481580501   104.96513407   190.34016016
 C      7   5   2     1.516613324889   114.31110344    76.49665974
 C      9   7   5     1.395921805594   123.01157836   280.04941617
 H     10   9   7     1.081428437473   120.34693561     0.93876334
 C     10   9   7     1.388891168371   120.45790274   180.80930595
 H     12  10   9     1.083468019117   119.80565551   180.37308549
 C     12  10   9     1.388972866842   120.00258972     0.27028675
 H     14  12  10     1.084456128841   119.96476341   180.01753884
 C     14  12  10     1.387958438307   120.06724661     0.12707872
 H     16  14  12     1.083517914292   120.17600647   179.92047118
 C     16  14  12     1.388684396323   119.81347252   359.92449829
 H     18  16  14     1.084661714272   119.38140317   180.27166499
 C      3   1   2     1.458092312749   100.85981674   237.75631719
 C     20   3   1     1.528341210935   110.57193196    61.70634437
 H     21  20   3     1.092142342412   111.52581879   295.58974213
 H     21  20   3     1.091471902487   110.88162775   175.72433483
 H     21  20   3     1.092706833554   111.05050956    55.49545260
 C     20   3   1     1.528232717858   111.04642329   298.83249574
 H     25  20   3     1.091659352850   110.77438182   184.03234202
 H     25  20   3     1.091677151230   111.54967085    64.32523983
 H     25  20   3     1.092704360195   111.09889011   304.13558314
 C     20   3   1     1.524901581289   106.46087822   180.17565654
 H     29  20   3     1.093724550661   111.32398633   299.94274405
 H     29  20   3     1.090635966937   110.72173684   180.19004292
 H     29  20   3     1.093583157657   111.35203572    60.35789778
 C      5   2   1     1.424722595153   151.09795362   242.15439258
 C     33   5   2     1.407070224773   124.68240418   290.52466137
 C     34  33   5     1.400141529519   116.84913706   176.57038526
 H     35  34  33     1.082409971263   119.77918448   181.83681203
 C     35  34  33     1.385140644131   122.87938457     2.37033592
 H     37  35  34     1.083864913219   120.07052108   179.66054048
 C     37  35  34     1.385414658673   119.51593827     0.20119356
 H     39  37  35     1.083750250087   120.77322683   179.55951728
 C     39  37  35     1.382429018489   119.04049167   358.52345371
 H     41  39  37     1.083605796927   118.57037591   182.05528191
 C     34  33   5     1.536770041723   127.72619216   355.46023906
 C     43  34  33     1.538376075929   108.48913309   237.68509453
 H     44  43  34     1.092542086515   112.98331723   298.68242781
 H     44  43  34     1.092427567599   110.91424690   179.06884220
 H     44  43  34     1.093798331361   110.94655149    59.53422931
 C     43  34  33     1.531115062489   116.50441628   356.96184077
 H     48  43  34     1.088516897560   112.25730968   307.65013316
 H     48  43  34     1.092848038757   109.98804685   189.19990740
 H     48  43  34     1.090620191463   113.14417038    71.76166497
 C     43  34  33     1.534107533146   109.41191708   118.86548205
 H     52  43  34     1.091936707535   111.00922236   300.49988959
 H     52  43  34     1.092893150799   110.94092720   180.91243919
 H     52  43  34     1.092833369098   112.43936343    60.88843182
 C      2   1   3     1.229504290933    74.57269222   226.43125947
 C     56   2   1     1.501630852800   117.97015534   234.50335279
 C     57  56   2     1.395333503886   122.67914265   134.81917828
 H     58  57  56     1.081779108334   120.93134487     0.91153666
 C     58  57  56     1.388320121401   120.39074353   182.52461855
 H     60  58  57     1.083280917482   119.80850622   179.95233935
 C     60  58  57     1.388661574239   119.95087127     0.48020930
 H     62  60  58     1.084951332192   119.94138279   179.86269598
 C     62  60  58     1.389242211555   120.08186377     0.85968593
 H     64  62  60     1.083134562153   120.25044925   178.92795805
 C     64  62  60     1.387322735944   119.86672302   359.38756845
 H     66  64  62     1.083858487568   119.49985386   179.11082232

---------------------------
INTERNAL COORDINATES (A.U.)
---------------------------
 O      0   0   0     0.000000000000     0.00000000     0.00000000
 O      1   0   0     6.124975070005     0.00000000     0.00000000
 N      1   2   0     4.277640369027    77.87648510     0.00000000
 H      3   1   2     1.907489972194   142.83738881    55.34594350
 N      2   1   3     4.259768424801    58.22238777   255.36734357
 C      1   2   3     2.322588614552    62.76004465    26.66322093
 C      5   2   1     2.775940851182    91.72386147    57.28122181
 H      7   5   2     2.064490993501   104.96513407   190.34016016
 C      7   5   2     2.865983835095   114.31110344    76.49665974
 C      9   7   5     2.637909916942   123.01157836   280.04941617
 H     10   9   7     2.043603580259   120.34693561     0.93876334
 C     10   9   7     2.624623938043   120.45790274   180.80930595
 H     12  10   9     2.047457830993   119.80565551   180.37308549
 C     12  10   9     2.624778325779   120.00258972     0.27028675
 H     14  12  10     2.049325087761   119.96476341   180.01753884
 C     14  12  10     2.622861333665   120.06724661     0.12707872
 H     16  14  12     2.047552119209   120.17600647   179.92047118
 C     16  14  12     2.624233195500   119.81347252   359.92449829
 H     18  16  14     2.049713587923   119.38140317   180.27166499
 C      3   1   2     2.755395149072   100.85981674   237.75631719
 C     20   3   1     2.888146327852   110.57193196    61.70634437
 H     21  20   3     2.063849926418   111.52581879   295.58974213
 H     21  20   3     2.062582978570   110.88162775   175.72433483
 H     21  20   3     2.064916660082   111.05050956    55.49545260
 C     20   3   1     2.887941305650   111.04642329   298.83249574
 H     25  20   3     2.062937208421   110.77438182   184.03234202
 H     25  20   3     2.062970842484   111.54967085    64.32523983
 H     25  20   3     2.064911986109   111.09889011   304.13558314
 C     20   3   1     2.881646369820   106.46087822   180.17565654
 H     29  20   3     2.066839866695   111.32398633   299.94274405
 H     29  20   3     2.061003289315   110.72173684   180.19004292
 H     29  20   3     2.066572672641   111.35203572    60.35789778
 C      5   2   1     2.692335521649   151.09795362   242.15439258
 C     33   5   2     2.658977376015   124.68240418   290.52466137
 C     34  33   5     2.645884039521   116.84913706   176.57038526
 H     35  34  33     2.045458410313   119.77918448   181.83681203
 C     35  34  33     2.617536474370   122.87938457     2.37033592
 H     37  35  34     2.048207852149   120.07052108   179.66054048
 C     37  35  34     2.618054286813   119.51593827     0.20119356
 H     39  37  35     2.047991170232   120.77322683   179.55951728
 C     39  37  35     2.612412244530   119.04049167   358.52345371
 H     41  39  37     2.047718193322   118.57037591   182.05528191
 C     34  33   5     2.904074509670   127.72619216   355.46023906
 C     43  34  33     2.907109474482   108.48913309   237.68509453
 H     44  43  34     2.064605333297   112.98331723   298.68242781
 H     44  43  34     2.064388923907   110.91424690   179.06884220
 H     44  43  34     2.066979292012   110.94655149    59.53422931
 C     43  34  33     2.893388147626   116.50441628   356.96184077
 H     48  43  34     2.056998828534   112.25730968   307.65013316
 H     48  43  34     2.065183499243   109.98804685   189.19990740
 H     48  43  34     2.060973477990   113.14417038    71.76166497
 C     43  34  33     2.899043097632   109.41191708   118.86548205
 H     52  43  34     2.063461332817   111.00922236   300.49988959
 H     52  43  34     2.065268748648   110.94092720   180.91243919
 H     52  43  34     2.065155777607   112.43936343    60.88843182
 C      2   1   3     2.323426390344    74.57269222   226.43125947
 C     56   2   1     2.837671066038   117.97015534   234.50335279
 C     57  56   2     2.636798187829   122.67914265   134.81917828
 H     58  57  56     2.044266252150   120.93134487     0.91153666
 C     58  57  56     2.623544815660   120.39074353   182.52461855
 H     60  58  57     2.047104260143   119.80850622   179.95233935
 C     60  58  57     2.624190068012   119.95087127     0.48020930
 H     62  60  58     2.050260886476   119.94138279   179.86269598
 C     62  60  58     2.625287313522   120.08186377     0.85968593
 H     64  62  60     2.046827688654   120.25044925   178.92795805
 C     64  62  60     2.621660030297   119.86672302   359.38756845
 H     66  64  62     2.048195709430   119.49985386   179.11082232


           ************************************************************
           *        Program running with 20 parallel MPI-processes    *
           *              working on a common directory               *
           ************************************************************
------------------------------------------------------------------------------
                   ___                                                        
                  /   \      - P O W E R E D   B Y -                         
                 /     \                                                     
                 |  |  |   _    _      __       _____    __    __             
                 |  |  |  | |  | |    /  \     |  _  \  |  |  /  |          
                  \  \/   | |  | |   /    \    | | | |  |  | /  /          
                 / \  \   | |__| |  /  /\  \   | |_| |  |  |/  /          
                |  |  |   |  __  | /  /__\  \  |    /   |      \           
                |  |  |   | |  | | |   __   |  |    \   |  |\   \          
                \     /   | |  | | |  |  |  |  | |\  \  |  | \   \       
                 \___/    |_|  |_| |__|  |__|  |_| \__\ |__|  \__/        
                                                                              
                      - O R C A' S   B I G   F R I E N D -                    
                                      &                                       
                       - I N T E G R A L  F E E D E R -                       
                                                                              
 v1 FN, 2020, v2 2021                                                         
------------------------------------------------------------------------------


Reading SHARK input file Prod_RR2opt.SHARKINP.tmp ... ok
----------------------
SHARK INTEGRAL PACKAGE
----------------------

Number of atoms                             ...     67
Number of basis functions                   ...   1227
Number of shells                            ...    499
Maximum angular momentum                    ...      3
Integral batch strategy                     ... SHARK/LIBINT Hybrid
RI-J (if used) integral strategy            ... SPLIT-RIJ (Revised 2003 algorithm where possible)
Printlevel                                  ...      1
Contraction scheme used                     ... SEGMENTED contraction
Coulomb Range Separation                    ... NOT USED
Exchange Range Separation                   ... NOT USED
Finite Nucleus Model                        ... NOT USED
Auxiliary Coulomb fitting basis             ... AVAILABLE
   # of basis functions in Aux-J            ...   1991
   # of shells in Aux-J                     ...    665
   Maximum angular momentum in Aux-J        ...      4
Auxiliary J/K fitting basis                 ... NOT available
Auxiliary Correlation fitting basis         ... NOT available
Auxiliary 'external' fitting basis          ... NOT available
Integral threshold                          ...     2.500000e-11
Primitive cut-off                           ...     2.500000e-12
Primitive pair pre-selection threshold      ...     2.500000e-12

Calculating pre-screening integrals         ... done (  0.1 sec) Dimension = 499
Organizing shell pair data                  ... done (  1.0 sec)
Shell pair information
Total number of shell pairs                 ...    124750
Shell pairs after pre-screening             ...     81975
Total number of primitive shell pairs       ...    374508
Primitive shell pairs kept                  ...    157842
          la=0 lb=0:  22776 shell pairs
          la=1 lb=0:  24278 shell pairs
          la=1 lb=1:   6516 shell pairs
          la=2 lb=0:  11203 shell pairs
          la=2 lb=1:   6090 shell pairs
          la=2 lb=2:   1464 shell pairs
          la=3 lb=0:   5166 shell pairs
          la=3 lb=1:   2863 shell pairs
          la=3 lb=2:   1305 shell pairs
          la=3 lb=3:    314 shell pairs

Calculating one electron integrals          ... done (  0.2 sec)
Calculating RI/J V-Matrix + Cholesky decomp.... done (  1.3 sec)
Calculating Nuclear repulsion               ... done (  0.0 sec) ENN=   3601.900635060411 Eh

SHARK setup successfully completed in   4.6 seconds

Maximum memory used throughout the entire GTOINT-calculation: 118.5 MB
[1710406971.587586] [node014:2357723:0]          mpool.c:43   UCX  WARN  object 0xaa78980 was not returned to mpool ucp_requests
[1710406971.587610] [node014:2357723:0]          mpool.c:43   UCX  WARN  object 0xaa78b40 was not returned to mpool ucp_requests
[1710406971.587616] [node014:2357723:0]          mpool.c:43   UCX  WARN  object 0xaa78d00 was not returned to mpool ucp_requests
[1710406971.587620] [node014:2357723:0]          mpool.c:43   UCX  WARN  object 0xaa78ec0 was not returned to mpool ucp_requests
[1710406971.587623] [node014:2357723:0]          mpool.c:43   UCX  WARN  object 0xaa79080 was not returned to mpool ucp_requests
[1710406971.587627] [node014:2357723:0]          mpool.c:43   UCX  WARN  object 0xaa79240 was not returned to mpool ucp_requests
[1710406971.587631] [node014:2357723:0]          mpool.c:43   UCX  WARN  object 0xaa79400 was not returned to mpool ucp_requests
[1710406971.587635] [node014:2357723:0]          mpool.c:43   UCX  WARN  object 0xaa795c0 was not returned to mpool ucp_requests
[1710406971.587638] [node014:2357723:0]          mpool.c:43   UCX  WARN  object 0xaa79780 was not returned to mpool ucp_requests
[1710406971.587642] [node014:2357723:0]          mpool.c:43   UCX  WARN  object 0xaa79940 was not returned to mpool ucp_requests
[1710406971.587645] [node014:2357723:0]          mpool.c:43   UCX  WARN  object 0xaa79b00 was not returned to mpool ucp_requests
[1710406971.587649] [node014:2357723:0]          mpool.c:43   UCX  WARN  object 0xaa79cc0 was not returned to mpool ucp_requests
[1710406971.587653] [node014:2357723:0]          mpool.c:43   UCX  WARN  object 0xaa79e80 was not returned to mpool ucp_requests
[1710406971.591305] [node014:2357732:0]          mpool.c:43   UCX  WARN  object 0xc102b40 was not returned to mpool ucp_requests
[1710406971.591320] [node014:2357732:0]          mpool.c:43   UCX  WARN  object 0xc102d00 was not returned to mpool ucp_requests
[1710406971.591325] [node014:2357732:0]          mpool.c:43   UCX  WARN  object 0xc102ec0 was not returned to mpool ucp_requests
[1710406971.591328] [node014:2357732:0]          mpool.c:43   UCX  WARN  object 0xc103080 was not returned to mpool ucp_requests
[1710406971.591332] [node014:2357732:0]          mpool.c:43   UCX  WARN  object 0xc103240 was not returned to mpool ucp_requests
[1710406971.591334] [node014:2357732:0]          mpool.c:43   UCX  WARN  object 0xc103400 was not returned to mpool ucp_requests
[1710406971.591337] [node014:2357732:0]          mpool.c:43   UCX  WARN  object 0xc1035c0 was not returned to mpool ucp_requests
[1710406971.591339] [node014:2357732:0]          mpool.c:43   UCX  WARN  object 0xc103780 was not returned to mpool ucp_requests
[1710406971.591341] [node014:2357732:0]          mpool.c:43   UCX  WARN  object 0xc103940 was not returned to mpool ucp_requests
[1710406971.591344] [node014:2357732:0]          mpool.c:43   UCX  WARN  object 0xc103b00 was not returned to mpool ucp_requests
[1710406971.591346] [node014:2357732:0]          mpool.c:43   UCX  WARN  object 0xc103cc0 was not returned to mpool ucp_requests
[1710406971.591349] [node014:2357732:0]          mpool.c:43   UCX  WARN  object 0xc103e80 was not returned to mpool ucp_requests
[1710406971.591445] [node014:2357718:0]          mpool.c:43   UCX  WARN  object 0xc5231c0 was not returned to mpool ucp_requests
[1710406971.591466] [node014:2357718:0]          mpool.c:43   UCX  WARN  object 0xc523380 was not returned to mpool ucp_requests
[1710406971.591469] [node014:2357718:0]          mpool.c:43   UCX  WARN  object 0xc523540 was not returned to mpool ucp_requests
[1710406971.591475] [node014:2357718:0]          mpool.c:43   UCX  WARN  object 0xc523700 was not returned to mpool ucp_requests
[1710406971.591478] [node014:2357718:0]          mpool.c:43   UCX  WARN  object 0xc5238c0 was not returned to mpool ucp_requests
[1710406971.591481] [node014:2357718:0]          mpool.c:43   UCX  WARN  object 0xc523a80 was not returned to mpool ucp_requests
[1710406971.591485] [node014:2357718:0]          mpool.c:43   UCX  WARN  object 0xc523c40 was not returned to mpool ucp_requests
[1710406971.591488] [node014:2357718:0]          mpool.c:43   UCX  WARN  object 0xc523e00 was not returned to mpool ucp_requests
[1710406971.591492] [node014:2357718:0]          mpool.c:43   UCX  WARN  object 0xc523fc0 was not returned to mpool ucp_requests
[1710406971.591495] [node014:2357718:0]          mpool.c:43   UCX  WARN  object 0xc524180 was not returned to mpool ucp_requests
[1710406971.593062] [node014:2357726:0]          mpool.c:43   UCX  WARN  object 0xc309a00 was not returned to mpool ucp_requests
[1710406971.593074] [node014:2357726:0]          mpool.c:43   UCX  WARN  object 0xc309bc0 was not returned to mpool ucp_requests
[1710406971.593080] [node014:2357726:0]          mpool.c:43   UCX  WARN  object 0xc309d80 was not returned to mpool ucp_requests
[1710406971.593098] [node014:2357726:0]          mpool.c:43   UCX  WARN  object 0xc309f40 was not returned to mpool ucp_requests
[1710406971.593101] [node014:2357726:0]          mpool.c:43   UCX  WARN  object 0xc30a100 was not returned to mpool ucp_requests
[1710406971.593104] [node014:2357726:0]          mpool.c:43   UCX  WARN  object 0xc30a2c0 was not returned to mpool ucp_requests
[1710406971.593106] [node014:2357726:0]          mpool.c:43   UCX  WARN  object 0xc30a480 was not returned to mpool ucp_requests
[1710406971.593109] [node014:2357726:0]          mpool.c:43   UCX  WARN  object 0xc30a640 was not returned to mpool ucp_requests
[1710406971.593111] [node014:2357726:0]          mpool.c:43   UCX  WARN  object 0xc30a800 was not returned to mpool ucp_requests
[1710406971.593114] [node014:2357726:0]          mpool.c:43   UCX  WARN  object 0xc30a9c0 was not returned to mpool ucp_requests
[1710406971.593116] [node014:2357726:0]          mpool.c:43   UCX  WARN  object 0xc30ab80 was not returned to mpool ucp_requests
[1710406971.593119] [node014:2357726:0]          mpool.c:43   UCX  WARN  object 0xc30ad40 was not returned to mpool ucp_requests
[1710406971.593123] [node014:2357726:0]          mpool.c:43   UCX  WARN  object 0xc30af00 was not returned to mpool ucp_requests
[1710406971.594401] [node014:2357721:0]          mpool.c:43   UCX  WARN  object 0xc381a80 was not returned to mpool ucp_requests
[1710406971.594421] [node014:2357721:0]          mpool.c:43   UCX  WARN  object 0xc381c40 was not returned to mpool ucp_requests
[1710406971.594427] [node014:2357721:0]          mpool.c:43   UCX  WARN  object 0xc381e00 was not returned to mpool ucp_requests
[1710406971.594431] [node014:2357721:0]          mpool.c:43   UCX  WARN  object 0xc381fc0 was not returned to mpool ucp_requests
[1710406971.594435] [node014:2357721:0]          mpool.c:43   UCX  WARN  object 0xc382180 was not returned to mpool ucp_requests
[1710406971.594437] [node014:2357721:0]          mpool.c:43   UCX  WARN  object 0xc382340 was not returned to mpool ucp_requests
[1710406971.594442] [node014:2357721:0]          mpool.c:43   UCX  WARN  object 0xc382500 was not returned to mpool ucp_requests
[1710406971.594445] [node014:2357721:0]          mpool.c:43   UCX  WARN  object 0xc3826c0 was not returned to mpool ucp_requests
[1710406971.594449] [node014:2357721:0]          mpool.c:43   UCX  WARN  object 0xc382880 was not returned to mpool ucp_requests
[1710406971.594453] [node014:2357721:0]          mpool.c:43   UCX  WARN  object 0xc382a40 was not returned to mpool ucp_requests
[1710406971.594457] [node014:2357721:0]          mpool.c:43   UCX  WARN  object 0xc382c00 was not returned to mpool ucp_requests
[1710406971.594461] [node014:2357721:0]          mpool.c:43   UCX  WARN  object 0xc382dc0 was not returned to mpool ucp_requests
[1710406971.594464] [node014:2357721:0]          mpool.c:43   UCX  WARN  object 0xc382f80 was not returned to mpool ucp_requests
[1710406971.595470] [node014:2357733:0]          mpool.c:43   UCX  WARN  object 0xaad5bc0 was not returned to mpool ucp_requests
[1710406971.595482] [node014:2357733:0]          mpool.c:43   UCX  WARN  object 0xaad5d80 was not returned to mpool ucp_requests
[1710406971.595487] [node014:2357733:0]          mpool.c:43   UCX  WARN  object 0xaad5f40 was not returned to mpool ucp_requests
[1710406971.595490] [node014:2357733:0]          mpool.c:43   UCX  WARN  object 0xaad6100 was not returned to mpool ucp_requests
[1710406971.595493] [node014:2357733:0]          mpool.c:43   UCX  WARN  object 0xaad62c0 was not returned to mpool ucp_requests
[1710406971.595496] [node014:2357733:0]          mpool.c:43   UCX  WARN  object 0xaad6480 was not returned to mpool ucp_requests
[1710406971.595499] [node014:2357733:0]          mpool.c:43   UCX  WARN  object 0xaad6640 was not returned to mpool ucp_requests
[1710406971.595502] [node014:2357733:0]          mpool.c:43   UCX  WARN  object 0xaad6800 was not returned to mpool ucp_requests
[1710406971.595504] [node014:2357733:0]          mpool.c:43   UCX  WARN  object 0xaad69c0 was not returned to mpool ucp_requests
[1710406971.595507] [node014:2357733:0]          mpool.c:43   UCX  WARN  object 0xaad6b80 was not returned to mpool ucp_requests
[1710406971.595510] [node014:2357733:0]          mpool.c:43   UCX  WARN  object 0xaad6d40 was not returned to mpool ucp_requests
[1710406971.595513] [node014:2357733:0]          mpool.c:43   UCX  WARN  object 0xaad6f00 was not returned to mpool ucp_requests
[1710406971.595784] [node014:2357719:0]          mpool.c:43   UCX  WARN  object 0xc5fff00 was not returned to mpool ucp_requests
[1710406971.595796] [node014:2357719:0]          mpool.c:43   UCX  WARN  object 0xc6000c0 was not returned to mpool ucp_requests
[1710406971.595800] [node014:2357719:0]          mpool.c:43   UCX  WARN  object 0xc600280 was not returned to mpool ucp_requests
[1710406971.595804] [node014:2357719:0]          mpool.c:43   UCX  WARN  object 0xc600440 was not returned to mpool ucp_requests
[1710406971.595806] [node014:2357719:0]          mpool.c:43   UCX  WARN  object 0xc600600 was not returned to mpool ucp_requests
[1710406971.595809] [node014:2357719:0]          mpool.c:43   UCX  WARN  object 0xc6007c0 was not returned to mpool ucp_requests
[1710406971.595811] [node014:2357719:0]          mpool.c:43   UCX  WARN  object 0xc600980 was not returned to mpool ucp_requests
[1710406971.595814] [node014:2357719:0]          mpool.c:43   UCX  WARN  object 0xc600b40 was not returned to mpool ucp_requests
[1710406971.595816] [node014:2357719:0]          mpool.c:43   UCX  WARN  object 0xc600d00 was not returned to mpool ucp_requests
[1710406971.595819] [node014:2357719:0]          mpool.c:43   UCX  WARN  object 0xc600ec0 was not returned to mpool ucp_requests
[1710406971.595822] [node014:2357719:0]          mpool.c:43   UCX  WARN  object 0xc601080 was not returned to mpool ucp_requests
[1710406971.595731] [node014:2357720:0]          mpool.c:43   UCX  WARN  object 0xb8d5b80 was not returned to mpool ucp_requests
[1710406971.595744] [node014:2357720:0]          mpool.c:43   UCX  WARN  object 0xb8d5d40 was not returned to mpool ucp_requests
[1710406971.595748] [node014:2357720:0]          mpool.c:43   UCX  WARN  object 0xb8d5f00 was not returned to mpool ucp_requests
[1710406971.595750] [node014:2357720:0]          mpool.c:43   UCX  WARN  object 0xb8d60c0 was not returned to mpool ucp_requests
[1710406971.595753] [node014:2357720:0]          mpool.c:43   UCX  WARN  object 0xb8d6280 was not returned to mpool ucp_requests
[1710406971.595755] [node014:2357720:0]          mpool.c:43   UCX  WARN  object 0xb8d6440 was not returned to mpool ucp_requests
[1710406971.595758] [node014:2357720:0]          mpool.c:43   UCX  WARN  object 0xb8d6600 was not returned to mpool ucp_requests
[1710406971.595760] [node014:2357720:0]          mpool.c:43   UCX  WARN  object 0xb8d67c0 was not returned to mpool ucp_requests
[1710406971.595763] [node014:2357720:0]          mpool.c:43   UCX  WARN  object 0xb8d6980 was not returned to mpool ucp_requests
[1710406971.595765] [node014:2357720:0]          mpool.c:43   UCX  WARN  object 0xb8d6b40 was not returned to mpool ucp_requests
[1710406971.595768] [node014:2357720:0]          mpool.c:43   UCX  WARN  object 0xb8d6d00 was not returned to mpool ucp_requests
[1710406971.595770] [node014:2357720:0]          mpool.c:43   UCX  WARN  object 0xb8d6ec0 was not returned to mpool ucp_requests
[1710406971.595772] [node014:2357720:0]          mpool.c:43   UCX  WARN  object 0xb8d7080 was not returned to mpool ucp_requests
[1710406971.595958] [node014:2357724:0]          mpool.c:43   UCX  WARN  object 0xbc3cb40 was not returned to mpool ucp_requests
[1710406971.595968] [node014:2357724:0]          mpool.c:43   UCX  WARN  object 0xbc3cd00 was not returned to mpool ucp_requests
[1710406971.595971] [node014:2357724:0]          mpool.c:43   UCX  WARN  object 0xbc3cec0 was not returned to mpool ucp_requests
[1710406971.595974] [node014:2357724:0]          mpool.c:43   UCX  WARN  object 0xbc3d080 was not returned to mpool ucp_requests
[1710406971.595977] [node014:2357724:0]          mpool.c:43   UCX  WARN  object 0xbc3d240 was not returned to mpool ucp_requests
[1710406971.595979] [node014:2357724:0]          mpool.c:43   UCX  WARN  object 0xbc3d400 was not returned to mpool ucp_requests
[1710406971.595981] [node014:2357724:0]          mpool.c:43   UCX  WARN  object 0xbc3d5c0 was not returned to mpool ucp_requests
[1710406971.595984] [node014:2357724:0]          mpool.c:43   UCX  WARN  object 0xbc3d780 was not returned to mpool ucp_requests
[1710406971.595986] [node014:2357724:0]          mpool.c:43   UCX  WARN  object 0xbc3d940 was not returned to mpool ucp_requests
[1710406971.595988] [node014:2357724:0]          mpool.c:43   UCX  WARN  object 0xbc3db00 was not returned to mpool ucp_requests
[1710406971.595991] [node014:2357724:0]          mpool.c:43   UCX  WARN  object 0xbc3dcc0 was not returned to mpool ucp_requests
[1710406971.595993] [node014:2357724:0]          mpool.c:43   UCX  WARN  object 0xbc3de80 was not returned to mpool ucp_requests
[1710406971.595996] [node014:2357724:0]          mpool.c:43   UCX  WARN  object 0xbc3e040 was not returned to mpool ucp_requests
[1710406971.595535] [node014:2357725:0]          mpool.c:43   UCX  WARN  object 0xa989940 was not returned to mpool ucp_requests
[1710406971.595548] [node014:2357725:0]          mpool.c:43   UCX  WARN  object 0xa989b00 was not returned to mpool ucp_requests
[1710406971.595552] [node014:2357725:0]          mpool.c:43   UCX  WARN  object 0xa989cc0 was not returned to mpool ucp_requests
[1710406971.595557] [node014:2357725:0]          mpool.c:43   UCX  WARN  object 0xa989e80 was not returned to mpool ucp_requests
[1710406971.595561] [node014:2357725:0]          mpool.c:43   UCX  WARN  object 0xa98a040 was not returned to mpool ucp_requests
[1710406971.595563] [node014:2357725:0]          mpool.c:43   UCX  WARN  object 0xa98a200 was not returned to mpool ucp_requests
[1710406971.595566] [node014:2357725:0]          mpool.c:43   UCX  WARN  object 0xa98a3c0 was not returned to mpool ucp_requests
[1710406971.595569] [node014:2357725:0]          mpool.c:43   UCX  WARN  object 0xa98a580 was not returned to mpool ucp_requests
[1710406971.595572] [node014:2357725:0]          mpool.c:43   UCX  WARN  object 0xa98a740 was not returned to mpool ucp_requests
[1710406971.595575] [node014:2357725:0]          mpool.c:43   UCX  WARN  object 0xa98a900 was not returned to mpool ucp_requests
[1710406971.595578] [node014:2357725:0]          mpool.c:43   UCX  WARN  object 0xa98aac0 was not returned to mpool ucp_requests
[1710406971.595581] [node014:2357725:0]          mpool.c:43   UCX  WARN  object 0xa98ac80 was not returned to mpool ucp_requests
[1710406971.595584] [node014:2357725:0]          mpool.c:43   UCX  WARN  object 0xa98ae40 was not returned to mpool ucp_requests
[1710406971.595587] [node014:2357725:0]          mpool.c:43   UCX  WARN  object 0xa98b000 was not returned to mpool ucp_requests
[1710406971.596118] [node014:2357728:0]          mpool.c:43   UCX  WARN  object 0xbc39800 was not returned to mpool ucp_requests
[1710406971.596128] [node014:2357728:0]          mpool.c:43   UCX  WARN  object 0xbc399c0 was not returned to mpool ucp_requests
[1710406971.596132] [node014:2357728:0]          mpool.c:43   UCX  WARN  object 0xbc39b80 was not returned to mpool ucp_requests
[1710406971.596134] [node014:2357728:0]          mpool.c:43   UCX  WARN  object 0xbc39d40 was not returned to mpool ucp_requests
[1710406971.596137] [node014:2357728:0]          mpool.c:43   UCX  WARN  object 0xbc39f00 was not returned to mpool ucp_requests
[1710406971.596139] [node014:2357728:0]          mpool.c:43   UCX  WARN  object 0xbc3a0c0 was not returned to mpool ucp_requests
[1710406971.596142] [node014:2357728:0]          mpool.c:43   UCX  WARN  object 0xbc3a280 was not returned to mpool ucp_requests
[1710406971.596144] [node014:2357728:0]          mpool.c:43   UCX  WARN  object 0xbc3a440 was not returned to mpool ucp_requests
[1710406971.596147] [node014:2357728:0]          mpool.c:43   UCX  WARN  object 0xbc3a600 was not returned to mpool ucp_requests
[1710406971.596149] [node014:2357728:0]          mpool.c:43   UCX  WARN  object 0xbc3a7c0 was not returned to mpool ucp_requests
[1710406971.596152] [node014:2357728:0]          mpool.c:43   UCX  WARN  object 0xbc3a980 was not returned to mpool ucp_requests
[1710406971.596154] [node014:2357728:0]          mpool.c:43   UCX  WARN  object 0xbc3ab40 was not returned to mpool ucp_requests
[1710406971.596576] [node014:2357717:0]          mpool.c:43   UCX  WARN  object 0xb78adc0 was not returned to mpool ucp_requests
[1710406971.596586] [node014:2357717:0]          mpool.c:43   UCX  WARN  object 0xb78af80 was not returned to mpool ucp_requests
[1710406971.596590] [node014:2357717:0]          mpool.c:43   UCX  WARN  object 0xb78b140 was not returned to mpool ucp_requests
[1710406971.596592] [node014:2357717:0]          mpool.c:43   UCX  WARN  object 0xb78b300 was not returned to mpool ucp_requests
[1710406971.596595] [node014:2357717:0]          mpool.c:43   UCX  WARN  object 0xb78b4c0 was not returned to mpool ucp_requests
[1710406971.596597] [node014:2357717:0]          mpool.c:43   UCX  WARN  object 0xb78b680 was not returned to mpool ucp_requests
[1710406971.596599] [node014:2357717:0]          mpool.c:43   UCX  WARN  object 0xb78b840 was not returned to mpool ucp_requests
[1710406971.596602] [node014:2357717:0]          mpool.c:43   UCX  WARN  object 0xb78ba00 was not returned to mpool ucp_requests
[1710406971.596605] [node014:2357717:0]          mpool.c:43   UCX  WARN  object 0xb78bbc0 was not returned to mpool ucp_requests
[1710406971.596607] [node014:2357717:0]          mpool.c:43   UCX  WARN  object 0xb78bd80 was not returned to mpool ucp_requests
[1710406971.596609] [node014:2357717:0]          mpool.c:43   UCX  WARN  object 0xb78bf40 was not returned to mpool ucp_requests
[1710406971.596612] [node014:2357717:0]          mpool.c:43   UCX  WARN  object 0xb78c100 was not returned to mpool ucp_requests
[1710406971.597053] [node014:2357722:0]          mpool.c:43   UCX  WARN  object 0xc3d0c00 was not returned to mpool ucp_requests
[1710406971.597067] [node014:2357722:0]          mpool.c:43   UCX  WARN  object 0xc3d0dc0 was not returned to mpool ucp_requests
[1710406971.597070] [node014:2357722:0]          mpool.c:43   UCX  WARN  object 0xc3d0f80 was not returned to mpool ucp_requests
[1710406971.597073] [node014:2357722:0]          mpool.c:43   UCX  WARN  object 0xc3d1140 was not returned to mpool ucp_requests
[1710406971.597075] [node014:2357722:0]          mpool.c:43   UCX  WARN  object 0xc3d1300 was not returned to mpool ucp_requests
[1710406971.597078] [node014:2357722:0]          mpool.c:43   UCX  WARN  object 0xc3d14c0 was not returned to mpool ucp_requests
[1710406971.597080] [node014:2357722:0]          mpool.c:43   UCX  WARN  object 0xc3d1680 was not returned to mpool ucp_requests
[1710406971.597083] [node014:2357722:0]          mpool.c:43   UCX  WARN  object 0xc3d1840 was not returned to mpool ucp_requests
[1710406971.597068] [node014:2357729:0]          mpool.c:43   UCX  WARN  object 0xb006dc0 was not returned to mpool ucp_requests
[1710406971.597079] [node014:2357729:0]          mpool.c:43   UCX  WARN  object 0xb006f80 was not returned to mpool ucp_requests
[1710406971.597103] [node014:2357729:0]          mpool.c:43   UCX  WARN  object 0xb007140 was not returned to mpool ucp_requests
[1710406971.597107] [node014:2357729:0]          mpool.c:43   UCX  WARN  object 0xb007300 was not returned to mpool ucp_requests
[1710406971.597111] [node014:2357729:0]          mpool.c:43   UCX  WARN  object 0xb0074c0 was not returned to mpool ucp_requests
[1710406971.597115] [node014:2357729:0]          mpool.c:43   UCX  WARN  object 0xb007680 was not returned to mpool ucp_requests
[1710406971.597118] [node014:2357729:0]          mpool.c:43   UCX  WARN  object 0xb007840 was not returned to mpool ucp_requests
[1710406971.597122] [node014:2357729:0]          mpool.c:43   UCX  WARN  object 0xb007a00 was not returned to mpool ucp_requests
[1710406971.597126] [node014:2357729:0]          mpool.c:43   UCX  WARN  object 0xb007bc0 was not returned to mpool ucp_requests
[1710406971.597130] [node014:2357729:0]          mpool.c:43   UCX  WARN  object 0xb007d80 was not returned to mpool ucp_requests
[1710406971.597133] [node014:2357729:0]          mpool.c:43   UCX  WARN  object 0xb007f40 was not returned to mpool ucp_requests
[1710406971.597135] [node014:2357729:0]          mpool.c:43   UCX  WARN  object 0xb008100 was not returned to mpool ucp_requests
[1710406971.596998] [node014:2357731:0]          mpool.c:43   UCX  WARN  object 0xbbced00 was not returned to mpool ucp_requests
[1710406971.597011] [node014:2357731:0]          mpool.c:43   UCX  WARN  object 0xbbceec0 was not returned to mpool ucp_requests
[1710406971.597015] [node014:2357731:0]          mpool.c:43   UCX  WARN  object 0xbbcf080 was not returned to mpool ucp_requests
[1710406971.597019] [node014:2357731:0]          mpool.c:43   UCX  WARN  object 0xbbcf240 was not returned to mpool ucp_requests
[1710406971.597023] [node014:2357731:0]          mpool.c:43   UCX  WARN  object 0xbbcf400 was not returned to mpool ucp_requests
[1710406971.597026] [node014:2357731:0]          mpool.c:43   UCX  WARN  object 0xbbcf5c0 was not returned to mpool ucp_requests
[1710406971.597029] [node014:2357731:0]          mpool.c:43   UCX  WARN  object 0xbbcf780 was not returned to mpool ucp_requests
[1710406971.597033] [node014:2357731:0]          mpool.c:43   UCX  WARN  object 0xbbcf940 was not returned to mpool ucp_requests
[1710406971.597036] [node014:2357731:0]          mpool.c:43   UCX  WARN  object 0xbbcfb00 was not returned to mpool ucp_requests
[1710406971.597040] [node014:2357731:0]          mpool.c:43   UCX  WARN  object 0xbbcfcc0 was not returned to mpool ucp_requests
[1710406971.597043] [node014:2357731:0]          mpool.c:43   UCX  WARN  object 0xbbcfe80 was not returned to mpool ucp_requests
[1710406971.597046] [node014:2357731:0]          mpool.c:43   UCX  WARN  object 0xbbd0040 was not returned to mpool ucp_requests
[1710406971.597051] [node014:2357734:0]          mpool.c:43   UCX  WARN  object 0xad50b80 was not returned to mpool ucp_requests
[1710406971.597067] [node014:2357734:0]          mpool.c:43   UCX  WARN  object 0xad50d40 was not returned to mpool ucp_requests
[1710406971.597071] [node014:2357734:0]          mpool.c:43   UCX  WARN  object 0xad50f00 was not returned to mpool ucp_requests
[1710406971.597075] [node014:2357734:0]          mpool.c:43   UCX  WARN  object 0xad510c0 was not returned to mpool ucp_requests
[1710406971.597078] [node014:2357734:0]          mpool.c:43   UCX  WARN  object 0xad51280 was not returned to mpool ucp_requests
[1710406971.597081] [node014:2357734:0]          mpool.c:43   UCX  WARN  object 0xad51440 was not returned to mpool ucp_requests
[1710406971.597125] [node014:2357734:0]          mpool.c:43   UCX  WARN  object 0xad51600 was not returned to mpool ucp_requests
[1710406971.597129] [node014:2357734:0]          mpool.c:43   UCX  WARN  object 0xad517c0 was not returned to mpool ucp_requests
[1710406971.597132] [node014:2357734:0]          mpool.c:43   UCX  WARN  object 0xad51980 was not returned to mpool ucp_requests
[1710406971.597138] [node014:2357734:0]          mpool.c:43   UCX  WARN  object 0xad51b40 was not returned to mpool ucp_requests
[1710406971.597142] [node014:2357734:0]          mpool.c:43   UCX  WARN  object 0xad51d00 was not returned to mpool ucp_requests
[1710406971.597146] [node014:2357734:0]          mpool.c:43   UCX  WARN  object 0xad51ec0 was not returned to mpool ucp_requests
[1710406971.597097] [node014:2357722:0]          mpool.c:43   UCX  WARN  object 0xc3d1a00 was not returned to mpool ucp_requests
[1710406971.597101] [node014:2357722:0]          mpool.c:43   UCX  WARN  object 0xc3d1bc0 was not returned to mpool ucp_requests
[1710406971.597104] [node014:2357722:0]          mpool.c:43   UCX  WARN  object 0xc3d1d80 was not returned to mpool ucp_requests
[1710406971.597106] [node014:2357722:0]          mpool.c:43   UCX  WARN  object 0xc3d1f40 was not returned to mpool ucp_requests
[1710406971.597109] [node014:2357722:0]          mpool.c:43   UCX  WARN  object 0xc3d2100 was not returned to mpool ucp_requests
[1710406971.617894] [node014:2357716:0]          mpool.c:43   UCX  WARN  object 0xc6ec000 was not returned to mpool ucp_requests
[1710406971.617906] [node014:2357716:0]          mpool.c:43   UCX  WARN  object 0xc6ec1c0 was not returned to mpool ucp_requests
[1710406971.617909] [node014:2357716:0]          mpool.c:43   UCX  WARN  object 0xc6ec380 was not returned to mpool ucp_requests
[1710406971.617912] [node014:2357716:0]          mpool.c:43   UCX  WARN  object 0xc6ec540 was not returned to mpool ucp_requests
[1710406971.617914] [node014:2357716:0]          mpool.c:43   UCX  WARN  object 0xc6ec700 was not returned to mpool ucp_requests
[1710406971.617917] [node014:2357716:0]          mpool.c:43   UCX  WARN  object 0xc6ec8c0 was not returned to mpool ucp_requests
[1710406971.617919] [node014:2357716:0]          mpool.c:43   UCX  WARN  object 0xc6eca80 was not returned to mpool ucp_requests
[1710406971.617921] [node014:2357716:0]          mpool.c:43   UCX  WARN  object 0xc6ecc40 was not returned to mpool ucp_requests
[1710406971.617924] [node014:2357716:0]          mpool.c:43   UCX  WARN  object 0xc6ece00 was not returned to mpool ucp_requests
[1710406971.617926] [node014:2357716:0]          mpool.c:43   UCX  WARN  object 0xc6ecfc0 was not returned to mpool ucp_requests
[1710406971.617929] [node014:2357716:0]          mpool.c:43   UCX  WARN  object 0xc6ed180 was not returned to mpool ucp_requests
[1710406971.627352] [node014:2357730:0]          mpool.c:43   UCX  WARN  object 0xb700bc0 was not returned to mpool ucp_requests
[1710406971.627370] [node014:2357730:0]          mpool.c:43   UCX  WARN  object 0xb700d80 was not returned to mpool ucp_requests
[1710406971.627376] [node014:2357730:0]          mpool.c:43   UCX  WARN  object 0xb700f40 was not returned to mpool ucp_requests
[1710406971.627380] [node014:2357730:0]          mpool.c:43   UCX  WARN  object 0xb701100 was not returned to mpool ucp_requests
[1710406971.627384] [node014:2357730:0]          mpool.c:43   UCX  WARN  object 0xb7012c0 was not returned to mpool ucp_requests
[1710406971.627388] [node014:2357730:0]          mpool.c:43   UCX  WARN  object 0xb701480 was not returned to mpool ucp_requests
[1710406971.627390] [node014:2357730:0]          mpool.c:43   UCX  WARN  object 0xb701640 was not returned to mpool ucp_requests
[1710406971.627393] [node014:2357730:0]          mpool.c:43   UCX  WARN  object 0xb701800 was not returned to mpool ucp_requests
[1710406971.627396] [node014:2357730:0]          mpool.c:43   UCX  WARN  object 0xb7019c0 was not returned to mpool ucp_requests
[1710406971.627399] [node014:2357730:0]          mpool.c:43   UCX  WARN  object 0xb701b80 was not returned to mpool ucp_requests
[1710406971.627402] [node014:2357730:0]          mpool.c:43   UCX  WARN  object 0xb701d40 was not returned to mpool ucp_requests
[1710406971.627405] [node014:2357730:0]          mpool.c:43   UCX  WARN  object 0xb701f00 was not returned to mpool ucp_requests
[1710406971.638185] [node014:2357727:0]          mpool.c:43   UCX  WARN  object 0xb616d00 was not returned to mpool ucp_requests
[1710406971.638200] [node014:2357727:0]          mpool.c:43   UCX  WARN  object 0xb616ec0 was not returned to mpool ucp_requests
[1710406971.638205] [node014:2357727:0]          mpool.c:43   UCX  WARN  object 0xb617080 was not returned to mpool ucp_requests
[1710406971.638209] [node014:2357727:0]          mpool.c:43   UCX  WARN  object 0xb617240 was not returned to mpool ucp_requests
[1710406971.638213] [node014:2357727:0]          mpool.c:43   UCX  WARN  object 0xb617400 was not returned to mpool ucp_requests
[1710406971.638217] [node014:2357727:0]          mpool.c:43   UCX  WARN  object 0xb6175c0 was not returned to mpool ucp_requests
[1710406971.638221] [node014:2357727:0]          mpool.c:43   UCX  WARN  object 0xb617780 was not returned to mpool ucp_requests
[1710406971.638225] [node014:2357727:0]          mpool.c:43   UCX  WARN  object 0xb617940 was not returned to mpool ucp_requests
[1710406971.638228] [node014:2357727:0]          mpool.c:43   UCX  WARN  object 0xb617b00 was not returned to mpool ucp_requests
[1710406971.638232] [node014:2357727:0]          mpool.c:43   UCX  WARN  object 0xb617cc0 was not returned to mpool ucp_requests
[1710406971.638235] [node014:2357727:0]          mpool.c:43   UCX  WARN  object 0xb617e80 was not returned to mpool ucp_requests
[1710406971.638239] [node014:2357727:0]          mpool.c:43   UCX  WARN  object 0xb618040 was not returned to mpool ucp_requests


           ************************************************************
           *        Program running with 20 parallel MPI-processes    *
           *              working on a common directory               *
           ************************************************************

Diagonalization of the overlap matrix:
Smallest eigenvalue                        ... 3.709e-06
Time for diagonalization                   ...    1.296 sec
Threshold for overlap eigenvalues          ... 1.000e-08
Number of eigenvalues below threshold      ... 0
Time for construction of square roots      ...    0.931 sec
Total time needed                          ...    2.690 sec

-------------------
DFT GRID GENERATION
-------------------

General Integration Accuracy     IntAcc      ... 4.388
Radial Grid Type                 RadialGrid  ... OptM3 with GC (2021)
Angular Grid (max. ang.)         AngularGrid ... 4 (Lebedev-302)
Angular grid pruning method      GridPruning ... 4 (adaptive)
Weight generation scheme         WeightScheme... Becke
Basis function cutoff            BFCut       ... 1.0000e-11
Integration weight cutoff        WCut        ... 1.0000e-14
Angular grids for H and He will be reduced by one unit
Partially contracted basis set               ... off
Rotationally invariant grid construction     ... off

Total number of grid points                  ...   302287
Total number of batches                      ...     4757
Average number of points per batch           ...       63
Average number of grid points per atom       ...     4512
Time for grid setup =    2.748 sec

--------------------
COSX GRID GENERATION
--------------------

GRIDX 1
-------
General Integration Accuracy     IntAcc      ... 3.816
Radial Grid Type                 RadialGrid  ... OptM3 with GC (2021)
Angular Grid (max. ang.)         AngularGrid ... 1 (Lebedev-50)
Angular grid pruning method      GridPruning ... 4 (adaptive)
Weight generation scheme         WeightScheme... Becke
Basis function cutoff            BFCut       ... 1.0000e-11
Integration weight cutoff        WCut        ... 1.0000e-14
Angular grids for H and He will be reduced by one unit
Partially contracted basis set               ... on
Rotationally invariant grid construction     ... off

Total number of grid points                  ...    38345
Total number of batches                      ...      630
Average number of points per batch           ...       60
Average number of grid points per atom       ...      572
UseSFitting                                  ... on

GRIDX 2
-------
General Integration Accuracy     IntAcc      ... 4.020
Radial Grid Type                 RadialGrid  ... OptM3 with GC (2021)
Angular Grid (max. ang.)         AngularGrid ... 2 (Lebedev-110)
Angular grid pruning method      GridPruning ... 4 (adaptive)
Weight generation scheme         WeightScheme... Becke
Basis function cutoff            BFCut       ... 1.0000e-11
Integration weight cutoff        WCut        ... 1.0000e-14
Angular grids for H and He will be reduced by one unit
Partially contracted basis set               ... on
Rotationally invariant grid construction     ... off

Total number of grid points                  ...    80964
Total number of batches                      ...     1297
Average number of points per batch           ...       62
Average number of grid points per atom       ...     1208
UseSFitting                                  ... on

GRIDX 3
-------
General Integration Accuracy     IntAcc      ... 4.338
Radial Grid Type                 RadialGrid  ... OptM3 with GC (2021)
Angular Grid (max. ang.)         AngularGrid ... 3 (Lebedev-194)
Angular grid pruning method      GridPruning ... 4 (adaptive)
Weight generation scheme         WeightScheme... Becke
Basis function cutoff            BFCut       ... 1.0000e-11
Integration weight cutoff        WCut        ... 1.0000e-14
Angular grids for H and He will be reduced by one unit
Partially contracted basis set               ... on
Rotationally invariant grid construction     ... off

Total number of grid points                  ...   175695
Total number of batches                      ...     2775
Average number of points per batch           ...       63
Average number of grid points per atom       ...     2622
UseSFitting                                  ... on

Time for X-Grid setup             =    6.626 sec


--------------------
CPCM SOLVATION MODEL
--------------------
CPCM parameters:
  Epsilon                                         ...      26.7260
  Refrac                                          ...       1.2907
  Rsolv                                           ...       1.3000
  Surface type                                    ... GAUSSIAN VDW
  Epsilon function type                           ...         CPCM
Solvent:                                     ... 2,2,2-TRIFLUOROETHANOL
SMD-CDS solvent descriptors:
  Soln                                       ...    1.2907
  Soln25                                     ... Unavailable
  Sola                                       ...    0.5700
  Solb                                       ...    0.2500
  Solg                                       ...   42.0200
  Solc                                       ...    0.0000
  Solh                                       ...    0.5000
Radii:
 Radius for O  used is    2.8724 Bohr (=   1.5200 Ang.)
 Radius for N  used is    3.5716 Bohr (=   1.8900 Ang.)
 Radius for H  used is    2.2677 Bohr (=   1.2000 Ang.)
 Radius for C  used is    3.4960 Bohr (=   1.8500 Ang.)
Calculating surface                               ...        done! (  0.0s)
GEPOL surface points                              ...         3810
GEPOL Volume                                      ...    3120.4264
GEPOL Surface-area                                ...    1692.8736
Calculating surface distance matrix               ...        done! (  0.2s)
Performing Cholesky decomposition & store         ...        done! (  1.0s)
Overall time for CPCM initialization              ...                 1.2s
--------------
SCF ITERATIONS
--------------
ITER       Energy         Delta-E        Max-DP      RMS-DP      [F,P]     Damp
               ***  Starting incremental Fock matrix formation  ***
  0  -1384.4040189303   0.000000000000 0.02469485  0.00013593  0.0298893 0.7000
                      *** Initiating the SOSCF procedure ***
                      *** Re-Reading the Fockian *** 
                      *** Removing any level shift *** 
ITER      Energy       Delta-E        Grad      Rot      Max-DP    RMS-DP
  1  -1384.41255830  -0.0085393740  0.001674  0.001674  0.075082  0.000401
               *** Restarting incremental Fock matrix formation ***
  2  -1384.43580223  -0.0232439222  0.001151  0.004570  0.013438  0.000076
  3  -1384.43650765  -0.0007054188  0.001461  0.003594  0.010342  0.000049
  4  -1384.43654323  -0.0000355808  0.001342  0.001939  0.005085  0.000027
  5  -1384.43665783  -0.0001146022  0.000193  0.000616  0.002395  0.000011
  6  -1384.43665403   0.0000037982  0.000260  0.000500  0.001222  0.000006
  7  -1384.43666544  -0.0000114073  0.000054  0.000189  0.000464  0.000003
  8  -1384.43666516   0.0000002750  0.000066  0.000111  0.000278  0.000002
  9  -1384.43666590  -0.0000007413  0.000008  0.000026  0.000450  0.000002
 10  -1384.43666586   0.0000000447  0.000014  0.000019  0.000169  0.000001
 11  -1384.43666597  -0.0000001077  0.000003  0.000007  0.000263  0.000001
 12  -1384.43666595   0.0000000214  0.000003  0.000004  0.000069  0.000000
                  ***Gradient check signals convergence***
              ***Rediagonalizing the Fockian in SOSCF/NRSCF***

               *****************************************************
               *                     SUCCESS                       *
               *           SCF CONVERGED AFTER  13 CYCLES          *
               *****************************************************

Old exchange energy                            =    -48.101276641 Eh
New exchange energy                            =    -48.101280815 Eh
Exchange energy change after final integration =     -0.000004173 Eh
Total energy after final integration           =  -1384.436670088 Eh
Final COS-X integration done in                =    38.464 sec

SMD CDS free energy correction energy :                 1.70177     Kcal/mol
Total Energy after SMD CDS correction =             -1384.433958145 Eh
Total Energy       :        -1384.43395815 Eh          -37672.36323 eV
  Last Energy change         ...    3.0591e-08  Tolerance :   1.0000e-08
  Last MAX-Density change    ...    1.5543e-15  Tolerance :   1.0000e-07
             **** THE GBW FILE WAS UPDATED (Prod_RR2opt.gbw) ****
             **** DENSITY Prod_RR2opt.scfp WAS UPDATED ****
             **** ENERGY FILE WAS UPDATED (Prod_RR2opt.en.tmp) ****
             **** THE GBW FILE WAS UPDATED (Prod_RR2opt.gbw) ****
             **** DENSITY Prod_RR2opt.scfp WAS UPDATED ****
Total SCF time: 0 days 0 hours 6 min 46 sec 

Maximum memory used throughout the entire SCF-calculation: 397.6 MB
[1710407380.567558] [node014:2357948:0]          mpool.c:43   UCX  WARN  object 0x13a57400 was not returned to mpool ucp_requests
[1710407380.567578] [node014:2357948:0]          mpool.c:43   UCX  WARN  object 0x13a575c0 was not returned to mpool ucp_requests
[1710407380.567584] [node014:2357948:0]          mpool.c:43   UCX  WARN  object 0x13a57940 was not returned to mpool ucp_requests
[1710407380.567587] [node014:2357948:0]          mpool.c:43   UCX  WARN  object 0x13a57b00 was not returned to mpool ucp_requests
[1710407380.567589] [node014:2357948:0]          mpool.c:43   UCX  WARN  object 0x13a57cc0 was not returned to mpool ucp_requests
[1710407380.567592] [node014:2357948:0]          mpool.c:43   UCX  WARN  object 0x13a57e80 was not returned to mpool ucp_requests
[1710407380.567596] [node014:2357948:0]          mpool.c:43   UCX  WARN  object 0x13a58040 was not returned to mpool ucp_requests
[1710407380.575129] [node014:2357952:0]          mpool.c:43   UCX  WARN  object 0x133d2580 was not returned to mpool ucp_requests
[1710407380.575142] [node014:2357952:0]          mpool.c:43   UCX  WARN  object 0x133d2740 was not returned to mpool ucp_requests
[1710407380.575146] [node014:2357952:0]          mpool.c:43   UCX  WARN  object 0x133d2900 was not returned to mpool ucp_requests
[1710407380.575149] [node014:2357952:0]          mpool.c:43   UCX  WARN  object 0x133d2ac0 was not returned to mpool ucp_requests
[1710407380.575152] [node014:2357952:0]          mpool.c:43   UCX  WARN  object 0x133d2c80 was not returned to mpool ucp_requests
[1710407380.575115] [node014:2357954:0]          mpool.c:43   UCX  WARN  object 0x1425e280 was not returned to mpool ucp_requests
[1710407380.575135] [node014:2357954:0]          mpool.c:43   UCX  WARN  object 0x1425e440 was not returned to mpool ucp_requests
[1710407380.575141] [node014:2357954:0]          mpool.c:43   UCX  WARN  object 0x1425e600 was not returned to mpool ucp_requests
[1710407380.575144] [node014:2357954:0]          mpool.c:43   UCX  WARN  object 0x1425e7c0 was not returned to mpool ucp_requests
[1710407380.575148] [node014:2357954:0]          mpool.c:43   UCX  WARN  object 0x1425e980 was not returned to mpool ucp_requests
[1710407380.575151] [node014:2357954:0]          mpool.c:43   UCX  WARN  object 0x1425eb40 was not returned to mpool ucp_requests
[1710407380.575155] [node014:2357952:0]          mpool.c:43   UCX  WARN  object 0x133d2e40 was not returned to mpool ucp_requests
[1710407380.575158] [node014:2357952:0]          mpool.c:43   UCX  WARN  object 0x133d3000 was not returned to mpool ucp_requests
[1710407380.575154] [node014:2357954:0]          mpool.c:43   UCX  WARN  object 0x1425eec0 was not returned to mpool ucp_requests
[1710407380.610656] [node014:2357958:0]          mpool.c:43   UCX  WARN  object 0x1299e400 was not returned to mpool ucp_requests
[1710407380.610668] [node014:2357958:0]          mpool.c:43   UCX  WARN  object 0x1299e5c0 was not returned to mpool ucp_requests
[1710407380.610674] [node014:2357958:0]          mpool.c:43   UCX  WARN  object 0x1299e780 was not returned to mpool ucp_requests
[1710407380.610677] [node014:2357958:0]          mpool.c:43   UCX  WARN  object 0x1299e940 was not returned to mpool ucp_requests
[1710407380.610681] [node014:2357958:0]          mpool.c:43   UCX  WARN  object 0x1299eb00 was not returned to mpool ucp_requests
[1710407380.610684] [node014:2357958:0]          mpool.c:43   UCX  WARN  object 0x1299ecc0 was not returned to mpool ucp_requests
[1710407380.610688] [node014:2357958:0]          mpool.c:43   UCX  WARN  object 0x1299ee80 was not returned to mpool ucp_requests
[1710407380.610691] [node014:2357958:0]          mpool.c:43   UCX  WARN  object 0x1299f040 was not returned to mpool ucp_requests
[1710407380.616880] [node014:2357945:0]          mpool.c:43   UCX  WARN  object 0x12df5240 was not returned to mpool ucp_requests
[1710407380.616901] [node014:2357945:0]          mpool.c:43   UCX  WARN  object 0x12df5400 was not returned to mpool ucp_requests
[1710407380.616907] [node014:2357945:0]          mpool.c:43   UCX  WARN  object 0x12df55c0 was not returned to mpool ucp_requests
[1710407380.616909] [node014:2357945:0]          mpool.c:43   UCX  WARN  object 0x12df5780 was not returned to mpool ucp_requests
[1710407380.616913] [node014:2357945:0]          mpool.c:43   UCX  WARN  object 0x12df5b00 was not returned to mpool ucp_requests
[1710407380.616915] [node014:2357945:0]          mpool.c:43   UCX  WARN  object 0x12df5cc0 was not returned to mpool ucp_requests
[1710407380.616917] [node014:2357945:0]          mpool.c:43   UCX  WARN  object 0x12df5e80 was not returned to mpool ucp_requests
[1710407380.618340] [node014:2357960:0]          mpool.c:43   UCX  WARN  object 0x13c82240 was not returned to mpool ucp_requests
[1710407380.618354] [node014:2357960:0]          mpool.c:43   UCX  WARN  object 0x13c82400 was not returned to mpool ucp_requests
[1710407380.618361] [node014:2357960:0]          mpool.c:43   UCX  WARN  object 0x13c825c0 was not returned to mpool ucp_requests
[1710407380.618364] [node014:2357960:0]          mpool.c:43   UCX  WARN  object 0x13c82780 was not returned to mpool ucp_requests
[1710407380.618367] [node014:2357960:0]          mpool.c:43   UCX  WARN  object 0x13c82940 was not returned to mpool ucp_requests
[1710407380.618370] [node014:2357960:0]          mpool.c:43   UCX  WARN  object 0x13c82b00 was not returned to mpool ucp_requests
[1710407380.618373] [node014:2357960:0]          mpool.c:43   UCX  WARN  object 0x13c82cc0 was not returned to mpool ucp_requests
[1710407380.618376] [node014:2357960:0]          mpool.c:43   UCX  WARN  object 0x13c82e80 was not returned to mpool ucp_requests
[1710407380.620083] [node014:2357947:0]          mpool.c:43   UCX  WARN  object 0x12eae540 was not returned to mpool ucp_requests
[1710407380.620104] [node014:2357947:0]          mpool.c:43   UCX  WARN  object 0x12eae700 was not returned to mpool ucp_requests
[1710407380.620109] [node014:2357947:0]          mpool.c:43   UCX  WARN  object 0x12eae8c0 was not returned to mpool ucp_requests
[1710407380.620112] [node014:2357947:0]          mpool.c:43   UCX  WARN  object 0x12eaea80 was not returned to mpool ucp_requests
[1710407380.620115] [node014:2357947:0]          mpool.c:43   UCX  WARN  object 0x12eaee00 was not returned to mpool ucp_requests
[1710407380.620118] [node014:2357947:0]          mpool.c:43   UCX  WARN  object 0x12eaefc0 was not returned to mpool ucp_requests
[1710407380.620120] [node014:2357947:0]          mpool.c:43   UCX  WARN  object 0x12eaf180 was not returned to mpool ucp_requests
[1710407380.628708] [node014:2357943:0]          mpool.c:43   UCX  WARN  object 0x13c7b540 was not returned to mpool ucp_requests
[1710407380.628719] [node014:2357943:0]          mpool.c:43   UCX  WARN  object 0x13c7ba80 was not returned to mpool ucp_requests
[1710407380.628723] [node014:2357943:0]          mpool.c:43   UCX  WARN  object 0x13c7bc40 was not returned to mpool ucp_requests
[1710407380.628726] [node014:2357943:0]          mpool.c:43   UCX  WARN  object 0x13c7be00 was not returned to mpool ucp_requests
[1710407380.628729] [node014:2357943:0]          mpool.c:43   UCX  WARN  object 0x13c7bfc0 was not returned to mpool ucp_requests
[1710407380.628732] [node014:2357943:0]          mpool.c:43   UCX  WARN  object 0x13c7c340 was not returned to mpool ucp_requests
[1710407380.628734] [node014:2357943:0]          mpool.c:43   UCX  WARN  object 0x13c7c500 was not returned to mpool ucp_requests
[1710407380.630014] [node014:2357944:0]          mpool.c:43   UCX  WARN  object 0x13bf54c0 was not returned to mpool ucp_requests
[1710407380.630027] [node014:2357944:0]          mpool.c:43   UCX  WARN  object 0x13bf5680 was not returned to mpool ucp_requests
[1710407380.630031] [node014:2357944:0]          mpool.c:43   UCX  WARN  object 0x13bf5840 was not returned to mpool ucp_requests
[1710407380.630035] [node014:2357944:0]          mpool.c:43   UCX  WARN  object 0x13bf5a00 was not returned to mpool ucp_requests
[1710407380.630038] [node014:2357944:0]          mpool.c:43   UCX  WARN  object 0x13bf5bc0 was not returned to mpool ucp_requests
[1710407380.630041] [node014:2357944:0]          mpool.c:43   UCX  WARN  object 0x13bf5d80 was not returned to mpool ucp_requests
[1710407380.630045] [node014:2357944:0]          mpool.c:43   UCX  WARN  object 0x13bf6100 was not returned to mpool ucp_requests
[1710407380.622647] [node014:2357946:0]          mpool.c:43   UCX  WARN  object 0x145fc440 was not returned to mpool ucp_requests
[1710407380.622663] [node014:2357946:0]          mpool.c:43   UCX  WARN  object 0x145fc7c0 was not returned to mpool ucp_requests
[1710407380.622667] [node014:2357946:0]          mpool.c:43   UCX  WARN  object 0x145fc980 was not returned to mpool ucp_requests
[1710407380.622669] [node014:2357946:0]          mpool.c:43   UCX  WARN  object 0x145fcb40 was not returned to mpool ucp_requests
[1710407380.622672] [node014:2357946:0]          mpool.c:43   UCX  WARN  object 0x145fcd00 was not returned to mpool ucp_requests
[1710407380.622674] [node014:2357946:0]          mpool.c:43   UCX  WARN  object 0x145fcec0 was not returned to mpool ucp_requests
[1710407380.622676] [node014:2357946:0]          mpool.c:43   UCX  WARN  object 0x145fd080 was not returned to mpool ucp_requests
[1710407380.624028] [node014:2357950:0]          mpool.c:43   UCX  WARN  object 0x13dbb540 was not returned to mpool ucp_requests
[1710407380.624039] [node014:2357950:0]          mpool.c:43   UCX  WARN  object 0x13dbb700 was not returned to mpool ucp_requests
[1710407380.624042] [node014:2357950:0]          mpool.c:43   UCX  WARN  object 0x13dbb8c0 was not returned to mpool ucp_requests
[1710407380.624045] [node014:2357950:0]          mpool.c:43   UCX  WARN  object 0x13dbba80 was not returned to mpool ucp_requests
[1710407380.624047] [node014:2357950:0]          mpool.c:43   UCX  WARN  object 0x13dbbe00 was not returned to mpool ucp_requests
[1710407380.624050] [node014:2357950:0]          mpool.c:43   UCX  WARN  object 0x13dbbfc0 was not returned to mpool ucp_requests
[1710407380.624052] [node014:2357950:0]          mpool.c:43   UCX  WARN  object 0x13dbc180 was not returned to mpool ucp_requests
[1710407380.630867] [node014:2357957:0]          mpool.c:43   UCX  WARN  object 0x1316b280 was not returned to mpool ucp_requests
[1710407380.630885] [node014:2357957:0]          mpool.c:43   UCX  WARN  object 0x1316b440 was not returned to mpool ucp_requests
[1710407380.630888] [node014:2357957:0]          mpool.c:43   UCX  WARN  object 0x1316b600 was not returned to mpool ucp_requests
[1710407380.630890] [node014:2357957:0]          mpool.c:43   UCX  WARN  object 0x1316b7c0 was not returned to mpool ucp_requests
[1710407380.630893] [node014:2357957:0]          mpool.c:43   UCX  WARN  object 0x1316b980 was not returned to mpool ucp_requests
[1710407380.630895] [node014:2357957:0]          mpool.c:43   UCX  WARN  object 0x1316bb40 was not returned to mpool ucp_requests
[1710407380.630898] [node014:2357957:0]          mpool.c:43   UCX  WARN  object 0x1316bd00 was not returned to mpool ucp_requests
[1710407380.630900] [node014:2357957:0]          mpool.c:43   UCX  WARN  object 0x1316bec0 was not returned to mpool ucp_requests
[1710407380.634369] [node014:2357942:0]          mpool.c:43   UCX  WARN  object 0x13f25400 was not returned to mpool ucp_requests
[1710407380.634380] [node014:2357942:0]          mpool.c:43   UCX  WARN  object 0x13f25780 was not returned to mpool ucp_requests
[1710407380.634384] [node014:2357942:0]          mpool.c:43   UCX  WARN  object 0x13f25940 was not returned to mpool ucp_requests
[1710407380.634388] [node014:2357942:0]          mpool.c:43   UCX  WARN  object 0x13f25b00 was not returned to mpool ucp_requests
[1710407380.634391] [node014:2357942:0]          mpool.c:43   UCX  WARN  object 0x13f25cc0 was not returned to mpool ucp_requests
[1710407380.634395] [node014:2357942:0]          mpool.c:43   UCX  WARN  object 0x13f25e80 was not returned to mpool ucp_requests
[1710407380.634398] [node014:2357942:0]          mpool.c:43   UCX  WARN  object 0x13f26040 was not returned to mpool ucp_requests
[1710407380.632507] [node014:2357949:0]          mpool.c:43   UCX  WARN  object 0x1392b300 was not returned to mpool ucp_requests
[1710407380.632641] [node014:2357949:0]          mpool.c:43   UCX  WARN  object 0x1392b4c0 was not returned to mpool ucp_requests
[1710407380.632646] [node014:2357949:0]          mpool.c:43   UCX  WARN  object 0x1392b680 was not returned to mpool ucp_requests
[1710407380.632649] [node014:2357949:0]          mpool.c:43   UCX  WARN  object 0x1392ba00 was not returned to mpool ucp_requests
[1710407380.632652] [node014:2357949:0]          mpool.c:43   UCX  WARN  object 0x1392bbc0 was not returned to mpool ucp_requests
[1710407380.632654] [node014:2357949:0]          mpool.c:43   UCX  WARN  object 0x1392bd80 was not returned to mpool ucp_requests
[1710407380.632657] [node014:2357949:0]          mpool.c:43   UCX  WARN  object 0x1392bf40 was not returned to mpool ucp_requests
[1710407380.636677] [node014:2357951:0]          mpool.c:43   UCX  WARN  object 0x12cbf340 was not returned to mpool ucp_requests
[1710407380.636690] [node014:2357951:0]          mpool.c:43   UCX  WARN  object 0x12cbf500 was not returned to mpool ucp_requests
[1710407380.636695] [node014:2357951:0]          mpool.c:43   UCX  WARN  object 0x12cbf6c0 was not returned to mpool ucp_requests
[1710407380.636698] [node014:2357951:0]          mpool.c:43   UCX  WARN  object 0x12cbf880 was not returned to mpool ucp_requests
[1710407380.636701] [node014:2357951:0]          mpool.c:43   UCX  WARN  object 0x12cbfa40 was not returned to mpool ucp_requests
[1710407380.636705] [node014:2357951:0]          mpool.c:43   UCX  WARN  object 0x12cbfdc0 was not returned to mpool ucp_requests
[1710407380.636708] [node014:2357951:0]          mpool.c:43   UCX  WARN  object 0x12cbff80 was not returned to mpool ucp_requests
[1710407380.633747] [node014:2357953:0]          mpool.c:43   UCX  WARN  object 0x12d68080 was not returned to mpool ucp_requests
[1710407380.633759] [node014:2357953:0]          mpool.c:43   UCX  WARN  object 0x12d68240 was not returned to mpool ucp_requests
[1710407380.633763] [node014:2357953:0]          mpool.c:43   UCX  WARN  object 0x12d68400 was not returned to mpool ucp_requests
[1710407380.633767] [node014:2357953:0]          mpool.c:43   UCX  WARN  object 0x12d68780 was not returned to mpool ucp_requests
[1710407380.633770] [node014:2357953:0]          mpool.c:43   UCX  WARN  object 0x12d68b00 was not returned to mpool ucp_requests
[1710407380.633774] [node014:2357953:0]          mpool.c:43   UCX  WARN  object 0x12d68cc0 was not returned to mpool ucp_requests
[1710407380.633777] [node014:2357953:0]          mpool.c:43   UCX  WARN  object 0x12d68e80 was not returned to mpool ucp_requests
[1710407380.634421] [node014:2357955:0]          mpool.c:43   UCX  WARN  object 0x12b5d300 was not returned to mpool ucp_requests
[1710407380.634432] [node014:2357955:0]          mpool.c:43   UCX  WARN  object 0x12b5d680 was not returned to mpool ucp_requests
[1710407380.634436] [node014:2357955:0]          mpool.c:43   UCX  WARN  object 0x12b5d840 was not returned to mpool ucp_requests
[1710407380.634439] [node014:2357955:0]          mpool.c:43   UCX  WARN  object 0x12b5da00 was not returned to mpool ucp_requests
[1710407380.634441] [node014:2357955:0]          mpool.c:43   UCX  WARN  object 0x12b5dbc0 was not returned to mpool ucp_requests
[1710407380.634444] [node014:2357955:0]          mpool.c:43   UCX  WARN  object 0x12b5dd80 was not returned to mpool ucp_requests
[1710407380.634447] [node014:2357955:0]          mpool.c:43   UCX  WARN  object 0x12b5df40 was not returned to mpool ucp_requests
[1710407380.636237] [node014:2357956:0]          mpool.c:43   UCX  WARN  object 0x1395b140 was not returned to mpool ucp_requests
[1710407380.636249] [node014:2357956:0]          mpool.c:43   UCX  WARN  object 0x1395b300 was not returned to mpool ucp_requests
[1710407380.636254] [node014:2357956:0]          mpool.c:43   UCX  WARN  object 0x1395b680 was not returned to mpool ucp_requests
[1710407380.636257] [node014:2357956:0]          mpool.c:43   UCX  WARN  object 0x1395b840 was not returned to mpool ucp_requests
[1710407380.636261] [node014:2357956:0]          mpool.c:43   UCX  WARN  object 0x1395bbc0 was not returned to mpool ucp_requests
[1710407380.636264] [node014:2357956:0]          mpool.c:43   UCX  WARN  object 0x1395bd80 was not returned to mpool ucp_requests
[1710407380.636267] [node014:2357956:0]          mpool.c:43   UCX  WARN  object 0x1395bf40 was not returned to mpool ucp_requests
[1710407380.635929] [node014:2357959:0]          mpool.c:43   UCX  WARN  object 0x147f2240 was not returned to mpool ucp_requests
[1710407380.635940] [node014:2357959:0]          mpool.c:43   UCX  WARN  object 0x147f2400 was not returned to mpool ucp_requests
[1710407380.635945] [node014:2357959:0]          mpool.c:43   UCX  WARN  object 0x147f25c0 was not returned to mpool ucp_requests
[1710407380.635948] [node014:2357959:0]          mpool.c:43   UCX  WARN  object 0x147f2780 was not returned to mpool ucp_requests
[1710407380.635952] [node014:2357959:0]          mpool.c:43   UCX  WARN  object 0x147f2940 was not returned to mpool ucp_requests
[1710407380.635955] [node014:2357959:0]          mpool.c:43   UCX  WARN  object 0x147f2b00 was not returned to mpool ucp_requests
[1710407380.635958] [node014:2357959:0]          mpool.c:43   UCX  WARN  object 0x147f2cc0 was not returned to mpool ucp_requests
[1710407380.635961] [node014:2357959:0]          mpool.c:43   UCX  WARN  object 0x147f2e80 was not returned to mpool ucp_requests


-------------------------------------------------------------------------------
                          DFT DISPERSION CORRECTION                            
                                                                               
                              DFTD3 V3.1  Rev 1                                
                          USING Becke-Johnson damping                          
-------------------------------------------------------------------------------
-------------------------   ----------------
Dispersion correction           -0.093435639
-------------------------   ----------------


-------------------------   --------------------
FINAL SINGLE POINT ENERGY     -1384.527393784602
-------------------------   --------------------


           ************************************************************
           *        Program running with 20 parallel MPI-processes    *
           *              working on a common directory               *
           ************************************************************
------------------------------------------------------------------------------
                         ORCA SCF GRADIENT CALCULATION
------------------------------------------------------------------------------

 ... reading COSX grid (gridx3)
Gradient of the Kohn-Sham DFT energy:
Kohn-Sham wavefunction type      ... RKS
Hartree-Fock exchange scaling    ...    0.250
Number of operators              ...    1
Number of atoms                  ...   67
Basis set dimensions             ... 1227
Integral neglect threshold       ... 2.5e-11
Integral primitive cutoff        ... 2.5e-12
SHARK Integral package           ... ON

Nuc. rep. gradient       (SHARK) ... done (  0.1 sec)
HCore & Overlap gradient (SHARK) ... done (  1.2 sec)
RI-J gradient            (SHARK) ... done (  6.4 sec)
COSX-gradient                    ... done ( 45.7 sec)
Exchange-correlation gradient    ... done
Dispersion correction            ... done

------------------
CARTESIAN GRADIENT
------------------

   1   O   :   -0.002039967   -0.000220242    0.000470007
   2   O   :    0.003351185    0.000059360   -0.000562001
   3   N   :   -0.003994284    0.008402013   -0.002848053
   4   H   :    0.000061095   -0.000769071    0.000748587
   5   N   :   -0.000679204   -0.004495559    0.004570947
   6   C   :   -0.002883424   -0.004382690    0.005043206
   7   C   :    0.004027389    0.005521086   -0.000630353
   8   H   :   -0.002194687   -0.000709399   -0.001667593
   9   C   :    0.002718198   -0.004333312    0.001052696
  10   C   :    0.000418637    0.002800563    0.002299954
  11   H   :   -0.000463245   -0.000107289   -0.001308407
  12   C   :   -0.000127735   -0.000121774   -0.004507850
  13   H   :    0.000150416   -0.000225291    0.000470490
  14   C   :   -0.000132784    0.001338341    0.000861416
  15   H   :    0.000079327    0.000137041    0.000007153
  16   C   :   -0.001479593   -0.002265303    0.001056378
  17   H   :    0.000247583    0.000202139   -0.000402373
  18   C   :    0.000005679    0.001291398    0.002021491
  19   H   :   -0.000003908   -0.001144867   -0.000426415
  20   C   :    0.007554446   -0.009357678    0.002870386
  21   C   :   -0.004355711    0.000003417   -0.001749000
  22   H   :    0.000599684    0.000576052   -0.000425543
  23   H   :    0.001991434    0.000834681   -0.000399645
  24   H   :    0.000937938    0.001047996    0.000386833
  25   C   :   -0.002325045    0.000277970   -0.003354311
  26   H   :   -0.000050264    0.000464621    0.002045222
  27   H   :   -0.000327180    0.000364467    0.000640637
  28   H   :    0.000304119    0.000904264    0.000964850
  29   C   :   -0.000219979    0.002795721    0.000594138
  30   H   :   -0.000994293   -0.000106406   -0.000194915
  31   H   :   -0.000765816   -0.001308581   -0.000900735
  32   H   :   -0.000432824   -0.000058576   -0.001046956
  33   C   :   -0.002290505    0.002675410   -0.010012388
  34   C   :    0.001073248    0.001717455    0.007025203
  35   C   :    0.002522471   -0.004476087   -0.005030164
  36   H   :   -0.000059089    0.000932758    0.002178195
  37   C   :   -0.001472252    0.001785445    0.002916728
  38   H   :   -0.000573215    0.000410045   -0.000073107
  39   C   :    0.001462310   -0.000209799    0.002479087
  40   H   :    0.000417164   -0.000275673    0.000199646
  41   C   :   -0.001402160    0.000985177   -0.004734590
  42   H   :    0.000154665    0.000438406    0.003549712
  43   C   :   -0.002781016    0.005477986    0.006696518
  44   C   :    0.001168988    0.000325461   -0.004030719
  45   H   :    0.000188569   -0.001834924   -0.000231738
  46   H   :   -0.000741597   -0.001627549    0.002122374
  47   H   :    0.000327709   -0.000412298    0.000454533
  48   C   :    0.001027046   -0.000630534    0.001191489
  49   H   :   -0.001559014    0.000086478    0.000057786
  50   H   :   -0.002228504    0.001868282   -0.003132543
  51   H   :    0.001340930    0.001258392   -0.001541976
  52   C   :   -0.001881065   -0.001910572   -0.002894219
  53   H   :    0.000293005   -0.000601088    0.000588180
  54   H   :    0.001823768    0.000983232    0.000779300
  55   H   :    0.001115763    0.000182910   -0.000499555
  56   C   :   -0.001484974   -0.006194197    0.000273740
  57   C   :    0.002452140    0.000023322   -0.005847010
  58   C   :   -0.001535574   -0.000618854   -0.000126389
  59   H   :    0.000525007    0.001482035    0.000523897
  60   C   :    0.001157331    0.000926720    0.004040838
  61   H   :    0.000182988   -0.000460976   -0.000322928
  62   C   :   -0.001110823   -0.000102701   -0.000431234
  63   H   :    0.000147932    0.000531714   -0.000092720
  64   C   :    0.003065647   -0.000804757   -0.001993105
  65   H   :   -0.000266251    0.000303234    0.000380022
  66   C   :   -0.001267167   -0.000857121    0.000730766
  67   H   :    0.001101556    0.000620357   -0.000476126

Difference to translation invariance:
           :   -0.0001277833   -0.0005872206    0.0003977422

Difference to rotation invariance:
           :    0.0085575580   -0.0055200985   -0.0071592147

Norm of the cartesian gradient     ...    0.0337323225
RMS gradient                       ...    0.0023792946
MAX gradient                       ...    0.0100123879

-------
TIMINGS
-------

Total SCF gradient time            ...       77.307 sec

One electron gradient       ....       1.191 sec  (  1.5%)
RI-J Coulomb gradient       ....       6.423 sec  (  8.3%)
COSX gradient               ....      45.662 sec  ( 59.1%)
XC gradient                 ....       8.750 sec  ( 11.3%)
CPCM gradient               ....       2.402 sec  (  3.1%)
   A-Matrix (El+Nuc)        ....       0.606 sec  (  0.8%)
   Potential                ....       1.796 sec  (  2.3%)

Maximum memory used throughout the entire SCFGRAD-calculation: 261.4 MB
------------------------------------------------------------------------------
                         ORCA GEOMETRY RELAXATION STEP
------------------------------------------------------------------------------

Reading the OPT-File                    .... done
Getting information on internals        .... done
Copying old internal coords+grads       .... done
Making the new internal coordinates     .... (new redundants).... done
Validating the new internal coordinates .... (new redundants).... done
Calculating the B-matrix                .... done
Calculating the G,G- and P matrices     .... done
Transforming gradient to internals      .... done
Projecting the internal gradient        .... done
Number of atoms                         ....  67
Number of internal coordinates          .... 363
Current Energy                          .... -1384.527393785 Eh
Current gradient norm                   ....     0.033732323 Eh/bohr
Maximum allowed component of the step   ....  0.150
Current trust radius                    ....  0.300
Updating the Hessian (BFGS)             .... done
Forming the augmented Hessian           .... done
Diagonalizing the augmented Hessian     .... done
Last element of RFO vector              ....  0.905950059
Lowest eigenvalues of augmented Hessian:
 -0.010219477  0.000658560  0.001820010  0.008619196  0.008747181
Length of the computed step             ....  0.467337644
Warning: the length of the step is outside the trust region - taking restricted step instead
The input lambda is                     ....    -0.010219
   iter:   1  x=   -0.017817  g=   16.900691 f(x)=     0.128404
   iter:   2  x=   -0.024021  g=    7.160752 f(x)=     0.044423
   iter:   3  x=   -0.026440  g=    4.226748 f(x)=     0.010226
   iter:   4  x=   -0.026686  g=    3.538176 f(x)=     0.000868
   iter:   5  x=   -0.026688  g=    3.477458 f(x)=     0.000007
   iter:   6  x=   -0.026688  g=    3.476932 f(x)=     0.000000
   iter:   7  x=   -0.026688  g=    3.476932 f(x)=    -0.000000
The output lambda is                    ....    -0.026688 (7 iterations)
The final length of the internal step   ....  0.300000000
Converting the step to cartesian space:
 Initial RMS(Int)=    0.0157459164
Transforming coordinates:
 Iter   0:  RMS(Cart)=    0.1474099876 RMS(Int)=    0.9863080378
 Iter   1:  RMS(Cart)=    0.0075767714 RMS(Int)=    0.0020949690
 Iter   2:  RMS(Cart)=    0.0003645152 RMS(Int)=    0.0000999439
 Iter   3:  RMS(Cart)=    0.0000369916 RMS(Int)=    0.0000126826
 Iter   4:  RMS(Cart)=    0.0000024046 RMS(Int)=    0.0000007379
 Iter   5:  RMS(Cart)=    0.0000002591 RMS(Int)=    0.0000001186
 Iter   6:  RMS(Cart)=    0.0000000211 RMS(Int)=    0.0000000081
done
Storing new coordinates                 .... done

                                .--------------------.
          ----------------------|Geometry convergence|-------------------------
          Item                value                   Tolerance       Converged
          ---------------------------------------------------------------------
          Energy change      -0.0137152680            0.0000050000      NO
          RMS gradient        0.0020713188            0.0001000000      NO
          MAX gradient        0.0175894469            0.0003000000      NO
          RMS step            0.0157459164            0.0020000000      NO
          MAX step            0.1018668526            0.0040000000      NO
          ........................................................
          Max(Bonds)      0.0150      Max(Angles)    2.60
          Max(Dihed)        5.84      Max(Improp)    0.00
          ---------------------------------------------------------------------

The optimization has not yet converged - more geometry cycles are needed


    ---------------------------------------------------------------------------
                         Redundant Internal Coordinates
                            (Angstroem and degrees)

        Definition                    Value    dE/dq     Step     New-Value
    ----------------------------------------------------------------------------
     1. B(H   3,N   2)                1.0094  0.000373 -0.0002    1.0092   
     2. B(C   5,O   0)                1.2291 -0.000597 -0.0002    1.2289   
     3. B(C   5,N   2)                1.3331  0.003165 -0.0063    1.3269   
     4. B(C   6,N   4)                1.4690  0.004316 -0.0150    1.4539   
     5. B(C   6,C   5)                1.5391  0.002154 -0.0093    1.5298   
     6. B(H   7,C   6)                1.0925 -0.000532  0.0015    1.0939   
     7. B(C   8,C   6)                1.5166  0.002083 -0.0041    1.5125   
     8. B(C   9,C   8)                1.3959  0.001291 -0.0029    1.3930   
     9. B(H  10,C   9)                1.0814  0.000401 -0.0004    1.0810   
    10. B(C  11,C   9)                1.3889  0.001691 -0.0020    1.3869   
    11. B(H  12,C  11)                1.0835 -0.000452  0.0014    1.0849   
    12. B(C  13,C  11)                1.3890  0.001101 -0.0018    1.3872   
    13. B(H  14,C  13)                1.0845  0.001055  0.0010    1.0854   
    14. B(C  15,C  13)                1.3880  0.001632 -0.0024    1.3856   
    15. B(H  16,C  15)                1.0835 -0.000451  0.0015    1.0850   
    16. B(C  17,C  15)                1.3887  0.001911 -0.0022    1.3865   
    17. B(C  17,C   8)                1.3939  0.001623 -0.0032    1.3907   
    18. B(H  18,C  17)                1.0847 -0.000409  0.0016    1.0863   
    19. B(C  19,N   2)                1.4581 -0.003548  0.0042    1.4623   
    20. B(C  20,C  19)                1.5283  0.002260 -0.0071    1.5212   
    21. B(H  21,C  20)                1.0921  0.000384 -0.0002    1.0920   
    22. B(H  22,C  20)                1.0915 -0.000354  0.0010    1.0925   
    23. B(H  23,C  20)                1.0927 -0.000267  0.0010    1.0937   
    24. B(C  24,C  19)                1.5282  0.002245 -0.0070    1.5212   
    25. B(H  25,C  24)                1.0917 -0.000292  0.0009    1.0926   
    26. B(H  26,C  24)                1.0917  0.000357 -0.0002    1.0915   
    27. B(H  27,C  24)                1.0927 -0.000296  0.0012    1.0939   
    28. B(C  28,C  19)                1.5249  0.002104 -0.0065    1.5184   
    29. B(H  29,C  28)                1.0937 -0.000246  0.0012    1.0949   
    30. B(H  30,C  28)                1.0906 -0.000158  0.0003    1.0909   
    31. B(H  31,C  28)                1.0936 -0.000181  0.0010    1.0946   
    32. B(C  32,N   4)                1.4247 -0.003483  0.0061    1.4309   
    33. B(C  33,C  32)                1.4071 -0.001786 -0.0045    1.4025   
    34. B(C  34,C  33)                1.4001 -0.000760 -0.0022    1.3980   
    35. B(H  35,C  34)                1.0824 -0.000213  0.0013    1.0837   
    36. B(C  36,C  34)                1.3851  0.003483 -0.0047    1.3804   
    37. B(H  37,C  36)                1.0839 -0.000327  0.0014    1.0852   
    38. B(C  38,C  36)                1.3854  0.000424 -0.0004    1.3850   
    39. B(H  39,C  38)                1.0838 -0.000160  0.0011    1.0848   
    40. B(C  40,C  38)                1.3824  0.004180 -0.0054    1.3770   
    41. B(C  40,C  32)                1.3989  0.002031 -0.0042    1.3947   
    42. B(H  41,C  40)                1.0836 -0.000431  0.0013    1.0849   
    43. B(C  42,C  33)                1.5368 -0.002872 -0.0047    1.5320   
    44. B(C  43,C  42)                1.5384  0.002422 -0.0083    1.5301   
    45. B(H  44,C  43)                1.0925  0.000234  0.0006    1.0931   
    46. B(H  45,C  43)                1.0924 -0.000440  0.0011    1.0935   
    47. B(H  46,C  43)                1.0938 -0.000247  0.0011    1.0949   
    48. B(C  47,C  42)                1.5311  0.002861 -0.0099    1.5212   
    49. B(H  48,C  47)                1.0885  0.000508 -0.0006    1.0880   
    50. B(H  48,H  14)                4.4280 -0.001414  0.0038    4.4318   
    51. B(H  49,C  47)                1.0928 -0.000535  0.0014    1.0942   
    52. B(H  50,C  47)                1.0906  0.002248 -0.0017    1.0889   
    53. B(C  51,C  42)                1.5341  0.000997 -0.0058    1.5283   
    54. B(H  52,C  51)                1.0919 -0.001188  0.0019    1.0939   
    55. B(H  53,C  51)                1.0929 -0.000454  0.0013    1.0942   
    56. B(H  54,C  51)                1.0928  0.000020  0.0009    1.0937   
    57. B(C  55,N   4)                1.3569  0.004633 -0.0109    1.3460   
    58. B(C  55,O   1)                1.2295 -0.000740 -0.0010    1.2285   
    59. B(C  56,C  55)                1.5016  0.004292 -0.0118    1.4898   
    60. B(C  57,C  56)                1.3953  0.002710 -0.0051    1.3903   
    61. B(H  58,C  57)                1.0818  0.000341  0.0001    1.0819   
    62. B(C  59,C  57)                1.3883  0.001423 -0.0024    1.3859   
    63. B(H  60,C  59)                1.0833 -0.000427  0.0014    1.0847   
    64. B(C  61,C  59)                1.3887  0.001021 -0.0018    1.3869   
    65. B(H  62,H  52)                3.9504 -0.000588  0.0102    3.9605   
    66. B(H  62,C  61)                1.0850  0.000710  0.0004    1.0854   
    67. B(C  63,C  61)                1.3892  0.001239 -0.0018    1.3875   
    68. B(H  64,C  63)                1.0831 -0.000504  0.0015    1.0846   
    69. B(C  65,C  63)                1.3873  0.002366 -0.0035    1.3838   
    70. B(C  65,C  56)                1.3935  0.001673 -0.0044    1.3891   
    71. B(H  66,C  65)                1.0839 -0.000164  0.0007    1.0846   
    72. A(H   3,N   2,C  19)          116.27 -0.000783    0.25    116.52   
    73. A(C   5,N   2,C  19)          127.54  0.002923   -0.76    126.78   
    74. A(H   3,N   2,C   5)          116.11 -0.002143    0.52    116.63   
    75. A(C  32,N   4,C  55)          123.31 -0.004101    0.92    124.23   
    76. A(C   6,N   4,C  55)          119.26  0.004315   -1.32    117.94   
    77. A(C   6,N   4,C  32)          117.07 -0.000062    0.08    117.14   
    78. A(O   0,C   5,N   2)          124.08 -0.002603    0.58    124.66   
    79. A(N   2,C   5,C   6)          116.63  0.002688   -0.70    115.94   
    80. A(O   0,C   5,C   6)          119.19 -0.000052    0.08    119.26   
    81. A(C   5,C   6,H   7)          101.74 -0.002360    1.20    102.94   
    82. A(H   7,C   6,C   8)          104.45  0.000522    0.49    104.94   
    83. A(N   4,C   6,C   8)          114.31 -0.001460    1.14    115.45   
    84. A(C   5,C   6,C   8)          117.38 -0.003101    0.44    117.82   
    85. A(N   4,C   6,C   5)          111.97  0.005525   -2.47    109.50   
    86. A(N   4,C   6,H   7)          104.97  0.000683   -0.54    104.42   
    87. A(C   6,C   8,C  17)          118.05  0.003439   -0.52    117.53   
    88. A(C   9,C   8,C  17)          118.93  0.000614   -0.18    118.75   
    89. A(C   6,C   8,C   9)          123.01 -0.004089    0.74    123.75   
    90. A(C   8,C   9,H  10)          120.35  0.001005   -0.28    120.07   
    91. A(H  10,C   9,C  11)          119.20 -0.001555    0.33    119.52   
    92. A(C   8,C   9,C  11)          120.46  0.000552   -0.05    120.41   
    93. A(C   9,C  11,H  12)          119.81  0.000789   -0.18    119.63   
    94. A(H  12,C  11,C  13)          120.19  0.000534   -0.13    120.06   
    95. A(C   9,C  11,C  13)          120.00 -0.001322    0.31    120.31   
    96. A(C  11,C  13,H  14)          119.96 -0.000755    0.20    120.16   
    97. A(H  14,C  13,C  15)          119.97 -0.000468    0.18    120.15   
    98. A(C  11,C  13,C  15)          120.07  0.001223   -0.38    119.69   
    99. A(H  16,C  15,C  17)          120.01  0.000320   -0.10    119.91   
   100. A(C  13,C  15,C  17)          119.81 -0.000142    0.10    119.91   
   101. A(C  13,C  15,H  16)          120.18 -0.000179    0.00    120.18   
   102. A(C   8,C  17,H  18)          119.89  0.001570   -0.36    119.53   
   103. A(C   8,C  17,C  15)          120.73 -0.000919    0.20    120.92   
   104. A(C  15,C  17,H  18)          119.38 -0.000645    0.16    119.54   
   105. A(N   2,C  19,C  20)          110.57  0.000400   -0.33    110.24   
   106. A(C  24,C  19,C  28)          109.11 -0.000415    0.35    109.46   
   107. A(C  20,C  19,C  28)          109.17 -0.000618    0.42    109.60   
   108. A(N   2,C  19,C  28)          106.46  0.000651   -0.42    106.04   
   109. A(C  20,C  19,C  24)          110.37 -0.000180    0.19    110.56   
   110. A(N   2,C  19,C  24)          111.05  0.000160   -0.20    110.85   
   111. A(H  22,C  20,H  23)          108.12 -0.001491    0.27    108.39   
   112. A(H  21,C  20,H  23)          107.52 -0.001254    0.50    108.02   
   113. A(C  19,C  20,H  23)          111.05  0.001097   -0.32    110.73   
   114. A(H  21,C  20,H  22)          107.58 -0.001620    0.45    108.03   
   115. A(C  19,C  20,H  22)          110.88  0.002775   -0.80    110.08   
   116. A(C  19,C  20,H  21)          111.53  0.000241   -0.02    111.51   
   117. A(H  25,C  24,H  27)          108.05 -0.001374    0.24    108.29   
   118. A(C  19,C  24,H  27)          111.10  0.001083   -0.32    110.78   
   119. A(H  25,C  24,H  26)          107.50 -0.001552    0.46    107.96   
   120. A(H  26,C  24,H  27)          107.71 -0.001102    0.43    108.14   
   121. A(C  19,C  24,H  25)          110.77  0.002625   -0.75    110.02   
   122. A(C  19,C  24,H  26)          111.55  0.000095    0.02    111.57   
   123. A(H  30,C  28,H  31)          107.73 -0.001489    0.39    108.12   
   124. A(H  29,C  28,H  31)          107.87 -0.001070    0.34    108.21   
   125. A(C  19,C  28,H  31)          111.35  0.000971   -0.25    111.10   
   126. A(H  29,C  28,H  30)          107.68 -0.001425    0.39    108.07   
   127. A(C  19,C  28,H  30)          110.72  0.002072   -0.61    110.12   
   128. A(C  19,C  28,H  29)          111.32  0.000720   -0.19    111.13   
   129. A(N   4,C  32,C  33)          124.68 -0.007022    0.72    125.40   
   130. A(C  33,C  32,C  40)          119.94 -0.001963    0.37    120.31   
   131. A(N   4,C  32,C  40)          115.37  0.008984   -1.10    114.28   
   132. A(C  32,C  33,C  34)          116.85  0.006140   -0.81    116.04   
   133. A(C  34,C  33,C  42)          115.42  0.011452   -1.79    113.63   
   134. A(C  32,C  33,C  42)          127.73 -0.017589    2.60    130.32   
   135. A(H  35,C  34,C  36)          117.34 -0.000329    0.26    117.59   
   136. A(C  33,C  34,C  36)          122.88 -0.004135    0.64    123.52   
   137. A(C  33,C  34,H  35)          119.78  0.004468   -0.90    118.88   
   138. A(H  37,C  36,C  38)          120.41 -0.000700    0.21    120.62   
   139. A(C  34,C  36,C  38)          119.52  0.000145   -0.12    119.40   
   140. A(C  34,C  36,H  37)          120.07  0.000557   -0.10    119.97   
   141. A(H  39,C  38,C  40)          120.18 -0.000395    0.09    120.27   
   142. A(C  36,C  38,C  40)          119.04  0.001823   -0.43    118.61   
   143. A(C  36,C  38,H  39)          120.77 -0.001420    0.33    121.10   
   144. A(C  38,C  40,H  41)          118.57 -0.002631    0.69    119.26   
   145. A(C  32,C  40,H  41)          119.73  0.004597   -0.99    118.74   
   146. A(C  32,C  40,C  38)          121.67 -0.001954    0.29    121.96   
   147. A(C  43,C  42,C  51)          109.01 -0.002168   -0.02    108.99   
   148. A(C  33,C  42,C  51)          109.41  0.002704   -0.77    108.65   
   149. A(C  47,C  42,C  51)          107.32  0.000435    0.36    107.68   
   150. A(C  43,C  42,C  47)          105.87  0.002117   -0.11    105.76   
   151. A(C  33,C  42,C  47)          116.50 -0.005610    1.76    118.27   
   152. A(C  33,C  42,C  43)          108.49  0.002480   -1.25    107.24   
   153. A(H  45,C  43,H  46)          107.60 -0.001436    0.34    107.95   
   154. A(H  44,C  43,H  46)          107.54 -0.000877    0.28    107.82   
   155. A(C  42,C  43,H  46)          110.95 -0.000067   -0.03    110.92   
   156. A(H  44,C  43,H  45)          106.59 -0.002656    0.77    107.36   
   157. A(C  42,C  43,H  45)          110.91  0.003325   -0.94    109.97   
   158. A(C  42,C  43,H  44)          112.98  0.001381   -0.32    112.66   
   159. A(H  49,C  47,H  50)          105.30 -0.002668    0.74    106.04   
   160. A(H  48,C  47,H  50)          109.17  0.000555    0.08    109.25   
   161. A(C  42,C  47,H  50)          113.14 -0.000682    0.16    113.30   
   162. A(H  48,C  47,H  49)          106.55 -0.001696    0.49    107.04   
   163. A(C  42,C  47,H  49)          109.99  0.006460   -1.68    108.31   
   164. A(C  42,C  47,H  48)          112.26 -0.002035    0.26    112.52   
   165. A(H  53,C  51,H  54)          107.19 -0.001861    0.45    107.64   
   166. A(H  52,C  51,H  54)          107.44 -0.000804    0.38    107.82   
   167. A(C  42,C  51,H  54)          112.44  0.001148   -0.27    112.17   
   168. A(H  52,C  51,H  53)          107.60 -0.001161    0.31    107.91   
   169. A(C  42,C  51,H  53)          110.94  0.002864   -0.82    110.12   
   170. A(C  42,C  51,H  52)          111.01 -0.000432    0.04    111.05   
   171. A(N   4,C  55,C  56)          120.81  0.002535   -0.60    120.21   
   172. A(O   1,C  55,C  56)          117.97 -0.004916    1.13    119.10   
   173. A(O   1,C  55,N   4)          121.20  0.002384   -0.54    120.66   
   174. A(C  57,C  56,C  65)          119.12 -0.000965    0.26    119.38   
   175. A(C  55,C  56,C  65)          118.05  0.004106   -0.85    117.20   
   176. A(C  55,C  56,C  57)          122.68 -0.003156    0.59    123.26   
   177. A(H  58,C  57,C  59)          118.66 -0.001868    0.44    119.10   
   178. A(C  56,C  57,C  59)          120.39  0.001092   -0.22    120.17   
   179. A(C  56,C  57,H  58)          120.93  0.000768   -0.21    120.72   
   180. A(H  60,C  59,C  61)          120.24  0.000248   -0.04    120.20   
   181. A(C  57,C  59,C  61)          119.95 -0.001011    0.20    120.16   
   182. A(C  57,C  59,H  60)          119.81  0.000759   -0.16    119.65   
   183. A(H  62,C  61,C  63)          119.97 -0.000385    0.12    120.09   
   184. A(C  59,C  61,C  63)          120.08  0.001044   -0.27    119.82   
   185. A(C  59,C  61,H  62)          119.94 -0.000663    0.15    120.09   
   186. A(H  64,C  63,C  65)          119.88  0.000331   -0.10    119.78   
   187. A(C  61,C  63,C  65)          119.87 -0.000345    0.11    119.98   
   188. A(C  61,C  63,H  64)          120.25  0.000011   -0.01    120.24   
   189. A(C  63,C  65,H  66)          119.50 -0.001372    0.34    119.84   
   190. A(C  56,C  65,H  66)          119.95  0.001178   -0.25    119.70   
   191. A(C  56,C  65,C  63)          120.55  0.000195   -0.10    120.45   
   192. D(O   0,C   5,N   2,C  19)      3.57  0.000716   -0.77      2.79   
   193. D(C   6,C   5,N   2,C  19)    179.87  0.001344   -1.57    178.30   
   194. D(O   0,C   5,N   2,H   3)   -179.69  0.000612   -0.61   -180.29   
   195. D(C   6,C   5,N   2,H   3)     -3.38  0.001239   -1.40     -4.78   
   196. D(H   7,C   6,N   4,C  32)      7.70 -0.002135    2.71     10.40   
   197. D(H   7,C   6,C   5,N   2)   -101.70  0.000188    1.11   -100.59   
   198. D(C   8,C   6,C   5,O   0)   -171.95 -0.001623    1.87   -170.08   
   199. D(N   4,C   6,C   5,O   0)    -36.81 -0.001004    1.28    -35.53   
   200. D(H   7,C   6,N   4,C  55)   -165.58 -0.003229    5.84   -159.74   
   201. D(C   8,C   6,N   4,C  55)     80.58 -0.003557    5.03     85.61   
   202. D(C   8,C   6,C   5,N   2)     11.55 -0.002112    2.61     14.16   
   203. D(H   7,C   6,C   5,O   0)     74.79  0.000677    0.37     75.17   
   204. D(C   5,C   6,N   4,C  55)    -56.00 -0.003249    5.83    -50.17   
   205. D(C   8,C   6,N   4,C  32)   -106.15 -0.002463    1.90   -104.25   
   206. D(N   4,C   6,C   5,N   2)    146.69 -0.001493    2.02    148.72   
   207. D(C   5,C   6,N   4,C  32)    117.27 -0.002155    2.70    119.97   
   208. D(C  17,C   8,C   6,H   7)    -12.59 -0.001053    0.63    -11.96   
   209. D(C   9,C   8,C   6,H   7)    165.90 -0.002688    1.88    167.78   
   210. D(C   9,C   8,C   6,N   4)    -79.95 -0.002257    2.04    -77.91   
   211. D(C  17,C   8,C   6,C   5)   -124.32  0.002996   -1.32   -125.64   
   212. D(C  17,C   8,C   6,N   4)    101.55 -0.000622    0.79    102.35   
   213. D(C   9,C   8,C   6,C   5)     54.18  0.001360   -0.07     54.11   
   214. D(C  11,C   9,C   8,C   6)   -179.19  0.001992   -1.23   -180.42   
   215. D(H  10,C   9,C   8,C  17)    179.42 -0.000493    0.55    179.98   
   216. D(H  10,C   9,C   8,C   6)      0.94  0.001116   -0.70      0.24   
   217. D(C  11,C   9,C   8,C  17)     -0.71  0.000382    0.02     -0.68   
   218. D(C  13,C  11,C   9,H  10)   -179.86  0.000912   -0.64   -180.50   
   219. D(C  13,C  11,C   9,C   8)      0.27  0.000043   -0.12      0.15   
   220. D(H  12,C  11,C   9,C   8)   -179.63 -0.000318   -0.02   -179.65   
   221. D(H  12,C  11,C   9,H  10)      0.25  0.000550   -0.54     -0.30   
   222. D(H  14,C  13,C  11,C   9)   -179.98 -0.000502    0.03   -179.95   
   223. D(C  15,C  13,C  11,C   9)      0.13 -0.000432    0.14      0.27   
   224. D(H  14,C  13,C  11,H  12)     -0.09 -0.000139   -0.06     -0.15   
   225. D(C  15,C  13,C  11,H  12)   -179.98 -0.000069    0.05   -179.93   
   226. D(C  17,C  15,C  13,H  14)   -179.97  0.000453    0.03   -179.93   
   227. D(C  17,C  15,C  13,C  11)     -0.08  0.000383   -0.08     -0.15   
   228. D(H  16,C  15,C  13,H  14)      0.03  0.000196   -0.02      0.01   
   229. D(H  16,C  15,C  13,C  11)    179.92  0.000126   -0.13    179.79   
   230. D(H  18,C  17,C  15,H  16)      0.28 -0.000246    0.14      0.42   
   231. D(H  18,C  17,C  15,C  13)   -179.73 -0.000503    0.09   -179.64   
   232. D(C   8,C  17,C  15,H  16)    179.63  0.000316    0.03    179.66   
   233. D(C   8,C  17,C  15,C  13)     -0.38  0.000060   -0.02     -0.40   
   234. D(H  18,C  17,C   8,C   9)   -179.89  0.000109   -0.06   -179.95   
   235. D(H  18,C  17,C   8,C   6)     -1.33 -0.001533    1.17     -0.16   
   236. D(C  15,C  17,C   8,C   9)      0.76 -0.000441    0.05      0.81   
   237. D(C  15,C  17,C   8,C   6)    179.32 -0.002084    1.27    180.59   
   238. D(C  28,C  19,N   2,C   5)    178.54  0.000036   -0.13    178.42   
   239. D(C  28,C  19,N   2,H   3)      1.80  0.000178   -0.30      1.50   
   240. D(C  24,C  19,N   2,C   5)    -62.80  0.000016   -0.07    -62.87   
   241. D(C  24,C  19,N   2,H   3)    120.46  0.000158   -0.24    120.21   
   242. D(C  20,C  19,N   2,C   5)     60.07  0.000177   -0.20     59.87   
   243. D(C  20,C  19,N   2,H   3)   -116.67  0.000319   -0.37   -117.05   
   244. D(H  23,C  20,C  19,C  28)    -61.31 -0.001095    0.82    -60.49   
   245. D(H  23,C  20,C  19,C  24)    178.76 -0.000085    0.02    178.78   
   246. D(H  23,C  20,C  19,N   2)     55.50 -0.000440    0.37     55.87   
   247. D(H  22,C  20,C  19,C  28)     58.92 -0.000393    0.40     59.32   
   248. D(H  22,C  20,C  19,C  24)    -61.01  0.000617   -0.40    -61.41   
   249. D(H  22,C  20,C  19,N   2)    175.72  0.000262   -0.05    175.67   
   250. D(H  21,C  20,C  19,C  28)    178.79 -0.000410    0.42    179.20   
   251. D(H  21,C  20,C  19,C  24)     58.86  0.000599   -0.38     58.48   
   252. D(H  21,C  20,C  19,N   2)    -64.41  0.000245   -0.03    -64.44   
   253. D(H  25,C  24,C  19,C  20)     61.04 -0.000795    0.54     61.58   
   254. D(H  25,C  24,C  19,N   2)   -175.97 -0.000300    0.11   -175.86   
   255. D(H  27,C  24,C  19,C  28)     61.18  0.001070   -0.74     60.44   
   256. D(H  27,C  24,C  19,C  20)   -178.85 -0.000062    0.10   -178.75   
   257. D(H  27,C  24,C  19,N   2)    -55.86  0.000433   -0.32    -56.19   
   258. D(H  26,C  24,C  19,C  28)   -178.63  0.000472   -0.39   -179.02   
   259. D(H  26,C  24,C  19,C  20)    -58.66 -0.000659    0.45    -58.21   
   260. D(H  26,C  24,C  19,N   2)     64.33 -0.000164    0.02     64.35   
   261. D(H  25,C  24,C  19,C  28)    -58.92  0.000336   -0.31    -59.23   
   262. D(H  31,C  28,C  19,C  20)    179.74  0.000323   -0.27    179.47   
   263. D(H  31,C  28,C  19,N   2)     60.36 -0.000190    0.13     60.49   
   264. D(H  30,C  28,C  19,C  24)     60.27 -0.000379    0.33     60.60   
   265. D(H  30,C  28,C  19,C  20)    -60.43  0.000471   -0.35    -60.78   
   266. D(H  30,C  28,C  19,N   2)   -179.81 -0.000042    0.05   -179.76   
   267. D(H  29,C  28,C  19,C  24)   -179.97 -0.000320    0.29   -179.69   
   268. D(H  29,C  28,C  19,C  20)     59.33  0.000530   -0.40     58.93   
   269. D(H  31,C  28,C  19,C  24)    -59.56 -0.000527    0.42    -59.14   
   270. D(H  29,C  28,C  19,N   2)    -60.06  0.000017    0.00    -60.06   
   271. D(C  40,C  32,N   4,C  55)    109.20  0.002018   -2.29    106.91   
   272. D(C  40,C  32,N   4,C   6)    -63.77  0.000246    1.03    -62.74   
   273. D(C  33,C  32,N   4,C  55)    -71.03  0.001599   -1.75    -72.78   
   274. D(C  33,C  32,N   4,C   6)    116.00 -0.000173    1.57    117.57   
   275. D(C  42,C  33,C  32,C  40)    175.22  0.001238   -1.03    174.19   
   276. D(C  42,C  33,C  32,N   4)     -4.54  0.001653   -1.60     -6.14   
   277. D(C  34,C  33,C  32,C  40)     -3.67  0.000896   -0.88     -4.55   
   278. D(C  34,C  33,C  32,N   4)    176.57  0.001310   -1.45    175.12   
   279. D(C  36,C  34,C  33,C  42)   -176.66 -0.000642    0.68   -175.98   
   280. D(C  36,C  34,C  33,C  32)      2.37 -0.000665    0.62      2.99   
   281. D(H  35,C  34,C  33,C  42)      2.81 -0.000185    0.25      3.05   
   282. D(H  35,C  34,C  33,C  32)   -178.16 -0.000209    0.18   -177.98   
   283. D(C  38,C  36,C  34,H  35)   -179.28 -0.000464    0.53   -178.75   
   284. D(C  38,C  36,C  34,C  33)      0.20  0.000007    0.10      0.30   
   285. D(H  37,C  36,C  34,H  35)      0.18 -0.000249    0.27      0.45   
   286. D(H  37,C  36,C  34,C  33)    179.66  0.000222   -0.16    179.50   
   287. D(C  40,C  38,C  36,H  37)    179.07  0.000351   -0.31    178.75   
   288. D(C  40,C  38,C  36,C  34)     -1.48  0.000575   -0.58     -2.05   
   289. D(H  39,C  38,C  36,H  37)      0.10 -0.000122    0.10      0.20   
   290. D(H  39,C  38,C  36,C  34)    179.56  0.000101   -0.16    179.40   
   291. D(H  41,C  40,C  38,C  36)   -177.94 -0.000800    0.67   -177.27   
   292. D(C  32,C  40,C  38,H  39)    179.08  0.000159   -0.12    178.96   
   293. D(C  32,C  40,C  38,C  36)      0.11 -0.000300    0.29      0.40   
   294. D(H  41,C  40,C  32,C  33)   -179.42 -0.000253    0.13   -179.29   
   295. D(H  41,C  40,C  32,N   4)      0.37 -0.000665    0.61      0.97   
   296. D(C  38,C  40,C  32,C  33)      2.55 -0.000619    0.49      3.04   
   297. D(H  41,C  40,C  38,H  39)      1.03 -0.000340    0.26      1.29   
   298. D(C  38,C  40,C  32,N   4)   -177.67 -0.001031    0.97   -176.70   
   299. D(C  51,C  42,C  33,C  34)    -62.23  0.000709   -0.78    -63.01   
   300. D(C  51,C  42,C  33,C  32)    118.87  0.000416   -0.64    118.22   
   301. D(C  47,C  42,C  33,C  34)    175.87  0.002018   -1.94    173.92   
   302. D(C  47,C  42,C  33,C  32)     -3.04  0.001724   -1.81     -4.84   
   303. D(C  43,C  42,C  33,C  34)     56.59  0.001104   -2.02     54.57   
   304. D(C  43,C  42,C  33,C  32)   -122.31  0.000811   -1.88   -124.20   
   305. D(H  46,C  43,C  42,C  51)    178.61  0.000617   -0.30    178.31   
   306. D(H  46,C  43,C  42,C  47)    -66.22  0.001178    0.06    -66.16   
   307. D(H  46,C  43,C  42,C  33)     59.53 -0.002832    1.39     60.92   
   308. D(H  45,C  43,C  42,C  51)    -61.86  0.000952   -0.51    -62.37   
   309. D(H  45,C  43,C  42,C  47)     53.32  0.001514   -0.15     53.16   
   310. D(H  45,C  43,C  42,C  33)    179.07 -0.002496    1.17    180.24   
   311. D(H  44,C  43,C  42,C  51)     57.75  0.000832   -0.42     57.33   
   312. D(H  44,C  43,C  42,C  47)    172.93  0.001394   -0.06    172.87   
   313. D(H  44,C  43,C  42,C  33)    -61.32 -0.002616    1.26    -60.05   
   314. D(H  49,C  47,C  42,C  43)    -50.12  0.001078   -0.56    -50.68   
   315. D(H  49,C  47,C  42,C  33)   -170.80 -0.000169    0.05   -170.75   
   316. D(H  48,C  47,C  42,C  51)   -175.34  0.000688   -0.81   -176.15   
   317. D(H  48,C  47,C  42,C  43)     68.33  0.001939   -0.90     67.43   
   318. D(H  48,C  47,C  42,C  33)    -52.35  0.000692   -0.29    -52.64   
   319. D(H  50,C  47,C  42,C  51)    -51.23 -0.000717   -0.37    -51.60   
   320. D(H  50,C  47,C  42,C  43)   -167.56  0.000534   -0.46   -168.02   
   321. D(H  50,C  47,C  42,C  33)     71.76 -0.000713    0.15     71.91   
   322. D(H  49,C  47,C  42,C  51)     66.20 -0.000172   -0.46     65.74   
   323. D(H  54,C  51,C  42,C  47)   -171.84 -0.002453    0.72   -171.12   
   324. D(H  54,C  51,C  42,C  43)    -57.61 -0.000831    0.77    -56.83   
   325. D(H  54,C  51,C  42,C  33)     60.89  0.002473   -1.22     59.67   
   326. D(H  53,C  51,C  42,C  47)    -51.82 -0.002051    0.52    -51.30   
   327. D(H  53,C  51,C  42,C  43)     62.42 -0.000430    0.57     62.99   
   328. D(H  53,C  51,C  42,C  33)   -179.09  0.002875   -1.42   -180.51   
   329. D(H  52,C  51,C  42,C  47)     67.77 -0.001908    0.39     68.16   
   330. D(H  52,C  51,C  42,C  43)   -177.99 -0.000287    0.44   -177.55   
   331. D(H  52,C  51,C  42,C  33)    -59.50  0.003018   -1.55    -61.05   
   332. D(C  56,C  55,N   4,C  32)     -3.14 -0.001752    2.32     -0.81   
   333. D(C  56,C  55,N   4,C   6)    169.70 -0.000250   -1.05    168.64
[truncated: 1,600,212 more chars]
