# Supplementary material for: A stereodivergent multicomponent approach for the synthesis of C–N atropisomeric peptide analogues
Source: Chem Sci. 2024 Sep 16;15(40):16743–51. doi: 10.1039/d4sc04700a (PMC11418089; doi:10.1039/d4sc04700a)
Supplement: SC-015-D4SC04700A-s001 [file SC-015-D4SC04700A-s001.zip › CompData/_6_1a/Prod_RR2opt.xyz]

67
Coordinates from ORCA-job Prod_RR2opt
  O   4.88178722145493      9.66778023670573      4.75088583580384
  O   6.75575758644794      8.39203594266514      2.80751781968661
  N   3.41617594142000      8.58678120919330      3.40007863245343
  H   3.18077681222145      7.68156895273761      3.02225380027920
  N   6.51998221478081      7.42028283865405      4.82071075577391
  C   4.46002981592774      8.64137537544242      4.22212945974485
  C   5.07354804806693      7.28698955345701      4.61218593965711
  H   4.66359292733335      7.12155331688915      5.61176204476914
  C   4.68119078497764      6.07804074454041      3.79789471376791
  C   4.87243866433537      5.98924138621862      2.41868818411007
  H   5.29880008368274      6.82585967136064      1.88124276218838
  C   4.53546676200289      4.82936860965784      1.73820519166837
  H   4.69228850090494      4.77359988796056      0.66662106822679
  C   4.00685206625127      3.74161937023628      2.42058352744482
  H   3.74966721542466      2.83467120398246      1.88469226483592
  C   3.80686341797430      3.82311883440120      3.79063389238606
  H   3.39131706495966      2.98133945669381      4.33334784017164
  C   4.13935225744213      4.98588444652364      4.47059070673499
  H   3.98542611763842      5.04511401288603      5.54328770062901
  C   2.59732263204034      9.71757409770796      2.93995704047046
  C   3.46423369785907     10.72900471595799      2.19868167773978
  H   4.21417568004767     11.17089072512185      2.85524420000655
  H   2.83539611343501     11.53179372612802      1.80670552228783
  H   3.97638725645631     10.25332032770670      1.35868520577305
  C   1.88548624309446     10.37043470884656      4.11888702609260
  H   1.23359184450688     11.16893527098574      3.75702780676174
  H   2.59432951659224     10.80318945061208      4.82560108637926
  H   1.26881422228878      9.63959930667520      4.64792237851582
  C   1.57083238800785      9.12584676503272      1.98527718184705
  H   2.06018012609184      8.63921081145352      1.13697444583217
  H   0.92394090445569      9.91513618655270      1.59908784990381
  H   0.94422216478434      8.38813795758471      2.49403487679891
  C   7.02500308534209      7.01766980940817      6.10050725499589
  C   7.92454244084495      5.96409176459661      6.31171436646617
  C   8.35812509845039      5.79664100222064      7.63757618678135
  H   9.08354837094824      5.02180685579802      7.85016679637664
  C   7.90564806686803      6.56048530788072      8.69336154028756
  H   8.28127393762595      6.37309209856565      9.69315432830972
  C   6.96472994032885      7.55561544637283      8.46548516094110
  H   6.58430567014315      8.16510333957377      9.27695851814058
  C   6.54247218035458      7.77411267395094      7.17352970137110
  H   5.84345964440123      8.57483846145605      6.95720275479957
  C   8.51026138502428      4.96418196678778      5.30219047625558
  C   8.22678238340277      3.54417917782832      5.81593403094893
  H   8.67078986850450      3.34739611385269      6.79243857815651
  H   8.63903358796068      2.81582161164917      5.11246721039533
  H   7.14984352734809      3.36784079861002      5.89063582577425
  C   7.94738162788657      5.00963943575356      3.88610209046632
  H   6.86810131295589      4.86903917513545      3.87372387390697
  H   8.39352779942493      4.18602670051681      3.32206942322755
  H   8.18926628049971      5.92397287779707      3.34801352881215
  C   10.02563340765738      5.17884684984862      5.22090909369404
  H   10.25952527568047      6.18297715148328      4.85991261341361
  H   10.46306561024786      4.45794343906296      4.52419308006975
  H   10.50983961273004      5.04480181387112      6.19041096980304
  C   7.24648921742076      8.08827874215566      3.89485264266496
  C   8.66580227606087      8.45643730881018      4.17509643013931
  C   9.09690581449204      9.02158248021702      5.37221486053507
  H   8.40003391472912      9.19212222442140      6.18137292532899
  C   10.42498195991862      9.38891802648022      5.52863794686019
  H   10.74922129783737      9.83591329729111      6.46160421253946
  C   11.33360541987620      9.18599788294953      4.49970811821833
  H   12.37434320085634      9.46018491172424      4.63190216567415
  C   10.90404183610217      8.64193933890522      3.29655193938923
  H   11.60633453119591      8.49056854245891      2.48469416829295
  C   9.57459136695491      8.29216156878609      3.13131725999249
  H   9.23296275701708      7.87327270320817      2.19189148822988
