# Supplementary material for: A stereodivergent multicomponent approach for the synthesis of C–N atropisomeric peptide analogues
Source: Chem Sci. 2024 Sep 16;15(40):16743–51. doi: 10.1039/d4sc04700a (PMC11418089; doi:10.1039/d4sc04700a)
Supplement: SC-015-D4SC04700A-s001 [file SC-015-D4SC04700A-s001.zip › CompData/_6_1a/Prod_RR2_single_point.out]

                                 *****************
                                 * O   R   C   A *
                                 *****************

                                            #,                                       
                                            ###                                      
                                            ####                                     
                                            #####                                    
                                            ######                                   
                                           ########,                                 
                                     ,,################,,,,,                         
                               ,,#################################,,                 
                          ,,##########################################,,             
                       ,#########################################, ''#####,          
                    ,#############################################,,   '####,        
                  ,##################################################,,,,####,       
                ,###########''''           ''''###############################       
              ,#####''   ,,,,##########,,,,          '''####'''          '####       
            ,##' ,,,,###########################,,,                        '##       
           ' ,,###''''                  '''############,,,                           
         ,,##''                                '''############,,,,        ,,,,,,###''
      ,#''                                            '''#######################'''  
     '                                                          ''''####''''         
             ,#######,   #######,   ,#######,      ##                                
            ,#'     '#,  ##    ##  ,#'     '#,    #''#        ######   ,####,        
            ##       ##  ##   ,#'  ##            #'  '#       #        #'  '#        
            ##       ##  #######   ##           ,######,      #####,   #    #        
            '#,     ,#'  ##    ##  '#,     ,#' ,#      #,         ##   #,  ,#        
             '#######'   ##     ##  '#######'  #'      '#     #####' # '####'        


                  #######################################################
                  #                        -***-                        #
                  #          Department of theory and spectroscopy      #
                  #    Directorship and core code : Frank Neese         #
                  #        Max Planck Institute fuer Kohlenforschung    #
                  #                Kaiser Wilhelm Platz 1               #
                  #                 D-45470 Muelheim/Ruhr               #
                  #                      Germany                        #
                  #                                                     #
                  #                  All rights reserved                #
                  #                        -***-                        #
                  #######################################################


                         Program Version 5.0.2 -  RELEASE  -


 With contributions from (in alphabetic order):
   Daniel Aravena         : Magnetic Suceptibility
   Michael Atanasov       : Ab Initio Ligand Field Theory (pilot matlab implementation)
   Alexander A. Auer      : GIAO ZORA, VPT2 properties, NMR spectrum
   Ute Becker             : Parallelization
   Giovanni Bistoni       : ED, misc. LED, open-shell LED, HFLD
   Martin Brehm           : Molecular dynamics
   Dmytro Bykov           : SCF Hessian
   Vijay G. Chilkuri      : MRCI spin determinant printing, contributions to CSF-ICE
   Dipayan Datta          : RHF DLPNO-CCSD density
   Achintya Kumar Dutta   : EOM-CC, STEOM-CC
   Dmitry Ganyushin       : Spin-Orbit,Spin-Spin,Magnetic field MRCI
   Miquel Garcia          : C-PCM and meta-GGA Hessian, CC/C-PCM, Gaussian charge scheme
   Yang Guo               : DLPNO-NEVPT2, F12-NEVPT2, CIM, IAO-localization
   Andreas Hansen         : Spin unrestricted coupled pair/coupled cluster methods
   Benjamin Helmich-Paris : MC-RPA, TRAH-SCF, COSX integrals
   Lee Huntington         : MR-EOM, pCC
   Robert Izsak           : Overlap fitted RIJCOSX, COSX-SCS-MP3, EOM
   Marcus Kettner         : VPT2
   Christian Kollmar      : KDIIS, OOCD, Brueckner-CCSD(T), CCSD density, CASPT2, CASPT2-K
   Simone Kossmann        : Meta GGA functionals, TD-DFT gradient, OOMP2, MP2 Hessian
   Martin Krupicka        : Initial AUTO-CI
   Lucas Lang             : DCDCAS
   Marvin Lechner         : AUTO-CI (C++ implementation), FIC-MRCC
   Dagmar Lenk            : GEPOL surface, SMD
   Dimitrios Liakos       : Extrapolation schemes; Compound Job, initial MDCI parallelization
   Dimitrios Manganas     : Further ROCIS development; embedding schemes
   Dimitrios Pantazis     : SARC Basis sets
   Anastasios Papadopoulos: AUTO-CI, single reference methods and gradients
   Taras Petrenko         : DFT Hessian,TD-DFT gradient, ASA, ECA, R-Raman, ABS, FL, XAS/XES, NRVS
   Peter Pinski           : DLPNO-MP2, DLPNO-MP2 Gradient
   Christoph Reimann      : Effective Core Potentials
   Marius Retegan         : Local ZFS, SOC
   Christoph Riplinger    : Optimizer, TS searches, QM/MM, DLPNO-CCSD(T), (RO)-DLPNO pert. Triples
   Tobias Risthaus        : Range-separated hybrids, TD-DFT gradient, RPA, STAB
   Michael Roemelt        : Original ROCIS implementation
   Masaaki Saitow         : Open-shell DLPNO-CCSD energy and density
   Barbara Sandhoefer     : DKH picture change effects
   Avijit Sen             : IP-ROCIS
   Kantharuban Sivalingam : CASSCF convergence, NEVPT2, FIC-MRCI
   Bernardo de Souza      : ESD, SOC TD-DFT
   Georgi Stoychev        : AutoAux, RI-MP2 NMR, DLPNO-MP2 response
   Willem Van den Heuvel  : Paramagnetic NMR
   Boris Wezisla          : Elementary symmetry handling
   Frank Wennmohs         : Technical directorship


 We gratefully acknowledge several colleagues who have allowed us to
 interface, adapt or use parts of their codes:
   Stefan Grimme, W. Hujo, H. Kruse, P. Pracht,  : VdW corrections, initial TS optimization,
                  C. Bannwarth, S. Ehlert          DFT functionals, gCP, sTDA/sTD-DF
   Ed Valeev, F. Pavosevic, A. Kumar             : LibInt (2-el integral package), F12 methods
   Garnet Chan, S. Sharma, J. Yang, R. Olivares  : DMRG
   Ulf Ekstrom                                   : XCFun DFT Library
   Mihaly Kallay                                 : mrcc  (arbitrary order and MRCC methods)
   Jiri Pittner, Ondrej Demel                    : Mk-CCSD
   Frank Weinhold                                : gennbo (NPA and NBO analysis)
   Christopher J. Cramer and Donald G. Truhlar   : smd solvation model
   Lars Goerigk                                  : TD-DFT with DH, B97 family of functionals
   V. Asgeirsson, H. Jonsson                     : NEB implementation
   FAccTs GmbH                                   : IRC, NEB, NEB-TS, DLPNO-Multilevel, CI-OPT
                                                   MM, QMMM, 2- and 3-layer-ONIOM, Crystal-QMMM,
                                                   LR-CPCM, SF, NACMEs, symmetry and pop. for TD-DFT,
                                                   nearIR, NL-DFT gradient (VV10), updates on ESD,
                                                   ML-optimized integration grids
   S Lehtola, MJT Oliveira, MAL Marques          : LibXC Library
   Liviu Ungur et al                             : ANISO software


 Your calculation uses the libint2 library for the computation of 2-el integrals
 For citations please refer to: http://libint.valeyev.net

 Your ORCA version has been built with support for libXC version: 5.1.0
 For citations please refer to: https://tddft.org/programs/libxc/

 This ORCA versions uses:
   CBLAS   interface :  Fast vector & matrix operations
   LAPACKE interface :  Fast linear algebra routines
   SCALAPACK package :  Parallel linear algebra routines
   Shared memory     :  Shared parallel matrices
   BLAS/LAPACK       :  OpenBLAS 0.3.15  USE64BITINT DYNAMIC_ARCH NO_AFFINITY Zen SINGLE_THREADED
        Core in use  :  Zen
   Copyright (c) 2011-2014, The OpenBLAS Project


Your calculation utilizes the DFT-NL dispersion correction.
Cite in your paper:
Vydrov, O. A.; Van Voorhis, T. J. Chem. Phys. 2010, 133, 244103
Hujo, W.; Grimme, S. J. Chem. Theory Comput. 2011, 7, 3866 
   

Your calculation utilizes the SMD solvation module
Please cite in your paper:
A.V. Marenich, C.J. Cramer, D.G. Truhlar J. Phys. Chem. B, 113, (2009), 6378 

================================================================================

----- Orbital basis set information -----
Your calculation utilizes the basis: def2-QZVPP
   F. Weigend and R. Ahlrichs, Phys. Chem. Chem. Phys. 7, 3297 (2005).

----- AuxJ basis set information -----
Your calculation utilizes the auxiliary basis: def2/J
   F. Weigend, Phys. Chem. Chem. Phys. 8, 1057 (2006).

================================================================================
                                        WARNINGS
                       Please study these warnings very carefully!
================================================================================


INFO   : the flag for use of the SHARK integral package has been found!

================================================================================
                                       INPUT FILE
================================================================================
NAME = Prod_RR2Aa.inp
|  1> ! wB97M-V def2-QZVPP
|  2> %maxcore 2660
|  3> %pal nprocs 20
|  4> end
|  5> %CPCM SMD TRUE
|  6>    SMDSOLVENT "2,2,2-TRIFLUOROETHANOL"
|  7> end
|  8> 
|  9> *xyz 0 1
| 10> O  4.881787  9.667780  4.750886
| 11> O  6.755758  8.392036  2.807518
| 12> N  3.416176  8.586781  3.400079
| 13> H  3.180777  7.681569  3.022254
| 14> N  6.519982  7.420283  4.820711
| 15> C  4.460030  8.641375  4.222129
| 16> C  5.073548  7.286990  4.612186
| 17> H  4.663593  7.121553  5.611762
| 18> C  4.681191  6.078041  3.797895
| 19> C  4.872439  5.989241  2.418688
| 20> H  5.298800  6.825860  1.881243
| 21> C  4.535467  4.829369  1.738205
| 22> H  4.692289  4.773600  0.666621
| 23> C  4.006852  3.741619  2.420584
| 24> H  3.749667  2.834671  1.884692
| 25> C  3.806863  3.823119  3.790634
| 26> H  3.391317  2.981339  4.333348
| 27> C  4.139352  4.985884  4.470591
| 28> H  3.985426  5.045114  5.543288
| 29> C  2.597323  9.717574  2.939957
| 30> C  3.464234  10.729005  2.198682
| 31> H  4.214176  11.170891  2.855244
| 32> H  2.835396  11.531794  1.806706
| 33> H  3.976387  10.253320  1.358685
| 34> C  1.885486  10.370435  4.118887
| 35> H  1.233592  11.168935  3.757028
| 36> H  2.594330  10.803189  4.825601
| 37> H  1.268814  9.639599  4.647922
| 38> C  1.570832  9.125847  1.985277
| 39> H  2.060180  8.639211  1.136974
| 40> H  0.923941  9.915136  1.599088
| 41> H  0.944222  8.388138  2.494035
| 42> C  7.025003  7.017670  6.100507
| 43> C  7.924542  5.964092  6.311714
| 44> C  8.358125  5.796641  7.637576
| 45> H  9.083548  5.021807  7.850167
| 46> C  7.905648  6.560485  8.693362
| 47> H  8.281274  6.373092  9.693154
| 48> C  6.964730  7.555615  8.465485
| 49> H  6.584306  8.165103  9.276959
| 50> C  6.542472  7.774113  7.173530
| 51> H  5.843460  8.574838  6.957203
| 52> C  8.510261  4.964182  5.302190
| 53> C  8.226782  3.544179  5.815934
| 54> H  8.670790  3.347396  6.792439
| 55> H  8.639034  2.815822  5.112467
| 56> H  7.149844  3.367841  5.890636
| 57> C  7.947382  5.009639  3.886102
| 58> H  6.868101  4.869039  3.873724
| 59> H  8.393528  4.186027  3.322069
| 60> H  8.189266  5.923973  3.348014
| 61> C  10.025633  5.178847  5.220909
| 62> H  10.259525  6.182977  4.859913
| 63> H  10.463066  4.457943  4.524193
| 64> H  10.509840  5.044802  6.190411
| 65> C  7.246489  8.088279  3.894853
| 66> C  8.665802  8.456437  4.175096
| 67> C  9.096906  9.021582  5.372215
| 68> H  8.400034  9.192122  6.181373
| 69> C  10.424982  9.388918  5.528638
| 70> H  10.749221  9.835913  6.461604
| 71> C  11.333605  9.185998  4.499708
| 72> H  12.374343  9.460185  4.631902
| 73> C  10.904042  8.641939  3.296552
| 74> H  11.606335  8.490569  2.484694
| 75> C  9.574591  8.292162  3.131317
| 76> H  9.232963  7.873273  2.191891
| 77> *
| 78> 
| 79>                          ****END OF INPUT****
================================================================================

                       ****************************
                       * Single Point Calculation *
                       ****************************

---------------------------------
CARTESIAN COORDINATES (ANGSTROEM)
---------------------------------
  O      4.881787    9.667780    4.750886
  O      6.755758    8.392036    2.807518
  N      3.416176    8.586781    3.400079
  H      3.180777    7.681569    3.022254
  N      6.519982    7.420283    4.820711
  C      4.460030    8.641375    4.222129
  C      5.073548    7.286990    4.612186
  H      4.663593    7.121553    5.611762
  C      4.681191    6.078041    3.797895
  C      4.872439    5.989241    2.418688
  H      5.298800    6.825860    1.881243
  C      4.535467    4.829369    1.738205
  H      4.692289    4.773600    0.666621
  C      4.006852    3.741619    2.420584
  H      3.749667    2.834671    1.884692
  C      3.806863    3.823119    3.790634
  H      3.391317    2.981339    4.333348
  C      4.139352    4.985884    4.470591
  H      3.985426    5.045114    5.543288
  C      2.597323    9.717574    2.939957
  C      3.464234   10.729005    2.198682
  H      4.214176   11.170891    2.855244
  H      2.835396   11.531794    1.806706
  H      3.976387   10.253320    1.358685
  C      1.885486   10.370435    4.118887
  H      1.233592   11.168935    3.757028
  H      2.594330   10.803189    4.825601
  H      1.268814    9.639599    4.647922
  C      1.570832    9.125847    1.985277
  H      2.060180    8.639211    1.136974
  H      0.923941    9.915136    1.599088
  H      0.944222    8.388138    2.494035
  C      7.025003    7.017670    6.100507
  C      7.924542    5.964092    6.311714
  C      8.358125    5.796641    7.637576
  H      9.083548    5.021807    7.850167
  C      7.905648    6.560485    8.693362
  H      8.281274    6.373092    9.693154
  C      6.964730    7.555615    8.465485
  H      6.584306    8.165103    9.276959
  C      6.542472    7.774113    7.173530
  H      5.843460    8.574838    6.957203
  C      8.510261    4.964182    5.302190
  C      8.226782    3.544179    5.815934
  H      8.670790    3.347396    6.792439
  H      8.639034    2.815822    5.112467
  H      7.149844    3.367841    5.890636
  C      7.947382    5.009639    3.886102
  H      6.868101    4.869039    3.873724
  H      8.393528    4.186027    3.322069
  H      8.189266    5.923973    3.348014
  C     10.025633    5.178847    5.220909
  H     10.259525    6.182977    4.859913
  H     10.463066    4.457943    4.524193
  H     10.509840    5.044802    6.190411
  C      7.246489    8.088279    3.894853
  C      8.665802    8.456437    4.175096
  C      9.096906    9.021582    5.372215
  H      8.400034    9.192122    6.181373
  C     10.424982    9.388918    5.528638
  H     10.749221    9.835913    6.461604
  C     11.333605    9.185998    4.499708
  H     12.374343    9.460185    4.631902
  C     10.904042    8.641939    3.296552
  H     11.606335    8.490569    2.484694
  C      9.574591    8.292162    3.131317
  H      9.232963    7.873273    2.191891

----------------------------
CARTESIAN COORDINATES (A.U.)
----------------------------
  NO LB      ZA    FRAG     MASS         X           Y           Z
   0 O     8.0000    0    15.999    9.225240   18.269457    8.977873
   1 O     8.0000    0    15.999   12.766532   15.858650    5.305440
   2 N     7.0000    0    14.007    6.455637   16.226664    6.425218
   3 H     1.0000    0     1.008    6.010797   14.516062    5.711232
   4 N     7.0000    0    14.007   12.320980   14.022303    9.109824
   5 C     6.0000    0    12.011    8.428235   16.329832    7.978668
   6 C     6.0000    0    12.011    9.587616   13.770415    8.715768
   7 H     1.0000    0     1.008    8.812914   13.457785   10.604693
   8 C     6.0000    0    12.011    8.846169   11.485833    7.176981
   9 C     6.0000    0    12.011    9.207575   11.318025    4.570658
  10 H     1.0000    0     1.008   10.013281   12.899006    3.555034
  11 C     6.0000    0    12.011    8.570791    9.126185    3.284731
  12 H     1.0000    0     1.008    8.867141    9.020797    1.259731
  13 C     6.0000    0    12.011    7.571853    7.070635    4.574241
  14 H     1.0000    0     1.008    7.085844    5.356752    3.561552
  15 C     6.0000    0    12.011    7.193928    7.224648    7.163260
  16 H     1.0000    0     1.008    6.408660    5.633914    8.188841
  17 C     6.0000    0    12.011    7.822242    9.421955    8.448193
  18 H     1.0000    0     1.008    7.531364    9.533884   10.475296
  19 C     6.0000    0    12.011    4.908229   18.363554    5.555714
  20 C     6.0000    0    12.011    6.546454   20.274881    4.154907
  21 H     1.0000    0     1.008    7.963639   21.109925    5.395629
  22 H     1.0000    0     1.008    5.358122   21.791932    3.414180
  23 H     1.0000    0     1.008    7.514282   19.375967    2.567543
  24 C     6.0000    0    12.011    3.563052   19.597282    7.783568
  25 H     1.0000    0     1.008    2.331151   21.106228    7.099754
  26 H     1.0000    0     1.008    4.902573   20.415069    9.119064
  27 H     1.0000    0     1.008    2.397711   18.216202    8.783300
  28 C     6.0000    0    12.011    2.968442   17.245352    3.751630
  29 H     1.0000    0     1.008    3.893176   16.325743    2.148569
  30 H     1.0000    0     1.008    1.745995   18.736892    3.021838
  31 H     1.0000    0     1.008    1.784321   15.851284    4.713043
  32 C     6.0000    0    12.011   13.275332   13.261474   11.528288
  33 C     6.0000    0    12.011   14.975214   11.270501   11.927411
  34 C     6.0000    0    12.011   15.794567   10.954064   14.432927
  35 H     1.0000    0     1.008   17.165418    9.489840   14.834666
  36 C     6.0000    0    12.011   14.939510   12.397520   16.428073
  37 H     1.0000    0     1.008   15.649340   12.043399   18.317406
  38 C     6.0000    0    12.011   13.161432   14.278043   15.997448
  39 H     1.0000    0     1.008   12.442535   15.429809   17.530912
  40 C     6.0000    0    12.011   12.363480   14.690945   13.556007
  41 H     1.0000    0     1.008   11.042539   16.204095   13.147208
  42 C     6.0000    0    12.011   16.082063    9.380944   10.019687
  43 C     6.0000    0    12.011   15.546365    6.697528   10.990522
  44 H     1.0000    0     1.008   16.385418    6.325662   12.835849
  45 H     1.0000    0     1.008   16.325408    5.321132    9.661162
  46 H     1.0000    0     1.008   13.511247    6.364297   11.131689
  47 C     6.0000    0    12.011   15.018375    9.466846    7.343669
  48 H     1.0000    0     1.008   12.978830    9.201150    7.320277
  49 H     1.0000    0     1.008   15.861469    7.910445    6.277801
  50 H     1.0000    0     1.008   15.475470   11.194687    6.326830
  51 C     6.0000    0    12.011   18.945701    9.786603    9.866088
  52 H     1.0000    0     1.008   19.387693   11.684133    9.183905
  53 H     1.0000    0     1.008   19.772329    8.424291    8.549486
  54 H     1.0000    0     1.008   19.860719    9.533294   11.698181
  55 C     6.0000    0    12.011   13.693880   15.284632    7.360206
  56 C     6.0000    0    12.011   16.375993   15.980350    7.889788
  57 C     6.0000    0    12.011   17.190661   17.048319   10.152015
  58 H     1.0000    0     1.008   15.873764   17.370593   11.681102
  59 C     6.0000    0    12.011   19.700361   17.742484   10.447612
  60 H     1.0000    0     1.008   20.313084   18.587182   12.210662
  61 C     6.0000    0    12.011   21.417410   17.359020    8.503216
  62 H     1.0000    0     1.008   23.384119   17.877159    8.753026
  63 C     6.0000    0    12.011   20.605653   16.330898    6.229580
  64 H     1.0000    0     1.008   21.932795   16.044850    4.695391
  65 C     6.0000    0    12.011   18.093355   15.669915    5.917332
  66 H     1.0000    0     1.008   17.447771   14.878330    4.142074

--------------------------------
INTERNAL COORDINATES (ANGSTROEM)
--------------------------------
 O      0   0   0     0.000000000000     0.00000000     0.00000000
 O      1   0   0     2.985962030201     0.00000000     0.00000000
 N      1   2   0     2.267433349091    79.29457119     0.00000000
 H      3   1   2     1.008748325783   143.30118340    55.59787674
 N      2   1   3     2.247852368470    62.35317288   258.50498556
 C      1   2   3     1.229215260287    65.07808298    26.44503120
 C      5   2   1     1.467453922898    90.88173811    57.17151245
 H      7   5   2     1.092970577266   104.68484222   197.98603045
 C      7   5   2     1.509493800163   113.92910819    82.71574397
 C      9   7   5     1.395232305515   123.27068086   286.05653891
 H     10   9   7     1.081925219924   119.72550546   358.40938378
 C     10   9   7     1.386329794261   120.34099696   177.55865422
 H     12  10   9     1.084433303666   119.53215257   180.17467379
 C     12  10   9     1.388623412004   120.44388084   359.85094917
 H     14  12  10     1.084379562051   120.17175042   180.32122175
 C     14  12  10     1.386966060371   119.62189744     0.47360878
 H     16  14  12     1.084347975657   120.26729243   179.77420551
 C     16  14  12     1.387412304326   119.92093429   359.77878961
 H     18  16  14     1.085301921211   119.74544754   180.24778778
 C      3   1   2     1.470008605193   100.35758869   238.29850440
 C     20   3   1     1.524472359640   110.23036275    60.36801656
 H     21  20   3     1.090298078602   111.54464198   296.31215441
 H     21  20   3     1.092498326471   109.55224381   176.40222394
 H     21  20   3     1.092781714087   110.57791318    57.12259342
 C     20   3   1     1.524078523171   110.33848686   297.48168888
 H     25  20   3     1.092478820443   109.60769288   183.45603844
 H     25  20   3     1.090495538115   111.57367155    63.61764243
 H     25  20   3     1.092832853507   110.58222860   302.66821362
 C     20   3   1     1.521590785333   105.84447578   178.88658347
 H     29  20   3     1.093569404020   110.97014541   299.80394311
 H     29  20   3     1.091140245396   109.92016858   180.13360350
 H     29  20   3     1.093475817449   110.91776760    60.47261460
 C      5   2   1     1.433534526904   152.13123317   245.72161041
 C     33   5   2     1.401358416485   124.87881720   287.11454778
 C     34  33   5     1.404971209077   115.46322504   175.95225269
 H     35  34  33     1.082497662707   118.51902863   182.35358329
 C     35  34  33     1.379448139533   123.71414898     2.76140419
 H     37  35  34     1.084340846593   119.76008599   179.74516980
 C     37  35  34     1.388358140666   119.57580792     0.25068256
 H     39  37  35     1.083830288650   121.20235821   179.42756465
 C     39  37  35     1.376659332076   118.40314069   358.03220553
 H     41  39  37     1.084700729555   120.13181963   182.86631610
 C     34  33   5     1.536888239800   129.40353823   356.10387864
 C     43  34  33     1.536457536343   108.14031895   234.23451369
 H     44  43  34     1.090609310513   113.01860187   300.00151957
 H     44  43  34     1.093307573852   109.32882303   180.18631968
 H     44  43  34     1.093833138505   110.70028139    61.42075903
 C     43  34  33     1.524534135805   116.74548097   353.13507840
 H     48  43  34     1.088470969684   111.88889631   303.23496065
 H     48  43  34     1.093396636610   107.82113616   185.17631849
 H     48  43  34     1.088142099524   113.72249477    67.09485719
 C     43  34  33     1.532657809679   108.69435300   115.74387740
 H     52  43  34     1.092383008189   110.97543353   297.91752340
 H     52  43  34     1.093829690290   109.68626743   178.61407554
 H     52  43  34     1.091951742925   111.97192696    58.86039394
 C      2   1   3     1.231008786173    77.33416736   229.27187529
 C     56   2   1     1.492824786766   118.94523052   236.17557443
 C     57  56   2     1.392240435414   123.77444911   134.92984919
 H     58  57  56     1.081411644541   120.52083937     1.94751192
 C     58  57  56     1.386791171590   120.06926097   182.87869911
 H     60  58  57     1.084140681047   119.51757560   179.48745758
 C     60  58  57     1.387612780076   120.31224461   359.46062685
 H     62  60  58     1.084338207963   120.07307504   180.97139797
 C     62  60  58     1.388563619999   119.81676379     1.53927966
 H     64  62  60     1.084085673235   120.21145053   179.34004506
 C     64  62  60     1.384588934072   119.96183984   359.39292753
 H     66  64  62     1.083835270777   120.24667800   179.59224912

---------------------------
INTERNAL COORDINATES (A.U.)
---------------------------
 O      0   0   0     0.000000000000     0.00000000     0.00000000
 O      1   0   0     5.642650483367     0.00000000     0.00000000
 N      1   2   0     4.284828056702    79.29457119     0.00000000
 H      3   1   2     1.906258073781   143.30118340    55.59787674
 N      2   1   3     4.247825365894    62.35317288   258.50498556
 C      1   2   3     2.322880201580    65.07808298    26.44503120
 C      5   2   1     2.773086028426    90.88173811    57.17151245
 H      7   5   2     2.065415063467   104.68484222   197.98603045
 C      7   5   2     2.852529883160   113.92910819    82.71574397
 C      9   7   5     2.636606950623   123.27068086   286.05653891
 H     10   9   7     2.044542363038   119.72550546   358.40938378
 C     10   9   7     2.619783642450   120.34099696   177.55865422
 H     12  10   9     2.049281954433   119.53215257   180.17467379
 C     12  10   9     2.624117951839   120.44388084   359.85094917
 H     14  12  10     2.049180397497   120.17175042   180.32122175
 C     14  12  10     2.620986011145   119.62189744     0.47360878
 H     16  14  12     2.049120707864   120.26729243   179.77420551
 C     16  14  12     2.621829290009   119.92093429   359.77878961
 H     18  16  14     2.050923403708   119.74544754   180.24778778
 C      3   1   2     2.777913678323   100.35758869   238.29850440
 C     20   3   1     2.880835258453   110.23036275    60.36801656
 H     21  20   3     2.060364772899   111.54464198   296.31215441
 H     21  20   3     2.064522638797   109.55224381   176.40222394
 H     21  20   3     2.065058163782   110.57791318    57.12259342
 C     20   3   1     2.880091015384   110.33848686   297.48168888
 H     25  20   3     2.064485777747   109.60769288   183.45603844
 H     25  20   3     2.060737917300   111.57367155    63.61764243
 H     25  20   3     2.065154803281   110.58222860   302.66821362
 C     20   3   1     2.875389872177   105.84447578   178.88658347
 H     29  20   3     2.066546682034   110.97014541   299.80394311
 H     29  20   3     2.061956237498   109.92016858   180.13360350
 H     29  20   3     2.066369829044   110.91776760    60.47261460
 C      5   2   1     2.708987659369   152.13123317   245.72161041
 C     33   5   2     2.648183622623   124.87881720   287.11454778
 C     34  33   5     2.655010811199   115.46322504   175.95225269
 H     35  34  33     2.045624123126   118.51902863   182.35358329
 C     35  34  33     2.606779199665   123.71414898     2.76140419
 H     37  35  34     2.049107235884   119.76008599   179.74516980
 C     37  35  34     2.623616661658   119.57580792     0.25068256
 H     39  37  35     2.048142421198   121.20235821   179.42756465
 C     39  37  35     2.601509117331   118.40314069   358.03220553
 H     41  39  37     2.049787316124   120.13181963   182.86631610
 C     34  33   5     2.904297871667   129.40353823   356.10387864
 C     43  34  33     2.903483960088   108.14031895   234.23451369
 H     44  43  34     2.060952915975   113.01860187   300.00151957
 H     44  43  34     2.066051894722   109.32882303   180.18631968
 H     44  43  34     2.067045067982   110.70028139    61.42075903
 C     43  34  33     2.880951998485   116.74548097   353.13507840
 H     48  43  34     2.056912037427   111.88889631   303.23496065
 H     48  43  34     2.066220198943   107.82113616   185.17631849
 H     48  43  34     2.056290562890   113.72249477    67.09485719
 C     43  34  33     2.896303517309   108.69435300   115.74387740
 H     52  43  34     2.064304718826   110.97543353   297.91752340
 H     52  43  34     2.067038551801   109.68626743   178.61407554
 H     52  43  34     2.063489745587   111.97192696    58.86039394
 C      2   1   3     2.326269474318    77.33416736   229.27187529
 C     56   2   1     2.821030012917   118.94523052   236.17557443
 C     57  56   2     2.630953135504   123.77444911   134.92984919
 H     58  57  56     2.043571846215   120.52083937     1.94751192
 C     58  57  56     2.620655519246   120.06926097   182.87869911
 H     60  58  57     2.048728977823   119.51757560   179.48745758
 C     60  58  57     2.622208134272   120.31224461   359.46062685
 H     62  60  58     2.049102249598   120.07307504   180.97139797
 C     62  60  58     2.624004961325   119.81676379     1.53927966
 H     64  62  60     2.048625028121   120.21145053   179.34004506
 C     64  62  60     2.616493893454   119.96183984   359.39292753
 H     66  64  62     2.048151836054   120.24667800   179.59224912

---------------------
BASIS SET INFORMATION
---------------------
There are 4 groups of distinct atoms

 Group   1 Type O   : 15s8p3d2f1g contracted to 7s4p3d2f1g pattern {8211111/5111/111/11/1}
 Group   2 Type N   : 15s8p3d2f1g contracted to 7s4p3d2f1g pattern {8211111/5111/111/11/1}
 Group   3 Type H   : 7s3p2d1f contracted to 4s3p2d1f pattern {4111/111/11/1}
 Group   4 Type C   : 15s8p3d2f1g contracted to 7s4p3d2f1g pattern {8211111/5111/111/11/1}

Atom   0O    basis set group =>   1
Atom   1O    basis set group =>   1
Atom   2N    basis set group =>   2
Atom   3H    basis set group =>   3
Atom   4N    basis set group =>   2
Atom   5C    basis set group =>   4
Atom   6C    basis set group =>   4
Atom   7H    basis set group =>   3
Atom   8C    basis set group =>   4
Atom   9C    basis set group =>   4
Atom  10H    basis set group =>   3
Atom  11C    basis set group =>   4
Atom  12H    basis set group =>   3
Atom  13C    basis set group =>   4
Atom  14H    basis set group =>   3
Atom  15C    basis set group =>   4
Atom  16H    basis set group =>   3
Atom  17C    basis set group =>   4
Atom  18H    basis set group =>   3
Atom  19C    basis set group =>   4
Atom  20C    basis set group =>   4
Atom  21H    basis set group =>   3
Atom  22H    basis set group =>   3
Atom  23H    basis set group =>   3
Atom  24C    basis set group =>   4
Atom  25H    basis set group =>   3
Atom  26H    basis set group =>   3
Atom  27H    basis set group =>   3
Atom  28C    basis set group =>   4
Atom  29H    basis set group =>   3
Atom  30H    basis set group =>   3
Atom  31H    basis set group =>   3
Atom  32C    basis set group =>   4
Atom  33C    basis set group =>   4
Atom  34C    basis set group =>   4
Atom  35H    basis set group =>   3
Atom  36C    basis set group =>   4
Atom  37H    basis set group =>   3
Atom  38C    basis set group =>   4
Atom  39H    basis set group =>   3
Atom  40C    basis set group =>   4
Atom  41H    basis set group =>   3
Atom  42C    basis set group =>   4
Atom  43C    basis set group =>   4
Atom  44H    basis set group =>   3
Atom  45H    basis set group =>   3
Atom  46H    basis set group =>   3
Atom  47C    basis set group =>   4
Atom  48H    basis set group =>   3
Atom  49H    basis set group =>   3
Atom  50H    basis set group =>   3
Atom  51C    basis set group =>   4
Atom  52H    basis set group =>   3
Atom  53H    basis set group =>   3
Atom  54H    basis set group =>   3
Atom  55C    basis set group =>   4
Atom  56C    basis set group =>   4
Atom  57C    basis set group =>   4
Atom  58H    basis set group =>   3
Atom  59C    basis set group =>   4
Atom  60H    basis set group =>   3
Atom  61C    basis set group =>   4
Atom  62H    basis set group =>   3
Atom  63C    basis set group =>   4
Atom  64H    basis set group =>   3
Atom  65C    basis set group =>   4
Atom  66H    basis set group =>   3
---------------------------------
AUXILIARY/J BASIS SET INFORMATION
---------------------------------
There are 4 groups of distinct atoms

 Group   1 Type O   : 12s5p4d2f1g contracted to 6s4p3d1f1g pattern {711111/2111/211/2/1}
 Group   2 Type N   : 12s5p4d2f1g contracted to 6s4p3d1f1g pattern {711111/2111/211/2/1}
 Group   3 Type H   : 5s2p1d contracted to 3s1p1d pattern {311/2/1}
 Group   4 Type C   : 12s5p4d2f1g contracted to 6s4p3d1f1g pattern {711111/2111/211/2/1}

Atom   0O    basis set group =>   1
Atom   1O    basis set group =>   1
Atom   2N    basis set group =>   2
Atom   3H    basis set group =>   3
Atom   4N    basis set group =>   2
Atom   5C    basis set group =>   4
Atom   6C    basis set group =>   4
Atom   7H    basis set group =>   3
Atom   8C    basis set group =>   4
Atom   9C    basis set group =>   4
Atom  10H    basis set group =>   3
Atom  11C    basis set group =>   4
Atom  12H    basis set group =>   3
Atom  13C    basis set group =>   4
Atom  14H    basis set group =>   3
Atom  15C    basis set group =>   4
Atom  16H    basis set group =>   3
Atom  17C    basis set group =>   4
Atom  18H    basis set group =>   3
Atom  19C    basis set group =>   4
Atom  20C    basis set group =>   4
Atom  21H    basis set group =>   3
Atom  22H    basis set group =>   3
Atom  23H    basis set group =>   3
Atom  24C    basis set group =>   4
Atom  25H    basis set group =>   3
Atom  26H    basis set group =>   3
Atom  27H    basis set group =>   3
Atom  28C    basis set group =>   4
Atom  29H    basis set group =>   3
Atom  30H    basis set group =>   3
Atom  31H    basis set group =>   3
Atom  32C    basis set group =>   4
Atom  33C    basis set group =>   4
Atom  34C    basis set group =>   4
Atom  35H    basis set group =>   3
Atom  36C    basis set group =>   4
Atom  37H    basis set group =>   3
Atom  38C    basis set group =>   4
Atom  39H    basis set group =>   3
Atom  40C    basis set group =>   4
Atom  41H    basis set group =>   3
Atom  42C    basis set group =>   4
Atom  43C    basis set group =>   4
Atom  44H    basis set group =>   3
Atom  45H    basis set group =>   3
Atom  46H    basis set group =>   3
Atom  47C    basis set group =>   4
Atom  48H    basis set group =>   3
Atom  49H    basis set group =>   3
Atom  50H    basis set group =>   3
Atom  51C    basis set group =>   4
Atom  52H    basis set group =>   3
Atom  53H    basis set group =>   3
Atom  54H    basis set group =>   3
Atom  55C    basis set group =>   4
Atom  56C    basis set group =>   4
Atom  57C    basis set group =>   4
Atom  58H    basis set group =>   3
Atom  59C    basis set group =>   4
Atom  60H    basis set group =>   3
Atom  61C    basis set group =>   4
Atom  62H    basis set group =>   3
Atom  63C    basis set group =>   4
Atom  64H    basis set group =>   3
Atom  65C    basis set group =>   4
Atom  66H    basis set group =>   3


           ************************************************************
           *        Program running with 20 parallel MPI-processes    *
           *              working on a common directory               *
           ************************************************************
------------------------------------------------------------------------------
                           ORCA GTO INTEGRAL CALCULATION
                           -- RI-GTO INTEGRALS CHOSEN --
------------------------------------------------------------------------------
------------------------------------------------------------------------------
                   ___                                                        
                  /   \      - P O W E R E D   B Y -                         
                 /     \                                                     
                 |  |  |   _    _      __       _____    __    __             
                 |  |  |  | |  | |    /  \     |  _  \  |  |  /  |          
                  \  \/   | |  | |   /    \    | | | |  |  | /  /          
                 / \  \   | |__| |  /  /\  \   | |_| |  |  |/  /          
                |  |  |   |  __  | /  /__\  \  |    /   |      \           
                |  |  |   | |  | | |   __   |  |    \   |  |\   \          
                \     /   | |  | | |  |  |  |  | |\  \  |  | \   \       
                 \___/    |_|  |_| |__|  |__|  |_| \__\ |__|  \__/        
                                                                              
                      - O R C A' S   B I G   F R I E N D -                    
                                      &                                       
                       - I N T E G R A L  F E E D E R -                       
                                                                              
 v1 FN, 2020, v2 2021                                                         
------------------------------------------------------------------------------


Reading SHARK input file Prod_RR2Aa.SHARKINP.tmp ... ok
----------------------
SHARK INTEGRAL PACKAGE
----------------------

Number of atoms                             ...     67
Number of basis functions                   ...   2901
Number of shells                            ...    901
Maximum angular momentum                    ...      4
Integral batch strategy                     ... SHARK/LIBINT Hybrid
RI-J (if used) integral strategy            ... SPLIT-RIJ (Revised 2003 algorithm where possible)
Printlevel                                  ...      1
Contraction scheme used                     ... SEGMENTED contraction
Coulomb Range Separation                    ... NOT USED
Exchange Range Separation                   ... Long Range
   Mu parameter                             ...  0.300000
   Scaling (regular/separated)              ...  0.150000  0.850000
Finite Nucleus Model                        ... NOT USED
Auxiliary Coulomb fitting basis             ... AVAILABLE
   # of basis functions in Aux-J            ...   1991
   # of shells in Aux-J                     ...    665
   Maximum angular momentum in Aux-J        ...      4
Auxiliary J/K fitting basis                 ... NOT available
Auxiliary Correlation fitting basis         ... NOT available
Auxiliary 'external' fitting basis          ... NOT available
Integral threshold                          ...     1.000000e-10
Primitive cut-off                           ...     1.000000e-11
Primitive pair pre-selection threshold      ...     1.000000e-11

Calculating pre-screening integrals         ... done (  0.5 sec) Dimension = 901
Organizing shell pair data                  ... done (  3.2 sec)
Shell pair information
Total number of shell pairs                 ...    406351
Shell pairs after pre-screening             ...    213330
Total number of primitive shell pairs       ...    980791
Primitive shell pairs kept                  ...    349318
          la=0 lb=0:  35203 shell pairs
          la=1 lb=0:  49992 shell pairs
          la=1 lb=1:  17562 shell pairs
          la=2 lb=0:  29836 shell pairs
          la=2 lb=1:  21866 shell pairs
          la=2 lb=2:   6427 shell pairs
          la=3 lb=0:  16782 shell pairs
          la=3 lb=1:  12517 shell pairs
          la=3 lb=2:   7091 shell pairs
          la=3 lb=3:   2007 shell pairs
          la=4 lb=0:   5761 shell pairs
          la=4 lb=1:   4268 shell pairs
          la=4 lb=2:   2438 shell pairs
          la=4 lb=3:   1335 shell pairs
          la=4 lb=4:    245 shell pairs

Calculating one electron integrals          ... done (  1.0 sec)
Calculating RI/J V-Matrix + Cholesky decomp.... done (  1.3 sec)
Calculating Nuclear repulsion               ... done (  0.0 sec) ENN=   3607.569766358847 Eh

SHARK setup successfully completed in  10.3 seconds

Maximum memory used throughout the entire GTOINT-calculation: 366.3 MB
[1720882455.824330] [node092:894168:0]          mpool.c:43   UCX  WARN  object 0xc3dac00 was not returned to mpool ucp_requests
[1720882455.824350] [node092:894168:0]          mpool.c:43   UCX  WARN  object 0xc3dadc0 was not returned to mpool ucp_requests
[1720882455.824356] [node092:894168:0]          mpool.c:43   UCX  WARN  object 0xc3daf80 was not returned to mpool ucp_requests
[1720882455.824359] [node092:894168:0]          mpool.c:43   UCX  WARN  object 0xc3db140 was not returned to mpool ucp_requests
[1720882455.824362] [node092:894168:0]          mpool.c:43   UCX  WARN  object 0xc3db300 was not returned to mpool ucp_requests
[1720882455.824365] [node092:894168:0]          mpool.c:43   UCX  WARN  object 0xc3db4c0 was not returned to mpool ucp_requests
[1720882455.824369] [node092:894168:0]          mpool.c:43   UCX  WARN  object 0xc3db680 was not returned to mpool ucp_requests
[1720882455.824373] [node092:894168:0]          mpool.c:43   UCX  WARN  object 0xc3db840 was not returned to mpool ucp_requests
[1720882455.824375] [node092:894168:0]          mpool.c:43   UCX  WARN  object 0xc3dba00 was not returned to mpool ucp_requests
[1720882455.824378] [node092:894168:0]          mpool.c:43   UCX  WARN  object 0xc3dbbc0 was not returned to mpool ucp_requests
[1720882455.824382] [node092:894168:0]          mpool.c:43   UCX  WARN  object 0xc3dbd80 was not returned to mpool ucp_requests
[1720882455.824384] [node092:894168:0]          mpool.c:43   UCX  WARN  object 0xc3dbf40 was not returned to mpool ucp_requests
[1720882455.824388] [node092:894168:0]          mpool.c:43   UCX  WARN  object 0xc3dc100 was not returned to mpool ucp_requests
[1720882455.826422] [node092:894157:0]          mpool.c:43   UCX  WARN  object 0xaf8d000 was not returned to mpool ucp_requests
[1720882455.826438] [node092:894157:0]          mpool.c:43   UCX  WARN  object 0xaf8d1c0 was not returned to mpool ucp_requests
[1720882455.826441] [node092:894157:0]          mpool.c:43   UCX  WARN  object 0xaf8d380 was not returned to mpool ucp_requests
[1720882455.826444] [node092:894157:0]          mpool.c:43   UCX  WARN  object 0xaf8d540 was not returned to mpool ucp_requests
[1720882455.826446] [node092:894157:0]          mpool.c:43   UCX  WARN  object 0xaf8d700 was not returned to mpool ucp_requests
[1720882455.826449] [node092:894157:0]          mpool.c:43   UCX  WARN  object 0xaf8d8c0 was not returned to mpool ucp_requests
[1720882455.826451] [node092:894157:0]          mpool.c:43   UCX  WARN  object 0xaf8da80 was not returned to mpool ucp_requests
[1720882455.826453] [node092:894157:0]          mpool.c:43   UCX  WARN  object 0xaf8dc40 was not returned to mpool ucp_requests
[1720882455.826455] [node092:894157:0]          mpool.c:43   UCX  WARN  object 0xaf8de00 was not returned to mpool ucp_requests
[1720882455.826458] [node092:894157:0]          mpool.c:43   UCX  WARN  object 0xaf8dfc0 was not returned to mpool ucp_requests
[1720882455.826460] [node092:894157:0]          mpool.c:43   UCX  WARN  object 0xaf8e180 was not returned to mpool ucp_requests
[1720882455.828459] [node092:894177:0]          mpool.c:43   UCX  WARN  object 0xc313d40 was not returned to mpool ucp_requests
[1720882455.828478] [node092:894177:0]          mpool.c:43   UCX  WARN  object 0xc313f00 was not returned to mpool ucp_requests
[1720882455.828484] [node092:894177:0]          mpool.c:43   UCX  WARN  object 0xc3140c0 was not returned to mpool ucp_requests
[1720882455.828488] [node092:894177:0]          mpool.c:43   UCX  WARN  object 0xc314280 was not returned to mpool ucp_requests
[1720882455.828492] [node092:894177:0]          mpool.c:43   UCX  WARN  object 0xc314440 was not returned to mpool ucp_requests
[1720882455.828495] [node092:894177:0]          mpool.c:43   UCX  WARN  object 0xc314600 was not returned to mpool ucp_requests
[1720882455.828499] [node092:894177:0]          mpool.c:43   UCX  WARN  object 0xc3147c0 was not returned to mpool ucp_requests
[1720882455.828502] [node092:894177:0]          mpool.c:43   UCX  WARN  object 0xc314980 was not returned to mpool ucp_requests
[1720882455.828490] [node092:894165:0]          mpool.c:43   UCX  WARN  object 0xbdc4d80 was not returned to mpool ucp_requests
[1720882455.828502] [node092:894165:0]          mpool.c:43   UCX  WARN  object 0xbdc4f40 was not returned to mpool ucp_requests
[1720882455.828508] [node092:894165:0]          mpool.c:43   UCX  WARN  object 0xbdc5100 was not returned to mpool ucp_requests
[1720882455.828512] [node092:894165:0]          mpool.c:43   UCX  WARN  object 0xbdc52c0 was not returned to mpool ucp_requests
[1720882455.828507] [node092:894177:0]          mpool.c:43   UCX  WARN  object 0xc314b40 was not returned to mpool ucp_requests
[1720882455.828511] [node092:894177:0]          mpool.c:43   UCX  WARN  object 0xc314d00 was not returned to mpool ucp_requests
[1720882455.828513] [node092:894177:0]          mpool.c:43   UCX  WARN  object 0xc314ec0 was not returned to mpool ucp_requests
[1720882455.828516] [node092:894177:0]          mpool.c:43   UCX  WARN  object 0xc315080 was not returned to mpool ucp_requests
[1720882455.828514] [node092:894165:0]          mpool.c:43   UCX  WARN  object 0xbdc5480 was not returned to mpool ucp_requests
[1720882455.828517] [node092:894165:0]          mpool.c:43   UCX  WARN  object 0xbdc5640 was not returned to mpool ucp_requests
[1720882455.828519] [node092:894165:0]          mpool.c:43   UCX  WARN  object 0xbdc5800 was not returned to mpool ucp_requests
[1720882455.828522] [node092:894165:0]          mpool.c:43   UCX  WARN  object 0xbdc59c0 was not returned to mpool ucp_requests
[1720882455.828541] [node092:894165:0]          mpool.c:43   UCX  WARN  object 0xbdc5b80 was not returned to mpool ucp_requests
[1720882455.828544] [node092:894165:0]          mpool.c:43   UCX  WARN  object 0xbdc5d40 was not returned to mpool ucp_requests
[1720882455.828547] [node092:894165:0]          mpool.c:43   UCX  WARN  object 0xbdc5f00 was not returned to mpool ucp_requests
[1720882455.828549] [node092:894165:0]          mpool.c:43   UCX  WARN  object 0xbdc60c0 was not returned to mpool ucp_requests
[1720882455.828552] [node092:894165:0]          mpool.c:43   UCX  WARN  object 0xbdc6280 was not returned to mpool ucp_requests
[1720882455.840364] [node092:894172:0]          mpool.c:43   UCX  WARN  object 0xc53a080 was not returned to mpool ucp_requests
[1720882455.840377] [node092:894172:0]          mpool.c:43   UCX  WARN  object 0xc53a240 was not returned to mpool ucp_requests
[1720882455.840381] [node092:894172:0]          mpool.c:43   UCX  WARN  object 0xc53a400 was not returned to mpool ucp_requests
[1720882455.840404] [node092:894173:0]          mpool.c:43   UCX  WARN  object 0xb9b7bc0 was not returned to mpool ucp_requests
[1720882455.840415] [node092:894173:0]          mpool.c:43   UCX  WARN  object 0xb9b7d80 was not returned to mpool ucp_requests
[1720882455.840418] [node092:894173:0]          mpool.c:43   UCX  WARN  object 0xb9b7f40 was not returned to mpool ucp_requests
[1720882455.840421] [node092:894173:0]          mpool.c:43   UCX  WARN  object 0xb9b8100 was not returned to mpool ucp_requests
[1720882455.840423] [node092:894173:0]          mpool.c:43   UCX  WARN  object 0xb9b82c0 was not returned to mpool ucp_requests
[1720882455.840426] [node092:894173:0]          mpool.c:43   UCX  WARN  object 0xb9b8480 was not returned to mpool ucp_requests
[1720882455.840428] [node092:894173:0]          mpool.c:43   UCX  WARN  object 0xb9b8640 was not returned to mpool ucp_requests
[1720882455.840431] [node092:894173:0]          mpool.c:43   UCX  WARN  object 0xb9b8800 was not returned to mpool ucp_requests
[1720882455.840433] [node092:894173:0]          mpool.c:43   UCX  WARN  object 0xb9b89c0 was not returned to mpool ucp_requests
[1720882455.840436] [node092:894173:0]          mpool.c:43   UCX  WARN  object 0xb9b8b80 was not returned to mpool ucp_requests
[1720882455.840438] [node092:894173:0]          mpool.c:43   UCX  WARN  object 0xb9b8d40 was not returned to mpool ucp_requests
[1720882455.840440] [node092:894173:0]          mpool.c:43   UCX  WARN  object 0xb9b8f00 was not returned to mpool ucp_requests
[1720882455.840428] [node092:894162:0]          mpool.c:43   UCX  WARN  object 0xc4b5d80 was not returned to mpool ucp_requests
[1720882455.840440] [node092:894162:0]          mpool.c:43   UCX  WARN  object 0xc4b5f40 was not returned to mpool ucp_requests
[1720882455.840445] [node092:894162:0]          mpool.c:43   UCX  WARN  object 0xc4b6100 was not returned to mpool ucp_requests
[1720882455.840449] [node092:894162:0]          mpool.c:43   UCX  WARN  object 0xc4b62c0 was not returned to mpool ucp_requests
[1720882455.840452] [node092:894162:0]          mpool.c:43   UCX  WARN  object 0xc4b6480 was not returned to mpool ucp_requests
[1720882455.840455] [node092:894162:0]          mpool.c:43   UCX  WARN  object 0xc4b6640 was not returned to mpool ucp_requests
[1720882455.840458] [node092:894162:0]          mpool.c:43   UCX  WARN  object 0xc4b6800 was not returned to mpool ucp_requests
[1720882455.840461] [node092:894162:0]          mpool.c:43   UCX  WARN  object 0xc4b69c0 was not returned to mpool ucp_requests
[1720882455.840463] [node092:894162:0]          mpool.c:43   UCX  WARN  object 0xc4b6b80 was not returned to mpool ucp_requests
[1720882455.840466] [node092:894162:0]          mpool.c:43   UCX  WARN  object 0xc4b6d40 was not returned to mpool ucp_requests
[1720882455.840469] [node092:894162:0]          mpool.c:43   UCX  WARN  object 0xc4b6f00 was not returned to mpool ucp_requests
[1720882455.840472] [node092:894162:0]          mpool.c:43   UCX  WARN  object 0xc4b70c0 was not returned to mpool ucp_requests
[1720882455.840474] [node092:894162:0]          mpool.c:43   UCX  WARN  object 0xc4b7280 was not returned to mpool ucp_requests
[1720882455.844611] [node092:894175:0]          mpool.c:43   UCX  WARN  object 0xc644d00 was not returned to mpool ucp_requests
[1720882455.844625] [node092:894175:0]          mpool.c:43   UCX  WARN  object 0xc644ec0 was not returned to mpool ucp_requests
[1720882455.844631] [node092:894175:0]          mpool.c:43   UCX  WARN  object 0xc645080 was not returned to mpool ucp_requests
[1720882455.844635] [node092:894175:0]          mpool.c:43   UCX  WARN  object 0xc645240 was not returned to mpool ucp_requests
[1720882455.844639] [node092:894175:0]          mpool.c:43   UCX  WARN  object 0xc645400 was not returned to mpool ucp_requests
[1720882455.844642] [node092:894175:0]          mpool.c:43   UCX  WARN  object 0xc6455c0 was not returned to mpool ucp_requests
[1720882455.844645] [node092:894175:0]          mpool.c:43   UCX  WARN  object 0xc645780 was not returned to mpool ucp_requests
[1720882455.844649] [node092:894175:0]          mpool.c:43   UCX  WARN  object 0xc645940 was not returned to mpool ucp_requests
[1720882455.844652] [node092:894175:0]          mpool.c:43   UCX  WARN  object 0xc645b00 was not returned to mpool ucp_requests
[1720882455.844655] [node092:894175:0]          mpool.c:43   UCX  WARN  object 0xc645cc0 was not returned to mpool ucp_requests
[1720882455.844658] [node092:894175:0]          mpool.c:43   UCX  WARN  object 0xc645e80 was not returned to mpool ucp_requests
[1720882455.844662] [node092:894175:0]          mpool.c:43   UCX  WARN  object 0xc646040 was not returned to mpool ucp_requests
[1720882455.928711] [node092:894176:0]          mpool.c:43   UCX  WARN  object 0xaa08e00 was not returned to mpool ucp_requests
[1720882455.928723] [node092:894176:0]          mpool.c:43   UCX  WARN  object 0xaa08fc0 was not returned to mpool ucp_requests
[1720882455.928728] [node092:894176:0]          mpool.c:43   UCX  WARN  object 0xaa09180 was not returned to mpool ucp_requests
[1720882455.928733] [node092:894176:0]          mpool.c:43   UCX  WARN  object 0xaa09340 was not returned to mpool ucp_requests
[1720882455.928735] [node092:894176:0]          mpool.c:43   UCX  WARN  object 0xaa09500 was not returned to mpool ucp_requests
[1720882455.928738] [node092:894176:0]          mpool.c:43   UCX  WARN  object 0xaa096c0 was not returned to mpool ucp_requests
[1720882455.928740] [node092:894176:0]          mpool.c:43   UCX  WARN  object 0xaa09880 was not returned to mpool ucp_requests
[1720882455.928742] [node092:894176:0]          mpool.c:43   UCX  WARN  object 0xaa09a40 was not returned to mpool ucp_requests
[1720882455.928744] [node092:894176:0]          mpool.c:43   UCX  WARN  object 0xaa09c00 was not returned to mpool ucp_requests
[1720882455.928746] [node092:894176:0]          mpool.c:43   UCX  WARN  object 0xaa09dc0 was not returned to mpool ucp_requests
[1720882455.928749] [node092:894176:0]          mpool.c:43   UCX  WARN  object 0xaa09f80 was not returned to mpool ucp_requests
[1720882455.928751] [node092:894176:0]          mpool.c:43   UCX  WARN  object 0xaa0a140 was not returned to mpool ucp_requests
[1720882455.928742] [node092:894170:0]          mpool.c:43   UCX  WARN  object 0xac86ac0 was not returned to mpool ucp_requests
[1720882455.928754] [node092:894170:0]          mpool.c:43   UCX  WARN  object 0xac86c80 was not returned to mpool ucp_requests
[1720882455.928757] [node092:894170:0]          mpool.c:43   UCX  WARN  object 0xac86e40 was not returned to mpool ucp_requests
[1720882455.928759] [node092:894170:0]          mpool.c:43   UCX  WARN  object 0xac87000 was not returned to mpool ucp_requests
[1720882455.928761] [node092:894170:0]          mpool.c:43   UCX  WARN  object 0xac871c0 was not returned to mpool ucp_requests
[1720882455.928764] [node092:894170:0]          mpool.c:43   UCX  WARN  object 0xac87380 was not returned to mpool ucp_requests
[1720882455.928766] [node092:894170:0]          mpool.c:43   UCX  WARN  object 0xac87540 was not returned to mpool ucp_requests
[1720882455.928768] [node092:894170:0]          mpool.c:43   UCX  WARN  object 0xac87700 was not returned to mpool ucp_requests
[1720882455.928770] [node092:894170:0]          mpool.c:43   UCX  WARN  object 0xac878c0 was not returned to mpool ucp_requests
[1720882455.928772] [node092:894170:0]          mpool.c:43   UCX  WARN  object 0xac87a80 was not returned to mpool ucp_requests
[1720882455.928774] [node092:894170:0]          mpool.c:43   UCX  WARN  object 0xac87c40 was not returned to mpool ucp_requests
[1720882455.928777] [node092:894170:0]          mpool.c:43   UCX  WARN  object 0xac87e00 was not returned to mpool ucp_requests
[1720882455.928779] [node092:894170:0]          mpool.c:43   UCX  WARN  object 0xac87fc0 was not returned to mpool ucp_requests
[1720882455.929711] [node092:894174:0]          mpool.c:43   UCX  WARN  object 0xb55fd40 was not returned to mpool ucp_requests
[1720882455.929728] [node092:894174:0]          mpool.c:43   UCX  WARN  object 0xb55ff00 was not returned to mpool ucp_requests
[1720882455.929732] [node092:894174:0]          mpool.c:43   UCX  WARN  object 0xb5600c0 was not returned to mpool ucp_requests
[1720882455.930319] [node092:894178:0]          mpool.c:43   UCX  WARN  object 0xc611d00 was not returned to mpool ucp_requests
[1720882455.930330] [node092:894178:0]          mpool.c:43   UCX  WARN  object 0xc611ec0 was not returned to mpool ucp_requests
[1720882455.930334] [node092:894178:0]          mpool.c:43   UCX  WARN  object 0xc612080 was not returned to mpool ucp_requests
[1720882455.930338] [node092:894178:0]          mpool.c:43   UCX  WARN  object 0xc612240 was not returned to mpool ucp_requests
[1720882455.930341] [node092:894178:0]          mpool.c:43   UCX  WARN  object 0xc612400 was not returned to mpool ucp_requests
[1720882455.930345] [node092:894178:0]          mpool.c:43   UCX  WARN  object 0xc6125c0 was not returned to mpool ucp_requests
[1720882455.930348] [node092:894178:0]          mpool.c:43   UCX  WARN  object 0xc612780 was not returned to mpool ucp_requests
[1720882455.930351] [node092:894178:0]          mpool.c:43   UCX  WARN  object 0xc612940 was not returned to mpool ucp_requests
[1720882455.930355] [node092:894178:0]          mpool.c:43   UCX  WARN  object 0xc612b00 was not returned to mpool ucp_requests
[1720882455.930358] [node092:894178:0]          mpool.c:43   UCX  WARN  object 0xc612cc0 was not returned to mpool ucp_requests
[1720882455.930361] [node092:894178:0]          mpool.c:43   UCX  WARN  object 0xc612e80 was not returned to mpool ucp_requests
[1720882455.930365] [node092:894178:0]          mpool.c:43   UCX  WARN  object 0xc613040 was not returned to mpool ucp_requests
[1720882455.938538] [node092:894171:0]          mpool.c:43   UCX  WARN  object 0xafb5440 was not returned to mpool ucp_requests
[1720882455.938550] [node092:894171:0]          mpool.c:43   UCX  WARN  object 0xafb5600 was not returned to mpool ucp_requests
[1720882455.938555] [node092:894171:0]          mpool.c:43   UCX  WARN  object 0xafb57c0 was not returned to mpool ucp_requests
[1720882455.938559] [node092:894171:0]          mpool.c:43   UCX  WARN  object 0xafb5b40 was not returned to mpool ucp_requests
[1720882455.938603] [node092:894161:0]          mpool.c:43   UCX  WARN  object 0xc6c8c40 was not returned to mpool ucp_requests
[1720882455.938615] [node092:894161:0]          mpool.c:43   UCX  WARN  object 0xc6c8e00 was not returned to mpool ucp_requests
[1720882455.938619] [node092:894161:0]          mpool.c:43   UCX  WARN  object 0xc6c8fc0 was not returned to mpool ucp_requests
[1720882455.938622] [node092:894161:0]          mpool.c:43   UCX  WARN  object 0xc6c9180 was not returned to mpool ucp_requests
[1720882455.938626] [node092:894161:0]          mpool.c:43   UCX  WARN  object 0xc6c9340 was not returned to mpool ucp_requests
[1720882455.938629] [node092:894161:0]          mpool.c:43   UCX  WARN  object 0xc6c9500 was not returned to mpool ucp_requests
[1720882455.938632] [node092:894161:0]          mpool.c:43   UCX  WARN  object 0xc6c96c0 was not returned to mpool ucp_requests
[1720882455.938635] [node092:894161:0]          mpool.c:43   UCX  WARN  object 0xc6c9880 was not returned to mpool ucp_requests
[1720882455.938639] [node092:894161:0]          mpool.c:43   UCX  WARN  object 0xc6c9a40 was not returned to mpool ucp_requests
[1720882455.938642] [node092:894161:0]          mpool.c:43   UCX  WARN  object 0xc6c9c00 was not returned to mpool ucp_requests
[1720882455.938645] [node092:894161:0]          mpool.c:43   UCX  WARN  object 0xc6c9dc0 was not returned to mpool ucp_requests
[1720882455.938648] [node092:894161:0]          mpool.c:43   UCX  WARN  object 0xc6c9f80 was not returned to mpool ucp_requests
[1720882455.938651] [node092:894161:0]          mpool.c:43   UCX  WARN  object 0xc6ca140 was not returned to mpool ucp_requests
[1720882455.938789] [node092:894159:0]          mpool.c:43   UCX  WARN  object 0xb715ec0 was not returned to mpool ucp_requests
[1720882455.938800] [node092:894159:0]          mpool.c:43   UCX  WARN  object 0xb716080 was not returned to mpool ucp_requests
[1720882455.938805] [node092:894159:0]          mpool.c:43   UCX  WARN  object 0xb716240 was not returned to mpool ucp_requests
[1720882455.938808] [node092:894159:0]          mpool.c:43   UCX  WARN  object 0xb716400 was not returned to mpool ucp_requests
[1720882455.938811] [node092:894159:0]          mpool.c:43   UCX  WARN  object 0xb7165c0 was not returned to mpool ucp_requests
[1720882455.938814] [node092:894159:0]          mpool.c:43   UCX  WARN  object 0xb716780 was not returned to mpool ucp_requests
[1720882455.938817] [node092:894159:0]          mpool.c:43   UCX  WARN  object 0xb716940 was not returned to mpool ucp_requests
[1720882455.938820] [node092:894159:0]          mpool.c:43   UCX  WARN  object 0xb716b00 was not returned to mpool ucp_requests
[1720882455.938824] [node092:894159:0]          mpool.c:43   UCX  WARN  object 0xb716cc0 was not returned to mpool ucp_requests
[1720882455.938827] [node092:894159:0]          mpool.c:43   UCX  WARN  object 0xb716e80 was not returned to mpool ucp_requests
[1720882455.938899] [node092:894160:0]          mpool.c:43   UCX  WARN  object 0xc7bafc0 was not returned to mpool ucp_requests
[1720882455.938909] [node092:894160:0]          mpool.c:43   UCX  WARN  object 0xc7bb180 was not returned to mpool ucp_requests
[1720882455.938912] [node092:894160:0]          mpool.c:43   UCX  WARN  object 0xc7bb340 was not returned to mpool ucp_requests
[1720882455.938914] [node092:894160:0]          mpool.c:43   UCX  WARN  object 0xc7bb500 was not returned to mpool ucp_requests
[1720882455.938917] [node092:894160:0]          mpool.c:43   UCX  WARN  object 0xc7bb6c0 was not returned to mpool ucp_requests
[1720882455.938919] [node092:894160:0]          mpool.c:43   UCX  WARN  object 0xc7bb880 was not returned to mpool ucp_requests
[1720882455.938921] [node092:894160:0]          mpool.c:43   UCX  WARN  object 0xc7bba40 was not returned to mpool ucp_requests
[1720882455.938923] [node092:894160:0]          mpool.c:43   UCX  WARN  object 0xc7bbc00 was not returned to mpool ucp_requests
[1720882455.938925] [node092:894160:0]          mpool.c:43   UCX  WARN  object 0xc7bbdc0 was not returned to mpool ucp_requests
[1720882455.938928] [node092:894160:0]          mpool.c:43   UCX  WARN  object 0xc7bbf80 was not returned to mpool ucp_requests
[1720882455.938930] [node092:894160:0]          mpool.c:43   UCX  WARN  object 0xc7bc140 was not returned to mpool ucp_requests
[1720882455.938699] [node092:894166:0]          mpool.c:43   UCX  WARN  object 0xc424d40 was not returned to mpool ucp_requests
[1720882455.938711] [node092:894166:0]          mpool.c:43   UCX  WARN  object 0xc424f00 was not returned to mpool ucp_requests
[1720882455.938714] [node092:894166:0]          mpool.c:43   UCX  WARN  object 0xc4250c0 was not returned to mpool ucp_requests
[1720882455.938717] [node092:894166:0]          mpool.c:43   UCX  WARN  object 0xc425280 was not returned to mpool ucp_requests
[1720882455.938719] [node092:894166:0]          mpool.c:43   UCX  WARN  object 0xc425440 was not returned to mpool ucp_requests
[1720882455.938721] [node092:894166:0]          mpool.c:43   UCX  WARN  object 0xc425600 was not returned to mpool ucp_requests
[1720882455.938724] [node092:894166:0]          mpool.c:43   UCX  WARN  object 0xc4257c0 was not returned to mpool ucp_requests
[1720882455.938726] [node092:894166:0]          mpool.c:43   UCX  WARN  object 0xc425980 was not returned to mpool ucp_requests
[1720882455.938728] [node092:894166:0]          mpool.c:43   UCX  WARN  object 0xc425b40 was not returned to mpool ucp_requests
[1720882455.938730] [node092:894166:0]          mpool.c:43   UCX  WARN  object 0xc425d00 was not returned to mpool ucp_requests
[1720882455.938732] [node092:894166:0]          mpool.c:43   UCX  WARN  object 0xc425ec0 was not returned to mpool ucp_requests
[1720882455.938735] [node092:894166:0]          mpool.c:43   UCX  WARN  object 0xc426080 was not returned to mpool ucp_requests
[1720882455.938737] [node092:894166:0]          mpool.c:43   UCX  WARN  object 0xc426240 was not returned to mpool ucp_requests
[1720882455.938700] [node092:894167:0]          mpool.c:43   UCX  WARN  object 0xafd5640 was not returned to mpool ucp_requests
[1720882455.938711] [node092:894167:0]          mpool.c:43   UCX  WARN  object 0xafd5800 was not returned to mpool ucp_requests
[1720882455.938715] [node092:894167:0]          mpool.c:43   UCX  WARN  object 0xafd59c0 was not returned to mpool ucp_requests
[1720882455.938719] [node092:894167:0]          mpool.c:43   UCX  WARN  object 0xafd5b80 was not returned to mpool ucp_requests
[1720882455.938722] [node092:894167:0]          mpool.c:43   UCX  WARN  object 0xafd5d40 was not returned to mpool ucp_requests
[1720882455.938726] [node092:894167:0]          mpool.c:43   UCX  WARN  object 0xafd5f00 was not returned to mpool ucp_requests
[1720882455.938729] [node092:894167:0]          mpool.c:43   UCX  WARN  object 0xafd60c0 was not returned to mpool ucp_requests
[1720882455.938732] [node092:894167:0]          mpool.c:43   UCX  WARN  object 0xafd6280 was not returned to mpool ucp_requests
[1720882455.938735] [node092:894167:0]          mpool.c:43   UCX  WARN  object 0xafd6440 was not returned to mpool ucp_requests
[1720882455.938738] [node092:894167:0]          mpool.c:43   UCX  WARN  object 0xafd6600 was not returned to mpool ucp_requests
[1720882455.938741] [node092:894167:0]          mpool.c:43   UCX  WARN  object 0xafd67c0 was not returned to mpool ucp_requests
[1720882455.938744] [node092:894167:0]          mpool.c:43   UCX  WARN  object 0xafd6980 was not returned to mpool ucp_requests
[1720882455.938747] [node092:894167:0]          mpool.c:43   UCX  WARN  object 0xafd6b40 was not returned to mpool ucp_requests
[1720882455.938940] [node092:894169:0]          mpool.c:43   UCX  WARN  object 0xc4c19c0 was not returned to mpool ucp_requests
[1720882455.938952] [node092:894169:0]          mpool.c:43   UCX  WARN  object 0xc4c1b80 was not returned to mpool ucp_requests
[1720882455.938956] [node092:894169:0]          mpool.c:43   UCX  WARN  object 0xc4c1d40 was not returned to mpool ucp_requests
[1720882455.938959] [node092:894169:0]          mpool.c:43   UCX  WARN  object 0xc4c1f00 was not returned to mpool ucp_requests
[1720882455.938962] [node092:894169:0]          mpool.c:43   UCX  WARN  object 0xc4c20c0 was not returned to mpool ucp_requests
[1720882455.938965] [node092:894169:0]          mpool.c:43   UCX  WARN  object 0xc4c2280 was not returned to mpool ucp_requests
[1720882455.938968] [node092:894169:0]          mpool.c:43   UCX  WARN  object 0xc4c2440 was not returned to mpool ucp_requests
[1720882455.938971] [node092:894169:0]          mpool.c:43   UCX  WARN  object 0xc4c2600 was not returned to mpool ucp_requests
[1720882455.938974] [node092:894169:0]          mpool.c:43   UCX  WARN  object 0xc4c27c0 was not returned to mpool ucp_requests
[1720882455.938978] [node092:894169:0]          mpool.c:43   UCX  WARN  object 0xc4c2980 was not returned to mpool ucp_requests
[1720882455.938981] [node092:894169:0]          mpool.c:43   UCX  WARN  object 0xc4c2b40 was not returned to mpool ucp_requests
[1720882455.938984] [node092:894169:0]          mpool.c:43   UCX  WARN  object 0xc4c2d00 was not returned to mpool ucp_requests
[1720882455.938987] [node092:894169:0]          mpool.c:43   UCX  WARN  object 0xc4c2ec0 was not returned to mpool ucp_requests


           ************************************************************
           *        Program running with 20 parallel MPI-processes    *
           *              working on a common directory               *
           ************************************************************
-------------------------------------------------------------------------------
                                 ORCA SCF
-------------------------------------------------------------------------------

------------
SCF SETTINGS
------------
Hamiltonian:
 Density Functional     Method          .... DFT(GTOs)
 Exchange Functional    Exchange        .... WB97M-V
 Correlation Functional Correlation     .... WB97M-V
 Gradients option       PostSCFGGA      .... off
 Hybrid DFT is turned on
   Fraction HF Exchange ScalHFX         ....  0.150000
   Scaling of DF-GGA-X  ScalDFX         ....  0.000000
   Scaling of DF-GGA-C  ScalDFC         ....  1.000000
   Scaling of DF-LDA-C  ScalLDAC        ....  1.000000
   Perturbative correction              ....  0.000000
   Density functional embedding theory  .... OFF
 Long-range corrected/Screened/Range-Separated Hybrid DFT is turned on
   Amount of maximum screened exact exchange              ....  0.850000
   Range separation parameter mu (erf(mu*r12)/r12)        ....  0.300000
   NL short-range parameter             ....  6.000000
   NL long-range parameter              ....  0.010000
 RI-approximation to the Coulomb term is turned on
   Number of AuxJ basis functions       .... 1991
   RIJ-COSX (HFX calculated with COS-X)).... on


General Settings:
 Integral files         IntName         .... Prod_RR2Aa
 Hartree-Fock type      HFTyp           .... RHF
 Total Charge           Charge          ....    0
 Multiplicity           Mult            ....    1
 Number of Electrons    NEL             ....  238
 Basis Dimension        Dim             .... 2901
 Nuclear Repulsion      ENuc            ....   3607.5697663588 Eh

Convergence Acceleration:
 DIIS                   CNVDIIS         .... on
   Start iteration      DIISMaxIt       ....    12
   Startup error        DIISStart       ....  0.200000
   # of expansion vecs  DIISMaxEq       ....     5
   Bias factor          DIISBfac        ....   1.050
   Max. coefficient     DIISMaxC        ....  10.000
 Trust-Rad. Augm. Hess. CNVTRAH         .... auto
   Auto Start mean grad. ratio tolernc. ....  1.125000
   Auto Start start iteration           ....    20
   Auto Start num. interpolation iter.  ....    10
   Max. Number of Micro iterations      ....    16
   Max. Number of Macro iterations      .... Maxiter - #DIIS iter
   Number of Davidson start vectors     ....     2
   Converg. threshold I  (grad. norm)   ....   5.000e-05
   Converg. threshold II (energy diff.) ....   1.000e-06
   Grad. Scal. Fac. for Micro threshold ....   0.100
   Minimum threshold for Micro iter.    ....   0.010
   NR start threshold (gradient norm)   ....   0.001
   Initial trust radius                 ....   0.400
   Minimum AH scaling param. (alpha)    ....   1.000
   Maximum AH scaling param. (alpha)    .... 1000.000
   Orbital update algorithm             .... Taylor
   White noise on init. David. guess    .... on
   Maximum white noise                  ....   0.010
   Quad. conv. algorithm                .... NR
 SOSCF                  CNVSOSCF        .... on
   Start iteration      SOSCFMaxIt      ....   150
   Startup grad/error   SOSCFStart      ....  0.003300
 Level Shifting         CNVShift        .... on
   Level shift para.    LevelShift      ....    0.2500
   Turn off err/grad.   ShiftErr        ....    0.0010
 Zerner damping         CNVZerner       .... off
 Static damping         CNVDamp         .... on
   Fraction old density DampFac         ....    0.7000
   Max. Damping (<1)    DampMax         ....    0.9800
   Min. Damping (>=0)   DampMin         ....    0.0000
   Turn off err/grad.   DampErr         ....    0.1000
 Fernandez-Rico         CNVRico         .... off

SCF Procedure:
 Maximum # iterations   MaxIter         ....   125
 SCF integral mode      SCFMode         .... Direct
   Integral package                     .... SHARK and LIBINT hybrid scheme
 Reset frequency        DirectResetFreq ....    20
 Integral Threshold     Thresh          ....  1.000e-10 Eh
 Primitive CutOff       TCut            ....  1.000e-11 Eh

Convergence Tolerance:
 Convergence Check Mode ConvCheckMode   .... Total+1el-Energy
 Convergence forced     ConvForced      .... 0
 Energy Change          TolE            ....  1.000e-06 Eh
 1-El. energy change                    ....  1.000e-03 Eh
 Orbital Gradient       TolG            ....  5.000e-05
 Orbital Rotation angle TolX            ....  5.000e-05
 DIIS Error             TolErr          ....  1.000e-06


Diagonalization of the overlap matrix:
Smallest eigenvalue                        ... 2.319e-06
Time for diagonalization                   ...    1.911 sec
Threshold for overlap eigenvalues          ... 1.000e-08
Number of eigenvalues below threshold      ... 0
Time for construction of square roots      ...    1.261 sec
Total time needed                          ...    3.506 sec

Time for model grid setup =    1.017 sec

------------------------------
INITIAL GUESS: MODEL POTENTIAL
------------------------------
Loading Hartree-Fock densities                     ... done
Calculating cut-offs                               ... done
Initializing the effective Hamiltonian             ... done
Setting up the integral package (SHARK)            ... done
Starting the Coulomb interaction                   ... done (   4.0 sec)
Reading the grid                                   ... done
Mapping shells                                     ... done
Starting the XC term evaluation                    ... done (   1.3 sec)
  promolecular density results
     # of electrons  =    237.984408695
     EX              =   -187.887386174
     EC              =     -7.986770462
     EX+EC           =   -195.874156636
Transforming the Hamiltonian                       ... done (   1.2 sec)
Diagonalizing the Hamiltonian                      ... done (   1.5 sec)
Back transforming the eigenvectors                 ... done (   0.4 sec)
Now organizing SCF variables                       ... done
                      ------------------
                      INITIAL GUESS DONE (  10.0 sec)
                      ------------------
-------------------
DFT GRID GENERATION
-------------------

General Integration Accuracy     IntAcc      ... 4.388
Radial Grid Type                 RadialGrid  ... OptM3 with GC (2021)
Angular Grid (max. ang.)         AngularGrid ... 4 (Lebedev-302)
Angular grid pruning method      GridPruning ... 4 (adaptive)
Weight generation scheme         WeightScheme... Becke
Basis function cutoff            BFCut       ... 1.0000e-10
Integration weight cutoff        WCut        ... 1.0000e-14
Angular grids for H and He will be reduced by one unit
Partially contracted basis set               ... off
Rotationally invariant grid construction     ... off

Total number of grid points                  ...   308783
Total number of batches                      ...     4861
Average number of points per batch           ...       63
Average number of grid points per atom       ...     4609
Time for grid setup =    2.971 sec

--------------------
COSX GRID GENERATION
--------------------

GRIDX 1
-------
General Integration Accuracy     IntAcc      ... 3.816
Radial Grid Type                 RadialGrid  ... OptM3 with GC (2021)
Angular Grid (max. ang.)         AngularGrid ... 1 (Lebedev-50)
Angular grid pruning method      GridPruning ... 4 (adaptive)
Weight generation scheme         WeightScheme... Becke
Basis function cutoff            BFCut       ... 1.0000e-10
Integration weight cutoff        WCut        ... 1.0000e-14
Angular grids for H and He will be reduced by one unit
Partially contracted basis set               ... on
Rotationally invariant grid construction     ... off

Total number of grid points                  ...    39153
Total number of batches                      ...      641
Average number of points per batch           ...       61
Average number of grid points per atom       ...      584
UseSFitting                                  ... on

GRIDX 2
-------
General Integration Accuracy     IntAcc      ... 4.020
Radial Grid Type                 RadialGrid  ... OptM3 with GC (2021)
Angular Grid (max. ang.)         AngularGrid ... 2 (Lebedev-110)
Angular grid pruning method      GridPruning ... 4 (adaptive)
Weight generation scheme         WeightScheme... Becke
Basis function cutoff            BFCut       ... 1.0000e-10
Integration weight cutoff        WCut        ... 1.0000e-14
Angular grids for H and He will be reduced by one unit
Partially contracted basis set               ... on
Rotationally invariant grid construction     ... off

Total number of grid points                  ...    87256
Total number of batches                      ...     1395
Average number of points per batch           ...       62
Average number of grid points per atom       ...     1302
UseSFitting                                  ... on

GRIDX 3
-------
General Integration Accuracy     IntAcc      ... 4.338
Radial Grid Type                 RadialGrid  ... OptM3 with GC (2021)
Angular Grid (max. ang.)         AngularGrid ... 3 (Lebedev-194)
Angular grid pruning method      GridPruning ... 4 (adaptive)
Weight generation scheme         WeightScheme... Becke
Basis function cutoff            BFCut       ... 1.0000e-10
Integration weight cutoff        WCut        ... 1.0000e-14
Angular grids for H and He will be reduced by one unit
Partially contracted basis set               ... on
Rotationally invariant grid construction     ... off

Total number of grid points                  ...   187912
Total number of batches                      ...     2973
Average number of points per batch           ...       63
Average number of grid points per atom       ...     2805
UseSFitting                                  ... on

Time for X-Grid setup             =   20.560 sec


--------------------
CPCM SOLVATION MODEL
--------------------
CPCM parameters:
  Epsilon                                         ...      26.7260
  Refrac                                          ...       1.2907
  Rsolv                                           ...       1.3000
  Surface type                                    ... GAUSSIAN VDW
  Epsilon function type                           ...         CPCM
Solvent:                                     ... 2,2,2-TRIFLUOROETHANOL
SMD-CDS solvent descriptors:
  Soln                                       ...    1.2907
  Soln25                                     ... Unavailable
  Sola                                       ...    0.5700
  Solb                                       ...    0.2500
  Solg                                       ...   42.0200
  Solc                                       ...    0.0000
  Solh                                       ...    0.5000
Radii:
 Radius for O  used is    2.8724 Bohr (=   1.5200 Ang.)
 Radius for N  used is    3.5716 Bohr (=   1.8900 Ang.)
 Radius for H  used is    2.2677 Bohr (=   1.2000 Ang.)
 Radius for C  used is    3.4960 Bohr (=   1.8500 Ang.)
Calculating surface                               ...        done! (  0.0s)
GEPOL surface points                              ...         3813
GEPOL Volume                                      ...    3120.9826
GEPOL Surface-area                                ...    1695.6438
Calculating surface distance matrix               ...        done! (  0.2s)
Performing Cholesky decomposition & store         ...        done! (  1.0s)
Overall time for CPCM initialization              ...                 1.2s
--------------
SCF ITERATIONS
--------------
ITER       Energy         Delta-E        Max-DP      RMS-DP      [F,P]     Damp
               ***  Starting incremental Fock matrix formation  ***
  0  -1385.5583208508   0.000000000000 0.04807495  0.00019846  0.3090354 0.7000
  1  -1385.9289966071  -0.370675756292 0.03381834  0.00016367  0.1489852 0.7000
                               ***Turning on DIIS***
  2  -1386.1221716462  -0.193175039135 0.08090267  0.00040145  0.0880194 0.0000
  3  -1386.4477027907  -0.325531144502 0.01298592  0.00010619  0.0689953 0.0000
  4  -1386.4894759985  -0.041773207798 0.00756910  0.00004290  0.0144131 0.0000
  5  -1386.4905424562  -0.001066457696 0.00213455  0.00001721  0.0120723 0.0000
                      *** Initiating the SOSCF procedure ***
                           *** Shutting down DIIS ***
                      *** Re-Reading the Fockian *** 
                      *** Removing any level shift *** 
ITER      Energy       Delta-E        Grad      Rot      Max-DP    RMS-DP
  6  -1386.49084851  -0.0003060560  0.000384  0.000384  0.001367  0.000008
               *** Restarting incremental Fock matrix formation ***
  7  -1386.49087629  -0.0000277774  0.000309  0.000787  0.027497  0.000169
  8  -1386.49089400  -0.0000177080  0.000121  0.000412  0.006692  0.000042
  9  -1386.49089487  -0.0000008716  0.000069  0.000065  0.004768  0.000029
 10  -1386.49089679  -0.0000019220  0.000033  0.000097  0.001453  0.000009
 11  -1386.49089718  -0.0000003851  0.000028  0.000060  0.001148  0.000003
                  ***Gradient check signals convergence***
              ***Rediagonalizing the Fockian in SOSCF/NRSCF***

               *****************************************************
               *                     SUCCESS                       *
               *           SCF CONVERGED AFTER  12 CYCLES          *
               *****************************************************

Old exchange energy                            =    -60.476860610 Eh
New exchange energy                            =    -60.476835799 Eh
Exchange energy change after final integration =      0.000024811 Eh
Total energy after final integration           =  -1386.490872669 Eh
Final COS-X integration done in                =   224.192 sec

------------------
NL GRID GENERATION
------------------

General Integration Accuracy     IntAcc      ... 4.004
Radial Grid Type                 RadialGrid  ... OptM3 with GC (2021)
Angular Grid (max. ang.)         AngularGrid ... 2 (Lebedev-110)
Angular grid pruning method      GridPruning ... 4 (adaptive)
Weight generation scheme         WeightScheme... Becke
Basis function cutoff            BFCut       ... 1.0000e-10
Integration weight cutoff        WCut        ... 1.0000e-14
Angular grids for H and He will be reduced by one unit
Partially contracted basis set               ... off
Rotationally invariant grid construction     ... off

Total number of grid points                  ...    97437
Total number of batches                      ...     1559
Average number of points per batch           ...       62
Average number of grid points per atom       ...     1454
Final grid set up in    1.2 sec

-------------------------------------------------------------------------------
                    post-SCF DFT-NL dispersion correction                      
-------------------------------------------------------------------------------

SCF Energy:   -1386.490872669 
NL    Energy:  0.856090478 
SC+NL Energy: -1385.634782191 
NL done in:    8.2 sec
-------------------------------------------------------------------------------

SMD CDS free energy correction energy :                 1.66778     Kcal/mol
Total Energy after SMD CDS correction =             -1385.632124409 Eh

----------------
TOTAL SCF ENERGY
----------------

Total Energy       :        -1385.63212441 Eh          -37704.96699 eV

Components:
Nuclear Repulsion  :         3607.56976636 Eh           98166.96405 eV
Electronic Energy  :        -4993.20189077 Eh         -135871.93104 eV
One Electron Energy:        -9058.16838989 Eh         -246485.29296 eV
Two Electron Energy:         4064.96649912 Eh          110613.36192 eV
Max COSX asymmetry :            0.00000081 Eh               0.00002 eV
CPCM Dielectric    :           -0.04436196 Eh              -1.20715 eV
SMD CDS (Gcds)     :            0.00265778 Eh               0.07232 eV

Virial components:
Potential Energy   :        -2767.06649916 Eh          -75295.70740 eV
Kinetic Energy     :         1381.43437475 Eh           37590.74041 eV
Virial Ratio       :            2.00303869


DFT components:
N(Alpha)           :      119.000415450066 electrons
N(Beta)            :      119.000415450066 electrons
N(Total)           :      238.000830900131 electrons
E(X)               :     -134.059691477807 Eh       
E(C)               :       -7.504304219161 Eh       
NL Energy, E(C,NL) :        0.856090478330 Eh       
E(XC)              :     -140.707905218639 Eh       
DFET-embed. en.    :        0.000000000000 Eh       
CPCM Solvation Model Properties:
Surface-charge          :           -0.08638689
Charge-correction       :           -0.00093047 Eh              -0.02532 eV
Free-energy (cav+disp)  :            0.00265778 Eh               0.07232 eV

---------------
SCF CONVERGENCE
---------------

  Last Energy change         ...   -3.0438e-07  Tolerance :   1.0000e-06
  Last MAX-Density change    ...    1.6653e-15  Tolerance :   1.0000e-05
  Last RMS-Density change    ...    3.7705e-18  Tolerance :   1.0000e-06
  Last Orbital Gradient      ...    5.4321e-06  Tolerance :   5.0000e-05
  Last Orbital Rotation      ...    2.0763e-05  Tolerance :   5.0000e-05

             **** THE GBW FILE WAS UPDATED (Prod_RR2Aa.gbw) ****
             **** DENSITY Prod_RR2Aa.scfp WAS UPDATED ****
             **** ENERGY FILE WAS UPDATED (Prod_RR2Aa.en.tmp) ****
             **** THE GBW FILE WAS UPDATED (Prod_RR2Aa.gbw) ****
             **** DENSITY Prod_RR2Aa.scfp WAS UPDATED ****
----------------
ORBITAL ENERGIES
----------------

  NO   OCC          E(Eh)            E(eV) 
   0   2.0000     -19.310815      -525.4740 
   1   2.0000     -19.302816      -525.2563 
   2   2.0000     -14.549209      -395.9041 
   3   2.0000     -14.526786      -395.2939 
   4   2.0000     -10.463626      -284.7297 
   5   2.0000     -10.457311      -284.5579 
   6   2.0000     -10.401801      -283.0474 
   7   2.0000     -10.393691      -282.8267 
   8   2.0000     -10.392293      -282.7887 
   9   2.0000     -10.364869      -282.0424 
  10   2.0000     -10.364142      -282.0226 
  11   2.0000     -10.362301      -281.9725 
  12   2.0000     -10.361382      -281.9475 
  13   2.0000     -10.354773      -281.7677 
  14   2.0000     -10.353679      -281.7379 
  15   2.0000     -10.352287      -281.7001 
  16   2.0000     -10.350239      -281.6443 
  17   2.0000     -10.349872      -281.6343 
  18   2.0000     -10.349663      -281.6286 
  19   2.0000     -10.349631      -281.6278 
  20   2.0000     -10.348869      -281.6070 
  21   2.0000     -10.348589      -281.5994 
  22   2.0000     -10.347469      -281.5689 
  23   2.0000     -10.346962      -281.5552 
  24   2.0000     -10.346750      -281.5494 
  25   2.0000     -10.346026      -281.5297 
  26   2.0000     -10.344329      -281.4835 
  27   2.0000     -10.327106      -281.0148 
  28   2.0000     -10.322559      -280.8911 
  29   2.0000     -10.321926      -280.8739 
  30   2.0000     -10.321839      -280.8715 
  31   2.0000     -10.321182      -280.8537 
  32   2.0000     -10.317498      -280.7534 
  33   2.0000      -1.191662       -32.4268 
  34   2.0000      -1.172430       -31.9035 
  35   2.0000      -1.086677       -29.5700 
  36   2.0000      -1.062968       -28.9248 
  37   2.0000      -0.997665       -27.1479 
  38   2.0000      -0.993010       -27.0212 
  39   2.0000      -0.987443       -26.8697 
  40   2.0000      -0.943758       -25.6810 
  41   2.0000      -0.933657       -25.4061 
  42   2.0000      -0.906252       -24.6604 
  43   2.0000      -0.887909       -24.1612 
  44   2.0000      -0.876624       -23.8541 
  45   2.0000      -0.874287       -23.7906 
  46   2.0000      -0.869976       -23.6732 
  47   2.0000      -0.863504       -23.4971 
  48   2.0000      -0.833491       -22.6805 
  49   2.0000      -0.810473       -22.0541 
  50   2.0000      -0.805588       -21.9212 
  51   2.0000      -0.800952       -21.7950 
  52   2.0000      -0.798408       -21.7258 
  53   2.0000      -0.765717       -20.8362 
  54   2.0000      -0.743697       -20.2370 
  55   2.0000      -0.735935       -20.0258 
  56   2.0000      -0.729040       -19.8382 
  57   2.0000      -0.727358       -19.7924 
  58   2.0000      -0.722870       -19.6703 
  59   2.0000      -0.710284       -19.3278 
  60   2.0000      -0.682094       -18.5607 
  61   2.0000      -0.675271       -18.3751 
  62   2.0000      -0.665933       -18.1210 
  63   2.0000      -0.650387       -17.6979 
  64   2.0000      -0.639053       -17.3895 
  65   2.0000      -0.624725       -16.9996 
  66   2.0000      -0.610210       -16.6047 
  67   2.0000      -0.595372       -16.2009 
  68   2.0000      -0.588588       -16.0163 
  69   2.0000      -0.587008       -15.9733 
  70   2.0000      -0.579413       -15.7666 
  71   2.0000      -0.574718       -15.6389 
  72   2.0000      -0.566820       -15.4240 
  73   2.0000      -0.564379       -15.3575 
  74   2.0000      -0.559855       -15.2344 
  75   2.0000      -0.557267       -15.1640 
  76   2.0000      -0.549543       -14.9538 
  77   2.0000      -0.546412       -14.8686 
  78   2.0000      -0.541625       -14.7384 
  79   2.0000      -0.539449       -14.6792 
  80   2.0000      -0.536646       -14.6029 
  81   2.0000      -0.530283       -14.4297 
  82   2.0000      -0.527857       -14.3637 
  83   2.0000      -0.524425       -14.2703 
  84   2.0000      -0.523784       -14.2529 
  85   2.0000      -0.516228       -14.0473 
  86   2.0000      -0.507010       -13.7964 
  87   2.0000      -0.504996       -13.7416 
  88   2.0000      -0.497895       -13.5484 
  89   2.0000      -0.492155       -13.3922 
  90   2.0000      -0.484351       -13.1799 
  91   2.0000      -0.482177       -13.1207 
  92   2.0000      -0.478847       -13.0301 
  93   2.0000      -0.473128       -12.8745 
  94   2.0000      -0.469897       -12.7865 
  95   2.0000      -0.466760       -12.7012 
  96   2.0000      -0.465947       -12.6791 
  97   2.0000      -0.459101       -12.4928 
  98   2.0000      -0.458980       -12.4895 
  99   2.0000      -0.455463       -12.3938 
 100   2.0000      -0.452252       -12.3064 
 101   2.0000      -0.449769       -12.2388 
 102   2.0000      -0.441975       -12.0267 
 103   2.0000      -0.439189       -11.9509 
 104   2.0000      -0.434504       -11.8235 
 105   2.0000      -0.431447       -11.7403 
 106   2.0000      -0.423404       -11.5214 
 107   2.0000      -0.422895       -11.5076 
 108   2.0000      -0.412571       -11.2266 
 109   2.0000      -0.390282       -10.6201 
 110   2.0000      -0.380267       -10.3476 
 111   2.0000      -0.368478       -10.0268 
 112   2.0000      -0.363787        -9.8992 
 113   2.0000      -0.356503        -9.7009 
 114   2.0000      -0.350710        -9.5433 
 115   2.0000      -0.347907        -9.4670 
 116   2.0000      -0.344905        -9.3853 
 117   2.0000      -0.337761        -9.1909 
 118   2.0000      -0.325120        -8.8470 
 119   0.0000       0.030430         0.8281 
 120   0.0000       0.047785         1.3003 
 121   0.0000       0.053463         1.4548 
 122   0.0000       0.058349         1.5878 
 123   0.0000       0.061287         1.6677 
 124   0.0000       0.061944         1.6856 
 125   0.0000       0.067999         1.8503 
 126   0.0000       0.071117         1.9352 
 127   0.0000       0.076123         2.0714 
 128   0.0000       0.079626         2.1667 
 129   0.0000       0.087888         2.3916 
 130   0.0000       0.089634         2.4391 
 131   0.0000       0.093882         2.5547 
 132   0.0000       0.095734         2.6051 
 133   0.0000       0.102185         2.7806 
 134   0.0000       0.104128         2.8335 
 135   0.0000       0.106731         2.9043 
 136   0.0000       0.108565         2.9542 
 137   0.0000       0.112291         3.0556 
 138   0.0000       0.114597         3.1183 
 139   0.0000       0.115447         3.1415 
 140   0.0000       0.119200         3.2436 
 141   0.0000       0.122770         3.3407 
 142   0.0000       0.126833         3.4513 
 143   0.0000       0.128411         3.4942 
 144   0.0000       0.131657         3.5826 
 145   0.0000       0.135797         3.6952 
 146   0.0000       0.135974         3.7000 
 147   0.0000       0.139012         3.7827 
 148   0.0000       0.143309         3.8996 
 149   0.0000       0.148383         4.0377 
 150   0.0000       0.151441         4.1209 
 151   0.0000       0.155309         4.2262 
 152   0.0000       0.160247         4.3605 
 153   0.0000       0.163248         4.4422 
 154   0.0000       0.165298         4.4980 
 155   0.0000       0.167211         4.5500 
 156   0.0000       0.173080         4.7098 
 157   0.0000       0.174845         4.7578 
 158   0.0000       0.177364         4.8263 
 159   0.0000       0.178484         4.8568 
 160   0.0000       0.181034         4.9262 
 161   0.0000       0.186171         5.0660 
 162   0.0000       0.186977         5.0879 
 163   0.0000       0.190094         5.1727 
 164   0.0000       0.197735         5.3806 
 165   0.0000       0.198097         5.3905 
 166   0.0000       0.199329         5.4240 
 167   0.0000       0.202047         5.4980 
 168   0.0000       0.207896         5.6571 
 169   0.0000       0.209234         5.6935 
 170   0.0000       0.210065         5.7162 
 171   0.0000       0.212675         5.7872 
 172   0.0000       0.216769         5.8986 
 173   0.0000       0.217151         5.9090 
 174   0.0000       0.219844         5.9823 
 175   0.0000       0.223042         6.0693 
 176   0.0000       0.224054         6.0968 
 177   0.0000       0.225276         6.1301 
 178   0.0000       0.231379         6.2962 
 179   0.0000       0.236762         6.4426 
 180   0.0000       0.237513         6.4630 
 181   0.0000       0.240155         6.5350 
 182   0.0000       0.244014         6.6400 
 183   0.0000       0.244999         6.6668 
 184   0.0000       0.247164         6.7257 
 185   0.0000       0.251258         6.8371 
 186   0.0000       0.253906         6.9091 
 187   0.0000       0.259313         7.0563 
 188   0.0000       0.261399         7.1130 
 189   0.0000       0.265853         7.2342 
 190   0.0000       0.267986         7.2923 
 191   0.0000       0.270188         7.3522 
 192   0.0000       0.271868         7.3979 
 193   0.0000       0.277357         7.5473 
 194   0.0000       0.280318         7.6278 
 195   0.0000       0.284223         7.7341 
 196   0.0000       0.286140         7.7863 
 197   0.0000       0.286482         7.7956 
 198   0.0000       0.290591         7.9074 
 199   0.0000       0.294461         8.0127 
 200   0.0000       0.297107         8.0847 
 201   0.0000       0.300160         8.1678 
 202   0.0000       0.304316         8.2809 
 203   0.0000       0.307365         8.3638 
 204   0.0000       0.308320         8.3898 
 205   0.0000       0.309915         8.4332 
 206   0.0000       0.312164         8.4944 
 207   0.0000       0.313714         8.5366 
 208   0.0000       0.318178         8.6581 
 209   0.0000       0.319320         8.6891 
 210   0.0000       0.321600         8.7512 
 211   0.0000       0.325079         8.8459 
 212   0.0000       0.326609         8.8875 
 213   0.0000       0.328920         8.9504 
 214   0.0000       0.329471         8.9654 
 215   0.0000       0.332817         9.0564 
 216   0.0000       0.334303         9.0969 
 217   0.0000       0.335198         9.1212 
 218   0.0000       0.336375         9.1532 
 219   0.0000       0.340578         9.2676 
 220   0.0000       0.342744         9.3265 
 221   0.0000       0.343702         9.3526 
 222   0.0000       0.344125         9.3641 
 223   0.0000       0.347245         9.4490 
 224   0.0000       0.349315         9.5053 
 225   0.0000       0.350967         9.5503 
 226   0.0000       0.352196         9.5837 
 227   0.0000       0.354029         9.6336 
 228   0.0000       0.355491         9.6734 
 229   0.0000       0.357498         9.7280 
 230   0.0000       0.359793         9.7905 
 231   0.0000       0.363181         9.8827 
 232   0.0000       0.365530         9.9466 
 233   0.0000       0.366203         9.9649 
 234   0.0000       0.368820        10.0361 
 235   0.0000       0.371289        10.1033 
 236   0.0000       0.372334        10.1317 
 237   0.0000       0.374525        10.1914 
 238   0.0000       0.377959        10.2848 
 239   0.0000       0.379988        10.3400 
 240   0.0000       0.382252        10.4016 
 241   0.0000       0.383210        10.4277 
 242   0.0000       0.383846        10.4450 
 243   0.0000       0.387416        10.5421 
 244   0.0000       0.388841        10.5809 
 245   0.0000       0.391024        10.6403 
 246   0.0000       0.393188        10.6992 
 247   0.0000       0.395617        10.7653 
 248   0.0000       0.398933        10.8555 
 249   0.0000       0.400566        10.9000 
 250   0.0000       0.402173        10.9437 
 251   0.0000       0.404121        10.9967 
 252   0.0000       0.406352        11.0574 
 253   0.0000       0.406681        11.0663 
 254   0.0000       0.408091        11.1047 
 255   0.0000       0.409571        11.1450 
 256   0.0000       0.410942        11.1823 
 257   0.0000       0.411960        11.2100 
 258   0.0000       0.415365        11.3027 
 259   0.0000       0.419104        11.4044 
 260   0.0000       0.421869        11.4796 
 261   0.0000       0.422682        11.5018 
 262   0.0000       0.424928        11.5629 
 263   0.0000       0.427452        11.6316 
 264   0.0000       0.428589        11.6625 
 265   0.0000       0.433505        11.7963 
 266   0.0000       0.433985        11.8093 
 267   0.0000       0.436173        11.8689 
 268   0.0000       0.439546        11.9607 
 269   0.0000       0.444564        12.0972 
 270   0.0000       0.444855        12.1051 
 271   0.0000       0.447822        12.1859 
 272   0.0000       0.448246        12.1974 
 273   0.0000       0.453745        12.3470 
 274   0.0000       0.455186        12.3862 
 275   0.0000       0.459336        12.4992 
 276   0.0000       0.460538        12.5319 
 277   0.0000       0.465992        12.6803 
 278   0.0000       0.468352        12.7445 
 279   0.0000       0.469428        12.7738 
 280   0.0000       0.472891        12.8680 
 281   0.0000       0.472927        12.8690 
 282   0.0000       0.474483        12.9113 
 283   0.0000       0.477855        13.0031 
 284   0.0000       0.479702        13.0534 
 285   0.0000       0.483776        13.1642 
 286   0.0000       0.485698        13.2165 
 287   0.0000       0.486382        13.2351 
 288   0.0000       0.489687        13.3251 
 289   0.0000       0.492838        13.4108 
 290   0.0000       0.494187        13.4475 
 291   0.0000       0.497507        13.5378 
 292   0.0000       0.499809        13.6005 
 293   0.0000       0.501849        13.6560 
 294   0.0000       0.505510        13.7556 
 295   0.0000       0.510816        13.9000 
 296   0.0000       0.512831        13.9549 
 297   0.0000       0.513475        13.9724 
 298   0.0000       0.517858        14.0916 
 299   0.0000       0.518196        14.1008 
 300   0.0000       0.523465        14.2442 
 301   0.0000       0.525207        14.2916 
 302   0.0000       0.530443        14.4341 
 303   0.0000       0.531046        14.4505 
 304   0.0000       0.535584        14.5740 
 305   0.0000       0.540515        14.7082 
 306   0.0000       0.541256        14.7283 
 307   0.0000       0.544016        14.8034 
 308   0.0000       0.546646        14.8750 
 309   0.0000       0.549083        14.9413 
 310   0.0000       0.552904        15.0453 
 311   0.0000       0.554415        15.0864 
 312   0.0000       0.559981        15.2379 
 313   0.0000       0.560980        15.2650 
 314   0.0000       0.567402        15.4398 
 315   0.0000       0.569752        15.5037 
 316   0.0000       0.574699        15.6383 
 317   0.0000       0.575928        15.6718 
 318   0.0000       0.578904        15.7528 
 319   0.0000       0.583903        15.8888 
 320   0.0000       0.585429        15.9303 
 321   0.0000       0.591034        16.0829 
 322   0.0000       0.591723        16.1016 
 323   0.0000       0.595053        16.1922 
 324   0.0000       0.598813        16.2945 
 325   0.0000       0.602532        16.3957 
 326   0.0000       0.605322        16.4717 
 327   0.0000       0.607815        16.5395 
 328   0.0000       0.609070        16.5736 
 329   0.0000       0.614824        16.7302 
 330   0.0000       0.615724        16.7547 
 331   0.0000       0.617251        16.7962 
 332   0.0000       0.621984        16.9251 
 333   0.0000       0.624737        17.0000 
 334   0.0000       0.626269        17.0416 
 335   0.0000       0.626811        17.0564 
 336   0.0000       0.633858        17.2482 
 337   0.0000       0.640431        17.4270 
 338   0.0000       0.645876        17.5752 
 339   0.0000       0.646484        17.5917 
 340   0.0000       0.648623        17.6499 
 341   0.0000       0.650258        17.6944 
 342   0.0000       0.652856        17.7651 
 343   0.0000       0.656931        17.8760 
 344   0.0000       0.661217        17.9926 
 345   0.0000       0.662865        18.0375 
 346   0.0000       0.663730        18.0610 
 347   0.0000       0.666224        18.1289 
 348   0.0000       0.676136        18.3986 
 349   0.0000       0.677170        18.4267 
 350   0.0000       0.678665        18.4674 
 351   0.0000       0.681668        18.5491 
 352   0.0000       0.684731        18.6325 
 353   0.0000       0.688041        18.7225 
 354   0.0000       0.691576        18.8187 
 355   0.0000       0.692104        18.8331 
 356   0.0000       0.694092        18.8872 
 357   0.0000       0.697224        18.9724 
 358   0.0000       0.699573        19.0364 
 359   0.0000       0.703385        19.1401 
 360   0.0000       0.705112        19.1871 
 361   0.0000       0.708248        19.2724 
 362   0.0000       0.710247        19.3268 
 363   0.0000       0.714824        19.4513 
 364   0.0000       0.717345        19.5200 
 365   0.0000       0.721017        19.6199 
 366   0.0000       0.722742        19.6668 
 367   0.0000       0.725937        19.7537 
 368   0.0000       0.728837        19.8327 
 369   0.0000       0.732509        19.9326 
 370   0.0000       0.733631        19.9631 
 371   0.0000       0.735596        20.0166 
 372   0.0000       0.740081        20.1386 
 373   0.0000       0.744105        20.2481 
 374   0.0000       0.748653        20.3719 
 375   0.0000       0.750307        20.4169 
 376   0.0000       0.752189        20.4681 
 377   0.0000       0.755678        20.5630 
 378   0.0000       0.761598        20.7241 
 379   0.0000       0.762285        20.7428 
 380   0.0000       0.767791        20.8927 
 381   0.0000       0.771174        20.9847 
 382   0.0000       0.771942        21.0056 
 383   0.0000       0.773595        21.0506 
 384   0.0000       0.777615        21.1600 
 385   0.0000       0.781632        21.2693 
 386   0.0000       0.782856        21.3026 
 387   0.0000       0.787038        21.4164 
 388   0.0000       0.789508        21.4836 
 389   0.0000       0.791138        21.5280 
 390   0.0000       0.792984        21.5782 
 391   0.0000       0.794769        21.6268 
 392   0.0000       0.796372        21.6704 
 393   0.0000       0.798858        21.7380 
 394   0.0000       0.801317        21.8049 
 395   0.0000       0.802970        21.8499 
 396   0.0000       0.806214        21.9382 
 397   0.0000       0.807936        21.9851 
 398   0.0000       0.811484        22.0816 
 399   0.0000       0.816448        22.2167 
 400   0.0000       0.818561        22.2742 
 401   0.0000       0.821412        22.3518 
 402   0.0000       0.821821        22.3629 
 403   0.0000       0.825095        22.4520 
 404   0.0000       0.825999        22.4766 
 405   0.0000       0.829236        22.5647 
 406   0.0000       0.832965        22.6661 
 407   0.0000       0.836262        22.7559 
 408   0.0000       0.836827        22.7712 
 409   0.0000       0.839932        22.8557 
 410   0.0000       0.842557        22.9271 
 411   0.0000       0.843677        22.9576 
 412   0.0000       0.847089        23.0505 
 413   0.0000       0.848203        23.0808 
 414   0.0000       0.851862        23.1804 
 415   0.0000       0.852983        23.2109 
 416   0.0000       0.855234        23.2721 
 417   0.0000       0.859721        23.3942 
 418   0.0000       0.863903        23.5080 
 419   0.0000       0.865040        23.5389 
 420   0.0000       0.865967        23.5642 
 421   0.0000       0.869867        23.6703 
 422   0.0000       0.872666        23.7465 
 423   0.0000       0.873931        23.7809 
 424   0.0000       0.879294        23.9268 
 425   0.0000       0.880475        23.9589 
 426   0.0000       0.882880        24.0244 
 427   0.0000       0.884332        24.0639 
 428   0.0000       0.886606        24.1258 
 429   0.0000       0.888378        24.1740 
 430   0.0000       0.888947        24.1895 
 431   0.0000       0.890354        24.2278 
 432   0.0000       0.895662        24.3722 
 433   0.0000       0.897814        24.4308 
 434   0.0000       0.902157        24.5489 
 435   0.0000       0.905700        24.6454 
 436   0.0000       0.906183        24.6585 
 437   0.0000       0.909337        24.7443 
 438   0.0000       0.910649        24.7800 
 439   0.0000       0.911409        24.8007 
 440   0.0000       0.915090        24.9009 
 441   0.0000       0.917207        24.9585 
 442   0.0000       0.921600        25.0780 
 443   0.0000       0.923776        25.1372 
 444   0.0000       0.924781        25.1646 
 445   0.0000       0.927692        25.2438 
 446   0.0000       0.930568        25.3220 
 447   0.0000       0.933427        25.3998 
 448   0.0000       0.935527        25.4570 
 449   0.0000       0.936297        25.4779 
 450   0.0000       0.940456        25.5911 
 451   0.0000       0.943558        25.6755 
 452   0.0000       0.946039        25.7430 
 453   0.0000       0.947195        25.7745 
 454   0.0000       0.949798        25.8453 
 455   0.0000       0.953173        25.9372 
 456   0.0000       0.953991        25.9594 
 457   0.0000       0.958790        26.0900 
 458   0.0000       0.961106        26.1530 
 459   0.0000       0.963128        26.2080 
 460   0.0000       0.964580        26.2476 
 461   0.0000       0.967264        26.3206 
 462   0.0000       0.969037        26.3688 
 463   0.0000       0.970575        26.4107 
 464   0.0000       0.974365        26.5138 
 465   0.0000       0.975875        26.5549 
 466   0.0000       0.978212        26.6185 
 467   0.0000       0.979946        26.6657 
 468   0.0000       0.981884        26.7184 
 469   0.0000       0.984102        26.7788 
 470   0.0000       0.987047        26.8589 
 471   0.0000       0.989766        26.9329 
 472   0.0000       0.990955        26.9653 
 473   0.0000       0.993235        27.0273 
 474   0.0000       0.995682        27.0939 
 475   0.0000       0.999258        27.1912 
 476   0.0000       1.001226        27.2447 
 477   0.0000       1.002730        27.2857 
 478   0.0000       1.005411        27.3586 
 479   0.0000       1.010276        27.4910 
 480   0.0000       1.011459        27.5232 
 481   0.0000       1.012594        27.5541 
 482   0.0000       1.013836        27.5879 
 483   0.0000       1.018306        27.7095 
 484   0.0000       1.020227        27.7618 
 485   0.0000       1.021271        27.7902 
 486   0.0000       1.022405        27.8210 
 487   0.0000       1.024630        27.8816 
 488   0.0000       1.027588        27.9621 
 489   0.0000       1.029106        28.0034 
 490   0.0000       1.029395        28.0113 
 491   0.0000       1.033685        28.1280 
 492   0.0000       1.041045        28.3283 
 493   0.0000       1.042050        28.3556 
 494   0.0000       1.045574        28.4515 
 495   0.0000       1.047439        28.5023 
 496   0.0000       1.049689        28.5635 
 497   0.0000       1.053211        28.6593 
 498   0.0000       1.054378        28.6911 
 499   0.0000       1.057496        28.7759 
 500   0.0000       1.058095        28.7922 
 501   0.0000       1.060557        28.8592 
 502   0.0000       1.061700        28.8903 
 503   0.0000       1.065206        28.9857 
 504   0.0000       1.066596        29.0235 
 505   0.0000       1.072574        29.1862 
 506   0.0000       1.076417        29.2908 
 507   0.0000       1.078325        29.3427 
 508   0.0000       1.078969        29.3602 
 509   0.0000       1.079941        29.3867 
 510   0.0000       1.083469        29.4827 
 511   0.0000       1.087543        29.5935 
 512   0.0000       1.090402        29.6714 
 513   0.0000       1.094030        29.7701 
 514   0.0000       1.097901        29.8754 
 515   0.0000       1.100273        29.9399 
 516   0.0000       1.101385        29.9702 
 517   0.0000       1.103401        30.0251 
 518   0.0000       1.107458        30.1355 
 519   0.0000       1.109084        30.1797 
 520   0.0000       1.111121        30.2352 
 521   0.0000       1.115426        30.3523 
 522   0.0000       1.120248        30.4835 
 523   0.0000       1.123235        30.5648 
 524   0.0000       1.124262        30.5927 
 525   0.0000       1.130052        30.7503 
 526   0.0000       1.133393        30.8412 
 527   0.0000       1.134015        30.8581 
 528   0.0000       1.135590        30.9010 
 529   0.0000       1.139337        31.0029 
 530   0.0000       1.142516        31.0894 
 531   0.0000       1.144713        31.1492 
 532   0.0000       1.146002        31.1843 
 533   0.0000       1.151215        31.3261 
 534   0.0000       1.153080        31.3769 
 535   0.0000       1.155120        31.4324 
 536   0.0000       1.159156        31.5422 
 537   0.0000       1.160178        31.5701 
 538   0.0000       1.161251        31.5992 
 539   0.0000       1.164587        31.6900 
 540   0.0000       1.166142        31.7323 
 541   0.0000       1.169767        31.8310 
 542   0.0000       1.176384        32.0110 
 543   0.0000       1.177990        32.0547 
 544   0.0000       1.180240        32.1159 
 545   0.0000       1.183568        32.2065 
 546   0.0000       1.188068        32.3290 
 547   0.0000       1.188881        32.3511 
 548   0.0000       1.192098        32.4386 
 549   0.0000       1.196734        32.5648 
 550   0.0000       1.199216        32.6323 
 551   0.0000       1.203959        32.7614 
 552   0.0000       1.205526        32.8040 
 553   0.0000       1.207326        32.8530 
 554   0.0000       1.214290        33.0425 
 555   0.0000       1.217152        33.1204 
 556   0.0000       1.217945        33.1420 
 557   0.0000       1.220193        33.2031 
 558   0.0000       1.222396        33.2631 
 559   0.0000       1.224164        33.3112 
 560   0.0000       1.226460        33.3737 
 561   0.0000       1.232132        33.5280 
 562   0.0000       1.234551        33.5939 
 563   0.0000       1.236960        33.6594 
 564   0.0000       1.240466        33.7548 
 565   0.0000       1.243418        33.8351 
 566   0.0000       1.244969        33.8773 
 567   0.0000       1.248630        33.9769 
 568   0.0000       1.250005        34.0144 
 569   0.0000       1.256640        34.1949 
 570   0.0000       1.257742        34.2249 
 571   0.0000       1.261488        34.3268 
 572   0.0000       1.268216        34.5099 
 573   0.0000       1.270821        34.5808 
 574   0.0000       1.271482        34.5988 
 575   0.0000       1.274517        34.6814 
 576   0.0000       1.276599        34.7380 
 577   0.0000       1.282561        34.9003 
 578   0.0000       1.284393        34.9501 
 579   0.0000       1.286311        35.0023 
 580   0.0000       1.290608        35.1192 
 581   0.0000       1.292558        35.1723 
 582   0.0000       1.293659        35.2023 
 583   0.0000       1.302514        35.4432 
 584   0.0000       1.305838        35.5337 
 585   0.0000       1.306756        35.5587 
 586   0.0000       1.310909        35.6716 
 587   0.0000       1.311281        35.6818 
 588   0.0000       1.311591        35.6902 
 589   0.0000       1.315979        35.8096 
 590   0.0000       1.321294        35.9542 
 591   0.0000       1.327699        36.1285 
 592   0.0000       1.330157        36.1954 
 593   0.0000       1.333476        36.2857 
 594   0.0000       1.335484        36.3404 
 595   0.0000       1.340650        36.4810 
 596   0.0000       1.344308        36.5805 
 597   0.0000       1.345986        36.6261 
 598   0.0000       1.348200        36.6864 
 599   0.0000       1.350305        36.7437 
 600   0.0000       1.354503        36.8579 
 601   0.0000       1.358099        36.9557 
 602   0.0000       1.358815        36.9752 
 603   0.0000       1.361943        37.0604 
 604   0.0000       1.368023        37.2258 
 605   0.0000       1.371706        37.3260 
 606   0.0000       1.372947        37.3598 
 607   0.0000       1.374964        37.4147 
 608   0.0000       1.375364        37.4256 
 609   0.0000       1.380998        37.5789 
 610   0.0000       1.382357        37.6158 
 611   0.0000       1.386943        37.7406 
 612   0.0000       1.390321        37.8326 
 613   0.0000       1.392251        37.8851 
 614   0.0000       1.395628        37.9770 
 615   0.0000       1.403087        38.1799 
 616   0.0000       1.403988        38.2045 
 617   0.0000       1.409006        38.3410 
 618   0.0000       1.410645        38.3856 
 619   0.0000       1.416324        38.5401 
 620   0.0000       1.417892        38.5828 
 621   0.0000       1.423870        38.7455 
 622   0.0000       1.429147        38.8891 
 623   0.0000       1.429706        38.9043 
 624   0.0000       1.430948        38.9381 
 625   0.0000       1.437964        39.1290 
 626   0.0000       1.438541        39.1447 
 627   0.0000       1.444648        39.3109 
 628   0.0000       1.448314        39.4106 
 629   0.0000       1.449560        39.4445 
 630   0.0000       1.453677        39.5566 
 631   0.0000       1.457353        39.6566 
 632   0.0000       1.461379        39.7661 
 633   0.0000       1.462787        39.8045 
 634   0.0000       1.468642        39.9638 
 635   0.0000       1.471702        40.0471 
 636   0.0000       1.477856        40.2145 
 637   0.0000       1.480823        40.2953 
 638   0.0000       1.487595        40.4795 
 639   0.0000       1.491987        40.5990 
 640   0.0000       1.494762        40.6745 
 641   0.0000       1.496671        40.7265 
 642   0.0000       1.499408        40.8010 
 643   0.0000       1.502810        40.8935 
 644   0.0000       1.507142        41.0114 
 645   0.0000       1.509844        41.0849 
 646   0.0000       1.513561        41.1861 
 647   0.0000       1.518177        41.3117 
 648   0.0000       1.521577        41.4042 
 649   0.0000       1.523863        41.4664 
 650   0.0000       1.528848        41.6021 
 651   0.0000       1.533056        41.7166 
 652   0.0000       1.534095        41.7448 
 653   0.0000       1.538724        41.8708 
 654   0.0000       1.540965        41.9318 
 655   0.0000       1.544008        42.0146 
 656   0.0000       1.548724        42.1429 
 657   0.0000       1.553183        42.2643 
 658   0.0000       1.554071        42.2884 
 659   0.0000       1.558916        42.4203 
 660   0.0000       1.561120        42.4802 
 661   0.0000       1.566288        42.6209 
 662   0.0000       1.571823        42.7715 
 663   0.0000       1.572974        42.8028 
 664   0.0000       1.577838        42.9352 
 665   0.0000       1.578684        42.9582 
 666   0.0000       1.583281        43.0833 
 667   0.0000       1.590967        43.2924 
 668   0.0000       1.594049        43.3763 
 669   0.0000       1.600102        43.5410 
 670   0.0000       1.600578        43.5540 
 671   0.0000       1.603795        43.6415 
 672   0.0000       1.609038        43.7842 
 673   0.0000       1.611634        43.8548 
 674   0.0000       1.614627        43.9362 
 675   0.0000       1.618219        44.0340 
 676   0.0000       1.620578        44.0982 
 677   0.0000       1.624819        44.2136 
 678   0.0000       1.627525        44.2872 
 679   0.0000       1.631047        44.3830 
 680   0.0000       1.637679        44.5635 
 681   0.0000       1.637928        44.5703 
 682   0.0000       1.640094        44.6292 
 683   0.0000       1.642018        44.6816 
 684   0.0000       1.648495        44.8578 
 685   0.0000       1.652357        44.9629 
 686   0.0000       1.654070        45.0095 
 687   0.0000       1.658311        45.1249 
 688   0.0000       1.659454        45.1560 
 689   0.0000       1.662639        45.2427 
 690   0.0000       1.669285        45.4236 
 691   0.0000       1.670635        45.4603 
 692   0.0000       1.675643        45.5966 
 693   0.0000       1.679486        45.7011 
 694   0.0000       1.681620        45.7592 
 695   0.0000       1.686996        45.9055 
 696   0.0000       1.689992        45.9870 
 697   0.0000       1.699318        46.2408 
 698   0.0000       1.699850        46.2553 
 699   0.0000       1.703125        46.3444 
 700   0.0000       1.708415        46.4883 
 701   0.0000       1.714674        46.6587 
 702   0.0000       1.722934        46.8834 
 703   0.0000       1.724930        46.9377 
 704   0.0000       1.727567        47.0095 
 705   0.0000       1.731132        47.1065 
 706   0.0000       1.734673        47.2028 
 707   0.0000       1.735848        47.2348 
 708   0.0000       1.741021        47.3756 
 709   0.0000       1.743789        47.4509 
 710   0.0000       1.748625        47.5825 
 711   0.0000       1.752520        47.6885 
 712   0.0000       1.756052        47.7846 
 713   0.0000       1.757728        47.8302 
 714   0.0000       1.761699        47.9383 
 715   0.0000       1.766447        48.0675 
 716   0.0000       1.769328        48.1459 
 717   0.0000       1.772786        48.2400 
 718   0.0000       1.775313        48.3087 
 719   0.0000       1.782171        48.4953 
 720   0.0000       1.785591        48.5884 
 721   0.0000       1.787720        48.6463 
 722   0.0000       1.793207        48.7957 
 723   0.0000       1.797226        48.9050 
 724   0.0000       1.803038        49.0632 
 725   0.0000       1.803992        49.0891 
 726   0.0000       1.805091        49.1190 
 727   0.0000       1.808567        49.2136 
 728   0.0000       1.811981        49.3065 
 729   0.0000       1.818726        49.4901 
 730   0.0000       1.820561        49.5400 
 731   0.0000       1.824875        49.6574 
 732   0.0000       1.829802        49.7915 
 733   0.0000       1.832270        49.8586 
 734   0.0000       1.837566        50.0027 
 735   0.0000       1.840070        50.0709 
 736   0.0000       1.844127        50.1812 
 737   0.0000       1.846206        50.2378 
 738   0.0000       1.848801        50.3084 
 739   0.0000       1.855002        50.4772 
 740   0.0000       1.857207        50.5372 
 741   0.0000       1.859765        50.6068 
 742   0.0000       1.865581        50.7651 
 743   0.0000       1.868098        50.8335 
 744   0.0000       1.869663        50.8761 
 745   0.0000       1.872178        50.9446 
 746   0.0000       1.878240        51.1095 
 747   0.0000       1.878992        51.1300 
 748   0.0000       1.883975        51.2656 
 749   0.0000       1.888689        51.3938 
 750   0.0000       1.891561        51.4720 
 751   0.0000       1.895165        51.5701 
 752   0.0000       1.896346        51.6022 
 753   0.0000       1.904297        51.8186 
 754   0.0000       1.905496        51.8512 
 755   0.0000       1.910695        51.9927 
 756   0.0000       1.914450        52.0948 
 757   0.0000       1.916768        52.1579 
 758   0.0000       1.918825        52.2139 
 759   0.0000       1.926529        52.4235 
 760   0.0000       1.927976        52.4629 
 761   0.0000       1.930545        52.5328 
 762   0.0000       1.934418        52.6382 
 763   0.0000       1.936099        52.6839 
 764   0.0000       1.938996        52.7628 
 765   0.0000       1.942142        52.8484 
 766   0.0000       1.943994        52.8988 
 767   0.0000       1.949348        53.0445 
 768   0.0000       1.950761        53.0829 
 769   0.0000       1.953580        53.1596 
 770   0.0000       1.956667        53.2436 
 771   0.0000       1.962140        53.3925 
 772   0.0000       1.965428        53.4820 
 773   0.0000       1.968523        53.5662 
 774   0.0000       1.973836        53.7108 
 775   0.0000       1.974895        53.7396 
 776   0.0000       1.976114        53.7728 
 777   0.0000       1.981254        53.9127 
 778   0.0000       1.982979        53.9596 
 779   0.0000       1.984661        54.0054 
 780   0.0000       1.987359        54.0788 
 781   0.0000       1.991769        54.1988 
 782   0.0000       1.994846        54.2825 
 783   0.0000       1.999329        54.4045 
 784   0.0000       2.002848        54.5003 
 785   0.0000       2.004110        54.5346 
 786   0.0000       2.006401        54.5969 
 787   0.0000       2.012036        54.7503 
 788   0.0000       2.013391        54.7872 
 789   0.0000       2.017361        54.8952 
 790   0.0000       2.021924        55.0194 
 791   0.0000       2.022915        55.0463 
 792   0.0000       2.023573        55.0642 
 793   0.0000       2.028028        55.1854 
 794   0.0000       2.030779        55.2603 
 795   0.0000       2.035230        55.3814 
 796   0.0000       2.039033        55.4849 
 797   0.0000       2.040653        55.5290 
 798   0.0000       2.045736        55.6673 
 799   0.0000       2.049292        55.7641 
 800   0.0000       2.053192        55.8702 
 801   0.0000       2.055885        55.9435 
 802   0.0000       2.058868        56.0247 
 803   0.0000       2.061373        56.0928 
 804   0.0000       2.063940        56.1627 
 805   0.0000       2.066497        56.2322 
 806   0.0000       2.069752        56.3208 
 807   0.0000       2.071184        56.3598 
 808   0.0000       2.072460        56.3945 
 809   0.0000       2.076721        56.5105 
 810   0.0000       2.078755        56.5658 
 811   0.0000       2.079183        56.5774 
 812   0.0000       2.082255        56.6610 
 813   0.0000       2.087679        56.8086 
 814   0.0000       2.090169        56.8764 
 815   0.0000       2.092578        56.9419 
 816   0.0000       2.094075        56.9827 
 817   0.0000       2.098763        57.1102 
 818   0.0000       2.103064        57.2273 
 819   0.0000       2.104989        57.2797 
 820   0.0000       2.112165        57.4749 
 821   0.0000       2.112847        57.4935 
 822   0.0000       2.116348        57.5888 
 823   0.0000       2.117743        57.6267 
 824   0.0000       2.119249        57.6677 
 825   0.0000       2.121274        57.7228 
 826   0.0000       2.125981        57.8509 
 827   0.0000       2.126437        57.8633 
 828   0.0000       2.129940        57.9586 
 829   0.0000       2.135577        58.1120 
 830   0.0000       2.139497        58.2187 
 831   0.0000       2.142060        58.2884 
 832   0.0000       2.144328        58.3501 
 833   0.0000       2.144606        58.3577 
 834   0.0000       2.149671        58.4955 
 835   0.0000       2.152812        58.5810 
 836   0.0000       2.154099        58.6160 
 837   0.0000       2.156328        58.6767 
 838   0.0000       2.157873        58.7187 
 839   0.0000       2.162242        58.8376 
 840   0.0000       2.166283        58.9476 
 841   0.0000       2.167092        58.9696 
 842   0.0000       2.169154        59.0257 
 843   0.0000       2.176222        59.2180 
 844   0.0000       2.177491        59.2525 
 845   0.0000       2.182048        59.3766 
 846   0.0000       2.185321        59.4656 
 847   0.0000       2.186184        59.4891 
 848   0.0000       2.189123        59.5691 
 849   0.0000       2.193195        59.6799 
 850   0.0000       2.196992        59.7832 
 851   0.0000       2.198656        59.8285 
 852   0.0000       2.202682        59.9380 
 853   0.0000       2.204773        59.9949 
 854   0.0000       2.205379        60.0114 
 855   0.0000       2.207738        60.0756 
 856   0.0000       2.209092        60.1125 
 857   0.0000       2.212293        60.1996 
 858   0.0000       2.213247        60.2255 
 859   0.0000       2.218529        60.3692 
 860   0.0000       2.220595        60.4255 
 861   0.0000       2.223689        60.5097 
 862   0.0000       2.226044        60.5737 
 863   0.0000       2.231097        60.7112 
 864   0.0000       2.231640        60.7260 
 865   0.0000       2.233355        60.7727 
 866   0.0000       2.235123        60.8208 
 867   0.0000       2.240921        60.9786 
 868   0.0000       2.241590        60.9968 
 869   0.0000       2.246781        61.1380 
 870   0.0000       2.251918        61.2778 
 871   0.0000       2.252328        61.2890 
 872   0.0000       2.253773        61.3283 
 873   0.0000       2.256289        61.3967 
 874   0.0000       2.258974        61.4698 
 875   0.0000       2.262072        61.5541 
 876   0.0000       2.265149        61.6378 
 877   0.0000       2.266961        61.6872 
 878   0.0000       2.269452        61.7549 
 879   0.0000       2.272824        61.8467 
 880   0.0000       2.276809        61.9551 
 881   0.0000       2.278584        62.0034 
 882   0.0000       2.281432        62.0809 
 883   0.0000       2.283592        62.1397 
 884   0.0000       2.286426        62.2168 
 885   0.0000       2.288509        62.2735 
 886   0.0000       2.289728        62.3067 
 887   0.0000       2.291485        62.3545 
 888   0.0000       2.294507        62.4367 
 889   0.0000       2.299201        62.5645 
 890   0.0000       2.302143        62.6445 
 891   0.0000       2.304666        62.7131 
 892   0.0000       2.305984        62.7490 
 893   0.0000       2.308521        62.8181 
 894   0.0000       2.310521        62.8725 
 895   0.0000       2.315727        63.0141 
 896   0.0000       2.316338        63.0308 
 897   0.0000       2.318867        63.0996 
 898   0.0000       2.319980        63.1299 
 899   0.0000       2.324591        63.2553 
 900   0.0000       2.328980        63.3748 
 901   0.0000       2.330391        63.4132 
 902   0.0000       2.332082        63.4592 
 903   0.0000       2.335704        63.5577 
 904   0.0000       2.337182        63.5980 
 905   0.0000       2.339133        63.6511 
 906   0.0000       2.342279        63.7367 
 907   0.0000       2.345181        63.8156 
 908   0.0000       2.347373        63.8753 
 909   0.0000       2.348446        63.9045 
 910   0.0000       2.354727        64.0754 
 911   0.0000       2.354808        64.0776 
 912   0.0000       2.356835        64.1328 
 913   0.0000       2.361249        64.2529 
 914   0.0000       2.361536        64.2606 
 915   0.0000       2.365738        64.3750 
 916   0.0000       2.369041        64.4649 
 917   0.0000       2.371104        64.5210 
 918   0.0000       2.373985        64.5994 
 919   0.0000       2.377663        64.6995 
 920   0.0000       2.377973        64.7079 
 921   0.0000       2.382585        64.8334 
 922   0.0000       2.387821        64.9759 
 923   0.0000       2.391527        65.0768 
 924   0.0000       2.392601        65.1060 
 925   0.0000       2.397948        65.2515 
 926   0.0000       2.400792        65.3289 
 927   0.0000       2.405102        65.4461 
 928   0.0000       2.407481        65.5109 
 929   0.0000       2.413574        65.6767 
 930   0.0000       2.414408        65.6994 
 931   0.0000       2.416249        65.7495 
 932   0.0000       2.420698        65.8705 
 933   0.0000       2.422824        65.9284 
 934   0.0000       2.426478        66.0278 
 935   0.0000       2.429233        66.1028 
 936   0.0000       2.434141        66.2363 
 937   0.0000       2.436409        66.2981 
 938   0.0000       2.440358        66.4055 
 939   0.0000       2.441528        66.4374 
 940   0.0000       2.446016        66.5595 
 941   0.0000       2.448650        66.6311 
 942   0.0000       2.450977        66.6945 
 943   0.0000       2.452892        66.7466 
 944   0.0000       2.455037        66.8050 
 945   0.0000       2.458529        66.9000 
 946   0.0000       2.462904        67.0190 
 947   0.0000       2.466505        67.1170 
 948   0.0000       2.469025        67.1856 
 949   0.0000       2.469767        67.2058 
 950   0.0000       2.472352        67.2761 
 951   0.0000       2.473183        67.2987 
 952   0.0000       2.481874        67.5352 
 953   0.0000       2.482678        67.5571 
 954   0.0000       2.487035        67.6757 
 955   0.0000       2.489424        67.7407 
 956   0.0000       2.490815        67.7785 
 957   0.0000       2.491844        67.8065 
 958   0.0000       2.495443        67.9045 
 959   0.0000       2.500420        68.0399 
 960   0.0000       2.503736        68.1301 
 961   0.0000       2.505933        68.1899 
 962   0.0000       2.507484        68.2321 
 963   0.0000       2.507880        68.2429 
 964   0.0000       2.511852        68.3510 
 965   0.0000       2.512915        68.3799 
 966   0.0000       2.514255        68.4164 
 967   0.0000       2.522671        68.6454 
 968   0.0000       2.524273        68.6890 
 969   0.0000       2.529508        68.8314 
 970   0.0000       2.531148        68.8761 
 971   0.0000       2.532963        68.9254 
 972   0.0000       2.533771        68.9474 
 973   0.0000       2.535184        68.9859 
 974   0.0000       2.537992        69.0623 
 975   0.0000       2.541537        69.1587 
 976   0.0000       2.543585        69.2145 
 977   0.0000       2.549210        69.3675 
 978   0.0000       2.551125        69.4196 
 979   0.0000       2.554351        69.5074 
 980   0.0000       2.557306        69.5878 
 981   0.0000       2.561983        69.7151 
 982   0.0000       2.563338        69.7520 
 983   0.0000       2.566223        69.8305 
 984   0.0000       2.570371        69.9433 
 985   0.0000       2.571483        69.9736 
 986   0.0000       2.576134        70.1002 
 987   0.0000       2.579010        70.1784 
 988   0.0000       2.580065        70.2071 
 989   0.0000       2.584940        70.3398 
 990   0.0000       2.586399        70.3795 
 991   0.0000       2.591372        70.5148 
 992   0.0000       2.593848        70.5822 
 993   0.0000       2.596586        70.6567 
 994   0.0000       2.599471        70.7352 
 995   0.0000       2.604187        70.8635 
 996   0.0000       2.605529        70.9000 
 997   0.0000       2.607135        70.9437 
 998   0.0000       2.608051        70.9687 
 999   0.0000       2.613373        71.1135 
 1000   0.0000       2.617044        71.2134 
 1001   0.0000       2.620440        71.3058 
 1002   0.0000       2.622379        71.3586 
 1003   0.0000       2.627473        71.4972 
 1004   0.0000       2.629207        71.5444 
 1005   0.0000       2.632370        71.6304 
 1006   0.0000       2.632815        71.6425 
 1007   0.0000       2.637811        71.7785 
 1008   0.0000       2.638144        71.7876 
 1009   0.0000       2.640530        71.8525 
 1010   0.0000       2.644666        71.9650 
 1011   0.0000       2.648571        72.0713 
 1012   0.0000       2.651692        72.1562 
 1013   0.0000       2.653647        72.2094 
 1014   0.0000       2.656608        72.2900 
 1015   0.0000       2.660402        72.3932 
 1016   0.0000       2.666074        72.5476 
 1017   0.0000       2.669225        72.6333 
 1018   0.0000       2.669916        72.6521 
 1019   0.0000       2.672489        72.7221 
 1020   0.0000       2.674527        72.7776 
 1021   0.0000       2.679848        72.9224 
 1022   0.0000       2.683294        73.0161 
 1023   0.0000       2.685359        73.0723 
 1024   0.0000       2.687521        73.1312 
 1025   0.0000       2.688227        73.1504 
 1026   0.0000       2.692985        73.2799 
 1027   0.0000       2.696033        73.3628 
 1028   0.0000       2.698966        73.4426 
 1029   0.0000       2.702125        73.5285 
 1030   0.0000       2.703919        73.5774 
 1031   0.0000       2.706438        73.6459 
 1032   0.0000       2.707594        73.6774 
 1033   0.0000       2.710323        73.7516 
 1034   0.0000       2.713670        73.8427 
 1035   0.0000       2.717444        73.9454 
 1036   0.0000       2.721003        74.0422 
 1037   0.0000       2.721491        74.0555 
 1038   0.0000       2.726280        74.1859 
 1039   0.0000       2.728970        74.2591 
 1040   0.0000       2.730711        74.3064 
 1041   0.0000       2.733618        74.3855 
 1042   0.0000       2.735273        74.4306 
 1043   0.0000       2.740128        74.5627 
 1044   0.0000       2.742341        74.6229 
 1045   0.0000       2.743813        74.6630 
 1046   0.0000       2.748627        74.7939 
 1047   0.0000       2.750150        74.8354 
 1048   0.0000       2.753207        74.9186 
 1049   0.0000       2.756235        75.0010 
 1050   0.0000       2.757540        75.0365 
 1051   0.0000       2.761045        75.1319 
 1052   0.0000       2.762128        75.1613 
 1053   0.0000       2.766797        75.2884 
 1054   0.0000       2.768613        75.3378 
 1055   0.0000       2.773149        75.4612 
 1056   0.0000       2.777799        75.5877 
 1057   0.0000       2.779429        75.6321 
 1058   0.0000       2.784777        75.7776 
 1059   0.0000       2.786839        75.8337 
 1060   0.0000       2.788105        75.8682 
 1061   0.0000       2.792892        75.9985 
 1062   0.0000       2.794281        76.0362 
 1063   0.0000       2.798168        76.1420 
 1064   0.0000       2.800437        76.2038 
 1065   0.0000       2.806212        76.3609 
 1066   0.0000       2.810455        76.4764 
 1067   0.0000       2.812305        76.5267 
 1068   0.0000       2.812379        76.5287 
 1069   0.0000       2.814488        76.5861 
 1070   0.0000       2.817816        76.6767 
 1071   0.0000       2.820877        76.7600 
 1072   0.0000       2.826391        76.9100 
 1073   0.0000       2.829708        77.0003 
 1074   0.0000       2.831217        77.0413 
 1075   0.0000       2.834141        77.1209 
 1076   0.0000       2.836089        77.1739 
 1077   0.0000       2.838603        77.2423 
 1078   0.0000       2.839864        77.2766 
 1079   0.0000       2.843021        77.3625 
 1080   0.0000       2.847691        77.4896 
 1081   0.0000       2.850256        77.5594 
 1082   0.0000       2.852825        77.6293 
 1083   0.0000       2.856814        77.7379 
 1084   0.0000       2.858195        77.7754 
 1085   0.0000       2.860457        77.8370 
 1086   0.0000       2.862207        77.8846 
 1087   0.0000       2.864593        77.9495 
 1088   0.0000       2.866995        78.0149 
 1089   0.0000       2.872266        78.1583 
 1090   0.0000       2.874430        78.2172 
 1091   0.0000       2.876396        78.2707 
 1092   0.0000       2.877642        78.3046 
 1093   0.0000       2.883728        78.4702 
 1094   0.0000       2.884888        78.5018 
 1095   0.0000       2.888020        78.5870 
 1096   0.0000       2.891724        78.6878 
 1097   0.0000       2.895650        78.7947 
 1098   0.0000       2.900236        78.9194 
 1099   0.0000       2.902636        78.9847 
 1100   0.0000       2.905729        79.0689 
 1101   0.0000       2.906902        79.1008 
 1102   0.0000       2.908940        79.1563 
 1103   0.0000       2.912005        79.2397 
 1104   0.0000       2.914912        79.3188 
 1105   0.0000       2.916811        79.3705 
 1106   0.0000       2.921188        79.4896 
 1107   0.0000       2.923723        79.5585 
 1108   0.0000       2.929548        79.7171 
 1109   0.0000       2.930176        79.7341 
 1110   0.0000       2.932689        79.8025 
 1111   0.0000       2.935827        79.8879 
 1112   0.0000       2.936460        79.9051 
 1113   0.0000       2.940665        80.0196 
 1114   0.0000       2.944868        80.1339 
 1115   0.0000       2.948105        80.2220 
 1116   0.0000       2.952378        80.3383 
 1117   0.0000       2.954305        80.3907 
 1118   0.0000       2.957984        80.4908 
 1119   0.0000       2.961622        80.5898 
 1120   0.0000       2.962703        80.6193 
 1121   0.0000       2.966050        80.7103 
 1122   0.0000       2.966927        80.7342 
 1123   0.0000       2.969353        80.8002 
 1124   0.0000       2.972597        80.8885 
 1125   0.0000       2.975550        80.9688 
 1126   0.0000       2.977986        81.0351 
 1127   0.0000       2.980065        81.0917 
 1128   0.0000       2.983856        81.1948 
 1129   0.0000       2.989263        81.3420 
 1130   0.0000       2.992099        81.4192 
 1131   0.0000       2.993025        81.4444 
 1132   0.0000       2.995862        81.5215 
 1133   0.0000       2.998786        81.6011 
 1134   0.0000       3.001695        81.6803 
 1135   0.0000       3.006672        81.8157 
 1136   0.0000       3.008175        81.8566 
 1137   0.0000       3.015713        82.0617 
 1138   0.0000       3.018027        82.1247 
 1139   0.0000       3.021237        82.2120 
 1140   0.0000       3.022414        82.2441 
 1141   0.0000       3.024374        82.2974 
 1142   0.0000       3.024979        82.3139 
 1143   0.0000       3.031186        82.4828 
 1144   0.0000       3.035520        82.6007 
 1145   0.0000       3.036332        82.6228 
 1146   0.0000       3.040785        82.7440 
 1147   0.0000       3.043556        82.8194 
 1148   0.0000       3.044497        82.8450 
 1149   0.0000       3.046908        82.9106 
 1150   0.0000       3.054874        83.1274 
 1151   0.0000       3.058267        83.2197 
 1152   0.0000       3.059772        83.2606 
 1153   0.0000       3.064434        83.3875 
 1154   0.0000       3.066270        83.4375 
 1155   0.0000       3.069328        83.5207 
 1156   0.0000       3.075993        83.7020 
 1157   0.0000       3.078371        83.7667 
 1158   0.0000       3.081405        83.8493 
 1159   0.0000       3.084127        83.9234 
 1160   0.0000       3.088134        84.0324 
 1161   0.0000       3.088894        84.0531 
 1162   0.0000       3.092845        84.1606 
 1163   0.0000       3.099336        84.3372 
 1164   0.0000       3.100930        84.3806 
 1165   0.0000       3.106271        84.5259 
 1166   0.0000       3.107729        84.5656 
 1167   0.0000       3.111517        84.6687 
 1168   0.0000       3.115873        84.7872 
 1169   0.0000       3.120737        84.9196 
 1170   0.0000       3.121370        84.9368 
 1171   0.0000       3.126588        85.0788 
 1172   0.0000       3.130080        85.1738 
 1173   0.0000       3.134093        85.2830 
 1174   0.0000       3.134358        85.2902 
 1175   0.0000       3.139183        85.4215 
 1176   0.0000       3.141990        85.4979 
 1177   0.0000       3.145245        85.5865 
 1178   0.0000       3.147289        85.6421 
 1179   0.0000       3.149513        85.7026 
 1180   0.0000       3.153949        85.8233 
 1181   0.0000       3.155778        85.8731 
 1182   0.0000       3.159496        85.9743 
 1183   0.0000       3.160542        86.0027 
 1184   0.0000       3.167248        86.1852 
 1185   0.0000       3.170852        86.2833 
 1186   0.0000       3.176974        86.4499 
 1187   0.0000       3.180183        86.5372 
 1188   0.0000       3.184183        86.6460 
 1189   0.0000       3.187863        86.7461 
 1190   0.0000       3.194781        86.9344 
 1191   0.0000       3.198143        87.0259 
 1192   0.0000       3.200426        87.0880 
 1193   0.0000       3.203731        87.1779 
 1194   0.0000       3.208052        87.2955 
 1195   0.0000       3.212599        87.4193 
 1196   0.0000       3.214696        87.4763 
 1197   0.0000       3.218187        87.5713 
 1198   0.0000       3.223217        87.7082 
 1199   0.0000       3.226533        87.7984 
 1200   0.0000       3.232530        87.9616 
 1201   0.0000       3.237855        88.1065 
 1202   0.0000       3.243908        88.2712 
 1203   0.0000       3.246352        88.3377 
 1204   0.0000       3.249010        88.4101 
 1205   0.0000       3.252759        88.5121 
 1206   0.0000       3.255769        88.5940 
 1207   0.0000       3.256154        88.6045 
 1208   0.0000       3.262110        88.7665 
 1209   0.0000       3.264967        88.8443 
 1210   0.0000       3.270674        88.9996 
 1211   0.0000       3.273337        89.0720 
 1212   0.0000       3.277404        89.1827 
 1213   0.0000       3.282356        89.3175 
 1214   0.0000       3.291049        89.5540 
 1215   0.0000       3.292548        89.5948 
 1216   0.0000       3.296472        89.7016 
 1217   0.0000       3.297952        89.7418 
 1218   0.0000       3.305245        89.9403 
 1219   0.0000       3.308591        90.0313 
 1220   0.0000       3.311147        90.1009 
 1221   0.0000       3.314051        90.1799 
 1222   0.0000       3.316842        90.2559 
 1223   0.0000       3.321884        90.3930 
 1224   0.0000       3.322541        90.4109 
 1225   0.0000       3.328336        90.5686 
 1226   0.0000       3.331954        90.6671 
 1227   0.0000       3.337962        90.8306 
 1228   0.0000       3.341269        90.9205 
 1229   0.0000       3.342970        90.9668 
 1230   0.0000       3.346781        91.0705 
 1231   0.0000       3.350719        91.1777 
 1232   0.0000       3.355339        91.3034 
 1233   0.0000       3.357496        91.3621 
 1234   0.0000       3.359321        91.4118 
 1235   0.0000       3.364864        91.5626 
 1236   0.0000       3.370489        91.7157 
 1237   0.0000       3.374055        91.8127 
 1238   0.0000       3.378581        91.9359 
 1239   0.0000       3.381448        92.0139 
 1240   0.0000       3.388483        92.2053 
 1241   0.0000       3.389335        92.2285 
 1242   0.0000       3.393905        92.3529 
 1243   0.0000       3.396961        92.4360 
 1244   0.0000       3.402605        92.5896 
 1245   0.0000       3.411834        92.8407 
 1246   0.0000       3.412462        92.8578 
 1247   0.0000       3.415820        92.9492 
 1248   0.0000       3.419066        93.0375 
 1249   0.0000       3.423326        93.1534 
 1250   0.0000       3.427766        93.2742 
 1251   0.0000       3.431347        93.3717 
 1252   0.0000       3.432532        93.4039 
 1253   0.0000       3.437424        93.5371 
 1254   0.0000       3.440362        93.6170 
 1255   0.0000       3.450407        93.8903 
 1256   0.0000       3.452417        93.9450 
 1257   0.0000       3.455313        94.0238 
 1258   0.0000       3.458670        94.1152 
 1259   0.0000       3.461054        94.1801 
 1260   0.0000       3.465070        94.2893 
 1261   0.0000       3.471033        94.4516 
 1262   0.0000       3.474082        94.5346 
 1263   0.0000       3.478662        94.6592 
 1264   0.0000       3.481758        94.7435 
 1265   0.0000       3.483878        94.8011 
 1266   0.0000       3.484886        94.8286 
 1267   0.0000       3.490131        94.9713 
 1268   0.0000       3.496205        95.1366 
 1269   0.0000       3.497021        95.1588 
 1270   0.0000       3.500541        95.2546 
 1271   0.0000       3.502788        95.3157 
 1272   0.0000       3.510658        95.5299 
 1273   0.0000       3.511408        95.5503 
 1274   0.0000       3.513170        95.5982 
 1275   0.0000       3.514856        95.6441 
 1276   0.0000       3.521469        95.8240 
 1277   0.0000       3.525805        95.9420 
 1278   0.0000       3.528427        96.0134 
 1279   0.0000       3.529850        96.0521 
 1280   0.0000       3.531735        96.1034 
 1281   0.0000       3.533666        96.1559 
 1282   0.0000       3.538252        96.2807 
 1283   0.0000       3.540046        96.3295 
 1284   0.0000       3.541250        96.3623 
 1285   0.0000       3.544882        96.4611 
 1286   0.0000       3.546563        96.5069 
 1287   0.0000       3.551803        96.6495 
 1288   0.0000       3.556216        96.7696 
 1289   0.0000       3.562046        96.9282 
 1290   0.0000       3.563732        96.9741 
 1291   0.0000       3.566594        97.0520 
 1292   0.0000       3.569736        97.1375 
 1293   0.0000       3.574757        97.2741 
 1294   0.0000       3.575379        97.2910 
 1295   0.0000       3.578641        97.3798 
 1296   0.0000       3.583761        97.5191 
 1297   0.0000       3.588655        97.6523 
 1298   0.0000       3.590361        97.6987 
 1299   0.0000       3.592666        97.7614 
 1300   0.0000       3.598079        97.9087 
 1301   0.0000       3.601040        97.9893 
 1302   0.0000       3.603306        98.0509 
 1303   0.0000       3.606104        98.1271 
 1304   0.0000       3.610154        98.2373 
 1305   0.0000       3.616622        98.4133 
 1306   0.0000       3.621607        98.5489 
 1307   0.0000       3.623549        98.6018 
 1308   0.0000       3.627386        98.7062 
 1309   0.0000       3.628916        98.7478 
 1310   0.0000       3.634834        98.9089 
 1311   0.0000       3.639343        99.0316 
 1312   0.0000       3.641486        99.0899 
 1313   0.0000       3.642813        99.1260 
 1314   0.0000       3.645767        99.2064 
 1315   0.0000       3.647652        99.2577 
 1316   0.0000       3.658167        99.5438 
 1317   0.0000       3.660394        99.6044 
 1318   0.0000       3.662103        99.6509 
 1319   0.0000       3.667133        99.7878 
 1320   0.0000       3.672785        99.9415 
 1321   0.0000       3.676316       100.0376 
 1322   0.0000       3.679316       100.1193 
 1323   0.0000       3.685843       100.2969 
 1324   0.0000       3.689308       100.3912 
 1325   0.0000       3.690556       100.4251 
 1326   0.0000       3.700421       100.6936 
 1327   0.0000       3.704476       100.8039 
 1328   0.0000       3.708267       100.9071 
 1329   0.0000       3.711690       101.0002 
 1330   0.0000       3.715421       101.1018 
 1331   0.0000       3.720390       101.2369 
 1332   0.0000       3.722856       101.3041 
 1333   0.0000       3.726048       101.3909 
 1334   0.0000       3.736646       101.6793 
 1335   0.0000       3.738679       101.7346 
 1336   0.0000       3.740897       101.7950 
 1337   0.0000       3.745379       101.9170 
 1338   0.0000       3.749271       102.0229 
 1339   0.0000       3.757908       102.2579 
 1340   0.0000       3.761020       102.3426 
 1341   0.0000       3.766086       102.4804 
 1342   0.0000       3.768607       102.5490 
 1343   0.0000       3.771653       102.6319 
 1344   0.0000       3.774427       102.7074 
 1345   0.0000       3.778045       102.8058 
 1346   0.0000       3.781714       102.9057 
 1347   0.0000       3.783007       102.9409 
 1348   0.0000       3.791901       103.1829 
 1349   0.0000       3.801475       103.4434 
 1350   0.0000       3.803842       103.5078 
 1351   0.0000       3.806969       103.5929 
 1352   0.0000       3.809738       103.6682 
 1353   0.0000       3.816002       103.8387 
 1354   0.0000       3.819993       103.9473 
 1355   0.0000       3.823338       104.0383 
 1356   0.0000       3.833923       104.3264 
 1357   0.0000       3.836034       104.3838 
 1358   0.0000       3.841113       104.5220 
 1359   0.0000       3.843379       104.5837 
 1360   0.0000       3.848701       104.7285 
 1361   0.0000       3.860596       105.0522 
 1362   0.0000       3.862596       105.1066 
 1363   0.0000       3.865633       105.1892 
 1364   0.0000       3.870000       105.3080 
 1365   0.0000       3.874567       105.4323 
 1366   0.0000       3.883060       105.6634 
 1367   0.0000       3.885620       105.7331 
 1368   0.0000       3.889972       105.8515 
 1369   0.0000       3.891237       105.8859 
 1370   0.0000       3.897639       106.0601 
 1371   0.0000       3.903100       106.2087 
 1372   0.0000       3.905173       106.2652 
 1373   0.0000       3.911780       106.4450 
 1374   0.0000       3.912849       106.4740 
 1375   0.0000       3.922313       106.7316 
 1376   0.0000       3.928228       106.8925 
 1377   0.0000       3.929135       106.9172 
 1378   0.0000       3.934138       107.0533 
 1379   0.0000       3.938916       107.1833 
 1380   0.0000       3.944257       107.3287 
 1381   0.0000       3.944767       107.3426 
 1382   0.0000       3.949371       107.4678 
 1383   0.0000       3.953525       107.5809 
 1384   0.0000       3.955258       107.6280 
 1385   0.0000       3.960700       107.7761 
 1386   0.0000       3.964566       107.8813 
 1387   0.0000       3.969946       108.0277 
 1388   0.0000       3.975577       108.1810 
 1389   0.0000       3.977374       108.2298 
 1390   0.0000       3.982183       108.3607 
 1391   0.0000       3.990494       108.5869 
 1392   0.0000       3.994868       108.7059 
 1393   0.0000       3.997572       108.7795 
 1394   0.0000       4.004241       108.9609 
 1395   0.0000       4.007857       109.0593 
 1396   0.0000       4.013349       109.2088 
 1397   0.0000       4.017301       109.3163 
 1398   0.0000       4.020751       109.4102 
 1399   0.0000       4.027457       109.5927 
 1400   0.0000       4.028741       109.6276 
 1401   0.0000       4.036301       109.8333 
 1402   0.0000       4.037518       109.8664 
 1403   0.0000       4.039291       109.9147 
 1404   0.0000       4.045215       110.0759 
 1405   0.0000       4.047816       110.1467 
 1406   0.0000       4.054414       110.3262 
 1407   0.0000       4.056188       110.3745 
 1408   0.0000       4.060734       110.4982 
 1409   0.0000       4.062021       110.5332 
 1410   0.0000       4.064063       110.5888 
 1411   0.0000       4.072106       110.8076 
 1412   0.0000       4.076703       110.9327 
 1413   0.0000       4.078722       110.9877 
 1414   0.0000       4.087280       111.2205 
 1415   0.0000       4.092114       111.3521 
 1416   0.0000       4.095863       111.4541 
 1417   0.0000       4.099008       111.5397 
 1418   0.0000       4.105038       111.7038 
 1419   0.0000       4.113119       111.9237 
 1420   0.0000       4.120352       112.1205 
 1421   0.0000       4.124057       112.2213 
 1422   0.0000       4.126454       112.2865 
 1423   0.0000       4.127739       112.3215 
 1424   0.0000       4.137997       112.6006 
 1425   0.0000       4.143254       112.7437 
 1426   0.0000       4.147405       112.8566 
 1427   0.0000       4.152521       112.9958 
 1428   0.0000       4.156702       113.1096 
 1429   0.0000       4.159009       113.1724 
 1430   0.0000       4.162493       113.2672 
 1431   0.0000       4.173519       113.5672 
 1432   0.0000       4.183157       113.8295 
 1433   0.0000       4.184965       113.8787 
 1434   0.0000       4.193591       114.1134 
 1435   0.0000       4.196408       114.1901 
 1436   0.0000       4.202614       114.3589 
 1437   0.0000       4.208839       114.5283 
 1438   0.0000       4.215807       114.7179 
 1439   0.0000       4.218917       114.8026 
 1440   0.0000       4.227613       115.0392 
 1441   0.0000       4.237653       115.3124 
 1442   0.0000       4.238606       115.3383 
 1443   0.0000       4.243310       115.4663 
 1444   0.0000       4.250865       115.6719 
 1445   0.0000       4.255423       115.7959 
 1446   0.0000       4.262621       115.9918 
 1447   0.0000       4.275434       116.3405 
 1448   0.0000       4.283766       116.5672 
 1449   0.0000       4.284723       116.5932 
 1450   0.0000       4.288241       116.6890 
 1451   0.0000       4.299857       117.0051 
 1452   0.0000       4.302846       117.0864 
 1453   0.0000       4.306034       117.1731 
 1454   0.0000       4.317261       117.4786 
 1455   0.0000       4.319829       117.5485 
 1456   0.0000       4.327932       117.7690 
 1457   0.0000       4.346817       118.2829 
 1458   0.0000       4.352731       118.4438 
 1459   0.0000       4.353824       118.4736 
 1460   0.0000       4.376577       119.0927 
 1461   0.0000       4.381014       119.2134 
 1462   0.0000       4.391514       119.4992 
 1463   0.0000       4.404105       119.8418 
 1464   0.0000       4.405412       119.8774 
 1465   0.0000       4.407658       119.9385 
 1466   0.0000       4.412222       120.0627 
 1467   0.0000       4.422419       120.3401 
 1468   0.0000       4.437173       120.7416 
 1469   0.0000       4.440927       120.8438 
 1470   0.0000       4.450200       121.0961 
 1471   0.0000       4.463035       121.4454 
 1472   0.0000       4.469292       121.6156 
 1473   0.0000       4.475105       121.7738 
 1474   0.0000       4.485229       122.0493 
 1475   0.0000       4.490334       122.1882 
 1476   0.0000       4.495592       122.3313 
 1477   0.0000       4.515447       122.8716 
 1478   0.0000       4.518250       122.9478 
 1479   0.0000       4.525054       123.1330 
 1480   0.0000       4.535162       123.4080 
 1481   0.0000       4.543178       123.6262 
 1482   0.0000       4.547219       123.7361 
 1483   0.0000       4.554413       123.9319 
 1484   0.0000       4.566982       124.2739 
 1485   0.0000       4.575474       124.5050 
 1486   0.0000       4.584204       124.7425 
 1487   0.0000       4.592755       124.9752 
 1488   0.0000       4.593812       125.0040 
 1489   0.0000       4.601192       125.2048 
 1490   0.0000       4.605362       125.3183 
 1491   0.0000       4.613216       125.5320 
 1492   0.0000       4.623035       125.7992 
 1493   0.0000       4.638276       126.2139 
 1494   0.0000       4.638997       126.2335 
 1495   0.0000       4.649047       126.5070 
 1496   0.0000       4.655481       126.6821 
 1497   0.0000       4.663564       126.9020 
 1498   0.0000       4.667386       127.0060 
 1499   0.0000       4.681055       127.3780 
 1500   0.0000       4.688213       127.5727 
 1501   0.0000       4.695145       127.7614 
 1502   0.0000       4.701332       127.9298 
 1503   0.0000       4.706705       128.0760 
 1504   0.0000       4.718429       128.3950 
 1505   0.0000       4.728179       128.6603 
 1506   0.0000       4.728972       128.6819 
 1507   0.0000       4.741472       129.0220 
 1508   0.0000       4.756267       129.4246 
 1509   0.0000       4.758933       129.4971 
 1510   0.0000       4.770404       129.8093 
 1511   0.0000       4.778323       130.0248 
 1512   0.0000       4.794558       130.4666 
 1513   0.0000       4.798848       130.5833 
 1514   0.0000       4.811928       130.9392 
 1515   0.0000       4.816203       131.0555 
 1516   0.0000       4.818588       131.1204 
 1517   0.0000       4.826457       131.3346 
 1518   0.0000       4.835208       131.5727 
 1519   0.0000       4.843062       131.7864 
 1520   0.0000       4.846363       131.8762 
 1521   0.0000       4.861531       132.2890 
 1522   0.0000       4.871377       132.5569 
 1523   0.0000       4.880300       132.7997 
 1524   0.0000       4.882236       132.8524 
 1525   0.0000       4.899628       133.3257 
 1526   0.0000       4.899928       133.3338 
 1527   0.0000       4.901017       133.3635 
 1528   0.0000       4.920786       133.9014 
 1529   0.0000       4.929443       134.1370 
 1530   0.0000       4.945697       134.5793 
 1531   0.0000       4.947077       134.6168 
 1532   0.0000       4.950892       134.7206 
 1533   0.0000       4.959353       134.9509 
 1534   0.0000       4.964517       135.0914 
 1535   0.0000       4.972816       135.3172 
 1536   0.0000       4.975225       135.3828 
 1537   0.0000       4.979362       135.4953 
 1538   0.0000       4.991503       135.8257 
 1539   0.0000       4.996861       135.9715 
 1540   0.0000       5.004474       136.1786 
 1541   0.0000       5.007003       136.2475 
 1542   0.0000       5.018210       136.5524 
 1543   0.0000       5.023498       136.6963 
 1544   0.0000       5.026563       136.7797 
 1545   0.0000       5.028065       136.8206 
 1546   0.0000       5.044789       137.2757 
 1547   0.0000       5.047372       137.3460 
 1548   0.0000       5.051419       137.4561 
 1549   0.0000       5.063298       137.7793 
 1550   0.0000       5.073929       138.0686 
 1551   0.0000       5.082169       138.2928 
 1552   0.0000       5.086680       138.4156 
 1553   0.0000       5.099593       138.7670 
 1554   0.0000       5.108869       139.0194 
 1555   0.0000       5.114382       139.1694 
 1556   0.0000       5.125522       139.4726 
 1557   0.0000       5.134442       139.7153 
 1558   0.0000       5.142923       139.9460 
 1559   0.0000       5.148526       140.0985 
 1560   0.0000       5.153192       140.2255 
 1561   0.0000       5.153893       140.2446 
 1562   0.0000       5.165723       140.5665 
 1563   0.0000       5.178892       140.9248 
 1564   0.0000       5.180968       140.9813 
 1565   0.0000       5.185355       141.1007 
 1566   0.0000       5.192530       141.2959 
 1567   0.0000       5.198539       141.4594 
 1568   0.0000       5.206803       141.6843 
 1569   0.0000       5.210628       141.7884 
 1570   0.0000       5.214541       141.8949 
 1571   0.0000       5.220682       142.0620 
 1572   0.0000       5.233292       142.4051 
 1573   0.0000       5.239158       142.5647 
 1574   0.0000       5.240043       142.5888 
 1575   0.0000       5.242434       142.6539 
 1576   0.0000       5.245028       142.7245 
 1577   0.0000       5.248374       142.8155 
 1578   0.0000       5.256692       143.0419 
 1579   0.0000       5.258735       143.0975 
 1580   0.0000       5.262288       143.1941 
 1581   0.0000       5.268945       143.3753 
 1582   0.0000       5.272530       143.4728 
 1583   0.0000       5.279055       143.6504 
 1584   0.0000       5.281877       143.7272 
 1585   0.0000       5.290549       143.9631 
 1586   0.0000       5.292941       144.0283 
 1587   0.0000       5.301003       144.2476 
 1588   0.0000       5.302492       144.2881 
 1589   0.0000       5.304995       144.3562 
 1590   0.0000       5.310055       144.4939 
 1591   0.0000       5.313521       144.5883 
 1592   0.0000       5.315994       144.6555 
 1593   0.0000       5.324501       144.8870 
 1594   0.0000       5.329114       145.0126 
 1595   0.0000       5.332553       145.1061 
 1596   0.0000       5.337106       145.2300 
 1597   0.0000       5.343521       145.4046 
 1598   0.0000       5.344070       145.4195 
 1599   0.0000       5.351583       145.6240 
 1600   0.0000       5.357603       145.7878 
 1601   0.0000       5.368863       146.0942 
 1602   0.0000       5.378417       146.3542 
 1603   0.0000       5.382901       146.4762 
 1604   0.0000       5.383431       146.4906 
 1605   0.0000       5.391415       146.7079 
 1606   0.0000       5.398405       146.8981 
 1607   0.0000       5.401280       146.9763 
 1608   0.0000       5.405472       147.0904 
 1609   0.0000       5.413815       147.3174 
 1610   0.0000       5.418165       147.4358 
 1611   0.0000       5.425935       147.6472 
 1612   0.0000       5.432533       147.8267 
 1613   0.0000       5.436762       147.9418 
 1614   0.0000       5.444195       148.1441 
 1615   0.0000       5.450208       148.3077 
 1616   0.0000       5.456391       148.4759 
 1617   0.0000       5.468042       148.7930 
 1618   0.0000       5.472304       148.9090 
 1619   0.0000       5.476866       149.0331 
 1620   0.0000       5.483255       149.2069 
 1621   0.0000       5.491094       149.4203 
 1622   0.0000       5.493878       149.4960 
 1623   0.0000       5.496480       149.5668 
 1624   0.0000       5.505090       149.8011 
 1625   0.0000       5.507983       149.8798 
 1626   0.0000       5.513512       150.0303 
 1627   0.0000       5.519798       150.2013 
 1628   0.0000       5.521337       150.2432 
 1629   0.0000       5.524126       150.3191 
 1630   0.0000       5.527154       150.4015 
 1631   0.0000       5.536357       150.6519 
 1632   0.0000       5.543306       150.8410 
 1633   0.0000       5.548653       150.9865 
 1634   0.0000       5.551897       151.0748 
 1635   0.0000       5.555988       151.1861 
 1636   0.0000       5.558008       151.2411 
 1637   0.0000       5.562211       151.3555 
 1638   0.0000       5.566356       151.4682 
 1639   0.0000       5.569520       151.5544 
 1640   0.0000       5.574233       151.6826 
 1641   0.0000       5.576950       151.7565 
 1642   0.0000       5.579141       151.8161 
 1643   0.0000       5.585608       151.9921 
 1644   0.0000       5.587450       152.0423 
 1645   0.0000       5.594539       152.2352 
 1646   0.0000       5.597627       152.3192 
 1647   0.0000       5.602561       152.4534 
 1648   0.0000       5.603655       152.4832 
 1649   0.0000       5.608847       152.6245 
 1650   0.0000       5.611491       152.6964 
 1651   0.0000       5.615853       152.8151 
 1652   0.0000       5.620256       152.9349 
 1653   0.0000       5.622902       153.0069 
 1654   0.0000       5.624156       153.0411 
 1655   0.0000       5.624872       153.0605 
 1656   0.0000       5.636042       153.3645 
 1657   0.0000       5.640248       153.4789 
 1658   0.0000       5.641090       153.5019 
 1659   0.0000       5.643512       153.5678 
 1660   0.0000       5.647884       153.6867 
 1661   0.0000       5.652391       153.8094 
 1662   0.0000       5.660432       154.0282 
 1663   0.0000       5.660518       154.0305 
 1664   0.0000       5.664308       154.1336 
 1665   0.0000       5.671554       154.3308 
 1666   0.0000       5.676852       154.4750 
 1667   0.0000       5.678457       154.5187 
 1668   0.0000       5.682515       154.6291 
 1669   0.0000       5.687876       154.7750 
 1670   0.0000       5.690424       154.8443 
 1671   0.0000       5.691980       154.8867 
 1672   0.0000       5.697836       155.0460 
 1673   0.0000       5.704370       155.2238 
 1674   0.0000       5.708148       155.3266 
 1675   0.0000       5.711043       155.4054 
 1676   0.0000       5.716657       155.5581 
 1677   0.0000       5.723575       155.7464 
 1678   0.0000       5.729153       155.8982 
 1679   0.0000       5.735565       156.0727 
 1680   0.0000       5.741559       156.2358 
 1681   0.0000       5.746187       156.3617 
 1682   0.0000       5.749783       156.4596 
 1683   0.0000       5.752569       156.5354 
 1684   0.0000       5.758854       156.7064 
 1685   0.0000       5.761472       156.7776 
 1686   0.0000       5.770994       157.0367 
 1687   0.0000       5.777540       157.2149 
 1688   0.0000       5.782260       157.3433 
 1689   0.0000       5.783552       157.3784 
 1690   0.0000       5.792494       157.6218 
 1691   0.0000       5.794222       157.6688 
 1692   0.0000       5.806665       158.0074 
 1693   0.0000       5.809844       158.0939 
 1694   0.0000       5.816323       158.2702 
 1695   0.0000       5.820665       158.3884 
 1696   0.0000       5.822723       158.4443 
 1697   0.0000       5.824246       158.4858 
 1698   0.0000       5.829659       158.6331 
 1699   0.0000       5.833414       158.7353 
 1700   0.0000       5.834782       158.7725 
 1701   0.0000       5.842518       158.9830 
 1702   0.0000       5.845455       159.0629 
 1703   0.0000       5.847512       159.1189 
 1704   0.0000       5.850472       159.1994 
 1705   0.0000       5.853352       159.2778 
 1706   0.0000       5.859592       159.4476 
 1707   0.0000       5.861473       159.4988 
 1708   0.0000       5.863951       159.5662 
 1709   0.0000       5.866207       159.6276 
 1710   0.0000       5.871117       159.7612 
 1711   0.0000       5.878483       159.9617 
 1712   0.0000       5.884053       160.1132 
 1713   0.0000       5.890205       160.2806 
 1714   0.0000       5.894403       160.3949 
 1715   0.0000       5.898960       160.5189 
 1716   0.0000       5.901767       160.5952 
 1717   0.0000       5.907595       160.7538 
 1718   0.0000       5.909201       160.7975 
 1719   0.0000       5.913140       160.9047 
 1720   0.0000       5.915817       160.9776 
 1721   0.0000       5.922573       161.1614 
 1722   0.0000       5.924610       161.2168 
 1723   0.0000       5.927574       161.2975 
 1724   0.0000       5.931991       161.4177 
 1725   0.0000       5.932178       161.4228 
 1726   0.0000       5.937425       161.5656 
 1727   0.0000       5.939292       161.6164 
 1728   0.0000       5.941182       161.6678 
 1729   0.0000       5.944866       161.7680 
 1730   0.0000       5.948632       161.8705 
 1731   0.0000       5.951004       161.9351 
 1732   0.0000       5.953952       162.0153 
 1733   0.0000       5.956576       162.0867 
 1734   0.0000       5.957406       162.1093 
 1735   0.0000       5.961416       162.2184 
 1736   0.0000       5.966054       162.3446 
 1737   0.0000       5.967619       162.3872 
 1738   0.0000       5.975172       162.5927 
 1739   0.0000       5.975635       162.6053 
 1740   0.0000       5.978784       162.6910 
 1741   0.0000       5.981319       162.7600 
 1742   0.0000       5.984603       162.8493 
 1743   0.0000       5.988141       162.9456 
 1744   0.0000       5.991570       163.0389 
 1745   0.0000       5.994295       163.1131 
 1746   0.0000       6.000193       163.2736 
 1747   0.0000       6.000850       163.2914 
 1748   0.0000       6.003066       163.3517 
 1749   0.0000       6.007306       163.4671 
 1750   0.0000       6.012869       163.6185 
 1751   0.0000       6.015807       163.6984 
 1752   0.0000       6.017368       163.7409 
 1753   0.0000       6.018935       163.7836 
 1754   0.0000       6.022971       163.8934 
 1755   0.0000       6.024486       163.9346 
 1756   0.0000       6.028744       164.0505 
 1757   0.0000       6.032123       164.1424 
 1758   0.0000       6.034801       164.2153 
 1759   0.0000       6.040328       164.3657 
 1760   0.0000       6.043126       164.4418 
 1761   0.0000       6.046356       164.5297 
 1762   0.0000       6.051101       164.6588 
 1763   0.0000       6.053474       164.7234 
 1764   0.0000       6.056384       164.8026 
 1765   0.0000       6.059037       164.8748 
 1766   0.0000       6.061311       164.9367 
 1767   0.0000       6.066782       165.0855 
 1768   0.0000       6.070202       165.1786 
 1769   0.0000       6.072805       165.2494 
 1770   0.0000       6.075543       165.3239 
 1771   0.0000       6.078630       165.4079 
 1772   0.0000       6.082508       165.5135 
 1773   0.0000       6.085034       165.5822 
 1774   0.0000       6.090460       165.7298 
 1775   0.0000       6.091936       165.7700 
 1776   0.0000       6.096741       165.9007 
 1777   0.0000       6.098942       165.9607 
 1778   0.0000       6.103242       166.0776 
 1779   0.0000       6.106385       166.1632 
 1780   0.0000       6.107994       166.2070 
 1781   0.0000       6.110431       166.2733 
 1782   0.0000       6.111460       166.3013 
 1783   0.0000       6.119192       166.5117 
 1784   0.0000       6.120424       166.5452 
 1785   0.0000       6.125224       166.6758 
 1786   0.0000       6.128623       166.7683 
 1787   0.0000       6.129595       166.7948 
 1788   0.0000       6.131147       166.8370 
 1789   0.0000       6.135535       166.9564 
 1790   0.0000       6.137643       167.0138 
 1791   0.0000       6.141864       167.1286 
 1792   0.0000       6.147395       167.2791 
 1793   0.0000       6.149925       167.3480 
 1794   0.0000       6.152850       167.4275 
 1795   0.0000       6.154039       167.4599 
 1796   0.0000       6.160635       167.6394 
 1797   0.0000       6.161324       167.6582 
 1798   0.0000       6.166711       167.8047 
 1799   0.0000       6.168546       167.8547 
 1800   0.0000       6.171384       167.9319 
 1801   0.0000       6.173739       167.9960 
 1802   0.0000       6.175556       168.0454 
 1803   0.0000       6.179062       168.1408 
 1804   0.0000       6.180994       168.1934 
 1805   0.0000       6.182799       168.2425 
 1806   0.0000       6.184067       168.2770 
 1807   0.0000       6.184411       168.2864 
 1808   0.0000       6.190498       168.4520 
 1809   0.0000       6.190741       168.4586 
 1810   0.0000       6.192918       168.5179 
 1811   0.0000       6.195466       168.5872 
 1812   0.0000       6.199765       168.7042 
 1813   0.0000       6.203293       168.8002 
 1814   0.0000       6.204545       168.8342 
 1815   0.0000       6.206899       168.8983 
 1816   0.0000       6.209734       168.9755 
 1817   0.0000       6.213759       169.0850 
 1818   0.0000       6.215417       169.1301 
 1819   0.0000       6.217929       169.1984 
 1820   0.0000       6.223389       169.3470 
 1821   0.0000       6.229322       169.5085 
 1822   0.0000       6.229605       169.5162 
 1823   0.0000       6.231974       169.5806 
 1824   0.0000       6.234015       169.6362 
 1825   0.0000       6.239465       169.7845 
 1826   0.0000       6.241139       169.8300 
 1827   0.0000       6.242722       169.8731 
 1828   0.0000       6.244458       169.9203 
 1829   0.0000       6.248914       170.0416 
 1830   0.0000       6.249595       170.0601 
 1831   0.0000       6.254870       170.2037 
 1832   0.0000       6.257027       170.2624 
 1833   0.0000       6.258784       170.3102 
 1834   0.0000       6.262290       170.4056 
 1835   0.0000       6.264257       170.4591 
 1836   0.0000       6.266704       170.5257 
 1837   0.0000       6.271593       170.6587 
 1838   0.0000       6.277216       170.8117 
 1839   0.0000       6.278808       170.8551 
 1840   0.0000       6.282595       170.9581 
 1841   0.0000       6.284707       171.0156 
 1842   0.0000       6.285467       171.0363 
 1843   0.0000       6.286995       171.0778 
 1844   0.0000       6.290631       171.1768 
 1845   0.0000       6.290874       171.1834 
 1846   0.0000       6.296233       171.3292 
 1847   0.0000       6.297166       171.3546 
 1848   0.0000       6.299305       171.4128 
 1849   0.0000       6.301915       171.4838 
 1850   0.0000       6.307040       171.6233 
 1851   0.0000       6.309484       171.6898 
 1852   0.0000       6.311118       171.7342 
 1853   0.0000       6.313788       171.8069 
 1854   0.0000       6.316715       171.8866 
 1855   0.0000       6.320153       171.9801 
 1856   0.0000       6.322215       172.0362 
 1857   0.0000       6.324372       172.0949 
 1858   0.0000       6.326324       172.1480 
 1859   0.0000       6.333147       172.3337 
 1860   0.0000       6.333964       172.3559 
 1861   0.0000       6.338582       172.4816 
 1862   0.0000       6.339205       172.4985 
 1863   0.0000       6.340817       172.5424 
 1864   0.0000       6.348343       172.7472 
 1865   0.0000       6.351948       172.8453 
 1866   0.0000       6.353059       172.8755 
 1867   0.0000       6.356884       172.9796 
 1868   0.0000       6.361054       173.0931 
 1869   0.0000       6.362877       173.1427 
 1870   0.0000       6.364764       173.1940 
 1871   0.0000       6.370325       173.3454 
 1872   0.0000       6.371082       173.3660 
 1873   0.0000       6.372241       173.3975 
 1874   0.0000       6.376745       173.5200 
 1875   0.0000       6.382718       173.6826 
 1876   0.0000       6.383824       173.7127 
 1877   0.0000       6.386552       173.7869 
 1878   0.0000       6.387726       173.8189 
 1879   0.0000       6.393762       173.9831 
 1880   0.0000       6.396845       174.0670 
 1881   0.0000       6.398399       174.1093 
 1882   0.0000       6.402175       174.2120 
 1883   0.0000       6.403878       174.2584 
 1884   0.0000       6.406946       174.3419 
 1885   0.0000       6.408771       174.3915 
 1886   0.0000       6.411700       174.4712 
 1887   0.0000       6.415591       174.5771 
 1888   0.0000       6.416216       174.5941 
 1889   0.0000       6.422824       174.7739 
 1890   0.0000       6.426268       174.8676 
 1891   0.0000       6.427309       174.8960 
 1892   0.0000       6.431815       175.0186 
 1893   0.0000       6.433010       175.0511 
 1894   0.0000       6.434056       175.0796 
 1895   0.0000       6.438086       175.1892 
 1896   0.0000       6.439297       175.2222 
 1897   0.0000       6.443954       175.3489 
 1898   0.0000       6.447634       175.4491 
 1899   0.0000       6.450243       175.5200 
 1900   0.0000       6.451044       175.5418 
 1901   0.0000       6.453664       175.6131 
 1902   0.0000       6.455802       175.6713 
 1903   0.0000       6.458648       175.7487 
 1904   0.0000       6.463238       175.8737 
 1905   0.0000       6.463984       175.8939 
 1906   0.0000       6.467073       175.9780 
 1907   0.0000       6.473549       176.1542 
 1908   0.0000       6.476769       176.2418 
 1909   0.0000       6.479313       176.3111 
 1910   0.0000       6.483283       176.4191 
 1911   0.0000       6.485316       176.4744 
 1912   0.0000       6.488311       176.5559 
 1913   0.0000       6.490148       176.6059 
 1914   0.0000       6.494107       176.7136 
 1915   0.0000       6.495674       176.7563 
 1916   0.0000       6.499906       176.8714 
 1917   0.0000       6.501327       176.9101 
 1918   0.0000       6.504994       177.0099 
 1919   0.0000       6.509949       177.1447 
 1920   0.0000       6.511769       177.1942 
 1921   0.0000       6.515067       177.2840 
 1922   0.0000       6.517300       177.3448 
 1923   0.0000       6.522510       177.4865 
 1924   0.0000       6.525318       177.5629 
 1925   0.0000       6.531192       177.7228 
 1926   0.0000       6.534048       177.8005 
 1927   0.0000       6.537517       177.8949 
 1928   0.0000       6.540729       177.9823 
 1929   0.0000       6.542303       178.0251 
 1930   0.0000       6.545622       178.1154 
 1931   0.0000       6.552729       178.3088 
 1932   0.0000       6.557466       178.4377 
 1933   0.0000       6.560147       178.5107 
 1934   0.0000       6.563756       178.6089 
 1935   0.0000       6.567951       178.7230 
 1936   0.0000       6.572237       178.8397 
 1937   0.0000       6.577126       178.9727 
 1938   0.0000       6.577856       178.9926 
 1939   0.0000       6.581820       179.1004 
 1940   0.0000       6.583931       179.1579 
 1941   0.0000       6.589383       179.3062 
 1942   0.0000       6.595924       179.4842 
 1943   0.0000       6.596934       179.5117 
 1944   0.0000       6.602503       179.6632 
 1945   0.0000       6.603620       179.6936 
 1946   0.0000       6.606701       179.7775 
 1947   0.0000       6.610060       179.8689 
 1948   0.0000       6.615295       180.0113 
 1949   0.0000       6.617028       180.0585 
 1950   0.0000       6.625479       180.2884 
 1951   0.0000       6.627724       180.3495 
 1952   0.0000       6.632108       180.4688 
 1953   0.0000       6.639102       180.6591 
 1954   0.0000       6.639823       180.6788 
 1955   0.0000       6.640686       180.7022 
 1956   0.0000       6.643700       180.7843 
 1957   0.0000       6.648797       180.9230 
 1958   0.0000       6.656099       181.1217 
 1959   0.0000       6.659783       181.2219 
 1960   0.0000       6.663933       181.3348 
 1961   0.0000       6.667063       181.4200 
 1962   0.0000       6.669027       181.4734 
 1963   0.0000       6.670689       181.5187 
 1964   0.0000       6.678064       181.7194 
 1965   0.0000       6.678818       181.7399 
 1966   0.0000       6.682745       181.8467 
 1967   0.0000       6.685354       181.9177 
 1968   0.0000       6.688686       182.0084 
 1969   0.0000       6.691620       182.0882 
 1970   0.0000       6.698312       182.2703 
 1971   0.0000       6.698448       182.2740 
 1972   0.0000       6.700956       182.3423 
 1973   0.0000       6.706051       182.4809 
 1974   0.0000       6.706850       182.5027 
 1975   0.0000       6.711592       182.6317 
 1976   0.0000       6.714437       182.7091 
 1977   0.0000       6.718948       182.8319 
 1978   0.0000       6.720990       182.8874 
 1979   0.0000       6.726499       183.0373 
 1980   0.0000       6.730494       183.1461 
 1981   0.0000       6.733991       183.2412 
 1982   0.0000       6.737166       183.3276 
 1983   0.0000       6.739570       183.3930 
 1984   0.0000       6.743217       183.4923 
 1985   0.0000       6.745477       183.5538 
 1986   0.0000       6.748634       183.6397 
 1987   0.0000       6.754424       183.7972 
 1988   0.0000       6.757770       183.8883 
 1989   0.0000       6.758326       183.9034 
 1990   0.0000       6.763375       184.0408 
 1991   0.0000       6.764881       184.0818 
 1992   0.0000       6.766840       184.1351 
 1993   0.0000       6.769731       184.2138 
 1994   0.0000       6.774664       184.3480 
 1995   0.0000       6.777700       184.4306 
 1996   0.0000       6.782281       184.5552 
 1997   0.0000       6.785052       184.6307 
 1998   0.0000       6.785954       184.6552 
 1999   0.0000       6.793687       184.8656 
 2000   0.0000       6.797071       184.9577 
 2001   0.0000       6.797714       184.9752 
 2002   0.0000       6.801894       185.0889 
 2003   0.0000       6.803551       185.1340 
 2004   0.0000       6.806595       185.2169 
 2005   0.0000       6.808596       185.2713 
 2006   0.0000       6.816522       185.4870 
 2007   0.0000       6.819415       185.5657 
 2008   0.0000       6.822877       185.6599 
 2009   0.0000       6.826073       185.7469 
 2010   0.0000       6.830220       185.8597 
 2011   0.0000       6.832707       185.9274 
 2012   0.0000       6.836870       186.0407 
 2013   0.0000       6.837774       186.0653 
 2014   0.0000       6.840635       186.1431 
 2015   0.0000       6.846524       186.3034 
 2016   0.0000       6.851602       186.4416 
 2017   0.0000       6.854253       186.5137 
 2018   0.0000       6.859352       186.6525 
 2019   0.0000       6.863003       186.7518 
 2020   0.0000       6.871116       186.9726 
 2021   0.0000       6.875222       187.0843 
 2022   0.0000       6.878173       187.1646 
 2023   0.0000       6.879365       187.1970 
 2024   0.0000       6.881102       187.2443 
 2025   0.0000       6.885211       187.3561 
 2026   0.0000       6.888910       187.4568 
 2027   0.0000       6.895048       187.6238 
 2028   0.0000       6.896857       187.6730 
 2029   0.0000       6.901121       187.7891 
 2030   0.0000       6.906747       187.9421 
 2031   0.0000       6.911362       188.0677 
 2032   0.0000       6.918416       188.2597 
 2033   0.0000       6.921852       188.3532 
 2034   0.0000       6.925733       188.4588 
 2035   0.0000       6.933203       188.6621 
 2036   0.0000       6.938743       188.8128 
 2037   0.0000       6.941293       188.8822 
 2038   0.0000       6.946361       189.0201 
 2039   0.0000       6.953003       189.2008 
 2040   0.0000       6.954644       189.2455 
 2041   0.0000       6.958606       189.3533 
 2042   0.0000       6.958730       189.3567 
 2043   0.0000       6.973974       189.7715 
 2044   0.0000       6.975606       189.8159 
 2045   0.0000       6.983060       190.0187 
 2046   0.0000       6.986597       190.1150 
 2047   0.0000       6.994668       190.3346 
 2048   0.0000       6.996575       190.3865 
 2049   0.0000       7.005081       190.6180 
 2050   0.0000       7.007039       190.6712 
 2051   0.0000       7.009058       190.7262 
 2052   0.0000       7.016180       190.9200 
 2053   0.0000       7.019432       191.0085 
 2054   0.0000       7.023065       191.1073 
 2055   0.0000       7.028809       191.2636 
 2056   0.0000       7.031691       191.3420 
 2057   0.0000       7.034678       191.4233 
 2058   0.0000       7.040505       191.5819 
 2059   0.0000       7.044369       191.6870 
 2060   0.0000       7.049449       191.8253 
 2061   0.0000       7.050944       191.8659 
 2062   0.0000       7.056045       192.0047 
 2063   0.0000       7.056301       192.0117 
 2064   0.0000       7.062992       192.1938 
 2065   0.0000       7.064143       192.2251 
 2066   0.0000       7.075555       192.5356 
 2067   0.0000       7.078465       192.6148 
 2068   0.0000       7.081142       192.6877 
 2069   0.0000       7.085816       192.8149 
 2070   0.0000       7.090075       192.9307 
 2071   0.0000       7.092051       192.9845 
 2072   0.0000       7.093067       193.0122 
 2073   0.0000       7.097434       193.1310 
 2074   0.0000       7.104079       193.3118 
 2075   0.0000       7.108788       193.4400 
 2076   0.0000       7.112005       193.5275 
 2077   0.0000       7.114911       193.6066 
 2078   0.0000       7.122995       193.8266 
 2079   0.0000       7.125199       193.8865 
 2080   0.0000       7.130776       194.0383 
 2081   0.0000       7.131510       194.0583 
 2082   0.0000       7.133802       194.1206 
 2083   0.0000       7.139932       194.2874 
 2084   0.0000       7.140994       194.3163 
 2085   0.0000       7.148589       194.5230 
 2086   0.0000       7.152667       194.6340 
 2087   0.0000       7.153736       194.6630 
 2088   0.0000       7.156672       194.7429 
 2089   0.0000       7.166017       194.9972 
 2090   0.0000       7.169460       195.0909 
 2091   0.0000       7.170943       195.1313 
 2092   0.0000       7.174296       195.2225 
 2093   0.0000       7.176173       195.2736 
 2094   0.0000       7.187937       195.5937 
 2095   0.0000       7.196911       195.8379 
 2096   0.0000       7.198154       195.8717 
 2097   0.0000       7.205596       196.0742 
 2098   0.0000       7.208747       196.1600 
 2099   0.0000       7.212582       196.2643 
 2100   0.0000       7.217241       196.3911 
 2101   0.0000       7.221978       196.5200 
 2102   0.0000       7.226337       196.6386 
 2103   0.0000       7.231383       196.7759 
 2104   0.0000       7.235004       196.8745 
 2105   0.0000       7.237064       196.9305 
 2106   0.0000       7.242162       197.0693 
 2107   0.0000       7.248706       197.2473 
 2108   0.0000       7.252029       197.3377 
 2109   0.0000       7.254934       197.4168 
 2110   0.0000       7.261997       197.6090 
 2111   0.0000       7.269323       197.8083 
 2112   0.0000       7.271233       197.8603 
 2113   0.0000       7.276627       198.0071 
 2114   0.0000       7.277793       198.0388 
 2115   0.0000       7.285298       198.2430 
 2116   0.0000       7.292076       198.4275 
 2117   0.0000       7.293875       198.4764 
 2118   0.0000       7.302523       198.7118 
 2119   0.0000       7.303099       198.7274 
 2120   0.0000       7.307159       198.8379 
 2121   0.0000       7.313510       199.0107 
 2122   0.0000       7.315135       199.0549 
 2123   0.0000       7.324202       199.3017 
 2124   0.0000       7.327067       199.3796 
 2125   0.0000       7.333062       199.5427 
 2126   0.0000       7.337234       199.6563 
 2127   0.0000       7.337990       199.6769 
 2128   0.0000       7.346129       199.8983 
 2129   0.0000       7.348529       199.9636 
 2130   0.0000       7.355039       200.1408 
 2131   0.0000       7.363659       200.3753 
 2132   0.0000       7.367313       200.4748 
 2133   0.0000       7.375607       200.7005 
 2134   0.0000       7.377997       200.7655 
 2135   0.0000       7.387705       201.0297 
 2136   0.0000       7.393794       201.1954 
 2137   0.0000       7.400318       201.3729 
 2138   0.0000       7.405248       201.5070 
 2139   0.0000       7.409062       201.6108 
 2140   0.0000       7.410797       201.6580 
 2141   0.0000       7.417146       201.8308 
 2142   0.0000       7.423903       202.0147 
 2143   0.0000       7.429837       202.1761 
 2144   0.0000       7.438944       202.4240 
 2145   0.0000       7.445161       202.5931 
 2146   0.0000       7.447888       202.6673 
 2147   0.0000       7.452527       202.7936 
 2148   0.0000       7.457344       202.9247 
 2149   0.0000       7.462281       203.0590 
 2150   0.0000       7.464975       203.1323 
 2151   0.0000       7.466770       203.1812 
 2152   0.0000       7.475486       203.4183 
 2153   0.0000       7.477924       203.4847 
 2154   0.0000       7.479495       203.5274 
 2155   0.0000       7.481306       203.5767 
 2156   0.0000       7.486844       203.7274 
 2157   0.0000       7.492102       203.8705 
 2158   0.0000       7.495760       203.9700 
 2159   0.0000       7.500085       204.0877 
 2160   0.0000       7.508157       204.3074 
 2161   0.0000       7.510365       204.3674 
 2162   0.0000       7.511847       204.4078 
 2163   0.0000       7.520841       204.6525 
 2164   0.0000       7.523201       204.7167 
 2165   0.0000       7.525019       204.7662 
 2166   0.0000       7.530663       204.9198 
 2167   0.0000       7.533980       205.0100 
 2168   0.0000       7.540763       205.1946 
 2169   0.0000       7.544982       205.3094 
 2170   0.0000       7.547874       205.3881 
 2171   0.0000       7.550716       205.4654 
 2172   0.0000       7.551943       205.4988 
 2173   0.0000       7.556981       205.6359 
 2174   0.0000       7.559034       205.6918 
 2175   0.0000       7.560039       205.7191 
 2176   0.0000       7.565811       205.8762 
 2177   0.0000       7.571738       206.0375 
 2178   0.0000       7.576975       206.1800 
 2179   0.0000       7.578542       206.2226 
 2180   0.0000       7.579169       206.2397 
 2181   0.0000       7.584347       206.3806 
 2182   0.0000       7.590135       206.5381 
 2183   0.0000       7.593916       206.6409 
 2184   0.0000       7.597455       206.7373 
 2185   0.0000       7.599672       206.7976 
 2186   0.0000       7.601862       206.8572 
 2187   0.0000       7.613438       207.1722 
 2188   0.0000       7.615930       207.2400 
 2189   0.0000       7.618245       207.3030 
 2190   0.0000       7.620597       207.3670 
 2191   0.0000       7.622575       207.4208 
 2192   0.0000       7.625720       207.5064 
 2193   0.0000       7.628922       207.5935 
 2194   0.0000       7.632897       207.7017 
 2195   0.0000       7.634462       207.7443 
 2196   0.0000       7.645342       208.0403 
 2197   0.0000       7.648686       208.1313 
 2198   0.0000       7.653873       208.2725 
 2199   0.0000       7.660121       208.4425 
 2200   0.0000       7.662061       208.4953 
 2201   0.0000       7.664780       208.5693 
 2202   0.0000       7.668505       208.6706 
 2203   0.0000       7.671598       208.7548 
 2204   0.0000       7.674998       208.8473 
 2205   0.0000       7.682955       209.0638 
 2206   0.0000       7.689018       209.2288 
 2207   0.0000       7.690800       209.2773 
 2208   0.0000       7.691916       209.3077 
 2209   0.0000       7.695347       209.4010 
 2210   0.0000       7.701294       209.5629 
 2211   0.0000       7.703889       209.6335 
 2212   0.0000       7.707724       209.7378 
 2213   0.0000       7.710665       209.8179 
 2214   0.0000       7.718393       210.0281 
 2215   0.0000       7.722435       210.1381 
 2216   0.0000       7.729094       210.3194 
 2217   0.0000       7.732317       210.4070 
 2218   0.0000       7.733513       210.4396 
 2219   0.0000       7.738101       210.5644 
 2220   0.0000       7.742574       210.6861 
 2221   0.0000       7.747371       210.8167 
 2222   0.0000       7.749273       210.8685 
 2223   0.0000       7.754471       211.0099 
 2224   0.0000       7.758575       211.1216 
 2225   0.0000       7.766461       211.3361 
 2226   0.0000       7.770513       211.4464 
 2227   0.0000       7.773891       211.5383 
 2228   0.0000       7.778245       211.6568 
 2229   0.0000       7.780439       211.7165 
 2230   0.0000       7.788023       211.9229 
 2231   0.0000       7.789445       211.9616 
 2232   0.0000       7.790897       212.0011 
 2233   0.0000       7.797358       212.1769 
 2234   0.0000       7.803330       212.3394 
 2235   0.0000       7.809141       212.4975 
 2236   0.0000       7.814733       212.6497 
 2237   0.0000       7.818100       212.7413 
 2238   0.0000       7.821560       212.8355 
 2239   0.0000       7.827381       212.9939 
 2240   0.0000       7.836990       213.2554 
 2241   0.0000       7.840791       213.3588 
 2242   0.0000       7.845229       213.4795 
 2243   0.0000       7.848337       213.5641 
 2244   0.0000       7.852666       213.6819 
 2245   0.0000       7.858248       213.8338 
 2246   0.0000       7.862628       213.9530 
 2247   0.0000       7.867607       214.0885 
 2248   0.0000       7.869553       214.1414 
 2249   0.0000       7.872098       214.2107 
 2250   0.0000       7.874609       214.2790 
 2251   0.0000       7.879790       214.4200 
 2252   0.0000       7.886648       214.6066 
 2253   0.0000       7.890917       214.7228 
 2254   0.0000       7.895086       214.8362 
 2255   0.0000       7.901692       215.0160 
 2256   0.0000       7.904900       215.1033 
 2257   0.0000       7.907149       215.1645 
 2258   0.0000       7.912935       215.3219 
 2259   0.0000       7.915247       215.3848 
 2260   0.0000       7.920913       215.5390 
 2261   0.0000       7.923992       215.6228 
 2262   0.0000       7.927683       215.7232 
 2263   0.0000       7.934103       215.8979 
 2264   0.0000       7.937902       216.0013 
 2265   0.0000       7.937955       216.0027 
 2266   0.0000       7.942529       216.1272 
 2267   0.0000       7.946939       216.2472 
 2268   0.0000       7.951768       216.3786 
 2269   0.0000       7.955970       216.4929 
 2270   0.0000       7.961061       216.6315 
 2271   0.0000       7.965100       216.7414 
 2272   0.0000       7.968547       216.8352 
 2273   0.0000       7.972596       216.9454 
 2274   0.0000       7.974780       217.0048 
 2275   0.0000       7.976693       217.0569 
 2276   0.0000       7.979413       217.1309 
 2277   0.0000       7.984802       217.2775 
 2278   0.0000       7.992980       217.5000 
 2279   0.0000       7.994375       217.5380 
 2280   0.0000       7.996220       217.5882 
 2281   0.0000       7.998438       217.6486 
 2282   0.0000       8.002207       217.7511 
 2283   0.0000       8.005057       217.8287 
 2284   0.0000       8.006040       217.8554 
 2285   0.0000       8.010924       217.9883 
 2286   0.0000       8.017922       218.1788 
 2287   0.0000       8.019929       218.2334 
 2288   0.0000       8.023722       218.3366 
 2289   0.0000       8.026707       218.4178 
 2290   0.0000       8.031053       218.5361 
 2291   0.0000       8.033577       218.6048 
 2292   0.0000       8.036659       218.6886 
 2293   0.0000       8.040176       218.7843 
 2294   0.0000       8.041952       218.8326 
 2295   0.0000       8.044039       218.8894 
 2296   0.0000       8.052902       219.1306 
 2297   0.0000       8.056811       219.2370 
 2298   0.0000       8.058627       219.2864 
 2299   0.0000       8.071249       219.6299 
 2300   0.0000       8.072120       219.6536 
 2301   0.0000       8.078430       219.8252 
 2302   0.0000       8.079996       219.8679 
 2303   0.0000       8.084005       219.9770 
 2304   0.0000       8.091098       220.1700 
 2305   0.0000       8.101752       220.4599 
 2306   0.0000       8.106788       220.5969 
 2307   0.0000       8.108740       220.6500 
 2308   0.0000       8.112497       220.7523 
 2309   0.0000       8.121533       220.9981 
 2310   0.0000       8.123618       221.0549 
 2311   0.0000       8.126191       221.1249 
 2312   0.0000       8.130973       221.2550 
 2313   0.0000       8.134136       221.3411 
 2314   0.0000       8.137549       221.4340 
 2315   0.0000       8.143856       221.6056 
 2316   0.0000       8.145271       221.6441 
 2317   0.0000       8.150904       221.7974 
 2318   0.0000       8.153856       221.8777 
 2319   0.0000       8.159100       222.0204 
 2320   0.0000       8.162156       222.1036 
 2321   0.0000       8.162967       222.1256 
 2322   0.0000       8.164840       222.1766 
 2323   0.0000       8.169015       222.2902 
 2324   0.0000       8.173724       222.4183 
 2325   0.0000       8.178070       222.5366 
 2326   0.0000       8.182270       222.6509 
 2327   0.0000       8.187841       222.8025 
 2328   0.0000       8.190326       222.8701 
 2329   0.0000       8.193896       222.9673 
 2330   0.0000       8.197093       223.0542 
 2331   0.0000       8.200821       223.1557 
 2332   0.0000       8.204073       223.2442 
 2333   0.0000       8.208131       223.3546 
 2334   0.0000       8.209362       223.3881 
 2335   0.0000       8.213581       223.5029 
 2336   0.0000       8.214318       223.5230 
 2337   0.0000       8.217689       223.6147 
 2338   0.0000       8.220371       223.6877 
 2339   0.0000       8.224189       223.7916 
 2340   0.0000       8.228452       223.9076 
 2341   0.0000       8.228651       223.9130 
 2342   0.0000       8.233857       224.0546 
 2343   0.0000       8.236664       224.1310 
 2344   0.0000       8.239170       224.1992 
 2345   0.0000       8.246887       224.4092 
 2346   0.0000       8.252074       224.5503 
 2347   0.0000       8.261045       224.7945 
 2348   0.0000       8.263945       224.8734 
 2349   0.0000       8.268607       225.0002 
 2350   0.0000       8.271878       225.0893 
 2351   0.0000       8.275020       225.1747 
 2352   0.0000       8.276753       225.2219 
 2353   0.0000       8.290955       225.6084 
 2354   0.0000       8.298505       225.8138 
 2355   0.0000       8.305366       226.0005 
 2356   0.0000       8.308048       226.0735 
 2357   0.0000       8.310811       226.1487 
 2358   0.0000       8.311996       226.1809 
 2359   0.0000       8.315601       226.2790 
 2360   0.0000       8.318504       226.3580 
 2361   0.0000       8.330297       226.6789 
 2362   0.0000       8.332928       226.7505 
 2363   0.0000       8.341338       226.9794 
 2364   0.0000       8.342056       226.9989 
 2365   0.0000       8.346844       227.1292 
 2366   0.0000       8.352728       227.2893 
 2367   0.0000       8.356567       227.3937 
 2368   0.0000       8.362742       227.5618 
 2369   0.0000       8.366957       227.6765 
 2370   0.0000       8.370469       227.7720 
 2371   0.0000       8.375306       227.9037 
 2372   0.0000       8.377166       227.9543 
 2373   0.0000       8.380948       228.0572 
 2374   0.0000       8.382457       228.0983 
 2375   0.0000       8.388793       228.2707 
 2376   0.0000       8.389854       228.2995 
 2377   0.0000       8.391524       228.3450 
 2378   0.0000       8.393756       228.4057 
 2379   0.0000       8.395779       228.4608 
 2380   0.0000       8.398515       228.5352 
 2381   0.0000       8.404177       228.6893 
 2382   0.0000       8.405074       228.7137 
 2383   0.0000       8.406637       228.7562 
 2384   0.0000       8.407758       228.7867 
 2385   0.0000       8.408751       228.8138 
 2386   0.0000       8.412781       228.9234 
 2387   0.0000       8.417622       229.0551 
 2388   0.0000       8.420996       229.1470 
 2389   0.0000       8.424855       229.2520 
 2390   0.0000       8.426502       229.2968 
 2391   0.0000       8.431644       229.4367 
 2392   0.0000       8.434056       229.5023 
 2393   0.0000       8.436278       229.5628 
 2394   0.0000       8.437155       229.5867 
 2395   0.0000       8.442884       229.7425 
 2396   0.0000       8.447131       229.8581 
 2397   0.0000       8.451074       229.9654 
 2398   0.0000       8.455825       230.0947 
 2399   0.0000       8.456442       230.1115 
 2400   0.0000       8.460573       230.2239 
 2401   0.0000       8.463741       230.3101 
 2402   0.0000       8.467004       230.3989 
 2403   0.0000       8.470768       230.5013 
 2404   0.0000       8.478064       230.6998 
 2405   0.0000       8.479754       230.7458 
 2406   0.0000       8.483654       230.8520 
 2407   0.0000       8.486049       230.9171 
 2408   0.0000       8.488276       230.9777 
 2409   0.0000       8.492508       231.0929 
 2410   0.0000       8.496821       231.2102 
 2411   0.0000       8.500027       231.2975 
 2412   0.0000       8.501330       231.3330 
 2413   0.0000       8.507460       231.4998 
 2414   0.0000       8.511080       231.5983 
 2415   0.0000       8.513861       231.6739 
 2416   0.0000       8.516190       231.7373 
 2417   0.0000       8.516919       231.7572 
 2418   0.0000       8.520696       231.8599 
 2419   0.0000       8.531010       232.1406 
 2420   0.0000       8.534037       232.2230 
 2421   0.0000       8.534618       232.2388 
 2422   0.0000       8.536668       232.2946 
 2423   0.0000       8.539574       232.3736 
 2424   0.0000       8.545943       232.5469 
 2425   0.0000       8.548858       232.6263 
 2426   0.0000       8.550916       232.6823 
 2427   0.0000       8.554165       232.7707 
 2428   0.0000       8.555177       232.7982 
 2429   0.0000       8.557665       232.8659 
 2430   0.0000       8.562326       232.9927 
 2431   0.0000       8.563431       233.0228 
 2432   0.0000       8.564291       233.0462 
 2433   0.0000       8.565243       233.0721 
 2434   0.0000       8.571927       233.2540 
 2435   0.0000       8.572909       233.2807 
 2436   0.0000       8.574770       233.3314 
 2437   0.0000       8.579549       233.4614 
 2438   0.0000       8.583684       233.5739 
 2439   0.0000       8.585353       233.6193 
 2440   0.0000       8.588688       233.7101 
 2441   0.0000       8.593450       233.8397 
 2442   0.0000       8.599738       234.0108 
 2443   0.0000       8.603702       234.1186 
 2444   0.0000       8.607093       234.2109 
 2445   0.0000       8.607519       234.2225 
 2446   0.0000       8.613808       234.3936 
 2447   0.0000       8.614347       234.4083 
 2448   0.0000       8.618291       234.5156 
 2449   0.0000       8.621438       234.6013 
 2450   0.0000       8.630095       234.8368 
 2451   0.0000       8.631362       234.8713 
 2452   0.0000       8.636601       235.0139 
 2453   0.0000       8.639725       235.0989 
 2454   0.0000       8.645322       235.2512 
 2455   0.0000       8.652356       235.4426 
 2456   0.0000       8.655904       235.5391 
 2457   0.0000       8.661329       235.6867 
 2458   0.0000       8.664462       235.7720 
 2459   0.0000       8.668588       235.8843 
 2460   0.0000       8.672061       235.9788 
 2461   0.0000       8.673474       236.0172 
 2462   0.0000       8.679322       236.1764 
 2463   0.0000       8.683045       236.2777 
 2464   0.0000       8.685338       236.3401 
 2465   0.0000       8.694736       236.5958 
 2466   0.0000       8.698398       236.6954 
 2467   0.0000       8.702717       236.8130 
 2468   0.0000       8.703385       236.8311 
 2469   0.0000       8.705259       236.8821 
 2470   0.0000       8.710748       237.0315 
 2471   0.0000       8.714617       237.1368 
 2472   0.0000       8.716805       237.1963 
 2473   0.0000       8.721613       237.3272 
 2474   0.0000       8.727748       237.4941 
 2475   0.0000       8.733400       237.6479 
 2476   0.0000       8.741179       237.8596 
 2477   0.0000       8.749158       238.0767 
 2478   0.0000       8.758314       238.3259 
 2479   0.0000       8.760748       238.3921 
 2480   0.0000       8.765520       238.5219 
 2481   0.0000       8.767054       238.5637 
 2482   0.0000       8.769047       238.6179 
 2483   0.0000       8.785636       239.0693 
 2484   0.0000       8.788076       239.1357 
 2485   0.0000       8.792278       239.2501 
 2486   0.0000       8.793980       239.2964 
 2487   0.0000       8.796640       239.3688 
 2488   0.0000       8.800255       239.4671 
 2489   0.0000       8.803510       239.5557 
 2490   0.0000       8.810145       239.7362 
 2491   0.0000       8.811427       239.7711 
 2492   0.0000       8.817414       239.9340 
 2493   0.0000       8.822073       240.0608 
 2494   0.0000       8.829003       240.2494 
 2495   0.0000       8.835391       240.4232 
 2496   0.0000       8.838725       240.5139 
 2497   0.0000       8.843154       240.6345 
 2498   0.0000       8.850710       240.8401 
 2499   0.0000       8.852042       240.8763 
 2500   0.0000       8.860188       241.0980 
 2501   0.0000       8.865381       241.2393 
 2502   0.0000       8.875978       241.5276 
 2503   0.0000       8.883394       241.7295 
 2504   0.0000       8.887582       241.8434 
 2505   0.0000       8.893495       242.0043 
 2506   0.0000       8.897829       242.1222 
 2507   0.0000       8.900061       242.1830 
 2508   0.0000       8.905050       242.3187 
 2509   0.0000       8.910612       242.4701 
 2510   0.0000       8.916109       242.6196 
 2511   0.0000       8.920477       242.7385 
 2512   0.0000       8.922166       242.7845 
 2513   0.0000       8.927012       242.9163 
 2514   0.0000       8.930143       243.0015 
 2515   0.0000       8.936090       243.1634 
 2516   0.0000       8.940475       243.2827 
 2517   0.0000       8.947153       243.4644 
 2518   0.0000       8.950983       243.5686 
 2519   0.0000       8.952669       243.6145 
 2520   0.0000       8.954871       243.6744 
 2521   0.0000       8.958141       243.7634 
 2522   0.0000       8.961941       243.8668 
 2523   0.0000       8.969036       244.0599 
 2524   0.0000       8.971787       244.1347 
 2525   0.0000       8.976094       244.2519 
 2526   0.0000       8.981194       244.3907 
 2527   0.0000       8.985928       244.5195 
 2528   0.0000       8.988044       244.5771 
 2529   0.0000       8.992734       244.7047 
 2530   0.0000       8.995706       244.7856 
 2531   0.0000       9.001133       244.9333 
 2532   0.0000       9.009488       245.1606 
 2533   0.0000       9.011632       245.2190 
 2534   0.0000       9.017654       245.3828 
 2535   0.0000       9.019505       245.4332 
 2536   0.0000       9.021516       245.4879 
 2537   0.0000       9.025560       245.5980 
 2538   0.0000       9.035651       245.8726 
 2539   0.0000       9.036375       245.8923 
 2540   0.0000       9.043725       246.0923 
 2541   0.0000       9.044526       246.1141 
 2542   0.0000       9.051577       246.3059 
 2543   0.0000       9.052964       246.3437 
 2544   0.0000       9.057291       246.4614 
 2545   0.0000       9.062280       246.5972 
 2546   0.0000       9.070439       246.8192 
 2547   0.0000       9.076864       246.9940 
 2548   0.0000       9.079025       247.0528 
 2549   0.0000       9.081170       247.1112 
 2550   0.0000       9.087554       247.2849 
 2551   0.0000       9.095978       247.5141 
 2552   0.0000       9.100078       247.6257 
 2553   0.0000       9.102543       247.6928 
 2554   0.0000       9.118618       248.1302 
 2555   0.0000       9.120595       248.1840 
 2556   0.0000       9.122587       248.2382 
 2557   0.0000       9.130128       248.4434 
 2558   0.0000       9.132412       248.5056 
 2559   0.0000       9.137105       248.6333 
 2560   0.0000       9.140104       248.7149 
 2561   0.0000       9.147039       248.9036 
 2562   0.0000       9.152325       249.0474 
 2563   0.0000       9.154135       249.0967 
 2564   0.0000       9.171168       249.5602 
 2565   0.0000       9.171598       249.5719 
 2566   0.0000       9.176712       249.7110 
 2567   0.0000       9.181266       249.8350 
 2568   0.0000       9.188375       250.0284 
 2569   0.0000       9.191109       250.1028 
 2570   0.0000       9.196764       250.2567 
 2571   0.0000       9.206629       250.5251 
 2572   0.0000       9.213702       250.7176 
 2573   0.0000       9.231495       251.2017 
 2574   0.0000       9.239124       251.4093 
 2575   0.0000       9.255481       251.8545 
 2576   0.0000       9.271861       252.3002 
 2577   0.0000       9.277332       252.4490 
 2578   0.0000       9.283674       252.6216 
 2579   0.0000       9.301097       253.0957 
 2580   0.0000       9.316708       253.5205 
 2581   0.0000       9.321485       253.6505 
 2582   0.0000       9.337107       254.0756 
 2583   0.0000       9.354718       254.5548 
 2584   0.0000       9.369902       254.9680 
 2585   0.0000       9.377327       255.1700 
 2586   0.0000       9.397922       255.7305 
 2587   0.0000       9.402076       255.8435 
 2588   0.0000       9.413900       256.1653 
 2589   0.0000       9.422108       256.3886 
 2590   0.0000       9.423888       256.4370 
 2591   0.0000       9.431061       256.6322 
 2592   0.0000       9.463900       257.5258 
 2593   0.0000       9.473344       257.7828 
 2594   0.0000       9.497230       258.4328 
 2595   0.0000       9.502391       258.5732 
 2596   0.0000       9.511557       258.8226 
 2597   0.0000       9.532773       259.4000 
 2598   0.0000       9.541943       259.6495 
 2599   0.0000       9.558759       260.1070 
 2600   0.0000       9.563056       260.2240 
 2601   0.0000       9.565901       260.3014 
 2602   0.0000       9.570012       260.4133 
 2603   0.0000       9.580521       260.6992 
 2604   0.0000       9.582886       260.7636 
 2605   0.0000       9.598765       261.1957 
 2606   0.0000       9.607346       261.4292 
 2607   0.0000       9.612824       261.5782 
 2608   0.0000       9.626214       261.9426 
 2609   0.0000       9.640040       262.3188 
 2610   0.0000       9.651770       262.6380 
 2611   0.0000       9.667739       263.0726 
 2612   0.0000       9.671026       263.1620 
 2613   0.0000       9.685727       263.5620 
 2614   0.0000       9.702733       264.0248 
 2615   0.0000       9.711640       264.2672 
 2616   0.0000       9.712982       264.3037 
 2617   0.0000       9.715627       264.3756 
 2618   0.0000       9.720362       264.5045 
 2619   0.0000       9.726870       264.6816 
 2620   0.0000       9.730118       264.7700 
 2621   0.0000       9.739337       265.0208 
 2622   0.0000       9.751661       265.3562 
 2623   0.0000       9.753748       265.4130 
 2624   0.0000       9.758890       265.5529 
 2625   0.0000       9.769508       265.8418 
 2626   0.0000       9.776553       266.0335 
 2627   0.0000       9.779793       266.1217 
 2628   0.0000       9.787577       266.3335 
 2629   0.0000       9.792305       266.4622 
 2630   0.0000       9.793165       266.4856 
 2631   0.0000       9.796489       266.5760 
 2632   0.0000       9.800635       266.6888 
 2633   0.0000       9.806332       266.8439 
 2634   0.0000       9.809066       266.9183 
 2635   0.0000       9.810790       266.9652 
 2636   0.0000       9.817655       267.1520 
 2637   0.0000       9.821974       267.2695 
 2638   0.0000       9.822676       267.2886 
 2639   0.0000       9.825225       267.3580 
 2640   0.0000       9.828354       267.4431 
 2641   0.0000       9.831056       267.5166 
 2642   0.0000       9.840092       267.7625 
 2643   0.0000       9.851826       268.0818 
 2644   0.0000       9.866370       268.4776 
 2645   0.0000       9.872728       268.6506 
 2646   0.0000       9.878157       268.7983 
 2647   0.0000       9.879329       268.8302 
 2648   0.0000       9.882711       268.9222 
 2649   0.0000       9.886983       269.0385 
 2650   0.0000       9.890598       269.1368 
 2651   0.0000       9.892470       269.1878 
 2652   0.0000       9.893366       269.2122 
 2653   0.0000       9.894026       269.2301 
 2654   0.0000       9.900868       269.4163 
 2655   0.0000       9.906438       269.5679 
 2656   0.0000       9.907437       269.5951 
 2657   0.0000       9.914451       269.7859 
 2658   0.0000       9.915838       269.8237 
 2659   0.0000       9.919486       269.9229 
 2660   0.0000       9.927165       270.1319 
 2661   0.0000       9.940395       270.4919 
 2662   0.0000       9.944436       270.6019 
 2663   0.0000       9.950905       270.7779 
 2664   0.0000       9.960676       271.0438 
 2665   0.0000       9.974964       271.4326 
 2666   0.0000       9.981909       271.6216 
 2667   0.0000       9.993438       271.9353 
 2668   0.0000       9.997783       272.0535 
 2669   0.0000       9.999135       272.0903 
 2670   0.0000      10.001256       272.1480 
 2671   0.0000      10.006164       272.2816 
 2672   0.0000      10.017309       272.5848 
 2673   0.0000      10.024377       272.7772 
 2674   0.0000      10.029413       272.9142 
 2675   0.0000      10.033138       273.0156 
 2676   0.0000      10.034956       273.0650 
 2677   0.0000      10.052396       273.5396 
 2678   0.0000      10.058229       273.6983 
 2679   0.0000      10.063167       273.8327 
 2680   0.0000      10.076141       274.1857 
 2681   0.0000      10.081940       274.3435 
 2682   0.0000      10.088351       274.5180 
 2683   0.0000      10.094531       274.6861 
 2684   0.0000      10.103182       274.9216 
 2685   0.0000      10.105559       274.9862 
 2686   0.0000      10.113683       275.2073 
 2687   0.0000      10.120150       275.3833 
 2688   0.0000      10.126998       275.5696 
 2689   0.0000      10.143136       276.0088 
 2690   0.0000      10.153164       276.2816 
 2691   0.0000      10.156253       276.3657 
 2692   0.0000      10.171456       276.7794 
 2693   0.0000      10.180871       277.0356 
 2694   0.0000      10.187508       277.2162 
 2695   0.0000      10.203392       277.6484 
 2696   0.0000      10.209754       277.8215 
 2697   0.0000      10.212921       277.9077 
 2698   0.0000      10.235037       278.5095 
 2699   0.0000      10.240724       278.6643 
 2700   0.0000      10.252600       278.9874 
 2701   0.0000      10.258857       279.1577 
 2702   0.0000      10.260153       279.1930 
 2703   0.0000      10.266862       279.3755 
 2704   0.0000      10.290608       280.0217 
 2705   0.0000      10.320443       280.8335 
 2706   0.0000      10.337706       281.3033 
 2707   0.0000      10.341559       281.4081 
 2708   0.0000      10.357211       281.8340 
 2709   0.0000      10.376007       282.3455 
 2710   0.0000      10.379367       282.4369 
 2711   0.0000      10.383713       282.5552 
 2712   0.0000      10.387566       282.6600 
 2713   0.0000      10.393061       282.8096 
 2714   0.0000      10.399282       282.9788 
 2715   0.0000      10.402058       283.0544 
 2716   0.0000      10.406320       283.1704 
 2717   0.0000      10.408102       283.2188 
 2718   0.0000      10.415493       283.4200 
 2719   0.0000      10.418261       283.4953 
 2720   0.0000      10.423645       283.6418 
 2721   0.0000      10.431004       283.8421 
 2722   0.0000      10.447332       284.2864 
 2723   0.0000      10.449453       284.3441 
 2724   0.0000      10.461232       284.6646 
 2725   0.0000      10.470540       284.9179 
 2726   0.0000      10.478928       285.1461 
 2727   0.0000      10.489827       285.4427 
 2728   0.0000      10.490607       285.4639 
 2729   0.0000      10.520252       286.2706 
 2730   0.0000      10.531162       286.5675 
 2731   0.0000      10.539888       286.8049 
 2732   0.0000      10.553674       287.1801 
 2733   0.0000      10.579633       287.8865 
 2734   0.0000      10.609589       288.7016 
 2735   0.0000      10.627745       289.1957 
 2736   0.0000      10.641296       289.5644 
 2737   0.0000      10.644907       289.6627 
 2738   0.0000      10.656450       289.9768 
 2739   0.0000      10.660561       290.0886 
 2740   0.0000      10.685788       290.7751 
 2741   0.0000      10.734553       292.1020 
 2742   0.0000      10.743730       292.3517 
 2743   0.0000      10.749402       292.5061 
 2744   0.0000      10.754519       292.6454 
 2745   0.0000      10.757353       292.7225 
 2746   0.0000      10.764001       292.9034 
 2747   0.0000      10.778827       293.3068 
 2748   0.0000      10.794674       293.7380 
 2749   0.0000      10.798839       293.8513 
 2750   0.0000      10.814711       294.2833 
 2751   0.0000      10.834567       294.8236 
 2752   0.0000      10.844052       295.0817 
 2753   0.0000      10.854566       295.3677 
 2754   0.0000      10.866324       295.6877 
 2755   0.0000      10.873142       295.8732 
 2756   0.0000      10.896840       296.5181 
 2757   0.0000      10.912114       296.9337 
 2758   0.0000      10.947566       297.8984 
 2759   0.0000      10.972680       298.5818 
 2760   0.0000      10.986725       298.9640 
 2761   0.0000      11.041977       300.4675 
 2762   0.0000      11.098392       302.0026 
 2763   0.0000      11.281136       306.9753 
 2764   0.0000      11.329611       308.2944 
 2765   0.0000      11.343279       308.6663 
 2766   0.0000      11.349456       308.8344 
 2767   0.0000      11.373728       309.4949 
 2768   0.0000      11.599551       315.6398 
 2769   0.0000      11.626668       316.3777 
 2770   0.0000      11.654673       317.1398 
 2771   0.0000      11.662330       317.3481 
 2772   0.0000      11.713671       318.7452 
 2773   0.0000      11.722839       318.9947 
 2774   0.0000      11.765917       320.1669 
 2775   0.0000      11.806039       321.2587 
 2776   0.0000      11.848528       322.4148 
 2777   0.0000      11.853059       322.5381 
 2778   0.0000      11.961925       325.5005 
 2779   0.0000      12.013267       326.8976 
 2780   0.0000      12.087450       328.9162 
 2781   0.0000      12.089791       328.9799 
 2782   0.0000      12.142030       330.4014 
 2783   0.0000      12.189097       331.6822 
 2784   0.0000      12.198771       331.9454 
 2785   0.0000      12.209743       332.2440 
 2786   0.0000      12.216746       332.4346 
 2787   0.0000      12.233165       332.8813 
 2788   0.0000      12.248308       333.2934 
 2789   0.0000      12.261105       333.6416 
 2790   0.0000      12.276307       334.0553 
 2791   0.0000      12.300451       334.7123 
 2792   0.0000      12.316986       335.1622 
 2793   0.0000      12.343330       335.8791 
 2794   0.0000      12.351739       336.1079 
 2795   0.0000      12.381933       336.9295 
 2796   0.0000      12.401170       337.4530 
 2797   0.0000      12.442196       338.5694 
 2798   0.0000      12.489618       339.8598 
 2799   0.0000      12.515741       340.5706 
 2800   0.0000      12.529221       340.9374 
 2801   0.0000      12.546247       341.4007 
 2802   0.0000      12.552239       341.5638 
 2803   0.0000      12.603482       342.9582 
 2804   0.0000      12.615012       343.2719 
 2805   0.0000      12.634123       343.7920 
 2806   0.0000      12.675814       344.9264 
 2807   0.0000      12.685855       345.1997 
 2808   0.0000      12.702060       345.6406 
 2809   0.0000      12.746293       346.8443 
 2810   0.0000      12.752249       347.0063 
 2811   0.0000      12.765057       347.3549 
 2812   0.0000      12.845328       349.5391 
 2813   0.0000      12.880100       350.4853 
 2814   0.0000      12.929753       351.8365 
 2815   0.0000      12.947448       352.3180 
 2816   0.0000      13.067001       355.5712 
 2817   0.0000      13.140945       357.5833 
 2818   0.0000      13.152193       357.8894 
 2819   0.0000      13.173462       358.4681 
 2820   0.0000      13.278211       361.3185 
 2821   0.0000      13.297140       361.8336 
 2822   0.0000      13.308523       362.1433 
 2823   0.0000      13.328985       362.7001 
 2824   0.0000      13.337650       362.9359 
 2825   0.0000      13.338365       362.9554 
 2826   0.0000      13.384408       364.2083 
 2827   0.0000      13.458611       366.2274 
 2828   0.0000      13.610152       370.3511 
 2829   0.0000      13.656708       371.6179 
 2830   0.0000      14.501218       394.5982 
 2831   0.0000      14.541427       395.6923 
 2832   0.0000      14.625236       397.9729 
 2833   0.0000      14.693129       399.8204 
 2834   0.0000      15.181505       413.1097 
 2835   0.0000      28.312810       770.4307 
 2836   0.0000      28.429217       773.5983 
 2837   0.0000      28.442771       773.9671 
 2838   0.0000      28.741914       782.1073 
 2839   0.0000      28.752575       782.3974 
 2840   0.0000      28.784435       783.2643 
 2841   0.0000      28.795780       783.5730 
 2842   0.0000      28.805730       783.8438 
 2843   0.0000      28.818001       784.1777 
 2844   0.0000      28.865002       785.4566 
 2845   0.0000      28.880544       785.8796 
 2846   0.0000      29.080490       791.3204 
 2847   0.0000      29.144507       793.0624 
 2848   0.0000      29.160096       793.4866 
 2849   0.0000      29.165989       793.6469 
 2850   0.0000      29.176291       793.9272 
 2851   0.0000      29.238251       795.6133 
 2852   0.0000      29.258191       796.1559 
 2853   0.0000      29.269920       796.4750 
 2854   0.0000      29.331932       798.1624 
 2855   0.0000      29.375636       799.3517 
 2856   0.0000      29.407699       800.2242 
 2857   0.0000      29.417771       800.4982 
 2858   0.0000      29.448418       801.3322 
 2859   0.0000      29.455195       801.5166 
 2860   0.0000      29.554111       804.2082 
 2861   0.0000      29.572413       804.7063 
 2862   0.0000      29.583450       805.0066 
 2863   0.0000      29.583937       805.0198 
 2864   0.0000      38.569297      1049.5239 
 2865   0.0000      38.595066      1050.2251 
 2866   0.0000      48.667832      1324.3190 
 2867   0.0000      48.726835      1325.9246 
 2868   0.0000     149.156461      4058.7536 
 2869   0.0000     149.279074      4062.0901 
 2870   0.0000     149.291340      4062.4239 
 2871   0.0000     149.570694      4070.0255 
 2872   0.0000     149.572694      4070.0799 
 2873   0.0000     149.599053      4070.7972 
 2874   0.0000     149.615362      4071.2410 
 2875   0.0000     149.624955      4071.5020 
 2876   0.0000     149.629554      4071.6272 
 2877   0.0000     149.701372      4073.5814 
 2878   0.0000     149.713238      4073.9043 
 2879   0.0000     149.890966      4078.7405 
 2880   0.0000     149.939374      4080.0578 
 2881   0.0000     149.956856      4080.5335 
 2882   0.0000     149.991025      4081.4633 
 2883   0.0000     150.001764      4081.7555 
 2884   0.0000     150.032057      4082.5798 
 2885   0.0000     150.040709      4082.8153 
 2886   0.0000     150.058785      4083.3071 
 2887   0.0000     150.206938      4087.3386 
 2888   0.0000     150.243027      4088.3206 
 2889   0.0000     150.246825      4088.4240 
 2890   0.0000     150.267948      4088.9987 
 2891   0.0000     150.294123      4089.7110 
 2892   0.0000     150.317492      4090.3469 
 2893   0.0000     150.375527      4091.9261 
 2894   0.0000     150.386658      4092.2290 
 2895   0.0000     150.395607      4092.4725 
 2896   0.0000     150.431709      4093.4549 
 2897   0.0000     200.014974      5442.6841 
 2898   0.0000     200.077499      5444.3855 
 2899   0.0000     256.100982      6968.8620 
 2900   0.0000     256.169869      6970.7365 

                    ********************************
                    * MULLIKEN POPULATION ANALYSIS *
                    ********************************

-----------------------
MULLIKEN ATOMIC CHARGES
-----------------------
   0 O :   -0.534279
   1 O :   -0.499798
   2 N :   -0.311817
   3 H :    0.182894
   4 N :   -0.287308
   5 C :    0.287700
   6 C :    0.360655
   7 H :    0.019560
   8 C :    0.075432
   9 C :   -0.155837
  10 H :    0.102572
  11 C :   -0.148466
  12 H :    0.151143
  13 C :   -0.128496
  14 H :    0.146060
  15 C :   -0.151490
  16 H :    0.146462
  17 C :   -0.167753
  18 H :    0.131498
  19 C :    0.002994
  20 C :   -0.255085
  21 H :    0.088820
  22 H :    0.115346
  23 H :    0.113561
  24 C :   -0.241661
  25 H :    0.115611
  26 H :    0.086598
  27 H :    0.110091
  28 C :   -0.281582
  29 H :    0.116730
  30 H :    0.121083
  31 H :    0.118022
  32 C :    0.233275
  33 C :   -0.052610
  34 C :   -0.063224
  35 H :    0.089020
  36 C :   -0.148588
  37 H :    0.137909
  38 C :   -0.138513
  39 H :    0.149962
  40 C :   -0.133412
  41 H :    0.102436
  42 C :   -0.084304
  43 C :   -0.262368
  44 H :    0.097447
  45 H :    0.102663
  46 H :    0.114333
  47 C :   -0.173935
  48 H :    0.041707
  49 H :    0.060627
  50 H :    0.065502
  51 C :   -0.194775
  52 H :    0.077366
  53 H :    0.104919
  54 H :    0.088911
  55 C :    0.231903
  56 C :    0.095305
  57 C :   -0.129635
  58 H :    0.113653
  59 C :   -0.144490
  60 H :    0.152523
  61 C :   -0.114751
  62 H :    0.142952
  63 C :   -0.150024
  64 H :    0.145965
  65 C :   -0.104170
  66 H :    0.117162
Sum of atomic charges:    0.0000000

--------------------------------
MULLIKEN REDUCED ORBITAL CHARGES
--------------------------------
  0 O s       :     3.794286  s :     3.794286
      pz      :     1.559545  p :     4.704788
      px      :     1.662893
      py      :     1.482350
      dz2     :     0.005030  d :     0.031462
      dxz     :     0.002922
      dyz     :     0.008544
      dx2y2   :     0.006845
      dxy     :     0.008121
      f0      :     0.000237  f :     0.003554
      f+1     :     0.000120
      f-1     :     0.000813
      f+2     :     0.000554
      f-2     :     0.000530
      f+3     :     0.000664
      f-3     :     0.000637
      g0      :     0.000018  g :     0.000189
      g+1     :     0.000006
      g-1     :     0.000023
      g+2     :     0.000018
      g-2     :     0.000015
      g+3     :     0.000036
      g-3     :     0.000025
      g+4     :     0.000022
      g-4     :     0.000026
  1 O s       :     3.807983  s :     3.807983
      pz      :     1.399218  p :     4.655767
      px      :     1.702151
      py      :     1.554398
      dz2     :     0.010543  d :     0.032262
      dxz     :     0.008039
      dyz     :     0.008882
      dx2y2   :     0.001923
      dxy     :     0.002875
      f0      :     0.001052  f :     0.003595
      f+1     :     0.000800
      f-1     :     0.000666
      f+2     :     0.000410
      f-2     :     0.000523
      f+3     :     0.000081
      f-3     :     0.000064
      g0      :     0.000037  g :     0.000191
      g+1     :     0.000049
      g-1     :     0.000025
      g+2     :     0.000025
      g-2     :     0.000037
      g+3     :     0.000008
      g-3     :     0.000008
      g+4     :     0.000001
      g-4     :     0.000000
  2 N s       :     3.569998  s :     3.569998
      pz      :     1.352916  p :     3.671379
      px      :     1.207966
      py      :     1.110497
      dz2     :     0.009287  d :     0.061225
      dxz     :     0.010725
      dyz     :     0.011823
      dx2y2   :     0.015713
      dxy     :     0.013676
      f0      :     0.001027  f :     0.008715
      f+1     :     0.001649
      f-1     :     0.000563
      f+2     :     0.001148
      f-2     :     0.001850
      f+3     :     0.001081
      f-3     :     0.001397
      g0      :     0.000027  g :     0.000501
      g+1     :     0.000062
      g-1     :     0.000031
      g+2     :     0.000065
      g-2     :     0.000026
      g+3     :     0.000113
      g-3     :     0.000052
      g+4     :     0.000068
      g-4     :     0.000056
  3 H s       :     0.742900  s :     0.742900
      pz      :     0.023962  p :     0.064293
      px      :     0.022508
      py      :     0.017823
      dz2     :     0.001592  d :     0.009029
      dxz     :     0.000643
      dyz     :     0.002325
      dx2y2   :     0.001269
      dxy     :     0.003200
      f0      :     0.000033  f :     0.000884
      f+1     :     0.000027
      f-1     :     0.000263
      f+2     :     0.000127
      f-2     :     0.000093
      f+3     :     0.000176
      f-3     :     0.000165
  4 N s       :     3.568554  s :     3.568554
      pz      :     1.148347  p :     3.626583
      px      :     1.042368
      py      :     1.435869
      dz2     :     0.020472  d :     0.080562
      dxz     :     0.020995
      dyz     :     0.011994
      dx2y2   :     0.013382
      dxy     :     0.013717
      f0      :     0.001811  f :     0.010923
      f+1     :     0.001476
      f-1     :     0.001690
      f+2     :     0.002274
      f-2     :     0.001006
      f+3     :     0.001341
      f-3     :     0.001324
      g0      :     0.000079  g :     0.000686
      g+1     :     0.000134
      g-1     :     0.000048
      g+2     :     0.000079
      g-2     :     0.000116
      g+3     :     0.000073
      g-3     :     0.000049
      g+4     :     0.000063
      g-4     :     0.000045
  5 C s       :     3.155910  s :     3.155910
      pz      :     0.696615  p :     2.243993
      px      :     0.736490
      py      :     0.810888
      dz2     :     0.063160  d :     0.275155
      dxz     :     0.037734
      dyz     :     0.044672
      dx2y2   :     0.073844
      dxy     :     0.055746
      f0      :     0.001986  f :     0.033396
      f+1     :     0.003765
      f-1     :     0.005644
      f+2     :     0.004140
      f-2     :     0.006260
      f+3     :     0.003729
      f-3     :     0.007872
      g0      :     0.000342  g :     0.003846
      g+1     :     0.000367
      g-1     :     0.000226
      g+2     :     0.000455
      g-2     :     0.000310
      g+3     :     0.000564
      g-3     :     0.000612
      g+4     :     0.000554
      g-4     :     0.000415
  6 C s       :     3.180007  s :     3.180007
      pz      :     0.921056  p :     2.321652
      px      :     0.656181
      py      :     0.744415
      dz2     :     0.016699  d :     0.116787
      dxz     :     0.026416
      dyz     :     0.009175
      dx2y2   :     0.026156
      dxy     :     0.038341
      f0      :     0.002133  f :     0.019194
      f+1     :     0.001404
      f-1     :     0.002640
      f+2     :     0.003033
      f-2     :     0.001644
      f+3     :     0.002995
      f-3     :     0.005346
      g0      :     0.000131  g :     0.001705
      g+1     :     0.000156
      g-1     :     0.000139
      g+2     :     0.000203
      g-2     :     0.000098
      g+3     :     0.000249
      g-3     :     0.000113
      g+4     :     0.000295
      g-4     :     0.000321
  7 H s       :     0.947547  s :     0.947547
      pz      :     0.005438  p :     0.027278
      px      :     0.011972
      py      :     0.009868
      dz2     :     0.000996  d :     0.005217
      dxz     :     0.001538
      dyz     :     0.001619
      dx2y2   :     0.000680
      dxy     :     0.000385
      f0      :     0.000093  f :     0.000398
      f+1     :     0.000045
      f-1     :     0.000121
      f+2     :     0.000078
      f-2     :     0.000043
      f+3     :     0.000010
      f-3     :     0.000009
  8 C s       :     3.225544  s :     3.225544
      pz      :     0.833412  p :     2.564396
      px      :     0.946572
      py      :     0.784413
      dz2     :     0.020206  d :     0.114575
      dxz     :     0.025452
      dyz     :     0.042603
      dx2y2   :     0.013605
      dxy     :     0.012709
      f0      :     0.001414  f :     0.018510
      f+1     :     0.002780
      f-1     :     0.007390
      f+2     :     0.001531
      f-2     :     0.001477
      f+3     :     0.001473
      f-3     :     0.002445
      g0      :     0.000320  g :     0.001544
      g+1     :     0.000205
      g-1     :     0.000303
      g+2     :     0.000097
      g-2     :     0.000106
      g+3     :     0.000178
      g-3     :     0.000183
      g+4     :     0.000089
      g-4     :     0.000063
  9 C s       :     3.257627  s :     3.257627
      pz      :     0.917288  p :     2.787045
      px      :     0.931148
      py      :     0.938610
      dz2     :     0.017400  d :     0.097162
      dxz     :     0.021110
      dyz     :     0.036541
      dx2y2   :     0.008883
      dxy     :     0.013229
      f0      :     0.001138  f :     0.012775
      f+1     :     0.002307
      f-1     :     0.004696
      f+2     :     0.000935
      f-2     :     0.001253
      f+3     :     0.001271
      f-3     :     0.001175
      g0      :     0.000291  g :     0.001228
      g+1     :     0.000175
      g-1     :     0.000255
      g+2     :     0.000095
      g-2     :     0.000054
      g+3     :     0.000133
      g-3     :     0.000109
      g+4     :     0.000067
      g-4     :     0.000049
 10 H s       :     0.861434  s :     0.861434
      pz      :     0.010028  p :     0.031949
      px      :     0.012447
      py      :     0.009474
      dz2     :     0.000865  d :     0.003727
      dxz     :     0.000555
      dyz     :     0.000843
      dx2y2   :     0.000784
      dxy     :     0.000681
      f0      :     0.000010  f :     0.000319
      f+1     :     0.000026
      f-1     :     0.000094
      f+2     :     0.000052
      f-2     :     0.000035
      f+3     :     0.000026
      f-3     :     0.000076
 11 C s       :     3.181389  s :     3.181389
      pz      :     0.981575  p :     2.830177
      px      :     0.945111
      py      :     0.903491
      dz2     :     0.050379  d :     0.123021
      dxz     :     0.009742
      dyz     :     0.018841
      dx2y2   :     0.022195
      dxy     :     0.021863
      f0      :     0.000944  f :     0.012600
      f+1     :     0.000936
      f-1     :     0.004338
      f+2     :     0.001356
      f-2     :     0.001491
      f+3     :     0.001461
      f-3     :     0.002074
      g0      :     0.000212  g :     0.001279
      g+1     :     0.000064
      g-1     :     0.000192
      g+2     :     0.000119
      g-2     :     0.000100
      g+3     :     0.000203
      g-3     :     0.000227
      g+4     :     0.000093
      g-4     :     0.000070
 12 H s       :     0.823105  s :     0.823105
      pz      :     0.005599  p :     0.022573
      px      :     0.009663
      py      :     0.007312
      dz2     :     0.000382  d :     0.002891
      dxz     :     0.001159
      dyz     :     0.001215
      dx2y2   :     0.000066
      dxy     :     0.000067
      f0      :     0.000038  f :     0.000288
      f+1     :     0.000113
      f-1     :     0.000116
      f+2     :     0.000011
      f-2     :     0.000010
      f+3     :     0.000000
      f-3     :     0.000000
 13 C s       :     3.196498  s :     3.196498
      pz      :     0.900588  p :     2.794216
      px      :     0.940737
      py      :     0.952891
      dz2     :     0.025991  d :     0.124025
      dxz     :     0.026092
      dyz     :     0.049403
      dx2y2   :     0.014288
      dxy     :     0.008251
      f0      :     0.000886  f :     0.012499
      f+1     :     0.002402
      f-1     :     0.004686
      f+2     :     0.001140
      f-2     :     0.000792
      f+3     :     0.001034
      f-3     :     0.001559
      g0      :     0.000292  g :     0.001257
      g+1     :     0.000201
      g-1     :     0.000256
      g+2     :     0.000065
      g-2     :     0.000085
      g+3     :     0.000118
      g-3     :     0.000129
      g+4     :     0.000069
      g-4     :     0.000041
 14 H s       :     0.827726  s :     0.827726
      pz      :     0.006795  p :     0.022992
      px      :     0.009728
      py      :     0.006468
      dz2     :     0.000732  d :     0.002937
      dxz     :     0.000358
      dyz     :     0.000522
      dx2y2   :     0.000535
      dxy     :     0.000790
      f0      :     0.000012  f :     0.000285
      f+1     :     0.000010
      f-1     :     0.000091
      f+2     :     0.000026
      f-2     :     0.000050
      f+3     :     0.000044
      f-3     :     0.000053
 15 C s       :     3.189332  s :     3.189332
      pz      :     0.904857  p :     2.822753
      px      :     0.959677
      py      :     0.958219
      dz2     :     0.027408  d :     0.125682
      dxz     :     0.022248
      dyz     :     0.054799
      dx2y2   :     0.008008
      dxy     :     0.013218
      f0      :     0.000921  f :     0.012458
      f+1     :     0.002285
      f-1     :     0.004673
      f+2     :     0.000826
      f-2     :     0.001136
      f+3     :     0.001399
      f-3     :     0.001218
      g0      :     0.000291  g :     0.001266
      g+1     :     0.000186
      g-1     :     0.000278
      g+2     :     0.000098
      g-2     :     0.000055
      g+3     :     0.000139
      g-3     :     0.000107
      g+4     :     0.000064
      g-4     :     0.000048
 16 H s       :     0.827460  s :     0.827460
      pz      :     0.006958  p :     0.022882
      px      :     0.009455
      py      :     0.006469
      dz2     :     0.000720  d :     0.002910
      dxz     :     0.000365
      dyz     :     0.000512
      dx2y2   :     0.000755
      dxy     :     0.000559
      f0      :     0.000012  f :     0.000286
      f+1     :     0.000020
      f-1     :     0.000080
      f+2     :     0.000047
      f-2     :     0.000030
      f+3     :     0.000023
      f-3     :     0.000073
 17 C s       :     3.227834  s :     3.227834
      pz      :     0.963607  p :     2.809881
      px      :     0.972899
      py      :     0.873375
      dz2     :     0.045512  d :     0.115410
      dxz     :     0.008922
      dyz     :     0.018765
      dx2y2   :     0.021161
      dxy     :     0.021050
      f0      :     0.000951  f :     0.013363
      f+1     :     0.000922
      f-1     :     0.004680
      f+2     :     0.001276
      f-2     :     0.001480
      f+3     :     0.001737
      f-3     :     0.002317
      g0      :     0.000197  g :     0.001265
      g+1     :     0.000066
      g-1     :     0.000192
      g+2     :     0.000109
      g-2     :     0.000089
      g+3     :     0.000207
      g-3     :     0.000231
      g+4     :     0.000098
      g-4     :     0.000075
 18 H s       :     0.839816  s :     0.839816
      pz      :     0.006340  p :     0.025152
      px      :     0.010192
      py      :     0.008619
      dz2     :     0.000473  d :     0.003231
      dxz     :     0.001190
      dyz     :     0.001405
      dx2y2   :     0.000084
      dxy     :     0.000079
      f0      :     0.000042  f :     0.000304
      f+1     :     0.000116
      f-1     :     0.000123
      f+2     :     0.000011
      f-2     :     0.000011
      f+3     :     0.000000
      f-3     :     0.000000
 19 C s       :     3.255150  s :     3.255150
      pz      :     0.926245  p :     2.579099
      px      :     0.864986
      py      :     0.787868
      dz2     :     0.021694  d :     0.136394
      dxz     :     0.030131
      dyz     :     0.035344
      dx2y2   :     0.021395
      dxy     :     0.027828
      f0      :     0.002091  f :     0.024397
      f+1     :     0.003711
      f-1     :     0.003758
      f+2     :     0.003919
      f-2     :     0.004523
      f+3     :     0.002507
      f-3     :     0.003888
      g0      :     0.000160  g :     0.001967
      g+1     :     0.000183
      g-1     :     0.000162
      g+2     :     0.000099
      g-2     :     0.000382
      g+3     :     0.000355
      g-3     :     0.000286
      g+4     :     0.000179
      g-4     :     0.000160
 20 C s       :     3.163964  s :     3.163964
      pz      :     1.005963  p :     3.016347
      px      :     0.999216
      py      :     1.011168
      dz2     :     0.008543  d :     0.067698
      dxz     :     0.019241
      dyz     :     0.014071
      dx2y2   :     0.006394
      dxy     :     0.019450
      f0      :     0.000260  f :     0.006328
      f+1     :     0.001047
      f-1     :     0.000557
      f+2     :     0.000823
      f-2     :     0.002196
      f+3     :     0.000604
      f-3     :     0.000841
      g0      :     0.000062  g :     0.000748
      g+1     :     0.000063
      g-1     :     0.000070
      g+2     :     0.000010
      g-2     :     0.000138
      g+3     :     0.000148
      g-3     :     0.000133
      g+4     :     0.000077
      g-4     :     0.000046
 21 H s       :     0.875239  s :     0.875239
      pz      :     0.011611  p :     0.031405
      px      :     0.009652
      py      :     0.010142
      dz2     :     0.001040  d :     0.004149
      dxz     :     0.000418
      dyz     :     0.000807
      dx2y2   :     0.000913
      dxy     :     0.000970
      f0      :     0.000028  f :     0.000387
      f+1     :     0.000067
      f-1     :     0.000047
      f+2     :     0.000087
      f-2     :     0.000049
      f+3     :     0.000065
      f-3     :     0.000044
 22 H s       :     0.853844  s :     0.853844
      pz      :     0.009556  p :     0.026539
      px      :     0.008510
      py      :     0.008474
      dz2     :     0.000499  d :     0.003886
      dxz     :     0.000651
      dyz     :     0.000900
      dx2y2   :     0.001340
      dxy     :     0.000496
      f0      :     0.000019  f :     0.000384
      f+1     :     0.000040
      f-1     :     0.000062
      f+2     :     0.000064
      f-2     :     0.000058
      f+3     :     0.000056
      f-3     :     0.000085
 23 H s       :     0.856001  s :     0.856001
      pz      :     0.007687  p :     0.026179
      px      :     0.009440
      py      :     0.009052
      dz2     :     0.001311  d :     0.003879
      dxz     :     0.000837
      dyz     :     0.000611
      dx2y2   :     0.000554
      dxy     :     0.000568
      f0      :     0.000091  f :     0.000380
      f+1     :     0.000063
      f-1     :     0.000053
      f+2     :     0.000088
      f-2     :     0.000041
      f+3     :     0.000021
      f-3     :     0.000023
 24 C s       :     3.154616  s :     3.154616
      pz      :     0.976120  p :     3.010685
      px      :     1.007694
      py      :     1.026871
      dz2     :     0.009022  d :     0.069242
      dxz     :     0.018908
      dyz     :     0.017713
      dx2y2   :     0.004438
      dxy     :     0.019160
      f0      :     0.000311  f :     0.006367
      f+1     :     0.000965
      f-1     :     0.000914
      f+2     :     0.000850
      f-2     :     0.002447
      f+3     :     0.000699
      f-3     :     0.000181
      g0      :     0.000064  g :     0.000751
      g+1     :     0.000076
      g-1     :     0.000078
      g+2     :     0.000057
      g-2     :     0.000208
      g+3     :     0.000099
      g-3     :     0.000102
      g+4     :     0.000060
      g-4     :     0.000008
 25 H s       :     0.853357  s :     0.853357
      pz      :     0.008775  p :     0.026748
      px      :     0.008864
      py      :     0.009109
      dz2     :     0.000524  d :     0.003899
      dxz     :     0.000591
      dyz     :     0.000686
      dx2y2   :     0.001423
      dxy     :     0.000674
      f0      :     0.000021  f :     0.000384
      f+1     :     0.000039
      f-1     :     0.000053
      f+2     :     0.000061
      f-2     :     0.000041
      f+3     :     0.000059
      f-3     :     0.000111
 26 H s       :     0.877469  s :     0.877469
      pz      :     0.008586  p :     0.031426
      px      :     0.011859
      py      :     0.010981
      dz2     :     0.001230  d :     0.004120
      dxz     :     0.000523
      dyz     :     0.000855
      dx2y2   :     0.000671
      dxy     :     0.000841
      f0      :     0.000037  f :     0.000387
      f+1     :     0.000087
      f-1     :     0.000058
      f+2     :     0.000079
      f-2     :     0.000054
      f+3     :     0.000049
      f-3     :     0.000023
 27 H s       :     0.858725  s :     0.858725
      pz      :     0.008533  p :     0.026879
      px      :     0.009264
      py      :     0.009082
      dz2     :     0.000822  d :     0.003923
      dxz     :     0.000694
      dyz     :     0.000678
      dx2y2   :     0.001125
      dxy     :     0.000605
      f0      :     0.000008  f :     0.000381
      f+1     :     0.000066
      f-1     :     0.000074
      f+2     :     0.000085
      f-2     :     0.000036
      f+3     :     0.000028
      f-3     :     0.000085
 28 C s       :     3.162082  s :     3.162082
      pz      :     1.001992  p :     3.042341
      px      :     1.000060
      py      :     1.040289
      dz2     :     0.010832  d :     0.069933
      dxz     :     0.016296
      dyz     :     0.017241
      dx2y2   :     0.005070
      dxy     :     0.020495
      f0      :     0.000420  f :     0.006464
      f+1     :     0.001050
      f-1     :     0.000788
      f+2     :     0.000812
      f-2     :     0.002164
      f+3     :     0.000621
      f-3     :     0.000609
      g0      :     0.000055  g :     0.000763
      g+1     :     0.000079
      g-1     :     0.000073
      g+2     :     0.000045
      g-2     :     0.000153
      g+3     :     0.000120
      g-3     :     0.000143
      g+4     :     0.000069
      g-4     :     0.000025
 29 H s       :     0.853551  s :     0.853551
      pz      :     0.006906  p :     0.025500
      px      :     0.008894
      py      :     0.009699
      dz2     :     0.001276  d :     0.003834
      dxz     :     0.000579
      dyz     :     0.000839
      dx2y2   :     0.000551
      dxy     :     0.000589
      f0      :     0.000091  f :     0.000385
      f+1     :     0.000054
      f-1     :     0.000065
      f+2     :     0.000090
      f-2     :     0.000045
      f+3     :     0.000026
      f-3     :     0.000014
 30 H s       :     0.847840  s :     0.847840
      pz      :     0.009555  p :     0.026961
      px      :     0.008565
      py      :     0.008842
      dz2     :     0.000460  d :     0.003744
      dxz     :     0.000689
      dyz     :     0.000827
      dx2y2   :     0.001163
      dxy     :     0.000604
      f0      :     0.000021  f :     0.000372
      f+1     :     0.000040
      f-1     :     0.000053
      f+2     :     0.000060
      f-2     :     0.000064
      f+3     :     0.000035
      f-3     :     0.000098
 31 H s       :     0.852670  s :     0.852670
      pz      :     0.008919  p :     0.025118
      px      :     0.007177
      py      :     0.009021
      dz2     :     0.000775  d :     0.003807
      dxz     :     0.000540
      dyz     :     0.000542
      dx2y2   :     0.001286
      dxy     :     0.000665
      f0      :     0.000008  f :     0.000383
      f+1     :     0.000061
      f-1     :     0.000059
      f+2     :     0.000086
      f-2     :     0.000026
      f+3     :     0.000051
      f-3     :     0.000093
 32 C s       :     3.228139  s :     3.228139
      pz      :     0.621302  p :     2.401659
      px      :     0.896487
      py      :     0.883871
      dz2     :     0.021729  d :     0.111843
      dxz     :     0.015302
      dyz     :     0.030796
      dx2y2   :     0.029356
      dxy     :     0.014660
      f0      :     0.006943  f :     0.023121
      f+1     :     0.002505
      f-1     :     0.003133
      f+2     :     0.002418
      f-2     :     0.004089
      f+3     :     0.001740
      f-3     :     0.002293
      g0      :     0.000269  g :     0.001964
      g+1     :     0.000282
      g-1     :     0.000327
      g+2     :     0.000255
      g-2     :     0.000348
      g+3     :     0.000132
      g-3     :     0.000118
      g+4     :     0.000093
      g-4     :     0.000140
 33 C s       :     3.334218  s :     3.334218
      pz      :     0.889052  p :     2.587422
      px      :     0.885210
      py      :     0.813161
      dz2     :     0.026959  d :     0.110472
      dxz     :     0.023539
      dyz     :     0.028440
      dx2y2   :     0.026944
      dxy     :     0.004589
      f0      :     0.003755  f :     0.018986
      f+1     :     0.002100
      f-1     :     0.004096
      f+2     :     0.001579
      f-2     :     0.003046
      f+3     :     0.001629
      f-3     :     0.002780
      g0      :     0.000246  g :     0.001511
      g+1     :     0.000215
      g-1     :     0.000229
      g+2     :     0.000150
      g-2     :     0.000201
      g+3     :     0.000131
      g-3     :     0.000090
      g+4     :     0.000090
      g-4     :     0.000161
 34 C s       :     3.205431  s :     3.205431
      pz      :     0.893521  p :     2.745823
      px      :     0.922888
      py      :     0.929415
      dz2     :     0.032781  d :     0.097296
      dxz     :     0.023450
      dyz     :     0.022013
      dx2y2   :     0.007101
      dxy     :     0.011951
      f0      :     0.003412  f :     0.013429
      f+1     :     0.001699
      f-1     :     0.002711
      f+2     :     0.001768
      f-2     :     0.002046
      f+3     :     0.000877
      f-3     :     0.000916
      g0      :     0.000224  g :     0.001244
      g+1     :     0.000203
      g-1     :     0.000241
      g+2     :     0.000200
      g-2     :     0.000163
      g+3     :     0.000070
      g-3     :     0.000093
      g+4     :     0.000043
      g-4     :     0.000009
 35 H s       :     0.878271  s :     0.878271
      pz      :     0.011421  p :     0.028787
      px      :     0.008915
      py      :     0.008451
      dz2     :     0.000301  d :     0.003598
      dxz     :     0.000792
      dyz     :     0.000915
      dx2y2   :     0.001236
      dxy     :     0.000353
      f0      :     0.000041  f :     0.000325
      f+1     :     0.000024
      f-1     :     0.000025
      f+2     :     0.000016
      f-2     :     0.000078
      f+3     :     0.000057
      f-3     :     0.000083
 36 C s       :     3.196517  s :     3.196517
      pz      :     0.969399  p :     2.808813
      px      :     0.933001
      py      :     0.906414
      dz2     :     0.036426  d :     0.128967
      dxz     :     0.029400
      dyz     :     0.023500
      dx2y2   :     0.024953
      dxy     :     0.014688
      f0      :     0.003348  f :     0.013017
      f+1     :     0.001276
      f-1     :     0.001328
      f+2     :     0.001311
      f-2     :     0.002565
      f+3     :     0.001434
      f-3     :     0.001755
      g0      :     0.000128  g :     0.001274
      g+1     :     0.000164
      g-1     :     0.000188
      g+2     :     0.000145
      g-2     :     0.000219
      g+3     :     0.000099
      g-3     :     0.000113
      g+4     :     0.000083
      g-4     :     0.000133
 37 H s       :     0.835998  s :     0.835998
      pz      :     0.005751  p :     0.022899
      px      :     0.008685
      py      :     0.008463
      dz2     :     0.000657  d :     0.002908
      dxz     :     0.000827
      dyz     :     0.001028
      dx2y2   :     0.000209
      dxy     :     0.000185
      f0      :     0.000079  f :     0.000287
      f+1     :     0.000050
      f-1     :     0.000081
      f+2     :     0.000037
      f-2     :     0.000032
      f+3     :     0.000004
      f-3     :     0.000003
 38 C s       :     3.187683  s :     3.187683
      pz      :     0.950762  p :     2.815131
      px      :     0.940539
      py      :     0.923831
      dz2     :     0.017146  d :     0.121764
      dxz     :     0.035178
      dyz     :     0.043567
      dx2y2   :     0.018894
      dxy     :     0.006979
      f0      :     0.002812  f :     0.012671
      f+1     :     0.001498
      f-1     :     0.002413
      f+2     :     0.000546
      f-2     :     0.002450
      f+3     :     0.001364
      f-3     :     0.001589
      g0      :     0.000215  g :     0.001263
      g+1     :     0.000208
      g-1     :     0.000203
      g+2     :     0.000121
      g-2     :     0.000191
      g+3     :     0.000070
      g-3     :     0.000042
      g+4     :     0.000076
      g-4     :     0.000138
 39 H s       :     0.824282  s :     0.824282
      pz      :     0.005748  p :     0.022555
      px      :     0.008786
      py      :     0.008022
      dz2     :     0.000957  d :     0.002912
      dxz     :     0.000629
      dyz     :     0.000397
      dx2y2   :     0.000528
      dxy     :     0.000401
      f0      :     0.000069  f :     0.000289
      f+1     :     0.000038
      f-1     :     0.000038
      f+2     :     0.000068
      f-2     :     0.000035
      f+3     :     0.000014
      f-3     :     0.000028
 40 C s       :     3.252273  s :     3.252273
      pz      :     0.870262  p :     2.765951
      px      :     0.979892
      py      :     0.915797
      dz2     :     0.034241  d :     0.100469
      dxz     :     0.022246
      dyz     :     0.023077
      dx2y2   :     0.007582
      dxy     :     0.013323
      f0      :     0.003704  f :     0.013443
      f+1     :     0.001638
      f-1     :     0.002378
      f+2     :     0.001924
      f-2     :     0.002022
      f+3     :     0.000878
      f-3     :     0.000899
      g0      :     0.000244  g :     0.001275
      g+1     :     0.000196
      g-1     :     0.000235
      g+2     :     0.000218
      g-2     :     0.000188
      g+3     :     0.000055
      g-3     :     0.000091
      g+4     :     0.000037
      g-4     :     0.000010
 41 H s       :     0.865890  s :     0.865890
      pz      :     0.010350  p :     0.028031
      px      :     0.009472
      py      :     0.008209
      dz2     :     0.000476  d :     0.003332
      dxz     :     0.000627
      dyz     :     0.000752
      dx2y2   :     0.001105
      dxy     :     0.000372
      f0      :     0.000033  f :     0.000311
      f+1     :     0.000024
      f-1     :     0.000029
      f+2     :     0.000015
      f-2     :     0.000062
      f+3     :     0.000057
      f-3     :     0.000091
 42 C s       :     3.252018  s :     3.252018
      pz      :     0.867351  p :     2.694729
      px      :     0.920706
      py      :     0.906672
      dz2     :     0.029925  d :     0.116105
      dxz     :     0.019508
      dyz     :     0.012697
      dx2y2   :     0.035945
      dxy     :     0.018030
      f0      :     0.003468  f :     0.019837
      f+1     :     0.001983
      f-1     :     0.004155
      f+2     :     0.003610
      f-2     :     0.001278
      f+3     :     0.002391
      f-3     :     0.002951
      g0      :     0.000208  g :     0.001614
      g+1     :     0.000225
      g-1     :     0.000164
      g+2     :     0.000226
      g-2     :     0.000121
      g+3     :     0.000166
      g-3     :     0.000127
      g+4     :     0.000193
      g-4     :     0.000182
 43 C s       :     3.154021  s :     3.154021
      pz      :     1.018495  p :     3.026590
      px      :     1.036790
      py      :     0.971305
      dz2     :     0.015809  d :     0.074420
      dxz     :     0.010566
      dyz     :     0.017430
      dx2y2   :     0.017643
      dxy     :     0.012972
      f0      :     0.000569  f :     0.006587
      f+1     :     0.000859
      f-1     :     0.001368
      f+2     :     0.001071
      f-2     :     0.000371
      f+3     :     0.001286
      f-3     :     0.001064
      g0      :     0.000062  g :     0.000749
      g+1     :     0.000052
      g-1     :     0.000100
      g+2     :     0.000094
      g-2     :     0.000050
      g+3     :     0.000085
      g-3     :     0.000086
      g+4     :     0.000108
      g-4     :     0.000112
 44 H s       :     0.869162  s :     0.869162
      pz      :     0.009050  p :     0.028905
      px      :     0.010030
      py      :     0.009824
      dz2     :     0.001062  d :     0.004095
      dxz     :     0.000847
      dyz     :     0.001487
      dx2y2   :     0.000423
      dxy     :     0.000277
      f0      :     0.000132  f :     0.000391
      f+1     :     0.000028
      f-1     :     0.000100
      f+2     :     0.000067
      f-2     :     0.000048
      f+3     :     0.000011
      f-3     :     0.000006
 45 H s       :     0.866014  s :     0.866014
      pz      :     0.009658  p :     0.026900
      px      :     0.010311
      py      :     0.006931
      dz2     :     0.001246  d :     0.004030
      dxz     :     0.000523
      dyz     :     0.000599
      dx2y2   :     0.001021
      dxy     :     0.000640
      f0      :     0.000062  f :     0.000393
      f+1     :     0.000014
      f-1     :     0.000089
      f+2     :     0.000088
      f-2     :     0.000042
      f+3     :     0.000031
      f-3     :     0.000066
 46 H s       :     0.853896  s :     0.853896
      pz      :     0.011173  p :     0.027416
      px      :     0.007349
      py      :     0.008894
      dz2     :     0.000125  d :     0.003968
      dxz     :     0.001834
      dyz     :     0.000080
      dx2y2   :     0.000415
      dxy     :     0.001514
      f0      :     0.000067  f :     0.000388
      f+1     :     0.000013
      f-1     :     0.000009
      f+2     :     0.000114
      f-2     :     0.000016
      f+3     :     0.000047
      f-3     :     0.000123
 47 C s       :     3.207647  s :     3.207647
      pz      :     0.938875  p :     2.899062
      px      :     0.972650
      py      :     0.987536
      dz2     :     0.010457  d :     0.059957
      dxz     :     0.011887
      dyz     :     0.019797
      dx2y2   :     0.008462
      dxy     :     0.009355
      f0      :     0.001575  f :     0.006557
      f+1     :     0.001037
      f-1     :     0.001501
      f+2     :     0.001194
      f-2     :     0.000153
      f+3     :     0.000914
      f-3     :     0.000184
      g0      :     0.000139  g :     0.000712
      g+1     :     0.000175
      g-1     :     0.000079
      g+2     :     0.000116
      g-2     :     0.000053
      g+3     :     0.000073
      g-3     :     0.000027
      g+4     :     0.000036
      g-4     :     0.000014
 48 H s       :     0.918877  s :     0.918877
      pz      :     0.011487  p :     0.034646
      px      :     0.012015
      py      :     0.011144
      dz2     :     0.000153  d :     0.004367
      dxz     :     0.001813
      dyz     :     0.000086
      dx2y2   :     0.000462
      dxy     :     0.001854
      f0      :     0.000063  f :     0.000404
      f+1     :     0.000022
      f-1     :     0.000015
      f+2     :     0.000091
      f-2     :     0.000008
      f+3     :     0.000047
      f-3     :     0.000157
 49 H s       :     0.909522  s :     0.909522
      pz      :     0.006227  p :     0.025307
      px      :     0.010385
      py      :     0.008695
      dz2     :     0.000934  d :     0.004130
      dxz     :     0.000480
      dyz     :     0.000863
      dx2y2   :     0.001297
      dxy     :     0.000557
      f0      :     0.000016  f :     0.000413
      f+1     :     0.000029
      f-1     :     0.000126
      f+2     :     0.000081
      f-2     :     0.000043
      f+3     :     0.000014
      f-3     :     0.000103
 50 H s       :     0.896421  s :     0.896421
      pz      :     0.008802  p :     0.033371
      px      :     0.012344
      py      :     0.012225
      dz2     :     0.001067  d :     0.004312
      dxz     :     0.000435
      dyz     :     0.000870
      dx2y2   :     0.000799
      dxy     :     0.001141
      f0      :     0.000011  f :     0.000394
      f+1     :     0.000007
      f-1     :     0.000141
      f+2     :     0.000047
      f-2     :     0.000067
      f+3     :     0.000043
      f-3     :     0.000078
 51 C s       :     3.158458  s :     3.158458
      pz      :     1.007227  p :     2.961826
      px      :     0.942455
      py      :     1.012143
      dz2     :     0.009744  d :     0.067184
      dxz     :     0.018520
      dyz     :     0.011402
      dx2y2   :     0.012632
      dxy     :     0.014887
      f0      :     0.000995  f :     0.006569
      f+1     :     0.000827
      f-1     :     0.000421
      f+2     :     0.001477
      f-2     :     0.000292
      f+3     :     0.001250
      f-3     :     0.001305
      g0      :     0.000046  g :     0.000738
      g+1     :     0.000120
      g-1     :     0.000025
      g+2     :     0.000101
      g-2     :     0.000054
      g+3     :     0.000105
      g-3     :     0.000027
      g+4     :     0.000136
      g-4     :     0.000125
 52 H s       :     0.883637  s :     0.883637
      pz      :     0.013224  p :     0.034444
      px      :     0.009896
      py      :     0.011324
      dz2     :     0.000701  d :     0.004164
      dxz     :     0.000243
      dyz     :     0.001299
      dx2y2   :     0.000556
      dxy     :     0.001364
      f0      :     0.000017  f :     0.000389
      f+1     :     0.000006
      f-1     :     0.000118
      f+2     :     0.000056
      f-2     :     0.000039
      f+3     :     0.000079
      f-3     :     0.000073
 53 H s       :     0.864150  s :     0.864150
      pz      :     0.010194  p :     0.026559
      px      :     0.006856
      py      :     0.009509
      dz2     :     0.001257  d :     0.003985
      dxz     :     0.000701
      dyz     :     0.000382
      dx2y2   :     0.000966
      dxy     :     0.000679
      f0      :     0.000061  f :     0.000387
      f+1     :     0.000035
      f-1     :     0.000084
      f+2     :     0.000066
      f-2     :     0.000045
      f+3     :     0.000031
      f-3     :     0.000065
 54 H s       :     0.878889  s :     0.878889
      pz      :     0.008606  p :     0.027743
      px      :     0.008445
      py      :     0.010693
      dz2     :     0.000809  d :     0.004067
      dxz     :     0.001104
      dyz     :     0.001399
      dx2y2   :     0.000444
      dxy     :     0.000311
      f0      :     0.000095  f :     0.000390
      f+1     :     0.000039
      f-1     :     0.000099
      f+2     :     0.000076
      f-2     :     0.000064
      f+3     :     0.000011
      f-3     :     0.000005
 55 C s       :     3.159760  s :     3.159760
      pz      :     0.745242  p :     2.322851
      px      :     0.807287
      py      :     0.770322
      dz2     :     0.073065  d :     0.248689
      dxz     :     0.058730
      dyz     :     0.049273
      dx2y2   :     0.035504
      dxy     :     0.032117
      f0      :     0.007542  f :     0.033094
      f+1     :     0.005342
      f-1     :     0.004854
      f+2     :     0.006568
      f-2     :     0.003826
      f+3     :     0.002626
      f-3     :     0.002335
      g0      :     0.000634  g :     0.003704
      g+1     :     0.000631
      g-1     :     0.000362
      g+2     :     0.000582
      g-2     :     0.000605
      g+3     :     0.000353
      g-3     :     0.000265
      g+4     :     0.000133
      g-4     :     0.000139
 56 C s       :     3.277131  s :     3.277131
      pz      :     0.836414  p :     2.508406
      px      :     0.679875
      py      :     0.992117
      dz2     :     0.030721  d :     0.100393
      dxz     :     0.017498
      dyz     :     0.022635
      dx2y2   :     0.019405
      dxy     :     0.010134
      f0      :     0.004006  f :     0.017253
      f+1     :     0.002632
      f-1     :     0.001215
      f+2     :     0.003210
      f-2     :     0.002623
      f+3     :     0.001724
      f-3     :     0.001843
      g0      :     0.000171  g :     0.001512
      g+1     :     0.000326
      g-1     :     0.000103
      g+2     :     0.000268
      g-2     :     0.000205
      g+3     :     0.000108
      g-3     :     0.000152
      g+4     :     0.000080
      g-4     :     0.000099
 57 C s       :     3.240248  s :     3.240248
      pz      :     0.902599  p :     2.776853
      px      :     0.927736
      py      :     0.946518
      dz2     :     0.015908  d :     0.097746
      dxz     :     0.043353
      dyz     :     0.009811
      dx2y2   :     0.010543
      dxy     :     0.018131
      f0      :     0.003256  f :     0.013545
      f+1     :     0.001401
      f-1     :     0.001050
      f+2     :     0.003041
      f-2     :     0.001434
      f+3     :     0.001672
      f-3     :     0.001690
      g0      :     0.000161  g :     0.001243
      g+1     :     0.000225
      g-1     :     0.000082
      g+2     :     0.000202
      g-2     :     0.000164
      g+3     :     0.000082
      g-3     :     0.000084
      g+4     :     0.000130
      g-4     :     0.000112
 58 H s       :     0.851774  s :     0.851774
      pz      :     0.010735  p :     0.030855
      px      :     0.009190
      py      :     0.010931
      dz2     :     0.001229  d :     0.003414
      dxz     :     0.000232
      dyz     :     0.000776
      dx2y2   :     0.000467
      dxy     :     0.000710
      f0      :     0.000074  f :     0.000303
      f+1     :     0.000047
      f-1     :     0.000032
      f+2     :     0.000036
      f-2     :     0.000072
      f+3     :     0.000019
      f-3     :     0.000024
 59 C s       :     3.183788  s :     3.183788
      pz      :     0.952273  p :     2.825067
      px      :     0.905276
      py      :     0.967518
      dz2     :     0.028365  d :     0.121920
      dxz     :     0.038434
      dyz     :     0.016181
      dx2y2   :     0.019482
      dxy     :     0.019456
      f0      :     0.002513  f :     0.012441
      f+1     :     0.001368
      f-1     :     0.001231
      f+2     :     0.002030
      f-2     :     0.001999
      f+3     :     0.001680
      f-3     :     0.001619
      g0      :     0.000109  g :     0.001274
      g+1     :     0.000277
      g-1     :     0.000047
      g+2     :     0.000189
      g-2     :     0.000174
      g+3     :     0.000117
      g-3     :     0.000111
      g+4     :     0.000145
      g-4     :     0.000105
 60 H s       :     0.821693  s :     0.821693
      pz      :     0.006631  p :     0.022625
      px      :     0.006783
      py      :     0.009211
      dz2     :     0.000881  d :     0.002875
      dxz     :     0.000759
      dyz     :     0.000595
      dx2y2   :     0.000348
      dxy     :     0.000292
      f0      :     0.000094  f :     0.000284
      f+1     :     0.000047
      f-1     :     0.000028
      f+2     :     0.000064
      f-2     :     0.000035
      f+3     :     0.000009
      f-3     :     0.000008
 61 C s       :     3.200754  s :     3.200754
      pz      :     0.894825  p :     2.775360
      px      :     0.951189
      py      :     0.929347
      dz2     :     0.049573  d :     0.124985
      dxz     :     0.021527
      dyz     :     0.020888
      dx2y2   :     0.019194
      dxy     :     0.013803
      f0      :     0.003100  f :     0.012387
      f+1     :     0.001763
      f-1     :     0.001168
      f+2     :     0.002279
      f-2     :     0.002077
      f+3     :     0.001011
      f-3     :     0.000988
      g0      :     0.000160  g :     0.001265
      g+1     :     0.000289
      g-1     :     0.000089
      g+2     :     0.000233
      g-2     :     0.000198
      g+3     :     0.000102
      g-3     :     0.000118
      g+4     :     0.000024
      g-4     :     0.000052
 62 H s       :     0.830642  s :     0.830642
      pz      :     0.007479  p :     0.023215
      px      :     0.006195
      py      :     0.009541
      dz2     :     0.000173  d :     0.002909
      dxz     :     0.001146
      dyz     :     0.000129
      dx2y2   :     0.000488
      dxy     :     0.000973
      f0      :     0.000038  f :     0.000281
      f+1     :     0.000024
      f-1     :     0.000007
      f+2     :     0.000058
      f-2     :     0.000021
      f+3     :     0.000064
      f-3     :     0.000069
 63 C s       :     3.196840  s :     3.196840
      pz      :     0.936684  p :     2.815690
      px      :     0.931975
      py      :     0.947032
      dz2     :     0.016972  d :     0.123635
      dxz     :     0.061197
      dyz     :     0.010964
      dx2y2   :     0.012756
      dxy     :     0.021745
      f0      :     0.002923  f :     0.012582
      f+1     :     0.001406
      f-1     :     0.001106
      f+2     :     0.002751
      f-2     :     0.001244
      f+3     :     0.001608
      f-3     :     0.001544
      g0      :     0.000177  g :     0.001277
      g+1     :     0.000237
      g-1     :     0.000089
      g+2     :     0.000216
      g-2     :     0.000155
      g+3     :     0.000078
      g-3     :     0.000078
      g+4     :     0.000131
      g-4     :     0.000115
 64 H s       :     0.828226  s :     0.828226
      pz      :     0.006596  p :     0.022678
      px      :     0.006353
      py      :     0.009729
      dz2     :     0.000951  d :     0.002848
      dxz     :     0.000272
      dyz     :     0.000686
      dx2y2   :     0.000399
      dxy     :     0.000539
      f0      :     0.000068  f :     0.000282
      f+1     :     0.000042
      f-1     :     0.000027
      f+2     :     0.000033
      f-2     :     0.000071
      f+3     :     0.000017
      f-3     :     0.000025
 65 C s       :     3.218466  s :     3.218466
      pz      :     0.957469  p :     2.764777
      px      :     0.885245
      py      :     0.922062
      dz2     :     0.025156  d :     0.106507
      dxz     :     0.028016
      dyz     :     0.014467
      dx2y2   :     0.016497
      dxy     :     0.022372
      f0      :     0.002539  f :     0.013167
      f+1     :     0.001554
      f-1     :     0.001129
      f+2     :     0.002101
      f-2     :     0.002271
      f+3     :     0.001768
      f-3     :     0.001805
      g0      :     0.000108  g :     0.001253
      g+1     :     0.000280
      g-1     :     0.000042
      g+2     :     0.000189
      g-2     :     0.000157
      g+3     :     0.000115
      g-3     :     0.000116
      g+4     :     0.000139
      g-4     :     0.000107
 66 H s       :     0.853415  s :     0.853415
      pz      :     0.007844  p :     0.025834
      px      :     0.008673
      py      :     0.009317
      dz2     :     0.001091  d :     0.003284
      dxz     :     0.000776
      dyz     :     0.000718
      dx2y2   :     0.000379
      dxy     :     0.000320
      f0      :     0.000104  f :     0.000305
      f+1     :     0.000044
      f-1     :     0.000044
      f+2     :     0.000064
      f-2     :     0.000033
      f+3     :     0.000008
      f-3     :     0.000007


                     *******************************
                     * LOEWDIN POPULATION ANALYSIS *
                     *******************************

----------------------
LOEWDIN ATOMIC CHARGES
----------------------
   0 O :    0.248904
   1 O :    0.291584
   2 N :    0.612924
   3 H :   -0.144694
   4 N :    0.453753
   5 C :   -0.656402
   6 C :   -0.095001
   7 H :   -0.005366
   8 C :   -0.103713
   9 C :    0.080417
  10 H :   -0.058916
  11 C :    0.064537
  12 H :   -0.050057
  13 C :    0.064290
  14 H :   -0.050492
  15 C :    0.064780
  16 H :   -0.050141
  17 C :    0.083279
  18 H :   -0.041190
  19 C :   -0.349161
  20 C :    0.241776
  21 H :   -0.059176
  22 H :   -0.045350
  23 H :   -0.049593
  24 C :    0.242697
  25 H :   -0.045006
  26 H :   -0.058428
  27 H :   -0.049412
  28 C :    0.243395
  29 H :   -0.046968
  30 H :   -0.041919
  31 H :   -0.046787
  32 C :   -0.180291
  33 C :   -0.035999
  34 C :    0.084277
  35 H :   -0.043949
  36 C :    0.063272
  37 H :   -0.048984
  38 C :    0.060410
  39 H :   -0.049942
  40 C :    0.072431
  41 H :   -0.043370
  42 C :   -0.237733
  43 C :    0.248255
  44 H :   -0.054403
  45 H :   -0.046024
  46 H :   -0.046894
  47 C :    0.254351
  48 H :   -0.049584
  49 H :   -0.042605
  50 H :   -0.052540
  51 C :    0.252357
  52 H :   -0.047469
  53 H :   -0.045415
  54 H :   -0.050376
  55 C :   -0.645779
  56 C :   -0.109015
  57 C :    0.095360
  58 H :   -0.042964
  59 C :    0.069839
  60 H :   -0.049202
  61 C :    0.070060
  62 H :   -0.048884
  63 C :    0.066454
  64 H :   -0.049846
  65 C :    0.081975
  66 H :   -0.042333

-------------------------------
LOEWDIN REDUCED ORBITAL CHARGES
-------------------------------
  0 O s       :     3.240043  s :     3.240043
      pz      :     1.424053  p :     4.391701
      px      :     1.466188
      py      :     1.501461
      dz2     :     0.013783  d :     0.097112
      dxz     :     0.010617
      dyz     :     0.022240
      dx2y2   :     0.029351
      dxy     :     0.021122
      f0      :     0.001368  f :     0.021095
      f+1     :     0.000816
      f-1     :     0.004146
      f+2     :     0.002991
      f-2     :     0.003589
      f+3     :     0.002899
      f-3     :     0.005286
      g0      :     0.000102  g :     0.001145
      g+1     :     0.000029
      g-1     :     0.000111
      g+2     :     0.000091
      g-2     :     0.000106
      g+3     :     0.000182
      g-3     :     0.000198
      g+4     :     0.000209
      g-4     :     0.000118
  1 O s       :     3.233478  s :     3.233478
      pz      :     1.460861  p :     4.354278
      px      :     1.503211
      py      :     1.390205
      dz2     :     0.029801  d :     0.098225
      dxz     :     0.032471
      dyz     :     0.021840
      dx2y2   :     0.008809
      dxy     :     0.005305
      f0      :     0.005831  f :     0.021298
      f+1     :     0.004833
      f-1     :     0.004035
      f+2     :     0.003749
      f-2     :     0.002122
      f+3     :     0.000430
      f-3     :     0.000298
      g0      :     0.000240  g :     0.001138
      g+1     :     0.000214
      g-1     :     0.000176
      g+2     :     0.000236
      g-2     :     0.000157
      g+3     :     0.000065
      g-3     :     0.000044
      g+4     :     0.000004
      g-4     :     0.000003
  2 N s       :     2.680650  s :     2.680650
      pz      :     1.140381  p :     3.322526
      px      :     1.125557
      py      :     1.056588
      dz2     :     0.040168  d :     0.327111
      dxz     :     0.062602
      dyz     :     0.064171
      dx2y2   :     0.084396
      dxy     :     0.075773
      f0      :     0.005806  f :     0.053582
      f+1     :     0.006329
      f-1     :     0.004099
      f+2     :     0.007640
      f-2     :     0.012009
      f+3     :     0.006239
      f-3     :     0.011460
      g0      :     0.000370  g :     0.003208
      g+1     :     0.000385
      g-1     :     0.000205
      g+2     :     0.000213
      g-2     :     0.000344
      g+3     :     0.000434
      g-3     :     0.000665
      g+4     :     0.000227
      g-4     :     0.000366
  3 H s       :     0.674558  s :     0.674558
      pz      :     0.097270  p :     0.319507
      px      :     0.080863
      py      :     0.141374
      dz2     :     0.020869  d :     0.127767
      dxz     :     0.008043
      dyz     :     0.035258
      dx2y2   :     0.026687
      dxy     :     0.036911
      f0      :     0.001217  f :     0.022862
      f+1     :     0.000534
      f-1     :     0.006099
      f+2     :     0.003641
      f-2     :     0.002576
      f+3     :     0.004599
      f-3     :     0.004196
  4 N s       :     2.690854  s :     2.690854
      pz      :     1.120071  p :     3.365425
      px      :     1.058246
      py      :     1.187108
      dz2     :     0.097123  d :     0.411174
      dxz     :     0.118349
      dyz     :     0.064887
      dx2y2   :     0.066739
      dxy     :     0.064076
      f0      :     0.016129  f :     0.074818
      f+1     :     0.009981
      f-1     :     0.010169
      f+2     :     0.014588
      f-2     :     0.008382
      f+3     :     0.005270
      f-3     :     0.010298
      g0      :     0.000504  g :     0.003977
      g+1     :     0.000576
      g-1     :     0.000498
      g+2     :     0.000465
      g-2     :     0.000561
      g+3     :     0.000343
      g-3     :     0.000362
      g+4     :     0.000269
      g-4     :     0.000399
  5 C s       :     2.593909  s :     2.593909
      pz      :     0.787910  p :     2.603581
      px      :     0.840270
      py      :     0.975401
      dz2     :     0.217566  d :     1.105413
      dxz     :     0.156117
      dyz     :     0.216844
      dx2y2   :     0.275539
      dxy     :     0.239348
      f0      :     0.024322  f :     0.311289
      f+1     :     0.025409
      f-1     :     0.051751
      f+2     :     0.037792
      f-2     :     0.058652
      f+3     :     0.042348
      f-3     :     0.071014
      g0      :     0.004754  g :     0.042209
      g+1     :     0.004870
      g-1     :     0.002618
      g+2     :     0.003664
      g-2     :     0.004289
      g+3     :     0.005052
      g-3     :     0.008035
      g+4     :     0.005655
      g-4     :     0.003272
  6 C s       :     2.525139  s :     2.525139
      pz      :     0.941681  p :     2.668565
      px      :     0.792703
      py      :     0.934181
      dz2     :     0.123100  d :     0.697773
      dxz     :     0.115980
      dyz     :     0.108938
      dx2y2   :     0.183643
      dxy     :     0.166112
      f0      :     0.019362  f :     0.189630
      f+1     :     0.022564
      f-1     :     0.023162
      f+2     :     0.025452
      f-2     :     0.018365
      f+3     :     0.031788
      f-3     :     0.048938
      g0      :     0.001103  g :     0.013894
      g+1     :     0.001548
      g-1     :     0.000969
      g+2     :     0.001486
      g-2     :     0.001043
      g+3     :     0.001699
      g-3     :     0.001079
      g+4     :     0.002262
      g-4     :     0.002705
  7 H s       :     0.723175  s :     0.723175
      pz      :     0.094932  p :     0.196424
      px      :     0.047762
      py      :     0.053730
      dz2     :     0.021633  d :     0.075622
      dxz     :     0.018604
      dyz     :     0.025272
      dx2y2   :     0.006647
      dxy     :     0.003466
      f0      :     0.002645  f :     0.010145
      f+1     :     0.002061
      f-1     :     0.002745
      f+2     :     0.001539
      f-2     :     0.000901
      f+3     :     0.000140
      f-3     :     0.000115
  8 C s       :     2.563010  s :     2.563010
      pz      :     0.988829  p :     2.712062
      px      :     0.801116
      py      :     0.922117
      dz2     :     0.169396  d :     0.653580
      dxz     :     0.110260
      dyz     :     0.198383
      dx2y2   :     0.094162
      dxy     :     0.081379
      f0      :     0.017873  f :     0.160743
      f+1     :     0.022232
      f-1     :     0.061538
      f+2     :     0.014759
      f-2     :     0.016330
      f+3     :     0.011963
      f-3     :     0.016049
      g0      :     0.002232  g :     0.014318
      g+1     :     0.001620
      g-1     :     0.003286
      g+2     :     0.001117
      g-2     :     0.001283
      g+3     :     0.001466
      g-3     :     0.001236
      g+4     :     0.001245
      g-4     :     0.000834
  9 C s       :     2.575832  s :     2.575832
      pz      :     0.974431  p :     2.706350
      px      :     0.782978
      py      :     0.948941
      dz2     :     0.134343  d :     0.509621
      dxz     :     0.090082
      dyz     :     0.170821
      dx2y2   :     0.051246
      dxy     :     0.063129
      f0      :     0.016014  f :     0.116076
      f+1     :     0.018319
      f-1     :     0.044004
      f+2     :     0.010423
      f-2     :     0.009789
      f+3     :     0.009871
      f-3     :     0.007655
      g0      :     0.002073  g :     0.011703
      g+1     :     0.001521
      g-1     :     0.002816
      g+2     :     0.001268
      g-2     :     0.000565
      g+3     :     0.001186
      g-3     :     0.000681
      g+4     :     0.000836
      g-4     :     0.000757
 10 H s       :     0.777333  s :     0.777333
      pz      :     0.055494  p :     0.204134
      px      :     0.063981
      py      :     0.084659
      dz2     :     0.014644  d :     0.067647
      dxz     :     0.008255
      dyz     :     0.015489
      dx2y2   :     0.015041
      dxy     :     0.014218
      f0      :     0.000761  f :     0.009802
      f+1     :     0.000699
      f-1     :     0.002529
      f+2     :     0.001461
      f-2     :     0.001588
      f+3     :     0.001245
      f-3     :     0.001519
 11 C s       :     2.585675  s :     2.585675
      pz      :     0.946007  p :     2.716496
      px      :     0.798176
      py      :     0.972314
      dz2     :     0.148633  d :     0.507732
      dxz     :     0.040121
      dyz     :     0.125309
      dx2y2   :     0.096028
      dxy     :     0.097641
      f0      :     0.008794  f :     0.113907
      f+1     :     0.007457
      f-1     :     0.039313
      f+2     :     0.016902
      f-2     :     0.017713
      f+3     :     0.012640
      f-3     :     0.011087
      g0      :     0.001524  g :     0.011653
      g+1     :     0.000367
      g-1     :     0.001326
      g+2     :     0.001595
      g-2     :     0.001382
      g+3     :     0.001703
      g-3     :     0.001500
      g+4     :     0.001154
      g-4     :     0.001103
 12 H s       :     0.789533  s :     0.789533
      pz      :     0.091360  p :     0.186377
      px      :     0.051211
      py      :     0.043805
      dz2     :     0.018644  d :     0.064520
      dxz     :     0.020193
      dyz     :     0.023960
      dx2y2   :     0.000850
      dxy     :     0.000873
      f0      :     0.002924  f :     0.009627
      f+1     :     0.002723
      f-1     :     0.003487
      f+2     :     0.000239
      f-2     :     0.000247
      f+3     :     0.000003
      f-3     :     0.000003
 13 C s       :     2.586852  s :     2.586852
      pz      :     0.985758  p :     2.715384
      px      :     0.792511
      py      :     0.937115
      dz2     :     0.132013  d :     0.507948
      dxz     :     0.093961
      dyz     :     0.173078
      dx2y2   :     0.061278
      dxy     :     0.047619
      f0      :     0.015163  f :     0.113905
      f+1     :     0.019907
      f-1     :     0.041456
      f+2     :     0.009595
      f-2     :     0.010357
      f+3     :     0.008022
      f-3     :     0.009405
      g0      :     0.002061  g :     0.011621
      g+1     :     0.001620
      g-1     :     0.002659
      g+2     :     0.000679
      g-2     :     0.001151
      g+3     :     0.001023
      g-3     :     0.000838
      g+4     :     0.000868
      g-4     :     0.000722
 14 H s       :     0.790752  s :     0.790752
      pz      :     0.055100  p :     0.185876
      px      :     0.052231
      py      :     0.078545
      dz2     :     0.014361  d :     0.064249
      dxz     :     0.005942
      dyz     :     0.016211
      dx2y2   :     0.012954
      dxy     :     0.014780
      f0      :     0.000747  f :     0.009615
      f+1     :     0.000253
      f-1     :     0.002928
      f+2     :     0.001581
      f-2     :     0.001389
      f+3     :     0.001392
      f-3     :     0.001325
 15 C s       :     2.585852  s :     2.585852
      pz      :     0.985471  p :     2.718062
      px      :     0.792430
      py      :     0.940161
      dz2     :     0.130828  d :     0.506080
      dxz     :     0.091016
      dyz     :     0.176584
      dx2y2   :     0.048596
      dxy     :     0.059057
      f0      :     0.015179  f :     0.113584
      f+1     :     0.017390
      f-1     :     0.043549
      f+2     :     0.010353
      f-2     :     0.009781
      f+3     :     0.009820
      f-3     :     0.007512
      g0      :     0.002068  g :     0.011641
      g+1     :     0.001485
      g-1     :     0.002801
      g+2     :     0.001263
      g-2     :     0.000561
      g+3     :     0.001168
      g-3     :     0.000703
      g+4     :     0.000831
      g-4     :     0.000761
 16 H s       :     0.789816  s :     0.789816
      pz      :     0.055454  p :     0.186248
      px      :     0.057174
      py      :     0.073620
      dz2     :     0.014534  d :     0.064445
      dxz     :     0.007700
      dyz     :     0.014478
      dx2y2   :     0.014527
      dxy     :     0.013206
      f0      :     0.000756  f :     0.009631
      f+1     :     0.000656
      f-1     :     0.002533
      f+2     :     0.001445
      f-2     :     0.001548
      f+3     :     0.001210
      f-3     :     0.001484
 17 C s       :     2.577107  s :     2.577107
      pz      :     0.941916  p :     2.699528
      px      :     0.793231
      py      :     0.964381
      dz2     :     0.146758  d :     0.511700
      dxz     :     0.040725
      dyz     :     0.127840
      dx2y2   :     0.097098
      dxy     :     0.099280
      f0      :     0.009326  f :     0.116603
      f+1     :     0.007493
      f-1     :     0.039040
      f+2     :     0.017552
      f-2     :     0.018148
      f+3     :     0.013432
      f-3     :     0.011612
      g0      :     0.001517  g :     0.011782
      g+1     :     0.000357
      g-1     :     0.001314
      g+2     :     0.001583
      g-2     :     0.001363
      g+3     :     0.001715
      g-3     :     0.001535
      g+4     :     0.001243
      g-4     :     0.001156
 18 H s       :     0.778916  s :     0.778916
      pz      :     0.092727  p :     0.187181
      px      :     0.051227
      py      :     0.043227
      dz2     :     0.019008  d :     0.065446
      dxz     :     0.020401
      dyz     :     0.024145
      dx2y2   :     0.001012
      dxy     :     0.000881
      f0      :     0.002906  f :     0.009647
      f+1     :     0.002739
      f-1     :     0.003502
      f+2     :     0.000241
      f-2     :     0.000246
      f+3     :     0.000007
      f-3     :     0.000006
 19 C s       :     2.539980  s :     2.539980
      pz      :     0.926673  p :     2.680501
      px      :     0.892800
      py      :     0.861028
      dz2     :     0.150733  d :     0.873722
      dxz     :     0.181016
      dyz     :     0.192108
      dx2y2   :     0.137448
      dxy     :     0.212417
      f0      :     0.025369  f :     0.239313
      f+1     :     0.035472
      f-1     :     0.036714
      f+2     :     0.040826
      f-2     :     0.030663
      f+3     :     0.030027
      f-3     :     0.040243
      g0      :     0.001550  g :     0.015645
      g+1     :     0.001494
      g-1     :     0.001382
      g+2     :     0.001372
      g-2     :     0.002197
      g+3     :     0.002264
      g-3     :     0.001640
      g+4     :     0.001789
      g-4     :     0.001958
 20 C s       :     2.538155  s :     2.538155
      pz      :     0.923614  p :     2.758942
      px      :     0.922318
      py      :     0.913010
      dz2     :     0.045608  d :     0.383017
      dxz     :     0.105505
      dyz     :     0.082836
      dx2y2   :     0.040467
      dxy     :     0.108601
      f0      :     0.007533  f :     0.074259
      f+1     :     0.011467
      f-1     :     0.011793
      f+2     :     0.009601
      f-2     :     0.011434
      f+3     :     0.010266
      f-3     :     0.012164
      g0      :     0.000469  g :     0.003851
      g+1     :     0.000258
      g-1     :     0.000359
      g+2     :     0.000122
      g-2     :     0.000750
      g+3     :     0.000388
      g-3     :     0.000660
      g+4     :     0.000474
      g-4     :     0.000372
 21 H s       :     0.783019  s :     0.783019
      pz      :     0.069631  p :     0.198593
      px      :     0.069341
      py      :     0.059621
      dz2     :     0.015996  d :     0.068106
      dxz     :     0.012979
      dyz     :     0.012086
      dx2y2   :     0.012497
      dxy     :     0.014547
      f0      :     0.000784  f :     0.009458
      f+1     :     0.001856
      f-1     :     0.001036
      f+2     :     0.001882
      f-2     :     0.001695
      f+3     :     0.001141
      f-3     :     0.001064
 22 H s       :     0.778566  s :     0.778566
      pz      :     0.057366  p :     0.190018
      px      :     0.063025
      py      :     0.069627
      dz2     :     0.007752  d :     0.067342
      dxz     :     0.011817
      dyz     :     0.014559
      dx2y2   :     0.019770
      dxy     :     0.013444
      f0      :     0.000740  f :     0.009424
      f+1     :     0.000799
      f-1     :     0.001202
      f+2     :     0.001307
      f-2     :     0.001735
      f+3     :     0.001658
      f-3     :     0.001982
 23 H s       :     0.782624  s :     0.782624
      pz      :     0.073456  p :     0.190071
      px      :     0.059906
      py      :     0.056708
      dz2     :     0.019671  d :     0.067510
      dxz     :     0.015733
      dyz     :     0.013701
      dx2y2   :     0.008052
      dxy     :     0.010352
      f0      :     0.001606  f :     0.009390
      f+1     :     0.001782
      f-1     :     0.001611
      f+2     :     0.001873
      f-2     :     0.001594
      f+3     :     0.000484
      f-3     :     0.000440
 24 C s       :     2.538702  s :     2.538702
      pz      :     0.905067  p :     2.757510
      px      :     0.924422
      py      :     0.928021
      dz2     :     0.055636  d :     0.383003
      dxz     :     0.109759
      dyz     :     0.092938
      dx2y2   :     0.021839
      dxy     :     0.102831
      f0      :     0.012929  f :     0.074234
      f+1     :     0.010447
      f-1     :     0.011158
      f+2     :     0.012644
      f-2     :     0.012328
      f+3     :     0.008784
      f-3     :     0.005943
      g0      :     0.000314  g :     0.003853
      g+1     :     0.000477
      g-1     :     0.000609
      g+2     :     0.000780
      g-2     :     0.000410
      g+3     :     0.000472
      g-3     :     0.000402
      g+4     :     0.000298
      g-4     :     0.000092
 25 H s       :     0.778184  s :     0.778184
      pz      :     0.053776  p :     0.190040
      px      :     0.065189
      py      :     0.071075
      dz2     :     0.007807  d :     0.067358
      dxz     :     0.011492
      dyz     :     0.013383
      dx2y2   :     0.020330
      dxy     :     0.014346
      f0      :     0.000753  f :     0.009424
      f+1     :     0.000810
      f-1     :     0.001110
      f+2     :     0.001153
      f-2     :     0.001691
      f+3     :     0.001739
      f-3     :     0.002168
 26 H s       :     0.783699  s :     0.783699
      pz      :     0.064916  p :     0.197371
      px      :     0.072287
      py      :     0.060169
      dz2     :     0.017150  d :     0.067907
      dxz     :     0.013300
      dyz     :     0.012402
      dx2y2   :     0.011250
      dxy     :     0.013805
      f0      :     0.000922  f :     0.009451
      f+1     :     0.001945
      f-1     :     0.001204
      f+2     :     0.001895
      f-2     :     0.001720
      f+3     :     0.000934
      f-3     :     0.000832
 27 H s       :     0.782659  s :     0.782659
      pz      :     0.058647  p :     0.189909
      px      :     0.064253
      py      :     0.067009
      dz2     :     0.011976  d :     0.067462
      dxz     :     0.012174
      dyz     :     0.012863
      dx2y2   :     0.016944
      dxy     :     0.013505
      f0      :     0.000541  f :     0.009383
      f+1     :     0.001324
      f-1     :     0.001382
      f+2     :     0.001644
      f-2     :     0.001620
      f+3     :     0.001150
      f-3     :     0.001722
 28 C s       :     2.537519  s :     2.537519
      pz      :     0.913177  p :     2.750916
      px      :     0.909182
      py      :     0.928557
      dz2     :     0.060748  d :     0.388639
      dxz     :     0.093170
      dyz     :     0.091023
      dx2y2   :     0.026317
      dxy     :     0.117380
      f0      :     0.010194  f :     0.075589
      f+1     :     0.013718
      f-1     :     0.009973
      f+2     :     0.010045
      f-2     :     0.012617
      f+3     :     0.010612
      f-3     :     0.008431
      g0      :     0.000225  g :     0.003943
      g+1     :     0.000693
      g-1     :     0.000468
      g+2     :     0.000371
      g-2     :     0.000503
      g+3     :     0.000707
      g-3     :     0.000362
      g+4     :     0.000459
      g-4     :     0.000155
 29 H s       :     0.780945  s :     0.780945
      pz      :     0.072794  p :     0.189465
      px      :     0.056976
      py      :     0.059696
      dz2     :     0.019916  d :     0.067218
      dxz     :     0.014564
      dyz     :     0.014947
      dx2y2   :     0.007643
      dxy     :     0.010148
      f0      :     0.001670  f :     0.009341
      f+1     :     0.001644
      f-1     :     0.001769
      f+2     :     0.001804
      f-2     :     0.001585
      f+3     :     0.000505
      f-3     :     0.000364
 30 H s       :     0.776245  s :     0.776245
      pz      :     0.055617  p :     0.188764
      px      :     0.062825
      py      :     0.070322
      dz2     :     0.007589  d :     0.067436
      dxz     :     0.011817
      dyz     :     0.014660
      dx2y2   :     0.019212
      dxy     :     0.014158
      f0      :     0.000766  f :     0.009474
      f+1     :     0.000847
      f-1     :     0.001141
      f+2     :     0.001242
      f-2     :     0.001807
      f+3     :     0.001578
      f-3     :     0.002092
 31 H s       :     0.780725  s :     0.780725
      pz      :     0.057961  p :     0.189486
      px      :     0.062883
      py      :     0.068643
      dz2     :     0.011952  d :     0.067233
      dxz     :     0.011714
      dyz     :     0.011829
      dx2y2   :     0.017708
      dxy     :     0.014030
      f0      :     0.000545  f :     0.009343
      f+1     :     0.001246
      f-1     :     0.001290
      f+2     :     0.001581
      f-2     :     0.001538
      f+3     :     0.001295
      f-3     :     0.001848
 32 C s       :     2.555928  s :     2.555928
      pz      :     0.866406  p :     2.676436
      px      :     0.882273
      py      :     0.927757
      dz2     :     0.188417  d :     0.729514
      dxz     :     0.147920
      dyz     :     0.184041
      dx2y2   :     0.109743
      dxy     :     0.099394
      f0      :     0.053130  f :     0.198911
      f+1     :     0.025317
      f-1     :     0.032334
      f+2     :     0.027375
      f-2     :     0.036488
      f+3     :     0.012582
      f-3     :     0.011684
      g0      :     0.003119  g :     0.019502
      g+1     :     0.002614
      g-1     :     0.002868
      g+2     :     0.001977
      g-2     :     0.002975
      g+3     :     0.002150
      g-3     :     0.001391
      g+4     :     0.000996
      g-4     :     0.001412
 33 C s       :     2.564436  s :     2.564436
      pz      :     0.953859  p :     2.676502
      px      :     0.844822
      py      :     0.877821
      dz2     :     0.152767  d :     0.626825
      dxz     :     0.125202
      dyz     :     0.143160
      dx2y2   :     0.115075
      dxy     :     0.090622
      f0      :     0.031905  f :     0.154248
      f+1     :     0.019119
      f-1     :     0.030818
      f+2     :     0.016162
      f-2     :     0.024506
      f+3     :     0.013639
      f-3     :     0.018098
      g0      :     0.002184  g :     0.013987
      g+1     :     0.001608
      g-1     :     0.002127
      g+2     :     0.000848
      g-2     :     0.001825
      g+3     :     0.001370
      g-3     :     0.001078
      g+4     :     0.001120
      g-4     :     0.001827
 34 C s       :     2.568651  s :     2.568651
      pz      :     0.985106  p :     2.702149
      px      :     0.843916
      py      :     0.873127
      dz2     :     0.169216  d :     0.516513
      dxz     :     0.115678
      dyz     :     0.129298
      dx2y2   :     0.030769
      dxy     :     0.071551
      f0      :     0.031999  f :     0.116710
      f+1     :     0.015255
      f-1     :     0.024119
      f+2     :     0.018654
      f-2     :     0.017063
      f+3     :     0.005221
      f-3     :     0.004400
      g0      :     0.002409  g :     0.011700
      g+1     :     0.001507
      g-1     :     0.002419
      g+2     :     0.001190
      g-2     :     0.001521
      g+3     :     0.000931
      g-3     :     0.000886
      g+4     :     0.000576
      g-4     :     0.000260
 35 H s       :     0.770432  s :     0.770432
      pz      :     0.045386  p :     0.195437
      px      :     0.071931
      py      :     0.078120
      dz2     :     0.006881  d :     0.068220
      dxz     :     0.012230
      dyz     :     0.013931
      dx2y2   :     0.021030
      dxy     :     0.014148
      f0      :     0.001177  f :     0.009861
      f+1     :     0.000921
      f-1     :     0.001032
      f+2     :     0.000330
      f-2     :     0.002272
      f+3     :     0.002007
      f-3     :     0.002121
 36 C s       :     2.584255  s :     2.584255
      pz      :     0.951260  p :     2.711732
      px      :     0.865251
      py      :     0.895222
      dz2     :     0.129164  d :     0.513632
      dxz     :     0.101754
      dyz     :     0.103038
      dx2y2   :     0.094966
      dxy     :     0.084710
      f0      :     0.025078  f :     0.115261
      f+1     :     0.012691
      f-1     :     0.016314
      f+2     :     0.014372
      f-2     :     0.023848
      f+3     :     0.012338
      f-3     :     0.010622
      g0      :     0.001066  g :     0.011848
      g+1     :     0.001355
      g-1     :     0.001914
      g+2     :     0.000805
      g-2     :     0.001678
      g+3     :     0.001453
      g-3     :     0.001171
      g+4     :     0.000979
      g-4     :     0.001427
 37 H s       :     0.789490  s :     0.789490
      pz      :     0.084552  p :     0.185597
      px      :     0.053175
      py      :     0.047870
      dz2     :     0.020387  d :     0.064261
      dxz     :     0.017845
      dyz     :     0.019041
      dx2y2   :     0.003142
      dxy     :     0.003847
      f0      :     0.003136  f :     0.009635
      f+1     :     0.002195
      f-1     :     0.002195
      f+2     :     0.000872
      f-2     :     0.001085
      f+3     :     0.000069
      f-3     :     0.000084
 38 C s       :     2.584155  s :     2.584155
      pz      :     0.968336  p :     2.717903
      px      :     0.866886
      py      :     0.882681
      dz2     :     0.113202  d :     0.509848
      dxz     :     0.117513
      dyz     :     0.140189
      dx2y2   :     0.071747
      dxy     :     0.067197
      f0      :     0.028217  f :     0.115739
      f+1     :     0.017163
      f-1     :     0.021277
      f+2     :     0.005948
      f-2     :     0.021066
      f+3     :     0.010721
      f-3     :     0.011346
      g0      :     0.002409  g :     0.011945
      g+1     :     0.001679
      g-1     :     0.001536
      g+2     :     0.000547
      g-2     :     0.001802
      g+3     :     0.000966
      g-3     :     0.000656
      g+4     :     0.000915
      g-4     :     0.001435
 39 H s       :     0.789923  s :     0.789923
      pz      :     0.069935  p :     0.186069
      px      :     0.053605
      py      :     0.062528
      dz2     :     0.020456  d :     0.064292
      dxz     :     0.012554
      dyz     :     0.013455
      dx2y2   :     0.008693
      dxy     :     0.009134
      f0      :     0.002099  f :     0.009659
      f+1     :     0.001143
      f-1     :     0.002010
      f+2     :     0.001663
      f-2     :     0.001691
      f+3     :     0.000527
      f-3     :     0.000525
 40 C s       :     2.574893  s :     2.574893
      pz      :     0.997606  p :     2.705669
      px      :     0.843001
      py      :     0.865063
      dz2     :     0.162273  d :     0.517427
      dxz     :     0.123484
      dyz     :     0.135376
      dx2y2   :     0.028582
      dxy     :     0.067711
      f0      :     0.032004  f :     0.117641
      f+1     :     0.015779
      f-1     :     0.022660
      f+2     :     0.021087
      f-2     :     0.017088
      f+3     :     0.004915
      f-3     :     0.004109
      g0      :     0.002563  g :     0.011939
      g+1     :     0.001616
      g-1     :     0.002231
      g+2     :     0.001246
      g-2     :     0.001588
      g+3     :     0.000912
      g-3     :     0.001009
      g+4     :     0.000505
      g-4     :     0.000269
 41 H s       :     0.774306  s :     0.774306
      pz      :     0.046684  p :     0.192280
      px      :     0.069342
      py      :     0.076254
      dz2     :     0.007641  d :     0.066994
      dxz     :     0.011045
      dyz     :     0.013968
      dx2y2   :     0.020132
      dxy     :     0.014207
      f0      :     0.001172  f :     0.009790
      f+1     :     0.000868
      f-1     :     0.001090
      f+2     :     0.000339
      f-2     :     0.002192
      f+3     :     0.001936
      f-3     :     0.002193
 42 C s       :     2.529204  s :     2.529204
      pz      :     0.908797  p :     2.709999
      px      :     0.906834
      py      :     0.894368
      dz2     :     0.161313  d :     0.788835
      dxz     :     0.151590
      dyz     :     0.170292
      dx2y2   :     0.166667
      dxy     :     0.138973
      f0      :     0.031827  f :     0.198109
      f+1     :     0.017747
      f-1     :     0.040231
      f+2     :     0.034661
      f-2     :     0.019247
      f+3     :     0.023547
      f-3     :     0.030848
      g0      :     0.001497  g :     0.011586
      g+1     :     0.001280
      g-1     :     0.001528
      g+2     :     0.001508
      g-2     :     0.001081
      g+3     :     0.001124
      g-3     :     0.001027
      g+4     :     0.001204
      g-4     :     0.001336
 43 C s       :     2.533434  s :     2.533434
      pz      :     0.929227  p :     2.740344
      px      :     0.933670
      py      :     0.877448
      dz2     :     0.079723  d :     0.398559
      dxz     :     0.043576
      dyz     :     0.104530
      dx2y2   :     0.101339
      dxy     :     0.069391
      f0      :     0.005922  f :     0.075611
      f+1     :     0.008705
      f-1     :     0.014914
      f+2     :     0.009369
      f-2     :     0.010313
      f+3     :     0.015223
      f-3     :     0.011166
      g0      :     0.000423  g :     0.003797
      g+1     :     0.000220
      g-1     :     0.000237
      g+2     :     0.000642
      g-2     :     0.000267
      g+3     :     0.000445
      g-3     :     0.000411
      g+4     :     0.000654
      g-4     :     0.000499
 44 H s       :     0.779503  s :     0.779503
      pz      :     0.084107  p :     0.197109
      px      :     0.060554
      py      :     0.052449
      dz2     :     0.020572  d :     0.068370
      dxz     :     0.016298
      dyz     :     0.021318
      dx2y2   :     0.007036
      dxy     :     0.003146
      f0      :     0.002817  f :     0.009421
      f+1     :     0.001802
      f-1     :     0.002049
      f+2     :     0.001495
      f-2     :     0.000987
      f+3     :     0.000184
      f-3     :     0.000087
 45 H s       :     0.778053  s :     0.778053
      pz      :     0.068451  p :     0.190815
      px      :     0.058607
      py      :     0.063757
      dz2     :     0.020008  d :     0.067775
      dxz     :     0.010069
      dyz     :     0.012095
      dx2y2   :     0.015961
      dxy     :     0.009642
      f0      :     0.001322  f :     0.009381
      f+1     :     0.000564
      f-1     :     0.002095
      f+2     :     0.001877
      f-2     :     0.001554
      f+3     :     0.000722
      f-3     :     0.001247
 46 H s       :     0.780786  s :     0.780786
      pz      :     0.053879  p :     0.189673
      px      :     0.086423
      py      :     0.049371
      dz2     :     0.004344  d :     0.067119
      dxz     :     0.025354
      dyz     :     0.000872
      dx2y2   :     0.013823
      dxy     :     0.022725
      f0      :     0.001259  f :     0.009316
      f+1     :     0.000982
      f-1     :     0.000217
      f+2     :     0.002000
      f-2     :     0.000250
      f+3     :     0.001983
      f-3     :     0.002626
 47 C s       :     2.526124  s :     2.526124
      pz      :     0.884733  p :     2.736993
      px      :     0.925314
      py      :     0.926947
      dz2     :     0.084198  d :     0.401526
      dxz     :     0.066081
      dyz     :     0.125396
      dx2y2   :     0.092002
      dxy     :     0.033849
      f0      :     0.016900  f :     0.077020
      f+1     :     0.013463
      f-1     :     0.014448
      f+2     :     0.010322
      f-2     :     0.011199
      f+3     :     0.008100
      f-3     :     0.002589
      g0      :     0.000923  g :     0.003985
      g+1     :     0.000474
      g-1     :     0.000749
      g+2     :     0.000632
      g-2     :     0.000520
      g+3     :     0.000352
      g-3     :     0.000109
      g+4     :     0.000140
      g-4     :     0.000086
 48 H s       :     0.765191  s :     0.765191
      pz      :     0.051194  p :     0.205562
      px      :     0.096710
      py      :     0.057658
      dz2     :     0.004480  d :     0.069234
      dxz     :     0.024116
      dyz     :     0.000991
      dx2y2   :     0.013851
      dxy     :     0.025796
      f0      :     0.001214  f :     0.009597
      f+1     :     0.001092
      f-1     :     0.000230
      f+2     :     0.001920
      f-2     :     0.000180
      f+3     :     0.001992
      f-3     :     0.002970
 49 H s       :     0.772540  s :     0.772540
      pz      :     0.057654  p :     0.192127
      px      :     0.059935
      py      :     0.074538
      dz2     :     0.015692  d :     0.068465
      dxz     :     0.007450
      dyz     :     0.014358
      dx2y2   :     0.019472
      dxy     :     0.011494
      f0      :     0.000680  f :     0.009473
      f+1     :     0.000481
      f-1     :     0.002459
      f+2     :     0.001560
      f-2     :     0.001457
      f+3     :     0.000945
      f-3     :     0.001890
 50 H s       :     0.770507  s :     0.770507
      pz      :     0.059866  p :     0.202897
      px      :     0.057498
      py      :     0.085534
      dz2     :     0.014931  d :     0.069560
      dxz     :     0.005794
      dyz     :     0.015778
      dx2y2   :     0.015499
      dxy     :     0.017558
      f0      :     0.000624  f :     0.009577
      f+1     :     0.000104
      f-1     :     0.002707
      f+2     :     0.001604
      f-2     :     0.001451
      f+3     :     0.001299
      f-3     :     0.001787
 51 C s       :     2.533279  s :     2.533279
      pz      :     0.933322  p :     2.740698
      px      :     0.875445
      py      :     0.931930
      dz2     :     0.055620  d :     0.394461
      dxz     :     0.109712
      dyz     :     0.056017
      dx2y2   :     0.091724
      dxy     :     0.081389
      f0      :     0.010621  f :     0.075402
      f+1     :     0.010264
      f-1     :     0.003817
      f+2     :     0.013743
      f-2     :     0.008163
      f+3     :     0.011918
      f-3     :     0.016875
      g0      :     0.000124  g :     0.003803
      g+1     :     0.000837
      g-1     :     0.000106
      g+2     :     0.000239
      g-2     :     0.000278
      g+3     :     0.000654
      g-3     :     0.000156
      g+4     :     0.000587
      g-4     :     0.000823
 52 H s       :     0.773789  s :     0.773789
      pz      :     0.060777  p :     0.196764
      px      :     0.051552
      py      :     0.084435
      dz2     :     0.009874  d :     0.067520
      dxz     :     0.003028
      dyz     :     0.020340
      dx2y2   :     0.014742
      dxy     :     0.019536
      f0      :     0.000687  f :     0.009397
      f+1     :     0.000124
      f-1     :     0.002178
      f+2     :     0.001618
      f-2     :     0.000879
      f+3     :     0.001888
      f-3     :     0.002023
 53 H s       :     0.778394  s :     0.778394
      pz      :     0.068512  p :     0.190311
      px      :     0.053154
      py      :     0.068645
      dz2     :     0.019856  d :     0.067362
      dxz     :     0.010795
      dyz     :     0.010981
      dx2y2   :     0.015687
      dxy     :     0.010043
      f0      :     0.001270  f :     0.009348
      f+1     :     0.000671
      f-1     :     0.002058
      f+2     :     0.001742
      f-2     :     0.001622
      f+3     :     0.000742
      f-3     :     0.001244
 54 H s       :     0.779574  s :     0.779574
      pz      :     0.082826  p :     0.193802
      px      :     0.055403
      py      :     0.055573
      dz2     :     0.018909  d :     0.067616
      dxz     :     0.017142
      dyz     :     0.021384
      dx2y2   :     0.006808
      dxy     :     0.003373
      f0      :     0.002541  f :     0.009384
      f+1     :     0.001901
      f-1     :     0.002011
      f+2     :     0.001554
      f-2     :     0.001074
      f+3     :     0.000226
      f-3     :     0.000077
 55 C s       :     2.587029  s :     2.587029
      pz      :     0.927035  p :     2.608482
      px      :     0.940599
      py      :     0.740848
      dz2     :     0.291509  d :     1.090046
      dxz     :     0.295756
      dyz     :     0.216599
      dx2y2   :     0.156292
      dxy     :     0.129889
      f0      :     0.064197  f :     0.318623
      f+1     :     0.061448
      f-1     :     0.048706
      f+2     :     0.059382
      f-2     :     0.039119
      f+3     :     0.023273
      f-3     :     0.022499
      g0      :     0.007188  g :     0.041599
      g+1     :     0.005337
      g-1     :     0.005487
      g+2     :     0.008306
      g-2     :     0.006162
      g+3     :     0.003301
      g-3     :     0.002780
      g+4     :     0.001636
      g-4     :     0.001402
 56 C s       :     2.567588  s :     2.567588
      pz      :     0.990288  p :     2.742049
      px      :     0.935254
      py      :     0.816507
      dz2     :     0.166972  d :     0.628872
      dxz     :     0.174651
      dyz     :     0.101092
      dx2y2   :     0.101369
      dxy     :     0.084788
      f0      :     0.032975  f :     0.155894
      f+1     :     0.029437
      f-1     :     0.012724
      f+2     :     0.026509
      f-2     :     0.025744
      f+3     :     0.014358
      f-3     :     0.014147
      g0      :     0.001713  g :     0.014612
      g+1     :     0.002496
      g-1     :     0.001333
      g+2     :     0.002313
      g-2     :     0.001924
      g+3     :     0.001445
      g-3     :     0.001409
      g+4     :     0.000962
      g-4     :     0.001017
 57 C s       :     2.574492  s :     2.574492
      pz      :     0.929302  p :     2.689783
      px      :     0.970883
      py      :     0.789599
      dz2     :     0.101639  d :     0.511784
      dxz     :     0.180521
      dyz     :     0.061170
      dx2y2   :     0.084263
      dxy     :     0.084190
      f0      :     0.027254  f :     0.116773
      f+1     :     0.017999
      f-1     :     0.011893
      f+2     :     0.019255
      f-2     :     0.014254
      f+3     :     0.012734
      f-3     :     0.013383
      g0      :     0.001609  g :     0.011807
      g+1     :     0.001452
      g-1     :     0.001220
      g+2     :     0.001787
      g-2     :     0.001361
      g+3     :     0.000819
      g-3     :     0.001068
      g+4     :     0.001384
      g-4     :     0.001107
 58 H s       :     0.768810  s :     0.768810
      pz      :     0.074936  p :     0.197642
      px      :     0.071280
      py      :     0.051426
      dz2     :     0.019897  d :     0.066719
      dxz     :     0.014462
      dyz     :     0.012691
      dx2y2   :     0.009654
      dxy     :     0.010014
      f0      :     0.001930  f :     0.009792
      f+1     :     0.002363
      f-1     :     0.000815
      f+2     :     0.001824
      f-2     :     0.001739
      f+3     :     0.000616
      f-3     :     0.000505
 59 C s       :     2.584889  s :     2.584889
      pz      :     0.933436  p :     2.716129
      px      :     0.983474
      py      :     0.799218
      dz2     :     0.109944  d :     0.503974
      dxz     :     0.151814
      dyz     :     0.057612
      dx2y2   :     0.090693
      dxy     :     0.093910
      f0      :     0.022877  f :     0.113520
      f+1     :     0.018960
      f-1     :     0.009238
      f+2     :     0.018595
      f-2     :     0.016640
      f+3     :     0.015881
      f-3     :     0.011329
      g0      :     0.000811  g :     0.011650
      g+1     :     0.002482
      g-1     :     0.000644
      g+2     :     0.001366
      g-2     :     0.001277
      g+3     :     0.001418
      g-3     :     0.001067
      g+4     :     0.001517
      g-4     :     0.001068
 60 H s       :     0.788736  s :     0.788736
      pz      :     0.080949  p :     0.186254
      px      :     0.046994
      py      :     0.058311
      dz2     :     0.020013  d :     0.064562
      dxz     :     0.017638
      dyz     :     0.015242
      dx2y2   :     0.005794
      dxy     :     0.005876
      f0      :     0.002611  f :     0.009649
      f+1     :     0.001828
      f-1     :     0.001819
      f+2     :     0.001482
      f-2     :     0.001481
      f+3     :     0.000186
      f-3     :     0.000241
 61 C s       :     2.587144  s :     2.587144
      pz      :     0.973010  p :     2.709004
      px      :     0.947384
      py      :     0.788611
      dz2     :     0.158709  d :     0.508234
      dxz     :     0.131539
      dyz     :     0.094594
      dx2y2   :     0.073481
      dxy     :     0.049911
      f0      :     0.026143  f :     0.113935
      f+1     :     0.023171
      f-1     :     0.011740
      f+2     :     0.018649
      f-2     :     0.020882
      f+3     :     0.007128
      f-3     :     0.006223
      g0      :     0.001495  g :     0.011622
      g+1     :     0.002017
      g-1     :     0.001240
      g+2     :     0.001985
      g-2     :     0.001764
      g+3     :     0.001130
      g-3     :     0.001039
      g+4     :     0.000378
      g-4     :     0.000573
 62 H s       :     0.789818  s :     0.789818
      pz      :     0.044404  p :     0.185325
      px      :     0.089034
      py      :     0.051887
      dz2     :     0.005699  d :     0.064141
      dxz     :     0.022338
      dyz     :     0.002221
      dx2y2   :     0.015494
      dxy     :     0.018389
      f0      :     0.001269  f :     0.009600
      f+1     :     0.001380
      f-1     :     0.000229
      f+2     :     0.001726
      f-2     :     0.000688
      f+3     :     0.002173
      f-3     :     0.002135
 63 C s       :     2.585297  s :     2.585297
      pz      :     0.946964  p :     2.718743
      px      :     0.969849
      py      :     0.801930
      dz2     :     0.102883  d :     0.504153
      dxz     :     0.184818
      dyz     :     0.057428
      dx2y2   :     0.079675
      dxy     :     0.079348
      f0      :     0.026841  f :     0.113673
      f+1     :     0.017800
      f-1     :     0.011801
      f+2     :     0.018998
      f-2     :     0.013067
      f+3     :     0.012225
      f-3     :     0.012940
      g0      :     0.001641  g :     0.011679
      g+1     :     0.001473
      g-1     :     0.001242
      g+2     :     0.001768
      g-2     :     0.001267
      g+3     :     0.000807
      g-3     :     0.000984
      g+4     :     0.001351
      g-4     :     0.001147
 64 H s       :     0.789289  s :     0.789289
      pz      :     0.071536  p :     0.186383
      px      :     0.063582
      py      :     0.051265
      dz2     :     0.019742  d :     0.064522
      dxz     :     0.014243
      dyz     :     0.012155
      dx2y2   :     0.009342
      dxy     :     0.009041
      f0      :     0.001939  f :     0.009651
      f+1     :     0.002369
      f-1     :     0.000750
      f+2     :     0.001760
      f-2     :     0.001735
      f+3     :     0.000590
      f-3     :     0.000509
 65 C s       :     2.576033  s :     2.576033
      pz      :     0.929301  p :     2.697931
      px      :     0.989617
      py      :     0.779013
      dz2     :     0.109592  d :     0.514626
      dxz     :     0.159101
      dyz     :     0.057002
      dx2y2   :     0.090793
      dxy     :     0.098139
      f0      :     0.023632  f :     0.117576
      f+1     :     0.019584
      f-1     :     0.009233
      f+2     :     0.019982
      f-2     :     0.017917
      f+3     :     0.015664
      f-3     :     0.011562
      g0      :     0.000865  g :     0.011859
      g+1     :     0.002523
      g-1     :     0.000572
      g+2     :     0.001389
      g-2     :     0.001256
      g+3     :     0.001489
      g-3     :     0.001141
      g+4     :     0.001498
      g-4     :     0.001126
 66 H s       :     0.779698  s :     0.779698
      pz      :     0.081026  p :     0.187347
      px      :     0.049588
      py      :     0.056732
      dz2     :     0.020581  d :     0.065592
      dxz     :     0.017791
      dyz     :     0.015547
      dx2y2   :     0.005972
      dxy     :     0.005701
      f0      :     0.002697  f :     0.009696
      f+1     :     0.001921
      f-1     :     0.001832
      f+2     :     0.001454
      f-2     :     0.001402
      f+3     :     0.000171
      f-3     :     0.000220


                      *****************************
                      * MAYER POPULATION ANALYSIS *
                      *****************************

  NA   - Mulliken gross atomic population
  ZA   - Total nuclear charge
  QA   - Mulliken gross atomic charge
  VA   - Mayer's total valence
  BVA  - Mayer's bonded valence
  FA   - Mayer's free valence

  ATOM       NA         ZA         QA         VA         BVA        FA
  0 O      8.5343     8.0000    -0.5343     1.9422     1.9422    -0.0000
  1 O      8.4998     8.0000    -0.4998     1.9598     1.9598     0.0000
  2 N      7.3118     7.0000    -0.3118     3.1486     3.1486     0.0000
  3 H      0.8171     1.0000     0.1829     1.0390     1.0390     0.0000
  4 N      7.2873     7.0000    -0.2873     2.8932     2.8932     0.0000
  5 C      5.7123     6.0000     0.2877     4.0042     4.0042     0.0000
  6 C      5.6393     6.0000     0.3607     3.6889     3.6889     0.0000
  7 H      0.9804     1.0000     0.0196     1.0093     1.0093    -0.0000
  8 C      5.9246     6.0000     0.0754     3.8176     3.8176     0.0000
  9 C      6.1558     6.0000    -0.1558     3.8952     3.8952    -0.0000
 10 H      0.8974     1.0000     0.1026     1.0372     1.0372    -0.0000
 11 C      6.1485     6.0000    -0.1485     4.0140     4.0140     0.0000
 12 H      0.8489     1.0000     0.1511     0.9696     0.9696    -0.0000
 13 C      6.1285     6.0000    -0.1285     3.9705     3.9705     0.0000
 14 H      0.8539     1.0000     0.1461     0.9715     0.9715    -0.0000
 15 C      6.1515     6.0000    -0.1515     3.9802     3.9802     0.0000
 16 H      0.8535     1.0000     0.1465     0.9731     0.9731     0.0000
 17 C      6.1678     6.0000    -0.1678     3.9945     3.9945     0.0000
 18 H      0.8685     1.0000     0.1315     0.9903     0.9903     0.0000
 19 C      5.9970     6.0000     0.0030     4.2675     4.2675    -0.0000
 20 C      6.2551     6.0000    -0.2551     3.9234     3.9234    -0.0000
 21 H      0.9112     1.0000     0.0888     1.0100     1.0100    -0.0000
 22 H      0.8847     1.0000     0.1153     0.9833     0.9833    -0.0000
 23 H      0.8864     1.0000     0.1136     0.9904     0.9904    -0.0000
 24 C      6.2417     6.0000    -0.2417     3.9253     3.9253    -0.0000
 25 H      0.8844     1.0000     0.1156     0.9841     0.9841    -0.0000
 26 H      0.9134     1.0000     0.0866     1.0068     1.0068     0.0000
 27 H      0.8899     1.0000     0.1101     0.9929     0.9929     0.0000
 28 C      6.2816     6.0000    -0.2816     3.9568     3.9568    -0.0000
 29 H      0.8833     1.0000     0.1167     0.9849     0.9849    -0.0000
 30 H      0.8789     1.0000     0.1211     0.9837     0.9837     0.0000
 31 H      0.8820     1.0000     0.1180     0.9831     0.9831     0.0000
 32 C      5.7667     6.0000     0.2333     3.5247     3.5247     0.0000
 33 C      6.0526     6.0000    -0.0526     3.7658     3.7658     0.0000
 34 C      6.0632     6.0000    -0.0632     3.9143     3.9143    -0.0000
 35 H      0.9110     1.0000     0.0890     0.9923     0.9923    -0.0000
 36 C      6.1486     6.0000    -0.1486     3.9732     3.9732    -0.0000
 37 H      0.8621     1.0000     0.1379     0.9719     0.9719     0.0000
 38 C      6.1385     6.0000    -0.1385     3.9500     3.9500     0.0000
 39 H      0.8500     1.0000     0.1500     0.9682     0.9682     0.0000
 40 C      6.1334     6.0000    -0.1334     3.9499     3.9499    -0.0000
 41 H      0.8976     1.0000     0.1024     1.0179     1.0179     0.0000
 42 C      6.0843     6.0000    -0.0843     4.1571     4.1571    -0.0000
 43 C      6.2624     6.0000    -0.2624     3.9819     3.9819    -0.0000
 44 H      0.9026     1.0000     0.0974     0.9890     0.9890    -0.0000
 45 H      0.8973     1.0000     0.1027     0.9870     0.9870     0.0000
 46 H      0.8857     1.0000     0.1143     0.9909     0.9909    -0.0000
 47 C      6.1739     6.0000    -0.1739     3.9395     3.9395    -0.0000
 48 H      0.9583     1.0000     0.0417     1.0336     1.0336    -0.0000
 49 H      0.9394     1.0000     0.0606     1.0032     1.0032    -0.0000
 50 H      0.9345     1.0000     0.0655     1.0108     1.0108     0.0000
 51 C      6.1948     6.0000    -0.1948     3.9686     3.9686     0.0000
 52 H      0.9226     1.0000     0.0774     1.0021     1.0021    -0.0000
 53 H      0.8951     1.0000     0.1049     0.9874     0.9874    -0.0000
 54 H      0.9111     1.0000     0.0889     0.9907     0.9907     0.0000
 55 C      5.7681     6.0000     0.2319     4.1122     4.1122     0.0000
 56 C      5.9047     6.0000     0.0953     3.6981     3.6981     0.0000
 57 C      6.1296     6.0000    -0.1296     3.9092     3.9092     0.0000
 58 H      0.8863     1.0000     0.1137     1.0148     1.0148     0.0000
 59 C      6.1445     6.0000    -0.1445     3.9911     3.9911     0.0000
 60 H      0.8475     1.0000     0.1525     0.9693     0.9693    -0.0000
 61 C      6.1148     6.0000    -0.1148     3.9684     3.9684    -0.0000
 62 H      0.8570     1.0000     0.1430     0.9746     0.9746    -0.0000
 63 C      6.1500     6.0000    -0.1500     3.9797     3.9797    -0.0000
 64 H      0.8540     1.0000     0.1460     0.9706     0.9706     0.0000
 65 C      6.1042     6.0000    -0.1042     3.9177     3.9177    -0.0000
 66 H      0.8828     1.0000     0.1172     0.9917     0.9917    -0.0000

  Mayer bond orders larger than 0.100000
B(  0-O ,  5-C ) :   1.7394 B(  1-O ,  6-C ) :   0.1253 B(  1-O , 55-C ) :   1.8257 
B(  2-N ,  3-H ) :   0.9296 B(  2-N ,  5-C ) :   1.3253 B(  2-N , 19-C ) :   0.8758 
B(  4-N ,  6-C ) :   0.7899 B(  4-N , 32-C ) :   0.7869 B(  4-N , 55-C ) :   1.2773 
B(  5-C ,  6-C ) :   0.9289 B(  6-C ,  7-H ) :   0.9148 B(  6-C ,  8-C ) :   0.9112 
B(  8-C ,  9-C ) :   1.3203 B(  8-C , 17-C ) :   1.4284 B(  9-C , 10-H ) :   0.9363 
B(  9-C , 11-C ) :   1.5217 B( 11-C , 12-H ) :   0.9160 B( 11-C , 13-C ) :   1.4489 
B( 13-C , 14-H ) :   0.9265 B( 13-C , 15-C ) :   1.4573 B( 15-C , 16-H ) :   0.9208 
B( 15-C , 17-C ) :   1.4792 B( 17-C , 18-H ) :   0.9125 B( 19-C , 20-C ) :   1.0629 
B( 19-C , 24-C ) :   1.0692 B( 19-C , 28-C ) :   1.0921 B( 20-C , 21-H ) :   0.9616 
B( 20-C , 22-H ) :   0.9555 B( 20-C , 23-H ) :   0.9589 B( 24-C , 25-H ) :   0.9561 
B( 24-C , 26-H ) :   0.9606 B( 24-C , 27-H ) :   0.9593 B( 28-C , 29-H ) :   0.9559 
B( 28-C , 30-H ) :   0.9607 B( 28-C , 31-H ) :   0.9557 B( 32-C , 33-C ) :   1.2778 
B( 32-C , 40-C ) :   1.3958 B( 33-C , 34-C ) :   1.4418 B( 33-C , 42-C ) :   0.8999 
B( 34-C , 35-H ) :   0.9280 B( 34-C , 36-C ) :   1.4920 B( 36-C , 37-H ) :   0.9176 
B( 36-C , 38-C ) :   1.4158 B( 38-C , 39-H ) :   0.9160 B( 38-C , 40-C ) :   1.4999 
B( 40-C , 41-H ) :   0.9333 B( 42-C , 43-C ) :   1.0817 B( 42-C , 47-C ) :   1.0307 
B( 42-C , 51-C ) :   1.0552 B( 43-C , 44-H ) :   0.9608 B( 43-C , 45-H ) :   0.9563 
B( 43-C , 46-H ) :   0.9580 B( 47-C , 48-H ) :   0.9819 B( 47-C , 49-H ) :   0.9577 
B( 47-C , 50-H ) :   0.9504 B( 51-C , 52-H ) :   0.9731 B( 51-C , 53-H ) :   0.9489 
B( 51-C , 54-H ) :   0.9522 B( 55-C , 56-C ) :   0.9663 B( 56-C , 57-C ) :   1.3169 
B( 56-C , 65-C ) :   1.3598 B( 57-C , 58-H ) :   0.9371 B( 57-C , 59-C ) :   1.4811 
B( 59-C , 60-H ) :   0.9224 B( 59-C , 61-C ) :   1.4566 B( 61-C , 62-H ) :   0.9271 
B( 61-C , 63-C ) :   1.4435 B( 63-C , 64-H ) :   0.9243 B( 63-C , 65-C ) :   1.4770 
B( 65-C , 66-H ) :   0.9402 

-------
TIMINGS
-------

Total SCF time: 0 days 0 hours 26 min 25 sec 

Total time                  ....    1585.716 sec
Sum of individual times     ....    1547.004 sec  ( 97.6%)

Fock matrix formation       ....    1458.484 sec  ( 92.0%)
  Split-RI-J                ....      73.624 sec  (  5.0% of F)
  Chain of spheres X        ....    1156.148 sec  ( 79.3% of F)
  XC integration            ....     110.822 sec  (  7.6% of F)
    Basis function eval.    ....       4.935 sec  (  4.5% of XC)
    Density eval.           ....      51.179 sec  ( 46.2% of XC)
    XC-Functional eval.     ....       1.067 sec  (  1.0% of XC)
    XC-Potential eval.      ....      30.590 sec  ( 27.6% of XC)
Diagonalization             ....      15.675 sec  (  1.0%)
Density matrix formation    ....       3.341 sec  (  0.2%)
Population analysis         ....       6.858 sec  (  0.4%)
Initial guess               ....       8.952 sec  (  0.6%)
Orbital Transformation      ....       0.000 sec  (  0.0%)
Orbital Orthonormalization  ....       0.000 sec  (  0.0%)
DIIS solution               ....      14.588 sec  (  0.9%)
SOSCF solution              ....      13.406 sec  (  0.8%)
Grid generation             ....      25.701 sec  (  1.6%)

Maximum memory used throughout the entire SCF-calculation: 1184.4 MB
[1720884044.699310] [node092:894477:0]          mpool.c:43   UCX  WARN  object 0x137d0a80 was not returned to mpool ucp_requests
[1720884044.699326] [node092:894477:0]          mpool.c:43   UCX  WARN  object 0x137d1340 was not returned to mpool ucp_requests
[1720884044.699330] [node092:894477:0]          mpool.c:43   UCX  WARN  object 0x137d1500 was not returned to mpool ucp_requests
[1720884044.699335] [node092:894477:0]          mpool.c:43   UCX  WARN  object 0x137d16c0 was not returned to mpool ucp_requests
[1720884044.699338] [node092:894477:0]          mpool.c:43   UCX  WARN  object 0x137d1880 was not returned to mpool ucp_requests
[1720884044.699340] [node092:894477:0]          mpool.c:43   UCX  WARN  object 0x137d1a40 was not returned to mpool ucp_requests
[1720884044.699344] [node092:894477:0]          mpool.c:43   UCX  WARN  object 0x137d1c00 was not returned to mpool ucp_requests
[1720884044.699347] [node092:894477:0]          mpool.c:43   UCX  WARN  object 0x137d1dc0 was not returned to mpool ucp_requests
[1720884044.699349] [node092:894477:0]          mpool.c:43   UCX  WARN  object 0x137d1f80 was not returned to mpool ucp_requests
[1720884044.699351] [node092:894477:0]          mpool.c:43   UCX  WARN  object 0x137d2140 was not returned to mpool ucp_requests
[1720884044.699354] [node092:894477:0]          mpool.c:43   UCX  WARN  object 0x137d2300 was not returned to mpool ucp_requests
[1720884044.699357] [node092:894477:0]          mpool.c:43   UCX  WARN  object 0x137d24c0 was not returned to mpool ucp_requests
[1720884044.699360] [node092:894477:0]          mpool.c:43   UCX  WARN  object 0x137d2680 was not returned to mpool ucp_requests
[1720884044.699362] [node092:894477:0]          mpool.c:43   UCX  WARN  object 0x137d2840 was not returned to mpool ucp_requests
[1720884044.699365] [node092:894477:0]          mpool.c:43   UCX  WARN  object 0x137d2a00 was not returned to mpool ucp_requests
[1720884044.699367] [node092:894477:0]          mpool.c:43   UCX  WARN  object 0x137d2bc0 was not returned to mpool ucp_requests
[1720884044.699370] [node092:894477:0]          mpool.c:43   UCX  WARN  object 0x137d2d80 was not returned to mpool ucp_requests
[1720884044.699374] [node092:894477:0]          mpool.c:43   UCX  WARN  object 0x137d2f40 was not returned to mpool ucp_requests
[1720884044.708711] [node092:894481:0]          mpool.c:43   UCX  WARN  object 0x13c04e00 was not returned to mpool ucp_requests
[1720884044.708722] [node092:894481:0]          mpool.c:43   UCX  WARN  object 0x13c05180 was not returned to mpool ucp_requests
[1720884044.708726] [node092:894481:0]          mpool.c:43   UCX  WARN  object 0x13c05340 was not returned to mpool ucp_requests
[1720884044.708728] [node092:894481:0]          mpool.c:43   UCX  WARN  object 0x13c05500 was not returned to mpool ucp_requests
[1720884044.708731] [node092:894481:0]          mpool.c:43   UCX  WARN  object 0x13c056c0 was not returned to mpool ucp_requests
[1720884044.708733] [node092:894481:0]          mpool.c:43   UCX  WARN  object 0x13c05880 was not returned to mpool ucp_requests
[1720884044.708735] [node092:894481:0]          mpool.c:43   UCX  WARN  object 0x13c05a40 was not returned to mpool ucp_requests
[1720884044.708737] [node092:894481:0]          mpool.c:43   UCX  WARN  object 0x13c05c00 was not returned to mpool ucp_requests
[1720884044.708740] [node092:894481:0]          mpool.c:43   UCX  WARN  object 0x13c05dc0 was not returned to mpool ucp_requests
[1720884044.708742] [node092:894481:0]          mpool.c:43   UCX  WARN  object 0x13c05f80 was not returned to mpool ucp_requests
[1720884044.708744] [node092:894481:0]          mpool.c:43   UCX  WARN  object 0x13c06140 was not returned to mpool ucp_requests
[1720884044.708746] [node092:894481:0]          mpool.c:43   UCX  WARN  object 0x13c064c0 was not returned to mpool ucp_requests
[1720884044.708749] [node092:894481:0]          mpool.c:43   UCX  WARN  object 0x13c06680 was not returned to mpool ucp_requests
[1720884044.708751] [node092:894481:0]          mpool.c:43   UCX  WARN  object 0x13c06840 was not returned to mpool ucp_requests
[1720884044.708753] [node092:894481:0]          mpool.c:43   UCX  WARN  object 0x13c06a00 was not returned to mpool ucp_requests
[1720884044.708755] [node092:894481:0]          mpool.c:43   UCX  WARN  object 0x13c06bc0 was not returned to mpool ucp_requests
[1720884044.708758] [node092:894481:0]          mpool.c:43   UCX  WARN  object 0x13c06d80 was not returned to mpool ucp_requests
[1720884044.708760] [node092:894481:0]          mpool.c:43   UCX  WARN  object 0x13c06f40 was not returned to mpool ucp_requests
[1720884044.708723] [node092:894482:0]          mpool.c:43   UCX  WARN  object 0x13b5e000 was not returned to mpool ucp_requests
[1720884044.708734] [node092:894482:0]          mpool.c:43   UCX  WARN  object 0x13b5e380 was not returned to mpool ucp_requests
[1720884044.708737] [node092:894482:0]          mpool.c:43   UCX  WARN  object 0x13b5e540 was not returned to mpool ucp_requests
[1720884044.708739] [node092:894482:0]          mpool.c:43   UCX  WARN  object 0x13b5e700 was not returned to mpool ucp_requests
[1720884044.708741] [node092:894482:0]          mpool.c:43   UCX  WARN  object 0x13b5e8c0 was not returned to mpool ucp_requests
[1720884044.708744] [node092:894482:0]          mpool.c:43   UCX  WARN  object 0x13b5ea80 was not returned to mpool ucp_requests
[1720884044.708746] [node092:894482:0]          mpool.c:43   UCX  WARN  object 0x13b5ec40 was not returned to mpool ucp_requests
[1720884044.708748] [node092:894482:0]          mpool.c:43   UCX  WARN  object 0x13b5ee00 was not returned to mpool ucp_requests
[1720884044.708750] [node092:894482:0]          mpool.c:43   UCX  WARN  object 0x13b5efc0 was not returned to mpool ucp_requests
[1720884044.708752] [node092:894482:0]          mpool.c:43   UCX  WARN  object 0x13b5f180 was not returned to mpool ucp_requests
[1720884044.708755] [node092:894482:0]          mpool.c:43   UCX  WARN  object 0x13b5f340 was not returned to mpool ucp_requests
[1720884044.708757] [node092:894482:0]          mpool.c:43   UCX  WARN  object 0x13b5f500 was not returned to mpool ucp_requests
[1720884044.708760] [node092:894482:0]          mpool.c:43   UCX  WARN  object 0x13b5f6c0 was not returned to mpool ucp_requests
[1720884044.708762] [node092:894482:0]          mpool.c:43   UCX  WARN  object 0x13b5f880 was not returned to mpool ucp_requests
[1720884044.708764] [node092:894482:0]          mpool.c:43   UCX  WARN  object 0x13b5fa40 was not returned to mpool ucp_requests
[1720884044.708766] [node092:894482:0]          mpool.c:43   UCX  WARN  object 0x13b5fc00 was not returned to mpool ucp_requests
[1720884044.708769] [node092:894482:0]          mpool.c:43   UCX  WARN  object 0x13b5ff80 was not returned to mpool ucp_requests
[1720884044.708771] [node092:894482:0]          mpool.c:43   UCX  WARN  object 0x13b60140 was not returned to mpool ucp_requests
[1720884044.708634] [node092:894486:0]          mpool.c:43   UCX  WARN  object 0x12a5fe40 was not returned to mpool ucp_requests
[1720884044.708654] [node092:894486:0]          mpool.c:43   UCX  WARN  object 0x12a601c0 was not returned to mpool ucp_requests
[1720884044.708658] [node092:894486:0]          mpool.c:43   UCX  WARN  object 0x12a60380 was not returned to mpool ucp_requests
[1720884044.708660] [node092:894486:0]          mpool.c:43   UCX  WARN  object 0x12a60540 was not returned to mpool ucp_requests
[1720884044.708662] [node092:894486:0]          mpool.c:43   UCX  WARN  object 0x12a60700 was not returned to mpool ucp_requests
[1720884044.708665] [node092:894486:0]          mpool.c:43   UCX  WARN  object 0x12a608c0 was not returned to mpool ucp_requests
[1720884044.708667] [node092:894486:0]          mpool.c:43   UCX  WARN  object 0x12a60a80 was not returned to mpool ucp_requests
[1720884044.708669] [node092:894486:0]          mpool.c:43   UCX  WARN  object 0x12a60c40 was not returned to mpool ucp_requests
[1720884044.708671] [node092:894486:0]          mpool.c:43   UCX  WARN  object 0x12a60e00 was not returned to mpool ucp_requests
[1720884044.708673] [node092:894486:0]          mpool.c:43   UCX  WARN  object 0x12a60fc0 was not returned to mpool ucp_requests
[1720884044.708676] [node092:894486:0]          mpool.c:43   UCX  WARN  object 0x12a61180 was not returned to mpool ucp_requests
[1720884044.708678] [node092:894486:0]          mpool.c:43   UCX  WARN  object 0x12a61340 was not returned to mpool ucp_requests
[1720884044.708680] [node092:894486:0]          mpool.c:43   UCX  WARN  object 0x12a61500 was not returned to mpool ucp_requests
[1720884044.708683] [node092:894486:0]          mpool.c:43   UCX  WARN  object 0x12a616c0 was not returned to mpool ucp_requests
[1720884044.708685] [node092:894486:0]          mpool.c:43   UCX  WARN  object 0x12a61880 was not returned to mpool ucp_requests
[1720884044.708687] [node092:894486:0]          mpool.c:43   UCX  WARN  object 0x12a61a40 was not returned to mpool ucp_requests
[1720884044.708690] [node092:894486:0]          mpool.c:43   UCX  WARN  object 0x12a61dc0 was not returned to mpool ucp_requests
[1720884044.708692] [node092:894486:0]          mpool.c:43   UCX  WARN  object 0x12a61f80 was not returned to mpool ucp_requests
[1720884044.710269] [node092:894480:0]          mpool.c:43   UCX  WARN  object 0x13179d40 was not returned to mpool ucp_requests
[1720884044.710281] [node092:894480:0]          mpool.c:43   UCX  WARN  object 0x1317a0c0 was not returned to mpool ucp_requests
[1720884044.710285] [node092:894480:0]          mpool.c:43   UCX  WARN  object 0x1317a280 was not returned to mpool ucp_requests
[1720884044.710289] [node092:894480:0]          mpool.c:43   UCX  WARN  object 0x1317a600 was not returned to mpool ucp_requests
[1720884044.710294] [node092:894480:0]          mpool.c:43   UCX  WARN  object 0x1317a7c0 was not returned to mpool ucp_requests
[1720884044.710298] [node092:894480:0]          mpool.c:43   UCX  WARN  object 0x1317a980 was not returned to mpool ucp_requests
[1720884044.710303] [node092:894480:0]          mpool.c:43   UCX  WARN  object 0x1317ab40 was not returned to mpool ucp_requests
[1720884044.710306] [node092:894480:0]          mpool.c:43   UCX  WARN  object 0x1317ad00 was not returned to mpool ucp_requests
[1720884044.710309] [node092:894480:0]          mpool.c:43   UCX  WARN  object 0x1317aec0 was not returned to mpool ucp_requests
[1720884044.710312] [node092:894480:0]          mpool.c:43   UCX  WARN  object 0x1317b080 was not returned to mpool ucp_requests
[1720884044.710315] [node092:894480:0]          mpool.c:43   UCX  WARN  object 0x1317b240 was not returned to mpool ucp_requests
[1720884044.710204] [node092:894483:0]          mpool.c:43   UCX  WARN  object 0x14623d80 was not returned to mpool ucp_requests
[1720884044.710219] [node092:894483:0]          mpool.c:43   UCX  WARN  object 0x14624100 was not returned to mpool ucp_requests
[1720884044.710223] [node092:894483:0]          mpool.c:43   UCX  WARN  object 0x146242c0 was not returned to mpool ucp_requests
[1720884044.710226] [node092:894483:0]          mpool.c:43   UCX  WARN  object 0x14624480 was not returned to mpool ucp_requests
[1720884044.710229] [node092:894483:0]          mpool.c:43   UCX  WARN  object 0x14624640 was not returned to mpool ucp_requests
[1720884044.710232] [node092:894483:0]          mpool.c:43   UCX  WARN  object 0x14624800 was not returned to mpool ucp_requests
[1720884044.710234] [node092:894483:0]          mpool.c:43   UCX  WARN  object 0x146249c0 was not returned to mpool ucp_requests
[1720884044.710238] [node092:894483:0]          mpool.c:43   UCX  WARN  object 0x14624b80 was not returned to mpool ucp_requests
[1720884044.710240] [node092:894483:0]          mpool.c:43   UCX  WARN  object 0x14624d40 was not returned to mpool ucp_requests
[1720884044.710243] [node092:894483:0]          mpool.c:43   UCX  WARN  object 0x14624f00 was not returned to mpool ucp_requests
[1720884044.710246] [node092:894483:0]          mpool.c:43   UCX  WARN  object 0x146250c0 was not returned to mpool ucp_requests
[1720884044.710249] [node092:894483:0]          mpool.c:43   UCX  WARN  object 0x14625280 was not returned to mpool ucp_requests
[1720884044.710252] [node092:894483:0]          mpool.c:43   UCX  WARN  object 0x14625440 was not returned to mpool ucp_requests
[1720884044.710255] [node092:894483:0]          mpool.c:43   UCX  WARN  object 0x14625600 was not returned to mpool ucp_requests
[1720884044.710257] [node092:894483:0]          mpool.c:43   UCX  WARN  object 0x146257c0 was not returned to mpool ucp_requests
[1720884044.710261] [node092:894483:0]          mpool.c:43   UCX  WARN  object 0x14625980 was not returned to mpool ucp_requests
[1720884044.710264] [node092:894483:0]          mpool.c:43   UCX  WARN  object 0x14625b40 was not returned to mpool ucp_requests
[1720884044.710267] [node092:894483:0]          mpool.c:43   UCX  WARN  object 0x14625d00 was not returned to mpool ucp_requests
[1720884044.710241] [node092:894484:0]          mpool.c:43   UCX  WARN  object 0x12b74280 was not returned to mpool ucp_requests
[1720884044.710253] [node092:894484:0]          mpool.c:43   UCX  WARN  object 0x12b74440 was not returned to mpool ucp_requests
[1720884044.710257] [node092:894484:0]          mpool.c:43   UCX  WARN  object 0x12b74600 was not returned to mpool ucp_requests
[1720884044.710261] [node092:894484:0]          mpool.c:43   UCX  WARN  object 0x12b747c0 was not returned to mpool ucp_requests
[1720884044.710264] [node092:894484:0]          mpool.c:43   UCX  WARN  object 0x12b74980 was not returned to mpool ucp_requests
[1720884044.710267] [node092:894484:0]          mpool.c:43   UCX  WARN  object 0x12b74b40 was not returned to mpool ucp_requests
[1720884044.710269] [node092:894484:0]          mpool.c:43   UCX  WARN  object 0x12b74d00 was not returned to mpool ucp_requests
[1720884044.710272] [node092:894484:0]          mpool.c:43   UCX  WARN  object 0x12b74ec0 was not returned to mpool ucp_requests
[1720884044.710275] [node092:894484:0]          mpool.c:43   UCX  WARN  object 0x12b75080 was not returned to mpool ucp_requests
[1720884044.710279] [node092:894484:0]          mpool.c:43   UCX  WARN  object 0x12b75240 was not returned to mpool ucp_requests
[1720884044.710282] [node092:894484:0]          mpool.c:43   UCX  WARN  object 0x12b75400 was not returned to mpool ucp_requests
[1720884044.710284] [node092:894484:0]          mpool.c:43   UCX  WARN  object 0x12b755c0 was not returned to mpool ucp_requests
[1720884044.710287] [node092:894484:0]          mpool.c:43   UCX  WARN  object 0x12b75780 was not returned to mpool ucp_requests
[1720884044.710290] [node092:894484:0]          mpool.c:43   UCX  WARN  object 0x12b75940 was not returned to mpool ucp_requests
[1720884044.710293] [node092:894484:0]          mpool.c:43   UCX  WARN  object 0x12b75b00 was not returned to mpool ucp_requests
[1720884044.710295] [node092:894484:0]          mpool.c:43   UCX  WARN  object 0x12b75cc0 was not returned to mpool ucp_requests
[1720884044.710299] [node092:894484:0]          mpool.c:43   UCX  WARN  object 0x12b75e80 was not returned to mpool ucp_requests
[1720884044.710303] [node092:894484:0]          mpool.c:43   UCX  WARN  object 0x12b76040 was not returned to mpool ucp_requests
[1720884044.710234] [node092:894488:0]          mpool.c:43   UCX  WARN  object 0x1314e180 was not returned to mpool ucp_requests
[1720884044.710253] [node092:894488:0]          mpool.c:43   UCX  WARN  object 0x1314e340 was not returned to mpool ucp_requests
[1720884044.710257] [node092:894488:0]          mpool.c:43   UCX  WARN  object 0x1314e500 was not returned to mpool ucp_requests
[1720884044.710261] [node092:894488:0]          mpool.c:43   UCX  WARN  object 0x1314e6c0 was not returned to mpool ucp_requests
[1720884044.710264] [node092:894488:0]          mpool.c:43   UCX  WARN  object 0x1314e880 was not returned to mpool ucp_requests
[1720884044.710267] [node092:894488:0]          mpool.c:43   UCX  WARN  object 0x1314ea40 was not returned to mpool ucp_requests
[1720884044.710269] [node092:894488:0]          mpool.c:43   UCX  WARN  object 0x1314ec00 was not returned to mpool ucp_requests
[1720884044.710272] [node092:894488:0]          mpool.c:43   UCX  WARN  object 0x1314edc0 was not returned to mpool ucp_requests
[1720884044.710275] [node092:894488:0]          mpool.c:43   UCX  WARN  object 0x1314ef80 was not returned to mpool ucp_requests
[1720884044.710279] [node092:894488:0]          mpool.c:43   UCX  WARN  object 0x1314f140 was not returned to mpool ucp_requests
[1720884044.710281] [node092:894488:0]          mpool.c:43   UCX  WARN  object 0x1314f300 was not returned to mpool ucp_requests
[1720884044.710284] [node092:894488:0]          mpool.c:43   UCX  WARN  object 0x1314f4c0 was not returned to mpool ucp_requests
[1720884044.710287] [node092:894488:0]          mpool.c:43   UCX  WARN  object 0x1314f680 was not returned to mpool ucp_requests
[1720884044.710290] [node092:894488:0]          mpool.c:43   UCX  WARN  object 0x1314f840 was not returned to mpool ucp_requests
[1720884044.710292] [node092:894488:0]          mpool.c:43   UCX  WARN  object 0x1314fa00 was not returned to mpool ucp_requests
[1720884044.710295] [node092:894488:0]          mpool.c:43   UCX  WARN  object 0x1314fbc0 was not returned to mpool ucp_requests
[1720884044.710298] [node092:894488:0]          mpool.c:43   UCX  WARN  object 0x1314fd80 was not returned to mpool ucp_requests
[1720884044.710300] [node092:894488:0]          mpool.c:43   UCX  WARN  object 0x1314ff40 was not returned to mpool ucp_requests
[1720884044.710215] [node092:894471:0]          mpool.c:43   UCX  WARN  object 0x13915d80 was not returned to mpool ucp_requests
[1720884044.710225] [node092:894471:0]          mpool.c:43   UCX  WARN  object 0x13915f40 was not returned to mpool ucp_requests
[1720884044.710230] [node092:894471:0]          mpool.c:43   UCX  WARN  object 0x13916100 was not returned to mpool ucp_requests
[1720884044.710232] [node092:894471:0]          mpool.c:43   UCX  WARN  object 0x139162c0 was not returned to mpool ucp_requests
[1720884044.710235] [node092:894471:0]          mpool.c:43   UCX  WARN  object 0x13916480 was not returned to mpool ucp_requests
[1720884044.710237] [node092:894471:0]          mpool.c:43   UCX  WARN  object 0x13916640 was not returned to mpool ucp_requests
[1720884044.710239] [node092:894471:0]          mpool.c:43   UCX  WARN  object 0x13916800 was not returned to mpool ucp_requests
[1720884044.710241] [node092:894471:0]          mpool.c:43   UCX  WARN  object 0x139169c0 was not returned to mpool ucp_requests
[1720884044.710243] [node092:894471:0]          mpool.c:43   UCX  WARN  object 0x13916d40 was not returned to mpool ucp_requests
[1720884044.710246] [node092:894471:0]          mpool.c:43   UCX  WARN  object 0x13916f00 was not returned to mpool ucp_requests
[1720884044.710248] [node092:894471:0]          mpool.c:43   UCX  WARN  object 0x139170c0 was not returned to mpool ucp_requests
[1720884044.710250] [node092:894471:0]          mpool.c:43   UCX  WARN  object 0x13917280 was not returned to mpool ucp_requests
[1720884044.710252] [node092:894471:0]          mpool.c:43   UCX  WARN  object 0x13917440 was not returned to mpool ucp_requests
[1720884044.710255] [node092:894471:0]          mpool.c:43   UCX  WARN  object 0x13917600 was not returned to mpool ucp_requests
[1720884044.710257] [node092:894471:0]          mpool.c:43   UCX  WARN  object 0x139177c0 was not returned to mpool ucp_requests
[1720884044.710259] [node092:894471:0]          mpool.c:43   UCX  WARN  object 0x13917980 was not returned to mpool ucp_requests
[1720884044.710262] [node092:894471:0]          mpool.c:43   UCX  WARN  object 0x13917b40 was not returned to mpool ucp_requests
[1720884044.710264] [node092:894471:0]          mpool.c:43   UCX  WARN  object 0x13917d00 was not returned to mpool ucp_requests
[1720884044.710266] [node092:894471:0]          mpool.c:43   UCX  WARN  object 0x13917ec0 was not returned to mpool ucp_requests
[1720884044.710268] [node092:894471:0]          mpool.c:43   UCX  WARN  object 0x13918080 was not returned to mpool ucp_requests
[1720884044.710318] [node092:894480:0]          mpool.c:43   UCX  WARN  object 0x1317b400 was not returned to mpool ucp_requests
[1720884044.710321] [node092:894480:0]          mpool.c:43   UCX  WARN  object 0x1317b5c0 was not returned to mpool ucp_requests
[1720884044.710324] [node092:894480:0]          mpool.c:43   UCX  WARN  object 0x1317b780 was not returned to mpool ucp_requests
[1720884044.710328] [node092:894480:0]          mpool.c:43   UCX  WARN  object 0x1317b940 was not returned to mpool ucp_requests
[1720884044.710332] [node092:894480:0]          mpool.c:43   UCX  WARN  object 0x1317bb00 was not returned to mpool ucp_requests
[1720884044.710336] [node092:894480:0]          mpool.c:43   UCX  WARN  object 0x1317bcc0 was not returned to mpool ucp_requests
[1720884044.710339] [node092:894480:0]          mpool.c:43   UCX  WARN  object 0x1317be80 was not returned to mpool ucp_requests
[1720884044.711718] [node092:894475:0]          mpool.c:43   UCX  WARN  object 0x1349ad80 was not returned to mpool ucp_requests
[1720884044.711729] [node092:894475:0]          mpool.c:43   UCX  WARN  object 0x1349b640 was not returned to mpool ucp_requests
[1720884044.711733] [node092:894475:0]          mpool.c:43   UCX  WARN  object 0x1349b800 was not returned to mpool ucp_requests
[1720884044.711736] [node092:894475:0]          mpool.c:43   UCX  WARN  object 0x1349b9c0 was not returned to mpool ucp_requests
[1720884044.711738] [node092:894475:0]          mpool.c:43   UCX  WARN  object 0x1349bb80 was not returned to mpool ucp_requests
[1720884044.711740] [node092:894475:0]          mpool.c:43   UCX  WARN  object 0x1349bd40 was not returned to mpool ucp_requests
[1720884044.711743] [node092:894475:0]          mpool.c:43   UCX  WARN  object 0x1349bf00 was not returned to mpool ucp_requests
[1720884044.711745] [node092:894475:0]          mpool.c:43   UCX  WARN  object 0x1349c0c0 was not returned to mpool ucp_requests
[1720884044.711747] [node092:894475:0]          mpool.c:43   UCX  WARN  object 0x1349c280 was not returned to mpool ucp_requests
[1720884044.711749] [node092:894475:0]          mpool.c:43   UCX  WARN  object 0x1349c440 was not returned to mpool ucp_requests
[1720884044.711752] [node092:894475:0]          mpool.c:43   UCX  WARN  object 0x1349c600 was not returned to mpool ucp_requests
[1720884044.711754] [node092:894475:0]          mpool.c:43   UCX  WARN  object 0x1349c7c0 was not returned to mpool ucp_requests
[1720884044.711756] [node092:894475:0]          mpool.c:43   UCX  WARN  object 0x1349c980 was not returned to mpool ucp_requests
[1720884044.711758] [node092:894475:0]          mpool.c:43   UCX  WARN  object 0x1349cb40 was not returned to mpool ucp_requests
[1720884044.711760] [node092:894475:0]          mpool.c:43   UCX  WARN  object 0x1349cd00 was not returned to mpool ucp_requests
[1720884044.711763] [node092:894475:0]          mpool.c:43   UCX  WARN  object 0x1349cec0 was not returned to mpool ucp_requests
[1720884044.711765] [node092:894475:0]          mpool.c:43   UCX  WARN  object 0x1349d080 was not returned to mpool ucp_requests
[1720884044.711767] [node092:894475:0]          mpool.c:43   UCX  WARN  object 0x1349d240 was not returned to mpool ucp_requests
[1720884044.711641] [node092:894476:0]          mpool.c:43   UCX  WARN  object 0x1445dc40 was not returned to mpool ucp_requests
[1720884044.711652] [node092:894476:0]          mpool.c:43   UCX  WARN  object 0x1445e340 was not returned to mpool ucp_requests
[1720884044.711656] [node092:894476:0]          mpool.c:43   UCX  WARN  object 0x1445e500 was not returned to mpool ucp_requests
[1720884044.711658] [node092:894476:0]          mpool.c:43   UCX  WARN  object 0x1445e880 was not returned to mpool ucp_requests
[1720884044.711661] [node092:894476:0]          mpool.c:43   UCX  WARN  object 0x1445ea40 was not returned to mpool ucp_requests
[1720884044.711664] [node092:894476:0]          mpool.c:43   UCX  WARN  object 0x1445ec00 was not returned to mpool ucp_requests
[1720884044.711666] [node092:894476:0]          mpool.c:43   UCX  WARN  object 0x1445ef80 was not returned to mpool ucp_requests
[1720884044.711669] [node092:894476:0]          mpool.c:43   UCX  WARN  object 0x1445f300 was not returned to mpool ucp_requests
[1720884044.711672] [node092:894476:0]          mpool.c:43   UCX  WARN  object 0x1445f680 was not returned to mpool ucp_requests
[1720884044.711674] [node092:894476:0]          mpool.c:43   UCX  WARN  object 0x1445fd80 was not returned to mpool ucp_requests
[1720884044.711677] [node092:894476:0]          mpool.c:43   UCX  WARN  object 0x1445ff40 was not returned to mpool ucp_requests
[1720884044.711679] [node092:894476:0]          mpool.c:43   UCX  WARN  object 0x14460100 was not returned to mpool ucp_requests
[1720884044.712816] [node092:894472:0]          mpool.c:43   UCX  WARN  object 0x12fc9d00 was not returned to mpool ucp_requests
[1720884044.712828] [node092:894472:0]          mpool.c:43   UCX  WARN  object 0x12fca080 was not returned to mpool ucp_requests
[1720884044.712834] [node092:894472:0]          mpool.c:43   UCX  WARN  object 0x12fca240 was not returned to mpool ucp_requests
[1720884044.712837] [node092:894472:0]          mpool.c:43   UCX  WARN  object 0x12fca400 was not returned to mpool ucp_requests
[1720884044.712841] [node092:894472:0]          mpool.c:43   UCX  WARN  object 0x12fca5c0 was not returned to mpool ucp_requests
[1720884044.712844] [node092:894472:0]          mpool.c:43   UCX  WARN  object 0x12fca780 was not returned to mpool ucp_requests
[1720884044.712848] [node092:894472:0]          mpool.c:43   UCX  WARN  object 0x12fca940 was not returned to mpool ucp_requests
[1720884044.712852] [node092:894472:0]          mpool.c:43   UCX  WARN  object 0x12fcab00 was not returned to mpool ucp_requests
[1720884044.712855] [node092:894472:0]          mpool.c:43   UCX  WARN  object 0x12fcb040 was not returned to mpool ucp_requests
[1720884044.712858] [node092:894472:0]          mpool.c:43   UCX  WARN  object 0x12fcb200 was not returned to mpool ucp_requests
[1720884044.712862] [node092:894472:0]          mpool.c:43   UCX  WARN  object 0x12fcb3c0 was not returned to mpool ucp_requests
[1720884044.712865] [node092:894472:0]          mpool.c:43   UCX  WARN  object 0x12fcb580 was not returned to mpool ucp_requests
[1720884044.712868] [node092:894472:0]          mpool.c:43   UCX  WARN  object 0x12fcb740 was not returned to mpool ucp_requests
[1720884044.712871] [node092:894472:0]          mpool.c:43   UCX  WARN  object 0x12fcb900 was not returned to mpool ucp_requests
[1720884044.712874] [node092:894472:0]          mpool.c:43   UCX  WARN  object 0x12fcbac0 was not returned to mpool ucp_requests
[1720884044.712877] [node092:894472:0]          mpool.c:43   UCX  WARN  object 0x12fcbe40 was not returned to mpool ucp_requests
[1720884044.712880] [node092:894472:0]          mpool.c:43   UCX  WARN  object 0x12fcc000 was not returned to mpool ucp_requests
[1720884044.712975] [node092:894473:0]          mpool.c:43   UCX  WARN  object 0x1488d940 was not returned to mpool ucp_requests
[1720884044.712985] [node092:894473:0]          mpool.c:43   UCX  WARN  object 0x1488e040 was not returned to mpool ucp_requests
[1720884044.712990] [node092:894473:0]          mpool.c:43   UCX  WARN  object 0x1488e200 was not returned to mpool ucp_requests
[1720884044.712994] [node092:894473:0]          mpool.c:43   UCX  WARN  object 0x1488e3c0 was not returned to mpool ucp_requests
[1720884044.712997] [node092:894473:0]          mpool.c:43   UCX  WARN  object 0x1488e580 was not returned to mpool ucp_requests
[1720884044.712999] [node092:894473:0]          mpool.c:43   UCX  WARN  object 0x1488e740 was not returned to mpool ucp_requests
[1720884044.713001] [node092:894473:0]          mpool.c:43   UCX  WARN  object 0x1488e900 was not returned to mpool ucp_requests
[1720884044.713003] [node092:894473:0]          mpool.c:43   UCX  WARN  object 0x1488eac0 was not returned to mpool ucp_requests
[1720884044.713005] [node092:894473:0]          mpool.c:43   UCX  WARN  object 0x1488ec80 was not returned to mpool ucp_requests
[1720884044.713008] [node092:894473:0]          mpool.c:43   UCX  WARN  object 0x1488ee40 was not returned to mpool ucp_requests
[1720884044.713010] [node092:894473:0]          mpool.c:43   UCX  WARN  object 0x1488f000 was not returned to mpool ucp_requests
[1720884044.713012] [node092:894473:0]          mpool.c:43   UCX  WARN  object 0x1488f380 was not returned to mpool ucp_requests
[1720884044.713014] [node092:894473:0]          mpool.c:43   UCX  WARN  object 0x1488f540 was not returned to mpool ucp_requests
[1720884044.713016] [node092:894473:0]          mpool.c:43   UCX  WARN  object 0x1488f700 was not returned to mpool ucp_requests
[1720884044.713018] [node092:894473:0]          mpool.c:43   UCX  WARN  object 0x1488f8c0 was not returned to mpool ucp_requests
[1720884044.713021] [node092:894473:0]          mpool.c:43   UCX  WARN  object 0x1488fa80 was not returned to mpool ucp_requests
[1720884044.713024] [node092:894473:0]          mpool.c:43   UCX  WARN  object 0x1488fc40 was not returned to mpool ucp_requests
[1720884044.712994] [node092:894474:0]          mpool.c:43   UCX  WARN  object 0x13b38a40 was not returned to mpool ucp_requests
[1720884044.713005] [node092:894474:0]          mpool.c:43   UCX  WARN  object 0x13b39140 was not returned to mpool ucp_requests
[1720884044.713009] [node092:894474:0]          mpool.c:43   UCX  WARN  object 0x13b39300 was not returned to mpool ucp_requests
[1720884044.713013] [node092:894474:0]          mpool.c:43   UCX  WARN  object 0x13b394c0 was not returned to mpool ucp_requests
[1720884044.713016] [node092:894474:0]          mpool.c:43   UCX  WARN  object 0x13b39680 was not returned to mpool ucp_requests
[1720884044.713019] [node092:894474:0]          mpool.c:43   UCX  WARN  object 0x13b39840 was not returned to mpool ucp_requests
[1720884044.713022] [node092:894474:0]          mpool.c:43   UCX  WARN  object 0x13b39a00 was not returned to mpool ucp_requests
[1720884044.713025] [node092:894474:0]          mpool.c:43   UCX  WARN  object 0x13b39bc0 was not returned to mpool ucp_requests
[1720884044.713028] [node092:894474:0]          mpool.c:43   UCX  WARN  object 0x13b3a100 was not returned to mpool ucp_requests
[1720884044.713031] [node092:894474:0]          mpool.c:43   UCX  WARN  object 0x13b3a2c0 was not returned to mpool ucp_requests
[1720884044.713034] [node092:894474:0]          mpool.c:43   UCX  WARN  object 0x13b3a480 was not returned to mpool ucp_requests
[1720884044.713037] [node092:894474:0]          mpool.c:43   UCX  WARN  object 0x13b3a640 was not returned to mpool ucp_requests
[1720884044.713040] [node092:894474:0]          mpool.c:43   UCX  WARN  object 0x13b3a800 was not returned to mpool ucp_requests
[1720884044.713044] [node092:894474:0]          mpool.c:43   UCX  WARN  object 0x13b3a9c0 was not returned to mpool ucp_requests
[1720884044.713047] [node092:894474:0]          mpool.c:43   UCX  WARN  object 0x13b3ab80 was not returned to mpool ucp_requests
[1720884044.713050] [node092:894474:0]          mpool.c:43   UCX  WARN  object 0x13b3ad40 was not returned to mpool ucp_requests
[1720884044.713054] [node092:894474:0]          mpool.c:43   UCX  WARN  object 0x13b3af00 was not returned to mpool ucp_requests
[1720884044.712995] [node092:894478:0]          mpool.c:43   UCX  WARN  object 0x13335f40 was not returned to mpool ucp_requests
[1720884044.713005] [node092:894478:0]          mpool.c:43   UCX  WARN  object 0x133362c0 was not returned to mpool ucp_requests
[1720884044.713009] [node092:894478:0]          mpool.c:43   UCX  WARN  object 0x13336480 was not returned to mpool ucp_requests
[1720884044.713012] [node092:894478:0]          mpool.c:43   UCX  WARN  object 0x13336640 was not returned to mpool ucp_requests
[1720884044.713016] [node092:894478:0]          mpool.c:43   UCX  WARN  object 0x13336800 was not returned to mpool ucp_requests
[1720884044.713019] [node092:894478:0]          mpool.c:43   UCX  WARN  object 0x13336b80 was not returned to mpool ucp_requests
[1720884044.713022] [node092:894478:0]          mpool.c:43   UCX  WARN  object 0x13336d40 was not returned to mpool ucp_requests
[1720884044.713025] [node092:894478:0]          mpool.c:43   UCX  WARN  object 0x13336f00 was not returned to mpool ucp_requests
[1720884044.713028] [node092:894478:0]          mpool.c:43   UCX  WARN  object 0x133370c0 was not returned to mpool ucp_requests
[1720884044.713032] [node092:894478:0]          mpool.c:43   UCX  WARN  object 0x13337280 was not returned to mpool ucp_requests
[1720884044.713035] [node092:894478:0]          mpool.c:43   UCX  WARN  object 0x13337440 was not returned to mpool ucp_requests
[1720884044.713038] [node092:894478:0]          mpool.c:43   UCX  WARN  object 0x13337600 was not returned to mpool ucp_requests
[1720884044.713041] [node092:894478:0]          mpool.c:43   UCX  WARN  object 0x133377c0 was not returned to mpool ucp_requests
[1720884044.713044] [node092:894478:0]          mpool.c:43   UCX  WARN  object 0x13337980 was not returned to mpool ucp_requests
[1720884044.713046] [node092:894478:0]          mpool.c:43   UCX  WARN  object 0x13337b40 was not returned to mpool ucp_requests
[1720884044.713050] [node092:894478:0]          mpool.c:43   UCX  WARN  object 0x13337d00 was not returned to mpool ucp_requests
[1720884044.713053] [node092:894478:0]          mpool.c:43   UCX  WARN  object 0x13337ec0 was not returned to mpool ucp_requests
[1720884044.713056] [node092:894478:0]          mpool.c:43   UCX  WARN  object 0x13338080 was not returned to mpool ucp_requests
[1720884044.713037] [node092:894485:0]          mpool.c:43   UCX  WARN  object 0x1378fd40 was not returned to mpool ucp_requests
[1720884044.713047] [node092:894485:0]          mpool.c:43   UCX  WARN  object 0x137900c0 was not returned to mpool ucp_requests
[1720884044.713051] [node092:894485:0]          mpool.c:43   UCX  WARN  object 0x13790280 was not returned to mpool ucp_requests
[1720884044.713054] [node092:894485:0]          mpool.c:43   UCX  WARN  object 0x13790440 was not returned to mpool ucp_requests
[1720884044.713057] [node092:894485:0]          mpool.c:43   UCX  WARN  object 0x13790600 was not returned to mpool ucp_requests
[1720884044.713059] [node092:894485:0]          mpool.c:43   UCX  WARN  object 0x137907c0 was not returned to mpool ucp_requests
[1720884044.713063] [node092:894485:0]          mpool.c:43   UCX  WARN  object 0x13790980 was not returned to mpool ucp_requests
[1720884044.713074] [node092:894485:0]          mpool.c:43   UCX  WARN  object 0x13790b40 was not returned to mpool ucp_requests
[1720884044.713077] [node092:894485:0]          mpool.c:43   UCX  WARN  object 0x13790d00 was not returned to mpool ucp_requests
[1720884044.713080] [node092:894485:0]          mpool.c:43   UCX  WARN  object 0x13790ec0 was not returned to mpool ucp_requests
[1720884044.713083] [node092:894485:0]          mpool.c:43   UCX  WARN  object 0x13791080 was not returned to mpool ucp_requests
[1720884044.713086] [node092:894485:0]          mpool.c:43   UCX  WARN  object 0x13791240 was not returned to mpool ucp_requests
[1720884044.713089] [node092:894485:0]          mpool.c:43   UCX  WARN  object 0x13791400 was not returned to mpool ucp_requests
[1720884044.713091] [node092:894485:0]          mpool.c:43   UCX  WARN  object 0x137915c0 was not returned to mpool ucp_requests
[1720884044.713093] [node092:894485:0]          mpool.c:43   UCX  WARN  object 0x13791780 was not returned to mpool ucp_requests
[1720884044.713096] [node092:894485:0]          mpool.c:43   UCX  WARN  object 0x13791940 was not returned to mpool ucp_requests
[1720884044.713078] [node092:894487:0]          mpool.c:43   UCX  WARN  object 0x12a74100 was not returned to mpool ucp_requests
[1720884044.713094] [node092:894487:0]          mpool.c:43   UCX  WARN  object 0x12a74480 was not returned to mpool ucp_requests
[1720884044.713028] [node092:894473:0]          mpool.c:43   UCX  WARN  object 0x1488fe00 was not returned to mpool ucp_requests
[1720884044.713031] [node092:894473:0]          mpool.c:43   UCX  WARN  object 0x1488ffc0 was not returned to mpool ucp_requests
[1720884044.713035] [node092:894473:0]          mpool.c:43   UCX  WARN  object 0x14890180 was not returned to mpool ucp_requests
[1720884044.713100] [node092:894487:0]          mpool.c:43   UCX  WARN  object 0x12a74640 was not returned to mpool ucp_requests
[1720884044.713104] [node092:894487:0]          mpool.c:43   UCX  WARN  object 0x12a74800 was not returned to mpool ucp_requests
[1720884044.713106] [node092:894487:0]          mpool.c:43   UCX  WARN  object 0x12a749c0 was not returned to mpool ucp_requests
[1720884044.713108] [node092:894487:0]          mpool.c:43   UCX  WARN  object 0x12a74b80 was not returned to mpool ucp_requests
[1720884044.713110] [node092:894487:0]          mpool.c:43   UCX  WARN  object 0x12a74d40 was not returned to mpool ucp_requests
[1720884044.713113] [node092:894487:0]          mpool.c:43   UCX  WARN  object 0x12a74f00 was not returned to mpool ucp_requests
[1720884044.713115] [node092:894487:0]          mpool.c:43   UCX  WARN  object 0x12a750c0 was not returned to mpool ucp_requests
[1720884044.713117] [node092:894487:0]          mpool.c:43   UCX  WARN  object 0x12a75280 was not returned to mpool ucp_requests
[1720884044.713120] [node092:894487:0]          mpool.c:43   UCX  WARN  object 0x12a75440 was not returned to mpool ucp_requests
[1720884044.713122] [node092:894487:0]          mpool.c:43   UCX  WARN  object 0x12a75600 was not returned to mpool ucp_requests
[1720884044.713124] [node092:894487:0]          mpool.c:43   UCX  WARN  object 0x12a757c0 was not returned to mpool ucp_requests
[1720884044.713127] [node092:894487:0]          mpool.c:43   UCX  WARN  object 0x12a75980 was not returned to mpool ucp_requests
[1720884044.713129] [node092:894487:0]          mpool.c:43   UCX  WARN  object 0x12a75b40 was not returned to mpool ucp_requests
[1720884044.713131] [node092:894487:0]          mpool.c:43   UCX  WARN  object 0x12a75d00 was not returned to mpool ucp_requests
[1720884044.713134] [node092:894487:0]          mpool.c:43   UCX  WARN  object 0x12a75ec0 was not returned to mpool ucp_requests
[1720884044.713137] [node092:894487:0]          mpool.c:43   UCX  WARN  object 0x12a76240 was not returned to mpool ucp_requests
[1720884044.713100] [node092:894485:0]          mpool.c:43   UCX  WARN  object 0x13791b00 was not returned to mpool ucp_requests
[1720884044.713104] [node092:894485:0]          mpool.c:43   UCX  WARN  object 0x13791cc0 was not returned to mpool ucp_requests
[1720884044.734951] [node092:894479:0]          mpool.c:43   UCX  WARN  object 0x13263e00 was not returned to mpool ucp_requests
[1720884044.734967] [node092:894479:0]          mpool.c:43   UCX  WARN  object 0x13264180 was not returned to mpool ucp_requests
[1720884044.734971] [node092:894479:0]          mpool.c:43   UCX  WARN  object 0x13264340 was not returned to mpool ucp_requests
[1720884044.734974] [node092:894479:0]          mpool.c:43   UCX  WARN  object 0x13264500 was not returned to mpool ucp_requests
[1720884044.734978] [node092:894479:0]          mpool.c:43   UCX  WARN  object 0x132646c0 was not returned to mpool ucp_requests
[1720884044.734982] [node092:894479:0]          mpool.c:43   UCX  WARN  object 0x13264880 was not returned to mpool ucp_requests
[1720884044.734985] [node092:894479:0]          mpool.c:43   UCX  WARN  object 0x13264a40 was not returned to mpool ucp_requests
[1720884044.734989] [node092:894479:0]          mpool.c:43   UCX  WARN  object 0x13264dc0 was not returned to mpool ucp_requests
[1720884044.734993] [node092:894479:0]          mpool.c:43   UCX  WARN  object 0x13264f80 was not returned to mpool ucp_requests
[1720884044.734997] [node092:894479:0]          mpool.c:43   UCX  WARN  object 0x13265140 was not returned to mpool ucp_requests
[1720884044.735001] [node092:894479:0]          mpool.c:43   UCX  WARN  object 0x13265300 was not returned to mpool ucp_requests
[1720884044.735004] [node092:894479:0]          mpool.c:43   UCX  WARN  object 0x132654c0 was not returned to mpool ucp_requests
[1720884044.735008] [node092:894479:0]          mpool.c:43   UCX  WARN  object 0x13265680 was not returned to mpool ucp_requests
[1720884044.735011] [node092:894479:0]          mpool.c:43   UCX  WARN  object 0x13265840 was not returned to mpool ucp_requests
[1720884044.735015] [node092:894479:0]          mpool.c:43   UCX  WARN  object 0x13265a00 was not returned to mpool ucp_requests
[1720884044.735018] [node092:894479:0]          mpool.c:43   UCX  WARN  object 0x13265bc0 was not returned to mpool ucp_requests
[1720884044.735023] [node092:894479:0]          mpool.c:43   UCX  WARN  object 0x13265d80 was not returned to mpool ucp_requests
[1720884044.735026] [node092:894479:0]          mpool.c:43   UCX  WARN  object 0x13265f40 was not returned to mpool ucp_requests
[1720884044.743410] [node092:894489:0]          mpool.c:43   UCX  WARN  object 0x140d9000 was not returned to mpool ucp_requests
[1720884044.743422] [node092:894489:0]          mpool.c:43   UCX  WARN  object 0x140d9380 was not returned to mpool ucp_requests
[1720884044.743426] [node092:894489:0]          mpool.c:43   UCX  WARN  object 0x140d9540 was not returned to mpool ucp_requests
[1720884044.743428] [node092:894489:0]          mpool.c:43   UCX  WARN  object 0x140d9700 was not returned to mpool ucp_requests
[1720884044.743431] [node092:894489:0]          mpool.c:43   UCX  WARN  object 0x140d98c0 was not returned to mpool ucp_requests
[1720884044.743434] [node092:894489:0]          mpool.c:43   UCX  WARN  object 0x140d9a80 was not returned to mpool ucp_requests
[1720884044.743437] [node092:894489:0]          mpool.c:43   UCX  WARN  object 0x140d9c40 was not returned to mpool ucp_requests
[1720884044.743439] [node092:894489:0]          mpool.c:43   UCX  WARN  object 0x140d9e00 was not returned to mpool ucp_requests
[1720884044.743442] [node092:894489:0]          mpool.c:43   UCX  WARN  object 0x140d9fc0 was not returned to mpool ucp_requests
[1720884044.743445] [node092:894489:0]          mpool.c:43   UCX  WARN  object 0x140da180 was not returned to mpool ucp_requests
[1720884044.743448] [node092:894489:0]          mpool.c:43   UCX  WARN  object 0x140da340 was not returned to mpool ucp_requests
[1720884044.743450] [node092:894489:0]          mpool.c:43   UCX  WARN  object 0x140da500 was not returned to mpool ucp_requests
[1720884044.743453] [node092:894489:0]          mpool.c:43   UCX  WARN  object 0x140da6c0 was not returned to mpool ucp_requests
[1720884044.743456] [node092:894489:0]          mpool.c:43   UCX  WARN  object 0x140da880 was not returned to mpool ucp_requests
[1720884044.743459] [node092:894489:0]          mpool.c:43   UCX  WARN  object 0x140daa40 was not returned to mpool ucp_requests
[1720884044.743461] [node092:894489:0]          mpool.c:43   UCX  WARN  object 0x140dac00 was not returned to mpool ucp_requests
[1720884044.743464] [node092:894489:0]          mpool.c:43   UCX  WARN  object 0x140daf80 was not returned to mpool ucp_requests
[1720884044.743467] [node092:894489:0]          mpool.c:43   UCX  WARN  object 0x140db140 was not returned to mpool ucp_requests

-------------------------   --------------------
FINAL SINGLE POINT ENERGY     -1385.632124408691
-------------------------   --------------------


                            ***************************************
                            *     ORCA property calculations      *
                            ***************************************

                                    ---------------------
                                    Active property flags
                                    ---------------------
   (+) Dipole Moment


------------------------------------------------------------------------------
                       ORCA ELECTRIC PROPERTIES CALCULATION
------------------------------------------------------------------------------

Dipole Moment Calculation                       ... on
Quadrupole Moment Calculation                   ... off
Polarizability Calculation                      ... off
GBWName                                         ... Prod_RR2Aa.gbw
Electron density                                ... Prod_RR2Aa.scfp
The origin for moment calculation is the CENTER OF MASS  = (12.128644, 13.783964  8.472617)

-------------
DIPOLE MOMENT
-------------
                                X             Y             Z
Electronic contribution:      6.87893       3.35150       5.69125
Nuclear contribution   :     -7.45232      -5.61192      -5.06505
                        -----------------------------------------
Total Dipole Moment    :     -0.57339      -2.26042       0.62620
                        -----------------------------------------
Magnitude (a.u.)       :      2.41463
Magnitude (Debye)      :      6.13749


--------------------
Rotational spectrum 
--------------------
 
Rotational constants in cm-1:     0.006065     0.003671     0.003143 
Rotational constants in MHz :   181.838087   110.047125    94.232480 

 Dipole components along the rotational axes: 
x,y,z [a.u.] :    -0.184691    -2.355124     0.499698 
x,y,z [Debye]:    -0.469447    -5.986249     1.270131 

 

Timings for individual modules:

Sum of individual times         ...     1602.485 sec (=  26.708 min)
GTO integral calculation        ...       13.356 sec (=   0.223 min)   0.8 %
SCF iterations                  ...     1589.129 sec (=  26.485 min)  99.2 %
                             ****ORCA TERMINATED NORMALLY****
TOTAL RUN TIME: 0 days 0 hours 26 minutes 48 seconds 196 msec
