# Supplementary material for: A stereodivergent multicomponent approach for the synthesis of C–N atropisomeric peptide analogues
Source: Chem Sci. 2024 Sep 16;15(40):16743–51. doi: 10.1039/d4sc04700a (PMC11418089; doi:10.1039/d4sc04700a)
Supplement: SC-015-D4SC04700A-s001 [file SC-015-D4SC04700A-s001.zip › CompData/_6_1a/Prod_RR3freq.out]

                                 *****************
                                 * O   R   C   A *
                                 *****************

                                            #,                                       
                                            ###                                      
                                            ####                                     
                                            #####                                    
                                            ######                                   
                                           ########,                                 
                                     ,,################,,,,,                         
                               ,,#################################,,                 
                          ,,##########################################,,             
                       ,#########################################, ''#####,          
                    ,#############################################,,   '####,        
                  ,##################################################,,,,####,       
                ,###########''''           ''''###############################       
              ,#####''   ,,,,##########,,,,          '''####'''          '####       
            ,##' ,,,,###########################,,,                        '##       
           ' ,,###''''                  '''############,,,                           
         ,,##''                                '''############,,,,        ,,,,,,###''
      ,#''                                            '''#######################'''  
     '                                                          ''''####''''         
             ,#######,   #######,   ,#######,      ##                                
            ,#'     '#,  ##    ##  ,#'     '#,    #''#        ######   ,####,        
            ##       ##  ##   ,#'  ##            #'  '#       #        #'  '#        
            ##       ##  #######   ##           ,######,      #####,   #    #        
            '#,     ,#'  ##    ##  '#,     ,#' ,#      #,         ##   #,  ,#        
             '#######'   ##     ##  '#######'  #'      '#     #####' # '####'        


                  #######################################################
                  #                        -***-                        #
                  #          Department of theory and spectroscopy      #
                  #    Directorship and core code : Frank Neese         #
                  #        Max Planck Institute fuer Kohlenforschung    #
                  #                Kaiser Wilhelm Platz 1               #
                  #                 D-45470 Muelheim/Ruhr               #
                  #                      Germany                        #
                  #                                                     #
                  #                  All rights reserved                #
                  #                        -***-                        #
                  #######################################################


                         Program Version 5.0.2 -  RELEASE  -


 With contributions from (in alphabetic order):
   Daniel Aravena         : Magnetic Suceptibility
   Michael Atanasov       : Ab Initio Ligand Field Theory (pilot matlab implementation)
   Alexander A. Auer      : GIAO ZORA, VPT2 properties, NMR spectrum
   Ute Becker             : Parallelization
   Giovanni Bistoni       : ED, misc. LED, open-shell LED, HFLD
   Martin Brehm           : Molecular dynamics
   Dmytro Bykov           : SCF Hessian
   Vijay G. Chilkuri      : MRCI spin determinant printing, contributions to CSF-ICE
   Dipayan Datta          : RHF DLPNO-CCSD density
   Achintya Kumar Dutta   : EOM-CC, STEOM-CC
   Dmitry Ganyushin       : Spin-Orbit,Spin-Spin,Magnetic field MRCI
   Miquel Garcia          : C-PCM and meta-GGA Hessian, CC/C-PCM, Gaussian charge scheme
   Yang Guo               : DLPNO-NEVPT2, F12-NEVPT2, CIM, IAO-localization
   Andreas Hansen         : Spin unrestricted coupled pair/coupled cluster methods
   Benjamin Helmich-Paris : MC-RPA, TRAH-SCF, COSX integrals
   Lee Huntington         : MR-EOM, pCC
   Robert Izsak           : Overlap fitted RIJCOSX, COSX-SCS-MP3, EOM
   Marcus Kettner         : VPT2
   Christian Kollmar      : KDIIS, OOCD, Brueckner-CCSD(T), CCSD density, CASPT2, CASPT2-K
   Simone Kossmann        : Meta GGA functionals, TD-DFT gradient, OOMP2, MP2 Hessian
   Martin Krupicka        : Initial AUTO-CI
   Lucas Lang             : DCDCAS
   Marvin Lechner         : AUTO-CI (C++ implementation), FIC-MRCC
   Dagmar Lenk            : GEPOL surface, SMD
   Dimitrios Liakos       : Extrapolation schemes; Compound Job, initial MDCI parallelization
   Dimitrios Manganas     : Further ROCIS development; embedding schemes
   Dimitrios Pantazis     : SARC Basis sets
   Anastasios Papadopoulos: AUTO-CI, single reference methods and gradients
   Taras Petrenko         : DFT Hessian,TD-DFT gradient, ASA, ECA, R-Raman, ABS, FL, XAS/XES, NRVS
   Peter Pinski           : DLPNO-MP2, DLPNO-MP2 Gradient
   Christoph Reimann      : Effective Core Potentials
   Marius Retegan         : Local ZFS, SOC
   Christoph Riplinger    : Optimizer, TS searches, QM/MM, DLPNO-CCSD(T), (RO)-DLPNO pert. Triples
   Tobias Risthaus        : Range-separated hybrids, TD-DFT gradient, RPA, STAB
   Michael Roemelt        : Original ROCIS implementation
   Masaaki Saitow         : Open-shell DLPNO-CCSD energy and density
   Barbara Sandhoefer     : DKH picture change effects
   Avijit Sen             : IP-ROCIS
   Kantharuban Sivalingam : CASSCF convergence, NEVPT2, FIC-MRCI
   Bernardo de Souza      : ESD, SOC TD-DFT
   Georgi Stoychev        : AutoAux, RI-MP2 NMR, DLPNO-MP2 response
   Willem Van den Heuvel  : Paramagnetic NMR
   Boris Wezisla          : Elementary symmetry handling
   Frank Wennmohs         : Technical directorship


 We gratefully acknowledge several colleagues who have allowed us to
 interface, adapt or use parts of their codes:
   Stefan Grimme, W. Hujo, H. Kruse, P. Pracht,  : VdW corrections, initial TS optimization,
                  C. Bannwarth, S. Ehlert          DFT functionals, gCP, sTDA/sTD-DF
   Ed Valeev, F. Pavosevic, A. Kumar             : LibInt (2-el integral package), F12 methods
   Garnet Chan, S. Sharma, J. Yang, R. Olivares  : DMRG
   Ulf Ekstrom                                   : XCFun DFT Library
   Mihaly Kallay                                 : mrcc  (arbitrary order and MRCC methods)
   Jiri Pittner, Ondrej Demel                    : Mk-CCSD
   Frank Weinhold                                : gennbo (NPA and NBO analysis)
   Christopher J. Cramer and Donald G. Truhlar   : smd solvation model
   Lars Goerigk                                  : TD-DFT with DH, B97 family of functionals
   V. Asgeirsson, H. Jonsson                     : NEB implementation
   FAccTs GmbH                                   : IRC, NEB, NEB-TS, DLPNO-Multilevel, CI-OPT
                                                   MM, QMMM, 2- and 3-layer-ONIOM, Crystal-QMMM,
                                                   LR-CPCM, SF, NACMEs, symmetry and pop. for TD-DFT,
                                                   nearIR, NL-DFT gradient (VV10), updates on ESD,
                                                   ML-optimized integration grids
   S Lehtola, MJT Oliveira, MAL Marques          : LibXC Library
   Liviu Ungur et al                             : ANISO software


 Your calculation uses the libint2 library for the computation of 2-el integrals
 For citations please refer to: http://libint.valeyev.net

 Your ORCA version has been built with support for libXC version: 5.1.0
 For citations please refer to: https://tddft.org/programs/libxc/

 This ORCA versions uses:
   CBLAS   interface :  Fast vector & matrix operations
   LAPACKE interface :  Fast linear algebra routines
   SCALAPACK package :  Parallel linear algebra routines
   Shared memory     :  Shared parallel matrices
   BLAS/LAPACK       :  OpenBLAS 0.3.15  USE64BITINT DYNAMIC_ARCH NO_AFFINITY Zen SINGLE_THREADED
        Core in use  :  Zen
   Copyright (c) 2011-2014, The OpenBLAS Project


Your calculation utilizes the atom-pairwise dispersion correction
with the Becke-Johnson damping scheme (D3BJ)
Cite in your paper:
S.Grimme, S.Ehrlich, L.Goerigk, J Comput Chem, (2011), 32, 1456–1465 
S.Grimme, J.Antony, S.Ehrlich and H.Krieg, J.Chem.Phys., 132, (2010), 154104 
   

Your calculation utilizes the SMD solvation module
Please cite in your paper:
A.V. Marenich, C.J. Cramer, D.G. Truhlar J. Phys. Chem. B, 113, (2009), 6378 

================================================================================

----- Orbital basis set information -----
Your calculation utilizes the basis: def2-TZVP
   F. Weigend and R. Ahlrichs, Phys. Chem. Chem. Phys. 7, 3297 (2005).

----- AuxJ basis set information -----
Your calculation utilizes the auxiliary basis: def2/J
   F. Weigend, Phys. Chem. Chem. Phys. 8, 1057 (2006).

================================================================================
                                        WARNINGS
                       Please study these warnings very carefully!
================================================================================

WARNING: Gradients needed for Numerical Frequencies
  ===> : Setting RunTyp to EnGrad

WARNING: The environment variable RSH_COMMAND is not set!
  ===> : All Displacements for the Numerical Hessian or Gradient calculation
         will be started on localhost

INFO   : the flag for use of the SHARK integral package has been found!

================================================================================
                                       INPUT FILE
================================================================================
NAME = Prod_RR3freq.inp
|  1> ! PBE0 D3 def2-tzvp NumFreq
|  2> %maxcore 2660
|  3> %pal nprocs 20
|  4> end
|  5> %CPCM SMD TRUE
|  6>    SMDSOLVENT "2,2,2-TRIFLUOROETHANOL"
|  7> end
|  8> 
|  9> *xyz 0 1
| 10> O  5.161083  8.555379  2.474641
| 11> O  6.043485  9.589818  5.144134
| 12> N  3.313921  8.774770  3.776197
| 13> H  2.923614  8.522872  4.671037
| 14> N  6.460115  7.411966  4.786973
| 15> C  4.525778  8.295304  3.491372
| 16> C  5.021074  7.260404  4.514127
| 17> H  4.483083  7.435742  5.450618
| 18> C  4.630518  5.898898  3.998221
| 19> C  5.209888  5.345290  2.860302
| 20> H  5.993057  5.876606  2.335701
| 21> C  4.792798  4.108733  2.393626
| 22> H  5.259153  3.684736  1.511162
| 23> C  3.782433  3.416623  3.048896
| 24> H  3.457868  2.449529  2.681295
| 25> C  3.190835  3.970020  4.174864
| 26> H  2.400918  3.438381  4.693633
| 27> C  3.616613  5.203083  4.647439
| 28> H  3.160997  5.629196  5.535182
| 29> C  2.547043  9.742799  2.981064
| 30> C  1.240775  9.960326  3.729767
| 31> H  0.676632  9.027324  3.813296
| 32> H  0.623724  10.686381  3.197959
| 33> H  1.427195  10.344292  4.736702
| 34> C  2.253168  9.179515  1.595772
| 35> H  1.618704  9.877401  1.044354
| 36> H  1.724890  8.226024  1.674204
| 37> H  3.167477  9.022947  1.023084
| 38> C  3.310301  11.060209  2.887271
| 39> H  3.506898  11.460665  3.884983
| 40> H  2.717090  11.792546  2.334480
| 41> H  4.262903  10.932202  2.371877
| 42> C  7.224600  6.232859  5.078329
| 43> C  8.368604  5.824919  4.381534
| 44> C  8.997607  4.670096  4.875654
| 45> H  9.902852  4.329294  4.390217
| 46> C  8.523826  3.936166  5.943260
| 47> H  9.057846  3.049481  6.266322
| 48> C  7.364340  4.339864  6.590762
| 49> H  6.966597  3.782626  7.430958
| 50> C  6.737891  5.486258  6.155937
| 51> H  5.852523  5.844999  6.667794
| 52> C  9.046845  6.459308  3.156489
| 53> C  9.152757  5.390586  2.058675
| 54> H  9.733280  4.521630  2.371020
| 55> H  9.644020  5.819652  1.181155
| 56> H  8.161035  5.044071  1.755596
| 57> C  8.348075  7.655922  2.522103
| 58> H  7.330241  7.434569  2.209536
| 59> H  8.915119  7.939220  1.630780
| 60> H  8.323522  8.527931  3.172199
| 61> C  10.457137  6.907128  3.558378
| 62> H  10.417043  7.670359  4.339355
| 63> H  10.966678  7.336298  2.690929
| 64> H  11.064372  6.077631  3.926082
| 65> C  6.826572  8.643300  5.224097
| 66> C  8.188698  8.886465  5.786126
| 67> C  8.749214  8.131164  6.811996
| 68> H  8.221272  7.278913  7.217938
| 69> C  9.985170  8.481406  7.335838
| 70> H  10.408612  7.893204  8.142120
| 71> C  10.676715  9.573126  6.831602
| 72> H  11.648939  9.834217  7.234517
| 73> C  10.115752  10.336164  5.815648
| 74> H  10.646922  11.194889  5.420950
| 75> C  8.871013  10.004551  5.308387
| 76> H  8.421883  10.606255  4.526482
| 77> *
| 78> 
| 79>                          ****END OF INPUT****
================================================================================

                     *******************************
                     * Energy+Gradient Calculation *
                     *******************************

---------------------------------
CARTESIAN COORDINATES (ANGSTROEM)
---------------------------------
  O      5.161083    8.555379    2.474641
  O      6.043485    9.589818    5.144134
  N      3.313921    8.774770    3.776197
  H      2.923614    8.522872    4.671037
  N      6.460115    7.411966    4.786973
  C      4.525778    8.295304    3.491372
  C      5.021074    7.260404    4.514127
  H      4.483083    7.435742    5.450618
  C      4.630518    5.898898    3.998221
  C      5.209888    5.345290    2.860302
  H      5.993057    5.876606    2.335701
  C      4.792798    4.108733    2.393626
  H      5.259153    3.684736    1.511162
  C      3.782433    3.416623    3.048896
  H      3.457868    2.449529    2.681295
  C      3.190835    3.970020    4.174864
  H      2.400918    3.438381    4.693633
  C      3.616613    5.203083    4.647439
  H      3.160997    5.629196    5.535182
  C      2.547043    9.742799    2.981064
  C      1.240775    9.960326    3.729767
  H      0.676632    9.027324    3.813296
  H      0.623724   10.686381    3.197959
  H      1.427195   10.344292    4.736702
  C      2.253168    9.179515    1.595772
  H      1.618704    9.877401    1.044354
  H      1.724890    8.226024    1.674204
  H      3.167477    9.022947    1.023084
  C      3.310301   11.060209    2.887271
  H      3.506898   11.460665    3.884983
  H      2.717090   11.792546    2.334480
  H      4.262903   10.932202    2.371877
  C      7.224600    6.232859    5.078329
  C      8.368604    5.824919    4.381534
  C      8.997607    4.670096    4.875654
  H      9.902852    4.329294    4.390217
  C      8.523826    3.936166    5.943260
  H      9.057846    3.049481    6.266322
  C      7.364340    4.339864    6.590762
  H      6.966597    3.782626    7.430958
  C      6.737891    5.486258    6.155937
  H      5.852523    5.844999    6.667794
  C      9.046845    6.459308    3.156489
  C      9.152757    5.390586    2.058675
  H      9.733280    4.521630    2.371020
  H      9.644020    5.819652    1.181155
  H      8.161035    5.044071    1.755596
  C      8.348075    7.655922    2.522103
  H      7.330241    7.434569    2.209536
  H      8.915119    7.939220    1.630780
  H      8.323522    8.527931    3.172199
  C     10.457137    6.907128    3.558378
  H     10.417043    7.670359    4.339355
  H     10.966678    7.336298    2.690929
  H     11.064372    6.077631    3.926082
  C      6.826572    8.643300    5.224097
  C      8.188698    8.886465    5.786126
  C      8.749214    8.131164    6.811996
  H      8.221272    7.278913    7.217938
  C      9.985170    8.481406    7.335838
  H     10.408612    7.893204    8.142120
  C     10.676715    9.573126    6.831602
  H     11.648939    9.834217    7.234517
  C     10.115752   10.336164    5.815648
  H     10.646922   11.194889    5.420950
  C      8.871013   10.004551    5.308387
  H      8.421883   10.606255    4.526482

----------------------------
CARTESIAN COORDINATES (A.U.)
----------------------------
  NO LB      ZA    FRAG     MASS         X           Y           Z
   0 O     8.0000    0    15.999    9.753033   16.167323    4.676394
   1 O     8.0000    0    15.999   11.420532   18.122130    9.721004
   2 N     7.0000    0    14.007    6.262403   16.581912    7.135978
   3 H     1.0000    0     1.008    5.524830   16.105894    8.826981
   4 N     7.0000    0    14.007   12.207848   14.006586    9.046068
   5 C     6.0000    0    12.011    8.552481   15.675853    6.597737
   6 C     6.0000    0    12.011    9.488455   13.720175    8.530464
   7 H     1.0000    0     1.008    8.471799   14.051516   10.300175
   8 C     6.0000    0    12.011    8.750411   11.147302    7.555543
   9 C     6.0000    0    12.011    9.845262   10.101134    5.405187
  10 H     1.0000    0     1.008   11.325236   11.105176    4.413835
  11 C     6.0000    0    12.011    9.057076    7.764380    4.523298
  12 H     1.0000    0     1.008    9.938359    6.963142    2.855682
  13 C     6.0000    0    12.011    7.147762    6.456482    5.761578
  14 H     1.0000    0     1.008    6.534424    4.628939    5.066913
  15 C     6.0000    0    12.011    6.029804    7.502251    7.889350
  16 H     1.0000    0     1.008    4.537077    6.497598    8.869681
  17 C     6.0000    0    12.011    6.834408    9.832402    8.782387
  18 H     1.0000    0     1.008    5.973419   10.637639   10.459978
  19 C     6.0000    0    12.011    4.813214   18.411222    5.633395
  20 C     6.0000    0    12.011    2.344725   18.822288    7.048238
  21 H     1.0000    0     1.008    1.278649   17.059170    7.206085
  22 H     1.0000    0     1.008    1.178668   20.194333    6.043267
  23 H     1.0000    0     1.008    2.697008   19.547879    8.951070
  24 C     6.0000    0    12.011    4.257870   17.346769    3.015572
  25 H     1.0000    0     1.008    3.058907   18.665583    1.973543
  26 H     1.0000    0     1.008    3.259570   15.544933    3.163787
  27 H     1.0000    0     1.008    5.985664   17.050899    1.933349
  28 C     6.0000    0    12.011    6.255562   20.900766    5.456151
  29 H     1.0000    0     1.008    6.627077   21.657518    7.341554
  30 H     1.0000    0     1.008    5.134556   22.284682    4.411528
  31 H     1.0000    0     1.008    8.055719   20.658868    4.482198
  32 C     6.0000    0    12.011   13.652515   11.778397    9.596651
  33 C     6.0000    0    12.011   15.814370   11.007502    8.279899
  34 C     6.0000    0    12.011   17.003013    8.825202    9.213651
  35 H     1.0000    0     1.008   18.713678    8.181180    8.296308
  36 C     6.0000    0    12.011   16.107697    7.438276   11.231134
  37 H     1.0000    0     1.008   17.116848    5.762684   11.841632
  38 C     6.0000    0    12.011   13.916586    8.201154   12.454735
  39 H     1.0000    0     1.008   13.164960    7.148127   14.042476
  40 C     6.0000    0    12.011   12.732769   10.367525   11.633035
  41 H     1.0000    0     1.008   11.059666   11.045447   12.600305
  42 C     6.0000    0    12.011   17.096059   12.206323    5.964900
  43 C     6.0000    0    12.011   17.296204   10.186731    3.890332
  44 H     1.0000    0     1.008   18.393234    8.544642    4.480578
  45 H     1.0000    0     1.008   18.224557   10.997548    2.232059
  46 H     1.0000    0     1.008   15.422121    9.531913    3.317596
  47 C     6.0000    0    12.011   15.775575   14.467596    4.766084
  48 H     1.0000    0     1.008   13.852148   14.049299    4.175418
  49 H     1.0000    0     1.008   16.847133   15.002952    3.081728
  50 H     1.0000    0     1.008   15.729177   16.115454    5.994587
  51 C     6.0000    0    12.011   19.761125   13.052580    6.724360
  52 H     1.0000    0     1.008   19.685358   14.494878    8.200193
  53 H     1.0000    0     1.008   20.724018   13.863594    5.085119
  54 H     1.0000    0     1.008   20.908633   11.485058    7.419220
  55 C     6.0000    0    12.011   12.900352   16.333470    9.872113
  56 C     6.0000    0    12.011   15.474397   16.792985   10.934194
  57 C     6.0000    0    12.011   16.533618   15.365673   12.872807
  58 H     1.0000    0     1.008   15.535953   13.755152   13.639926
  59 C     6.0000    0    12.011   18.869237   16.027535   13.862725
  60 H     1.0000    0     1.008   19.669426   14.915994   15.386377
  61 C     6.0000    0    12.011   20.176067   18.090586   12.909857
  62 H     1.0000    0     1.008   22.013304   18.583977   13.671256
  63 C     6.0000    0    12.011   19.116001   19.532519   10.989982
  64 H     1.0000    0     1.008   20.119767   21.155274   10.244111
  65 C     6.0000    0    12.011   16.763785   18.905861   10.031398
  66 H     1.0000    0     1.008   15.915052   20.042917    8.553811

--------------------------------
INTERNAL COORDINATES (ANGSTROEM)
--------------------------------
 O      0   0   0     0.000000000000     0.00000000     0.00000000
 O      1   0   0     2.995812112162     0.00000000     0.00000000
 N      1   2   0     2.270283657665    72.26755659     0.00000000
 H      3   1   2     1.008231512230   143.09687603   307.35391392
 N      2   1   3     2.245926060832    65.04579069   103.89025224
 C      1   2   3     1.226781714492    59.15159408   331.67423934
 C      5   2   1     1.472499568503    87.01844953   304.31702809
 H      7   5   2     1.094163206933   107.78417301   292.69072739
 C      7   5   2     1.507445381434   114.17821727   172.61281444
 C      9   7   5     1.391765449034   122.08851359   303.97852942
 H     10   9   7     1.082061266111   120.15693878     2.32588980
 C     10   9   7     1.385937867051   120.32664390   182.07333369
 H     12  10   9     1.084436790841   119.56639319   180.56970987
 C     12  10   9     1.388968127145   120.30759385     0.69680949
 H     14  12  10     1.084317176504   120.14707701   179.97558526
 C     14  12  10     1.387097822879   119.63030253     0.02578273
 H     16  14  12     1.084310918773   120.22902395   179.96970859
 C     16  14  12     1.387464737526   120.01078181   359.45447974
 H     18  16  14     1.085009613909   119.92319867   180.72863948
 C      3   1   2     1.468815338773   100.26116093   119.59286943
 C     20   3   1     1.521252860560   106.02953642   178.51548303
 H     21  20   3     1.093493095677   111.01363280   298.88067533
 H     21  20   3     1.091204631813   109.92844594   179.13414065
 H     21  20   3     1.093663750785   110.91418518    59.57910575
 C     20   3   1     1.524035860977   110.43535106    59.92151726
 H     25  20   3     1.092543476030   109.55134876   175.70874792
 H     25  20   3     1.092874334491   110.51411808    56.54510030
 H     25  20   3     1.090158718467   111.64535280   295.64411855
 C     20   3   1     1.525427484187   109.95164193   296.98352020
 H     29  20   3     1.092906502538   110.50706206   301.97044438
 H     29  20   3     1.092609107490   109.77405537   182.58722361
 H     29  20   3     1.090627038767   111.39068956    62.65626157
 C      5   2   1     1.435137258735   149.68097529   156.05622010
 C     33   5   2     1.400244074310   124.99781455   267.49173715
 C     34  33   5     1.404783082806   115.48541084   177.14732739
 H     35  34  33     1.082249321644   118.40000200   181.76697457
 C     35  34  33     1.379457955900   123.76668892     2.16123012
 H     37  35  34     1.084323155461   119.76894217   179.53204694
 C     37  35  34     1.388034113199   119.55065250   359.71285055
 H     39  37  35     1.083809485615   121.24225179   179.86663308
 C     39  37  35     1.376855233299   118.35331276   358.67930743
 H     41  39  37     1.083775432898   119.87714195   182.34587993
 C     34  33   5     1.537268847478   129.55286080   357.55657301
 C     43  34  33     1.535766793372   108.23404842   235.42829782
 H     44  43  34     1.090711181977   112.73104819   300.38220718
 H     44  43  34     1.093379311092   109.36654973   180.65587909
 H     44  43  34     1.093362726066   110.86350278    61.64495218
 C     43  34  33     1.524011212194   116.96487146   355.35602385
 H     48  43  34     1.087511531734   112.88948256   302.75502126
 H     48  43  34     1.093733671910   107.75148044   183.98279733
 H     48  43  34     1.087946393489   113.01330723    66.07808852
 C     43  34  33     1.533290920206   108.50936261   117.16303236
 H     52  43  34     1.092727853917   110.95155709   297.65331809
 H     52  43  34     1.093748914140   109.58586320   178.41742028
 H     52  43  34     1.091790204137   112.20635611    58.66882352
 C      2   1   3     1.231062815319    88.84008107   125.16434161
 C     56   2   1     1.493450050702   118.64810310   139.77505976
 C     57  56   2     1.391785559545   123.80345964   128.56277912
 H     58  57  56     1.081593005584   120.50924206     3.33558696
 C     58  57  56     1.387323730592   120.00686014   184.32364971
 H     60  58  57     1.084147307192   119.45933921   179.33956031
 C     60  58  57     1.387206181186   120.36829620   359.19485896
 H     62  60  58     1.084310155667   120.09372155   180.89505735
 C     62  60  58     1.388909286789   119.79492055     1.34733791
 H     64  62  60     1.084129469081   120.23707966   179.58090536
 C     64  62  60     1.384433487753   119.97064770   359.90186144
 H     66  64  62     1.084039154985   120.25409728   179.01707888

---------------------------
INTERNAL COORDINATES (A.U.)
---------------------------
 O      0   0   0     0.000000000000     0.00000000     0.00000000
 O      1   0   0     5.661264440670     0.00000000     0.00000000
 N      1   2   0     4.290214359304    72.26755659     0.00000000
 H      3   1   2     1.905281437703   143.09687603   307.35391392
 N      2   1   3     4.244185172009    65.04579069   103.89025224
 C      1   2   3     2.318281466492    59.15159408   331.67423934
 C      5   2   1     2.782620916788    87.01844953   304.31702809
 H      7   5   2     2.067668806916   107.78417301   292.69072739
 C      7   5   2     2.848658932756   114.17821727   172.61281444
 C      9   7   5     2.630055541328   122.08851359   303.97852942
 H     10   9   7     2.044799453074   120.15693878     2.32588980
 C     10   9   7     2.619043007357   120.32664390   182.07333369
 H     12  10   9     2.049288544238   119.56639319   180.56970987
 C     12  10   9     2.624769369050   120.30759385     0.69680949
 H     14  12  10     2.049062505900   120.14707701   179.97558526
 C     14  12  10     2.621235006201   119.63030253     0.02578273
 H     16  14  12     2.049050680502   120.22902395   179.96970859
 C     16  14  12     2.621928374397   120.01078181   359.45447974
 H     18  16  14     2.050371022959   119.92319867   180.72863948
 C      3   1   2     2.775658731583   100.26116093   119.59286943
 C     20   3   1     2.874751286903   106.02953642   178.51548303
 H     21  20   3     2.066402480164   111.01363280   298.88067533
 H     21  20   3     2.062077910193   109.92844594   179.13414065
 H     21  20   3     2.066724971581   110.91418518    59.57910575
 C     20   3   1     2.880010395522   110.43535106    59.92151726
 H     25  20   3     2.064607959099   109.55134876   175.70874792
 H     25  20   3     2.065233190979   110.51411808    56.54510030
 H     25  20   3     2.060101420409   111.64535280   295.64411855
 C     20   3   1     2.882640182270   109.95164193   296.98352020
 H     29  20   3     2.065293979778   110.50706206   301.97044438
 H     29  20   3     2.064731984585   109.77405537   182.58722361
 H     29  20   3     2.060986417519   111.39068956    62.65626157
 C      5   2   1     2.712016383596   149.68097529   156.05622010
 C     33   5   2     2.646077821092   124.99781455   267.49173715
 C     34  33   5     2.654655304069   115.48541084   177.14732739
 H     35  34  33     2.045154826528   118.40000200   181.76697457
 C     35  34  33     2.606797749911   123.76668892     2.16123012
 H     37  35  34     2.049073804491   119.76894217   179.53204694
 C     37  35  34     2.623004338486   119.55065250   359.71285055
 H     39  37  35     2.048103109158   121.24225179   179.86663308
 C     39  37  35     2.601879316991   118.35331276   358.67930743
 H     41  39  37     2.048038758850   119.87714195   182.34587993
 C     34  33   5     2.905017115943   129.55286080   357.55657301
 C     43  34  33     2.902178645043   108.23404842   235.42829782
 H     44  43  34     2.061145425142   112.73104819   300.38220718
 H     44  43  34     2.066187458460   109.36654973   180.65587909
 H     44  43  34     2.066156117302   110.86350278    61.64495218
 C     43  34  33     2.879963816071   116.96487146   355.35602385
 H     48  43  34     2.055098962458   112.88948256   302.75502126
 H     48  43  34     2.066857103357   107.75148044   183.98279733
 H     48  43  34     2.055920732082   113.01330723    66.07808852
 C     43  34  33     2.897499922817   108.50936261   117.16303236
 H     52  43  34     2.064956382811   110.95155709   297.65331809
 H     52  43  34     2.066885906998   109.58586320   178.41742028
 H     52  43  34     2.063184481517   112.20635611    58.66882352
 C      2   1   3     2.326371574608    88.84008107   125.16434161
 C     56   2   1     2.822211590518   118.64810310   139.77505976
 C     57  56   2     2.630093544686   123.80345964   128.56277912
 H     58  57  56     2.043914568919   120.50924206     3.33558696
 C     58  57  56     2.621661909909   120.00686014   184.32364971
 H     60  58  57     2.048741499421   119.45933921   179.33956031
 C     60  58  57     2.621439773725   120.36829620   359.19485896
 H     62  60  58     2.049049238440   120.09372155   180.89505735
 C     62  60  58     2.624658176891   119.79492055     1.34733791
 H     64  62  60     2.048707790276   120.23707966   179.58090536
 C     64  62  60     2.616200142482   119.97064770   359.90186144
 H     66  64  62     2.048537121369   120.25409728   179.01707888

---------------------
BASIS SET INFORMATION
---------------------
There are 4 groups of distinct atoms

 Group   1 Type O   : 11s6p2d1f contracted to 5s3p2d1f pattern {62111/411/11/1}
 Group   2 Type N   : 11s6p2d1f contracted to 5s3p2d1f pattern {62111/411/11/1}
 Group   3 Type H   : 5s1p contracted to 3s1p pattern {311/1}
 Group   4 Type C   : 11s6p2d1f contracted to 5s3p2d1f pattern {62111/411/11/1}

Atom   0O    basis set group =>   1
Atom   1O    basis set group =>   1
Atom   2N    basis set group =>   2
Atom   3H    basis set group =>   3
Atom   4N    basis set group =>   2
Atom   5C    basis set group =>   4
Atom   6C    basis set group =>   4
Atom   7H    basis set group =>   3
Atom   8C    basis set group =>   4
Atom   9C    basis set group =>   4
Atom  10H    basis set group =>   3
Atom  11C    basis set group =>   4
Atom  12H    basis set group =>   3
Atom  13C    basis set group =>   4
Atom  14H    basis set group =>   3
Atom  15C    basis set group =>   4
Atom  16H    basis set group =>   3
Atom  17C    basis set group =>   4
Atom  18H    basis set group =>   3
Atom  19C    basis set group =>   4
Atom  20C    basis set group =>   4
Atom  21H    basis set group =>   3
Atom  22H    basis set group =>   3
Atom  23H    basis set group =>   3
Atom  24C    basis set group =>   4
Atom  25H    basis set group =>   3
Atom  26H    basis set group =>   3
Atom  27H    basis set group =>   3
Atom  28C    basis set group =>   4
Atom  29H    basis set group =>   3
Atom  30H    basis set group =>   3
Atom  31H    basis set group =>   3
Atom  32C    basis set group =>   4
Atom  33C    basis set group =>   4
Atom  34C    basis set group =>   4
Atom  35H    basis set group =>   3
Atom  36C    basis set group =>   4
Atom  37H    basis set group =>   3
Atom  38C    basis set group =>   4
Atom  39H    basis set group =>   3
Atom  40C    basis set group =>   4
Atom  41H    basis set group =>   3
Atom  42C    basis set group =>   4
Atom  43C    basis set group =>   4
Atom  44H    basis set group =>   3
Atom  45H    basis set group =>   3
Atom  46H    basis set group =>   3
Atom  47C    basis set group =>   4
Atom  48H    basis set group =>   3
Atom  49H    basis set group =>   3
Atom  50H    basis set group =>   3
Atom  51C    basis set group =>   4
Atom  52H    basis set group =>   3
Atom  53H    basis set group =>   3
Atom  54H    basis set group =>   3
Atom  55C    basis set group =>   4
Atom  56C    basis set group =>   4
Atom  57C    basis set group =>   4
Atom  58H    basis set group =>   3
Atom  59C    basis set group =>   4
Atom  60H    basis set group =>   3
Atom  61C    basis set group =>   4
Atom  62H    basis set group =>   3
Atom  63C    basis set group =>   4
Atom  64H    basis set group =>   3
Atom  65C    basis set group =>   4
Atom  66H    basis set group =>   3
---------------------------------
AUXILIARY/J BASIS SET INFORMATION
---------------------------------
There are 4 groups of distinct atoms

 Group   1 Type O   : 12s5p4d2f1g contracted to 6s4p3d1f1g pattern {711111/2111/211/2/1}
 Group   2 Type N   : 12s5p4d2f1g contracted to 6s4p3d1f1g pattern {711111/2111/211/2/1}
 Group   3 Type H   : 5s2p1d contracted to 3s1p1d pattern {311/2/1}
 Group   4 Type C   : 12s5p4d2f1g contracted to 6s4p3d1f1g pattern {711111/2111/211/2/1}

Atom   0O    basis set group =>   1
Atom   1O    basis set group =>   1
Atom   2N    basis set group =>   2
Atom   3H    basis set group =>   3
Atom   4N    basis set group =>   2
Atom   5C    basis set group =>   4
Atom   6C    basis set group =>   4
Atom   7H    basis set group =>   3
Atom   8C    basis set group =>   4
Atom   9C    basis set group =>   4
Atom  10H    basis set group =>   3
Atom  11C    basis set group =>   4
Atom  12H    basis set group =>   3
Atom  13C    basis set group =>   4
Atom  14H    basis set group =>   3
Atom  15C    basis set group =>   4
Atom  16H    basis set group =>   3
Atom  17C    basis set group =>   4
Atom  18H    basis set group =>   3
Atom  19C    basis set group =>   4
Atom  20C    basis set group =>   4
Atom  21H    basis set group =>   3
Atom  22H    basis set group =>   3
Atom  23H    basis set group =>   3
Atom  24C    basis set group =>   4
Atom  25H    basis set group =>   3
Atom  26H    basis set group =>   3
Atom  27H    basis set group =>   3
Atom  28C    basis set group =>   4
Atom  29H    basis set group =>   3
Atom  30H    basis set group =>   3
Atom  31H    basis set group =>   3
Atom  32C    basis set group =>   4
Atom  33C    basis set group =>   4
Atom  34C    basis set group =>   4
Atom  35H    basis set group =>   3
Atom  36C    basis set group =>   4
Atom  37H    basis set group =>   3
Atom  38C    basis set group =>   4
Atom  39H    basis set group =>   3
Atom  40C    basis set group =>   4
Atom  41H    basis set group =>   3
Atom  42C    basis set group =>   4
Atom  43C    basis set group =>   4
Atom  44H    basis set group =>   3
Atom  45H    basis set group =>   3
Atom  46H    basis set group =>   3
Atom  47C    basis set group =>   4
Atom  48H    basis set group =>   3
Atom  49H    basis set group =>   3
Atom  50H    basis set group =>   3
Atom  51C    basis set group =>   4
Atom  52H    basis set group =>   3
Atom  53H    basis set group =>   3
Atom  54H    basis set group =>   3
Atom  55C    basis set group =>   4
Atom  56C    basis set group =>   4
Atom  57C    basis set group =>   4
Atom  58H    basis set group =>   3
Atom  59C    basis set group =>   4
Atom  60H    basis set group =>   3
Atom  61C    basis set group =>   4
Atom  62H    basis set group =>   3
Atom  63C    basis set group =>   4
Atom  64H    basis set group =>   3
Atom  65C    basis set group =>   4
Atom  66H    basis set group =>   3


           ************************************************************
           *        Program running with 20 parallel MPI-processes    *
           *              working on a common directory               *
           ************************************************************
------------------------------------------------------------------------------
                           ORCA GTO INTEGRAL CALCULATION
                           -- RI-GTO INTEGRALS CHOSEN --
------------------------------------------------------------------------------
------------------------------------------------------------------------------
                   ___                                                        
                  /   \      - P O W E R E D   B Y -                         
                 /     \                                                     
                 |  |  |   _    _      __       _____    __    __             
                 |  |  |  | |  | |    /  \     |  _  \  |  |  /  |          
                  \  \/   | |  | |   /    \    | | | |  |  | /  /          
                 / \  \   | |__| |  /  /\  \   | |_| |  |  |/  /          
                |  |  |   |  __  | /  /__\  \  |    /   |      \           
                |  |  |   | |  | | |   __   |  |    \   |  |\   \          
                \     /   | |  | | |  |  |  |  | |\  \  |  | \   \       
                 \___/    |_|  |_| |__|  |__|  |_| \__\ |__|  \__/        
                                                                              
                      - O R C A' S   B I G   F R I E N D -                    
                                      &                                       
                       - I N T E G R A L  F E E D E R -                       
                                                                              
 v1 FN, 2020, v2 2021                                                         
------------------------------------------------------------------------------


Reading SHARK input file Prod_RR3freq.SHARKINP.tmp ... ok
----------------------
SHARK INTEGRAL PACKAGE
----------------------

Number of atoms                             ...     67
Number of basis functions                   ...   1227
Number of shells                            ...    499
Maximum angular momentum                    ...      3
Integral batch strategy                     ... SHARK/LIBINT Hybrid
RI-J (if used) integral strategy            ... SPLIT-RIJ (Revised 2003 algorithm where possible)
Printlevel                                  ...      1
Contraction scheme used                     ... SEGMENTED contraction
Coulomb Range Separation                    ... NOT USED
Exchange Range Separation                   ... NOT USED
Finite Nucleus Model                        ... NOT USED
Auxiliary Coulomb fitting basis             ... AVAILABLE
   # of basis functions in Aux-J            ...   1991
   # of shells in Aux-J                     ...    665
   Maximum angular momentum in Aux-J        ...      4
Auxiliary J/K fitting basis                 ... NOT available
Auxiliary Correlation fitting basis         ... NOT available
Auxiliary 'external' fitting basis          ... NOT available
Integral threshold                          ...     2.500000e-11
Primitive cut-off                           ...     2.500000e-12
Primitive pair pre-selection threshold      ...     2.500000e-12

Calculating pre-screening integrals         ... done (  0.1 sec) Dimension = 499
Organizing shell pair data                  ... done (  0.8 sec)
Shell pair information
Total number of shell pairs                 ...    124750
Shell pairs after pre-screening             ...     82462
Total number of primitive shell pairs       ...    374508
Primitive shell pairs kept                  ...    158760
          la=0 lb=0:  22850 shell pairs
          la=1 lb=0:  24444 shell pairs
          la=1 lb=1:   6533 shell pairs
          la=2 lb=0:  11317 shell pairs
          la=2 lb=1:   6126 shell pairs
          la=2 lb=2:   1470 shell pairs
          la=3 lb=0:   5187 shell pairs
          la=3 lb=1:   2882 shell pairs
          la=3 lb=2:   1330 shell pairs
          la=3 lb=3:    323 shell pairs

Calculating one electron integrals          ... done (  0.2 sec)
Calculating RI/J V-Matrix + Cholesky decomp.... done (  0.7 sec)
Calculating Nuclear repulsion               ... done (  0.0 sec) ENN=   3614.956899532770 Eh

SHARK setup successfully completed in   3.7 seconds

Maximum memory used throughout the entire GTOINT-calculation: 119.0 MB
[1710416871.291249] [node128:4023468:0]          mpool.c:43   UCX  WARN  object 0xba8ecc0 was not returned to mpool ucp_requests
[1710416871.291266] [node128:4023468:0]          mpool.c:43   UCX  WARN  object 0xba8ee80 was not returned to mpool ucp_requests
[1710416871.291270] [node128:4023468:0]          mpool.c:43   UCX  WARN  object 0xba8f040 was not returned to mpool ucp_requests
[1710416871.291273] [node128:4023468:0]          mpool.c:43   UCX  WARN  object 0xba8f200 was not returned to mpool ucp_requests
[1710416871.291276] [node128:4023468:0]          mpool.c:43   UCX  WARN  object 0xba8f3c0 was not returned to mpool ucp_requests
[1710416871.291279] [node128:4023468:0]          mpool.c:43   UCX  WARN  object 0xba8f580 was not returned to mpool ucp_requests
[1710416871.291281] [node128:4023468:0]          mpool.c:43   UCX  WARN  object 0xba8f740 was not returned to mpool ucp_requests
[1710416871.291283] [node128:4023468:0]          mpool.c:43   UCX  WARN  object 0xba8f900 was not returned to mpool ucp_requests
[1710416871.291285] [node128:4023468:0]          mpool.c:43   UCX  WARN  object 0xba8fac0 was not returned to mpool ucp_requests
[1710416871.291287] [node128:4023468:0]          mpool.c:43   UCX  WARN  object 0xba8fc80 was not returned to mpool ucp_requests
[1710416871.291290] [node128:4023468:0]          mpool.c:43   UCX  WARN  object 0xba8fe40 was not returned to mpool ucp_requests
[1710416871.291292] [node128:4023468:0]          mpool.c:43   UCX  WARN  object 0xba90000 was not returned to mpool ucp_requests
[1710416871.297623] [node128:4023443:0]          mpool.c:43   UCX  WARN  object 0xbeb9980 was not returned to mpool ucp_requests
[1710416871.297640] [node128:4023443:0]          mpool.c:43   UCX  WARN  object 0xbeb9b40 was not returned to mpool ucp_requests
[1710416871.297645] [node128:4023443:0]          mpool.c:43   UCX  WARN  object 0xbeb9d00 was not returned to mpool ucp_requests
[1710416871.297647] [node128:4023443:0]          mpool.c:43   UCX  WARN  object 0xbeb9ec0 was not returned to mpool ucp_requests
[1710416871.297651] [node128:4023443:0]          mpool.c:43   UCX  WARN  object 0xbeba080 was not returned to mpool ucp_requests
[1710416871.297654] [node128:4023443:0]          mpool.c:43   UCX  WARN  object 0xbeba240 was not returned to mpool ucp_requests
[1710416871.297658] [node128:4023443:0]          mpool.c:43   UCX  WARN  object 0xbeba400 was not returned to mpool ucp_requests
[1710416871.297661] [node128:4023443:0]          mpool.c:43   UCX  WARN  object 0xbeba5c0 was not returned to mpool ucp_requests
[1710416871.297666] [node128:4023443:0]          mpool.c:43   UCX  WARN  object 0xbeba780 was not returned to mpool ucp_requests
[1710416871.297669] [node128:4023443:0]          mpool.c:43   UCX  WARN  object 0xbeba940 was not returned to mpool ucp_requests
[1710416871.297672] [node128:4023443:0]          mpool.c:43   UCX  WARN  object 0xbebab00 was not returned to mpool ucp_requests
[1710416871.297675] [node128:4023443:0]          mpool.c:43   UCX  WARN  object 0xbebacc0 was not returned to mpool ucp_requests
[1710416871.297678] [node128:4023443:0]          mpool.c:43   UCX  WARN  object 0xbebae80 was not returned to mpool ucp_requests
[1710416871.297694] [node128:4023441:0]          mpool.c:43   UCX  WARN  object 0xb48f640 was not returned to mpool ucp_requests
[1710416871.297710] [node128:4023441:0]          mpool.c:43   UCX  WARN  object 0xb48f800 was not returned to mpool ucp_requests
[1710416871.297714] [node128:4023441:0]          mpool.c:43   UCX  WARN  object 0xb48f9c0 was not returned to mpool ucp_requests
[1710416871.297717] [node128:4023441:0]          mpool.c:43   UCX  WARN  object 0xb48fb80 was not returned to mpool ucp_requests
[1710416871.297693] [node128:4023453:0]          mpool.c:43   UCX  WARN  object 0xb38ec00 was not returned to mpool ucp_requests
[1710416871.297710] [node128:4023453:0]          mpool.c:43   UCX  WARN  object 0xb38edc0 was not returned to mpool ucp_requests
[1710416871.297713] [node128:4023453:0]          mpool.c:43   UCX  WARN  object 0xb38ef80 was not returned to mpool ucp_requests
[1710416871.297715] [node128:4023453:0]          mpool.c:43   UCX  WARN  object 0xb38f140 was not returned to mpool ucp_requests
[1710416871.297719] [node128:4023453:0]          mpool.c:43   UCX  WARN  object 0xb38f300 was not returned to mpool ucp_requests
[1710416871.297720] [node128:4023441:0]          mpool.c:43   UCX  WARN  object 0xb48fd40 was not returned to mpool ucp_requests
[1710416871.297725] [node128:4023441:0]          mpool.c:43   UCX  WARN  object 0xb48ff00 was not returned to mpool ucp_requests
[1710416871.297728] [node128:4023441:0]          mpool.c:43   UCX  WARN  object 0xb4900c0 was not returned to mpool ucp_requests
[1710416871.297730] [node128:4023441:0]          mpool.c:43   UCX  WARN  object 0xb490280 was not returned to mpool ucp_requests
[1710416871.297733] [node128:4023441:0]          mpool.c:43   UCX  WARN  object 0xb490440 was not returned to mpool ucp_requests
[1710416871.297722] [node128:4023453:0]          mpool.c:43   UCX  WARN  object 0xb38f4c0 was not returned to mpool ucp_requests
[1710416871.297726] [node128:4023453:0]          mpool.c:43   UCX  WARN  object 0xb38f680 was not returned to mpool ucp_requests
[1710416871.297729] [node128:4023453:0]          mpool.c:43   UCX  WARN  object 0xb38f840 was not returned to mpool ucp_requests
[1710416871.297731] [node128:4023453:0]          mpool.c:43   UCX  WARN  object 0xb38fa00 was not returned to mpool ucp_requests
[1710416871.297735] [node128:4023453:0]          mpool.c:43   UCX  WARN  object 0xb38fbc0 was not returned to mpool ucp_requests
[1710416871.297736] [node128:4023441:0]          mpool.c:43   UCX  WARN  object 0xb490600 was not returned to mpool ucp_requests
[1710416871.297740] [node128:4023441:0]          mpool.c:43   UCX  WARN  object 0xb4907c0 was not returned to mpool ucp_requests
[1710416871.297744] [node128:4023441:0]          mpool.c:43   UCX  WARN  object 0xb490980 was not returned to mpool ucp_requests
[1710416871.297747] [node128:4023441:0]          mpool.c:43   UCX  WARN  object 0xb490b40 was not returned to mpool ucp_requests
[1710416871.297738] [node128:4023453:0]          mpool.c:43   UCX  WARN  object 0xb38fd80 was not returned to mpool ucp_requests
[1710416871.297741] [node128:4023453:0]          mpool.c:43   UCX  WARN  object 0xb38ff40 was not returned to mpool ucp_requests
[1710416871.298476] [node128:4023439:0]          mpool.c:43   UCX  WARN  object 0xb04fac0 was not returned to mpool ucp_requests
[1710416871.298488] [node128:4023439:0]          mpool.c:43   UCX  WARN  object 0xb04fc80 was not returned to mpool ucp_requests
[1710416871.298493] [node128:4023439:0]          mpool.c:43   UCX  WARN  object 0xb04fe40 was not returned to mpool ucp_requests
[1710416871.298496] [node128:4023439:0]          mpool.c:43   UCX  WARN  object 0xb050000 was not returned to mpool ucp_requests
[1710416871.298500] [node128:4023439:0]          mpool.c:43   UCX  WARN  object 0xb0501c0 was not returned to mpool ucp_requests
[1710416871.298504] [node128:4023439:0]          mpool.c:43   UCX  WARN  object 0xb050380 was not returned to mpool ucp_requests
[1710416871.298507] [node128:4023439:0]          mpool.c:43   UCX  WARN  object 0xb050540 was not returned to mpool ucp_requests
[1710416871.298511] [node128:4023439:0]          mpool.c:43   UCX  WARN  object 0xb050700 was not returned to mpool ucp_requests
[1710416871.298514] [node128:4023439:0]          mpool.c:43   UCX  WARN  object 0xb0508c0 was not returned to mpool ucp_requests
[1710416871.298502] [node128:4023437:0]          mpool.c:43   UCX  WARN  object 0xc73dc80 was not returned to mpool ucp_requests
[1710416871.298512] [node128:4023437:0]          mpool.c:43   UCX  WARN  object 0xc73de40 was not returned to mpool ucp_requests
[1710416871.298517] [node128:4023437:0]          mpool.c:43   UCX  WARN  object 0xc73e000 was not returned to mpool ucp_requests
[1710416871.298520] [node128:4023437:0]          mpool.c:43   UCX  WARN  object 0xc73e1c0 was not returned to mpool ucp_requests
[1710416871.298524] [node128:4023437:0]          mpool.c:43   UCX  WARN  object 0xc73e380 was not returned to mpool ucp_requests
[1710416871.298527] [node128:4023437:0]          mpool.c:43   UCX  WARN  object 0xc73e540 was not returned to mpool ucp_requests
[1710416871.298530] [node128:4023437:0]          mpool.c:43   UCX  WARN  object 0xc73e700 was not returned to mpool ucp_requests
[1710416871.298533] [node128:4023437:0]          mpool.c:43   UCX  WARN  object 0xc73e8c0 was not returned to mpool ucp_requests
[1710416871.298536] [node128:4023437:0]          mpool.c:43   UCX  WARN  object 0xc73ea80 was not returned to mpool ucp_requests
[1710416871.298539] [node128:4023437:0]          mpool.c:43   UCX  WARN  object 0xc73ec40 was not returned to mpool ucp_requests
[1710416871.298517] [node128:4023439:0]          mpool.c:43   UCX  WARN  object 0xb050a80 was not returned to mpool ucp_requests
[1710416871.298520] [node128:4023439:0]          mpool.c:43   UCX  WARN  object 0xb050c40 was not returned to mpool ucp_requests
[1710416871.298524] [node128:4023439:0]          mpool.c:43   UCX  WARN  object 0xb050e00 was not returned to mpool ucp_requests
[1710416871.298527] [node128:4023439:0]          mpool.c:43   UCX  WARN  object 0xb050fc0 was not returned to mpool ucp_requests
[1710416871.298542] [node128:4023437:0]          mpool.c:43   UCX  WARN  object 0xc73ee00 was not returned to mpool ucp_requests
[1710416871.298546] [node128:4023437:0]          mpool.c:43   UCX  WARN  object 0xc73efc0 was not returned to mpool ucp_requests
[1710416871.298549] [node128:4023437:0]          mpool.c:43   UCX  WARN  object 0xc73f180 was not returned to mpool ucp_requests
[1710416871.298553] [node128:4023466:0]          mpool.c:43   UCX  WARN  object 0xae4ee00 was not returned to mpool ucp_requests
[1710416871.298564] [node128:4023466:0]          mpool.c:43   UCX  WARN  object 0xae4efc0 was not returned to mpool ucp_requests
[1710416871.298569] [node128:4023466:0]          mpool.c:43   UCX  WARN  object 0xae4f180 was not returned to mpool ucp_requests
[1710416871.298573] [node128:4023466:0]          mpool.c:43   UCX  WARN  object 0xae4f340 was not returned to mpool ucp_requests
[1710416871.298577] [node128:4023466:0]          mpool.c:43   UCX  WARN  object 0xae4f500 was not returned to mpool ucp_requests
[1710416871.298581] [node128:4023466:0]          mpool.c:43   UCX  WARN  object 0xae4f6c0 was not returned to mpool ucp_requests
[1710416871.298584] [node128:4023466:0]          mpool.c:43   UCX  WARN  object 0xae4f880 was not returned to mpool ucp_requests
[1710416871.298588] [node128:4023466:0]          mpool.c:43   UCX  WARN  object 0xae4fa40 was not returned to mpool ucp_requests
[1710416871.298591] [node128:4023466:0]          mpool.c:43   UCX  WARN  object 0xae4fc00 was not returned to mpool ucp_requests
[1710416871.298573] [node128:4023455:0]          mpool.c:43   UCX  WARN  object 0xbbc0e40 was not returned to mpool ucp_requests
[1710416871.298583] [node128:4023455:0]          mpool.c:43   UCX  WARN  object 0xbbc1000 was not returned to mpool ucp_requests
[1710416871.298587] [node128:4023455:0]          mpool.c:43   UCX  WARN  object 0xbbc11c0 was not returned to mpool ucp_requests
[1710416871.298591] [node128:4023455:0]          mpool.c:43   UCX  WARN  object 0xbbc1380 was not returned to mpool ucp_requests
[1710416871.298594] [node128:4023466:0]          mpool.c:43   UCX  WARN  object 0xae4fdc0 was not returned to mpool ucp_requests
[1710416871.298599] [node128:4023466:0]          mpool.c:43   UCX  WARN  object 0xae4ff80 was not returned to mpool ucp_requests
[1710416871.298602] [node128:4023466:0]          mpool.c:43   UCX  WARN  object 0xae50140 was not returned to mpool ucp_requests
[1710416871.298594] [node128:4023455:0]          mpool.c:43   UCX  WARN  object 0xbbc1540 was not returned to mpool ucp_requests
[1710416871.298597] [node128:4023455:0]          mpool.c:43   UCX  WARN  object 0xbbc1700 was not returned to mpool ucp_requests
[1710416871.298600] [node128:4023455:0]          mpool.c:43   UCX  WARN  object 0xbbc18c0 was not returned to mpool ucp_requests
[1710416871.298604] [node128:4023455:0]          mpool.c:43   UCX  WARN  object 0xbbc1a80 was not returned to mpool ucp_requests
[1710416871.298607] [node128:4023455:0]          mpool.c:43   UCX  WARN  object 0xbbc1c40 was not returned to mpool ucp_requests
[1710416871.298610] [node128:4023455:0]          mpool.c:43   UCX  WARN  object 0xbbc1e00 was not returned to mpool ucp_requests
[1710416871.298613] [node128:4023455:0]          mpool.c:43   UCX  WARN  object 0xbbc1fc0 was not returned to mpool ucp_requests
[1710416871.298616] [node128:4023455:0]          mpool.c:43   UCX  WARN  object 0xbbc2180 was not returned to mpool ucp_requests
[1710416871.365089] [node128:4023447:0]          mpool.c:43   UCX  WARN  object 0xb058c00 was not returned to mpool ucp_requests
[1710416871.365101] [node128:4023447:0]          mpool.c:43   UCX  WARN  object 0xb058dc0 was not returned to mpool ucp_requests
[1710416871.365105] [node128:4023447:0]          mpool.c:43   UCX  WARN  object 0xb058f80 was not returned to mpool ucp_requests
[1710416871.365108] [node128:4023447:0]          mpool.c:43   UCX  WARN  object 0xb059140 was not returned to mpool ucp_requests
[1710416871.365112] [node128:4023447:0]          mpool.c:43   UCX  WARN  object 0xb059300 was not returned to mpool ucp_requests
[1710416871.365115] [node128:4023447:0]          mpool.c:43   UCX  WARN  object 0xb0594c0 was not returned to mpool ucp_requests
[1710416871.365118] [node128:4023447:0]          mpool.c:43   UCX  WARN  object 0xb059680 was not returned to mpool ucp_requests
[1710416871.365122] [node128:4023447:0]          mpool.c:43   UCX  WARN  object 0xb059840 was not returned to mpool ucp_requests
[1710416871.365126] [node128:4023447:0]          mpool.c:43   UCX  WARN  object 0xb059a00 was not returned to mpool ucp_requests
[1710416871.365130] [node128:4023447:0]          mpool.c:43   UCX  WARN  object 0xb059bc0 was not returned to mpool ucp_requests
[1710416871.365133] [node128:4023447:0]          mpool.c:43   UCX  WARN  object 0xb059d80 was not returned to mpool ucp_requests
[1710416871.365136] [node128:4023447:0]          mpool.c:43   UCX  WARN  object 0xb059f40 was not returned to mpool ucp_requests
[1710416871.365140] [node128:4023447:0]          mpool.c:43   UCX  WARN  object 0xb05a100 was not returned to mpool ucp_requests
[1710416871.365133] [node128:4023457:0]          mpool.c:43   UCX  WARN  object 0xb516cc0 was not returned to mpool ucp_requests
[1710416871.365149] [node128:4023457:0]          mpool.c:43   UCX  WARN  object 0xb516e80 was not returned to mpool ucp_requests
[1710416871.365154] [node128:4023457:0]          mpool.c:43   UCX  WARN  object 0xb517040 was not returned to mpool ucp_requests
[1710416871.365157] [node128:4023457:0]          mpool.c:43   UCX  WARN  object 0xb517200 was not returned to mpool ucp_requests
[1710416871.365161] [node128:4023457:0]          mpool.c:43   UCX  WARN  object 0xb5173c0 was not returned to mpool ucp_requests
[1710416871.365164] [node128:4023457:0]          mpool.c:43   UCX  WARN  object 0xb517580 was not returned to mpool ucp_requests
[1710416871.365167] [node128:4023457:0]          mpool.c:43   UCX  WARN  object 0xb517740 was not returned to mpool ucp_requests
[1710416871.365171] [node128:4023457:0]          mpool.c:43   UCX  WARN  object 0xb517900 was not returned to mpool ucp_requests
[1710416871.365174] [node128:4023457:0]          mpool.c:43   UCX  WARN  object 0xb517ac0 was not returned to mpool ucp_requests
[1710416871.365177] [node128:4023457:0]          mpool.c:43   UCX  WARN  object 0xb517c80 was not returned to mpool ucp_requests
[1710416871.365180] [node128:4023457:0]          mpool.c:43   UCX  WARN  object 0xb517e40 was not returned to mpool ucp_requests
[1710416871.365183] [node128:4023457:0]          mpool.c:43   UCX  WARN  object 0xb518000 was not returned to mpool ucp_requests
[1710416871.367275] [node128:4023449:0]          mpool.c:43   UCX  WARN  object 0xb512b80 was not returned to mpool ucp_requests
[1710416871.367295] [node128:4023449:0]          mpool.c:43   UCX  WARN  object 0xb512d40 was not returned to mpool ucp_requests
[1710416871.367298] [node128:4023449:0]          mpool.c:43   UCX  WARN  object 0xb512f00 was not returned to mpool ucp_requests
[1710416871.367300] [node128:4023449:0]          mpool.c:43   UCX  WARN  object 0xb5130c0 was not returned to mpool ucp_requests
[1710416871.367303] [node128:4023449:0]          mpool.c:43   UCX  WARN  object 0xb513280 was not returned to mpool ucp_requests
[1710416871.367305] [node128:4023449:0]          mpool.c:43   UCX  WARN  object 0xb513440 was not returned to mpool ucp_requests
[1710416871.367308] [node128:4023449:0]          mpool.c:43   UCX  WARN  object 0xb513600 was not returned to mpool ucp_requests
[1710416871.367310] [node128:4023449:0]          mpool.c:43   UCX  WARN  object 0xb5137c0 was not returned to mpool ucp_requests
[1710416871.367313] [node128:4023449:0]          mpool.c:43   UCX  WARN  object 0xb513980 was not returned to mpool ucp_requests
[1710416871.367315] [node128:4023449:0]          mpool.c:43   UCX  WARN  object 0xb513b40 was not returned to mpool ucp_requests
[1710416871.367318] [node128:4023449:0]          mpool.c:43   UCX  WARN  object 0xb513d00 was not returned to mpool ucp_requests
[1710416871.367320] [node128:4023449:0]          mpool.c:43   UCX  WARN  object 0xb513ec0 was not returned to mpool ucp_requests
[1710416871.367323] [node128:4023449:0]          mpool.c:43   UCX  WARN  object 0xb514080 was not returned to mpool ucp_requests
[1710416871.367543] [node128:4023464:0]          mpool.c:43   UCX  WARN  object 0xbbb9d00 was not returned to mpool ucp_requests
[1710416871.367559] [node128:4023464:0]          mpool.c:43   UCX  WARN  object 0xbbb9ec0 was not returned to mpool ucp_requests
[1710416871.367563] [node128:4023464:0]          mpool.c:43   UCX  WARN  object 0xbbba080 was not returned to mpool ucp_requests
[1710416871.367567] [node128:4023464:0]          mpool.c:43   UCX  WARN  object 0xbbba240 was not returned to mpool ucp_requests
[1710416871.367571] [node128:4023464:0]          mpool.c:43   UCX  WARN  object 0xbbba400 was not returned to mpool ucp_requests
[1710416871.367575] [node128:4023464:0]          mpool.c:43   UCX  WARN  object 0xbbba5c0 was not returned to mpool ucp_requests
[1710416871.367578] [node128:4023464:0]          mpool.c:43   UCX  WARN  object 0xbbba780 was not returned to mpool ucp_requests
[1710416871.367581] [node128:4023464:0]          mpool.c:43   UCX  WARN  object 0xbbba940 was not returned to mpool ucp_requests
[1710416871.367585] [node128:4023464:0]          mpool.c:43   UCX  WARN  object 0xbbbab00 was not returned to mpool ucp_requests
[1710416871.367588] [node128:4023464:0]          mpool.c:43   UCX  WARN  object 0xbbbacc0 was not returned to mpool ucp_requests
[1710416871.367591] [node128:4023464:0]          mpool.c:43   UCX  WARN  object 0xbbbae80 was not returned to mpool ucp_requests
[1710416871.367594] [node128:4023464:0]          mpool.c:43   UCX  WARN  object 0xbbbb040 was not returned to mpool ucp_requests
[1710416871.369868] [node128:4023451:0]          mpool.c:43   UCX  WARN  object 0xbd88b40 was not returned to mpool ucp_requests
[1710416871.369879] [node128:4023451:0]          mpool.c:43   UCX  WARN  object 0xbd88d00 was not returned to mpool ucp_requests
[1710416871.369884] [node128:4023451:0]          mpool.c:43   UCX  WARN  object 0xbd88ec0 was not returned to mpool ucp_requests
[1710416871.369888] [node128:4023451:0]          mpool.c:43   UCX  WARN  object 0xbd89080 was not returned to mpool ucp_requests
[1710416871.369891] [node128:4023451:0]          mpool.c:43   UCX  WARN  object 0xbd89240 was not returned to mpool ucp_requests
[1710416871.369894] [node128:4023451:0]          mpool.c:43   UCX  WARN  object 0xbd89400 was not returned to mpool ucp_requests
[1710416871.369898] [node128:4023451:0]          mpool.c:43   UCX  WARN  object 0xbd895c0 was not returned to mpool ucp_requests
[1710416871.369901] [node128:4023451:0]          mpool.c:43   UCX  WARN  object 0xbd89780 was not returned to mpool ucp_requests
[1710416871.369904] [node128:4023451:0]          mpool.c:43   UCX  WARN  object 0xbd89940 was not returned to mpool ucp_requests
[1710416871.369907] [node128:4023451:0]          mpool.c:43   UCX  WARN  object 0xbd89b00 was not returned to mpool ucp_requests
[1710416871.369910] [node128:4023451:0]          mpool.c:43   UCX  WARN  object 0xbd89cc0 was not returned to mpool ucp_requests
[1710416871.369913] [node128:4023451:0]          mpool.c:43   UCX  WARN  object 0xbd89e80 was not returned to mpool ucp_requests
[1710416871.369917] [node128:4023451:0]          mpool.c:43   UCX  WARN  object 0xbd8a040 was not returned to mpool ucp_requests
[1710416871.370057] [node128:4023445:0]          mpool.c:43   UCX  WARN  object 0xb3d6940 was not returned to mpool ucp_requests
[1710416871.370070] [node128:4023445:0]          mpool.c:43   UCX  WARN  object 0xb3d6b00 was not returned to mpool ucp_requests
[1710416871.370074] [node128:4023445:0]          mpool.c:43   UCX  WARN  object 0xb3d6cc0 was not returned to mpool ucp_requests
[1710416871.370077] [node128:4023445:0]          mpool.c:43   UCX  WARN  object 0xb3d6e80 was not returned to mpool ucp_requests
[1710416871.370081] [node128:4023445:0]          mpool.c:43   UCX  WARN  object 0xb3d7040 was not returned to mpool ucp_requests
[1710416871.370084] [node128:4023445:0]          mpool.c:43   UCX  WARN  object 0xb3d7200 was not returned to mpool ucp_requests
[1710416871.370088] [node128:4023445:0]          mpool.c:43   UCX  WARN  object 0xb3d73c0 was not returned to mpool ucp_requests
[1710416871.370091] [node128:4023445:0]          mpool.c:43   UCX  WARN  object 0xb3d7580 was not returned to mpool ucp_requests
[1710416871.370095] [node128:4023445:0]          mpool.c:43   UCX  WARN  object 0xb3d7740 was not returned to mpool ucp_requests
[1710416871.370099] [node128:4023445:0]          mpool.c:43   UCX  WARN  object 0xb3d7900 was not returned to mpool ucp_requests
[1710416871.370102] [node128:4023445:0]          mpool.c:43   UCX  WARN  object 0xb3d7ac0 was not returned to mpool ucp_requests
[1710416871.370105] [node128:4023445:0]          mpool.c:43   UCX  WARN  object 0xb3d7c80 was not returned to mpool ucp_requests
[1710416871.370109] [node128:4023445:0]          mpool.c:43   UCX  WARN  object 0xb3d7e40 was not returned to mpool ucp_requests
[1710416871.370112] [node128:4023445:0]          mpool.c:43   UCX  WARN  object 0xb3d8000 was not returned to mpool ucp_requests
[1710416871.373410] [node128:4023461:0]          mpool.c:43   UCX  WARN  object 0xc35de40 was not returned to mpool ucp_requests
[1710416871.373425] [node128:4023461:0]          mpool.c:43   UCX  WARN  object 0xc35e000 was not returned to mpool ucp_requests
[1710416871.373429] [node128:4023461:0]          mpool.c:43   UCX  WARN  object 0xc35e1c0 was not returned to mpool ucp_requests
[1710416871.373432] [node128:4023461:0]          mpool.c:43   UCX  WARN  object 0xc35e380 was not returned to mpool ucp_requests
[1710416871.373435] [node128:4023461:0]          mpool.c:43   UCX  WARN  object 0xc35e540 was not returned to mpool ucp_requests
[1710416871.373438] [node128:4023461:0]          mpool.c:43   UCX  WARN  object 0xc35e700 was not returned to mpool ucp_requests
[1710416871.373442] [node128:4023461:0]          mpool.c:43   UCX  WARN  object 0xc35e8c0 was not returned to mpool ucp_requests
[1710416871.373445] [node128:4023461:0]          mpool.c:43   UCX  WARN  object 0xc35ea80 was not returned to mpool ucp_requests
[1710416871.373448] [node128:4023461:0]          mpool.c:43   UCX  WARN  object 0xc35ec40 was not returned to mpool ucp_requests
[1710416871.373452] [node128:4023461:0]          mpool.c:43   UCX  WARN  object 0xc35ee00 was not returned to mpool ucp_requests
[1710416871.373455] [node128:4023461:0]          mpool.c:43   UCX  WARN  object 0xc35efc0 was not returned to mpool ucp_requests
[1710416871.373458] [node128:4023461:0]          mpool.c:43   UCX  WARN  object 0xc35f180 was not returned to mpool ucp_requests
[1710416871.373900] [node128:4023435:0]          mpool.c:43   UCX  WARN  object 0xb3d2f80 was not returned to mpool ucp_requests
[1710416871.373918] [node128:4023435:0]          mpool.c:43   UCX  WARN  object 0xb3d3140 was not returned to mpool ucp_requests
[1710416871.373922] [node128:4023435:0]          mpool.c:43   UCX  WARN  object 0xb3d3300 was not returned to mpool ucp_requests
[1710416871.373925] [node128:4023435:0]          mpool.c:43   UCX  WARN  object 0xb3d34c0 was not returned to mpool ucp_requests
[1710416871.373929] [node128:4023435:0]          mpool.c:43   UCX  WARN  object 0xb3d3680 was not returned to mpool ucp_requests
[1710416871.373933] [node128:4023435:0]          mpool.c:43   UCX  WARN  object 0xb3d3840 was not returned to mpool ucp_requests
[1710416871.373936] [node128:4023435:0]          mpool.c:43   UCX  WARN  object 0xb3d3a00 was not returned to mpool ucp_requests
[1710416871.373939] [node128:4023435:0]          mpool.c:43   UCX  WARN  object 0xb3d3d80 was not returned to mpool ucp_requests
[1710416871.373943] [node128:4023435:0]          mpool.c:43   UCX  WARN  object 0xb3d3f40 was not returned to mpool ucp_requests
[1710416871.373946] [node128:4023435:0]          mpool.c:43   UCX  WARN  object 0xb3d4100 was not returned to mpool ucp_requests
[1710416871.374059] [node128:4023431:0]          mpool.c:43   UCX  WARN  object 0xaf74c80 was not returned to mpool ucp_requests
[1710416871.374070] [node128:4023431:0]          mpool.c:43   UCX  WARN  object 0xaf74e40 was not returned to mpool ucp_requests
[1710416871.374075] [node128:4023431:0]          mpool.c:43   UCX  WARN  object 0xaf75000 was not returned to mpool ucp_requests
[1710416871.374078] [node128:4023431:0]          mpool.c:43   UCX  WARN  object 0xaf751c0 was not returned to mpool ucp_requests
[1710416871.374082] [node128:4023431:0]          mpool.c:43   UCX  WARN  object 0xaf75380 was not returned to mpool ucp_requests
[1710416871.374085] [node128:4023431:0]          mpool.c:43   UCX  WARN  object 0xaf75540 was not returned to mpool ucp_requests
[1710416871.374089] [node128:4023431:0]          mpool.c:43   UCX  WARN  object 0xaf75700 was not returned to mpool ucp_requests
[1710416871.374092] [node128:4023431:0]          mpool.c:43   UCX  WARN  object 0xaf758c0 was not returned to mpool ucp_requests
[1710416871.374095] [node128:4023431:0]          mpool.c:43   UCX  WARN  object 0xaf75a80 was not returned to mpool ucp_requests
[1710416871.374098] [node128:4023431:0]          mpool.c:43   UCX  WARN  object 0xaf75e00 was not returned to mpool ucp_requests
[1710416871.374101] [node128:4023431:0]          mpool.c:43   UCX  WARN  object 0xaf75fc0 was not returned to mpool ucp_requests
[1710416871.374230] [node128:4023459:0]          mpool.c:43   UCX  WARN  object 0xa924e40 was not returned to mpool ucp_requests
[1710416871.374245] [node128:4023459:0]          mpool.c:43   UCX  WARN  object 0xa925000 was not returned to mpool ucp_requests
[1710416871.374249] [node128:4023459:0]          mpool.c:43   UCX  WARN  object 0xa9251c0 was not returned to mpool ucp_requests
[1710416871.374252] [node128:4023459:0]          mpool.c:43   UCX  WARN  object 0xa925380 was not returned to mpool ucp_requests
[1710416871.374255] [node128:4023459:0]          mpool.c:43   UCX  WARN  object 0xa925540 was not returned to mpool ucp_requests
[1710416871.374258] [node128:4023459:0]          mpool.c:43   UCX  WARN  object 0xa925700 was not returned to mpool ucp_requests
[1710416871.374261] [node128:4023459:0]          mpool.c:43   UCX  WARN  object 0xa9258c0 was not returned to mpool ucp_requests
[1710416871.374265] [node128:4023459:0]          mpool.c:43   UCX  WARN  object 0xa925a80 was not returned to mpool ucp_requests
[1710416871.374267] [node128:4023459:0]          mpool.c:43   UCX  WARN  object 0xa925c40 was not returned to mpool ucp_requests
[1710416871.374270] [node128:4023459:0]          mpool.c:43   UCX  WARN  object 0xa925e00 was not returned to mpool ucp_requests
[1710416871.374273] [node128:4023459:0]          mpool.c:43   UCX  WARN  object 0xa925fc0 was not returned to mpool ucp_requests
[1710416871.374275] [node128:4023459:0]          mpool.c:43   UCX  WARN  object 0xa926180 was not returned to mpool ucp_requests
[1710416871.374475] [node128:4023433:0]          mpool.c:43   UCX  WARN  object 0xada6400 was not returned to mpool ucp_requests
[1710416871.374487] [node128:4023433:0]          mpool.c:43   UCX  WARN  object 0xada65c0 was not returned to mpool ucp_requests
[1710416871.374490] [node128:4023433:0]          mpool.c:43   UCX  WARN  object 0xada6780 was not returned to mpool ucp_requests
[1710416871.374492] [node128:4023433:0]          mpool.c:43   UCX  WARN  object 0xada6940 was not returned to mpool ucp_requests
[1710416871.374495] [node128:4023433:0]          mpool.c:43   UCX  WARN  object 0xada6b00 was not returned to mpool ucp_requests
[1710416871.374497] [node128:4023433:0]          mpool.c:43   UCX  WARN  object 0xada6cc0 was not returned to mpool ucp_requests
[1710416871.374499] [node128:4023433:0]          mpool.c:43   UCX  WARN  object 0xada6e80 was not returned to mpool ucp_requests
[1710416871.374501] [node128:4023433:0]          mpool.c:43   UCX  WARN  object 0xada7040 was not returned to mpool ucp_requests
[1710416871.374503] [node128:4023433:0]          mpool.c:43   UCX  WARN  object 0xada7200 was not returned to mpool ucp_requests
[1710416871.374506] [node128:4023433:0]          mpool.c:43   UCX  WARN  object 0xada73c0 was not returned to mpool ucp_requests
[1710416871.374508] [node128:4023433:0]          mpool.c:43   UCX  WARN  object 0xada7580 was not returned to mpool ucp_requests
[1710416871.374510] [node128:4023433:0]          mpool.c:43   UCX  WARN  object 0xada7740 was not returned to mpool ucp_requests


           ************************************************************
           *        Program running with 20 parallel MPI-processes    *
           *              working on a common directory               *
           ************************************************************
-------------------------------------------------------------------------------
                                 ORCA SCF
-------------------------------------------------------------------------------

------------
SCF SETTINGS
------------
Hamiltonian:
 Density Functional     Method          .... DFT(GTOs)
 Exchange Functional    Exchange        .... PBE
   PBE kappa parameter   XKappa         ....  0.804000
   PBE mue parameter    XMuePBE         ....  0.219520
 Correlation Functional Correlation     .... PBE
   PBE beta parameter  CBetaPBE         ....  0.066725
 LDA part of GGA corr.  LDAOpt          .... PW91-LDA
 Gradients option       PostSCFGGA      .... off
 Hybrid DFT is turned on
   Fraction HF Exchange ScalHFX         ....  0.250000
   Scaling of DF-GGA-X  ScalDFX         ....  0.750000
   Scaling of DF-GGA-C  ScalDFC         ....  1.000000
   Scaling of DF-LDA-C  ScalLDAC        ....  1.000000
   Perturbative correction              ....  0.000000
   Density functional embedding theory  .... OFF
   NL short-range parameter             ....  6.900000
 RI-approximation to the Coulomb term is turned on
   Number of AuxJ basis functions       .... 1991
   RIJ-COSX (HFX calculated with COS-X)).... on


General Settings:
 Integral files         IntName         .... Prod_RR3freq
 Hartree-Fock type      HFTyp           .... RHF
 Total Charge           Charge          ....    0
 Multiplicity           Mult            ....    1
 Number of Electrons    NEL             ....  238
 Basis Dimension        Dim             .... 1227
 Nuclear Repulsion      ENuc            ....   3614.9568995328 Eh

Convergence Acceleration:
 DIIS                   CNVDIIS         .... on
   Start iteration      DIISMaxIt       ....    12
   Startup error        DIISStart       ....  0.200000
   # of expansion vecs  DIISMaxEq       ....     5
   Bias factor          DIISBfac        ....   1.050
   Max. coefficient     DIISMaxC        ....  10.000
 Trust-Rad. Augm. Hess. CNVTRAH         .... auto
   Auto Start mean grad. ratio tolernc. ....  1.125000
   Auto Start start iteration           ....    20
   Auto Start num. interpolation iter.  ....    10
   Max. Number of Micro iterations      ....    16
   Max. Number of Macro iterations      .... Maxiter - #DIIS iter
   Number of Davidson start vectors     ....     2
   Converg. threshold I  (grad. norm)   ....   1.000e-05
   Converg. threshold II (energy diff.) ....   1.000e-08
   Grad. Scal. Fac. for Micro threshold ....   0.100
   Minimum threshold for Micro iter.    ....   0.010
   NR start threshold (gradient norm)   ....   0.001
   Initial trust radius                 ....   0.400
   Minimum AH scaling param. (alpha)    ....   1.000
   Maximum AH scaling param. (alpha)    .... 1000.000
   Orbital update algorithm             .... Taylor
   White noise on init. David. guess    .... on
   Maximum white noise                  ....   0.010
   Quad. conv. algorithm                .... NR
 SOSCF                  CNVSOSCF        .... on
   Start iteration      SOSCFMaxIt      ....   150
   Startup grad/error   SOSCFStart      ....  0.003300
 Level Shifting         CNVShift        .... on
   Level shift para.    LevelShift      ....    0.2500
   Turn off err/grad.   ShiftErr        ....    0.0010
 Zerner damping         CNVZerner       .... off
 Static damping         CNVDamp         .... on
   Fraction old density DampFac         ....    0.7000
   Max. Damping (<1)    DampMax         ....    0.9800
   Min. Damping (>=0)   DampMin         ....    0.0000
   Turn off err/grad.   DampErr         ....    0.1000
 Fernandez-Rico         CNVRico         .... off

SCF Procedure:
 Maximum # iterations   MaxIter         ....   125
 SCF integral mode      SCFMode         .... Direct
   Integral package                     .... SHARK and LIBINT hybrid scheme
 Reset frequency        DirectResetFreq ....    20
 Integral Threshold     Thresh          ....  2.500e-11 Eh
 Primitive CutOff       TCut            ....  2.500e-12 Eh

Convergence Tolerance:
 Convergence Check Mode ConvCheckMode   .... Total+1el-Energy
 Convergence forced     ConvForced      .... 0
 Energy Change          TolE            ....  1.000e-08 Eh
 1-El. energy change                    ....  1.000e-05 Eh
 Orbital Gradient       TolG            ....  1.000e-05
 Orbital Rotation angle TolX            ....  1.000e-05
 DIIS Error             TolErr          ....  5.000e-07


Diagonalization of the overlap matrix:
Smallest eigenvalue                        ... 3.457e-06
Time for diagonalization                   ...    1.695 sec
Threshold for overlap eigenvalues          ... 1.000e-08
Number of eigenvalues below threshold      ... 0
Time for construction of square roots      ...    1.378 sec
Total time needed                          ...    3.696 sec

Time for model grid setup =    0.749 sec

------------------------------
INITIAL GUESS: MODEL POTENTIAL
------------------------------
Loading Hartree-Fock densities                     ... done
Calculating cut-offs                               ... done
Initializing the effective Hamiltonian             ... done
Setting up the integral package (SHARK)            ... done
Starting the Coulomb interaction                   ... done (   1.3 sec)
Reading the grid                                   ... done
Mapping shells                                     ... done
Starting the XC term evaluation                    ... done (   0.5 sec)
  promolecular density results
     # of electrons  =    237.985978895
     EX              =   -187.885158237
     EC              =     -7.986647079
     EX+EC           =   -195.871805316
Transforming the Hamiltonian                       ... done (   0.6 sec)
Diagonalizing the Hamiltonian                      ... done (   0.7 sec)
Back transforming the eigenvectors                 ... done (   0.1 sec)
Now organizing SCF variables                       ... done
                      ------------------
                      INITIAL GUESS DONE (   4.4 sec)
                      ------------------
-------------------
DFT GRID GENERATION
-------------------

General Integration Accuracy     IntAcc      ... 4.388
Radial Grid Type                 RadialGrid  ... OptM3 with GC (2021)
Angular Grid (max. ang.)         AngularGrid ... 4 (Lebedev-302)
Angular grid pruning method      GridPruning ... 4 (adaptive)
Weight generation scheme         WeightScheme... Becke
Basis function cutoff            BFCut       ... 1.0000e-11
Integration weight cutoff        WCut        ... 1.0000e-14
Angular grids for H and He will be reduced by one unit
Partially contracted basis set               ... off
Rotationally invariant grid construction     ... off

Total number of grid points                  ...   302386
Total number of batches                      ...     4757
Average number of points per batch           ...       63
Average number of grid points per atom       ...     4513
Time for grid setup =    2.114 sec

--------------------
COSX GRID GENERATION
--------------------

GRIDX 1
-------
General Integration Accuracy     IntAcc      ... 3.816
Radial Grid Type                 RadialGrid  ... OptM3 with GC (2021)
Angular Grid (max. ang.)         AngularGrid ... 1 (Lebedev-50)
Angular grid pruning method      GridPruning ... 4 (adaptive)
Weight generation scheme         WeightScheme... Becke
Basis function cutoff            BFCut       ... 1.0000e-11
Integration weight cutoff        WCut        ... 1.0000e-14
Angular grids for H and He will be reduced by one unit
Partially contracted basis set               ... on
Rotationally invariant grid construction     ... off

Total number of grid points                  ...    38321
Total number of batches                      ...      630
Average number of points per batch           ...       60
Average number of grid points per atom       ...      572
UseSFitting                                  ... on

GRIDX 2
-------
General Integration Accuracy     IntAcc      ... 4.020
Radial Grid Type                 RadialGrid  ... OptM3 with GC (2021)
Angular Grid (max. ang.)         AngularGrid ... 2 (Lebedev-110)
Angular grid pruning method      GridPruning ... 4 (adaptive)
Weight generation scheme         WeightScheme... Becke
Basis function cutoff            BFCut       ... 1.0000e-11
Integration weight cutoff        WCut        ... 1.0000e-14
Angular grids for H and He will be reduced by one unit
Partially contracted basis set               ... on
Rotationally invariant grid construction     ... off

Total number of grid points                  ...    80900
Total number of batches                      ...     1297
Average number of points per batch           ...       62
Average number of grid points per atom       ...     1207
UseSFitting                                  ... on

GRIDX 3
-------
General Integration Accuracy     IntAcc      ... 4.338
Radial Grid Type                 RadialGrid  ... OptM3 with GC (2021)
Angular Grid (max. ang.)         AngularGrid ... 3 (Lebedev-194)
Angular grid pruning method      GridPruning ... 4 (adaptive)
Weight generation scheme         WeightScheme... Becke
Basis function cutoff            BFCut       ... 1.0000e-11
Integration weight cutoff        WCut        ... 1.0000e-14
Angular grids for H and He will be reduced by one unit
Partially contracted basis set               ... on
Rotationally invariant grid construction     ... off

Total number of grid points                  ...   175672
Total number of batches                      ...     2781
Average number of points per batch           ...       63
Average number of grid points per atom       ...     2622
UseSFitting                                  ... on

Time for X-Grid setup             =    9.530 sec


--------------------
CPCM SOLVATION MODEL
--------------------
CPCM parameters:
  Epsilon                                         ...      26.7260
  Refrac                                          ...       1.2907
  Rsolv                                           ...       1.3000
  Surface type                                    ... GAUSSIAN VDW
  Epsilon function type                           ...         CPCM
Solvent:                                     ... 2,2,2-TRIFLUOROETHANOL
SMD-CDS solvent descriptors:
  Soln                                       ...    1.2907
  Soln25                                     ... Unavailable
  Sola                                       ...    0.5700
  Solb                                       ...    0.2500
  Solg                                       ...   42.0200
  Solc                                       ...    0.0000
  Solh                                       ...    0.5000
Radii:
 Radius for O  used is    2.8724 Bohr (=   1.5200 Ang.)
 Radius for N  used is    3.5716 Bohr (=   1.8900 Ang.)
 Radius for H  used is    2.2677 Bohr (=   1.2000 Ang.)
 Radius for C  used is    3.4960 Bohr (=   1.8500 Ang.)
Calculating surface                               ...        done! (  0.0s)
GEPOL surface points                              ...         3835
GEPOL Volume                                      ...    3153.6824
GEPOL Surface-area                                ...    1706.5484
Calculating surface distance matrix               ...        done! (  0.1s)
Performing Cholesky decomposition & store         ...        done! (  0.7s)
Overall time for CPCM initialization              ...                 0.9s
--------------
SCF ITERATIONS
--------------
ITER       Energy         Delta-E        Max-DP      RMS-DP      [F,P]     Damp
               ***  Starting incremental Fock matrix formation  ***
  0  -1383.5849249107   0.000000000000 0.06971228  0.00058977  0.2726605 0.7000
  1  -1383.9682039869  -0.383279076178 0.04485604  0.00046547  0.1172109 0.7000
                               ***Turning on DIIS***
  2  -1384.1327089922  -0.164505005315 0.10596430  0.00090254  0.0397835 0.0000
  3  -1384.3798937760  -0.247184783777 0.04390152  0.00032738  0.0568060 0.0000
  4  -1384.4356944252  -0.055800649195 0.01445381  0.00013690  0.0116714 0.0000
  5  -1384.4383203583  -0.002625933147 0.00811105  0.00005962  0.0104297 0.0000
                      *** Initiating the SOSCF procedure ***
                           *** Shutting down DIIS ***
                      *** Re-Reading the Fockian *** 
                      *** Removing any level shift *** 
ITER      Energy       Delta-E        Grad      Rot      Max-DP    RMS-DP
  6  -1384.43865360  -0.0003332423  0.000243  0.000243  0.002691  0.000022
               *** Restarting incremental Fock matrix formation ***
  7  -1384.43869732  -0.0000437208  0.000107  0.000362  0.004742  0.000049
  8  -1384.43869708   0.0000002383  0.000149  0.000262  0.000818  0.000009
  9  -1384.43870098  -0.0000038934  0.000022  0.000053  0.000838  0.000008
 10  -1384.43870092   0.0000000600  0.000032  0.000048  0.000105  0.000001
 11  -1384.43870108  -0.0000001608  0.000007  0.000020  0.000251  0.000002
 12  -1384.43870102   0.0000000523  0.000007  0.000011  0.000222  0.000001
                  ***Gradient check signals convergence***
              ***Rediagonalizing the Fockian in SOSCF/NRSCF***

               *****************************************************
               *                     SUCCESS                       *
               *           SCF CONVERGED AFTER  13 CYCLES          *
               *****************************************************

Old exchange energy                            =    -48.107479866 Eh
New exchange energy                            =    -48.107511999 Eh
Exchange energy change after final integration =     -0.000032133 Eh
Total energy after final integration           =  -1384.438733131 Eh
Final COS-X integration done in                =    36.275 sec

SMD CDS free energy correction energy :                 1.84438     Kcal/mol
Total Energy after SMD CDS correction =             -1384.435793931 Eh

----------------
TOTAL SCF ENERGY
----------------

Total Energy       :        -1384.43579393 Eh          -37672.41318 eV

Components:
Nuclear Repulsion  :         3614.95689953 Eh           98367.97817 eV
Electronic Energy  :        -4999.39269346 Eh         -136040.39135 eV
One Electron Energy:        -9074.44904902 Eh         -246928.31222 eV
Two Electron Energy:         4075.05635555 Eh          110887.92087 eV
Max COSX asymmetry :            0.00000227 Eh               0.00006 eV
CPCM Dielectric    :           -0.05283373 Eh              -1.43768 eV
SMD CDS (Gcds)     :            0.00293920 Eh               0.07998 eV

Virial components:
Potential Energy   :        -2762.28124258 Eh          -75165.49395 eV
Kinetic Energy     :         1377.84544865 Eh           37493.08077 eV
Virial Ratio       :            2.00478308


DFT components:
N(Alpha)           :      119.000273113085 electrons
N(Beta)            :      119.000273113085 electrons
N(Total)           :      238.000546226170 electrons
E(X)               :     -143.823900695409 Eh       
E(C)               :       -7.966775331087 Eh       
E(XC)              :     -151.790676026496 Eh       
DFET-embed. en.    :        0.000000000000 Eh       
CPCM Solvation Model Properties:
Surface-charge          :           -0.07922885
Charge-correction       :           -0.00081875 Eh              -0.02228 eV
Free-energy (cav+disp)  :            0.00293920 Eh               0.07998 eV

---------------
SCF CONVERGENCE
---------------

  Last Energy change         ...    2.6522e-08  Tolerance :   1.0000e-08
  Last MAX-Density change    ...    1.6653e-15  Tolerance :   1.0000e-07
  Last RMS-Density change    ...    1.0812e-17  Tolerance :   5.0000e-09
  Last Orbital Gradient      ...    9.2232e-07  Tolerance :   1.0000e-05
  Last Orbital Rotation      ...    2.7047e-06  Tolerance :   1.0000e-05

             **** THE GBW FILE WAS UPDATED (Prod_RR3freq.gbw) ****
             **** DENSITY Prod_RR3freq.scfp WAS UPDATED ****
             **** ENERGY FILE WAS UPDATED (Prod_RR3freq.en.tmp) ****
             **** THE GBW FILE WAS UPDATED (Prod_RR3freq.gbw) ****
             **** DENSITY Prod_RR3freq.scfp WAS UPDATED ****
----------------
ORBITAL ENERGIES
----------------

  NO   OCC          E(Eh)            E(eV) 
   0   2.0000     -19.187602      -522.1212 
   1   2.0000     -19.174826      -521.7735 
   2   2.0000     -14.432691      -392.7335 
   3   2.0000     -14.403882      -391.9495 
   4   2.0000     -10.336538      -281.2715 
   5   2.0000     -10.327748      -281.0323 
   6   2.0000     -10.278946      -279.7043 
   7   2.0000     -10.271243      -279.4947 
   8   2.0000     -10.268679      -279.4250 
   9   2.0000     -10.244837      -278.7762 
  10   2.0000     -10.243208      -278.7319 
  11   2.0000     -10.242426      -278.7106 
  12   2.0000     -10.239430      -278.6291 
  13   2.0000     -10.232895      -278.4512 
  14   2.0000     -10.232220      -278.4329 
  15   2.0000     -10.229984      -278.3720 
  16   2.0000     -10.228205      -278.3236 
  17   2.0000     -10.228081      -278.3202 
  18   2.0000     -10.227675      -278.3092 
  19   2.0000     -10.226616      -278.2804 
  20   2.0000     -10.226301      -278.2718 
  21   2.0000     -10.225942      -278.2620 
  22   2.0000     -10.225921      -278.2614 
  23   2.0000     -10.225536      -278.2510 
  24   2.0000     -10.224820      -278.2315 
  25   2.0000     -10.224142      -278.2130 
  26   2.0000     -10.222507      -278.1686 
  27   2.0000     -10.204458      -277.6774 
  28   2.0000     -10.199312      -277.5374 
  29   2.0000     -10.199235      -277.5353 
  30   2.0000     -10.199153      -277.5331 
  31   2.0000     -10.198564      -277.5170 
  32   2.0000     -10.192576      -277.3541 
  33   2.0000      -1.091452       -29.6999 
  34   2.0000      -1.070480       -29.1293 
  35   2.0000      -0.986439       -26.8424 
  36   2.0000      -0.959698       -26.1147 
  37   2.0000      -0.895864       -24.3777 
  38   2.0000      -0.891694       -24.2642 
  39   2.0000      -0.887330       -24.1455 
  40   2.0000      -0.842111       -22.9150 
  41   2.0000      -0.832147       -22.6439 
  42   2.0000      -0.805692       -21.9240 
  43   2.0000      -0.787545       -21.4302 
  44   2.0000      -0.776499       -21.1296 
  45   2.0000      -0.773503       -21.0481 
  46   2.0000      -0.772709       -21.0265 
  47   2.0000      -0.763523       -20.7765 
  48   2.0000      -0.726937       -19.7810 
  49   2.0000      -0.709180       -19.2978 
  50   2.0000      -0.704581       -19.1726 
  51   2.0000      -0.699554       -19.0358 
  52   2.0000      -0.696918       -18.9641 
  53   2.0000      -0.667423       -18.1615 
  54   2.0000      -0.645635       -17.5686 
  55   2.0000      -0.635040       -17.2803 
  56   2.0000      -0.633964       -17.2510 
  57   2.0000      -0.628907       -17.1134 
  58   2.0000      -0.627339       -17.0708 
  59   2.0000      -0.606781       -16.5113 
  60   2.0000      -0.588367       -16.0103 
  61   2.0000      -0.575092       -15.6490 
  62   2.0000      -0.567072       -15.4308 
  63   2.0000      -0.549985       -14.9659 
  64   2.0000      -0.535936       -14.5836 
  65   2.0000      -0.533335       -14.5128 
  66   2.0000      -0.515972       -14.0403 
  67   2.0000      -0.506954       -13.7949 
  68   2.0000      -0.498170       -13.5559 
  69   2.0000      -0.488877       -13.3030 
  70   2.0000      -0.486377       -13.2350 
  71   2.0000      -0.477419       -12.9912 
  72   2.0000      -0.474321       -12.9069 
  73   2.0000      -0.470741       -12.8095 
  74   2.0000      -0.465513       -12.6673 
  75   2.0000      -0.460817       -12.5395 
  76   2.0000      -0.457913       -12.4605 
  77   2.0000      -0.452574       -12.3152 
  78   2.0000      -0.448439       -12.2026 
  79   2.0000      -0.443156       -12.0589 
  80   2.0000      -0.440969       -11.9994 
  81   2.0000      -0.438097       -11.9212 
  82   2.0000      -0.435260       -11.8440 
  83   2.0000      -0.433013       -11.7829 
  84   2.0000      -0.429722       -11.6933 
  85   2.0000      -0.427394       -11.6300 
  86   2.0000      -0.423312       -11.5189 
  87   2.0000      -0.408825       -11.1247 
  88   2.0000      -0.406005       -11.0480 
  89   2.0000      -0.393141       -10.6979 
  90   2.0000      -0.392463       -10.6795 
  91   2.0000      -0.389454       -10.5976 
  92   2.0000      -0.389296       -10.5933 
  93   2.0000      -0.381065       -10.3693 
  94   2.0000      -0.379525       -10.3274 
  95   2.0000      -0.377752       -10.2792 
  96   2.0000      -0.376987       -10.2583 
  97   2.0000      -0.370532       -10.0827 
  98   2.0000      -0.369417       -10.0523 
  99   2.0000      -0.366176        -9.9641 
 100   2.0000      -0.365321        -9.9409 
 101   2.0000      -0.356972        -9.7137 
 102   2.0000      -0.354719        -9.6524 
 103   2.0000      -0.352463        -9.5910 
 104   2.0000      -0.347511        -9.4563 
 105   2.0000      -0.343164        -9.3380 
 106   2.0000      -0.337231        -9.1765 
 107   2.0000      -0.334063        -9.0903 
 108   2.0000      -0.325103        -8.8465 
 109   2.0000      -0.302828        -8.2404 
 110   2.0000      -0.293665        -7.9910 
 111   2.0000      -0.287290        -7.8176 
 112   2.0000      -0.279405        -7.6030 
 113   2.0000      -0.275836        -7.5059 
 114   2.0000      -0.271169        -7.3789 
 115   2.0000      -0.269357        -7.3296 
 116   2.0000      -0.260795        -7.0966 
 117   2.0000      -0.256241        -6.9727 
 118   2.0000      -0.248732        -6.7683 
 119   0.0000      -0.039751        -1.0817 
 120   0.0000      -0.024261        -0.6602 
 121   0.0000      -0.019079        -0.5192 
 122   0.0000      -0.012265        -0.3338 
 123   0.0000      -0.007920        -0.2155 
 124   0.0000       0.001687         0.0459 
 125   0.0000       0.028139         0.7657 
 126   0.0000       0.034774         0.9463 
 127   0.0000       0.045846         1.2475 
 128   0.0000       0.056794         1.5454 
 129   0.0000       0.066876         1.8198 
 130   0.0000       0.068899         1.8748 
 131   0.0000       0.074801         2.0354 
 132   0.0000       0.083422         2.2700 
 133   0.0000       0.087258         2.3744 
 134   0.0000       0.091855         2.4995 
 135   0.0000       0.096688         2.6310 
 136   0.0000       0.098705         2.6859 
 137   0.0000       0.101294         2.7564 
 138   0.0000       0.103514         2.8167 
 139   0.0000       0.105669         2.8754 
 140   0.0000       0.109455         2.9784 
 141   0.0000       0.111862         3.0439 
 142   0.0000       0.113609         3.0915 
 143   0.0000       0.117962         3.2099 
 144   0.0000       0.119568         3.2536 
 145   0.0000       0.122433         3.3316 
 146   0.0000       0.126110         3.4316 
 147   0.0000       0.128185         3.4881 
 148   0.0000       0.128890         3.5073 
 149   0.0000       0.133791         3.6406 
 150   0.0000       0.135577         3.6892 
 151   0.0000       0.138238         3.7616 
 152   0.0000       0.144021         3.9190 
 153   0.0000       0.147040         4.0012 
 154   0.0000       0.150687         4.1004 
 155   0.0000       0.151234         4.1153 
 156   0.0000       0.153366         4.1733 
 157   0.0000       0.158009         4.2996 
 158   0.0000       0.160491         4.3672 
 159   0.0000       0.161300         4.3892 
 160   0.0000       0.169731         4.6186 
 161   0.0000       0.171916         4.6781 
 162   0.0000       0.173292         4.7155 
 163   0.0000       0.176122         4.7925 
 164   0.0000       0.177454         4.8288 
 165   0.0000       0.179538         4.8855 
 166   0.0000       0.182680         4.9710 
 167   0.0000       0.186329         5.0703 
 168   0.0000       0.187767         5.1094 
 169   0.0000       0.191645         5.2149 
 170   0.0000       0.193135         5.2555 
 171   0.0000       0.195168         5.3108 
 172   0.0000       0.197011         5.3610 
 173   0.0000       0.198706         5.4071 
 174   0.0000       0.201518         5.4836 
 175   0.0000       0.206154         5.6097 
 176   0.0000       0.207981         5.6595 
 177   0.0000       0.212582         5.7846 
 178   0.0000       0.216535         5.8922 
 179   0.0000       0.222544         6.0557 
 180   0.0000       0.223978         6.0947 
 181   0.0000       0.226655         6.1676 
 182   0.0000       0.236372         6.4320 
 183   0.0000       0.237908         6.4738 
 184   0.0000       0.238476         6.4893 
 185   0.0000       0.240016         6.5312 
 186   0.0000       0.244876         6.6634 
 187   0.0000       0.245742         6.6870 
 188   0.0000       0.250021         6.8034 
 189   0.0000       0.250883         6.8269 
 190   0.0000       0.255764         6.9597 
 191   0.0000       0.256972         6.9926 
 192   0.0000       0.262186         7.1344 
 193   0.0000       0.264933         7.2092 
 194   0.0000       0.272802         7.4233 
 195   0.0000       0.274943         7.4816 
 196   0.0000       0.276858         7.5337 
 197   0.0000       0.284193         7.7333 
 198   0.0000       0.285412         7.7665 
 199   0.0000       0.288739         7.8570 
 200   0.0000       0.290281         7.8989 
 201   0.0000       0.293657         7.9908 
 202   0.0000       0.295173         8.0321 
 203   0.0000       0.297746         8.1021 
 204   0.0000       0.302094         8.2204 
 205   0.0000       0.304492         8.2856 
 206   0.0000       0.307053         8.3553 
 207   0.0000       0.310691         8.4543 
 208   0.0000       0.312146         8.4939 
 209   0.0000       0.317445         8.6381 
 210   0.0000       0.320925         8.7328 
 211   0.0000       0.327306         8.9064 
 212   0.0000       0.328272         8.9327 
 213   0.0000       0.334006         9.0888 
 214   0.0000       0.336503         9.1567 
 215   0.0000       0.338377         9.2077 
 216   0.0000       0.340003         9.2520 
 217   0.0000       0.341917         9.3040 
 218   0.0000       0.345110         9.3909 
 219   0.0000       0.349481         9.5099 
 220   0.0000       0.352632         9.5956 
 221   0.0000       0.354639         9.6502 
 222   0.0000       0.359586         9.7848 
 223   0.0000       0.361636         9.8406 
 224   0.0000       0.364857         9.9283 
 225   0.0000       0.367311         9.9950 
 226   0.0000       0.369331        10.0500 
 227   0.0000       0.371232        10.1017 
 228   0.0000       0.378300        10.2941 
 229   0.0000       0.378754        10.3064 
 230   0.0000       0.382850        10.4179 
 231   0.0000       0.384313        10.4577 
 232   0.0000       0.388432        10.5698 
 233   0.0000       0.391587        10.6556 
 234   0.0000       0.393249        10.7009 
 235   0.0000       0.396852        10.7989 
 236   0.0000       0.397948        10.8287 
 237   0.0000       0.405338        11.0298 
 238   0.0000       0.406799        11.0696 
 239   0.0000       0.408924        11.1274 
 240   0.0000       0.412676        11.2295 
 241   0.0000       0.415577        11.3084 
 242   0.0000       0.418485        11.3876 
 243   0.0000       0.421451        11.4683 
 244   0.0000       0.423164        11.5149 
 245   0.0000       0.426003        11.5921 
 246   0.0000       0.431761        11.7488 
 247   0.0000       0.432130        11.7589 
 248   0.0000       0.436733        11.8841 
 249   0.0000       0.438791        11.9401 
 250   0.0000       0.441986        12.0270 
 251   0.0000       0.442753        12.0479 
 252   0.0000       0.446460        12.1488 
 253   0.0000       0.450100        12.2478 
 254   0.0000       0.451166        12.2768 
 255   0.0000       0.453126        12.3302 
 256   0.0000       0.455004        12.3813 
 257   0.0000       0.456498        12.4220 
 258   0.0000       0.460753        12.5377 
 259   0.0000       0.463543        12.6136 
 260   0.0000       0.464448        12.6383 
 261   0.0000       0.466106        12.6834 
 262   0.0000       0.468139        12.7387 
 263   0.0000       0.470743        12.8096 
 264   0.0000       0.474932        12.9236 
 265   0.0000       0.477132        12.9834 
 266   0.0000       0.478556        13.0222 
 267   0.0000       0.481393        13.0994 
 268   0.0000       0.482253        13.1228 
 269   0.0000       0.484724        13.1900 
 270   0.0000       0.485874        13.2213 
 271   0.0000       0.488042        13.2803 
 272   0.0000       0.489569        13.3219 
 273   0.0000       0.493541        13.4299 
 274   0.0000       0.494683        13.4610 
 275   0.0000       0.497872        13.5478 
 276   0.0000       0.500168        13.6103 
 277   0.0000       0.501849        13.6560 
 278   0.0000       0.506775        13.7900 
 279   0.0000       0.507654        13.8140 
 280   0.0000       0.512292        13.9402 
 281   0.0000       0.513040        13.9605 
 282   0.0000       0.514239        13.9931 
 283   0.0000       0.518539        14.1102 
 284   0.0000       0.521218        14.1831 
 285   0.0000       0.522958        14.2304 
 286   0.0000       0.523692        14.2504 
 287   0.0000       0.529748        14.4152 
 288   0.0000       0.532645        14.4940 
 289   0.0000       0.534693        14.5497 
 290   0.0000       0.536998        14.6125 
 291   0.0000       0.544125        14.8064 
 292   0.0000       0.546161        14.8618 
 293   0.0000       0.548622        14.9288 
 294   0.0000       0.553963        15.0741 
 295   0.0000       0.556234        15.1359 
 296   0.0000       0.558296        15.1920 
 297   0.0000       0.561496        15.2791 
 298   0.0000       0.566228        15.4078 
 299   0.0000       0.571486        15.5509 
 300   0.0000       0.579313        15.7639 
 301   0.0000       0.583959        15.8903 
 302   0.0000       0.586952        15.9718 
 303   0.0000       0.588664        16.0184 
 304   0.0000       0.592789        16.1306 
 305   0.0000       0.599457        16.3120 
 306   0.0000       0.606544        16.5049 
 307   0.0000       0.609007        16.5719 
 308   0.0000       0.612850        16.6765 
 309   0.0000       0.615632        16.7522 
 310   0.0000       0.620858        16.8944 
 311   0.0000       0.628906        17.1134 
 312   0.0000       0.631188        17.1755 
 313   0.0000       0.639409        17.3992 
 314   0.0000       0.643423        17.5084 
 315   0.0000       0.644676        17.5425 
 316   0.0000       0.648313        17.6415 
 317   0.0000       0.657529        17.8923 
 318   0.0000       0.658777        17.9262 
 319   0.0000       0.660551        17.9745 
 320   0.0000       0.669028        18.2052 
 321   0.0000       0.673734        18.3332 
 322   0.0000       0.677245        18.4288 
 323   0.0000       0.685845        18.6628 
 324   0.0000       0.686607        18.6835 
 325   0.0000       0.692013        18.8306 
 326   0.0000       0.693379        18.8678 
 327   0.0000       0.695733        18.9319 
 328   0.0000       0.700869        19.0716 
 329   0.0000       0.706476        19.2242 
 330   0.0000       0.708051        19.2670 
 331   0.0000       0.712012        19.3748 
 332   0.0000       0.715154        19.4603 
 333   0.0000       0.718057        19.5393 
 334   0.0000       0.723042        19.6750 
 335   0.0000       0.725010        19.7285 
 336   0.0000       0.726369        19.7655 
 337   0.0000       0.729804        19.8590 
 338   0.0000       0.732441        19.9307 
 339   0.0000       0.740310        20.1449 
 340   0.0000       0.742845        20.2138 
 341   0.0000       0.747266        20.3341 
 342   0.0000       0.750651        20.4263 
 343   0.0000       0.753301        20.4984 
 344   0.0000       0.758236        20.6326 
 345   0.0000       0.759327        20.6623 
 346   0.0000       0.765449        20.8289 
 347   0.0000       0.769255        20.9325 
 348   0.0000       0.777671        21.1615 
 349   0.0000       0.779090        21.2001 
 350   0.0000       0.790029        21.4978 
 351   0.0000       0.792468        21.5641 
 352   0.0000       0.794365        21.6158 
 353   0.0000       0.801321        21.8051 
 354   0.0000       0.803415        21.8620 
 355   0.0000       0.805572        21.9207 
 356   0.0000       0.812511        22.1095 
 357   0.0000       0.816034        22.2054 
 358   0.0000       0.820244        22.3200 
 359   0.0000       0.826924        22.5018 
 360   0.0000       0.828670        22.5493 
 361   0.0000       0.833898        22.6915 
 362   0.0000       0.840068        22.8594 
 363   0.0000       0.845637        23.0109 
 364   0.0000       0.848954        23.1012 
 365   0.0000       0.850384        23.1401 
 366   0.0000       0.851603        23.1733 
 367   0.0000       0.853811        23.2334 
 368   0.0000       0.860150        23.4059 
 369   0.0000       0.871640        23.7185 
 370   0.0000       0.875779        23.8311 
 371   0.0000       0.877603        23.8808 
 372   0.0000       0.881083        23.9755 
 373   0.0000       0.883936        24.0531 
 374   0.0000       0.889808        24.2129 
 375   0.0000       0.895775        24.3753 
 376   0.0000       0.897523        24.4228 
 377   0.0000       0.902679        24.5631 
 378   0.0000       0.904659        24.6170 
 379   0.0000       0.910335        24.7715 
 380   0.0000       0.914595        24.8874 
 381   0.0000       0.922298        25.0970 
 382   0.0000       0.923952        25.1420 
 383   0.0000       0.928293        25.2601 
 384   0.0000       0.932296        25.3691 
 385   0.0000       0.935611        25.4593 
 386   0.0000       0.941581        25.6217 
 387   0.0000       0.946601        25.7583 
 388   0.0000       0.952910        25.9300 
 389   0.0000       0.954937        25.9852 
 390   0.0000       0.959018        26.0962 
 391   0.0000       0.963346        26.2140 
 392   0.0000       0.964838        26.2546 
 393   0.0000       0.977067        26.5873 
 394   0.0000       0.982151        26.7257 
 395   0.0000       0.988105        26.8877 
 396   0.0000       0.992026        26.9944 
 397   0.0000       0.994880        27.0721 
 398   0.0000       1.001613        27.2553 
 399   0.0000       1.004047        27.3215 
 400   0.0000       1.013143        27.5690 
 401   0.0000       1.020401        27.7665 
 402   0.0000       1.023508        27.8511 
 403   0.0000       1.024029        27.8653 
 404   0.0000       1.032336        28.0913 
 405   0.0000       1.036684        28.2096 
 406   0.0000       1.037831        28.2408 
 407   0.0000       1.044971        28.4351 
 408   0.0000       1.051089        28.6016 
 409   0.0000       1.058228        28.7958 
 410   0.0000       1.060210        28.8498 
 411   0.0000       1.066149        29.0114 
 412   0.0000       1.075462        29.2648 
 413   0.0000       1.079192        29.3663 
 414   0.0000       1.083181        29.4749 
 415   0.0000       1.086687        29.5703 
 416   0.0000       1.091380        29.6980 
 417   0.0000       1.100328        29.9415 
 418   0.0000       1.104140        30.0452 
 419   0.0000       1.108009        30.1505 
 420   0.0000       1.111544        30.2467 
 421   0.0000       1.118392        30.4330 
 422   0.0000       1.121073        30.5059 
 423   0.0000       1.128055        30.6959 
 424   0.0000       1.131868        30.7997 
 425   0.0000       1.135360        30.8947 
 426   0.0000       1.136801        30.9339 
 427   0.0000       1.142799        31.0971 
 428   0.0000       1.151776        31.3414 
 429   0.0000       1.154266        31.4092 
 430   0.0000       1.158926        31.5360 
 431   0.0000       1.164752        31.6945 
 432   0.0000       1.168090        31.7853 
 433   0.0000       1.177260        32.0349 
 434   0.0000       1.178800        32.0768 
 435   0.0000       1.183482        32.2042 
 436   0.0000       1.185268        32.2528 
 437   0.0000       1.188895        32.3515 
 438   0.0000       1.192199        32.4414 
 439   0.0000       1.195581        32.5334 
 440   0.0000       1.204325        32.7713 
 441   0.0000       1.209244        32.9052 
 442   0.0000       1.209923        32.9237 
 443   0.0000       1.216570        33.1045 
 444   0.0000       1.218378        33.1537 
 445   0.0000       1.222252        33.2592 
 446   0.0000       1.228354        33.4252 
 447   0.0000       1.231848        33.5203 
 448   0.0000       1.235194        33.6113 
 449   0.0000       1.239192        33.7201 
 450   0.0000       1.246447        33.9176 
 451   0.0000       1.252077        34.0707 
 452   0.0000       1.256371        34.1876 
 453   0.0000       1.259649        34.2768 
 454   0.0000       1.264952        34.4211 
 455   0.0000       1.269875        34.5550 
 456   0.0000       1.277179        34.7538 
 457   0.0000       1.279257        34.8103 
 458   0.0000       1.284341        34.9487 
 459   0.0000       1.287348        35.0305 
 460   0.0000       1.293833        35.2070 
 461   0.0000       1.294527        35.2259 
 462   0.0000       1.299523        35.3618 
 463   0.0000       1.305462        35.5234 
 464   0.0000       1.307265        35.5725 
 465   0.0000       1.313678        35.7470 
 466   0.0000       1.319095        35.8944 
 467   0.0000       1.327423        36.1210 
 468   0.0000       1.330872        36.2149 
 469   0.0000       1.336611        36.3710 
 470   0.0000       1.345353        36.6089 
 471   0.0000       1.349429        36.7198 
 472   0.0000       1.355916        36.8963 
 473   0.0000       1.359415        36.9915 
 474   0.0000       1.365230        37.1498 
 475   0.0000       1.368966        37.2515 
 476   0.0000       1.374003        37.3885 
 477   0.0000       1.388411        37.7806 
 478   0.0000       1.394888        37.9568 
 479   0.0000       1.398537        38.0561 
 480   0.0000       1.401011        38.1234 
 481   0.0000       1.408581        38.3294 
 482   0.0000       1.415059        38.5057 
 483   0.0000       1.425450        38.7885 
 484   0.0000       1.431087        38.9419 
 485   0.0000       1.435939        39.0739 
 486   0.0000       1.438194        39.1353 
 487   0.0000       1.453362        39.5480 
 488   0.0000       1.455080        39.5947 
 489   0.0000       1.457291        39.6549 
 490   0.0000       1.464643        39.8550 
 491   0.0000       1.466419        39.9033 
 492   0.0000       1.473099        40.0851 
 493   0.0000       1.476754        40.1845 
 494   0.0000       1.480301        40.2810 
 495   0.0000       1.488611        40.5072 
 496   0.0000       1.494154        40.6580 
 497   0.0000       1.496222        40.7143 
 498   0.0000       1.503047        40.9000 
 499   0.0000       1.505520        40.9673 
 500   0.0000       1.515185        41.2303 
 501   0.0000       1.524270        41.4775 
 502   0.0000       1.529130        41.6097 
 503   0.0000       1.535928        41.7947 
 504   0.0000       1.538031        41.8519 
 505   0.0000       1.540216        41.9114 
 506   0.0000       1.546697        42.0878 
 507   0.0000       1.548422        42.1347 
 508   0.0000       1.550436        42.1895 
 509   0.0000       1.557712        42.3875 
 510   0.0000       1.562400        42.5151 
 511   0.0000       1.568436        42.6793 
 512   0.0000       1.574993        42.8578 
 513   0.0000       1.576078        42.8873 
 514   0.0000       1.581841        43.0441 
 515   0.0000       1.588010        43.2119 
 516   0.0000       1.590306        43.2744 
 517   0.0000       1.592230        43.3268 
 518   0.0000       1.596986        43.4562 
 519   0.0000       1.602984        43.6194 
 520   0.0000       1.607697        43.7477 
 521   0.0000       1.615126        43.9498 
 522   0.0000       1.616806        43.9955 
 523   0.0000       1.620424        44.0940 
 524   0.0000       1.626160        44.2501 
 525   0.0000       1.632010        44.4093 
 526   0.0000       1.633259        44.4432 
 527   0.0000       1.636440        44.5298 
 528   0.0000       1.637288        44.5529 
 529   0.0000       1.638645        44.5898 
 530   0.0000       1.642048        44.6824 
 531   0.0000       1.646583        44.8058 
 532   0.0000       1.649920        44.8966 
 533   0.0000       1.650646        44.9164 
 534   0.0000       1.655745        45.0551 
 535   0.0000       1.656664        45.0801 
 536   0.0000       1.660316        45.1795 
 537   0.0000       1.663249        45.2593 
 538   0.0000       1.669887        45.4399 
 539   0.0000       1.675018        45.5796 
 540   0.0000       1.680243        45.7217 
 541   0.0000       1.682980        45.7962 
 542   0.0000       1.685296        45.8592 
 543   0.0000       1.688979        45.9595 
 544   0.0000       1.690438        45.9992 
 545   0.0000       1.696882        46.1745 
 546   0.0000       1.703280        46.3486 
 547   0.0000       1.707250        46.4566 
 548   0.0000       1.707690        46.4686 
 549   0.0000       1.714677        46.6587 
 550   0.0000       1.715886        46.6916 
 551   0.0000       1.721714        46.8502 
 552   0.0000       1.723381        46.8956 
 553   0.0000       1.729870        47.0722 
 554   0.0000       1.733307        47.1657 
 555   0.0000       1.738117        47.2966 
 556   0.0000       1.739488        47.3339 
 557   0.0000       1.743214        47.4353 
 558   0.0000       1.748126        47.5689 
 559   0.0000       1.753438        47.7135 
 560   0.0000       1.757548        47.8253 
 561   0.0000       1.763481        47.9867 
 562   0.0000       1.766417        48.0666 
 563   0.0000       1.772337        48.2277 
 564   0.0000       1.779514        48.4230 
 565   0.0000       1.785688        48.5910 
 566   0.0000       1.790236        48.7148 
 567   0.0000       1.793817        48.8122 
 568   0.0000       1.800659        48.9984 
 569   0.0000       1.809733        49.2453 
 570   0.0000       1.812501        49.3207 
 571   0.0000       1.818153        49.4745 
 572   0.0000       1.822873        49.6029 
 573   0.0000       1.836033        49.9610 
 574   0.0000       1.838920        50.0395 
 575   0.0000       1.848873        50.3104 
 576   0.0000       1.858229        50.5650 
 577   0.0000       1.862148        50.6716 
 578   0.0000       1.864407        50.7331 
 579   0.0000       1.873399        50.9778 
 580   0.0000       1.875225        51.0275 
 581   0.0000       1.879617        51.1470 
 582   0.0000       1.883107        51.2419 
 583   0.0000       1.888095        51.3777 
 584   0.0000       1.891066        51.4585 
 585   0.0000       1.898738        51.6673 
 586   0.0000       1.905311        51.8461 
 587   0.0000       1.915543        52.1246 
 588   0.0000       1.923290        52.3354 
 589   0.0000       1.927144        52.4403 
 590   0.0000       1.935523        52.6682 
 591   0.0000       1.938513        52.7496 
 592   0.0000       1.943261        52.8788 
 593   0.0000       1.945581        52.9420 
 594   0.0000       1.952308        53.1250 
 595   0.0000       1.963483        53.4291 
 596   0.0000       1.967943        53.5505 
 597   0.0000       1.971688        53.6524 
 598   0.0000       1.977209        53.8026 
 599   0.0000       1.983253        53.9671 
 600   0.0000       1.985870        54.0383 
 601   0.0000       1.994315        54.2681 
 602   0.0000       2.001623        54.4669 
 603   0.0000       2.003915        54.5293 
 604   0.0000       2.012222        54.7553 
 605   0.0000       2.017481        54.8985 
 606   0.0000       2.026568        55.1457 
 607   0.0000       2.034732        55.3679 
 608   0.0000       2.039032        55.4849 
 609   0.0000       2.040541        55.5259 
 610   0.0000       2.043019        55.5934 
 611   0.0000       2.053758        55.8856 
 612   0.0000       2.060422        56.0669 
 613   0.0000       2.064041        56.1654 
 614   0.0000       2.070980        56.3542 
 615   0.0000       2.073959        56.4353 
 616   0.0000       2.083813        56.7034 
 617   0.0000       2.086287        56.7708 
 618   0.0000       2.088936        56.8428 
 619   0.0000       2.100487        57.1572 
 620   0.0000       2.107079        57.3365 
 621   0.0000       2.110893        57.4403 
 622   0.0000       2.119644        57.6784 
 623   0.0000       2.121130        57.7189 
 624   0.0000       2.131477        58.0004 
 625   0.0000       2.136695        58.1424 
 626   0.0000       2.144213        58.3470 
 627   0.0000       2.145819        58.3907 
 628   0.0000       2.151055        58.5332 
 629   0.0000       2.154153        58.6175 
 630   0.0000       2.157485        58.7081 
 631   0.0000       2.169498        59.0350 
 632   0.0000       2.174176        59.1623 
 633   0.0000       2.181346        59.3575 
 634   0.0000       2.185551        59.4719 
 635   0.0000       2.191676        59.6385 
 636   0.0000       2.197986        59.8102 
 637   0.0000       2.199666        59.8559 
 638   0.0000       2.206961        60.0545 
 639   0.0000       2.210384        60.1476 
 640   0.0000       2.215644        60.2907 
 641   0.0000       2.224334        60.5272 
 642   0.0000       2.225653        60.5631 
 643   0.0000       2.239873        60.9500 
 644   0.0000       2.243987        61.0620 
 645   0.0000       2.250253        61.2325 
 646   0.0000       2.251940        61.2784 
 647   0.0000       2.256675        61.4073 
 648   0.0000       2.259141        61.4743 
 649   0.0000       2.262982        61.5789 
 650   0.0000       2.271659        61.8150 
 651   0.0000       2.275109        61.9089 
 652   0.0000       2.285021        62.1786 
 653   0.0000       2.289121        62.2901 
 654   0.0000       2.294864        62.4464 
 655   0.0000       2.302313        62.6491 
 656   0.0000       2.309726        62.8508 
 657   0.0000       2.314493        62.9806 
 658   0.0000       2.315307        63.0027 
 659   0.0000       2.319436        63.1151 
 660   0.0000       2.324307        63.2476 
 661   0.0000       2.331296        63.4378 
 662   0.0000       2.337506        63.6068 
 663   0.0000       2.341095        63.7044 
 664   0.0000       2.343839        63.7791 
 665   0.0000       2.351075        63.9760 
 666   0.0000       2.357629        64.1543 
 667   0.0000       2.359877        64.2155 
 668   0.0000       2.364136        64.3314 
 669   0.0000       2.375333        64.6361 
 670   0.0000       2.379898        64.7603 
 671   0.0000       2.383848        64.8678 
 672   0.0000       2.388293        64.9887 
 673   0.0000       2.392765        65.1105 
 674   0.0000       2.397418        65.2371 
 675   0.0000       2.408486        65.5382 
 676   0.0000       2.411384        65.6171 
 677   0.0000       2.417541        65.7846 
 678   0.0000       2.425595        66.0038 
 679   0.0000       2.431075        66.1529 
 680   0.0000       2.432690        66.1969 
 681   0.0000       2.438025        66.3420 
 682   0.0000       2.440091        66.3983 
 683   0.0000       2.449040        66.6418 
 684   0.0000       2.455013        66.8043 
 685   0.0000       2.458690        66.9044 
 686   0.0000       2.464666        67.0670 
 687   0.0000       2.471899        67.2638 
 688   0.0000       2.476316        67.3840 
 689   0.0000       2.479201        67.4625 
 690   0.0000       2.495236        67.8988 
 691   0.0000       2.499988        68.0281 
 692   0.0000       2.503307        68.1184 
 693   0.0000       2.508522        68.2603 
 694   0.0000       2.512928        68.3803 
 695   0.0000       2.517801        68.5128 
 696   0.0000       2.528290        68.7983 
 697   0.0000       2.531809        68.8940 
 698   0.0000       2.534579        68.9694 
 699   0.0000       2.539567        69.1051 
 700   0.0000       2.547780        69.3286 
 701   0.0000       2.550259        69.3961 
 702   0.0000       2.551816        69.4384 
 703   0.0000       2.554491        69.5112 
 704   0.0000       2.554626        69.5149 
 705   0.0000       2.559798        69.6556 
 706   0.0000       2.568902        69.9034 
 707   0.0000       2.573573        70.0305 
 708   0.0000       2.574628        70.0592 
 709   0.0000       2.577988        70.1506 
 710   0.0000       2.586704        70.3878 
 711   0.0000       2.587999        70.4230 
 712   0.0000       2.598717        70.7147 
 713   0.0000       2.601622        70.7937 
 714   0.0000       2.610631        71.0389 
 715   0.0000       2.614983        71.1573 
 716   0.0000       2.615880        71.1817 
 717   0.0000       2.626842        71.4800 
 718   0.0000       2.628199        71.5169 
 719   0.0000       2.632769        71.6413 
 720   0.0000       2.634944        71.7005 
 721   0.0000       2.638132        71.7872 
 722   0.0000       2.639991        71.8378 
 723   0.0000       2.645391        71.9848 
 724   0.0000       2.645754        71.9946 
 725   0.0000       2.655499        72.2598 
 726   0.0000       2.658800        72.3496 
 727   0.0000       2.662922        72.4618 
 728   0.0000       2.665767        72.5392 
 729   0.0000       2.671457        72.6940 
 730   0.0000       2.675538        72.8051 
 731   0.0000       2.676833        72.8403 
 732   0.0000       2.680341        72.9358 
 733   0.0000       2.684376        73.0456 
 734   0.0000       2.691062        73.2275 
 735   0.0000       2.694322        73.3162 
 736   0.0000       2.696527        73.3762 
 737   0.0000       2.702416        73.5365 
 738   0.0000       2.704287        73.5874 
 739   0.0000       2.706350        73.6435 
 740   0.0000       2.713858        73.8478 
 741   0.0000       2.716385        73.9166 
 742   0.0000       2.716872        73.9299 
 743   0.0000       2.723541        74.1113 
 744   0.0000       2.727858        74.2288 
 745   0.0000       2.730032        74.2880 
 746   0.0000       2.733911        74.3935 
 747   0.0000       2.734330        74.4049 
 748   0.0000       2.740370        74.5693 
 749   0.0000       2.743081        74.6430 
 750   0.0000       2.747954        74.7756 
 751   0.0000       2.752794        74.9073 
 752   0.0000       2.754468        74.9529 
 753   0.0000       2.755949        74.9932 
 754   0.0000       2.765212        75.2452 
 755   0.0000       2.769050        75.3497 
 756   0.0000       2.770268        75.3828 
 757   0.0000       2.775210        75.5173 
 758   0.0000       2.781463        75.6875 
 759   0.0000       2.782587        75.7180 
 760   0.0000       2.791603        75.9634 
 761   0.0000       2.793646        76.0190 
 762   0.0000       2.800070        76.1938 
 763   0.0000       2.802946        76.2720 
 764   0.0000       2.806988        76.3820 
 765   0.0000       2.809436        76.4486 
 766   0.0000       2.813640        76.5630 
 767   0.0000       2.821093        76.7658 
 768   0.0000       2.824043        76.8461 
 769   0.0000       2.829461        76.9936 
 770   0.0000       2.831633        77.0526 
 771   0.0000       2.837703        77.2178 
 772   0.0000       2.840551        77.2953 
 773   0.0000       2.846651        77.4613 
 774   0.0000       2.847780        77.4920 
 775   0.0000       2.849310        77.5337 
 776   0.0000       2.855289        77.6964 
 777   0.0000       2.861254        77.8587 
 778   0.0000       2.866406        77.9989 
 779   0.0000       2.872613        78.1678 
 780   0.0000       2.877614        78.3039 
 781   0.0000       2.878263        78.3215 
 782   0.0000       2.883933        78.4758 
 783   0.0000       2.886421        78.5435 
 784   0.0000       2.895955        78.8029 
 785   0.0000       2.896541        78.8189 
 786   0.0000       2.899248        78.8925 
 787   0.0000       2.902842        78.9903 
 788   0.0000       2.904917        79.0468 
 789   0.0000       2.910452        79.1974 
 790   0.0000       2.915274        79.3287 
 791   0.0000       2.918620        79.4197 
 792   0.0000       2.923655        79.5567 
 793   0.0000       2.926188        79.6256 
 794   0.0000       2.930894        79.7537 
 795   0.0000       2.937478        79.9328 
 796   0.0000       2.941141        80.0325 
 797   0.0000       2.944385        80.1208 
 798   0.0000       2.950446        80.2857 
 799   0.0000       2.953500        80.3688 
 800   0.0000       2.964473        80.6674 
 801   0.0000       2.971282        80.8527 
 802   0.0000       2.975382        80.9643 
 803   0.0000       2.981825        81.1396 
 804   0.0000       2.988275        81.3151 
 805   0.0000       2.990990        81.3890 
 806   0.0000       2.993962        81.4698 
 807   0.0000       3.004788        81.7644 
 808   0.0000       3.009900        81.9035 
 809   0.0000       3.016806        82.0915 
 810   0.0000       3.020466        82.1911 
 811   0.0000       3.024882        82.3112 
 812   0.0000       3.033404        82.5431 
 813   0.0000       3.041309        82.7582 
 814   0.0000       3.046332        82.8949 
 815   0.0000       3.064781        83.3969 
 816   0.0000       3.067896        83.4817 
 817   0.0000       3.074749        83.6682 
 818   0.0000       3.080651        83.8288 
 819   0.0000       3.084851        83.9431 
 820   0.0000       3.089912        84.0808 
 821   0.0000       3.092800        84.1594 
 822   0.0000       3.099138        84.3318 
 823   0.0000       3.105033        84.4922 
 824   0.0000       3.109452        84.6125 
 825   0.0000       3.113947        84.7348 
 826   0.0000       3.116189        84.7958 
 827   0.0000       3.121950        84.9526 
 828   0.0000       3.131183        85.2038 
 829   0.0000       3.131600        85.2152 
 830   0.0000       3.139667        85.4347 
 831   0.0000       3.145175        85.5846 
 832   0.0000       3.146833        85.6297 
 833   0.0000       3.153580        85.8133 
 834   0.0000       3.159289        85.9686 
 835   0.0000       3.160287        85.9958 
 836   0.0000       3.166205        86.1568 
 837   0.0000       3.169236        86.2393 
 838   0.0000       3.175196        86.4015 
 839   0.0000       3.176068        86.4252 
 840   0.0000       3.181976        86.5860 
 841   0.0000       3.185840        86.6911 
 842   0.0000       3.191094        86.8341 
 843   0.0000       3.192933        86.8841 
 844   0.0000       3.194514        86.9271 
 845   0.0000       3.202658        87.1487 
 846   0.0000       3.206078        87.2418 
 847   0.0000       3.212921        87.4280 
 848   0.0000       3.215379        87.4949 
 849   0.0000       3.218901        87.5907 
 850   0.0000       3.224448        87.7417 
 851   0.0000       3.229324        87.8744 
 852   0.0000       3.231175        87.9247 
 853   0.0000       3.235596        88.0451 
 854   0.0000       3.238212        88.1162 
 855   0.0000       3.240068        88.1667 
 856   0.0000       3.244526        88.2880 
 857   0.0000       3.248646        88.4002 
 858   0.0000       3.251452        88.4765 
 859   0.0000       3.255059        88.5747 
 860   0.0000       3.258969        88.6811 
 861   0.0000       3.263961        88.8169 
 862   0.0000       3.268307        88.9351 
 863   0.0000       3.270323        88.9900 
 864   0.0000       3.279665        89.2442 
 865   0.0000       3.282267        89.3150 
 866   0.0000       3.286686        89.4353 
 867   0.0000       3.291032        89.5535 
 868   0.0000       3.296391        89.6994 
 869   0.0000       3.302264        89.8592 
 870   0.0000       3.310251        90.0765 
 871   0.0000       3.311369        90.1069 
 872   0.0000       3.313620        90.1682 
 873   0.0000       3.318363        90.2972 
 874   0.0000       3.322116        90.3994 
 875   0.0000       3.324906        90.4753 
 876   0.0000       3.332128        90.6718 
 877   0.0000       3.336272        90.7846 
 878   0.0000       3.338815        90.8538 
 879   0.0000       3.343028        90.9684 
 880   0.0000       3.344659        91.0128 
 881   0.0000       3.352027        91.2133 
 882   0.0000       3.354889        91.2912 
 883   0.0000       3.358381        91.3862 
 884   0.0000       3.362312        91.4932 
 885   0.0000       3.364566        91.5545 
 886   0.0000       3.366236        91.5999 
 887   0.0000       3.369702        91.6942 
 888   0.0000       3.374053        91.8127 
 889   0.0000       3.376483        91.8788 
 890   0.0000       3.377688        91.9116 
 891   0.0000       3.383438        92.0680 
 892   0.0000       3.389074        92.2214 
 893   0.0000       3.390733        92.2665 
 894   0.0000       3.394024        92.3561 
 895   0.0000       3.396300        92.4180 
 896   0.0000       3.401704        92.5651 
 897   0.0000       3.403013        92.6007 
 898   0.0000       3.405970        92.6812 
 899   0.0000       3.410678        92.8093 
 900   0.0000       3.415289        92.9347 
 901   0.0000       3.418426        93.0201 
 902   0.0000       3.422374        93.1275 
 903   0.0000       3.424131        93.1753 
 904   0.0000       3.426822        93.2486 
 905   0.0000       3.431854        93.3855 
 906   0.0000       3.435165        93.4756 
 907   0.0000       3.437749        93.5459 
 908   0.0000       3.442988        93.6885 
 909   0.0000       3.444219        93.7220 
 910   0.0000       3.449086        93.8544 
 911   0.0000       3.452738        93.9538 
 912   0.0000       3.455252        94.0222 
 913   0.0000       3.458849        94.1201 
 914   0.0000       3.463850        94.2562 
 915   0.0000       3.471635        94.4680 
 916   0.0000       3.474994        94.5594 
 917   0.0000       3.482585        94.7660 
 918   0.0000       3.484173        94.8092 
 919   0.0000       3.489529        94.9549 
 920   0.0000       3.495950        95.1296 
 921   0.0000       3.499054        95.2141 
 922   0.0000       3.503070        95.3234 
 923   0.0000       3.505819        95.3982 
 924   0.0000       3.512641        95.5838 
 925   0.0000       3.515994        95.6751 
 926   0.0000       3.516984        95.7020 
 927   0.0000       3.519779        95.7781 
 928   0.0000       3.523666        95.8838 
 929   0.0000       3.532417        96.1220 
 930   0.0000       3.533401        96.1487 
 931   0.0000       3.537205        96.2522 
 932   0.0000       3.541220        96.3615 
 933   0.0000       3.549783        96.5945 
 934   0.0000       3.552958        96.6809 
 935   0.0000       3.559131        96.8489 
 936   0.0000       3.562687        96.9456 
 937   0.0000       3.567093        97.0655 
 938   0.0000       3.571064        97.1736 
 939   0.0000       3.572735        97.2191 
 940   0.0000       3.581635        97.4612 
 941   0.0000       3.596076        97.8542 
 942   0.0000       3.597178        97.8842 
 943   0.0000       3.599972        97.9602 
 944   0.0000       3.602298        98.0235 
 945   0.0000       3.609268        98.2132 
 946   0.0000       3.615955        98.3951 
 947   0.0000       3.619114        98.4811 
 948   0.0000       3.624318        98.6227 
 949   0.0000       3.627139        98.6995 
 950   0.0000       3.629911        98.7749 
 951   0.0000       3.637540        98.9825 
 952   0.0000       3.653727        99.4230 
 953   0.0000       3.655533        99.4721 
 954   0.0000       3.661274        99.6283 
 955   0.0000       3.667670        99.8024 
 956   0.0000       3.673789        99.9689 
 957   0.0000       3.680226       100.1440 
 958   0.0000       3.682581       100.2081 
 959   0.0000       3.686744       100.3214 
 960   0.0000       3.692213       100.4702 
 961   0.0000       3.703074       100.7658 
 962   0.0000       3.709085       100.9293 
 963   0.0000       3.716738       101.1376 
 964   0.0000       3.720188       101.2315 
 965   0.0000       3.723533       101.3225 
 966   0.0000       3.726472       101.4025 
 967   0.0000       3.729417       101.4826 
 968   0.0000       3.739981       101.7701 
 969   0.0000       3.745348       101.9161 
 970   0.0000       3.750938       102.0682 
 971   0.0000       3.758797       102.2821 
 972   0.0000       3.762233       102.3756 
 973   0.0000       3.765074       102.4529 
 974   0.0000       3.772424       102.6529 
 975   0.0000       3.784422       102.9794 
 976   0.0000       3.791147       103.1624 
 977   0.0000       3.796858       103.3177 
 978   0.0000       3.807985       103.6205 
 979   0.0000       3.814929       103.8095 
 980   0.0000       3.821692       103.9935 
 981   0.0000       3.834059       104.3300 
 982   0.0000       3.842081       104.5484 
 983   0.0000       3.843663       104.5914 
 984   0.0000       3.858943       105.0072 
 985   0.0000       3.861586       105.0791 
 986   0.0000       3.875442       105.4562 
 987   0.0000       3.879986       105.5798 
 988   0.0000       3.884012       105.6893 
 989   0.0000       3.888069       105.7997 
 990   0.0000       3.891939       105.9050 
 991   0.0000       3.915975       106.5591 
 992   0.0000       3.927043       106.8603 
 993   0.0000       3.937926       107.1564 
 994   0.0000       3.951644       107.5297 
 995   0.0000       3.956191       107.6534 
 996   0.0000       3.963773       107.8598 
 997   0.0000       3.968982       108.0015 
 998   0.0000       3.978180       108.2518 
 999   0.0000       3.978824       108.2693 
 1000   0.0000       3.991639       108.6180 
 1001   0.0000       3.998419       108.8025 
 1002   0.0000       4.011657       109.1627 
 1003   0.0000       4.012976       109.1986 
 1004   0.0000       4.023135       109.4751 
 1005   0.0000       4.033368       109.7535 
 1006   0.0000       4.039309       109.9152 
 1007   0.0000       4.050016       110.2065 
 1008   0.0000       4.053291       110.2956 
 1009   0.0000       4.070878       110.7742 
 1010   0.0000       4.074570       110.8747 
 1011   0.0000       4.085907       111.1832 
 1012   0.0000       4.090091       111.2970 
 1013   0.0000       4.094136       111.4071 
 1014   0.0000       4.099319       111.5481 
 1015   0.0000       4.114280       111.9553 
 1016   0.0000       4.120945       112.1366 
 1017   0.0000       4.126839       112.2970 
 1018   0.0000       4.136646       112.5639 
 1019   0.0000       4.146083       112.8207 
 1020   0.0000       4.148801       112.8946 
 1021   0.0000       4.155978       113.0899 
 1022   0.0000       4.159613       113.1888 
 1023   0.0000       4.164579       113.3240 
 1024   0.0000       4.172106       113.5288 
 1025   0.0000       4.173435       113.5649 
 1026   0.0000       4.176523       113.6490 
 1027   0.0000       4.182205       113.8036 
 1028   0.0000       4.188053       113.9627 
 1029   0.0000       4.194855       114.1478 
 1030   0.0000       4.201002       114.3151 
 1031   0.0000       4.213088       114.6440 
 1032   0.0000       4.213384       114.6520 
 1033   0.0000       4.225495       114.9816 
 1034   0.0000       4.228402       115.0607 
 1035   0.0000       4.231597       115.1476 
 1036   0.0000       4.233499       115.1994 
 1037   0.0000       4.238171       115.3265 
 1038   0.0000       4.247019       115.5673 
 1039   0.0000       4.251021       115.6762 
 1040   0.0000       4.256872       115.8354 
 1041   0.0000       4.263523       116.0164 
 1042   0.0000       4.266173       116.0885 
 1043   0.0000       4.269538       116.1800 
 1044   0.0000       4.276169       116.3605 
 1045   0.0000       4.276523       116.3701 
 1046   0.0000       4.288196       116.6877 
 1047   0.0000       4.292152       116.7954 
 1048   0.0000       4.294147       116.8497 
 1049   0.0000       4.299531       116.9962 
 1050   0.0000       4.317001       117.4716 
 1051   0.0000       4.320464       117.5658 
 1052   0.0000       4.323582       117.6506 
 1053   0.0000       4.325705       117.7084 
 1054   0.0000       4.336451       118.0008 
 1055   0.0000       4.345760       118.2541 
 1056   0.0000       4.350883       118.3936 
 1057   0.0000       4.358285       118.5950 
 1058   0.0000       4.364347       118.7599 
 1059   0.0000       4.371656       118.9588 
 1060   0.0000       4.383857       119.2908 
 1061   0.0000       4.388965       119.4298 
 1062   0.0000       4.398636       119.6930 
 1063   0.0000       4.403072       119.8137 
 1064   0.0000       4.410455       120.0146 
 1065   0.0000       4.413665       120.1019 
 1066   0.0000       4.419314       120.2556 
 1067   0.0000       4.434877       120.6791 
 1068   0.0000       4.440135       120.8222 
 1069   0.0000       4.451095       121.1205 
 1070   0.0000       4.456118       121.2571 
 1071   0.0000       4.469150       121.6118 
 1072   0.0000       4.476886       121.8223 
 1073   0.0000       4.483433       122.0004 
 1074   0.0000       4.489108       122.1548 
 1075   0.0000       4.491782       122.2276 
 1076   0.0000       4.502145       122.5096 
 1077   0.0000       4.509930       122.7214 
 1078   0.0000       4.514965       122.8585 
 1079   0.0000       4.520354       123.0051 
 1080   0.0000       4.529076       123.2424 
 1081   0.0000       4.533860       123.3726 
 1082   0.0000       4.540217       123.5456 
 1083   0.0000       4.559838       124.0795 
 1084   0.0000       4.567623       124.2913 
 1085   0.0000       4.570486       124.3693 
 1086   0.0000       4.602756       125.2474 
 1087   0.0000       4.608396       125.4008 
 1088   0.0000       4.633641       126.0878 
 1089   0.0000       4.649198       126.5111 
 1090   0.0000       4.660038       126.8061 
 1091   0.0000       4.676030       127.2413 
 1092   0.0000       4.679220       127.3280 
 1093   0.0000       4.689188       127.5993 
 1094   0.0000       4.693349       127.7125 
 1095   0.0000       4.711231       128.1991 
 1096   0.0000       4.720093       128.4403 
 1097   0.0000       4.727123       128.6315 
 1098   0.0000       4.738345       128.9369 
 1099   0.0000       4.743386       129.0741 
 1100   0.0000       4.749371       129.2370 
 1101   0.0000       4.767262       129.7238 
 1102   0.0000       4.770516       129.8123 
 1103   0.0000       4.776559       129.9768 
 1104   0.0000       4.780206       130.0760 
 1105   0.0000       4.788467       130.3008 
 1106   0.0000       4.800631       130.6318 
 1107   0.0000       4.822883       131.2373 
 1108   0.0000       4.839172       131.6806 
 1109   0.0000       4.845833       131.8618 
 1110   0.0000       4.866473       132.4235 
 1111   0.0000       4.883770       132.8942 
 1112   0.0000       4.887418       132.9934 
 1113   0.0000       4.894527       133.1869 
 1114   0.0000       4.902753       133.4107 
 1115   0.0000       4.909741       133.6008 
 1116   0.0000       4.913506       133.7033 
 1117   0.0000       4.922008       133.9346 
 1118   0.0000       4.935624       134.3051 
 1119   0.0000       4.959611       134.9579 
 1120   0.0000       4.972893       135.3193 
 1121   0.0000       4.976658       135.4217 
 1122   0.0000       5.013398       136.4215 
 1123   0.0000       5.016146       136.4963 
 1124   0.0000       5.034296       136.9901 
 1125   0.0000       5.041346       137.1820 
 1126   0.0000       5.057293       137.6159 
 1127   0.0000       5.095596       138.6582 
 1128   0.0000       5.107210       138.9743 
 1129   0.0000       5.121652       139.3672 
 1130   0.0000       5.131620       139.6385 
 1131   0.0000       5.146598       140.0460 
 1132   0.0000       5.156860       140.3253 
 1133   0.0000       5.164149       140.5237 
 1134   0.0000       5.183023       141.0372 
 1135   0.0000       5.205125       141.6387 
 1136   0.0000       5.215724       141.9271 
 1137   0.0000       5.236521       142.4930 
 1138   0.0000       5.241778       142.6360 
 1139   0.0000       5.256627       143.0401 
 1140   0.0000       5.272930       143.4837 
 1141   0.0000       5.274681       143.5314 
 1142   0.0000       5.282687       143.7492 
 1143   0.0000       5.287023       143.8672 
 1144   0.0000       5.295050       144.0856 
 1145   0.0000       5.323267       144.8535 
 1146   0.0000       5.329967       145.0358 
 1147   0.0000       5.350287       145.5887 
 1148   0.0000       5.357603       145.7878 
 1149   0.0000       5.384032       146.5070 
 1150   0.0000       5.404013       147.0507 
 1151   0.0000       5.410008       147.2138 
 1152   0.0000       5.424522       147.6087 
 1153   0.0000       5.452346       148.3659 
 1154   0.0000       5.471512       148.8874 
 1155   0.0000       5.487532       149.3233 
 1156   0.0000       5.494841       149.5222 
 1157   0.0000       5.510775       149.9558 
 1158   0.0000       5.519867       150.2032 
 1159   0.0000       5.541761       150.7990 
 1160   0.0000       5.562808       151.3717 
 1161   0.0000       5.581864       151.8902 
 1162   0.0000       5.608115       152.6046 
 1163   0.0000       5.650330       153.7533 
 1164   0.0000       5.662298       154.0790 
 1165   0.0000       5.692725       154.9069 
 1166   0.0000       5.721788       155.6978 
 1167   0.0000       5.737729       156.1315 
 1168   0.0000       5.738522       156.1531 
 1169   0.0000       5.758652       156.7009 
 1170   0.0000       5.774090       157.1210 
 1171   0.0000       5.807513       158.0305 
 1172   0.0000       5.942591       161.7061 
 1173   0.0000       5.963552       162.2765 
 1174   0.0000       5.998393       163.2246 
 1175   0.0000       6.048448       164.5866 
 1176   0.0000       6.077184       165.3686 
 1177   0.0000       6.178460       168.1245 
 1178   0.0000       6.205773       168.8677 
 1179   0.0000       6.213742       169.0845 
 1180   0.0000       6.408487       174.3838 
 1181   0.0000       6.422515       174.7655 
 1182   0.0000       6.494507       176.7245 
 1183   0.0000       6.542581       178.0327 
 1184   0.0000       6.663892       181.3337 
 1185   0.0000       6.724652       182.9871 
 1186   0.0000       6.789890       184.7623 
 1187   0.0000       6.804326       185.1551 
 1188   0.0000       6.901949       187.8116 
 1189   0.0000       6.944685       188.9745 
 1190   0.0000       7.148831       194.5296 
 1191   0.0000       7.175097       195.2443 
 1192   0.0000       7.198610       195.8841 
 1193   0.0000       7.219094       196.4415 
 1194   0.0000      22.301499       606.8546 
 1195   0.0000      22.324262       607.4740 
 1196   0.0000      22.472194       611.4995 
 1197   0.0000      22.502933       612.3359 
 1198   0.0000      22.546766       613.5287 
 1199   0.0000      22.550700       613.6357 
 1200   0.0000      22.560766       613.9097 
 1201   0.0000      22.579581       614.4216 
 1202   0.0000      22.685994       617.3173 
 1203   0.0000      22.698873       617.6677 
 1204   0.0000      22.712310       618.0334 
 1205   0.0000      22.716631       618.1510 
 1206   0.0000      22.721791       618.2914 
 1207   0.0000      22.793950       620.2549 
 1208   0.0000      22.843963       621.6158 
 1209   0.0000      22.854194       621.8942 
 1210   0.0000      22.902180       623.2000 
 1211   0.0000      22.912860       623.4906 
 1212   0.0000      22.927100       623.8781 
 1213   0.0000      22.968277       624.9986 
 1214   0.0000      22.981148       625.3488 
 1215   0.0000      22.998913       625.8322 
 1216   0.0000      23.065268       627.6379 
 1217   0.0000      23.138898       629.6414 
 1218   0.0000      23.331962       634.8950 
 1219   0.0000      23.359424       635.6422 
 1220   0.0000      23.503671       639.5674 
 1221   0.0000      23.634723       643.1335 
 1222   0.0000      23.721167       645.4858 
 1223   0.0000      32.893777       895.0852 
 1224   0.0000      33.304318       906.2566 
 1225   0.0000      44.176291      1202.0980 
 1226   0.0000      44.318431      1205.9658 

                    ********************************
                    * MULLIKEN POPULATION ANALYSIS *
                    ********************************

-----------------------
MULLIKEN ATOMIC CHARGES
-----------------------
   0 O :   -0.543580
   1 O :   -0.496294
   2 N :   -0.233014
   3 H :    0.272503
   4 N :    0.130256
   5 C :    0.304118
   6 C :    0.025310
   7 H :    0.159020
   8 C :    0.187104
   9 C :   -0.234021
  10 H :    0.154682
  11 C :   -0.182533
  12 H :    0.154885
  13 C :   -0.138650
  14 H :    0.158172
  15 C :   -0.168974
  16 H :    0.156233
  17 C :   -0.273421
  18 H :    0.152999
  19 C :    0.136445
  20 C :   -0.443036
  21 H :    0.147752
  22 H :    0.147551
  23 H :    0.148533
  24 C :   -0.415378
  25 H :    0.143097
  26 H :    0.133963
  27 H :    0.140455
  28 C :   -0.416425
  29 H :    0.134352
  30 H :    0.143464
  31 H :    0.140231
  32 C :    0.028549
  33 C :    0.001194
  34 C :   -0.200840
  35 H :    0.165651
  36 C :   -0.199105
  37 H :    0.154231
  38 C :   -0.130030
  39 H :    0.155052
  40 C :   -0.230635
  41 H :    0.143553
  42 C :    0.101819
  43 C :   -0.424664
  44 H :    0.139872
  45 H :    0.140696
  46 H :    0.140538
  47 C :   -0.419133
  48 H :    0.140751
  49 H :    0.138826
  50 H :    0.112489
  51 C :   -0.445772
  52 H :    0.151279
  53 H :    0.138115
  54 H :    0.138893
  55 C :    0.402375
  56 C :    0.036773
  57 C :   -0.196842
  58 H :    0.162951
  59 C :   -0.179844
  60 H :    0.158002
  61 C :   -0.129608
  62 H :    0.160665
  63 C :   -0.172591
  64 H :    0.158011
  65 C :   -0.227111
  66 H :    0.160090
Sum of atomic charges:   -0.0000000

--------------------------------
MULLIKEN REDUCED ORBITAL CHARGES
--------------------------------
  0 O s       :     3.850345  s :     3.850345
      pz      :     1.418381  p :     4.662598
      px      :     1.623967
      py      :     1.620250
      dz2     :     0.008897  d :     0.028833
      dxz     :     0.007859
      dyz     :     0.006069
      dx2y2   :     0.002832
      dxy     :     0.003177
      f0      :     0.000427  f :     0.001803
      f+1     :     0.000429
      f-1     :     0.000212
      f+2     :     0.000285
      f-2     :     0.000313
      f+3     :     0.000065
      f-3     :     0.000072
  1 O s       :     3.837839  s :     3.837839
      pz      :     1.535978  p :     4.627153
      px      :     1.572334
      py      :     1.518842
      dz2     :     0.002836  d :     0.029500
      dxz     :     0.003957
      dyz     :     0.005881
      dx2y2   :     0.008145
      dxy     :     0.008680
      f0      :     0.000201  f :     0.001801
      f+1     :     0.000094
      f-1     :     0.000144
      f+2     :     0.000035
      f-2     :     0.000371
      f+3     :     0.000443
      f-3     :     0.000513
  2 N s       :     3.427891  s :     3.427891
      pz      :     1.189692  p :     3.740177
      px      :     1.166553
      py      :     1.383931
      dz2     :     0.012992  d :     0.060758
      dxz     :     0.014185
      dyz     :     0.006699
      dx2y2   :     0.013548
      dxy     :     0.013334
      f0      :     0.000297  f :     0.004189
      f+1     :     0.000686
      f-1     :     0.000487
      f+2     :     0.000567
      f-2     :     0.000645
      f+3     :     0.000793
      f-3     :     0.000714
  3 H s       :     0.688358  s :     0.688358
      pz      :     0.019149  p :     0.039140
      px      :     0.009475
      py      :     0.010515
  4 N s       :     3.360062  s :     3.360062
      pz      :     1.471099  p :     3.417281
      px      :     1.031264
      py      :     0.914918
      dz2     :     0.008479  d :     0.087576
      dxz     :     0.012871
      dyz     :     0.015170
      dx2y2   :     0.026102
      dxy     :     0.024953
      f0      :     0.000659  f :     0.004826
      f+1     :     0.000540
      f-1     :     0.000746
      f+2     :     0.000638
      f-2     :     0.000474
      f+3     :     0.000781
      f-3     :     0.000989
  5 C s       :     3.088207  s :     3.088207
      pz      :     0.756253  p :     2.337052
      px      :     0.789695
      py      :     0.791105
      dz2     :     0.059144  d :     0.248195
      dxz     :     0.047157
      dyz     :     0.051385
      dx2y2   :     0.049657
      dxy     :     0.040851
      f0      :     0.004608  f :     0.022428
      f+1     :     0.002966
      f-1     :     0.002923
      f+2     :     0.003661
      f-2     :     0.003409
      f+3     :     0.002995
      f-3     :     0.001867
  6 C s       :     3.103088  s :     3.103088
      pz      :     0.957139  p :     2.705390
      px      :     0.820899
      py      :     0.927352
      dz2     :     0.021320  d :     0.156111
      dxz     :     0.046044
      dyz     :     0.023487
      dx2y2   :     0.033219
      dxy     :     0.032041
      f0      :     0.000987  f :     0.010101
      f+1     :     0.001390
      f-1     :     0.001199
      f+2     :     0.002019
      f-2     :     0.000854
      f+3     :     0.001887
      f-3     :     0.001764
  7 H s       :     0.818491  s :     0.818491
      pz      :     0.011874  p :     0.022489
      px      :     0.006133
      py      :     0.004483
  8 C s       :     3.256520  s :     3.256520
      pz      :     0.839446  p :     2.402079
      px      :     0.882584
      py      :     0.680048
      dz2     :     0.031065  d :     0.144250
      dxz     :     0.026117
      dyz     :     0.033129
      dx2y2   :     0.030002
      dxy     :     0.023937
      f0      :     0.001291  f :     0.010047
      f+1     :     0.001352
      f-1     :     0.001456
      f+2     :     0.002020
      f-2     :     0.001394
      f+3     :     0.001408
      f-3     :     0.001125
  9 C s       :     3.222798  s :     3.222798
      pz      :     0.912971  p :     2.907938
      px      :     0.985692
      py      :     1.009274
      dz2     :     0.018864  d :     0.096044
      dxz     :     0.014127
      dyz     :     0.025083
      dx2y2   :     0.017588
      dxy     :     0.020381
      f0      :     0.001171  f :     0.007241
      f+1     :     0.000635
      f-1     :     0.001120
      f+2     :     0.001258
      f-2     :     0.001270
      f+3     :     0.000687
      f-3     :     0.001100
 10 H s       :     0.821923  s :     0.821923
      pz      :     0.006584  p :     0.023395
      px      :     0.010026
      py      :     0.006786
 11 C s       :     3.211160  s :     3.211160
      pz      :     0.977205  p :     2.869964
      px      :     0.941452
      py      :     0.951306
      dz2     :     0.016665  d :     0.094208
      dxz     :     0.013151
      dyz     :     0.020269
      dx2y2   :     0.021775
      dxy     :     0.022348
      f0      :     0.000302  f :     0.007201
      f+1     :     0.001137
      f-1     :     0.001231
      f+2     :     0.001070
      f-2     :     0.001145
      f+3     :     0.001217
      f-3     :     0.001099
 12 H s       :     0.823056  s :     0.823056
      pz      :     0.010765  p :     0.022059
      px      :     0.005948
      py      :     0.005346
 13 C s       :     3.175088  s :     3.175088
      pz      :     0.942091  p :     2.862428
      px      :     0.942366
      py      :     0.977971
      dz2     :     0.022416  d :     0.093969
      dxz     :     0.019595
      dyz     :     0.017758
      dx2y2   :     0.020480
      dxy     :     0.013719
      f0      :     0.001059  f :     0.007166
      f+1     :     0.001196
      f-1     :     0.000781
      f+2     :     0.001425
      f-2     :     0.001095
      f+3     :     0.001013
      f-3     :     0.000597
 14 H s       :     0.819826  s :     0.819826
      pz      :     0.005106  p :     0.022003
      px      :     0.004974
      py      :     0.011923
 15 C s       :     3.192329  s :     3.192329
      pz      :     0.952162  p :     2.874647
      px      :     0.977183
      py      :     0.945303
      dz2     :     0.019411  d :     0.094772
      dxz     :     0.014950
      dyz     :     0.024398
      dx2y2   :     0.015806
      dxy     :     0.020206
      f0      :     0.001160  f :     0.007226
      f+1     :     0.000657
      f-1     :     0.001114
      f+2     :     0.001234
      f-2     :     0.001276
      f+3     :     0.000684
      f-3     :     0.001101
 16 H s       :     0.821725  s :     0.821725
      pz      :     0.006271  p :     0.022041
      px      :     0.009498
      py      :     0.006272
 17 C s       :     3.271508  s :     3.271508
      pz      :     0.966480  p :     2.895940
      px      :     0.966822
      py      :     0.962638
      dz2     :     0.016906  d :     0.098603
      dxz     :     0.012836
      dyz     :     0.022463
      dx2y2   :     0.023354
      dxy     :     0.023044
      f0      :     0.000308  f :     0.007370
      f+1     :     0.001127
      f-1     :     0.001286
      f+2     :     0.001058
      f-2     :     0.001173
      f+3     :     0.001263
      f-3     :     0.001156
 18 H s       :     0.824836  s :     0.824836
      pz      :     0.010783  p :     0.022165
      px      :     0.005891
      py      :     0.005491
 19 C s       :     3.056133  s :     3.056133
      pz      :     0.869891  p :     2.582377
      px      :     0.876358
      py      :     0.836127
      dz2     :     0.039421  d :     0.211770
      dxz     :     0.045238
      dyz     :     0.042199
      dx2y2   :     0.042451
      dxy     :     0.042460
      f0      :     0.001732  f :     0.013275
      f+1     :     0.002121
      f-1     :     0.001555
      f+2     :     0.001850
      f-2     :     0.002268
      f+3     :     0.001525
      f-3     :     0.002224
 20 C s       :     3.282543  s :     3.282543
      pz      :     1.045846  p :     3.099160
      px      :     0.964212
      py      :     1.089101
      dz2     :     0.015667  d :     0.057773
      dxz     :     0.008770
      dyz     :     0.007908
      dx2y2   :     0.006245
      dxy     :     0.019182
      f0      :     0.000389  f :     0.003560
      f+1     :     0.000729
      f-1     :     0.000326
      f+2     :     0.000274
      f-2     :     0.000675
      f+3     :     0.000754
      f-3     :     0.000414
 21 H s       :     0.831354  s :     0.831354
      pz      :     0.004419  p :     0.020894
      px      :     0.006620
      py      :     0.009856
 22 H s       :     0.831067  s :     0.831067
      pz      :     0.006085  p :     0.021382
      px      :     0.007219
      py      :     0.008078
 23 H s       :     0.830616  s :     0.830616
      pz      :     0.011199  p :     0.020851
      px      :     0.004314
      py      :     0.005338
 24 C s       :     3.262800  s :     3.262800
      pz      :     0.955741  p :     3.093013
      px      :     1.077481
      py      :     1.059791
      dz2     :     0.010989  d :     0.056123
      dxz     :     0.017949
      dyz     :     0.010835
      dx2y2   :     0.005501
      dxy     :     0.010848
      f0      :     0.000900  f :     0.003442
      f+1     :     0.000560
      f-1     :     0.000579
      f+2     :     0.000335
      f-2     :     0.000566
      f+3     :     0.000470
      f-3     :     0.000033
 25 H s       :     0.835677  s :     0.835677
      pz      :     0.006717  p :     0.021226
      px      :     0.007130
      py      :     0.007379
 26 H s       :     0.845002  s :     0.845002
      pz      :     0.004220  p :     0.021034
      px      :     0.006287
      py      :     0.010528
 27 H s       :     0.837679  s :     0.837679
      pz      :     0.006718  p :     0.021866
      px      :     0.010514
      py      :     0.004633
 28 C s       :     3.262803  s :     3.262803
      pz      :     1.078440  p :     3.094338
      px      :     1.052054
      py      :     0.963844
      dz2     :     0.006174  d :     0.055844
      dxz     :     0.009960
      dyz     :     0.015790
      dx2y2   :     0.012995
      dxy     :     0.010924
      f0      :     0.000626  f :     0.003440
      f+1     :     0.000136
      f-1     :     0.000413
      f+2     :     0.000246
      f-2     :     0.000658
      f+3     :     0.000630
      f-3     :     0.000730
 29 H s       :     0.844586  s :     0.844586
      pz      :     0.010769  p :     0.021062
      px      :     0.004759
      py      :     0.005534
 30 H s       :     0.835304  s :     0.835304
      pz      :     0.006470  p :     0.021232
      px      :     0.006479
      py      :     0.008282
 31 H s       :     0.837972  s :     0.837972
      pz      :     0.006211  p :     0.021797
      px      :     0.011015
      py      :     0.004571
 32 C s       :     3.141236  s :     3.141236
      pz      :     0.908776  p :     2.646878
      px      :     0.963416
      py      :     0.774685
      dz2     :     0.031650  d :     0.170310
      dxz     :     0.033676
      dyz     :     0.039828
      dx2y2   :     0.030150
      dxy     :     0.035005
      f0      :     0.001587  f :     0.013027
      f+1     :     0.002061
      f-1     :     0.001313
      f+2     :     0.001772
      f-2     :     0.002288
      f+3     :     0.001976
      f-3     :     0.002032
 33 C s       :     3.388283  s :     3.388283
      pz      :     0.765097  p :     2.471532
      px      :     0.853628
      py      :     0.852807
      dz2     :     0.028354  d :     0.129537
      dxz     :     0.022300
      dyz     :     0.026495
      dx2y2   :     0.026947
      dxy     :     0.025441
      f0      :     0.000878  f :     0.009455
      f+1     :     0.001715
      f-1     :     0.001280
      f+2     :     0.001363
      f-2     :     0.001564
      f+3     :     0.001145
      f-3     :     0.001510
 34 C s       :     3.189924  s :     3.189924
      pz      :     0.992607  p :     2.905763
      px      :     0.973944
      py      :     0.939213
      dz2     :     0.020526  d :     0.097623
      dxz     :     0.017681
      dyz     :     0.020696
      dx2y2   :     0.022094
      dxy     :     0.016625
      f0      :     0.001153  f :     0.007530
      f+1     :     0.000643
      f-1     :     0.001206
      f+2     :     0.001336
      f-2     :     0.001328
      f+3     :     0.000587
      f-3     :     0.001278
 35 H s       :     0.811190  s :     0.811190
      pz      :     0.006592  p :     0.023159
      px      :     0.011459
      py      :     0.005108
 36 C s       :     3.222708  s :     3.222708
      pz      :     0.959112  p :     2.873242
      px      :     0.949904
      py      :     0.964226
      dz2     :     0.022392  d :     0.095913
      dxz     :     0.021885
      dyz     :     0.013663
      dx2y2   :     0.018236
      dxy     :     0.019738
      f0      :     0.000964  f :     0.007242
      f+1     :     0.001320
      f-1     :     0.000695
      f+2     :     0.001259
      f-2     :     0.001284
      f+3     :     0.001073
      f-3     :     0.000647
 37 H s       :     0.823788  s :     0.823788
      pz      :     0.004883  p :     0.021982
      px      :     0.006376
      py      :     0.010723
 38 C s       :     3.177436  s :     3.177436
      pz      :     0.970407  p :     2.853687
      px      :     0.940214
      py      :     0.943066
      dz2     :     0.014543  d :     0.091701
      dxz     :     0.015081
      dyz     :     0.017616
      dx2y2   :     0.022673
      dxy     :     0.021788
      f0      :     0.000316  f :     0.007207
      f+1     :     0.001301
      f-1     :     0.001018
      f+2     :     0.000925
      f-2     :     0.001342
      f+3     :     0.000903
      f-3     :     0.001401
 39 H s       :     0.822919  s :     0.822919
      pz      :     0.010174  p :     0.022029
      px      :     0.005273
      py      :     0.006583
 40 C s       :     3.311970  s :     3.311970
      pz      :     0.914027  p :     2.814232
      px      :     0.972995
      py      :     0.927209
      dz2     :     0.019405  d :     0.096793
      dxz     :     0.015872
      dyz     :     0.021346
      dx2y2   :     0.020566
      dxy     :     0.019603
      f0      :     0.001210  f :     0.007641
      f+1     :     0.000608
      f-1     :     0.001138
      f+2     :     0.001259
      f-2     :     0.001434
      f+3     :     0.000563
      f-3     :     0.001428
 41 H s       :     0.834059  s :     0.834059
      pz      :     0.006359  p :     0.022388
      px      :     0.011032
      py      :     0.004997
 42 C s       :     3.006191  s :     3.006191
      pz      :     0.872928  p :     2.698200
      px      :     0.926347
      py      :     0.898925
      dz2     :     0.035052  d :     0.183585
      dxz     :     0.037102
      dyz     :     0.039518
      dx2y2   :     0.035464
      dxy     :     0.036448
      f0      :     0.001224  f :     0.010205
      f+1     :     0.001075
      f-1     :     0.001720
      f+2     :     0.001742
      f-2     :     0.001781
      f+3     :     0.001255
      f-3     :     0.001408
 43 C s       :     3.276364  s :     3.276364
      pz      :     0.997880  p :     3.086094
      px      :     1.083270
      py      :     1.004944
      dz2     :     0.014685  d :     0.058795
      dxz     :     0.013065
      dyz     :     0.008809
      dx2y2   :     0.008154
      dxy     :     0.014083
      f0      :     0.000366  f :     0.003410
      f+1     :     0.000223
      f-1     :     0.000850
      f+2     :     0.000491
      f-2     :     0.000878
      f+3     :     0.000365
      f-3     :     0.000237
 44 H s       :     0.838118  s :     0.838118
      pz      :     0.005229  p :     0.022010
      px      :     0.006758
      py      :     0.010024
 45 H s       :     0.838038  s :     0.838038
      pz      :     0.009827  p :     0.021266
      px      :     0.006052
      py      :     0.005387
 46 H s       :     0.838134  s :     0.838134
      pz      :     0.005103  p :     0.021328
      px      :     0.010904
      py      :     0.005321
 47 C s       :     3.252523  s :     3.252523
      pz      :     1.057427  p :     3.104486
      px      :     1.062946
      py      :     0.984113
      dz2     :     0.009083  d :     0.058782
      dxz     :     0.012129
      dyz     :     0.013450
      dx2y2   :     0.017512
      dxy     :     0.006609
      f0      :     0.000075  f :     0.003341
      f+1     :     0.000368
      f-1     :     0.000545
      f+2     :     0.000921
      f-2     :     0.000519
      f+3     :     0.000365
      f-3     :     0.000547
 48 H s       :     0.836319  s :     0.836319
      pz      :     0.005156  p :     0.022930
      px      :     0.013173
      py      :     0.004601
 49 H s       :     0.839946  s :     0.839946
      pz      :     0.009800  p :     0.021228
      px      :     0.006356
      py      :     0.005072
 50 H s       :     0.864785  s :     0.864785
      pz      :     0.007800  p :     0.022725
      px      :     0.004597
      py      :     0.010328
 51 C s       :     3.280391  s :     3.280391
      pz      :     1.079368  p :     3.102860
      px      :     0.954125
      py      :     1.069368
      dz2     :     0.004766  d :     0.059102
      dxz     :     0.015832
      dyz     :     0.014198
      dx2y2   :     0.008706
      dxy     :     0.015600
      f0      :     0.000173  f :     0.003418
      f+1     :     0.000444
      f-1     :     0.000478
      f+2     :     0.000587
      f-2     :     0.000559
      f+3     :     0.000721
      f-3     :     0.000455
 52 H s       :     0.827268  s :     0.827268
      pz      :     0.008545  p :     0.021452
      px      :     0.004402
      py      :     0.008505
 53 H s       :     0.840671  s :     0.840671
      pz      :     0.009124  p :     0.021213
      px      :     0.006361
      py      :     0.005729
 54 H s       :     0.839406  s :     0.839406
      pz      :     0.005482  p :     0.021701
      px      :     0.007226
      py      :     0.008993
 55 C s       :     3.030994  s :     3.030994
      pz      :     0.765352  p :     2.294901
      px      :     0.770698
      py      :     0.758851
      dz2     :     0.018712  d :     0.249805
      dxz     :     0.032888
      dyz     :     0.057932
      dx2y2   :     0.095480
      dxy     :     0.044793
      f0      :     0.002049  f :     0.021926
      f+1     :     0.001485
      f-1     :     0.002494
      f+2     :     0.001590
      f-2     :     0.003786
      f+3     :     0.004303
      f-3     :     0.006218
 56 C s       :     3.333147  s :     3.333147
      pz      :     0.919700  p :     2.489499
      px      :     0.704890
      py      :     0.864909
      dz2     :     0.025210  d :     0.130753
      dxz     :     0.022958
      dyz     :     0.023255
      dx2y2   :     0.033727
      dxy     :     0.025603
      f0      :     0.001050  f :     0.009828
      f+1     :     0.001210
      f-1     :     0.001248
      f+2     :     0.001816
      f-2     :     0.001480
      f+3     :     0.001073
      f-3     :     0.001953
 57 C s       :     3.247950  s :     3.247950
      pz      :     0.918803  p :     2.842623
      px      :     0.973623
      py      :     0.950197
      dz2     :     0.021276  d :     0.098932
      dxz     :     0.021631
      dyz     :     0.013191
      dx2y2   :     0.017982
      dxy     :     0.024852
      f0      :     0.000946  f :     0.007337
      f+1     :     0.001219
      f-1     :     0.000757
      f+2     :     0.001306
      f-2     :     0.001246
      f+3     :     0.001058
      f-3     :     0.000805
 58 H s       :     0.813586  s :     0.813586
      pz      :     0.005542  p :     0.023463
      px      :     0.006719
      py      :     0.011202
 59 C s       :     3.201336  s :     3.201336
      pz      :     0.966757  p :     2.877253
      px      :     0.949542
      py      :     0.960954
      dz2     :     0.013880  d :     0.094019
      dxz     :     0.018857
      dyz     :     0.015385
      dx2y2   :     0.021731
      dxy     :     0.024167
      f0      :     0.000309  f :     0.007236
      f+1     :     0.001234
      f-1     :     0.001048
      f+2     :     0.000972
      f-2     :     0.001288
      f+3     :     0.000978
      f-3     :     0.001407
 60 H s       :     0.819940  s :     0.819940
      pz      :     0.009721  p :     0.022058
      px      :     0.005350
      py      :     0.006987
 61 C s       :     3.174528  s :     3.174528
      pz      :     0.945372  p :     2.853090
      px      :     0.969805
      py      :     0.937913
      dz2     :     0.019316  d :     0.094812
      dxz     :     0.015412
      dyz     :     0.019358
      dx2y2   :     0.025153
      dxy     :     0.015573
      f0      :     0.000892  f :     0.007179
      f+1     :     0.000696
      f-1     :     0.001215
      f+2     :     0.001374
      f-2     :     0.001136
      f+3     :     0.000646
      f-3     :     0.001219
 62 H s       :     0.817331  s :     0.817331
      pz      :     0.005435  p :     0.022004
      px      :     0.012050
      py      :     0.004518
 63 C s       :     3.197867  s :     3.197867
      pz      :     0.948159  p :     2.872497
      px      :     0.948807
      py      :     0.975530
      dz2     :     0.018812  d :     0.094967
      dxz     :     0.022496
      dyz     :     0.012492
      dx2y2   :     0.017528
      dxy     :     0.023639
      f0      :     0.000894  f :     0.007260
      f+1     :     0.001213
      f-1     :     0.000740
      f+2     :     0.001306
      f-2     :     0.001226
      f+3     :     0.001024
      f-3     :     0.000857
 64 H s       :     0.819914  s :     0.819914
      pz      :     0.005434  p :     0.022076
      px      :     0.006242
      py      :     0.010399
 65 C s       :     3.244246  s :     3.244246
      pz      :     0.964054  p :     2.877230
      px      :     0.973415
      py      :     0.939761
      dz2     :     0.012817  d :     0.098208
      dxz     :     0.020032
      dyz     :     0.015769
      dx2y2   :     0.023949
      dxy     :     0.025641
      f0      :     0.000350  f :     0.007427
      f+1     :     0.001259
      f-1     :     0.001019
      f+2     :     0.000924
      f-2     :     0.001350
      f+3     :     0.000999
      f-3     :     0.001527
 66 H s       :     0.817629  s :     0.817629
      pz      :     0.009391  p :     0.022281
      px      :     0.005797
      py      :     0.007094


                     *******************************
                     * LOEWDIN POPULATION ANALYSIS *
                     *******************************

----------------------
LOEWDIN ATOMIC CHARGES
----------------------
   0 O :    0.003672
   1 O :    0.040112
   2 N :    0.204493
   3 H :    0.212553
   4 N :    0.295545
   5 C :   -0.442994
   6 C :   -0.165157
   7 H :    0.180457
   8 C :   -0.133320
   9 C :   -0.102025
  10 H :    0.158677
  11 C :   -0.144458
  12 H :    0.156172
  13 C :   -0.146339
  14 H :    0.155231
  15 C :   -0.146376
  16 H :    0.156045
  17 C :   -0.110773
  18 H :    0.161720
  19 C :   -0.391261
  20 C :   -0.266584
  21 H :    0.131122
  22 H :    0.136007
  23 H :    0.131395
  24 C :   -0.266720
  25 H :    0.133636
  26 H :    0.129501
  27 H :    0.125827
  28 C :   -0.267440
  29 H :    0.129175
  30 H :    0.133252
  31 H :    0.126311
  32 C :   -0.144984
  33 C :   -0.057697
  34 C :   -0.106272
  35 H :    0.162131
  36 C :   -0.147629
  37 H :    0.156163
  38 C :   -0.149963
  39 H :    0.156316
  40 C :   -0.109846
  41 H :    0.167468
  42 C :   -0.308229
  43 C :   -0.257675
  44 H :    0.126539
  45 H :    0.130713
  46 H :    0.129162
  47 C :   -0.264561
  48 H :    0.120959
  49 H :    0.132322
  50 H :    0.129478
  51 C :   -0.255194
  52 H :    0.132559
  53 H :    0.131164
  54 H :    0.127922
  55 C :   -0.367555
  56 C :   -0.125020
  57 C :   -0.095985
  58 H :    0.167018
  59 C :   -0.143160
  60 H :    0.157373
  61 C :   -0.137795
  62 H :    0.156754
  63 C :   -0.143737
  64 H :    0.157379
  65 C :   -0.106344
  66 H :    0.162768

-------------------------------
LOEWDIN REDUCED ORBITAL CHARGES
-------------------------------
  0 O s       :     3.395544  s :     3.395544
      pz      :     1.482046  p :     4.529496
      px      :     1.545570
      py      :     1.501880
      dz2     :     0.018995  d :     0.065466
      dxz     :     0.020919
      dyz     :     0.013332
      dx2y2   :     0.006767
      dxy     :     0.005454
      f0      :     0.001035  f :     0.005822
      f+1     :     0.001680
      f-1     :     0.000782
      f+2     :     0.001074
      f-2     :     0.000888
      f+3     :     0.000193
      f-3     :     0.000170
  1 O s       :     3.392668  s :     3.392668
      pz      :     1.429689  p :     4.495112
      px      :     1.530803
      py      :     1.534620
      dz2     :     0.007555  d :     0.066265
      dxz     :     0.006871
      dyz     :     0.009264
      dx2y2   :     0.019210
      dxy     :     0.023365
      f0      :     0.000511  f :     0.005843
      f+1     :     0.000403
      f-1     :     0.000597
      f+2     :     0.000088
      f-2     :     0.000851
      f+3     :     0.001671
      f-3     :     0.001720
  2 N s       :     2.913547  s :     2.913547
      pz      :     1.170769  p :     3.648581
      px      :     1.206335
      py      :     1.271478
      dz2     :     0.048550  d :     0.218967
      dxz     :     0.052500
      dyz     :     0.023971
      dx2y2   :     0.045677
      dxy     :     0.048269
      f0      :     0.001245  f :     0.014412
      f+1     :     0.002515
      f-1     :     0.001777
      f+2     :     0.002475
      f-2     :     0.001489
      f+3     :     0.001991
      f-3     :     0.002920
  3 H s       :     0.678298  s :     0.678298
      pz      :     0.054677  p :     0.109148
      px      :     0.024859
      py      :     0.029613
  4 N s       :     2.864847  s :     2.864847
      pz      :     1.298474  p :     3.535220
      px      :     1.107612
      py      :     1.129134
      dz2     :     0.022923  d :     0.284624
      dxz     :     0.035539
      dyz     :     0.047732
      dx2y2   :     0.095742
      dxy     :     0.082688
      f0      :     0.001934  f :     0.019764
      f+1     :     0.001520
      f-1     :     0.002292
      f+2     :     0.002809
      f-2     :     0.002669
      f+3     :     0.003047
      f-3     :     0.005492
  5 C s       :     2.734943  s :     2.734943
      pz      :     0.928834  p :     2.662412
      px      :     0.907236
      py      :     0.826342
      dz2     :     0.204440  d :     0.911834
      dxz     :     0.209431
      dyz     :     0.182552
      dx2y2   :     0.170948
      dxy     :     0.144463
      f0      :     0.028229  f :     0.133805
      f+1     :     0.019842
      f-1     :     0.018664
      f+2     :     0.021769
      f-2     :     0.016560
      f+3     :     0.017327
      f-3     :     0.011414
  6 C s       :     2.719031  s :     2.719031
      pz      :     0.999558  p :     2.846135
      px      :     0.850483
      py      :     0.996094
      dz2     :     0.081822  d :     0.536657
      dxz     :     0.133512
      dyz     :     0.089841
      dx2y2   :     0.134697
      dxy     :     0.096785
      f0      :     0.006149  f :     0.063334
      f+1     :     0.009100
      f-1     :     0.007357
      f+2     :     0.010355
      f-2     :     0.007290
      f+3     :     0.011632
      f-3     :     0.011452
  7 H s       :     0.759999  s :     0.759999
      pz      :     0.030571  p :     0.059544
      px      :     0.016552
      py      :     0.012421
  8 C s       :     2.700067  s :     2.700067
      pz      :     0.979233  p :     2.849095
      px      :     0.948286
      py      :     0.921576
      dz2     :     0.109600  d :     0.525742
      dxz     :     0.093787
      dyz     :     0.121464
      dx2y2   :     0.111299
      dxy     :     0.089593
      f0      :     0.006767  f :     0.058416
      f+1     :     0.008324
      f-1     :     0.010141
      f+2     :     0.011285
      f-2     :     0.006358
      f+3     :     0.008604
      f-3     :     0.006936
  9 C s       :     2.754060  s :     2.754060
      pz      :     0.972518  p :     2.916733
      px      :     0.935574
      py      :     1.008641
      dz2     :     0.074529  d :     0.387879
      dxz     :     0.064487
      dyz     :     0.105470
      dx2y2   :     0.063216
      dxy     :     0.080178
      f0      :     0.006701  f :     0.043353
      f+1     :     0.005168
      f-1     :     0.007314
      f+2     :     0.007856
      f-2     :     0.004888
      f+3     :     0.005333
      f-3     :     0.006092
 10 H s       :     0.778415  s :     0.778415
      pz      :     0.017859  p :     0.062909
      px      :     0.026538
      py      :     0.018512
 11 C s       :     2.763976  s :     2.763976
      pz      :     0.957121  p :     2.944467
      px      :     0.968032
      py      :     1.019313
      dz2     :     0.064845  d :     0.392622
      dxz     :     0.058872
      dyz     :     0.085501
      dx2y2   :     0.087141
      dxy     :     0.096263
      f0      :     0.002641  f :     0.043393
      f+1     :     0.005968
      f-1     :     0.007647
      f+2     :     0.007802
      f-2     :     0.005099
      f+3     :     0.008493
      f-3     :     0.005744
 12 H s       :     0.783566  s :     0.783566
      pz      :     0.028543  p :     0.060262
      px      :     0.016632
      py      :     0.015087
 13 C s       :     2.765319  s :     2.765319
      pz      :     0.998463  p :     2.945849
      px      :     0.974460
      py      :     0.972927
      dz2     :     0.088709  d :     0.391789
      dxz     :     0.084600
      dyz     :     0.077701
      dx2y2   :     0.079998
      dxy     :     0.060780
      f0      :     0.005628  f :     0.043381
      f+1     :     0.007391
      f-1     :     0.006417
      f+2     :     0.008142
      f-2     :     0.005512
      f+3     :     0.006187
      f-3     :     0.004103
 14 H s       :     0.784447  s :     0.784447
      pz      :     0.014503  p :     0.060322
      px      :     0.014150
      py      :     0.031669
 15 C s       :     2.764425  s :     2.764425
      pz      :     0.991386  p :     2.946976
      px      :     0.942976
      py      :     1.012614
      dz2     :     0.074278  d :     0.391634
      dxz     :     0.065099
      dyz     :     0.107139
      dx2y2   :     0.064790
      dxy     :     0.080328
      f0      :     0.006467  f :     0.043340
      f+1     :     0.005266
      f-1     :     0.007236
      f+2     :     0.008046
      f-2     :     0.004917
      f+3     :     0.005341
      f-3     :     0.006067
 16 H s       :     0.783669  s :     0.783669
      pz      :     0.017445  p :     0.060286
      px      :     0.025446
      py      :     0.017394
 17 C s       :     2.756859  s :     2.756859
      pz      :     0.953576  p :     2.920339
      px      :     0.957460
      py      :     1.009303
      dz2     :     0.064316  d :     0.390443
      dxz     :     0.058494
      dyz     :     0.087416
      dx2y2   :     0.086631
      dxy     :     0.093586
      f0      :     0.002648  f :     0.043133
      f+1     :     0.005854
      f-1     :     0.007770
      f+2     :     0.007619
      f-2     :     0.005158
      f+3     :     0.008282
      f-3     :     0.005803
 18 H s       :     0.777652  s :     0.777652
      pz      :     0.028940  p :     0.060628
      px      :     0.016392
      py      :     0.015297
 19 C s       :     2.697653  s :     2.697653
      pz      :     0.978632  p :     2.886987
      px      :     0.963325
      py      :     0.945030
      dz2     :     0.141209  d :     0.720070
      dxz     :     0.150307
      dyz     :     0.145522
      dx2y2   :     0.136950
      dxy     :     0.146083
      f0      :     0.011082  f :     0.086551
      f+1     :     0.013517
      f-1     :     0.010343
      f+2     :     0.013063
      f-2     :     0.014571
      f+3     :     0.010344
      f-3     :     0.013631
 20 C s       :     2.827940  s :     2.827940
      pz      :     1.056337  p :     3.153580
      px      :     1.025532
      py      :     1.071711
      dz2     :     0.065094  d :     0.260555
      dxz     :     0.047639
      dyz     :     0.035609
      dx2y2   :     0.031241
      dxy     :     0.080972
      f0      :     0.002347  f :     0.024509
      f+1     :     0.004938
      f-1     :     0.002159
      f+2     :     0.003401
      f-2     :     0.004069
      f+3     :     0.004693
      f-3     :     0.002902
 21 H s       :     0.806320  s :     0.806320
      pz      :     0.013316  p :     0.062558
      px      :     0.018929
      py      :     0.030314
 22 H s       :     0.801480  s :     0.801480
      pz      :     0.018957  p :     0.062513
      px      :     0.019775
      py      :     0.023781
 23 H s       :     0.806057  s :     0.806057
      pz      :     0.032628  p :     0.062548
      px      :     0.013416
      py      :     0.016504
 24 C s       :     2.827114  s :     2.827114
      pz      :     1.024372  p :     3.157936
      px      :     1.071414
      py      :     1.062149
      dz2     :     0.056049  d :     0.257506
      dxz     :     0.077672
      dyz     :     0.051694
      dx2y2   :     0.024285
      dxy     :     0.047805
      f0      :     0.006067  f :     0.024164
      f+1     :     0.003541
      f-1     :     0.004522
      f+2     :     0.003340
      f-2     :     0.003247
      f+3     :     0.002586
      f-3     :     0.000863
 25 H s       :     0.803992  s :     0.803992
      pz      :     0.018296  p :     0.062372
      px      :     0.021335
      py      :     0.022741
 26 H s       :     0.808095  s :     0.808095
      pz      :     0.012794  p :     0.062404
      px      :     0.018982
      py      :     0.030629
 27 H s       :     0.809591  s :     0.809591
      pz      :     0.019024  p :     0.064582
      px      :     0.031621
      py      :     0.013938
 28 C s       :     2.827510  s :     2.827510
      pz      :     1.072951  p :     3.158406
      px      :     1.060984
      py      :     1.024471
      dz2     :     0.031123  d :     0.257413
      dxz     :     0.044777
      dyz     :     0.066214
      dx2y2   :     0.059660
      dxy     :     0.055639
      f0      :     0.003740  f :     0.024111
      f+1     :     0.001215
      f-1     :     0.003161
      f+2     :     0.002659
      f-2     :     0.004060
      f+3     :     0.004101
      f-3     :     0.005174
 29 H s       :     0.808383  s :     0.808383
      pz      :     0.032590  p :     0.062442
      px      :     0.014167
      py      :     0.015684
 30 H s       :     0.804343  s :     0.804343
      pz      :     0.019394  p :     0.062405
      px      :     0.020339
      py      :     0.022671
 31 H s       :     0.809365  s :     0.809365
      pz      :     0.018904  p :     0.064324
      px      :     0.031442
      py      :     0.013979
 32 C s       :     2.693528  s :     2.693528
      pz      :     0.977846  p :     2.791983
      px      :     0.947315
      py      :     0.866822
      dz2     :     0.111811  d :     0.587116
      dxz     :     0.106482
      dyz     :     0.124032
      dx2y2   :     0.109485
      dxy     :     0.135306
      f0      :     0.008797  f :     0.072357
      f+1     :     0.010958
      f-1     :     0.008107
      f+2     :     0.010989
      f-2     :     0.010283
      f+3     :     0.010571
      f-3     :     0.012652
 33 C s       :     2.705788  s :     2.705788
      pz      :     0.906518  p :     2.801263
      px      :     0.951924
      py      :     0.942821
      dz2     :     0.099415  d :     0.496751
      dxz     :     0.097508
      dyz     :     0.095271
      dx2y2   :     0.103558
      dxy     :     0.100999
      f0      :     0.005848  f :     0.053895
      f+1     :     0.009433
      f-1     :     0.007005
      f+2     :     0.009605
      f-2     :     0.006294
      f+3     :     0.006835
      f-3     :     0.008874
 34 C s       :     2.750361  s :     2.750361
      pz      :     0.978182  p :     2.919854
      px      :     0.957325
      py      :     0.984347
      dz2     :     0.071322  d :     0.393298
      dxz     :     0.074104
      dyz     :     0.092350
      dx2y2   :     0.085852
      dxy     :     0.069670
      f0      :     0.006159  f :     0.042758
      f+1     :     0.004921
      f-1     :     0.006499
      f+2     :     0.007980
      f-2     :     0.005633
      f+3     :     0.004401
      f-3     :     0.007165
 35 H s       :     0.776292  s :     0.776292
      pz      :     0.017608  p :     0.061577
      px      :     0.029874
      py      :     0.014095
 36 C s       :     2.762084  s :     2.762084
      pz      :     0.988968  p :     2.943394
      px      :     0.994353
      py      :     0.960073
      dz2     :     0.088229  d :     0.397917
      dxz     :     0.092802
      dyz     :     0.061068
      dx2y2   :     0.068319
      dxy     :     0.087499
      f0      :     0.005324  f :     0.044234
      f+1     :     0.007835
      f-1     :     0.005469
      f+2     :     0.008480
      f-2     :     0.005771
      f+3     :     0.006022
      f-3     :     0.005332
 37 H s       :     0.783725  s :     0.783725
      pz      :     0.013898  p :     0.060111
      px      :     0.017683
      py      :     0.028530
 38 C s       :     2.761549  s :     2.761549
      pz      :     0.950746  p :     2.948860
      px      :     1.003212
      py      :     0.994902
      dz2     :     0.057246  d :     0.395023
      dxz     :     0.069689
      dyz     :     0.076668
      dx2y2   :     0.091984
      dxy     :     0.099436
      f0      :     0.002848  f :     0.044530
      f+1     :     0.007574
      f-1     :     0.005438
      f+2     :     0.007735
      f-2     :     0.005485
      f+3     :     0.006457
      f-3     :     0.008993
 39 H s       :     0.783266  s :     0.783266
      pz      :     0.027240  p :     0.060418
      px      :     0.015011
      py      :     0.018168
 40 C s       :     2.755772  s :     2.755772
      pz      :     0.956987  p :     2.916317
      px      :     0.956672
      py      :     1.002658
      dz2     :     0.075009  d :     0.394056
      dxz     :     0.067302
      dyz     :     0.091977
      dx2y2   :     0.081506
      dxy     :     0.078262
      f0      :     0.006804  f :     0.043701
      f+1     :     0.004707
      f-1     :     0.006469
      f+2     :     0.007272
      f-2     :     0.005833
      f+3     :     0.004771
      f-3     :     0.007845
 41 H s       :     0.771499  s :     0.771499
      pz      :     0.017463  p :     0.061033
      px      :     0.029239
      py      :     0.014331
 42 C s       :     2.684375  s :     2.684375
      pz      :     0.956190  p :     2.919549
      px      :     0.977660
      py      :     0.985699
      dz2     :     0.113707  d :     0.635746
      dxz     :     0.123154
      dyz     :     0.152645
      dx2y2   :     0.122766
      dxy     :     0.123474
      f0      :     0.009315  f :     0.068559
      f+1     :     0.008345
      f-1     :     0.011203
      f+2     :     0.010360
      f-2     :     0.010276
      f+3     :     0.008962
      f-3     :     0.010098
 43 C s       :     2.824294  s :     2.824294
      pz      :     1.031647  p :     3.141404
      px      :     1.070143
      py      :     1.039614
      dz2     :     0.059984  d :     0.267813
      dxz     :     0.053749
      dyz     :     0.053243
      dx2y2   :     0.037499
      dxy     :     0.063337
      f0      :     0.003678  f :     0.024165
      f+1     :     0.002862
      f-1     :     0.004655
      f+2     :     0.003042
      f-2     :     0.004572
      f+3     :     0.002913
      f-3     :     0.002442
 44 H s       :     0.809688  s :     0.809688
      pz      :     0.015634  p :     0.063773
      px      :     0.020259
      py      :     0.027880
 45 H s       :     0.807107  s :     0.807107
      pz      :     0.027398  p :     0.062179
      px      :     0.018082
      py      :     0.016700
 46 H s       :     0.808174  s :     0.808174
      pz      :     0.014762  p :     0.062664
      px      :     0.032593
      py      :     0.015310
 47 C s       :     2.816509  s :     2.816509
      pz      :     1.054168  p :     3.151097
      px      :     1.065142
      py      :     1.031787
      dz2     :     0.036758  d :     0.272161
      dxz     :     0.050474
      dyz     :     0.068433
      dx2y2   :     0.079948
      dxy     :     0.036548
      f0      :     0.002310  f :     0.024795
      f+1     :     0.003597
      f-1     :     0.003663
      f+2     :     0.003684
      f-2     :     0.003287
      f+3     :     0.003399
      f-3     :     0.004855
 48 H s       :     0.812613  s :     0.812613
      pz      :     0.015558  p :     0.066428
      px      :     0.036401
      py      :     0.014469
 49 H s       :     0.805822  s :     0.805822
      pz      :     0.027788  p :     0.061856
      px      :     0.019895
      py      :     0.014173
 50 H s       :     0.805369  s :     0.805369
      pz      :     0.023130  p :     0.065153
      px      :     0.013905
      py      :     0.028118
 51 C s       :     2.822740  s :     2.822740
      pz      :     1.065835  p :     3.141321
      px      :     1.012814
      py      :     1.062673
      dz2     :     0.023968  d :     0.266913
      dxz     :     0.065221
      dyz     :     0.061674
      dx2y2   :     0.044989
      dxy     :     0.071063
      f0      :     0.002283  f :     0.024220
      f+1     :     0.004542
      f-1     :     0.002144
      f+2     :     0.003489
      f-2     :     0.002571
      f+3     :     0.005490
      f-3     :     0.003702
 52 H s       :     0.803861  s :     0.803861
      pz      :     0.025499  p :     0.063580
      px      :     0.012965
      py      :     0.025116
 53 H s       :     0.806745  s :     0.806745
      pz      :     0.027785  p :     0.062090
      px      :     0.017202
      py      :     0.017103
 54 H s       :     0.808848  s :     0.808848
      pz      :     0.016380  p :     0.063230
      px      :     0.019549
      py      :     0.027301
 55 C s       :     2.720982  s :     2.720982
      pz      :     0.769873  p :     2.636405
      px      :     0.949893
      py      :     0.916638
      dz2     :     0.081496  d :     0.876450
      dxz     :     0.097731
      dyz     :     0.185610
      dx2y2   :     0.291736
      dxy     :     0.219878
      f0      :     0.009758  f :     0.133718
      f+1     :     0.007075
      f-1     :     0.014702
      f+2     :     0.008994
      f-2     :     0.025767
      f+3     :     0.028882
      f-3     :     0.038540
 56 C s       :     2.703696  s :     2.703696
      pz      :     0.953387  p :     2.867161
      px      :     0.936909
      py      :     0.976866
      dz2     :     0.087141  d :     0.497858
      dxz     :     0.095372
      dyz     :     0.089847
      dx2y2   :     0.124941
      dxy     :     0.100557
      f0      :     0.006207  f :     0.056305
      f+1     :     0.007945
      f-1     :     0.006103
      f+2     :     0.010908
      f-2     :     0.006740
      f+3     :     0.007104
      f-3     :     0.011298
 57 C s       :     2.755939  s :     2.755939
      pz      :     0.957237  p :     2.906013
      px      :     1.004103
      py      :     0.944673
      dz2     :     0.074745  d :     0.390756
      dxz     :     0.093172
      dyz     :     0.057953
      dx2y2   :     0.071855
      dxy     :     0.093032
      f0      :     0.005480  f :     0.043278
      f+1     :     0.006555
      f-1     :     0.004897
      f+2     :     0.008387
      f-2     :     0.005331
      f+3     :     0.006340
      f-3     :     0.006288
 58 H s       :     0.769390  s :     0.769390
      pz      :     0.015458  p :     0.063592
      px      :     0.018435
      py      :     0.029698
 59 C s       :     2.763808  s :     2.763808
      pz      :     0.946508  p :     2.946027
      px      :     1.017359
      py      :     0.982160
      dz2     :     0.051101  d :     0.390020
      dxz     :     0.076205
      dyz     :     0.067224
      dx2y2   :     0.090506
      dxy     :     0.104985
      f0      :     0.002648  f :     0.043304
      f+1     :     0.007248
      f-1     :     0.004993
      f+2     :     0.007475
      f-2     :     0.005216
      f+3     :     0.006005
      f-3     :     0.009720
 60 H s       :     0.782251  s :     0.782251
      pz      :     0.026057  p :     0.060375
      px      :     0.015081
      py      :     0.019238
 61 C s       :     2.765782  s :     2.765782
      pz      :     0.966929  p :     2.936761
      px      :     0.972876
      py      :     0.996956
      dz2     :     0.072028  d :     0.391860
      dxz     :     0.067452
      dyz     :     0.083529
      dx2y2   :     0.098467
      dxy     :     0.070383
      f0      :     0.005333  f :     0.043392
      f+1     :     0.005231
      f-1     :     0.006016
      f+2     :     0.008050
      f-2     :     0.005887
      f+3     :     0.004958
      f-3     :     0.007917
 62 H s       :     0.782968  s :     0.782968
      pz      :     0.015289  p :     0.060278
      px      :     0.032011
      py      :     0.012978
 63 C s       :     2.763795  s :     2.763795
      pz      :     0.970816  p :     2.946862
      px      :     1.016181
      py      :     0.959865
      dz2     :     0.071317  d :     0.389654
      dxz     :     0.095548
      dyz     :     0.054640
      dx2y2   :     0.075025
      dxy     :     0.093125
      f0      :     0.005243  f :     0.043426
      f+1     :     0.006493
      f-1     :     0.004809
      f+2     :     0.008724
      f-2     :     0.005331
      f+3     :     0.006222
      f-3     :     0.006604
 64 H s       :     0.782243  s :     0.782243
      pz      :     0.015276  p :     0.060378
      px      :     0.017310
      py      :     0.027792
 65 C s       :     2.757101  s :     2.757101
      pz      :     0.934926  p :     2.914572
      px      :     1.015394
      py      :     0.964251
      dz2     :     0.046928  d :     0.391270
      dxz     :     0.078362
      dyz     :     0.067106
      dx2y2   :     0.091357
      dxy     :     0.107517
      f0      :     0.002780  f :     0.043402
      f+1     :     0.007133
      f-1     :     0.004710
      f+2     :     0.007224
      f-2     :     0.005168
      f+3     :     0.006245
      f-3     :     0.010142
 66 H s       :     0.776106  s :     0.776106
      pz      :     0.025752  p :     0.061126
      px      :     0.015971
      py      :     0.019403


                      *****************************
                      * MAYER POPULATION ANALYSIS *
                      *****************************

  NA   - Mulliken gross atomic population
  ZA   - Total nuclear charge
  QA   - Mulliken gross atomic charge
  VA   - Mayer's total valence
  BVA  - Mayer's bonded valence
  FA   - Mayer's free valence

  ATOM       NA         ZA         QA         VA         BVA        FA
  0 O      8.5436     8.0000    -0.5436     1.9633     1.9633    -0.0000
  1 O      8.4963     8.0000    -0.4963     2.0118     2.0118    -0.0000
  2 N      7.2330     7.0000    -0.2330     3.2646     3.2646    -0.0000
  3 H      0.7275     1.0000     0.2725     0.9349     0.9349     0.0000
  4 N      6.8697     7.0000     0.1303     3.0709     3.0709     0.0000
  5 C      5.6959     6.0000     0.3041     4.2291     4.2291     0.0000
  6 C      5.9747     6.0000     0.0253     3.6797     3.6797     0.0000
  7 H      0.8410     1.0000     0.1590     0.9793     0.9793     0.0000
  8 C      5.8129     6.0000     0.1871     3.5532     3.5532    -0.0000
  9 C      6.2340     6.0000    -0.2340     3.9675     3.9675     0.0000
 10 H      0.8453     1.0000     0.1547     0.9725     0.9725     0.0000
 11 C      6.1825     6.0000    -0.1825     3.9325     3.9325     0.0000
 12 H      0.8451     1.0000     0.1549     0.9639     0.9639     0.0000
 13 C      6.1387     6.0000    -0.1387     3.8619     3.8619     0.0000
 14 H      0.8418     1.0000     0.1582     0.9599     0.9599     0.0000
 15 C      6.1690     6.0000    -0.1690     3.8851     3.8851    -0.0000
 16 H      0.8438     1.0000     0.1562     0.9627     0.9627     0.0000
 17 C      6.2734     6.0000    -0.2734     3.9856     3.9856    -0.0000
 18 H      0.8470     1.0000     0.1530     0.9698     0.9698     0.0000
 19 C      5.8636     6.0000     0.1364     3.9161     3.9161    -0.0000
 20 C      6.4430     6.0000    -0.4430     3.8552     3.8552    -0.0000
 21 H      0.8522     1.0000     0.1478     0.9721     0.9721    -0.0000
 22 H      0.8524     1.0000     0.1476     0.9752     0.9752    -0.0000
 23 H      0.8515     1.0000     0.1485     0.9714     0.9714    -0.0000
 24 C      6.4154     6.0000    -0.4154     3.8385     3.8385     0.0000
 25 H      0.8569     1.0000     0.1431     0.9716     0.9716    -0.0000
 26 H      0.8660     1.0000     0.1340     0.9803     0.9803     0.0000
 27 H      0.8595     1.0000     0.1405     0.9916     0.9916     0.0000
 28 C      6.4164     6.0000    -0.4164     3.8379     3.8379     0.0000
 29 H      0.8656     1.0000     0.1344     0.9812     0.9812     0.0000
 30 H      0.8565     1.0000     0.1435     0.9709     0.9709     0.0000
 31 H      0.8598     1.0000     0.1402     0.9912     0.9912    -0.0000
 32 C      5.9715     6.0000     0.0285     3.7081     3.7081    -0.0000
 33 C      5.9988     6.0000     0.0012     3.7295     3.7295    -0.0000
 34 C      6.2008     6.0000    -0.2008     3.8452     3.8452    -0.0000
 35 H      0.8343     1.0000     0.1657     0.9648     0.9648    -0.0000
 36 C      6.1991     6.0000    -0.1991     3.9196     3.9196    -0.0000
 37 H      0.8458     1.0000     0.1542     0.9627     0.9627     0.0000
 38 C      6.1300     6.0000    -0.1300     3.8013     3.8013    -0.0000
 39 H      0.8449     1.0000     0.1551     0.9623     0.9623     0.0000
 40 C      6.2306     6.0000    -0.2306     3.9796     3.9796    -0.0000
 41 H      0.8564     1.0000     0.1436     0.9826     0.9826     0.0000
 42 C      5.8982     6.0000     0.1018     3.8702     3.8702     0.0000
 43 C      6.4247     6.0000    -0.4247     3.8424     3.8424     0.0000
 44 H      0.8601     1.0000     0.1399     0.9727     0.9727     0.0000
 45 H      0.8593     1.0000     0.1407     0.9725     0.9725    -0.0000
 46 H      0.8595     1.0000     0.1405     0.9776     0.9776     0.0000
 47 C      6.4191     6.0000    -0.4191     3.9060     3.9060     0.0000
 48 H      0.8592     1.0000     0.1408     1.0002     1.0002     0.0000
 49 H      0.8612     1.0000     0.1388     0.9729     0.9729     0.0000
 50 H      0.8875     1.0000     0.1125     1.0007     1.0007     0.0000
 51 C      6.4458     6.0000    -0.4458     3.8929     3.8929     0.0000
 52 H      0.8487     1.0000     0.1513     0.9610     0.9610     0.0000
 53 H      0.8619     1.0000     0.1381     0.9720     0.9720    -0.0000
 54 H      0.8611     1.0000     0.1389     0.9730     0.9730     0.0000
 55 C      5.5976     6.0000     0.4024     3.9052     3.9052    -0.0000
 56 C      5.9632     6.0000     0.0368     3.6975     3.6975    -0.0000
 57 C      6.1968     6.0000    -0.1968     3.9157     3.9157    -0.0000
 58 H      0.8370     1.0000     0.1630     0.9569     0.9569    -0.0000
 59 C      6.1798     6.0000    -0.1798     3.9012     3.9012    -0.0000
 60 H      0.8420     1.0000     0.1580     0.9632     0.9632    -0.0000
 61 C      6.1296     6.0000    -0.1296     3.8723     3.8723    -0.0000
 62 H      0.8393     1.0000     0.1607     0.9596     0.9596    -0.0000
 63 C      6.1726     6.0000    -0.1726     3.9022     3.9022     0.0000
 64 H      0.8420     1.0000     0.1580     0.9634     0.9634     0.0000
 65 C      6.2271     6.0000    -0.2271     3.9541     3.9541     0.0000
 66 H      0.8399     1.0000     0.1601     0.9841     0.9841     0.0000

  Mayer bond orders larger than 0.100000
B(  0-O ,  5-C ) :   1.7568 B(  1-O , 55-C ) :   1.7913 B(  2-N ,  3-H ) :   0.8847 
B(  2-N ,  5-C ) :   1.3931 B(  2-N , 19-C ) :   0.8937 B(  4-N ,  6-C ) :   0.9687 
B(  4-N , 32-C ) :   0.8575 B(  4-N , 55-C ) :   1.2545 B(  5-C ,  6-C ) :   0.8808 
B(  6-C ,  7-H ) :   0.9573 B(  6-C ,  8-C ) :   0.8142 B(  8-C ,  9-C ) :   1.3292 
B(  8-C , 17-C ) :   1.3237 B(  9-C , 10-H ) :   0.9580 B(  9-C , 11-C ) :   1.4432 
B( 11-C , 12-H ) :   0.9799 B( 11-C , 13-C ) :   1.3706 B( 13-C , 14-H ) :   0.9718 
B( 13-C , 15-C ) :   1.3863 B( 15-C , 16-H ) :   0.9767 B( 15-C , 17-C ) :   1.4134 
B( 17-C , 18-H ) :   0.9809 B( 19-C , 20-C ) :   0.9574 B( 19-C , 24-C ) :   0.9773 
B( 19-C , 28-C ) :   0.9761 B( 20-C , 21-H ) :   0.9677 B( 20-C , 22-H ) :   0.9682 
B( 20-C , 23-H ) :   0.9636 B( 24-C , 25-H ) :   0.9624 B( 24-C , 26-H ) :   0.9654 
B( 24-C , 27-H ) :   0.9640 B( 28-C , 29-H ) :   0.9639 B( 28-C , 30-H ) :   0.9619 
B( 28-C , 31-H ) :   0.9642 B( 32-C , 33-C ) :   1.3394 B( 32-C , 40-C ) :   1.4362 
B( 33-C , 34-C ) :   1.2693 B( 33-C , 42-C ) :   0.9774 B( 34-C , 35-H ) :   0.9619 
B( 34-C , 36-C ) :   1.4574 B( 36-C , 37-H ) :   0.9826 B( 36-C , 38-C ) :   1.3208 
B( 38-C , 39-H ) :   0.9825 B( 38-C , 40-C ) :   1.4087 B( 40-C , 41-H ) :   1.0019 
B( 42-C , 43-C ) :   0.9454 B( 42-C , 47-C ) :   0.9804 B( 42-C , 51-C ) :   0.9471 
B( 43-C , 44-H ) :   0.9602 B( 43-C , 45-H ) :   0.9639 B( 43-C , 46-H ) :   0.9697 
B( 47-C , 48-H ) :   0.9588 B( 47-C , 49-H ) :   0.9637 B( 47-C , 50-H ) :   0.9639 
B( 51-C , 52-H ) :   0.9763 B( 51-C , 53-H ) :   0.9631 B( 51-C , 54-H ) :   0.9585 
B( 55-C , 56-C ) :   0.9215 B( 56-C , 57-C ) :   1.3359 B( 56-C , 65-C ) :   1.3536 
B( 57-C , 58-H ) :   0.9726 B( 57-C , 59-C ) :   1.4156 B( 59-C , 60-H ) :   0.9762 
B( 59-C , 61-C ) :   1.3866 B( 61-C , 62-H ) :   0.9693 B( 61-C , 63-C ) :   1.3759 
B( 63-C , 64-H ) :   0.9761 B( 63-C , 65-C ) :   1.4358 B( 65-C , 66-H ) :   0.9675 


-------
TIMINGS
-------

Total SCF time: 0 days 0 hours 6 min 28 sec 

Total time                  ....     388.101 sec
Sum of individual times     ....     368.706 sec  ( 95.0%)

Fock matrix formation       ....     332.143 sec  ( 85.6%)
  Split-RI-J                ....      30.301 sec  (  9.1% of F)
  Chain of spheres X        ....     195.432 sec  ( 58.8% of F)
  XC integration            ....      35.826 sec  ( 10.8% of F)
    Basis function eval.    ....       2.717 sec  (  7.6% of XC)
    Density eval.           ....       7.415 sec  ( 20.7% of XC)
    XC-Functional eval.     ....       0.250 sec  (  0.7% of XC)
    XC-Potential eval.      ....       4.313 sec  ( 12.0% of XC)
Diagonalization             ....       5.741 sec  (  1.5%)
Density matrix formation    ....       0.925 sec  (  0.2%)
Population analysis         ....       1.375 sec  (  0.4%)
Initial guess               ....       3.693 sec  (  1.0%)
Orbital Transformation      ....       0.000 sec  (  0.0%)
Orbital Orthonormalization  ....       0.000 sec  (  0.0%)
DIIS solution               ....       7.054 sec  (  1.8%)
SOSCF solution              ....       5.382 sec  (  1.4%)
Grid generation             ....      12.394 sec  (  3.2%)

Maximum memory used throughout the entire SCF-calculation: 402.8 MB
[1710417263.676122] [node128:4023830:0]          mpool.c:43   UCX  WARN  object 0x13444e80 was not returned to mpool ucp_requests
[1710417263.676141] [node128:4023830:0]          mpool.c:43   UCX  WARN  object 0x13445200 was not returned to mpool ucp_requests
[1710417263.676146] [node128:4023830:0]          mpool.c:43   UCX  WARN  object 0x134453c0 was not returned to mpool ucp_requests
[1710417263.676151] [node128:4023830:0]          mpool.c:43   UCX  WARN  object 0x13445580 was not returned to mpool ucp_requests
[1710417263.676153] [node128:4023830:0]          mpool.c:43   UCX  WARN  object 0x13445900 was not returned to mpool ucp_requests
[1710417263.676156] [node128:4023830:0]          mpool.c:43   UCX  WARN  object 0x13445ac0 was not returned to mpool ucp_requests
[1710417263.676158] [node128:4023830:0]          mpool.c:43   UCX  WARN  object 0x13445c80 was not returned to mpool ucp_requests
[1710417263.676161] [node128:4023830:0]          mpool.c:43   UCX  WARN  object 0x13446000 was not returned to mpool ucp_requests
[1710417263.677780] [node128:4023816:0]          mpool.c:43   UCX  WARN  object 0x13207280 was not returned to mpool ucp_requests
[1710417263.677805] [node128:4023816:0]          mpool.c:43   UCX  WARN  object 0x13207440 was not returned to mpool ucp_requests
[1710417263.677811] [node128:4023816:0]          mpool.c:43   UCX  WARN  object 0x13207600 was not returned to mpool ucp_requests
[1710417263.677815] [node128:4023816:0]          mpool.c:43   UCX  WARN  object 0x132077c0 was not returned to mpool ucp_requests
[1710417263.677818] [node128:4023816:0]          mpool.c:43   UCX  WARN  object 0x13207980 was not returned to mpool ucp_requests
[1710417263.677822] [node128:4023816:0]          mpool.c:43   UCX  WARN  object 0x13207b40 was not returned to mpool ucp_requests
[1710417263.677825] [node128:4023816:0]          mpool.c:43   UCX  WARN  object 0x13207d00 was not returned to mpool ucp_requests
[1710417263.677828] [node128:4023816:0]          mpool.c:43   UCX  WARN  object 0x13207ec0 was not returned to mpool ucp_requests
[1710417263.696288] [node128:4023836:0]          mpool.c:43   UCX  WARN  object 0x13efdec0 was not returned to mpool ucp_requests
[1710417263.696300] [node128:4023836:0]          mpool.c:43   UCX  WARN  object 0x13efe240 was not returned to mpool ucp_requests
[1710417263.696305] [node128:4023836:0]          mpool.c:43   UCX  WARN  object 0x13efe5c0 was not returned to mpool ucp_requests
[1710417263.696309] [node128:4023836:0]          mpool.c:43   UCX  WARN  object 0x13efe780 was not returned to mpool ucp_requests
[1710417263.696312] [node128:4023836:0]          mpool.c:43   UCX  WARN  object 0x13efe940 was not returned to mpool ucp_requests
[1710417263.696314] [node128:4023836:0]          mpool.c:43   UCX  WARN  object 0x13efeb00 was not returned to mpool ucp_requests
[1710417263.696317] [node128:4023836:0]          mpool.c:43   UCX  WARN  object 0x13efecc0 was not returned to mpool ucp_requests
[1710417263.696319] [node128:4023836:0]          mpool.c:43   UCX  WARN  object 0x13eff040 was not returned to mpool ucp_requests
[1710417263.714471] [node128:4023829:0]          mpool.c:43   UCX  WARN  object 0x13b69340 was not returned to mpool ucp_requests
[1710417263.714486] [node128:4023829:0]          mpool.c:43   UCX  WARN  object 0x13b69500 was not returned to mpool ucp_requests
[1710417263.714491] [node128:4023829:0]          mpool.c:43   UCX  WARN  object 0x13b696c0 was not returned to mpool ucp_requests
[1710417263.714496] [node128:4023829:0]          mpool.c:43   UCX  WARN  object 0x13b69880 was not returned to mpool ucp_requests
[1710417263.714500] [node128:4023829:0]          mpool.c:43   UCX  WARN  object 0x13b69a40 was not returned to mpool ucp_requests
[1710417263.714504] [node128:4023829:0]          mpool.c:43   UCX  WARN  object 0x13b69c00 was not returned to mpool ucp_requests
[1710417263.714508] [node128:4023829:0]          mpool.c:43   UCX  WARN  object 0x13b69dc0 was not returned to mpool ucp_requests
[1710417263.714512] [node128:4023829:0]          mpool.c:43   UCX  WARN  object 0x13b69f80 was not returned to mpool ucp_requests
[1710417263.738425] [node128:4023811:0]          mpool.c:43   UCX  WARN  object 0x13fc7d80 was not returned to mpool ucp_requests
[1710417263.738438] [node128:4023811:0]          mpool.c:43   UCX  WARN  object 0x13fc82c0 was not returned to mpool ucp_requests
[1710417263.738443] [node128:4023811:0]          mpool.c:43   UCX  WARN  object 0x13fc8480 was not returned to mpool ucp_requests
[1710417263.738446] [node128:4023811:0]          mpool.c:43   UCX  WARN  object 0x13fc8640 was not returned to mpool ucp_requests
[1710417263.738449] [node128:4023811:0]          mpool.c:43   UCX  WARN  object 0x13fc8800 was not returned to mpool ucp_requests
[1710417263.738452] [node128:4023811:0]          mpool.c:43   UCX  WARN  object 0x13fc89c0 was not returned to mpool ucp_requests
[1710417263.738455] [node128:4023811:0]          mpool.c:43   UCX  WARN  object 0x13fc8b80 was not returned to mpool ucp_requests
[1710417263.738663] [node128:4023813:0]          mpool.c:43   UCX  WARN  object 0x14561600 was not returned to mpool ucp_requests
[1710417263.738683] [node128:4023813:0]          mpool.c:43   UCX  WARN  object 0x145617c0 was not returned to mpool ucp_requests
[1710417263.738687] [node128:4023813:0]          mpool.c:43   UCX  WARN  object 0x14561980 was not returned to mpool ucp_requests
[1710417263.738691] [node128:4023813:0]          mpool.c:43   UCX  WARN  object 0x14561b40 was not returned to mpool ucp_requests
[1710417263.738694] [node128:4023813:0]          mpool.c:43   UCX  WARN  object 0x14561d00 was not returned to mpool ucp_requests
[1710417263.738698] [node128:4023813:0]          mpool.c:43   UCX  WARN  object 0x14561ec0 was not returned to mpool ucp_requests
[1710417263.738701] [node128:4023813:0]          mpool.c:43   UCX  WARN  object 0x14562080 was not returned to mpool ucp_requests
[1710417263.738704] [node128:4023813:0]          mpool.c:43   UCX  WARN  object 0x14562240 was not returned to mpool ucp_requests
[1710417263.738588] [node128:4023814:0]          mpool.c:43   UCX  WARN  object 0x132a4c80 was not returned to mpool ucp_requests
[1710417263.738605] [node128:4023814:0]          mpool.c:43   UCX  WARN  object 0x132a4e40 was not returned to mpool ucp_requests
[1710417263.738610] [node128:4023814:0]          mpool.c:43   UCX  WARN  object 0x132a5000 was not returned to mpool ucp_requests
[1710417263.738614] [node128:4023814:0]          mpool.c:43   UCX  WARN  object 0x132a51c0 was not returned to mpool ucp_requests
[1710417263.738618] [node128:4023814:0]          mpool.c:43   UCX  WARN  object 0x132a5380 was not returned to mpool ucp_requests
[1710417263.738621] [node128:4023814:0]          mpool.c:43   UCX  WARN  object 0x132a5540 was not returned to mpool ucp_requests
[1710417263.738625] [node128:4023814:0]          mpool.c:43   UCX  WARN  object 0x132a5700 was not returned to mpool ucp_requests
[1710417263.738627] [node128:4023814:0]          mpool.c:43   UCX  WARN  object 0x132a58c0 was not returned to mpool ucp_requests
[1710417263.738625] [node128:4023826:0]          mpool.c:43   UCX  WARN  object 0x1491c240 was not returned to mpool ucp_requests
[1710417263.738642] [node128:4023826:0]          mpool.c:43   UCX  WARN  object 0x1491c400 was not returned to mpool ucp_requests
[1710417263.738646] [node128:4023826:0]          mpool.c:43   UCX  WARN  object 0x1491c5c0 was not returned to mpool ucp_requests
[1710417263.738648] [node128:4023826:0]          mpool.c:43   UCX  WARN  object 0x1491c780 was not returned to mpool ucp_requests
[1710417263.738652] [node128:4023826:0]          mpool.c:43   UCX  WARN  object 0x1491c940 was not returned to mpool ucp_requests
[1710417263.738656] [node128:4023826:0]          mpool.c:43   UCX  WARN  object 0x1491cb00 was not returned to mpool ucp_requests
[1710417263.738659] [node128:4023826:0]          mpool.c:43   UCX  WARN  object 0x1491ccc0 was not returned to mpool ucp_requests
[1710417263.738661] [node128:4023826:0]          mpool.c:43   UCX  WARN  object 0x1491ce80 was not returned to mpool ucp_requests
[1710417263.739324] [node128:4023818:0]          mpool.c:43   UCX  WARN  object 0x14870300 was not returned to mpool ucp_requests
[1710417263.739339] [node128:4023818:0]          mpool.c:43   UCX  WARN  object 0x148704c0 was not returned to mpool ucp_requests
[1710417263.739343] [node128:4023818:0]          mpool.c:43   UCX  WARN  object 0x14870680 was not returned to mpool ucp_requests
[1710417263.739348] [node128:4023818:0]          mpool.c:43   UCX  WARN  object 0x14870840 was not returned to mpool ucp_requests
[1710417263.739352] [node128:4023818:0]          mpool.c:43   UCX  WARN  object 0x14870a00 was not returned to mpool ucp_requests
[1710417263.739355] [node128:4023818:0]          mpool.c:43   UCX  WARN  object 0x14870bc0 was not returned to mpool ucp_requests
[1710417263.739358] [node128:4023818:0]          mpool.c:43   UCX  WARN  object 0x14870d80 was not returned to mpool ucp_requests
[1710417263.739361] [node128:4023818:0]          mpool.c:43   UCX  WARN  object 0x14870f40 was not returned to mpool ucp_requests
[1710417263.739307] [node128:4023823:0]          mpool.c:43   UCX  WARN  object 0x1468d400 was not returned to mpool ucp_requests
[1710417263.739318] [node128:4023823:0]          mpool.c:43   UCX  WARN  object 0x1468d5c0 was not returned to mpool ucp_requests
[1710417263.739322] [node128:4023823:0]          mpool.c:43   UCX  WARN  object 0x1468d780 was not returned to mpool ucp_requests
[1710417263.739325] [node128:4023823:0]          mpool.c:43   UCX  WARN  object 0x1468d940 was not returned to mpool ucp_requests
[1710417263.739328] [node128:4023823:0]          mpool.c:43   UCX  WARN  object 0x1468db00 was not returned to mpool ucp_requests
[1710417263.739331] [node128:4023823:0]          mpool.c:43   UCX  WARN  object 0x1468dcc0 was not returned to mpool ucp_requests
[1710417263.739334] [node128:4023823:0]          mpool.c:43   UCX  WARN  object 0x1468de80 was not returned to mpool ucp_requests
[1710417263.739337] [node128:4023823:0]          mpool.c:43   UCX  WARN  object 0x1468e040 was not returned to mpool ucp_requests
[1710417263.739667] [node128:4023824:0]          mpool.c:43   UCX  WARN  object 0x13734280 was not returned to mpool ucp_requests
[1710417263.739684] [node128:4023824:0]          mpool.c:43   UCX  WARN  object 0x13734440 was not returned to mpool ucp_requests
[1710417263.739687] [node128:4023824:0]          mpool.c:43   UCX  WARN  object 0x13734600 was not returned to mpool ucp_requests
[1710417263.739690] [node128:4023824:0]          mpool.c:43   UCX  WARN  object 0x137347c0 was not returned to mpool ucp_requests
[1710417263.739693] [node128:4023824:0]          mpool.c:43   UCX  WARN  object 0x13734980 was not returned to mpool ucp_requests
[1710417263.739695] [node128:4023824:0]          mpool.c:43   UCX  WARN  object 0x13734b40 was not returned to mpool ucp_requests
[1710417263.739697] [node128:4023824:0]          mpool.c:43   UCX  WARN  object 0x13734d00 was not returned to mpool ucp_requests
[1710417263.739700] [node128:4023824:0]          mpool.c:43   UCX  WARN  object 0x13734ec0 was not returned to mpool ucp_requests
[1710417263.739312] [node128:4023832:0]          mpool.c:43   UCX  WARN  object 0x1312c300 was not returned to mpool ucp_requests
[1710417263.739324] [node128:4023832:0]          mpool.c:43   UCX  WARN  object 0x1312c4c0 was not returned to mpool ucp_requests
[1710417263.739327] [node128:4023832:0]          mpool.c:43   UCX  WARN  object 0x1312c680 was not returned to mpool ucp_requests
[1710417263.739332] [node128:4023832:0]          mpool.c:43   UCX  WARN  object 0x1312c840 was not returned to mpool ucp_requests
[1710417263.739334] [node128:4023832:0]          mpool.c:43   UCX  WARN  object 0x1312ca00 was not returned to mpool ucp_requests
[1710417263.739337] [node128:4023832:0]          mpool.c:43   UCX  WARN  object 0x1312cbc0 was not returned to mpool ucp_requests
[1710417263.739339] [node128:4023832:0]          mpool.c:43   UCX  WARN  object 0x1312cd80 was not returned to mpool ucp_requests
[1710417263.739342] [node128:4023832:0]          mpool.c:43   UCX  WARN  object 0x1312d100 was not returned to mpool ucp_requests
[1710417263.739306] [node128:4023839:0]          mpool.c:43   UCX  WARN  object 0x14026240 was not returned to mpool ucp_requests
[1710417263.739323] [node128:4023839:0]          mpool.c:43   UCX  WARN  object 0x140265c0 was not returned to mpool ucp_requests
[1710417263.739327] [node128:4023839:0]          mpool.c:43   UCX  WARN  object 0x14026940 was not returned to mpool ucp_requests
[1710417263.739332] [node128:4023839:0]          mpool.c:43   UCX  WARN  object 0x14026b00 was not returned to mpool ucp_requests
[1710417263.739335] [node128:4023839:0]          mpool.c:43   UCX  WARN  object 0x14026cc0 was not returned to mpool ucp_requests
[1710417263.739337] [node128:4023839:0]          mpool.c:43   UCX  WARN  object 0x14026e80 was not returned to mpool ucp_requests
[1710417263.739339] [node128:4023839:0]          mpool.c:43   UCX  WARN  object 0x14027040 was not returned to mpool ucp_requests
[1710417263.742986] [node128:4023809:0]          mpool.c:43   UCX  WARN  object 0x138ebfc0 was not returned to mpool ucp_requests
[1710417263.742998] [node128:4023809:0]          mpool.c:43   UCX  WARN  object 0x138ec500 was not returned to mpool ucp_requests
[1710417263.743002] [node128:4023809:0]          mpool.c:43   UCX  WARN  object 0x138ec880 was not returned to mpool ucp_requests
[1710417263.743005] [node128:4023809:0]          mpool.c:43   UCX  WARN  object 0x138ecc00 was not returned to mpool ucp_requests
[1710417263.743007] [node128:4023809:0]          mpool.c:43   UCX  WARN  object 0x138ecdc0 was not returned to mpool ucp_requests
[1710417263.743010] [node128:4023809:0]          mpool.c:43   UCX  WARN  object 0x138ecf80 was not returned to mpool ucp_requests
[1710417263.743012] [node128:4023809:0]          mpool.c:43   UCX  WARN  object 0x138ed140 was not returned to mpool ucp_requests
[1710417263.741904] [node128:4023821:0]          mpool.c:43   UCX  WARN  object 0x13b2e580 was not returned to mpool ucp_requests
[1710417263.741916] [node128:4023821:0]          mpool.c:43   UCX  WARN  object 0x13b2e740 was not returned to mpool ucp_requests
[1710417263.741921] [node128:4023821:0]          mpool.c:43   UCX  WARN  object 0x13b2e900 was not returned to mpool ucp_requests
[1710417263.741923] [node128:4023821:0]          mpool.c:43   UCX  WARN  object 0x13b2eac0 was not returned to mpool ucp_requests
[1710417263.741926] [node128:4023821:0]          mpool.c:43   UCX  WARN  object 0x13b2ec80 was not returned to mpool ucp_requests
[1710417263.741928] [node128:4023821:0]          mpool.c:43   UCX  WARN  object 0x13b2ee40 was not returned to mpool ucp_requests
[1710417263.741931] [node128:4023821:0]          mpool.c:43   UCX  WARN  object 0x13b2f000 was not returned to mpool ucp_requests
[1710417263.741933] [node128:4023821:0]          mpool.c:43   UCX  WARN  object 0x13b2f1c0 was not returned to mpool ucp_requests
[1710417263.741922] [node128:4023834:0]          mpool.c:43   UCX  WARN  object 0x13a720c0 was not returned to mpool ucp_requests
[1710417263.741934] [node128:4023834:0]          mpool.c:43   UCX  WARN  object 0x13a72280 was not returned to mpool ucp_requests
[1710417263.741938] [node128:4023834:0]          mpool.c:43   UCX  WARN  object 0x13a72440 was not returned to mpool ucp_requests
[1710417263.741941] [node128:4023834:0]          mpool.c:43   UCX  WARN  object 0x13a727c0 was not returned to mpool ucp_requests
[1710417263.741944] [node128:4023834:0]          mpool.c:43   UCX  WARN  object 0x13a72980 was not returned to mpool ucp_requests
[1710417263.741947] [node128:4023834:0]          mpool.c:43   UCX  WARN  object 0x13a72b40 was not returned to mpool ucp_requests
[1710417263.741950] [node128:4023834:0]          mpool.c:43   UCX  WARN  object 0x13a72d00 was not returned to mpool ucp_requests
[1710417263.741953] [node128:4023834:0]          mpool.c:43   UCX  WARN  object 0x13a72ec0 was not returned to mpool ucp_requests
[1710417263.742031] [node128:4023840:0]          mpool.c:43   UCX  WARN  object 0x13baeb80 was not returned to mpool ucp_requests
[1710417263.742044] [node128:4023840:0]          mpool.c:43   UCX  WARN  object 0x13baf440 was not returned to mpool ucp_requests
[1710417263.742048] [node128:4023840:0]          mpool.c:43   UCX  WARN  object 0x13baf7c0 was not returned to mpool ucp_requests
[1710417263.742051] [node128:4023840:0]          mpool.c:43   UCX  WARN  object 0x13baf980 was not returned to mpool ucp_requests
[1710417263.742054] [node128:4023840:0]          mpool.c:43   UCX  WARN  object 0x13bafb40 was not returned to mpool ucp_requests
[1710417263.742057] [node128:4023840:0]          mpool.c:43   UCX  WARN  object 0x13bafd00 was not returned to mpool ucp_requests
[1710417263.742060] [node128:4023840:0]          mpool.c:43   UCX  WARN  object 0x13bafec0 was not returned to mpool ucp_requests
[1710417263.742046] [node128:4023842:0]          mpool.c:43   UCX  WARN  object 0x13a53e40 was not returned to mpool ucp_requests
[1710417263.742061] [node128:4023842:0]          mpool.c:43   UCX  WARN  object 0x13a54540 was not returned to mpool ucp_requests
[1710417263.742065] [node128:4023842:0]          mpool.c:43   UCX  WARN  object 0x13a548c0 was not returned to mpool ucp_requests
[1710417263.742068] [node128:4023842:0]          mpool.c:43   UCX  WARN  object 0x13a54a80 was not returned to mpool ucp_requests
[1710417263.742071] [node128:4023842:0]          mpool.c:43   UCX  WARN  object 0x13a54c40 was not returned to mpool ucp_requests
[1710417263.742074] [node128:4023842:0]          mpool.c:43   UCX  WARN  object 0x13a54e00 was not returned to mpool ucp_requests
[1710417263.742077] [node128:4023842:0]          mpool.c:43   UCX  WARN  object 0x13a54fc0 was not returned to mpool ucp_requests
[1710417263.741947] [node128:4023844:0]          mpool.c:43   UCX  WARN  object 0x139a6080 was not returned to mpool ucp_requests
[1710417263.741960] [node128:4023844:0]          mpool.c:43   UCX  WARN  object 0x139a65c0 was not returned to mpool ucp_requests
[1710417263.741963] [node128:4023844:0]          mpool.c:43   UCX  WARN  object 0x139a6780 was not returned to mpool ucp_requests
[1710417263.741966] [node128:4023844:0]          mpool.c:43   UCX  WARN  object 0x139a6940 was not returned to mpool ucp_requests
[1710417263.741968] [node128:4023844:0]          mpool.c:43   UCX  WARN  object 0x139a6b00 was not returned to mpool ucp_requests
[1710417263.741970] [node128:4023844:0]          mpool.c:43   UCX  WARN  object 0x139a6cc0 was not returned to mpool ucp_requests
[1710417263.741973] [node128:4023844:0]          mpool.c:43   UCX  WARN  object 0x139a7040 was not returned to mpool ucp_requests


-------------------------------------------------------------------------------
                          DFT DISPERSION CORRECTION                            
                                                                               
                              DFTD3 V3.1  Rev 1                                
                          USING Becke-Johnson damping                          
-------------------------------------------------------------------------------
The PBE0 functional is recognized
Active option DFTDOPT                   ...         4   

molecular C6(AA) [au] = 45378.211506 


            DFT-D V3
 parameters
 s6 scaling factor         :     1.0000 
 a1 scaling factor         :     0.4145 
 s8 scaling factor         :     1.2177 
 a2 scaling factor         :     4.8593 
 ad hoc parameters k1-k3   :    16.0000     1.3333    -4.0000 

 Edisp/kcal,au: -58.905356615540  -0.093871650974 
 E6   /kcal   : -37.772697560 
 E8   /kcal   : -21.132659055 
 % E8         :  35.875615172 

-------------------------   ----------------
Dispersion correction           -0.093871651
-------------------------   ----------------


-------------------------   --------------------
FINAL SINGLE POINT ENERGY     -1384.529665582374
-------------------------   --------------------


           ************************************************************
           *        Program running with 20 parallel MPI-processes    *
           *              working on a common directory               *
           ************************************************************
------------------------------------------------------------------------------
                         ORCA SCF GRADIENT CALCULATION
------------------------------------------------------------------------------

 ... reading COSX grid (gridx3)
Gradient of the Kohn-Sham DFT energy:
Kohn-Sham wavefunction type      ... RKS
Hartree-Fock exchange scaling    ...    0.250
Number of operators              ...    1
Number of atoms                  ...   67
Basis set dimensions             ... 1227
Integral neglect threshold       ... 2.5e-11
Integral primitive cutoff        ... 2.5e-12
SHARK Integral package           ... ON

Nuc. rep. gradient       (SHARK) ... done (  0.2 sec)
HCore & Overlap gradient (SHARK) ... done (  1.6 sec)
RI-J gradient            (SHARK) ... done (  5.7 sec)
COSX-gradient                    ... done ( 46.2 sec)
Exchange-correlation gradient    ... done
Dispersion correction            ... done

------------------
CARTESIAN GRADIENT
------------------

   1   O   :   -0.000010307    0.000018167    0.000015669
   2   O   :    0.000011617    0.000008354   -0.000007570
   3   N   :    0.000037999    0.000038783    0.000018527
   4   H   :   -0.000021720   -0.000026897   -0.000000619
   5   N   :   -0.000038909    0.000030531    0.000010647
   6   C   :    0.000001124    0.000009768   -0.000035079
   7   C   :    0.000006784   -0.000056882    0.000033652
   8   H   :    0.000008606    0.000023849    0.000001427
   9   C   :   -0.000013737    0.000010950    0.000008919
  10   C   :    0.000002514    0.000014158   -0.000003492
  11   H   :   -0.000011386   -0.000000951   -0.000003649
  12   C   :    0.000004079    0.000011291   -0.000011097
  13   H   :   -0.000002987    0.000008909   -0.000004683
  14   C   :   -0.000004767    0.000001691    0.000010368
  15   H   :    0.000000762    0.000004517   -0.000003518
  16   C   :    0.000009270   -0.000006444   -0.000019298
  17   H   :    0.000001857    0.000003148    0.000001372
  18   C   :   -0.000013643    0.000007194   -0.000003409
  19   H   :    0.000006874    0.000002743    0.000002296
  20   C   :   -0.000022668    0.000009465    0.000023148
  21   C   :   -0.000007412    0.000024351    0.000018416
  22   H   :   -0.000008345   -0.000001369    0.000008998
  23   H   :   -0.000008308   -0.000001619    0.000010226
  24   H   :   -0.000006679   -0.000006369    0.000006432
  25   C   :    0.000001576   -0.000004999   -0.000000604
  26   H   :   -0.000018753    0.000001326    0.000005428
  27   H   :   -0.000000258   -0.000000078    0.000005710
  28   H   :   -0.000018581    0.000005729    0.000002392
  29   C   :    0.000014998    0.000000401    0.000017457
  30   H   :   -0.000017308    0.000001936    0.000009502
  31   H   :   -0.000015261   -0.000001026    0.000010592
  32   H   :   -0.000010702    0.000003057   -0.000004213
  33   C   :    0.000011055    0.000023634   -0.000003705
  34   C   :    0.000014608    0.000019592    0.000004448
  35   C   :   -0.000008138   -0.000009190    0.000010876
  36   H   :    0.000001424    0.000012758   -0.000011232
  37   C   :    0.000012405    0.000009375   -0.000020070
  38   H   :    0.000003317    0.000006178   -0.000009325
  39   C   :   -0.000003138    0.000016030   -0.000006088
  40   H   :    0.000004956    0.000001274   -0.000006758
  41   C   :    0.000003121   -0.000022990    0.000014912
  42   H   :   -0.000000025    0.000009239   -0.000008189
  43   C   :   -0.000000019    0.000005233   -0.000003645
  44   C   :    0.000003160    0.000012573   -0.000014874
  45   H   :   -0.000007287    0.000015384   -0.000001483
  46   H   :   -0.000003592    0.000015238   -0.000005177
  47   H   :    0.000000397    0.000014287   -0.000010210
  48   C   :   -0.000005192   -0.000008393   -0.000022120
  49   H   :    0.000001843    0.000028884   -0.000004425
  50   H   :   -0.000011202    0.000011189   -0.000004861
  51   H   :   -0.000005352   -0.000000175   -0.000010274
  52   C   :   -0.000001594    0.000022537    0.000007116
  53   H   :   -0.000001094    0.000002645   -0.000011044
  54   H   :   -0.000007632    0.000016367   -0.000008833
  55   H   :   -0.000005892    0.000007162   -0.000014136
  56   C   :   -0.000035634   -0.000009620    0.000007604
  57   C   :   -0.000000183   -0.000004681    0.000003668
  58   C   :   -0.000001215    0.000012822   -0.000007214
  59   H   :   -0.000001274   -0.000000438   -0.000002264
  60   C   :    0.000000341    0.000006952   -0.000006950
  61   H   :   -0.000001973    0.000002970   -0.000004553
  62   C   :   -0.000003199    0.000008621   -0.000004094
  63   H   :    0.000001360    0.000007338   -0.000000426
  64   C   :   -0.000005322    0.000015281    0.000004863
  65   H   :   -0.000007392    0.000010264   -0.000001311
  66   C   :    0.000008268    0.000014638    0.000008132
  67   H   :   -0.000011476    0.000008311    0.000002757

Difference to translation invariance:
           :   -0.0002052418    0.0004149687   -0.0000149382

Difference to rotation invariance:
           :   -0.0019798531    0.0007393973    0.0097857254

Norm of the cartesian gradient     ...    0.0001810105
RMS gradient                       ...    0.0000127675
MAX gradient                       ...    0.0000568817

-------
TIMINGS
-------

Total SCF gradient time            ...       76.065 sec

One electron gradient       ....       1.580 sec  (  2.1%)
RI-J Coulomb gradient       ....       5.704 sec  (  7.5%)
COSX gradient               ....      46.235 sec  ( 60.8%)
XC gradient                 ....       7.702 sec  ( 10.1%)
CPCM gradient               ....       2.357 sec  (  3.1%)
   A-Matrix (El+Nuc)        ....       0.611 sec  (  0.8%)
   Potential                ....       1.746 sec  (  2.3%)

Maximum memory used throughout the entire SCFGRAD-calculation: 262.0 MB

                            ***************************************
                            *     ORCA property calculations      *
                            ***************************************

                                    ---------------------
                                    Active property flags
                                    ---------------------
   (+) Dipole Moment


------------------------------------------------------------------------------
                       ORCA ELECTRIC PROPERTIES CALCULATION
------------------------------------------------------------------------------

Dipole Moment Calculation                       ... on
Quadrupole Moment Calculation                   ... off
Polarizability Calculation                      ... off
GBWName                                         ... Prod_RR3freq.gbw
Electron density                                ... Prod_RR3freq.scfp
The origin for moment calculation is the CENTER OF MASS  = (12.100571, 13.776632  8.150269)

-------------
DIPOLE MOMENT
-------------
                                X             Y             Z
Electronic contribution:      3.94087      -6.33961      15.77111
Nuclear contribution   :     -4.38116       4.49217     -14.18764
                        -----------------------------------------
Total Dipole Moment    :     -0.44029      -1.84744       1.58347
                        -----------------------------------------
Magnitude (a.u.)       :      2.47271
Magnitude (Debye)      :      6.28512


--------------------
Rotational spectrum 
--------------------
 
Rotational constants in cm-1:     0.005953     0.003969     0.002994 
Rotational constants in MHz :   178.468027   118.985426    89.749384 

 Dipole components along the rotational axes: 
x,y,z [a.u.] :     0.310852     1.689243     1.778792 
x,y,z [Debye]:     0.790123     4.293713     4.521330 

 

----------------------------------------------------------------------------
                           ORCA NUMERICAL FREQUENCIES
                              (20-process run)
----------------------------------------------------------------------------

Number of atoms                ... 67
Central differences            ... used
Number of displacements        ... 402
Numerical increment            ... 5.000e-03 bohr
IR-spectrum generation         ... on
Raman-spectrum generation      ... off
Surface Crossing Hessian       ... off

The output will be reduced. Please look at the following files:
SCF program output             ... >Prod_RR3freq.lastscf
Integral program output        ... >Prod_RR3freq.lastint
Gradient program output        ... >Prod_RR3freq.lastgrad
Dipole moment program output   ... >Prod_RR3freq.lastmom
AutoCI program output          ... >Prod_RR3freq.lastautoci

	<< Calculating on displaced geometry   9 (of 402) >>
	<< Calculating on displaced geometry   7 (of 402) >>
	<< Calculating on displaced geometry  16 (of 402) >>
	<< Calculating on displaced geometry   3 (of 402) >>
	<< Calculating on displaced geometry   4 (of 402) >>
	<< Calculating on displaced geometry  14 (of 402) >>
	<< Calculating on displaced geometry   5 (of 402) >>
	<< Calculating on displaced geometry  17 (of 402) >>
	<< Calculating on displaced geometry  10 (of 402) >>
	<< Calculating on displaced geometry  13 (of 402) >>
	<< Calculating on displaced geometry   2 (of 402) >>
	<< Calculating on displaced geometry  19 (of 402) >>
	<< Calculating on displaced geometry  20 (of 402) >>
	<< Calculating on displaced geometry   6 (of 402) >>
	<< Calculating on displaced geometry  15 (of 402) >>
	<< Calculating on displaced geometry  11 (of 402) >>
	<< Calculating on displaced geometry   8 (of 402) >>
	<< Calculating on displaced geometry  12 (of 402) >>
	<< Calculating on displaced geometry   1 (of 402) >>
	<< Calculating on displaced geometry  18 (of 402) >>
	<< Calculating on displaced geometry  21 (of 402) >>
	<< Calculating on displaced geometry  22 (of 402) >>
	<< Calculating on displaced geometry  23 (of 402) >>
	<< Calculating on displaced geometry  24 (of 402) >>
	<< Calculating on displaced geometry  25 (of 402) >>
	<< Calculating on displaced geometry  27 (of 402) >>
	<< Calculating on displaced geometry  28 (of 402) >>
	<< Calculating on displaced geometry  26 (of 402) >>
	<< Calculating on displaced geometry  29 (of 402) >>
	<< Calculating on displaced geometry  30 (of 402) >>
	<< Calculating on displaced geometry  31 (of 402) >>
	<< Calculating on displaced geometry  32 (of 402) >>
	<< Calculating on displaced geometry  33 (of 402) >>
	<< Calculating on displaced geometry  34 (of 402) >>
	<< Calculating on displaced geometry  35 (of 402) >>
	<< Calculating on displaced geometry  36 (of 402) >>
	<< Calculating on displaced geometry  37 (of 402) >>
	<< Calculating on displaced geometry  38 (of 402) >>
	<< Calculating on displaced geometry  39 (of 402) >>
	<< Calculating on displaced geometry  40 (of 402) >>
	<< Calculating on displaced geometry  41 (of 402) >>
	<< Calculating on displaced geometry  42 (of 402) >>
	<< Calculating on displaced geometry  43 (of 402) >>
	<< Calculating on displaced geometry  44 (of 402) >>
	<< Calculating on displaced geometry  45 (of 402) >>
	<< Calculating on displaced geometry  46 (of 402) >>
	<< Calculating on displaced geometry  47 (of 402) >>
	<< Calculating on displaced geometry  48 (of 402) >>
	<< Calculating on displaced geometry  49 (of 402) >>
	<< Calculating on displaced geometry  50 (of 402) >>
	<< Calculating on displaced geometry  51 (of 402) >>
	<< Calculating on displaced geometry  52 (of 402) >>
	<< Calculating on displaced geometry  54 (of 402) >>
	<< Calculating on displaced geometry  53 (of 402) >>
	<< Calculating on displaced geometry  55 (of 402) >>
	<< Calculating on displaced geometry  56 (of 402) >>
	<< Calculating on displaced geometry  57 (of 402) >>
	<< Calculating on displaced geometry  58 (of 402) >>
	<< Calculating on displaced geometry  59 (of 402) >>
	<< Calculating on displaced geometry  60 (of 402) >>
	<< Calculating on displaced geometry  61 (of 402) >>
	<< Calculating on displaced geometry  62 (of 402) >>
	<< Calculating on displaced geometry  63 (of 402) >>
	<< Calculating on displaced geometry  64 (of 402) >>
	<< Calculating on displaced geometry  65 (of 402) >>
	<< Calculating on displaced geometry  66 (of 402) >>
	<< Calculating on displaced geometry  67 (of 402) >>
	<< Calculating on displaced geometry  68 (of 402) >>
	<< Calculating on displaced geometry  69 (of 402) >>
	<< Calculating on displaced geometry  70 (of 402) >>
	<< Calculating on displaced geometry  71 (of 402) >>
	<< Calculating on displaced geometry  72 (of 402) >>
	<< Calculating on displaced geometry  73 (of 402) >>
	<< Calculating on displaced geometry  77 (of 402) >>
	<< Calculating on displaced geometry  74 (of 402) >>
	<< Calculating on displaced geometry  75 (of 402) >>
	<< Calculating on displaced geometry  76 (of 402) >>
	<< Calculating on displaced geometry  78 (of 402) >>
	<< Calculating on displaced geometry  79 (of 402) >>
	<< Calculating on displaced geometry  80 (of 402) >>
	<< Calculating on displaced geometry  81 (of 402) >>
	<< Calculating on displaced geometry  82 (of 402) >>
	<< Calculating on displaced geometry  83 (of 402) >>
	<< Calculating on displaced geometry  84 (of 402) >>
	<< Calculating on displaced geometry  85 (of 402) >>
	<< Calculating on displaced geometry  86 (of 402) >>
	<< Calculating on displaced geometry  87 (of 402) >>
	<< Calculating on displaced geometry  88 (of 402) >>
	<< Calculating on displaced geometry  89 (of 402) >>
	<< Calculating on displaced geometry  90 (of 402) >>
	<< Calculating on displaced geometry  91 (of 402) >>
	<< Calculating on displaced geometry  92 (of 402) >>
	<< Calculating on displaced geometry  93 (of 402) >>
	<< Calculating on displaced geometry  94 (of 402) >>
	<< Calculating on displaced geometry  96 (of 402) >>
	<< Calculating on displaced geometry  95 (of 402) >>
	<< Calculating on displaced geometry  97 (of 402) >>
	<< Calculating on displaced geometry  98 (of 402) >>
	<< Calculating on displaced geometry  99 (of 402) >>
	<< Calculating on displaced geometry 100 (of 402) >>
	<< Calculating on displaced geometry 101 (of 402) >>
	<< Calculating on displaced geometry 102 (of 402) >>
	<< Calculating on displaced geometry 103 (of 402) >>
	<< Calculating on displaced geometry 104 (of 402) >>
	<< Calculating on displaced geometry 105 (of 402) >>
	<< Calculating on displaced geometry 106 (of 402) >>
	<< Calculating on displaced geometry 107 (of 402) >>
	<< Calculating on displaced geometry 108 (of 402) >>
	<< Calculating on displaced geometry 109 (of 402) >>
	<< Calculating on displaced geometry 110 (of 402) >>
	<< Calculating on displaced geometry 111 (of 402) >>
	<< Calculating on displaced geometry 112 (of 402) >>
	<< Calculating on displaced geometry 113 (of 402) >>
	<< Calculating on displaced geometry 114 (of 402) >>
	<< Calculating on displaced geometry 115 (of 402) >>
	<< Calculating on displaced geometry 116 (of 402) >>
	<< Calculating on displaced geometry 117 (of 402) >>
	<< Calculating on displaced geometry 118 (of 402) >>
	<< Calculating on displaced geometry 119 (of 402) >>
	<< Calculating on displaced geometry 120 (of 402) >>
	<< Calculating on displaced geometry 121 (of 402) >>
	<< Calculating on displaced geometry 122 (of 402) >>
	<< Calculating on displaced geometry 123 (of 402) >>
	<< Calculating on displaced geometry 124 (of 402) >>
	<< Calculating on displaced geometry 125 (of 402) >>
	<< Calculating on displaced geometry 126 (of 402) >>
	<< Calculating on displaced geometry 127 (of 402) >>
	<< Calculating on displaced geometry 128 (of 402) >>
	<< Calculating on displaced geometry 129 (of 402) >>
	<< Calculating on displaced geometry 130 (of 402) >>
	<< Calculating on displaced geometry 131 (of 402) >>
	<< Calculating on displaced geometry 132 (of 402) >>
	<< Calculating on displaced geometry 133 (of 402) >>
	<< Calculating on displaced geometry 134 (of 402) >>
	<< Calculating on displaced geometry 135 (of 402) >>
	<< Calculating on displaced geometry 136 (of 402) >>
	<< Calculating on displaced geometry 137 (of 402) >>
	<< Calculating on displaced geometry 138 (of 402) >>
	<< Calculating on displaced geometry 139 (of 402) >>
	<< Calculating on displaced geometry 140 (of 402) >>
	<< Calculating on displaced geometry 141 (of 402) >>
	<< Calculating on displaced geometry 142 (of 402) >>
	<< Calculating on displaced geometry 143 (of 402) >>
	<< Calculating on displaced geometry 144 (of 402) >>
	<< Calculating on displaced geometry 145 (of 402) >>
	<< Calculating on displaced geometry 146 (of 402) >>
	<< Calculating on displaced geometry 147 (of 402) >>
	<< Calculating on displaced geometry 148 (of 402) >>
	<< Calculating on displaced geometry 149 (of 402) >>
	<< Calculating on displaced geometry 150 (of 402) >>
	<< Calculating on displaced geometry 151 (of 402) >>
	<< Calculating on displaced geometry 152 (of 402) >>
	<< Calculating on displaced geometry 153 (of 402) >>
	<< Calculating on displaced geometry 154 (of 402) >>
	<< Calculating on displaced geometry 155 (of 402) >>
	<< Calculating on displaced geometry 156 (of 402) >>
	<< Calculating on displaced geometry 157 (of 402) >>
	<< Calculating on displaced geometry 158 (of 402) >>
	<< Calculating on displaced geometry 159 (of 402) >>
	<< Calculating on displaced geometry 160 (of 402) >>
	<< Calculating on displaced geometry 161 (of 402) >>
	<< Calculating on displaced geometry 162 (of 402) >>
	<< Calculating on displaced geometry 163 (of 402) >>
	<< Calculating on displaced geometry 164 (of 402) >>
	<< Calculating on displaced geometry 165 (of 402) >>
	<< Calculating on displaced geometry 166 (of 402) >>
	<< Calculating on displaced geometry 167 (of 402) >>
	<< Calculating on displaced geometry 168 (of 402) >>
	<< Calculating on displaced geometry 169 (of 402) >>
	<< Calculating on displaced geometry 170 (of 402) >>
	<< Calculating on displaced geometry 171 (of 402) >>
	<< Calculating on displaced geometry 172 (of 402) >>
	<< Calculating on displaced geometry 173 (of 402) >>
	<< Calculating on displaced geometry 174 (of 402) >>
	<< Calculating on displaced geometry 175 (of 402) >>
	<< Calculating on displaced geometry 176 (of 402) >>
	<< Calculating on displaced geometry 178 (of 402) >>
	<< Calculating on displaced geometry 177 (of 402) >>
	<< Calculating on displaced geometry 179 (of 402) >>
	<< Calculating on displaced geometry 180 (of 402) >>
	<< Calculating on displaced geometry 181 (of 402) >>
	<< Calculating on displaced geometry 182 (of 402) >>
	<< Calculating on displaced geometry 183 (of 402) >>
	<< Calculating on displaced geometry 184 (of 402) >>
	<< Calculating on displaced geometry 185 (of 402) >>
	<< Calculating on displaced geometry 186 (of 402) >>
	<< Calculating on displaced geometry 187 (of 402) >>
	<< Calculating on displaced geometry 188 (of 402) >>
	<< Calculating on displaced geometry 189 (of 402) >>
	<< Calculating on displaced geometry 190 (of 402) >>
	<< Calculating on displaced geometry 191 (of 402) >>
	<< Calculating on displaced geometry 192 (of 402) >>
	<< Calculating on displaced geometry 193 (of 402) >>
	<< Calculating on displaced geometry 194 (of 402) >>
	<< Calculating on displaced geometry 195 (of 402) >>
	<< Calculating on displaced geometry 196 (of 402) >>
	<< Calculating on displaced geometry 197 (of 402) >>
	<< Calculating on displaced geometry 198 (of 402) >>
	<< Calculating on displaced geometry 199 (of 402) >>
	<< Calculating on displaced geometry 200 (of 402) >>
	<< Calculating on displaced geometry 201 (of 402) >>
	<< Calculating on displaced geometry 202 (of 402) >>
	<< Calculating on displaced geometry 203 (of 402) >>
	<< Calculating on displaced geometry 204 (of 402) >>
	<< Calculating on displaced geometry 205 (of 402) >>
	<< Calculating on displaced geometry 206 (of 402) >>
	<< Calculating on displaced geometry 207 (of 402) >>
	<< Calculating on displaced geometry 208 (of 402) >>
	<< Calculating on displaced geometry 209 (of 402) >>
	<< Calculating on displaced geometry 210 (of 402) >>
	<< Calculating on displaced geometry 211 (of 402) >>
	<< Calculating on displaced geometry 212 (of 402) >>
	<< Calculating on displaced geometry 213 (of 402) >>
	<< Calculating on displaced geometry 214 (of 402) >>
	<< Calculating on displaced geometry 215 (of 402) >>
	<< Calculating on displaced geometry 216 (of 402) >>
	<< Calculating on displaced geometry 217 (of 402) >>
	<< Calculating on displaced geometry 218 (of 402) >>
	<< Calculating on displaced geometry 219 (of 402) >>
	<< Calculating on displaced geometry 220 (of 402) >>
	<< Calculating on displaced geometry 221 (of 402) >>
	<< Calculating on displaced geometry 222 (of 402) >>
	<< Calculating on displaced geometry 223 (of 402) >>
	<< Calculating on displaced geometry 224 (of 402) >>
	<< Calculating on displaced geometry 225 (of 402) >>
	<< Calculating on displaced geometry 226 (of 402) >>
	<< Calculating on displaced geometry 227 (of 402) >>
	<< Calculating on displaced geometry 228 (of 402) >>
	<< Calculating on displaced geometry 230 (of 402) >>
	<< Calculating on displaced geometry 229 (of 402) >>
	<< Calculating on displaced geometry 231 (of 402) >>
	<< Calculating on displaced geometry 232 (of 402) >>
	<< Calculating on displaced geometry 233 (of 402) >>
	<< Calculating on displaced geometry 234 (of 402) >>
	<< Calculating on displaced geometry 235 (of 402) >>
	<< Calculating on displaced geometry 236 (of 402) >>
	<< Calculating on displaced geometry 237 (of 402) >>
	<< Calculating on displaced geometry 238 (of 402) >>
	<< Calculating on displaced geometry 239 (of 402) >>
	<< Calculating on displaced geometry 240 (of 402) >>
	<< Calculating on displaced geometry 241 (of 402) >>
	<< Calculating on displaced geometry 242 (of 402) >>
	<< Calculating on displaced geometry 243 (of 402) >>
	<< Calculating on displaced geometry 244 (of 402) >>
	<< Calculating on displaced geometry 245 (of 402) >>
	<< Calculating on displaced geometry 246 (of 402) >>
	<< Calculating on displaced geometry 247 (of 402) >>
	<< Calculating on displaced geometry 248 (of 402) >>
	<< Calculating on displaced geometry 249 (of 402) >>
	<< Calculating on displaced geometry 250 (of 402) >>
	<< Calculating on displaced geometry 251 (of 402) >>
	<< Calculating on displaced geometry 252 (of 402) >>
	<< Calculating on displaced geometry 253 (of 402) >>
	<< Calculating on displaced geometry 254 (of 402) >>
	<< Calculating on displaced geometry 255 (of 402) >>
	<< Calculating on displaced geometry 256 (of 402) >>
	<< Calculating on displaced geometry 257 (of 402) >>
	<< Calculating on displaced geometry 258 (of 402) >>
	<< Calculating on displaced geometry 259 (of 402) >>
	<< Calculating on displaced geometry 260 (of 402) >>
	<< Calculating on displaced geometry 261 (of 402) >>
	<< Calculating on displaced geometry 262 (of 402) >>
	<< Calculating on displaced geometry 263 (of 402) >>
	<< Calculating on displaced geometry 264 (of 402) >>
	<< Calculating on displaced geometry 265 (of 402) >>
	<< Calculating on displaced geometry 266 (of 402) >>
	<< Calculating on displaced geometry 267 (of 402) >>
	<< Calculating on displaced geometry 268 (of 402) >>
	<< Calculating on displaced geometry 269 (of 402) >>
	<< Calculating on displaced geometry 270 (of 402) >>
	<< Calculating on displaced geometry 271 (of 402) >>
	<< Calculating on displaced geometry 272 (of 402) >>
	<< Calculating on displaced geometry 273 (of 402) >>
	<< Calculating on displaced geometry 274 (of 402) >>
	<< Calculating on displaced geometry 275 (of 402) >>
	<< Calculating on displaced geometry 276 (of 402) >>
	<< Calculating on displaced geometry 277 (of 402) >>
	<< Calculating on displaced geometry 278 (of 402) >>
	<< Calculating on displaced geometry 279 (of 402) >>
	<< Calculating on displaced geometry 280 (of 402) >>
	<< Calculating on displaced geometry 281 (of 402) >>
	<< Calculating on displaced geometry 282 (of 402) >>
	<< Calculating on displaced geometry 283 (of 402) >>
	<< Calculating on displaced geometry 284 (of 402) >>
	<< Calculating on displaced geometry 285 (of 402) >>
	<< Calculating on displaced geometry 286 (of 402) >>
	<< Calculating on displaced geometry 287 (of 402) >>
	<< Calculating on displaced geometry 288 (of 402) >>
	<< Calculating on displaced geometry 289 (of 402) >>
	<< Calculating on displaced geometry 290 (of 402) >>
	<< Calculating on displaced geometry 291 (of 402) >>
	<< Calculating on displaced geometry 292 (of 402) >>
	<< Calculating on displaced geometry 293 (of 402) >>
	<< Calculating on displaced geometry 294 (of 402) >>
	<< Calculating on displaced geometry 295 (of 402) >>
	<< Calculating on displaced geometry 296 (of 402) >>
	<< Calculating on displaced geometry 297 (of 402) >>
	<< Calculating on displaced geometry 298 (of 402) >>
	<< Calculating on displaced geometry 299 (of 402) >>
	<< Calculating on displaced geometry 300 (of 402) >>
	<< Calculating on displaced geometry 301 (of 402) >>
	<< Calculating on displaced geometry 302 (of 402) >>
	<< Calculating on displaced geometry 303 (of 402) >>
	<< Calculating on displaced geometry 304 (of 402) >>
	<< Calculating on displaced geometry 305 (of 402) >>
	<< Calculating on displaced geometry 306 (of 402) >>
	<< Calculating on displaced geometry 307 (of 402) >>
	<< Calculating on displaced geometry 308 (of 402) >>
	<< Calculating on displaced geometry 309 (of 402) >>
	<< Calculating on displaced geometry 310 (of 402) >>
	<< Calculating on displaced geometry 311 (of 402) >>
	<< Calculating on displaced geometry 312 (of 402) >>
	<< Calculating on displaced geometry 313 (of 402) >>
	<< Calculating on displaced geometry 314 (of 402) >>
	<< Calculating on displaced geometry 315 (of 402) >>
	<< Calculating on displaced geometry 316 (of 402) >>
	<< Calculating on displaced geometry 317 (of 402) >>
	<< Calculating on displaced geometry 318 (of 402) >>
	<< Calculating on displaced geometry 319 (of 402) >>
	<< Calculating on displaced geometry 320 (of 402) >>
	<< Calculating on displaced geometry 321 (of 402) >>
	<< Calculating on displaced geometry 322 (of 402) >>
	<< Calculating on displaced geometry 323 (of 402) >>
	<< Calculating on displaced geometry 324 (of 402) >>
	<< Calculating on displaced geometry 325 (of 402) >>
	<< Calculating on displaced geometry 326 (of 402) >>
	<< Calculating on displaced geometry 327 (of 402) >>
	<< Calculating on displaced geometry 328 (of 402) >>
	<< Calculating on displaced geometry 329 (of 402) >>
	<< Calculating on displaced geometry 330 (of 402) >>
	<< Calculating on displaced geometry 331 (of 402) >>
	<< Calculating on displaced geometry 332 (of 402) >>
	<< Calculating on displaced geometry 333 (of 402) >>
	<< Calculating on displaced geometry 334 (of 402) >>
	<< Calculating on displaced geometry 335 (of 402) >>
	<< Calculating on displaced geometry 336 (of 402) >>
	<< Calculating on displaced geometry 337 (of 402) >>
	<< Calculating on displaced geometry 338 (of 402) >>
	<< Calculating on displaced geometry 339 (of 402) >>
	<< Calculating on displaced geometry 340 (of 402) >>
	<< Calculating on displaced geometry 341 (of 402) >>
	<< Calculating on displaced geometry 342 (of 402) >>
	<< Calculating on displaced geometry 343 (of 402) >>
	<< Calculating on displaced geometry 344 (of 402) >>
	<< Calculating on displaced geometry 345 (of 402) >>
	<< Calculating on displaced geometry 346 (of 402) >>
	<< Calculating on displaced geometry 347 (of 402) >>
	<< Calculating on displaced geometry 348 (of 402) >>
	<< Calculating on displaced geometry 349 (of 402) >>
	<< Calculating on displaced geometry 350 (of 402) >>
	<< Calculating on displaced geometry 351 (of 402) >>
	<< Calculating on displaced geometry 352 (of 402) >>
	<< Calculating on displaced geometry 353 (of 402) >>
	<< Calculating on displaced geometry 354 (of 402) >>
	<< Calculating on displaced geometry 355 (of 402) >>
	<< Calculating on displaced geometry 356 (of 402) >>
	<< Calculating on displaced geometry 357 (of 402) >>
	<< Calculating on displaced geometry 358 (of 402) >>
	<< Calculating on displaced geometry 359 (of 402) >>
	<< Calculating on displaced geometry 360 (of 402) >>
	<< Calculating on displaced geometry 361 (of 402) >>
	<< Calculating on displaced geometry 362 (of 402) >>
	<< Calculating on displaced geometry 363 (of 402) >>
	<< Calculating on displaced geometry 364 (of 402) >>
	<< Calculating on displaced geometry 365 (of 402) >>
	<< Calculating on displaced geometry 366 (of 402) >>
	<< Calculating on displaced geometry 367 (of 402) >>
	<< Calculating on displaced geometry 368 (of 402) >>
	<< Calculating on displaced geometry 369 (of 402) >>
	<< Calculating on displaced geometry 370 (of 402) >>
	<< Calculating on displaced geometry 371 (of 402) >>
	<< Calculating on displaced geometry 372 (of 402) >>
	<< Calculating on displaced geometry 373 (of 402) >>
	<< Calculating on displaced geometry 374 (of 402) >>
	<< Calculating on displaced geometry 375 (of 402) >>
	<< Calculating on displaced geometry 376 (of 402) >>
	<< Calculating on displaced geometry 377 (of 402) >>
	<< Calculating on displaced geometry 378 (of 402) >>
	<< Calculating on displaced geometry 379 (of 402) >>
	<< Calculating on displaced geometry 380 (of 402) >>
	<< Calculating on displaced geometry 381 (of 402) >>
	<< Calculating on displaced geometry 382 (of 402) >>
	<< Calculating on displaced geometry 383 (of 402) >>
	<< Calculating on displaced geometry 384 (of 402) >>
	<< Calculating on displaced geometry 385 (of 402) >>
	<< Calculating on displaced geometry 386 (of 402) >>
	<< Calculating on displaced geometry 387 (of 402) >>
	<< Calculating on displaced geometry 388 (of 402) >>
	<< Calculating on displaced geometry 389 (of 402) >>
	<< Calculating on displaced geometry 390 (of 402) >>
	<< Calculating on displaced geometry 391 (of 402) >>
	<< Calculating on displaced geometry 392 (of 402) >>
	<< Calculating on displaced geometry 393 (of 402) >>
	<< Calculating on displaced geometry 394 (of 402) >>
	<< Calculating on displaced geometry 395 (of 402) >>
	<< Calculating on displaced geometry 396 (of 402) >>
	<< Calculating on displaced geometry 397 (of 402) >>
	<< Calculating on displaced geometry 398 (of 402) >>
	<< Calculating on displaced geometry 399 (of 402) >>
	<< Calculating on displaced geometry 400 (of 402) >>
	<< Calculating on displaced geometry 401 (of 402) >>
	<< Calculating on displaced geometry 402 (of 402) >>

-----------------------
VIBRATIONAL FREQUENCIES
-----------------------

Scaling factor for frequencies =  1.000000000 (already applied!)

   0:         0.00 cm**-1
   1:         0.00 cm**-1
   2:         0.00 cm**-1
   3:         0.00 cm**-1
   4:         0.00 cm**-1
   5:         0.00 cm**-1
   6:        27.05 cm**-1
   7:        28.40 cm**-1
   8:        34.98 cm**-1
   9:        45.07 cm**-1
  10:        46.16 cm**-1
  11:        58.24 cm**-1
  12:        59.85 cm**-1
  13:        73.60 cm**-1
  14:        76.85 cm**-1
  15:        91.66 cm**-1
  16:       112.41 cm**-1
  17:       121.35 cm**-1
  18:       134.94 cm**-1
  19:       139.79 cm**-1
  20:       148.08 cm**-1
  21:       160.97 cm**-1
  22:       177.44 cm**-1
  23:       197.19 cm**-1
  24:       203.83 cm**-1
  25:       214.38 cm**-1
  26:       222.48 cm**-1
  27:       227.25 cm**-1
  28:       247.42 cm**-1
  29:       254.69 cm**-1
  30:       258.68 cm**-1
  31:       266.60 cm**-1
  32:       274.40 cm**-1
  33:       286.27 cm**-1
  34:       305.21 cm**-1
  35:       315.79 cm**-1
  36:       318.33 cm**-1
  37:       329.69 cm**-1
  38:       344.00 cm**-1
  39:       353.31 cm**-1
  40:       374.73 cm**-1
  41:       384.82 cm**-1
  42:       400.71 cm**-1
  43:       405.41 cm**-1
  44:       414.57 cm**-1
  45:       419.82 cm**-1
  46:       421.30 cm**-1
  47:       433.31 cm**-1
  48:       463.24 cm**-1
  49:       465.88 cm**-1
  50:       495.23 cm**-1
  51:       499.61 cm**-1
  52:       519.19 cm**-1
  53:       538.23 cm**-1
  54:       541.84 cm**-1
  55:       572.10 cm**-1
  56:       578.10 cm**-1
  57:       591.57 cm**-1
  58:       627.22 cm**-1
  59:       630.98 cm**-1
  60:       658.67 cm**-1
  61:       664.44 cm**-1
  62:       693.95 cm**-1
  63:       718.58 cm**-1
  64:       720.96 cm**-1
  65:       737.75 cm**-1
  66:       743.48 cm**-1
  67:       756.36 cm**-1
  68:       777.81 cm**-1
  69:       780.76 cm**-1
  70:       782.84 cm**-1
  71:       810.61 cm**-1
  72:       818.57 cm**-1
  73:       830.22 cm**-1
  74:       859.89 cm**-1
  75:       868.07 cm**-1
  76:       869.46 cm**-1
  77:       870.90 cm**-1
  78:       902.54 cm**-1
  79:       937.77 cm**-1
  80:       938.24 cm**-1
  81:       941.50 cm**-1
  82:       942.40 cm**-1
  83:       951.21 cm**-1
  84:       953.10 cm**-1
  85:       958.50 cm**-1
  86:       959.61 cm**-1
  87:       962.15 cm**-1
  88:       975.06 cm**-1
  89:       986.31 cm**-1
  90:       993.67 cm**-1
  91:       999.36 cm**-1
  92:      1004.80 cm**-1
  93:      1011.28 cm**-1
  94:      1016.33 cm**-1
  95:      1022.41 cm**-1
  96:      1024.02 cm**-1
  97:      1025.82 cm**-1
  98:      1044.09 cm**-1
  99:      1044.59 cm**-1
 100:      1047.19 cm**-1
 101:      1059.19 cm**-1
 102:      1061.39 cm**-1
 103:      1064.90 cm**-1
 104:      1079.43 cm**-1
 105:      1082.79 cm**-1
 106:      1110.56 cm**-1
 107:      1111.57 cm**-1
 108:      1127.22 cm**-1
 109:      1159.34 cm**-1
 110:      1166.38 cm**-1
 111:      1170.35 cm**-1
 112:      1184.03 cm**-1
 113:      1187.61 cm**-1
 114:      1196.12 cm**-1
 115:      1196.75 cm**-1
 116:      1219.03 cm**-1
 117:      1226.25 cm**-1
 118:      1232.52 cm**-1
 119:      1244.84 cm**-1
 120:      1253.75 cm**-1
 121:      1254.42 cm**-1
 122:      1272.69 cm**-1
 123:      1277.98 cm**-1
 124:      1291.43 cm**-1
 125:      1309.91 cm**-1
 126:      1326.07 cm**-1
 127:      1339.87 cm**-1
 128:      1357.56 cm**-1
 129:      1362.81 cm**-1
 130:      1365.58 cm**-1
 131:      1372.79 cm**-1
 132:      1378.82 cm**-1
 133:      1382.99 cm**-1
 134:      1384.16 cm**-1
 135:      1393.52 cm**-1
 136:      1395.67 cm**-1
 137:      1401.59 cm**-1
 138:      1413.63 cm**-1
 139:      1430.75 cm**-1
 140:      1449.59 cm**-1
 141:      1454.84 cm**-1
 142:      1458.11 cm**-1
 143:      1460.89 cm**-1
 144:      1461.44 cm**-1
 145:      1463.28 cm**-1
 146:      1466.04 cm**-1
 147:      1469.56 cm**-1
 148:      1471.08 cm**-1
 149:      1478.47 cm**-1
 150:      1479.99 cm**-1
 151:      1484.36 cm**-1
 152:      1484.61 cm**-1
 153:      1490.44 cm**-1
 154:      1493.35 cm**-1
 155:      1530.54 cm**-1
 156:      1534.09 cm**-1
 157:      1535.48 cm**-1
 158:      1568.12 cm**-1
 159:      1629.07 cm**-1
 160:      1637.47 cm**-1
 161:      1649.86 cm**-1
 162:      1658.78 cm**-1
 163:      1664.48 cm**-1
 164:      1666.90 cm**-1
 165:      1670.33 cm**-1
 166:      1707.29 cm**-1
 167:      3046.32 cm**-1
 168:      3047.39 cm**-1
 169:      3049.87 cm**-1
 170:      3053.58 cm**-1
 171:      3060.33 cm**-1
 172:      3068.26 cm**-1
 173:      3070.15 cm**-1
 174:      3122.37 cm**-1
 175:      3125.19 cm**-1
 176:      3125.82 cm**-1
 177:      3133.67 cm**-1
 178:      3134.88 cm**-1
 179:      3136.71 cm**-1
 180:      3139.85 cm**-1
 181:      3147.08 cm**-1
 182:      3148.22 cm**-1
 183:      3149.82 cm**-1
 184:      3155.35 cm**-1
 185:      3186.17 cm**-1
 186:      3190.00 cm**-1
 187:      3194.23 cm**-1
 188:      3195.60 cm**-1
 189:      3195.66 cm**-1
 190:      3202.66 cm**-1
 191:      3203.97 cm**-1
 192:      3204.12 cm**-1
 193:      3210.19 cm**-1
 194:      3213.76 cm**-1
 195:      3214.44 cm**-1
 196:      3217.98 cm**-1
 197:      3220.51 cm**-1
 198:      3232.19 cm**-1
 199:      3237.36 cm**-1
 200:      3626.30 cm**-1


------------
NORMAL MODES
------------

These modes are the cartesian displacements weighted by the diagonal matrix
M(i,i)=1/sqrt(m[i]) where m[i] is the mass of the displaced atom
Thus, these vectors are normalized but *not* orthogonal

                  0          1          2          3          4          5    
      0       0.000000   0.000000   0.000000   0.000000   0.000000   0.000000
      1       0.000000   0.000000   0.000000   0.000000   0.000000   0.000000
      2       0.000000   0.000000   0.000000   0.000000   0.000000   0.000000
      3       0.000000   0.000000   0.000000   0.000000   0.000000   0.000000
      4       0.000000   0.000000   0.000000   0.000000   0.000000   0.000000
      5       0.000000   0.000000   0.000000   0.000000   0.000000   0.000000
      6       0.000000   0.000000   0.000000   0.000000   0.000000   0.000000
      7       0.000000   0.000000   0.000000   0.000000   0.000000   0.000000
      8       0.000000   0.000000   0.000000   0.000000   0.000000   0.000000
      9       0.000000   0.000000   0.000000   0.000000   0.000000   0.000000
     10       0.000000   0.000000   0.000000   0.000000   0.000000   0.000000
     11       0.000000   0.000000   0.000000   0.000000   0.000000   0.000000
     12       0.000000   0.000000   0.000000   0.000000   0.000000   0.000000
     13       0.000000   0.000000   0.000000   0.000000   0.000000   0.000000
     14       0.000000   0.000000   0.000000   0.000000   0.000000   0.000000
     15       0.000000   0.000000   0.000000   0.000000   0.000000   0.000000
     16       0.000000   0.000000   0.000000   0.000000   0.000000   0.000000
     17       0.000000   0.000000   0.000000   0.000000   0.000000   0.000000
     18       0.000000   0.000000   0.000000   0.000000   0.000000   0.000000
     19       0.000000   0.000000   0.000000   0.000000   0.000000   0.000000
     20       0.000000   0.000000   0.000000   0.000000   0.000000   0.000000
     21       0.000000   0.000000   0.000000   0.000000   0.000000   0.000000
     22       0.000000   0.000000   0.000000   0.000000   0.000000   0.000000
     23       0.000000   0.000000   0.000000   0.000000   0.000000   0.000000
     24       0.000000   0.000000   0.000000   0.000000   0.000000   0.000000
     25       0.000000   0.000000   0.000000   0.000000   0.000000   0.000000
     26       0.000000   0.000000   0.000000   0.000000   0.000000   0.000000
     27       0.000000   0.000000   0.000000   0.000000   0.000000   0.000000
     28       0.000000   0.000000   0.000000   0.000000   0.000000   0.000000
     29       0.000000   0.000000   0.000000   0.000000   0.000000   0.000000
     30       0.000000   0.000000   0.000000   0.000000   0.000000   0.000000
     31       0.000000   0.000000   0.000000   0.000000   0.000000   0.000000
     32       0.000000   0.000000   0.000000   0.000000   0.000000   0.000000
     33       0.000000   0.000000   0.000000   0.000000   0.000000   0.000000
     34       0.000000   0.000000   0.000000   0.000000   0.000000   0.000000
     35       0.000000   0.000000   0.000000   0.000000   0.000000   0.000000
     36       0.000000   0.000000   0.000000   0.000000   0.000000   0.000000
     37       0.000000   0.000000   0.000000   0.000000   0.000000   0.000000
     38       0.000000   0.000000   0.000000   0.000000   0.000000   0.000000
     39       0.000000   0.000000   0.000000   0.000000   0.000000   0.000000
     40       0.000000   0.000000   0.000000   0.000000   0.000000   0.000000
     41       0.000000   0.000000   0.000000   0.000000   0.000000   0.000000
     42       0.000000   0.000000   0.000000   0.000000   0.000000   0.000000
     43       0.000000   0.000000   0.000000   0.000000   0.000000   0.000000
     44       0.000000   0.000000   0.000000   0.000000   0.000000   0.000000
     45       0.000000   0.000000   0.000000   0.000000   0.000000   0.000000
     46       0.000000   0.000000   0.000000   0.000000   0.000000   0.000000
     47       0.000000   0.000000   0.000000   0.000000   0.000000   0.000000
     48       0.000000   0.000000   0.000000   0.000000   0.000000   0.000000
     49       0.000000   0.000000   0.000000   0.000000   0.000000   0.000000
     50       0.000000   0.000000   0.000000   0.000000   0.000000   0.000000
     51       0.000000   0.000000   0.000000   0.000000   0.000000   0.000000
     52       0.000000   0.000000   0.000000   0.000000   0.000000   0.000000
     53       0.000000   0.000000   0.000000   0.000000   0.000000   0.000000
     54       0.000000   0.000000   0.000000   0.000000   0.000000   0.000000
     55       0.000000   0.000000   0.000000   0.000000   0.000000   0.000000
     56       0.000000   0.000000   0.000000   0.000000   0.000000   0.000000
     57       0.000000   0.000000   0.000000   0.000000   0.000000   0.000000
     58       0.000000   0.000000   0.000000   0.000000   0.000000   0.000000
     59       0.000000   0.000000   0.000000   0.000000   0.000000   0.000000
     60       0.000000   0.000000   0.000000   0.000000   0.000000   0.000000
     61       0.000000   0.000000   0.000000   0.000000   0.000000   0.000000
     62       0.000000   0.000000   0.000000   0.000000   0.000000   0.000000
     63       0.000000   0.000000   0.000000   0.000000   0.000000   0.000000
     64       0.000000   0.000000   0.000000   0.000000   0.000000   0.000000
     65       0.000000   0.000000   0.000000   0.000000   0.000000   0.000000
     66       0.000000   0.000000   0.000000   0.000000   0.000000   0.000000
     67       0.000000   0.000000   0.000000   0.000000   0.000000   0.000000
     68       0.000000   0.000000   0.000000   0.000000   0.000000   0.000000
     69       0.000000   0.000000   0.000000   0.000000   0.000000   0.000000
     70       0.000000   0.000000   0.000000   0.000000   0.000000   0.000000
     71       0.000000   0.000000   0.000000   0.000000   0.000000   0.000000
     72       0.000000   0.000000   0.000000   0.000000   0.000000   0.000000
     73       0.000000   0.000000   0.000000   0.000000   0.000000   0.000000
     74       0.000000   0.000000   0.000000   0.000000   0.000000   0.000000
     75       0.000000   0.000000   0.000000   0.000000   0.000000   0.000000
     76       0.000000   0.000000   0.000000   0.000000   0.000000   0.000000
     77       0.000000   0.000000   0.000000   0.000000   0.000000   0.000000
     78       0.000000   0.000000   0.000000   0.000000   0.000000   0.000000
     79       0.000000   0.000000   0.000000   0.000000   0.000000   0.000000
     80       0.000000   0.000000   0.000000   0.000000   0.000000   0.000000
     81       0.000000   0.000000   0.000000   0.000000   0.000000   0.000000
     82       0.000000   0.000000   0.000000   0.000000   0.000000   0.000000
     83       0.000000   0.000000   0.000000   0.000000   0.000000   0.000000
     84       0.000000   0.000000   0.000000   0.000000   0.000000   0.000000
     85       0.000000   0.000000   0.000000   0.000000   0.000000   0.000000
     86       0.000000   0.000000   0.000000   0.000000   0.000000   0.000000
     87       0.000000   0.000000   0.000000   0.000000   0.000000   0.000000
     88       0.000000   0.000000   0.000000   0.000000   0.000000   0.000000
     89       0.000000   0.000000   0.000000   0.000000   0.000000   0.000000
     90       0.000000   0.000000   0.000000   0.000000   0.000000   0.000000
     91       0.000000   0.000000   0.000000   0.000000   0.000000   0.000000
     92       0.000000   0.000000   0.000000   0.000000   0.000000   0.000000
     93       0.000000   0.000000   0.000000   0.000000   0.000000   0.000000
     94       0.000000   0.000000   0.000000   0.000000   0.000000   0.000000
     95       0.000000   0.000000   0.000000   0.000000   0.000000   0.000000
     96       0.000000   0.000000   0.000000   0.000000   0.000000   0.000000
     97       0.000000   0.000000   0.000000   0.000000   0.000000   0.000000
     98       0.000000   0.000000   0.000000   0.000000   0.000000   0.000000
     99       0.000000   0.000000   0.000000   0.000000   0.000000   0.000000
    100       0.000000   0.000000   0.000000   0.000000   0.000000   0.000000
    101       0.000000   0.000000   0.000000   0.000000   0.000000   0.000000
    102       0.000000   0.000000   0.000000   0.000000   0.000000   0.000000
    103       0.000000   0.000000   0.000000   0.000000   0.000000   0.000000
    104       0.000000   0.000000   0.000000   0.000000   0.000000   0.000000
    105       0.000000   0.000000   0.000000   0.000000   0.000000   0.000000
    106       0.000000   0.000000   0.000000   0.000000   0.000000   0.000000
    107       0.000000   0.000000   0.000000   0.000000   0.000000   0.000000
    108       0.000000   0.000000   0.000000   0.000000   0.000000   0.000000
    109       0.000000   0.000000   0.000000   0.000000   0.000000   0.000000
    110       0.000000   0.000000   0.000000   0.000000   0.000000   0.000000
    111       0.000000   0.000000   0.000000   0.000000   0.000000   0.000000
    112       0.000000   0.000000   0.000000   0.000000   0.000000   0.000000
    113       0.000000   0.000000   0.000000   0.000000   0.000000   0.000000
    114       0.000000   0.000000   0.000000   0.000000   0.000000   0.000000
    115       0.000000   0.000000   0.000000   0.000000   0.000000   0.000000
    116       0.000000   0.000000   0.000000   0.000000   0.000000   0.000000
    117       0.000000   0.000000   0.000000   0.000000   0.000000   0.000000
    118       0.000000   0.000000   0.000000   0.000000   0.000000   0.000000
    119       0.000000   0.000000   0.000000   0.000000   0.000000   0.000000
    120       0.000000   0.000000   0.000000   0.000000   0.000000   0.000000
    121       0.000000   0.000000   0.000000   0.000000   0.000000   0.000000
    122       0.000000   0.000000   0.000000   0.000000   0.000000   0.000000
    123       0.000000   0.000000   0.000000   0.000000   0.000000   0.000000
    124       0.000000   0.000000   0.000000   0.000000   0.000000   0.000000
    125       0.000000   0.000000   0.000000   0.000000   0.000000   0.000000
    126       0.000000   0.000000   0.000000   0.000000   0.000000   0.000000
    127       0.000000   0.000000   0.000000   0.000000   0.000000   0.000000
    128       0.000000   0.000000   0.000000   0.000000   0.000000   0.000000
    129       0.000000   0.000000   0.000000   0.000000   0.000000   0.000000
    130       0.000000   0.000000   0.000000   0.000000   0.000000   0.000000
    131       0.000000   0.000000   0.000000   0.000000   0.000000   0.000000
    132       0.000000   0.000000   0.000000   0.000000   0.000000   0.000000
    133       0.000000   0.000000   0.000000   0.000000   0.000000   0.000000
    134       0.000000   0.000000   0.000000   0.000000   0.000000   0.000000
    135       0.000000   0.000000   0.000000   0.000000   0.000000   0.000000
    136       0.000000   0.000000   0.000000   0.000000   0.000000   0.000000
    137       0.000000   0.000000   0.000000   0.000000   0.000000   0.000000
    138       0.000000   0.000000   0.000000   0.000000   0.000000   0.000000
    139       0.000000   0.000000   0.000000   0.000000   0.000000   0.000000
    140       0.000000   0.000000   0.000000   0.000000   0.000000   0.000000
    141       0.000000   0.000000   0.000000   0.000000   0.000000   0.000000
    142       0.000000   0.000000   0.000000   0.000000   0.000000   0.000000
    143       0.000000   0.000000   0.000000   0.000000   0.000000   0.000000
    144       0.000000   0.000000   0.000000   0.000000   0.000000   0.000000
    145       0.000000   0.000000   0.000000   0.000000   0.000000   0.000000
    146       0.000000   0.000000   0.000000   0.000000   0.000000   0.000000
    147       0.000000   0.000000   0.000000   0.000000   0.000000   0.000000
    148       0.000000   0.000000   0.000000   0.000000   0.000000   0.000000
    149       0.000000   0.000000   0.000000   0.000000   0.000000   0.000000
    150       0.000000   0.000000   0.000000   0.000000   0.000000   0.000000
    151       0.000000   0.000000   0.000000   0.000000   0.000000   0.000000
    152       0.000000   0.000000   0.000000   0.000000   0.000000   0.000000
    153       0.000000   0.000000   0.000000   0.000000   0.000000   0.000000
    154       0.000000   0.000000   0.000000   0.000000   0.000000   0.000000
    155       0.000000   0.000000   0.000000   0.000000   0.000000   0.000000
    156       0.000000   0.000000   0.000000   0.000000   0.000000   0.000000
    157       0.000000   0.000000   0.000000   0.000000   0.000000   0.000000
    158       0.000000   0.000000   0.000000   0.000000   0.000000   0.000000
    159       0.000000   0.000000   0.000000   0.000000   0.000000   0.000000
    160       0.000000   0.000000   0.000000   0.000000   0.000000   0.000000
    161       0.000000   0.000000   0.000000   0.000000   0.000000   0.000000
    162       0.000000   0.000000   0.000000   0.000000   0.000000   0.000000
    163       0.000000   0.000000   0.000000   0.000000   0.000000   0.000000
    164       0.000000   0.000000   0.000000   0.000000   0.000000   0.000000
    165       0.000000   0.000000   0.000000   0.000000   0.000000   0.000000
    166       0.000000   0.000000   0.000000   0.000000   0.000000   0.000000
    167       0.000000   0.000000   0.000000   0.000000   0.000000   0.000000
    168       0.000000   0.000000   0.000000   0.000000   0.000000   0.000000
    169       0.000000   0.000000   0.000000   0.000000   0.000000   0.000000
    170       0.000000   0.000000   0.000000   0.000000   0.000000   0.000000
    171       0.000000   0.000000   0.000000   0.000000   0.000000   0.000000
    172       0.000000   0.000000   0.000000   0.000000   0.000000   0.000000
    173       0.000000   0.000000   0.000000   0.000000   0.000000   0.000000
    174       0.000000   0.000000   0.000000   0.000000   0.000000   0.000000
    175       0.000000   0.000000   0.000000   0.000000   0.000000   0.000000
    176       0.000000   0.000000   0.000000   0.000000   0.000000   0.000000
    177       0.000000   0.000000   0.000000   0.000000   0.000000   0.000000
    178       0.000000   0.000000   0.000000   0.000000   0.000000   0.000000
    179       0.000000   0.000000   0.000000   0.000000   0.000000   0.000000
    180       0.000000   0.000000   0.000000   0.000000   0.000000   0.000000
    181       0.000000   0.000000   0.000000   0.000000   0.000000   0.000000
    182       0.000000   0.000000   0.000000   0.000000   0.000000   0.000000
    183       0.000000   0.000000   0.000000   0.000000   0.000000   0.000000
    184       0.000000   0.000000   0.000000   0.000000   0.000000   0.000000
    185       0.000000   0.000000   0.000000   0.000000   0.000000   0.000000
    186       0.000000   0.000000   0.000000   0.000000   0.000000   0.000000
    187       0.000000   0.000000   0.000000   0.000000   0.000000   0.000000
    188       0.000000   0.000000   0.000000   0.000000   0.000000   0.000000
    189       0.000000   0.000000   0.000000   0.000000   0.000000   0.000000
    190       0.000000   0.000000   0.000000   0.000000   0.000000   0.000000
    191       0.000000   0.000000   0.000000   0.000000   0.000000   0.000000
    192       0.000000   0.000000   0.000000   0.000000   0.000000   0.000000
    193       0.000000   0.000000   0.000000   0.000000   0.000000   0.000000
    194       0.000000   0.000000   0.000000   0.000000   0.000000   0.000000
    195       0.000000   0.000000   0.000000   0.000000   0.000000   0.000000
    196       0.000000   0.000000   0.000000   0.000000   0.000000   0.000000
    197       0.000000   0.000000   0.000000   0.000000   0.000000   0.000000
    198       0.000000   0.000000   0.000000   0.000000   0.000000   0.000000
    199       0.000000   0.000000   0.000000   0.000000   0.000000   0.000000
    200       0.000000   0.000000   0.000000   0.000000   0.000000   0.000000
                  6          7          8          9         10         11    
      0       0.053879  -0.011958  -0.030728   0.014080   0.050163   0.017809
      1       0.080515  -0.046265   0.042801  -0.038752   0.007582  -0.028598
      2       0.047525  -0.027166  -0.000292   0.013599   0.064160  -0.014288
      3       0.025904   0.046734   0.053387  -0.023860  -0.062281   0.039337
      4       0.019616   0.027396   0.027882  -0.053894  -0.040218  -0.003209
      5       0.066643  -0.044655  -0.042100   0.039810   0.172820  -0.078652
      6      -0.006875   0.017110   0.002607   0.008253   0.020924   0.038938
      7      -0.014490   0.029527   0.017281  -0.026131   0.022072  -0.025070
      8      -0.023871   0.000103   0.055696   0.002650   0.013970   0.019327
      9      -0.037279   0.018969   0.017860   0.005743  -0.020823   0.063535
     10      -0.048950   0.052829  -0.019255  -0.015119   0.010918  -0.015597
     11      -0.046843   0.007453   0.051982   0.004716  -0.007364   0.032666
     12       0.016134   0.007924   0.024648   0.003270  -0.011061   0.055932
     13       0.024965   0.011861   0.016902  -0.040878  -0.009750  -0.007161
     14       0.024646   0.005029  -0.019629  -0.000875   0.070227  -0.016878
     15       0.023966   0.003445  -0.001295   0.007798   0.021982   0.036906
     16       0.039458  -0.000800   0.032204  -0.031400   0.007662  -0.018894
     17       0.018112  -0.006193   0.015938   0.011234   0.046452   0.000366
     18       0.015640   0.004533   0.023847   0.001042  -0.007361   0.052659
     19       0.041921   0.021974   0.020947  -0.032572  -0.005965  -0.008998
     20       0.024145   0.015530  -0.009033   0.016052   0.046665   0.001677
     21       0.016010   0.012946   0.031186   0.010956  -0.026133   0.067244
     22       0.053913   0.045463  -0.002971  -0.016624  -0.018269   0.002180
     23       0.022130   0.015901  -0.000182   0.018792   0.038166   0.007978
     24      -0.002035  -0.013420   0.018191  -0.043109   0.002648   0.024312
     25       0.045122   0.016886   0.034323  -0.019568   0.003564  -0.004175
     26       0.029093   0.043005  -0.043359   0.017491   0.013249   0.013449
     27      -0.025327  -0.014339   0.024479  -0.024568   0.000537   0.017237
     28       0.047100  -0.014581   0.053713  -0.070537   0.043787  -0.033135
     29       0.016398   0.057824  -0.049789   0.051610  -0.007941   0.024276
     30      -0.030918  -0.003327   0.044376   0.053687  -0.008455   0.052695
     31       0.045362  -0.035549   0.049913  -0.139596   0.067686  -0.070783
     32       0.005809   0.051877  -0.022613   0.096408   0.003834   0.038154
     33      -0.042408  -0.028363   0.003398  -0.113207   0.007803  -0.041160
     34       0.052447  -0.019122   0.077346  -0.031119   0.056011  -0.010227
     35       0.017699   0.082797  -0.093879   0.024499  -0.045832   0.015001
     36      -0.060750  -0.029086   0.007946  -0.102351   0.006231  -0.048436
     37       0.052874  -0.044972   0.093416  -0.071436   0.088407  -0.034085
     38       0.007636   0.094838  -0.099466   0.049122  -0.062350   0.022390
     39      -0.036389  -0.041362  -0.023484  -0.216851   0.016421  -0.092603
     40       0.057020   0.008763   0.081367   0.061464   0.027494   0.044420
     41       0.031583   0.092213  -0.131465  -0.038529  -0.062498  -0.006751
     42      -0.049750  -0.052016  -0.040007  -0.286200   0.021138  -0.139597
     43       0.061402   0.005076   0.100331   0.095034   0.037279   0.064300
     44       0.032259   0.111690  -0.165739  -0.061762  -0.092362  -0.016106
     45      -0.013286  -0.041017  -0.026774  -0.227291   0.019409  -0.081895
     46       0.055530   0.041345   0.060689   0.110631  -0.013840   0.073051
     47       0.044384   0.076233  -0.123196  -0.068934  -0.040709  -0.015408
     48      -0.008497  -0.051335  -0.046433  -0.305511   0.026201  -0.120646
     49       0.058777   0.063215   0.062476   0.180228  -0.036637   0.114593
     50       0.055029   0.083203  -0.150469  -0.113740  -0.053861  -0.030680
     51       0.003672  -0.026903  -0.006965  -0.141591   0.012122  -0.023185
     52       0.050030   0.045685   0.037162   0.069596  -0.025329   0.048248
     53       0.043226   0.052305  -0.079861  -0.040731  -0.003202  -0.004605
     54       0.021448  -0.025427  -0.012383  -0.155114   0.012402  -0.017838
     55       0.049654   0.071123   0.020843   0.109564  -0.056822   0.072198
     56       0.052457   0.040620  -0.075014  -0.068117   0.012205  -0.013788
     57      -0.038882  -0.005369  -0.080353   0.023187   0.036852   0.019201
     58      -0.071120  -0.029992  -0.058184  -0.017319  -0.015584  -0.026103
     59      -0.061510  -0.050507   0.045435  -0.000784  -0.047640   0.039395
     60      -0.117827   0.035745  -0.037938   0.009779   0.057587   0.020056
     61      -0.218783   0.062666  -0.054979  -0.024911   0.088255  -0.062760
     62      -0.156127  -0.005715   0.118836  -0.022181  -0.042308   0.051678
     63      -0.040490   0.029128   0.011312   0.004516   0.035286   0.036957
     64      -0.272899   0.077828  -0.073988  -0.024070   0.110452  -0.074074
     65      -0.245992   0.122329   0.239440  -0.049715   0.059997   0.036641
     66      -0.139581   0.015906  -0.109574   0.023006   0.064365   0.004238
     67      -0.248681   0.013615  -0.129345  -0.012894   0.051930  -0.062435
     68      -0.172302  -0.049250   0.099933  -0.021180  -0.099201   0.070141
     69      -0.232794   0.092121   0.015381  -0.008057   0.087553   0.020178
     70      -0.247945   0.165205   0.039360  -0.043304   0.179803  -0.079673
     71      -0.122906  -0.055502   0.072594  -0.011730  -0.082998   0.058131
     72       0.112741  -0.076430  -0.144807   0.045601   0.003267   0.019291
     73      -0.061858  -0.160648  -0.165002  -0.000429  -0.128698  -0.006270
     74      -0.097520   0.017506   0.102610  -0.012422   0.005034   0.031613
     75       0.055595  -0.068895  -0.179981   0.047099   0.049142  -0.007750
     76      -0.120202  -0.195720  -0.216614   0.003112  -0.144731  -0.012873
     77      -0.106361  -0.035964   0.077677  -0.009786  -0.068477   0.054394
     78       0.226003  -0.106734  -0.126240   0.051109  -0.053226   0.047348
     79      -0.130044  -0.133765  -0.166598  -0.005217  -0.089596  -0.022899
     80      -0.161126   0.135599   0.202586  -0.032630   0.096595   0.018455
     81       0.160578  -0.098055  -0.167026   0.052651  -0.000176   0.015720
     82       0.070589  -0.252337  -0.195677   0.013744  -0.239139   0.031288
     83      -0.056413   0.007194   0.074115  -0.004557   0.028791   0.016055
     84      -0.153583   0.007996  -0.135095   0.027832   0.068141  -0.000761
     85       0.001309  -0.049766  -0.037243  -0.017877  -0.042773  -0.013350
     86       0.029560  -0.214851  -0.092577   0.028453  -0.175029   0.059499
     87      -0.272073   0.096029  -0.051714   0.002335   0.136333  -0.014356
     88      -0.004568   0.024814   0.017647  -0.025303   0.016167  -0.021382
     89       0.055261  -0.261611  -0.130791   0.036374  -0.211675   0.065231
     90      -0.171280  -0.027653  -0.215094   0.044672   0.051618  -0.005670
     91      -0.039002  -0.084747  -0.085228  -0.012381  -0.064430  -0.015183
     92      -0.004507  -0.222182  -0.069547   0.017476  -0.185555   0.062096
     93      -0.097304  -0.037492  -0.181512   0.041534   0.033074   0.005811
     94       0.098121  -0.103059  -0.027780  -0.016956  -0.097451   0.005132
     95       0.107411  -0.283736  -0.179890   0.053192  -0.223507   0.066160
     96       0.006945   0.013429   0.004202   0.020250  -0.009648   0.043974
     97       0.013465   0.008977   0.011239  -0.031825  -0.017037  -0.014323
     98       0.005745  -0.026130   0.011372  -0.010846   0.039581  -0.011468
     99      -0.009120   0.013027   0.012636   0.059293  -0.034088   0.003508
    100       0.001004   0.034748  -0.011053   0.021341  -0.026480  -0.069832
    101      -0.013464  -0.042461   0.039209   0.020107   0.004618  -0.046398
    102      -0.022595   0.026889  -0.006402   0.102380  -0.054404  -0.054750
    103      -0.015100   0.029175  -0.007457   0.053780  -0.057288  -0.119033
    104      -0.033935  -0.073300   0.072009   0.040481  -0.041706  -0.086371
    105      -0.035808   0.027632   0.000478   0.137235  -0.076010  -0.090161
    106      -0.026130   0.050303  -0.024522   0.102352  -0.069417  -0.166943
    107      -0.050694  -0.086489   0.096505   0.071497  -0.073281  -0.118791
    108      -0.019773   0.038173  -0.033357   0.104699  -0.047033  -0.070997
    109      -0.017043  -0.001989   0.015726   0.027540  -0.071274  -0.110121
    110      -0.034204  -0.090104   0.076421   0.023325  -0.048007  -0.087507
    111      -0.030710   0.047916  -0.046692   0.140591  -0.064354  -0.120889
    112      -0.029604  -0.004844   0.017338   0.055718  -0.095543  -0.153301
    113      -0.050557  -0.113621   0.102556   0.041146  -0.085669  -0.123074
    114      -0.002551   0.035797  -0.043229   0.059138  -0.014796  -0.019772
    115      -0.002422  -0.029797   0.036135  -0.035693  -0.051970  -0.042225
    116      -0.012622  -0.076749   0.046074  -0.019107  -0.002793  -0.038542
    117       0.000461   0.043725  -0.064581   0.057257  -0.005767  -0.027880
    118      -0.002995  -0.055209   0.053890  -0.059231  -0.060073  -0.030350
    119      -0.011625  -0.089836   0.047735  -0.035552  -0.003933  -0.034568
    120       0.010698   0.023705  -0.024519   0.018184   0.003459   0.038310
    121       0.012155  -0.023972   0.033818  -0.062899  -0.025314   0.003670
    122       0.006796  -0.044181   0.013798  -0.033221   0.039919  -0.001203
    123       0.023933   0.023439  -0.031079  -0.012554   0.023839   0.071140
    124       0.022793  -0.044437   0.050041  -0.106258  -0.014965   0.045766
    125       0.022420  -0.030283  -0.009185  -0.055994   0.068438   0.026342
    126      -0.013035  -0.003466   0.038240   0.060969  -0.035354   0.016406
    127       0.001648   0.062205  -0.035077   0.046637  -0.003509  -0.078483
    128      -0.015166  -0.037478   0.040846   0.034091   0.015689  -0.043265
    129      -0.045171  -0.005137   0.050480   0.149183  -0.066011  -0.022728
    130       0.012000   0.080190  -0.053325   0.037578   0.031327  -0.058852
    131      -0.028155  -0.055636   0.059857   0.050681  -0.020526  -0.066275
    132      -0.055040   0.009116   0.035595   0.195050  -0.076968  -0.043342
    133      -0.001372   0.081916  -0.053440   0.077834   0.010137  -0.082494
    134      -0.046564  -0.077008   0.086592   0.076144  -0.058421  -0.093757
    135      -0.050442  -0.021988   0.073294   0.142163  -0.069164  -0.019386
    136       0.013993   0.099322  -0.072132   0.054399   0.052645  -0.052662
    137      -0.030167  -0.055592   0.063413   0.055244  -0.011942  -0.061451
    138      -0.054821  -0.004914   0.053165   0.175726  -0.074858  -0.034653
    139       0.031556   0.072817  -0.048398  -0.026599   0.058144  -0.025021
    140      -0.018634  -0.048291   0.045162   0.035056  -0.021416  -0.065477
    141      -0.000172  -0.022337   0.058424   0.006896  -0.014829   0.052576
    142       0.020690   0.064268  -0.039471  -0.005435   0.033083  -0.042276
    143       0.006998  -0.013250   0.008795  -0.001958   0.062474  -0.015895
    144      -0.008248  -0.027626   0.065882   0.028261  -0.022345   0.042737
    145       0.042772   0.061037  -0.040614  -0.076965   0.070021  -0.003077
    146       0.017545   0.005508  -0.015182  -0.021821   0.061862  -0.013565
    147      -0.005950  -0.040046   0.079653   0.010384  -0.013275   0.056170
    148       0.021583   0.075837  -0.054572   0.013427   0.053303  -0.043457
    149       0.003546  -0.020790   0.017572   0.006462   0.069675  -0.013893
    150       0.023124  -0.014123   0.046213  -0.064596   0.009354   0.087598
    151       0.012852   0.058720  -0.029592   0.004724   0.008290  -0.054482
    152       0.018506  -0.004885  -0.005422  -0.018523   0.095955   0.002529
    153      -0.001128  -0.003065   0.034690   0.027595  -0.024207   0.030997
    154      -0.025719   0.067999  -0.039811   0.126930  -0.041703  -0.132651
    155      -0.026737  -0.045587   0.058856   0.061426   0.019416  -0.034445
    156       0.018305  -0.000918   0.028377  -0.024637  -0.008510   0.051154
    157      -0.028757   0.060146  -0.034533   0.133235  -0.054332  -0.141864
    158      -0.022584  -0.037808   0.053145   0.051334   0.032766  -0.022426
    159      -0.002069  -0.014335   0.050783   0.023890  -0.017865   0.049819
    160      -0.029749   0.080623  -0.049493   0.142070  -0.036518  -0.137543
    161      -0.029218  -0.045801   0.063320   0.066612   0.025602  -0.025760
    162      -0.011652   0.006312   0.023514   0.061828  -0.040064  -0.000213
    163      -0.037553   0.068447  -0.041510   0.160925  -0.059955  -0.158743
    164      -0.036247  -0.059644   0.073228   0.082700   0.004174  -0.042123
    165       0.024569   0.024848   0.038262  -0.005760  -0.029067   0.046954
    166       0.016233   0.012011   0.017152  -0.041083  -0.018946   0.005126
    167       0.041772  -0.010302  -0.027992   0.011479   0.107410  -0.044698
    168       0.033900   0.012016   0.038276  -0.000303  -0.008264   0.024574
    169      -0.001164  -0.012947   0.002758  -0.021068   0.010776   0.048590
    170       0.027499   0.031248  -0.020813  -0.012104   0.043751  -0.013783
    171       0.039299  -0.037568   0.016576   0.046949   0.098849   0.013239
    172      -0.018004  -0.034960   0.007311  -0.027252  -0.003692   0.083644
    173       0.012234   0.042471  -0.005575  -0.042531  -0.025970   0.017299
    174       0.033894  -0.067833  -0.001446   0.082238   0.167818   0.043712
    175      -0.014796  -0.029215   0.021837  -0.051903  -0.045076   0.050013
    176       0.012027   0.014361   0.001437  -0.047365  -0.021820  -0.013140
    177       0.051685  -0.049327   0.017847   0.049665   0.119543  -0.043678
    178      -0.039606  -0.065394  -0.006779  -0.001173   0.035805   0.170497
    179      -0.002576   0.089557   0.000691  -0.066005  -0.098836   0.095694
    180       0.055498  -0.088197   0.000821   0.086975   0.202907  -0.054745
    181      -0.052605  -0.083218  -0.003222  -0.005730   0.025076   0.200965
    182      -0.014268   0.097019   0.012204  -0.089104  -0.150784   0.124318
    183       0.058516  -0.012171   0.040642   0.005506   0.034397  -0.087106
    184      -0.043931  -0.071234  -0.025182   0.029613   0.086377   0.218787
    185      -0.002533   0.127485  -0.007821  -0.060079  -0.105511   0.141345
    186       0.067923  -0.021061   0.041616   0.007784   0.049837  -0.134254
    187      -0.060103  -0.094531  -0.036122   0.049472   0.116797   0.288869
    188      -0.014516   0.163775  -0.002920  -0.078297  -0.162296   0.208346
    189       0.053256   0.036256   0.062168  -0.041170  -0.070648  -0.070160
    190      -0.026817  -0.047462  -0.028931   0.034111   0.097544   0.173873
    191       0.013249   0.118564  -0.022557  -0.030854  -0.039199   0.097434
    192       0.058633   0.065421   0.079802  -0.075502  -0.137388  -0.102502
    193      -0.029967  -0.052097  -0.042847   0.057283   0.136338   0.208047
    194       0.013846   0.147629  -0.028697  -0.026849  -0.045113   0.127119
    195       0.041343   0.047898   0.060932  -0.043745  -0.090276  -0.015139
    196      -0.005530  -0.018563  -0.014659   0.008030   0.058819   0.088380
    197       0.028159   0.070374  -0.029162  -0.006510   0.036474   0.020149
    198       0.038037   0.085974   0.077456  -0.079919  -0.171037  -0.008064
    199       0.007665  -0.000287  -0.017011   0.010075   0.065733   0.058332
    200       0.040162   0.062438  -0.040648   0.016088   0.088767  -0.006774
                 12         13         14         15         16         17    
      0      -0.020928  -0.007561   0.014008  -0.062896   0.001705  -0.015652
      1       0.012611  -0.038407  -0.017771  -0.182446   0.059626  -0.002402
      2      -0.021426   0.025487   0.035577  -0.003981   0.081402   0.013584
      3       0.009945  -0.015408  -0.015510   0.124773   0.066220   0.036463
      4       0.022088   0.016095  -0.000723   0.091287  -0.027236   0.010452
      5      -0.026047   0.019481   0.010031  -0.310323  -0.045291  -0.013827
      6      -0.009415  -0.005671   0.001828  -0.009931   0.025400   0.011342
      7       0.014917  -0.006230  -0.020913  -0.034051   0.131516   0.038854
      8      -0.000749   0.022742   0.015311   0.044317   0.095128   0.037542
      9       0.005942  -0.003659  -0.010261   0.022780  -0.008234   0.008410
     10       0.016798   0.018063  -0.017843   0.072634   0.119270   0.051850
     11       0.006479   0.030470   0.010963   0.088559   0.076843   0.039880
     12      -0.000572  -0.013263   0.000638  -0.021817  -0.028960  -0.002397
     13       0.018982   0.009633  -0.004250  -0.003535  -0.053717  -0.001371
     14      -0.013961   0.045212   0.033285   0.089709   0.020994   0.011571
     15      -0.011052  -0.008816   0.005694  -0.028147  -0.002545  -0.003391
     16       0.017401  -0.017101  -0.018993  -0.080391   0.068989   0.010167
     17      -0.013667   0.029798   0.029799   0.043028   0.081387   0.024027
     18      -0.003363  -0.008776   0.002154  -0.017689  -0.041409  -0.002317
     19       0.025304  -0.008827  -0.017734  -0.027577   0.008245  -0.001811
     20      -0.009774   0.038218   0.031815   0.084506   0.040471   0.011541
     21       0.001180  -0.020716  -0.000879  -0.032018  -0.028217  -0.003667
     22       0.034439  -0.018640  -0.022737  -0.033374  -0.010581  -0.017880
     23      -0.009083   0.033237   0.030967   0.077418   0.052039   0.014168
     24       0.001049   0.012146   0.003302   0.008839  -0.060829   0.007853
     25       0.016635  -0.007495  -0.014763  -0.030484   0.029710  -0.002042
     26       0.010959   0.018842   0.022127   0.062304  -0.003369  -0.004411
     27       0.060871   0.153444  -0.071994  -0.004555  -0.019346   0.022302
     28      -0.033820  -0.057605   0.038857   0.040126   0.046876  -0.002117
     29       0.066251   0.115533  -0.043051   0.020088   0.009672   0.001731
     30       0.082359   0.240211  -0.108082  -0.010866  -0.032719   0.027029
     31      -0.052346  -0.094330   0.063642   0.073263   0.073725  -0.008016
     32       0.077990   0.210524  -0.072737   0.046237   0.020226   0.007199
     33       0.105026   0.184083  -0.108639  -0.022525   0.060757   0.031937
     34      -0.067813  -0.057450   0.063640   0.080491   0.017158  -0.000565
     35       0.117064   0.089699  -0.076338  -0.067167   0.020109  -0.009706
     36       0.155986   0.303239  -0.174964  -0.038636   0.105029   0.047428
     37      -0.110606  -0.097151   0.108402   0.142565   0.029393   0.005221
     38       0.165105   0.172165  -0.133318  -0.105851   0.037929  -0.004252
     39       0.086289   0.057915  -0.060384  -0.023730   0.091705   0.021635
     40      -0.048553   0.000067   0.029615   0.044402  -0.031005  -0.003533
     41       0.108916  -0.044555  -0.037597  -0.106953   0.015906  -0.029807
     42       0.123449   0.076869  -0.088942  -0.043512   0.159988   0.026669
     43      -0.077387   0.001843   0.049988   0.078230  -0.060760  -0.002021
     44       0.151030  -0.064671  -0.065995  -0.177915   0.033172  -0.038391
     45       0.016989  -0.094280   0.027941   0.004815   0.029932   0.005277
     46       0.008778   0.058386  -0.032958  -0.036858  -0.037877  -0.005874
     47       0.044403  -0.153489   0.039539  -0.052148  -0.012956  -0.037520
     48      -0.000645  -0.196996   0.070052   0.008583   0.047490  -0.003751
     49       0.025956   0.104481  -0.061950  -0.069149  -0.072321  -0.006611
     50       0.034860  -0.260768   0.073374  -0.079388  -0.021958  -0.051863
     51      -0.024068  -0.113689   0.057435   0.018845  -0.047342  -0.000992
     52       0.040775   0.051212  -0.053230  -0.072312  -0.006824  -0.007891
     53      -0.002954  -0.116134   0.066126   0.031614  -0.021937  -0.024229
     54      -0.068088  -0.227035   0.117223   0.028179  -0.082251  -0.016433
     55       0.080325   0.088846  -0.095151  -0.129831  -0.022579  -0.013514
     56      -0.044684  -0.193234   0.117346   0.064265  -0.032199  -0.029489
     57      -0.030085   0.007905   0.022891   0.032558   0.010003   0.013395
     58       0.010372  -0.006788  -0.016219  -0.029527   0.053173   0.013297
     59       0.013733   0.008925   0.001161   0.010733   0.012310   0.003810
     60      -0.026474  -0.004092   0.016649  -0.002556  -0.035331  -0.006661
     61      -0.016147  -0.003396   0.006279  -0.020597   0.032178   0.011967
     62       0.028385  -0.013363  -0.017114  -0.054557  -0.060733  -0.031473
     63      -0.010972  -0.011217   0.001835  -0.035281   0.001171  -0.003064
     64      -0.025692  -0.000448   0.014991  -0.006868   0.011464   0.009257
     65       0.025659  -0.029220  -0.019470  -0.125423  -0.043872  -0.037315
     66      -0.042804   0.009998   0.034033   0.050011  -0.040615   0.002803
     67      -0.021028   0.003623   0.012435   0.020405  -0.020605   0.002978
     68       0.040519  -0.020176  -0.028839  -0.059686  -0.126561  -0.054687
     69      -0.022618  -0.020147   0.009057  -0.049111  -0.102936  -0.035911
     70      -0.021890  -0.010319   0.008845  -0.066822   0.089264   0.023165
     71       0.029849  -0.007658  -0.016670  -0.027898  -0.069846  -0.030223
     72      -0.035470   0.027436   0.033382   0.082724   0.092319   0.047013
     73       0.019822  -0.007530  -0.022785  -0.015164  -0.048687  -0.021393
     74       0.011345   0.005042   0.001390  -0.006266   0.035212   0.010181
     75      -0.053555   0.027340   0.050893   0.055614   0.034581   0.018226
     76       0.015025  -0.011186  -0.018252  -0.030384  -0.139077  -0.057503
     77       0.026259   0.000476  -0.013162   0.005380  -0.012946  -0.002534
     78      -0.018438   0.033302   0.018619   0.122838   0.181626   0.087625
     79       0.010024  -0.011345  -0.014531  -0.039828  -0.094651  -0.042858
     80       0.006842  -0.001515   0.002211  -0.033945   0.079201   0.023639
     81      -0.039268   0.033035   0.038766   0.090971   0.114173   0.054012
     82       0.041687  -0.000418  -0.040956   0.037114   0.006043   0.008522
     83      -0.000905   0.012687   0.015276  -0.004394   0.057411   0.014690
     84      -0.048883   0.014141   0.040845   0.061992  -0.057874  -0.002478
     85       0.021438  -0.009528  -0.026324  -0.042830   0.088850   0.021814
     86       0.019640   0.020540   0.001901   0.059060  -0.040070  -0.009258
     87      -0.048092  -0.011008   0.031318  -0.037567  -0.125346  -0.042678
     88       0.015801  -0.003923  -0.020966  -0.022896   0.166542   0.054394
     89       0.021701   0.023164   0.001610   0.070444  -0.057865  -0.014390
     90      -0.061055   0.032071   0.057185   0.138436  -0.072053   0.006990
     91       0.018369  -0.010703  -0.023453  -0.043558   0.019121  -0.002968
     92       0.028711  -0.000348  -0.011928  -0.024273  -0.117177  -0.052296
     93      -0.049869   0.027763   0.046409   0.116651  -0.026409   0.017633
     94       0.037718  -0.016941  -0.041814  -0.077190   0.106619   0.019092
     95       0.012979   0.047270   0.016669   0.167320   0.012747   0.028334
     96      -0.021235   0.004077   0.014307  -0.027295  -0.036349  -0.009127
     97       0.003306   0.018165   0.000334   0.001084  -0.064968  -0.004199
     98      -0.020450   0.036185   0.019312   0.084179  -0.008346   0.011519
     99      -0.020909  -0.019916  -0.001365  -0.032081   0.017877  -0.074509
    100      -0.014831   0.013748  -0.004328   0.027956   0.004475  -0.058785
    101      -0.010344  -0.001281  -0.006318   0.063994   0.036255  -0.062524
    102      -0.086804  -0.021958  -0.023674  -0.026893   0.076205  -0.079165
    103      -0.067417  -0.001525  -0.036128   0.011921   0.048257  -0.068160
    104      -0.049100  -0.035316  -0.051151   0.017939   0.063876  -0.077484
    105      -0.083143  -0.045396  -0.033670  -0.031122   0.131963  -0.122686
    106      -0.080471  -0.011793  -0.038235   0.028526   0.124129  -0.112390
    107      -0.032756  -0.071615  -0.067818  -0.001554   0.114958  -0.127414
    108      -0.155422   0.002091  -0.032340  -0.024114   0.049677  -0.005125
    109      -0.105133  -0.006061  -0.064467  -0.027967  -0.017765   0.001852
    110      -0.105319  -0.027745  -0.074861  -0.007672   0.006124   0.004307
    111      -0.210456  -0.001548  -0.054274  -0.024630   0.090027  -0.002675
    112      -0.151806  -0.018697  -0.092804  -0.041534   0.012571   0.001626
    113      -0.141918  -0.056176  -0.115883  -0.043857   0.022674  -0.000297
    114      -0.146496   0.030630  -0.007713  -0.022138  -0.039593   0.076141
    115      -0.076915   0.004991  -0.050918  -0.052619  -0.128734   0.077633
    116      -0.107760   0.016366  -0.040158   0.012152  -0.084840   0.102840
    117      -0.195290   0.050759  -0.010985  -0.019036  -0.077304   0.146601
    118      -0.100833   0.001774  -0.068449  -0.086754  -0.193936   0.140213
    119      -0.146943   0.023783  -0.053380  -0.009013  -0.145915   0.177762
    120      -0.073324   0.029216   0.018899  -0.025928  -0.070553   0.061469
    121      -0.019265   0.015684  -0.017257  -0.036066  -0.140149   0.065041
    122      -0.059494   0.045358   0.009498   0.059234  -0.075054   0.090858
    123      -0.066755   0.043024   0.033925  -0.025287  -0.122519   0.113174
    124      -0.001372   0.017007  -0.012945  -0.057061  -0.212168   0.117079
    125      -0.061335   0.069428   0.032371   0.074768  -0.115450   0.145202
    126       0.051005  -0.045980   0.017298  -0.056881  -0.015276  -0.076252
    127       0.029536   0.014738   0.031566   0.067929  -0.010317  -0.032063
    128       0.052141  -0.016839   0.023151   0.069545   0.008784  -0.050453
    129       0.166374  -0.106270   0.091765  -0.105087  -0.021072   0.133103
    130       0.067944   0.031604   0.060193   0.100982  -0.066005  -0.028495
    131       0.025856  -0.039183   0.003030   0.033845   0.059433  -0.033156
    132       0.184991  -0.120949   0.118304  -0.128407   0.018519   0.226964
    133       0.082526   0.009924   0.075031   0.072032  -0.028715   0.048500
    134       0.029153  -0.070997  -0.007056  -0.002467   0.088737   0.002086
    135       0.203045  -0.117215   0.097790  -0.105024  -0.068387   0.137376
    136       0.117364   0.035333   0.100954   0.113465  -0.097675   0.030350
    137       0.070972  -0.043600   0.026640   0.040061   0.017349  -0.001426
    138       0.199432  -0.120625   0.112061  -0.119463  -0.021707   0.197112
    139       0.035902   0.061217   0.030243   0.140858  -0.115003  -0.156444
    140      -0.047905  -0.023417  -0.031297   0.036753   0.117477  -0.099260
    141       0.058591  -0.026103  -0.003874  -0.047591  -0.060223  -0.144187
    142       0.020664   0.049719   0.013288   0.099814  -0.059448  -0.108853
    143       0.026994   0.025470   0.013461   0.112994  -0.033368  -0.120563
    144       0.090369  -0.042753   0.014990  -0.076229  -0.065619  -0.112917
    145      -0.017117   0.098055  -0.026631   0.154448  -0.089039  -0.186958
    146      -0.053866   0.049166  -0.021641   0.170929   0.010636  -0.159903
    147       0.112394  -0.039653   0.014298  -0.082044  -0.094760  -0.126400
    148       0.057934   0.048294   0.042987   0.075297  -0.097089  -0.095082
    149       0.073306   0.016248   0.034604   0.082903  -0.067151  -0.104545
    150      -0.023472   0.024586  -0.061198   0.038518  -0.054327  -0.240431
    151       0.008484   0.036368   0.006558   0.103515  -0.023301  -0.087358
    152       0.038143   0.043957   0.017318   0.109890  -0.080965  -0.150969
    153       0.009318  -0.021367  -0.011786  -0.040750  -0.015048  -0.156709
    154       0.050530  -0.030141   0.063551   0.037549   0.047399   0.120712
    155       0.174787  -0.052398   0.090434   0.046323  -0.060526   0.062358
    156      -0.061606   0.018764  -0.061147  -0.013187  -0.006714  -0.293190
    157       0.030117  -0.044400   0.031782   0.021060   0.084672   0.113365
    158       0.189520  -0.036040   0.117921   0.063069  -0.096779   0.060722
    159       0.071858  -0.037960   0.008466  -0.056440  -0.058240  -0.128340
    160       0.078007  -0.024194   0.111004   0.050795   0.018745   0.172443
    161       0.224349  -0.059038   0.125333   0.043516  -0.099704   0.104036
    162      -0.009753  -0.029507  -0.004159  -0.041527   0.023180  -0.110126
    163       0.047990  -0.051162   0.064457   0.022430   0.083231   0.175116
    164       0.202315  -0.087075   0.081311   0.013416  -0.042800   0.111943
    165       0.006086  -0.016584  -0.009585   0.047845   0.034043   0.017799
    166       0.019515   0.015854   0.004230   0.043973  -0.053598  -0.004149
    167      -0.019704   0.026454   0.010947  -0.102277  -0.038284  -0.000496
    168       0.008821  -0.010448  -0.006995   0.031863   0.041557   0.021377
    169       0.014896   0.013749   0.016266   0.034285  -0.055415  -0.016006
    170      -0.026657   0.012319  -0.007540  -0.052056  -0.062820   0.001954
    171       0.032083  -0.050677  -0.084213   0.041866   0.028509   0.029485
    172      -0.012766   0.065456   0.121248  -0.026028  -0.008739  -0.026318
    173      -0.059985   0.071546   0.109635  -0.100906  -0.023167  -0.008309
    174       0.041582  -0.094435  -0.148821   0.050670   0.046548   0.042222
    175      -0.024131   0.120105   0.201096  -0.050842  -0.024759  -0.040101
    176      -0.070960   0.130356   0.196724  -0.144411  -0.029152  -0.023381
    177       0.044493  -0.034331  -0.081917   0.045595  -0.018683   0.019872
    178      -0.026855   0.045351   0.126110  -0.061353   0.075275  -0.018373
    179      -0.079631   0.046513   0.101881  -0.087015   0.035167   0.008535
    180       0.063893  -0.063181  -0.137328   0.050942  -0.031556   0.021047
    181      -0.048823   0.087710   0.215088  -0.116758   0.123465  -0.028816
    182      -0.106144   0.092802   0.196510  -0.130636   0.077475   0.000258
    183       0.032691   0.020750  -0.004755   0.040324  -0.050571   0.004989
    184      -0.013444  -0.029659   0.016167  -0.025507   0.100892   0.005620
    185      -0.066545  -0.041137  -0.032149  -0.015087   0.045809   0.040796
    186       0.042834   0.035025  -0.001465   0.043961  -0.093001  -0.005079
    187      -0.025105  -0.048290   0.015546  -0.052450   0.170444   0.016886
    188      -0.083113  -0.063211  -0.039620  -0.005982   0.102509   0.057660
    189       0.008540   0.058362   0.071657   0.026774  -0.023998   0.001497
    190       0.015450  -0.078767  -0.092290   0.046628   0.031022   0.013332
    191      -0.031675  -0.098625  -0.155863   0.046079  -0.021878   0.048481
    192      -0.000437   0.101473   0.134748   0.018837  -0.043347  -0.009992
    193       0.026035  -0.135745  -0.179031   0.078134   0.042200   0.030422
    194      -0.020592  -0.163625  -0.258361   0.103706  -0.023828   0.069851
    195      -0.002931   0.040360   0.064789   0.027533   0.020195   0.012929
    196       0.028975  -0.053872  -0.086758   0.073044  -0.047400   0.000505
    197      -0.011485  -0.071316  -0.142623   0.027574  -0.075170   0.027234
    198      -0.020283   0.067932   0.116794   0.025031   0.027150   0.012724
    199       0.047994  -0.089909  -0.165398   0.121375  -0.091140   0.007855
    200       0.013360  -0.115309  -0.233727   0.066898  -0.112737   0.033041
                 18         19         20         21         22         23    
      0      -0.060391   0.072016  -0.026064  -0.208337  -0.002593  -0.097490
      1       0.019978   0.080402  -0.130708  -0.250949  -0.053224   0.110614
      2       0.133291   0.013612  -0.066666  -0.176111  -0.046057   0.020896
      3      -0.030711   0.050491  -0.087709   0.079589  -0.032483   0.048364
      4       0.025061   0.027105   0.026243  -0.018589  -0.002957   0.040293
      5       0.038051   0.010216   0.054328   0.187295  -0.105186  -0.092720
      6      -0.130246  -0.038561   0.086956  -0.067406  -0.020176  -0.075149
      7      -0.093994  -0.138214   0.058133   0.016112   0.014894   0.022067
      8       0.041893  -0.103811   0.064673  -0.026774  -0.079849   0.047806
      9      -0.176203  -0.071559   0.156461   0.044332   0.001189  -0.108069
     10      -0.098235  -0.219336   0.159179   0.222569   0.071303  -0.022542
     11       0.021790  -0.140935   0.122825   0.080890  -0.054533   0.021555
     12      -0.001456   0.012910   0.025679   0.001424  -0.010744   0.015336
     13       0.036901   0.015516   0.051961   0.009443  -0.024491   0.009203
     14      -0.032676   0.038149   0.004827  -0.025898   0.095754   0.019816
     15      -0.085968   0.027566   0.029466  -0.107263  -0.002303  -0.063809
     16      -0.023807  -0.011334  -0.031606  -0.074207   0.011409   0.034010
     17       0.104830  -0.039300  -0.005258  -0.067978  -0.029800   0.022068
     18      -0.025107   0.026680   0.038381  -0.022727  -0.018911   0.006896
     19       0.004874   0.012378  -0.006849   0.024770   0.045593  -0.028086
     20       0.092968  -0.013963  -0.001302   0.005828   0.052591  -0.052578
     21       0.029400  -0.004109   0.028851  -0.001871  -0.034384  -0.010100
     22      -0.005048   0.022616  -0.020175   0.050049   0.104008  -0.104799
     23       0.127275  -0.034120  -0.004641   0.012159   0.031993  -0.047282
     24      -0.011887   0.034371   0.059222  -0.003601  -0.017283   0.026735
     25       0.007465   0.005415  -0.014953   0.007096   0.056626  -0.042469
     26       0.084511  -0.007391  -0.000191   0.032520   0.079786  -0.092106
     27       0.018437   0.028125   0.035015   0.006114   0.019121  -0.013474
     28       0.056906  -0.006487  -0.022873   0.035250   0.110970  -0.106173
     29       0.077159  -0.004461  -0.009400   0.023389   0.076086  -0.088171
     30       0.027012   0.029571   0.040277   0.004175   0.016208  -0.012240
     31       0.083611  -0.019932  -0.043361   0.050996   0.145684  -0.149662
     32       0.118874  -0.012613  -0.019082   0.039210   0.112458  -0.134847
     33       0.038730   0.014326  -0.008277   0.013478   0.051496  -0.051975
     34       0.076738  -0.002903  -0.004381   0.049759   0.128705  -0.125830
     35       0.014625  -0.001590  -0.021149  -0.013854   0.020488  -0.027177
     36       0.061767   0.011679  -0.032292   0.016651   0.071150  -0.075196
     37       0.116940  -0.010785  -0.004779   0.077632   0.168487  -0.168626
     38       0.007468   0.000822  -0.033743  -0.025583   0.011909  -0.019056
     39       0.025931  -0.000284  -0.023841   0.013681   0.050442  -0.052181
     40       0.047025   0.014932   0.017640   0.030192   0.095284  -0.088644
     41      -0.036921  -0.006217  -0.022371  -0.034568  -0.017576   0.012615
     42       0.036103  -0.014945  -0.061963   0.013195   0.067232  -0.073778
     43       0.062418   0.019795   0.035774   0.041595   0.106077  -0.098517
     44      -0.086127  -0.005968  -0.036339  -0.064106  -0.060739   0.057669
     45       0.002456   0.002037   0.013326   0.016938   0.026778  -0.022057
     46      -0.006409   0.028812   0.016115  -0.007129   0.035786  -0.023942
     47      -0.022689  -0.011834  -0.002375  -0.014473  -0.000283  -0.004399
     48      -0.004013  -0.011239   0.005590   0.021427   0.030712  -0.026788
     49      -0.035923   0.044647   0.032547  -0.027920  -0.004548   0.022354
     50      -0.062670  -0.015709   0.002583  -0.029088  -0.035949   0.036076
     51      -0.016518   0.020620   0.054940   0.005757  -0.007874   0.019520
     52      -0.023258   0.021634  -0.002485  -0.014952   0.026873  -0.015726
     53       0.041755  -0.011886   0.006648   0.020006   0.054874  -0.065039
     54      -0.035910   0.021542   0.075465  -0.000633  -0.026447   0.038605
     55      -0.063554   0.030803  -0.000530  -0.038311  -0.005870   0.019993
     56       0.051265  -0.015876   0.016365   0.028018   0.061035  -0.072405
     57      -0.023828  -0.015530   0.058273  -0.063010  -0.048254  -0.050264
     58      -0.039974  -0.056917   0.000798   0.028318   0.037397   0.028127
     59      -0.001567  -0.024787   0.036511  -0.038908  -0.047748   0.002838
     60      -0.054897   0.031550   0.042887  -0.076354  -0.023018  -0.094277
     61       0.097541  -0.025121  -0.050085   0.040099  -0.001227   0.119687
     62      -0.099820   0.047663   0.023011  -0.061935   0.014053  -0.098911
     63      -0.165085   0.006634   0.070390  -0.152099   0.004725  -0.186372
     64       0.160386  -0.008465  -0.068823   0.074810  -0.016597   0.170362
     65      -0.138099   0.066470  -0.004195  -0.190435   0.028125  -0.152329
     66       0.066324   0.024291   0.027780   0.003890  -0.065062   0.019780
     67       0.160130   0.000980  -0.054772   0.147536  -0.010326   0.171737
     68      -0.155335   0.091711   0.034170  -0.008381   0.050761  -0.161074
     69      -0.094886   0.100615   0.021235  -0.091568   0.013010  -0.159812
     70       0.086903  -0.045614  -0.068384  -0.082955  -0.009171   0.110397
     71      -0.088447   0.042340   0.034374  -0.011715   0.010471  -0.083497
     72       0.012385  -0.093740   0.094374  -0.086072  -0.108071  -0.018124
     73      -0.032896   0.044469  -0.058099   0.081223   0.114320  -0.008445
     74      -0.013622  -0.048662   0.053135  -0.056911  -0.065993   0.008609
     75       0.167402   0.058035  -0.073063  -0.233237  -0.103392   0.027334
     76       0.047333   0.183380  -0.181249   0.041125   0.168771  -0.003529
     77      -0.090654  -0.047341   0.089757   0.061584  -0.002386  -0.037458
     78      -0.140806  -0.277166   0.281084   0.047242  -0.135650  -0.060823
     79       0.050433   0.142251  -0.158697   0.004538   0.125928   0.016623
     80      -0.032073  -0.097304   0.088594  -0.090225  -0.111387   0.027128
     81       0.039492  -0.100013   0.085397  -0.121811  -0.128589  -0.007075
     82      -0.189885  -0.108809   0.112401   0.253559   0.125172  -0.067273
     83       0.073700  -0.020726  -0.004611  -0.159303  -0.104957   0.044379
     84       0.102904   0.058395   0.006313  -0.033530  -0.078626  -0.023561
     85      -0.109226  -0.096689   0.029000   0.013180   0.054860   0.013818
     86       0.041516   0.026709   0.009282  -0.010045  -0.048103   0.001042
     87       0.057919   0.191085  -0.100006  -0.138221   0.026964  -0.151955
     88      -0.118901  -0.212482   0.110371   0.052271   0.002002   0.085014
     89       0.054235   0.047010  -0.002491  -0.005079  -0.047649  -0.002109
     90       0.210448   0.040064   0.030946   0.050795  -0.155251   0.051723
     91      -0.061417  -0.003537  -0.034420   0.002354   0.075389  -0.023513
     92      -0.010499   0.169911  -0.101500  -0.114586   0.061461  -0.128855
     93       0.131421  -0.007590   0.060371   0.024993  -0.134745   0.042665
     94      -0.200055  -0.099146   0.025769  -0.036453   0.105945  -0.030648
     95       0.121052  -0.091749   0.107422   0.107286  -0.167259   0.137007
     96       0.016935  -0.011118   0.028756  -0.015985   0.028717   0.041101
     97       0.038815   0.006277   0.058629  -0.003702  -0.038682   0.018105
     98      -0.050768   0.037439   0.008182  -0.029387   0.049956   0.038296
     99       0.024793  -0.004382   0.032147   0.001022   0.023658   0.041232
    100       0.018087   0.025207   0.046615   0.006993  -0.034401   0.010295
    101      -0.034479   0.045277   0.023232  -0.005427   0.013462   0.031112
    102       0.002443   0.004574   0.002632   0.003334   0.054892   0.016606
    103       0.016813   0.029360   0.033661   0.018249  -0.040361  -0.022934
    104      -0.005875   0.041935   0.030786   0.017259  -0.035782  -0.015944
    105       0.010457   0.030795   0.022467   0.018406   0.045100   0.000895
    106       0.005081   0.060028   0.036371   0.024171  -0.006650  -0.029157
    107       0.017936   0.068922   0.065588   0.041014  -0.075025  -0.040412
    108      -0.025028  -0.043832  -0.075659  -0.016105   0.106540   0.001686
    109       0.021766  -0.022980  -0.008565   0.018771  -0.086190  -0.056400
    110      -0.015964  -0.014201  -0.032226   0.009725  -0.050026  -0.046587
    111      -0.038999  -0.052912  -0.114392  -0.014263   0.126328  -0.032336
    112       0.017792  -0.033872  -0.037572   0.025995  -0.090668  -0.094896
    113      -0.004055  -0.028698  -0.047568   0.026357  -0.094751  -0.095476
    114      -0.035159  -0.083433  -0.105184  -0.035032   0.122959   0.035471
    115       0.033815  -0.068071  -0.018766   0.008187  -0.107680  -0.026676
    116      -0.043750  -0.055760  -0.078920  -0.017761  -0.010658  -0.006519
    117      -0.063017  -0.127315  -0.172918  -0.047949   0.147915   0.031884
    118       0.040914  -0.121289  -0.059476   0.007604  -0.133741  -0.038750
    119      -0.052341  -0.111880  -0.138159  -0.024349  -0.015877  -0.016123
    120      -0.004848  -0.054946  -0.035308  -0.031041   0.092568   0.061421
    121       0.042097  -0.035271   0.031440   0.003776  -0.095282   0.009516
    122      -0.057741  -0.011545  -0.040306  -0.032685   0.045296   0.041627
    123      -0.005561  -0.072590  -0.045220  -0.040938   0.102771   0.077238
    124       0.054901  -0.055964   0.036830   0.003477  -0.134559   0.013639
    125      -0.069031  -0.028116  -0.062259  -0.050227   0.092084   0.067250
    126       0.065696  -0.062330   0.004434   0.008261   0.027166   0.034136
    127      -0.037582   0.014942  -0.006185   0.004944  -0.062124  -0.003837
    128      -0.045344   0.009760  -0.019063  -0.003464   0.001909   0.022339
    129       0.083642  -0.044234   0.002889   0.008008   0.054438   0.002817
    130      -0.084714  -0.044089  -0.088723  -0.001173  -0.097125  -0.024631
    131      -0.001308   0.066997   0.056956   0.002435   0.033049   0.037026
    132       0.097238   0.060208   0.124384   0.001714   0.176725   0.189419
    133      -0.061244   0.031417  -0.000149  -0.001470  -0.020408   0.075062
    134       0.036862   0.081158   0.075664   0.013773   0.015903  -0.031947
    135       0.080434  -0.148432  -0.126440   0.015482  -0.062484  -0.211068
    136      -0.113496  -0.054625  -0.113183  -0.009683  -0.076857   0.018195
    137      -0.017207   0.003660  -0.027338   0.002385  -0.022450  -0.061581
    138       0.089273  -0.033582   0.009481   0.007808   0.067736   0.004469
    139      -0.112704  -0.156951  -0.218050   0.001715  -0.217418  -0.186302
    140       0.010735   0.162185   0.184160  -0.000417   0.125897   0.218093
    141       0.086056  -0.136042  -0.045829   0.012041   0.015534   0.009669
    142      -0.055890  -0.051987  -0.065602   0.005932  -0.086542  -0.012569
    143      -0.099004  -0.036072  -0.074029  -0.010210  -0.019191   0.037812
    144       0.103624  -0.144430  -0.041691   0.022019   0.036086   0.022897
    145      -0.080370  -0.089704  -0.112635  -0.003518  -0.116647  -0.052843
    146      -0.143566   0.028509  -0.050160  -0.037554  -0.062540   0.017427
    147       0.120218  -0.187107  -0.067545   0.029340   0.037293   0.010054
    148      -0.059034  -0.096357  -0.089314   0.015328  -0.055197   0.027283
    149      -0.077624  -0.082790  -0.095218   0.003783   0.005220   0.051191
    150       0.036473  -0.127219  -0.072597  -0.011580  -0.044103  -0.032970
    151      -0.048805  -0.006822  -0.035091   0.001895  -0.095427  -0.028381
    152      -0.107831  -0.094285  -0.111782  -0.006316  -0.007360   0.057136
    153       0.066398  -0.075703   0.004681   0.011584   0.019604   0.051480
    154      -0.041044   0.113424   0.058328  -0.001271  -0.033212  -0.009676
    155      -0.040789  -0.064310  -0.101739  -0.006207  -0.001690  -0.031888
    156       0.068368  -0.088332   0.014008   0.019478   0.004373   0.085889
    157       0.003053   0.172150   0.154305  -0.000138   0.006844   0.060150
    158      -0.083168  -0.123100  -0.194664  -0.007085  -0.041018  -0.097677
    159       0.092171  -0.119777  -0.016367   0.011652   0.029371   0.054121
    160      -0.100897   0.069152  -0.045022  -0.006271  -0.075416  -0.103294
    161      -0.055131  -0.111949  -0.164987  -0.008515  -0.016932  -0.076761
    162       0.042236  -0.027923   0.018643   0.007886   0.019582   0.029271
    163      -0.033382   0.168475   0.107482  -0.004488  -0.009863   0.002380
    164       0.016037  -0.015933  -0.011088  -0.007762   0.049833   0.032518
    165      -0.006868   0.034578  -0.043155   0.057931  -0.031690   0.007830
    166       0.040170   0.014955   0.062008  -0.044282   0.005740   0.017231
    167      -0.026227   0.023059   0.042493   0.078822   0.025637   0.026008
    168       0.001138   0.045311  -0.057778   0.106101  -0.072241  -0.011278
    169       0.031761   0.007369   0.081636  -0.086328   0.043156   0.029562
    170      -0.047130   0.017240   0.053864   0.043491   0.071816   0.111277
    171      -0.030204   0.051532  -0.063485   0.154660  -0.060708   0.029564
    172      -0.003189   0.017294   0.046201  -0.025845   0.032488   0.050251
    173      -0.055721   0.022747   0.030732   0.067517   0.056383   0.109913
    174      -0.052863   0.056644  -0.094559   0.208055  -0.072361   0.042894
    175      -0.002918   0.014388   0.069233  -0.052840   0.050922   0.060645
    176      -0.086760   0.025934   0.038116   0.086343   0.079602   0.151258
    177      -0.038103   0.047177  -0.021014   0.123199  -0.017013   0.075068
    178      -0.038846   0.031786  -0.033483   0.082741  -0.015842   0.030482
    179      -0.018827   0.027229  -0.021928   0.086045  -0.018469   0.027155
    180      -0.064134   0.046574  -0.014578   0.138976   0.011952   0.109453
    181      -0.068777   0.040538  -0.069039   0.140065  -0.030187   0.030330
    182      -0.027087   0.033979  -0.051577   0.120028  -0.044438   0.008982
    183      -0.016462   0.042511   0.017892   0.067541  -0.000665   0.085806
    184      -0.030304   0.034733  -0.068641   0.112287  -0.050538  -0.007573
    185       0.030528   0.026070  -0.045808   0.071665  -0.073291  -0.043159
    186      -0.023214   0.036426   0.058705   0.031761   0.044335   0.130571
    187      -0.051766   0.047161  -0.137625   0.201517  -0.102583  -0.043885
    188       0.060554   0.032660  -0.099162   0.099717  -0.147602  -0.126979
    189       0.014253   0.043625   0.003769   0.052702  -0.041226   0.024245
    190       0.007310   0.018137  -0.007762   0.012554  -0.008289   0.006505
    191       0.041354   0.013160   0.008188   0.005992  -0.018606   0.003105
    192       0.033201   0.039164   0.031032   0.007644  -0.033176   0.012958
    193       0.014482   0.017747  -0.026333   0.023083  -0.023708  -0.007249
    194       0.082272   0.006202   0.004652  -0.031973  -0.040967  -0.041967
    195       0.021909   0.047583  -0.037173   0.080372  -0.081332  -0.017279
    196       0.037434   0.004277   0.067940  -0.085520   0.038537   0.027170
    197      -0.001892   0.009623   0.054889   0.000688   0.053319   0.089422
    198       0.046706   0.049599  -0.039552   0.064842  -0.107968  -0.045837
    199       0.067140  -0.003884   0.100349  -0.135514   0.048134   0.028589
    200       0.006292   0.002057   0.081022  -0.029096   0.076568   0.107276
                 24         25         26         27         28         29    
      0      -0.004715  -0.048122   0.029331  -0.095099  -0.008963  -0.049174
      1       0.047100  -0.024133   0.019591   0.000755   0.079764   0.011999
      2      -0.005709  -0.039039   0.045494  -0.063026   0.008497   0.009085
      3      -0.005767   0.009107  -0.010198  -0.109616   0.036343  -0.001025
      4      -0.011719  -0.002629   0.020958  -0.069727  -0.040255  -0.012144
      5      -0.017564  -0.041081   0.015314   0.117672  -0.067898  -0.010478
      6      -0.011760  -0.002384  -0.009504  -0.025076  -0.007705  -0.025530
      7      -0.036012  -0.008181   0.016748   0.011596   0.014941  -0.020482
      8      -0.005884   0.027870  -0.015738   0.022232   0.008344   0.021994
      9      -0.009991   0.038881  -0.052561   0.025675  -0.037740  -0.026471
     10      -0.050474   0.039367  -0.023765   0.081737  -0.043082   0.003944
     11      -0.009364   0.059228  -0.045675   0.064635  -0.020549   0.028532
     12       0.007605   0.014590  -0.002016   0.052146   0.032325   0.013005
     13      -0.007528  -0.000114   0.013558  -0.010930  -0.022606  -0.004620
     14      -0.003814  -0.012502   0.028659  -0.010478  -0.066303  -0.020865
     15       0.006958  -0.005789  -0.006630  -0.022766  -0.002785  -0.021630
     16       0.014671   0.001255  -0.002903   0.013828   0.016647  -0.002170
     17      -0.006191  -0.005721   0.016398  -0.014203  -0.004264   0.022328
     18       0.013000   0.017776  -0.008861   0.055071   0.045356   0.006326
     19       0.018978   0.018910  -0.023482   0.012022  -0.004622  -0.000452
     20      -0.013525  -0.017027   0.019660  -0.032125  -0.016833   0.003454
     21       0.012187   0.023115  -0.018427   0.049244   0.067254   0.023650
     22       0.021941   0.011504  -0.032952  -0.014698   0.012783  -0.009670
     23      -0.014829  -0.012976   0.016515  -0.030650  -0.005387   0.015335
     24      -0.001147   0.007791   0.018209   0.083191   0.140551  -0.006724
     25       0.035319   0.036139  -0.052075   0.022494  -0.038373   0.011166
     26      -0.020491  -0.029604   0.029497  -0.045890   0.075270  -0.008843
     27      -0.003478  -0.000900   0.019766   0.060110   0.179668  -0.011363
     28       0.034673   0.031404  -0.062135  -0.012173  -0.064010   0.015720
     29      -0.019681  -0.030683   0.032234  -0.042010   0.110995  -0.012806
     30      -0.011833  -0.009750   0.034846   0.064026   0.237851  -0.017606
     31       0.036618   0.027576  -0.073575  -0.048857  -0.107681   0.018657
     32      -0.029560  -0.046676   0.042218  -0.071088   0.155908  -0.018681
     33       0.010485   0.007649  -0.011245   0.008256   0.046040   0.001007
     34       0.021534   0.017226  -0.040581  -0.009410   0.017629   0.007241
     35       0.006150   0.002095  -0.004642  -0.005829   0.025394  -0.000111
     36       0.010884   0.003290  -0.013226  -0.023660   0.008646   0.002929
     37       0.008325  -0.000727  -0.025836  -0.048805   0.013450   0.003522
     38       0.012809   0.008503  -0.012954  -0.003795   0.007582   0.002733
     39       0.025850   0.025151  -0.045854  -0.010994  -0.092615   0.015166
     40       0.020675   0.020454  -0.027187   0.044090   0.128489  -0.000068
     41       0.029039   0.032680  -0.044142   0.022390  -0.068869   0.013723
     42       0.043301   0.040184  -0.085108  -0.055321  -0.262899   0.032123
     43       0.005150   0.003374   0.001695   0.051333   0.232857  -0.011931
     44       0.054279   0.064099  -0.085172   0.042315  -0.192382   0.029876
     45       0.011203   0.015142  -0.015565   0.028106   0.037509   0.000636
     46       0.038023   0.044089  -0.047831   0.079877   0.056839   0.009945
     47       0.012791   0.015586  -0.018124   0.024243   0.034353   0.001201
     48       0.016172   0.020826  -0.028743   0.018717   0.003780   0.003461
     49       0.038718   0.049128  -0.039740   0.117579   0.086006   0.008327
     50       0.020777   0.029001  -0.029416   0.047977   0.012374   0.003772
     51      -0.001983   0.006764   0.018438   0.082273   0.174774  -0.011191
     52       0.049525   0.055996  -0.070281   0.068001  -0.029278   0.017629
     53      -0.011658  -0.016374   0.018981  -0.010767   0.122271  -0.010563
     54      -0.001925   0.011568   0.023171   0.117778   0.247900  -0.014872
     55       0.064813   0.076152  -0.091090   0.106012  -0.044217   0.023471
     56      -0.019171  -0.023837   0.031731  -0.011107   0.167075  -0.015358
     57       0.000513   0.006734  -0.015686  -0.024974  -0.014751   0.010465
     58      -0.027261  -0.016329   0.026046   0.012385   0.020804  -0.011506
     59       0.003227   0.018961  -0.018819   0.002573  -0.000680   0.001165
     60       0.013603  -0.015518  -0.006539  -0.056671  -0.028359   0.001042
     61       0.014521  -0.005052   0.024757   0.051950   0.052462   0.011773
     62       0.012433  -0.026263   0.001729  -0.062977  -0.031319  -0.022660
     63      -0.139377   0.032287  -0.033981  -0.074727  -0.069127   0.033422
     64       0.087920  -0.026056   0.037615   0.064183   0.074958  -0.000909
     65      -0.200112   0.060614  -0.038687  -0.050546  -0.054972   0.059255
     66       0.145346  -0.043633   0.011703  -0.017330   0.018297  -0.022308
     67       0.228068  -0.095466   0.068949   0.033069   0.078467  -0.057983
     68       0.151072  -0.117793   0.041434  -0.135422  -0.050453  -0.089028
     69       0.048617  -0.058118   0.012288  -0.111267  -0.049031  -0.016722
     70      -0.226795   0.112514  -0.028855   0.102604   0.044280   0.104005
     71       0.097994  -0.063152   0.018593  -0.072191  -0.024621  -0.054337
     72      -0.027748   0.038937  -0.035221  -0.012879  -0.010752   0.030199
     73      -0.029188  -0.039817   0.047543   0.001879   0.008458   0.002862
     74       0.008394   0.022269  -0.023986   0.003514   0.002956  -0.010272
     75      -0.327819   0.272118  -0.176926   0.143442   0.006165  -0.228435
     76      -0.192067   0.070793  -0.014253   0.086092   0.012211  -0.135222
     77       0.146928  -0.105652   0.060585  -0.069504  -0.011667   0.111451
     78       0.279563  -0.199979   0.109826  -0.182830  -0.028424   0.310443
     79      -0.197518   0.093133  -0.033963   0.096269   0.018915  -0.154377
     80       0.029035   0.032339  -0.039905   0.008518   0.011109  -0.033147
     81      -0.067551   0.069608  -0.053614  -0.000882  -0.008312   0.011663
     82       0.287380  -0.303418   0.214318  -0.178479  -0.014736   0.309898
     83      -0.143621   0.147158  -0.101881   0.075091   0.013287  -0.122916
     84       0.052596   0.029128  -0.046708  -0.018448  -0.039487   0.031802
     85      -0.058771  -0.026720   0.042107   0.010810   0.035214  -0.023247
     86       0.005435   0.050402  -0.051284   0.015825  -0.017401  -0.001148
     87      -0.188294   0.058782  -0.027794  -0.066524  -0.109165   0.410227
     88       0.075511  -0.078079   0.067129   0.022311   0.090116  -0.232606
     89      -0.000826   0.065105  -0.065012   0.020762  -0.025636   0.008346
     90       0.218279   0.035169  -0.087677   0.008427  -0.034299  -0.148469
     91      -0.119572   0.013599   0.013281   0.004828  -0.011719   0.113366
     92      -0.252602   0.097294  -0.045530  -0.020738  -0.084928   0.371742
     93       0.180428   0.016447  -0.060162   0.006934  -0.006893  -0.165615
     94      -0.169112  -0.025370   0.064360   0.004295   0.043709   0.053772
     95       0.272007   0.026650  -0.082118   0.064313   0.041345  -0.383341
     96      -0.004074  -0.006486   0.008841   0.038139   0.021939   0.013851
     97      -0.017373  -0.015840   0.011804  -0.036575  -0.009480  -0.004316
     98      -0.002565  -0.018448   0.010100   0.027530  -0.018554  -0.010454
     99      -0.004508  -0.008724   0.001789   0.035407   0.033213   0.020163
    100      -0.017730  -0.023434   0.001608  -0.059780  -0.015636  -0.016117
    101      -0.001982  -0.017442  -0.000080   0.044445   0.008089   0.002470
    102       0.010413   0.019892   0.016666   0.044908  -0.004921   0.002724
    103      -0.007149   0.007853   0.015934  -0.069415  -0.026186  -0.022927
    104       0.004358   0.019928   0.015594   0.016093   0.034021   0.010160
    105       0.014139   0.038230   0.030062   0.038518  -0.000230   0.001109
    106       0.001205   0.024603   0.032611  -0.058044  -0.055168  -0.036257
    107       0.005367   0.041972   0.029181  -0.004971   0.059203   0.014647
    108       0.021491   0.024189   0.008943   0.046221  -0.064975  -0.015583
    109      -0.002246   0.018921  -0.001624  -0.080288  -0.007306  -0.010168
    110       0.012338   0.029430  -0.001211   0.008618   0.028966   0.014037
    111       0.034504   0.049684   0.014767   0.033087  -0.103296  -0.031098
    112       0.009914   0.047414   0.002296  -0.091370  -0.025848  -0.016566
    113       0.024149   0.065234  -0.000109   0.000277   0.041695   0.022256
    114       0.010589  -0.015305  -0.012617   0.052780  -0.059433  -0.010578
    115      -0.014509  -0.016135  -0.024949  -0.061037   0.030100   0.011684
    116       0.001058  -0.018978  -0.026147   0.011503   0.017535   0.009540
    117       0.013402  -0.029182  -0.033416   0.047963  -0.084391  -0.018896
    118      -0.015354  -0.024303  -0.046291  -0.062494   0.049245   0.025526
    119       0.001882  -0.030972  -0.050126   0.008579   0.018222   0.014776
    120      -0.004066  -0.027307   0.000518   0.049072  -0.014154   0.003368
    121      -0.024013  -0.029682  -0.010596  -0.048762   0.041095   0.013170
    122      -0.006545  -0.037844  -0.007848   0.028538  -0.006062  -0.005085
    123      -0.010697  -0.046834  -0.004830   0.052301  -0.009244   0.005305
    124      -0.034436  -0.046736  -0.021472  -0.061822   0.084193   0.027974
    125      -0.010592  -0.060151  -0.009804   0.044157  -0.029263  -0.012317
    126      -0.011104  -0.015558  -0.000457  -0.020454   0.004836   0.011026
    127      -0.009592  -0.023573  -0.017574  -0.021806   0.013069  -0.004475
    128       0.001381  -0.019254  -0.011269   0.055714  -0.000626   0.003602
    129      -0.004064   0.012587   0.019094  -0.038513   0.013837   0.020518
    130       0.002082  -0.000838  -0.011027   0.011145   0.041172   0.014527
    131      -0.008422  -0.037006  -0.014921   0.026217  -0.024220  -0.012909
    132      -0.057172  -0.272727  -0.324568   0.000699   0.011108   0.056576
    133      -0.028367  -0.153695  -0.191868   0.020113   0.035786   0.030650
    134       0.005419   0.065693   0.115588  -0.020317  -0.030419  -0.032674
    135       0.055290   0.332464   0.397832  -0.093743   0.030047  -0.008598
    136      -0.005733  -0.072860  -0.114094   0.044386   0.063587   0.043079
    137       0.020898   0.106406   0.146225   0.011661  -0.004087  -0.015153
    138      -0.005268   0.005973   0.007479  -0.042339   0.021958   0.027135
    139       0.050254   0.248169   0.286673  -0.011534   0.044034  -0.015308
    140      -0.059867  -0.301367  -0.318556   0.065660  -0.052961  -0.000794
    141      -0.014660  -0.022921  -0.014571  -0.093817  -0.041474  -0.027890
    142      -0.007493  -0.024862  -0.032366  -0.027575   0.014361  -0.006455
    143       0.009094  -0.015110  -0.021376   0.126678   0.043618   0.042456
    144      -0.021144  -0.056456  -0.066078  -0.140626  -0.073910  -0.052083
    145       0.001190   0.006161   0.000783  -0.003888   0.041251   0.001924
    146       0.026091   0.076531   0.127785   0.274265   0.139710   0.119228
    147      -0.027326  -0.083811  -0.112797  -0.213575  -0.117167  -0.091646
    148      -0.015442  -0.083314  -0.129404  -0.060914  -0.011743  -0.015512
    149      -0.001612  -0.072894  -0.115152   0.039670  -0.013066  -0.000897
    150       0.004511   0.065479   0.113768   0.026188   0.043805   0.029253
    151      -0.004664   0.002593   0.017949  -0.011720   0.024786  -0.003082
    152       0.006055  -0.045106  -0.079208   0.106149   0.031469   0.039575
    153      -0.017580  -0.029762  -0.006250  -0.028071   0.013076   0.015500
    154      -0.003098  -0.010957  -0.008995   0.017249   0.049215   0.011360
    155       0.015508   0.015050   0.001443   0.030695  -0.072930  -0.030394
    156      -0.030488  -0.056623  -0.014982  -0.037616   0.041787   0.031996
    157      -0.039294  -0.137826  -0.135520  -0.065704   0.058800  -0.008097
    158       0.050172   0.137764   0.124683   0.110782  -0.081057  -0.010503
    159      -0.027656  -0.074145  -0.064932  -0.093128  -0.048395  -0.024494
    160       0.046496   0.158406   0.157719   0.138424   0.049922   0.041255
    161       0.034149   0.073087   0.049828   0.052257  -0.108390  -0.039035
    162      -0.001231   0.025658   0.052283   0.034827   0.050628   0.041390
    163      -0.008101  -0.034737  -0.036109   0.012477   0.062952   0.009825
    164      -0.022986  -0.129840  -0.155169  -0.081869  -0.099510  -0.074326
    165      -0.001081   0.000708   0.000882   0.007554   0.007626   0.004345
    166      -0.007048  -0.005217   0.029136   0.013897  -0.059824  -0.006956
    167      -0.001022   0.015539   0.004486  -0.031778  -0.017833  -0.007730
    168      -0.012790  -0.026022   0.011858   0.032897  -0.035957  -0.003319
    169       0.000360   0.005207   0.048820   0.080435  -0.117698  -0.000510
    170       0.010466   0.071207  -0.006907  -0.145501   0.034644   0.006554
    171      -0.012000  -0.003840  -0.002154  -0.051559  -0.000873  -0.003272
    172       0.001245   0.019920   0.039940   0.029284  -0.102011   0.003059
    173       0.009819   0.071536  -0.005688  -0.147201   0.027734   0.009313
    174      -0.012677   0.005110  -0.020667  -0.116018   0.045159  -0.003154
    175       0.003015   0.023842   0.048271   0.044229  -0.121845   0.004708
    176       0.013166   0.094861  -0.011785  -0.205189   0.044686   0.012968
    177      -0.007035   0.022870   0.006179  -0.083626  -0.013939   0.000328
    178      -0.000155   0.018868   0.003443  -0.041564  -0.016530   0.002020
    179      -0.001591   0.014936  -0.000809  -0.044189  -0.000576   0.002152
    180      -0.000792   0.052298  -0.010522  -0.161935   0.038950   0.003156
    181       0.002124   0.028579  -0.016362  -0.089556   0.031299   0.003670
    182      -0.003244   0.006530  -0.006542  -0.038322   0.006605   0.001871
    183      -0.007111   0.023125   0.034744  -0.031358  -0.088612   0.002513
    184      -0.005673  -0.006696  -0.010953  -0.030894   0.017865  -0.003776
    185      -0.014280  -0.043348   0.008719   0.059373  -0.034388  -0.007642
    186      -0.000962   0.052535   0.043866  -0.061529  -0.103657   0.007856
    187      -0.010398  -0.025435  -0.040407  -0.059179   0.084420  -0.008733
    188      -0.025998  -0.101828   0.005910   0.150010  -0.041506  -0.017268
    189      -0.013244  -0.017327   0.043495   0.064909  -0.119449  -0.003335
    190      -0.003393  -0.003320   0.015832   0.018815  -0.039324  -0.000924
    191      -0.009120  -0.017373   0.023268   0.039238  -0.057635  -0.002154
    192      -0.012895  -0.025349   0.059277   0.120907  -0.160283  -0.003970
    193      -0.006511  -0.014560   0.011694   0.021726  -0.028984  -0.002322
    194      -0.015302  -0.052321   0.035264   0.120472  -0.089190  -0.005990
    195      -0.018331  -0.043759   0.034385   0.091361  -0.101468  -0.006933
    196      -0.000008   0.004998   0.048203   0.076452  -0.115672   0.001327
    197       0.003784   0.046964   0.014821  -0.080851  -0.021698   0.006309
    198      -0.024888  -0.072543   0.052165   0.168014  -0.157913  -0.010551
    199      -0.002806  -0.003055   0.070574   0.122380  -0.171819   0.000783
    200       0.005558   0.057769   0.021347  -0.091069  -0.031013   0.007998
                 30         31         32         33         34         35    
      0       0.033711   0.029470  -0.006064  -0.005209   0.027546   0.022490
      1      -0.034249  -0.002776   0.014787   0.004316  -0.072892  -0.027595
      2       0.007480   0.021386  -0.001871  -0.000407   0.043640   0.022748
      3       0.000792  -0.011662  -0.000346  -0.020989   0.055009   0.011066
      4      -0.009596  -0.020638   0.000713  -0.037546   0.147502   0.014646
      5      -0.004435  -0.016207   0.001572  -0.009274   0.025783   0.008990
      6       0.010949   0.006899  -0.011495  -0.001472  -0.008550  -0.003474
      7       0.006201   0.005481  -0.011586  -0.001257   0.002327  -0.000774
      8      -0.016090  -0.008270  -0.011084   0.001229   0.004690  -0.000257
      9       0.015759  -0.009103  -0.032152  -0.001235  -0.004015  -0.006110
     10       0.015484  -0.014584  -0.046229   0.001965   0.040903  -0.001366
     11      -0.011428  -0.020834  -0.029846   0.002319   0.017499  -0.001392
     12       0.004342   0.017014  -0.001735   0.012895  -0.078646  -0.007514
     13      -0.009250  -0.005362   0.000452  -0.021146   0.050536   0.010382
     14      -0.008926  -0.034588   0.000008   0.000130   0.189038  -0.008329
     15       0.012592   0.006739  -0.006131   0.002112  -0.002996  -0.002250
     16      -0.002926  -0.004616   0.000156   0.001316  -0.006887  -0.007028
     17       0.001748   0.006180  -0.005486   0.003366   0.039324   0.011814
     18      -0.013153  -0.000029  -0.003058   0.007888  -0.026380  -0.003920
     19       0.000138  -0.003929   0.001478  -0.003656   0.004712  -0.000421
     20       0.015222   0.012517  -0.001891   0.002020   0.036262   0.004741
     21       0.006945   0.025567  -0.003416   0.012153  -0.133191  -0.002580
     22       0.020701   0.017303   0.007247   0.000330  -0.102006  -0.019563
     23       0.022630   0.023720  -0.003168   0.003801  -0.006427   0.009116
     24      -0.071202  -0.016829  -0.002834  -0.000017   0.076564   0.013062
     25       0.018743  -0.014619  -0.001286   0.000410   0.015789   0.000996
     26       0.003373   0.036970   0.005153   0.001991  -0.081602  -0.011658
     27      -0.073807  -0.002039  -0.000293   0.000751   0.041632   0.011344
     28       0.049588  -0.004327   0.000485   0.002602  -0.029388  -0.006221
     29      -0.011491   0.040471   0.005929   0.001859  -0.088082  -0.010894
     30      -0.096887   0.007089  -0.000036   0.001454   0.043100   0.015482
     31       0.080099   0.002391   0.002555   0.004123  -0.085062  -0.015654
     32      -0.014084   0.061673   0.008435   0.004405  -0.142565  -0.015468
     33      -0.006661   0.006369   0.001211   0.001455  -0.017435  -0.000643
     34       0.025852   0.007379   0.002021   0.003567  -0.044098  -0.006965
     35      -0.003067   0.006602   0.001471   0.000109  -0.019123  -0.001519
     36       0.017814   0.019841   0.002989   0.001774  -0.058601  -0.006709
     37       0.045781   0.029356   0.004866   0.004229  -0.097446  -0.016970
     38       0.000458   0.003198   0.001057  -0.000048  -0.015468   0.000038
     39       0.047869  -0.004638  -0.000928   0.001896  -0.016006  -0.005533
     40      -0.031963  -0.004547   0.000965   0.002939   0.001800   0.003924
     41       0.017302  -0.024416  -0.003112   0.000179   0.035807   0.003652
     42       0.122850  -0.007133  -0.001802   0.002678  -0.044858  -0.014638
     43      -0.068988   0.007289   0.002979   0.002817  -0.006606   0.005621
     44       0.048540  -0.053193  -0.007589  -0.000247   0.083304   0.007190
     45      -0.014721  -0.005250  -0.001039   0.000954   0.021295   0.004180
     46      -0.027207  -0.032044  -0.003241   0.001347   0.062117   0.010062
     47      -0.017108  -0.010489  -0.000994   0.000619   0.021610   0.005057
     48      -0.000405  -0.005905  -0.001428   0.001417   0.017730   0.003820
     49      -0.056137  -0.046952  -0.005317  -0.000240   0.113552   0.017755
     50      -0.024764  -0.026457  -0.003678  -0.000289   0.067832   0.012209
     51      -0.084151  -0.013143  -0.001897  -0.000155   0.074429   0.015928
     52       0.003695  -0.038272  -0.004396   0.001118   0.061299   0.007560
     53      -0.025970   0.023187   0.004010   0.001867  -0.052562  -0.003992
     54      -0.122140  -0.021033  -0.002977   0.000561   0.109806   0.025664
     55      -0.005574  -0.063622  -0.007521   0.000489   0.112010   0.013934
     56      -0.040970   0.031640   0.004993   0.002539  -0.059487  -0.002176
     57      -0.004895  -0.000081  -0.004023  -0.001886  -0.010449  -0.005737
     58       0.002647   0.006239  -0.001352   0.001050  -0.002284   0.000940
     59      -0.006386  -0.004826  -0.005681  -0.000737  -0.002094   0.001578
     60       0.004943   0.007516   0.004967  -0.003702  -0.011086  -0.006369
     61      -0.018788  -0.005954   0.000992   0.005328  -0.015224   0.005576
     62       0.017634   0.012475   0.008540  -0.004654   0.003209   0.000779
     63      -0.013299  -0.000215   0.239510  -0.001444   0.007050  -0.008131
     64      -0.012855  -0.003537  -0.102964   0.004912  -0.025759   0.007169
     65      -0.042293  -0.013718   0.445207   0.006230   0.008401   0.006774
     66       0.015040   0.008858  -0.220375  -0.004537  -0.027046  -0.004597
     67       0.031803   0.018651  -0.375538  -0.003767  -0.029243   0.002714
     68       0.074317   0.044271  -0.243781  -0.016171   0.002677  -0.005231
     69       0.023130   0.022143  -0.002337  -0.007696  -0.014335  -0.006857
     70      -0.091652  -0.041997   0.460536   0.019586  -0.009042   0.012827
     71       0.042082   0.023476  -0.166495  -0.009399   0.001493  -0.001951
     72      -0.022526  -0.006371  -0.014511  -0.005944  -0.022289  -0.005310
     73       0.012041   0.012296   0.025991   0.008012   0.021601   0.002036
     74      -0.005940  -0.005659  -0.016462  -0.003021  -0.009169   0.001506
     75       0.095131   0.044032  -0.124250  -0.006366  -0.031688  -0.015361
     76       0.085660   0.044237  -0.017910   0.013413   0.034933  -0.003922
     77      -0.047775  -0.023054   0.055255   0.004288   0.018555   0.005612
     78      -0.153111  -0.059921   0.099441  -0.008002  -0.018093   0.006877
     79       0.084310   0.041597  -0.039483   0.008678   0.017650  -0.004782
     80      -0.008099  -0.010961  -0.039284  -0.008558  -0.030384   0.000171
     81      -0.016977  -0.001950  -0.029155  -0.008263  -0.028099  -0.004786
     82      -0.121234  -0.040526   0.158795   0.010631   0.042832   0.014773
     83       0.038207   0.014855  -0.077302  -0.007527  -0.025943  -0.001984
     84      -0.013502  -0.017829   0.023498  -0.005371   0.008977  -0.005024
     85       0.006724   0.015750  -0.017042   0.002976  -0.015764  -0.000029
     86      -0.008814  -0.017696   0.013781  -0.003605  -0.006252   0.002856
     87      -0.164507  -0.100109  -0.175507  -0.014492   0.027277  -0.002083
     88       0.095435   0.076910   0.077386   0.011656  -0.018771  -0.002760
     89      -0.014665  -0.026038   0.014500  -0.005291  -0.008786   0.003320
     90       0.060989   0.008551   0.150600  -0.004819   0.024310  -0.005238
     91      -0.049993  -0.029106  -0.062834  -0.003997  -0.002884   0.002029
     92      -0.163144  -0.105077  -0.183971  -0.013470  -0.005443   0.005837
     93       0.065894   0.023691   0.127499  -0.001203   0.002478  -0.006172
     94      -0.028803   0.005994  -0.087962   0.003643  -0.042162   0.000041
     95       0.145490   0.060803   0.224408   0.003935  -0.012625   0.000164
     96       0.043859  -0.011579   0.000642  -0.003132  -0.044193  -0.020984
     97       0.014450  -0.034105   0.000397  -0.032086   0.022799  -0.002122
     98       0.005738  -0.069989   0.000191   0.001297   0.055125  -0.032078
     99       0.063127  -0.005400   0.001769   0.000195  -0.054725  -0.026495
    100      -0.004022  -0.068179  -0.000142  -0.031464   0.015104  -0.003010
    101       0.024990  -0.046932   0.001110   0.002984  -0.007935  -0.030754
    102      -0.009722   0.006639   0.001272  -0.007887  -0.033989  -0.016485
    103      -0.048635  -0.031912  -0.001222  -0.031568   0.039138  -0.000806
    104       0.015417   0.024635  -0.000909   0.022985   0.008654  -0.043283
    105      -0.020933   0.015773   0.000970  -0.007287  -0.036613  -0.021798
    106      -0.088871  -0.045960  -0.000530  -0.043480   0.055478   0.001694
    107       0.018674   0.047349  -0.001932   0.029191  -0.007483  -0.052475
    108      -0.076121   0.022937   0.000671  -0.003486   0.035380   0.029683
    109      -0.052396   0.053729  -0.003288  -0.008605   0.041607   0.026953
    110      -0.008306   0.097074  -0.002739   0.046517   0.041354  -0.011005
    111      -0.147852   0.065495  -0.001032   0.007282   0.102245   0.059209
    112      -0.108045   0.118423  -0.005172   0.006390   0.088349   0.053409
    113      -0.041924   0.203855  -0.005075   0.070070   0.058536   0.012091
    114      -0.020617  -0.042476   0.002691  -0.015052  -0.008299   0.025673
    115       0.033432   0.024483  -0.001126  -0.013303  -0.041447   0.018731
    116       0.035392  -0.000683  -0.000641   0.030329   0.007114  -0.013317
    117      -0.035619  -0.060891   0.002886  -0.016353  -0.004794   0.050470
    118       0.063077   0.057070  -0.001042  -0.000964  -0.071033   0.034500
    119       0.047870   0.012183  -0.000485   0.038033  -0.010762   0.008773
    120       0.046028  -0.073516   0.003385  -0.021933  -0.046078  -0.017133
    121       0.070341  -0.035071   0.000399  -0.029521  -0.059189  -0.016222
    122       0.041206  -0.103111   0.001456  -0.002641   0.005901  -0.040886
    123       0.078545  -0.115860   0.004590  -0.032671  -0.069381  -0.027350
    124       0.132627  -0.049073   0.000534  -0.028288  -0.109249  -0.037134
    125       0.054369  -0.168683   0.003521  -0.022418   0.001093  -0.044410
    126       0.054703  -0.011273   0.001698  -0.005513   0.002593  -0.005416
    127       0.006064  -0.038443  -0.000821  -0.000099  -0.028576  -0.004792
    128       0.013389  -0.028766   0.001352  -0.001862  -0.027865  -0.004904
    129       0.082355   0.046393   0.002203   0.014103   0.160903   0.010943
    130       0.027160   0.038284  -0.000818   0.050250   0.040046  -0.035527
    131      -0.002028  -0.099577   0.001404  -0.046981  -0.088261   0.023205
    132       0.022849   0.384843   0.004091  -0.142412   0.270096   0.056809
    133      -0.003382   0.205733   0.000397  -0.046437   0.104151   0.001798
    134       0.023993  -0.248156   0.001179  -0.022880  -0.105497   0.039229
    135       0.174787  -0.271137   0.000867   0.197321   0.182150  -0.031443
    136       0.031288   0.221162  -0.000148   0.051083   0.180172  -0.049457
    137       0.051961  -0.187649   0.000984   0.055971  -0.007912  -0.006348
    138       0.092744   0.088242   0.002627   0.013618   0.238412   0.018642
    139       0.075418  -0.253185  -0.002774   0.199357  -0.078159  -0.094951
    140      -0.093286   0.096295   0.002177  -0.215732  -0.206017   0.064701
    141      -0.056153  -0.057356  -0.002919  -0.007212  -0.041374   0.009428
    142      -0.022261  -0.006680  -0.002030   0.005965  -0.030367   0.020017
    143       0.084748   0.085715   0.004922   0.008889   0.039648   0.024039
    144      -0.159325  -0.061561  -0.007129   0.051027  -0.015731  -0.158910
    145       0.021942   0.004617  -0.000765  -0.044889  -0.092054   0.212002
    146       0.403684   0.095415   0.018292  -0.147223  -0.002302   0.445801
    147      -0.296190  -0.086611  -0.013596   0.091615  -0.045380  -0.258869
    148      -0.131290   0.088805  -0.006073   0.110996   0.104995  -0.238086
    149      -0.102700   0.098176  -0.003123   0.104177   0.081050  -0.228957
    150       0.187303  -0.055272   0.007041  -0.151086  -0.141065   0.450243
    151       0.033725  -0.067792   0.000029  -0.043081  -0.097125   0.120547
    152       0.021706   0.163969   0.002607   0.064670   0.121630  -0.084946
    153       0.081606  -0.021162   0.002657  -0.001497   0.052097  -0.021423
    154       0.057300  -0.038772  -0.000173   0.023625  -0.118481  -0.013261
    155      -0.130263  -0.005988  -0.002266  -0.048321  -0.095998   0.053604
    156       0.159435  -0.028057   0.005456   0.003730   0.192804  -0.072160
    157       0.055056  -0.168623  -0.009264   0.376985  -0.113889   0.175798
    158      -0.124151   0.120935   0.006762  -0.393473  -0.093124  -0.134289
    159      -0.048112  -0.067830  -0.004861   0.129370   0.018755   0.124400
    160       0.076122   0.127098   0.011685  -0.427159  -0.175391  -0.259294
    161      -0.196768   0.048436  -0.000804  -0.194471  -0.143263   0.015966
    162       0.152819   0.023270   0.007860  -0.123420   0.006345  -0.124031
    163       0.067276  -0.076042  -0.002642   0.126138  -0.177491   0.036673
    164      -0.216657  -0.163292  -0.016207   0.383189  -0.155170   0.331888
    165      -0.000581   0.012286  -0.000543   0.006935  -0.034909   0.001910
    166      -0.011567   0.000301   0.000354  -0.013325   0.069998   0.005325
    167      -0.009070  -0.011508   0.000450  -0.005432   0.076835  -0.001961
    168      -0.002013   0.003232   0.001109   0.004707  -0.008580  -0.001423
    169      -0.018727   0.054368  -0.000315   0.026841  -0.014280  -0.002898
    170      -0.003317   0.022511  -0.000051  -0.002988  -0.011192   0.005858
    171       0.001395  -0.007379   0.002266  -0.005944  -0.001650  -0.001765
    172      -0.014586   0.065244  -0.000135   0.030084  -0.055298   0.000339
    173      -0.001273   0.036557  -0.000263   0.004705  -0.052095   0.007967
    174       0.007130  -0.024897   0.002986  -0.019136   0.003954  -0.000052
    175      -0.014137   0.075019  -0.000532   0.037489  -0.067416  -0.001450
    176       0.004677   0.039405  -0.000172   0.004344  -0.072026   0.007916
    177      -0.000634   0.014186   0.002181  -0.000433  -0.023924  -0.001696
    178      -0.007402   0.029422   0.000086   0.009830  -0.027802   0.007528
    179      -0.001960   0.017656   0.000247   0.006278  -0.028374   0.005416
    180       0.002307   0.004570   0.001873  -0.013006  -0.013787   0.000236
    181      -0.004308   0.019396  -0.000332   0.003340  -0.023639   0.014642
    182      -0.001217   0.015441   0.000113   0.008128  -0.030755   0.009606
    183      -0.009143   0.059599   0.002034   0.023762  -0.073838   0.000714
    184      -0.001258  -0.015966   0.000701  -0.009516   0.028849   0.000079
    185       0.000222  -0.018227   0.001446  -0.001228   0.025331  -0.007753
    186      -0.012461   0.091677   0.001559   0.034535  -0.116388   0.004625
    187       0.007241  -0.067910   0.001336  -0.032996   0.086253  -0.002380
    188       0.002634  -0.061466   0.002186  -0.011838   0.090331  -0.015663
    189      -0.013253   0.046166   0.001882   0.025851  -0.032893  -0.002172
    190      -0.005663   0.016238   0.000065   0.006404  -0.010308  -0.002312
    191      -0.000431   0.012478   0.001076   0.008752  -0.027396  -0.007903
    192      -0.020087   0.062250   0.001397   0.037554  -0.031398  -0.001780
    193      -0.000698   0.001097   0.000401  -0.000413  -0.007202  -0.006404
    194       0.001209   0.000927   0.001135   0.009413  -0.018336  -0.016134
    195      -0.007916   0.017428   0.002069   0.015912  -0.004962  -0.006916
    196      -0.016950   0.061542  -0.000470   0.029358  -0.042897  -0.000125
    197      -0.003581   0.043120   0.000419   0.010061  -0.059155   0.005366
    198      -0.011392   0.024986   0.002757   0.027613  -0.008056  -0.013635
    199      -0.021007   0.083335  -0.000115   0.040996  -0.069174  -0.000965
    200      -0.004628   0.055078   0.000272   0.011859  -0.076750   0.008779
                 36         37         38         39         40         41    
      0       0.039366  -0.178209  -0.057076  -0.045455  -0.008684  -0.053487
      1      -0.139186   0.121664   0.049830  -0.002528   0.016882   0.032367
      2       0.171479  -0.033074  -0.028664   0.001529  -0.008638  -0.046908
      3      -0.009691   0.020292  -0.076371  -0.018531  -0.079490   0.192406
      4      -0.066011   0.042859  -0.111758  -0.005894  -0.078144   0.117351
      5      -0.030646   0.015121  -0.034339  -0.010757  -0.045574   0.127180
      6      -0.032186  -0.023851  -0.004495  -0.069988   0.007916   0.002919
      7      -0.012464   0.025075   0.011400  -0.103926  -0.002119  -0.018916
      8       0.058935   0.072656   0.018057  -0.040143   0.006567   0.004121
      9      -0.060105  -0.037354   0.001877  -0.096783   0.014455   0.014733
     10       0.049376   0.048635   0.024355  -0.134153   0.006749  -0.006526
     11       0.065511   0.072182   0.023878  -0.060406   0.011893   0.013081
     12       0.056534  -0.009269  -0.033869  -0.008820   0.019053   0.050975
     13      -0.025334   0.022845  -0.061045   0.000576  -0.019993   0.010551
     14      -0.055131  -0.008884   0.052847   0.001644  -0.009065   0.029078
     15      -0.012535  -0.056511  -0.010465  -0.043810   0.010793   0.005883
     16      -0.040988   0.031214   0.019418  -0.047201   0.002434  -0.000223
     17       0.156528   0.019090  -0.005790  -0.011201   0.000314  -0.017281
     18       0.046511  -0.011953  -0.020105  -0.005160   0.015488   0.040558
     19      -0.046933   0.013266  -0.002925  -0.009427  -0.011017   0.008535
     20       0.073296  -0.011787  -0.013659  -0.001023  -0.003201   0.006295
     21       0.102682  -0.007478  -0.053086  -0.008811   0.027946   0.036707
     22      -0.172043   0.017014  -0.001088  -0.012093   0.007358   0.031231
     23       0.130548  -0.009076  -0.033173  -0.003096   0.000738  -0.000215
     24       0.064630  -0.012314   0.005585   0.011330  -0.006583  -0.007627
     25       0.015593  -0.005174   0.002851   0.000608  -0.002119  -0.009330
     26      -0.071240   0.015929  -0.016744  -0.006179   0.010626   0.023857
     27       0.011186   0.000370   0.030585   0.002446  -0.011528  -0.029404
     28       0.011481  -0.011373  -0.007543   0.015180   0.012787  -0.006715
     29      -0.102550   0.026511   0.000849  -0.016701   0.003446   0.010398
     30      -0.005245   0.005057   0.051993  -0.007293  -0.017910  -0.030454
     31      -0.011583  -0.010679  -0.017743   0.021073   0.022705   0.003020
     32      -0.150694   0.034672   0.017407  -0.024717   0.004555   0.013207
     33      -0.014072   0.005372   0.004175   0.002558  -0.003691  -0.026276
     34      -0.015427  -0.006392   0.000087   0.011649   0.015090  -0.003905
     35      -0.021985   0.008512   0.003542  -0.002523  -0.003733  -0.009713
     36      -0.051392   0.018051  -0.005625  -0.007654  -0.006666  -0.028532
     37      -0.067959   0.004539  -0.017289   0.002586   0.024423   0.023295
     38      -0.016726   0.010030   0.006727  -0.003520  -0.009740  -0.024139
     39       0.027261  -0.013838  -0.016979   0.013860   0.014110   0.005814
     40       0.002513  -0.004743   0.025387   0.013959  -0.000082  -0.042229
     41       0.065816  -0.021113   0.000909   0.018428   0.006623  -0.001988
     42       0.049478  -0.026817  -0.043127   0.022448   0.031634   0.033388
     43      -0.036512   0.008999   0.038601   0.005195  -0.008515  -0.054800
     44       0.148348  -0.045606  -0.010708   0.033976   0.013271   0.006417
     45       0.011063  -0.004427   0.011627   0.000189  -0.003554  -0.011702
     46       0.078588  -0.021660   0.011703   0.024258  -0.000956  -0.033677
     47       0.016950  -0.007137   0.022015   0.005828  -0.001458  -0.014255
     48       0.007113  -0.006497   0.020285  -0.003613  -0.002816  -0.011202
     49       0.119278  -0.026938   0.011175   0.028462  -0.008883  -0.037364
     50       0.051790  -0.015447   0.034169   0.004078  -0.008313  -0.016516
     51       0.036779  -0.001783   0.024362   0.001774  -0.019636  -0.037433
     52       0.087281  -0.027876   0.007642   0.023495   0.004794  -0.017119
     53      -0.061559   0.015923   0.009960  -0.005001  -0.000277  -0.013754
     54       0.063834  -0.004672   0.045016   0.004573  -0.032624  -0.072926
     55       0.144327  -0.045699   0.017748   0.039782   0.008059  -0.024806
     56      -0.075970   0.023284   0.015498  -0.011726  -0.008492  -0.027794
     57      -0.017325   0.033828   0.007594  -0.012748   0.007208   0.001283
     58      -0.004964  -0.006402   0.001696  -0.044414  -0.000340  -0.021441
     59       0.005226   0.011728   0.006400  -0.017597   0.004538  -0.005563
     60      -0.019426   0.057479   0.004905   0.092409  -0.003521   0.015390
     61      -0.038563  -0.163542  -0.038966   0.109699  -0.000326   0.024760
     62       0.017390   0.084730   0.010529   0.119812  -0.015454   0.002307
     63       0.017489   0.173065   0.037381  -0.036290  -0.003556  -0.024160
     64      -0.061667  -0.242671  -0.061396   0.203179  -0.001201   0.051964
     65       0.010468  -0.014341  -0.019272   0.293069  -0.025767   0.037415
     66      -0.053260  -0.066490  -0.022264   0.111969   0.006721   0.039603
     67      -0.056066  -0.148374  -0.041671   0.185851  -0.005137   0.039501
     68       0.032944   0.250984   0.038634   0.202023  -0.034065  -0.005588
     69      -0.025244   0.096707  -0.003528   0.347465  -0.029210   0.048782
     70      -0.047815  -0.314888  -0.071041   0.144492   0.005104   0.045649
     71       0.022163   0.136371   0.024621   0.059491  -0.012807  -0.011897
     72      -0.031052   0.087010   0.014777   0.168271  -0.012232   0.012217
     73       0.154344   0.089475   0.011469  -0.032581   0.007667   0.005282
     74      -0.057522  -0.041093   0.000439  -0.062073   0.005631  -0.021351
     75       0.027283   0.232726   0.038124   0.237553  -0.015240   0.031013
     76       0.295490   0.228922   0.032536  -0.059228   0.018583   0.031872
     77       0.053616  -0.033168  -0.000013  -0.175367   0.022824  -0.009477
     78      -0.097403  -0.044052  -0.009462   0.221512  -0.022885  -0.002997
     79       0.176328   0.149485   0.023444  -0.072187   0.013795   0.010264
     80      -0.241493  -0.194731  -0.016935  -0.180003   0.008468  -0.061359
     81      -0.030137   0.119850   0.017173   0.283051  -0.024730   0.017555
     82       0.207205   0.042634  -0.002029   0.027405   0.002282   0.012374
     83      -0.074778   0.029819   0.009875   0.107543  -0.012735  -0.013388
     84      -0.033882   0.086068   0.031332  -0.142591  -0.000016  -0.028539
     85      -0.007896  -0.044527  -0.012989   0.029938   0.004000  -0.005962
     86      -0.134319  -0.147218  -0.024176  -0.009867  -0.004196   0.000696
     87      -0.033948   0.144994   0.057446  -0.265446   0.000404  -0.059228
     88       0.166717   0.119008   0.009546   0.099814   0.013576   0.002976
     89      -0.204765  -0.224500  -0.038294  -0.014015  -0.008051   0.003138
     90      -0.042917   0.121719   0.046952  -0.253981  -0.008207  -0.052356
     91      -0.114384  -0.108102  -0.011794  -0.092582  -0.004713  -0.030409
     92      -0.265037  -0.269018  -0.039316  -0.053056  -0.007065  -0.006019
     93      -0.036840   0.057551   0.019725  -0.100740  -0.001259  -0.017542
     94      -0.082356  -0.203399  -0.057992   0.192990   0.008557   0.033406
     95      -0.122952  -0.155328  -0.032798   0.026771  -0.007426   0.011964
     96       0.034166   0.001470  -0.077658  -0.007363   0.045264   0.050747
     97      -0.011041   0.017106  -0.068131   0.001449   0.037401  -0.020188
     98      -0.012913  -0.011034   0.052780   0.004165   0.069310   0.059292
     99       0.026327   0.003689  -0.070291  -0.006768   0.018303   0.030025
    100      -0.010915   0.001147   0.018669   0.005391   0.042680  -0.056486
    101      -0.003420   0.000963   0.003838   0.001878   0.028074   0.022284
    102       0.009554   0.015118  -0.087819  -0.002222   0.098298   0.031449
    103      -0.015437   0.004603   0.001488   0.007516   0.128732  -0.048340
    104       0.018375  -0.011331  -0.010179  -0.002156   0.117020   0.095318
    105       0.012943   0.013891  -0.093122  -0.001723   0.143556   0.040609
    106      -0.037680   0.015924  -0.006998   0.012302   0.168223  -0.058538
    107       0.038166  -0.020149  -0.013382  -0.003927   0.173244   0.110826
    108      -0.032968   0.023532  -0.033451   0.002390  -0.030214  -0.004132
    109       0.001622  -0.002163   0.002457   0.000862   0.005580  -0.058521
    110       0.017668  -0.018683   0.025435  -0.006003  -0.021605   0.096861
    111      -0.056991   0.022270   0.016362   0.005282  -0.082120  -0.009161
    112      -0.008492  -0.003018   0.022691   0.000440  -0.051904  -0.058071
    113       0.029991  -0.019341  -0.000580  -0.011941  -0.092928   0.108626
    114      -0.034615   0.022032  -0.008117   0.003884  -0.070829  -0.045853
    115       0.020026   0.002956  -0.039421  -0.003416  -0.054836  -0.083730
    116       0.007195  -0.025680   0.097162  -0.001119  -0.055554   0.041376
    117      -0.053024   0.019277   0.059712   0.007816  -0.157168  -0.111569
    118       0.028833   0.001191  -0.037502  -0.007687  -0.167935  -0.107195
    119       0.004189  -0.028178   0.130944  -0.002054  -0.171566  -0.004643
    120      -0.001426   0.014703  -0.064143  -0.000431   0.066632   0.022072
    121       0.026701   0.004940  -0.076554  -0.002203   0.081543  -0.033997
    122      -0.007558  -0.015536   0.072186   0.005810   0.108367   0.051212
    123       0.000340   0.014572  -0.069912   0.000532   0.111202   0.019179
    124       0.057345  -0.009300  -0.084576  -0.006770   0.134036  -0.018470
    125      -0.027227  -0.005659   0.069264   0.010856   0.149950   0.036630
    126      -0.005554   0.004795  -0.020625  -0.003134  -0.045538  -0.002084
    127       0.015791  -0.015198   0.060727   0.001220  -0.004061  -0.025345
    128      -0.010145   0.014236  -0.020909   0.001919  -0.044188  -0.044006
    129      -0.069815   0.002624   0.081757   0.011845   0.038461  -0.026983
    130       0.003413  -0.009654   0.016166  -0.000399   0.072247   0.043812
    131      -0.001485   0.008668   0.031110   0.004943  -0.121428  -0.125652
    132      -0.075738  -0.030721   0.206753   0.015208   0.200424   0.081566
    133      -0.007997  -0.029669   0.122081   0.005426   0.143370   0.063142
    134      -0.021171   0.013660   0.090509   0.014316  -0.208987  -0.258287
    135      -0.119337   0.036976   0.039094   0.021843  -0.065789  -0.174235
    136      -0.026017  -0.014798   0.029120   0.002001   0.230927   0.153408
    137      -0.043704   0.025354   0.014306   0.011715  -0.101401  -0.153816
    138      -0.098808  -0.000003   0.136678   0.018997   0.084859  -0.035705
    139       0.024289   0.021834  -0.146628  -0.009026  -0.062644  -0.009513
    140       0.070495  -0.018805   0.037339  -0.008518  -0.120286  -0.038311
    141       0.037185  -0.037605   0.115225  -0.006093  -0.048745   0.120131
    142       0.026780  -0.028604   0.111679  -0.000137  -0.009391   0.039762
    143      -0.056612   0.050355  -0.129071   0.003437  -0.074726  -0.106458
    144       0.066509  -0.041574   0.031702  -0.006307  -0.103702   0.051054
    145       0.031901  -0.061671   0.287515  -0.003921   0.020384   0.215748
    146      -0.159807   0.087927   0.009134   0.006705   0.086826  -0.014285
    147       0.132565  -0.087777   0.086145  -0.010997  -0.157072   0.117538
    148       0.023363  -0.001813  -0.136474   0.002822  -0.141718  -0.175018
    149       0.002798   0.026979  -0.225880   0.001304  -0.185270  -0.175809
    150      -0.022802  -0.037194   0.369116  -0.007447   0.083719   0.353197
    151       0.028756  -0.037659   0.212118  -0.001070   0.063971   0.117871
    152      -0.061027   0.060075  -0.241730   0.004472  -0.163346  -0.193659
    153      -0.029862   0.005837   0.023810   0.003396  -0.047952  -0.050076
    154       0.056347  -0.030340   0.015741  -0.012818  -0.135048   0.073324
    155       0.026424   0.026291  -0.113641  -0.005154   0.073388   0.000021
    156      -0.094132   0.004914   0.148792   0.021592  -0.046439  -0.175046
    157      -0.009767   0.030125  -0.084766  -0.012422  -0.093957   0.080448
    158       0.087845  -0.032867  -0.009413  -0.004644   0.033254  -0.013380
    159      -0.044241   0.057266  -0.113789   0.002147   0.140377  -0.051457
    160       0.166359  -0.119803   0.131548  -0.021349  -0.262463   0.126557
    161       0.072542   0.011912  -0.136517  -0.010073   0.119846   0.025174
    162       0.017257  -0.039351   0.078870  -0.005116  -0.210710   0.018384
    163       0.066464  -0.023512  -0.041169  -0.021717  -0.192796   0.143124
    164      -0.026912   0.113982  -0.328482  -0.011625   0.200488   0.046914
    165       0.025579  -0.005211  -0.008078  -0.010375  -0.014801   0.080429
    166      -0.034081   0.020518  -0.051674   0.001222  -0.021149   0.018321
    167      -0.027871   0.006456  -0.007614   0.000707  -0.014962   0.019397
    168      -0.001365  -0.003002   0.009921  -0.001335  -0.006742   0.032516
    169      -0.011109  -0.004240   0.020769  -0.001170  -0.009863  -0.007308
    170       0.008060   0.003622  -0.015624   0.004529   0.006818  -0.041550
    171      -0.007902  -0.000505   0.015068   0.013765   0.025104  -0.089627
    172      -0.001182  -0.009206   0.039328  -0.002450  -0.006493   0.007122
    173       0.020235  -0.002241  -0.000253  -0.001040   0.002612   0.006927
    174      -0.008317   0.002444   0.011456   0.023147   0.043131  -0.167193
    175       0.001848  -0.011158   0.040967  -0.008273  -0.009252   0.061370
    176       0.026115  -0.002968   0.001368  -0.000688   0.017782   0.015826
    177      -0.003614  -0.002120   0.018482   0.013595   0.034072  -0.091660
    178       0.000834  -0.002764   0.020195   0.001778  -0.013378  -0.017997
    179       0.007416  -0.003301   0.013718   0.001294  -0.008160  -0.010809
    180       0.003814   0.002489  -0.006850   0.013389   0.040880  -0.087480
    181       0.008248  -0.000451   0.008727  -0.001492  -0.031733   0.015327
    182       0.008867  -0.004027   0.018748  -0.000894  -0.025032   0.010568
    183      -0.000728  -0.010559   0.053541   0.009529   0.013616  -0.074314
    184      -0.012272   0.004442  -0.003497   0.009337   0.016545  -0.064402
    185      -0.018699   0.000330   0.013371   0.011890   0.028386  -0.085516
    186       0.011982  -0.015071   0.063575   0.003930  -0.000985  -0.040710
    187      -0.023135   0.012459  -0.026474   0.018737   0.042853  -0.122404
    188      -0.042281   0.005958   0.004256   0.019338   0.046500  -0.129526
    189      -0.015523  -0.007637   0.046891   0.009702   0.006459  -0.073727
    190      -0.002069  -0.001806   0.006418  -0.003679  -0.007052   0.035786
    191      -0.002283  -0.005803   0.023836   0.002567   0.016712  -0.014884
    192      -0.019053  -0.009139   0.051550   0.006559  -0.009382  -0.059753
    193      -0.001650  -0.001728   0.004101  -0.004523   0.002416   0.055851
    194      -0.005835  -0.007565   0.024436  -0.003604   0.015856   0.048383
    195      -0.020465  -0.004661   0.033806   0.010062   0.020026  -0.060889
    196      -0.000534  -0.007951   0.029251  -0.009004  -0.035123   0.053707
    197       0.013369  -0.004716   0.017166   0.000293  -0.009996  -0.015262
    198      -0.032896  -0.008383   0.057408   0.017069   0.042294  -0.121527
    199      -0.002847  -0.013314   0.056072  -0.010694  -0.047954   0.061910
    200       0.018872  -0.006468   0.023081  -0.005319  -0.033518   0.028397
                 42         43         44         45         46         47    
      0       0.015348  -0.022329   0.009532   0.063680   0.086098   0.049296
      1      -0.018822   0.017130  -0.005106  -0.005652  -0.021472  -0.056146
      2       0.009750  -0.011807   0.000593  -0.039611  -0.047194   0.041442
      3       0.099938  -0.068231   0.011836  -0.013361  -0.001561   0.014746
      4      -0.021821   0.012880  -0.003748   0.009401   0.010130  -0.004948
      5       0.063307  -0.043534   0.006214  -0.004677   0.003583   0.011975
      6       0.002650   0.001447   0.000039   0.023282   0.022144  -0.064347
      7      -0.001024  -0.004213   0.000596  -0.019255  -0.010739   0.070905
      8       0.000022   0.000662   0.000112   0.011814   0.003713  -0.062772
      9      -0.003281   0.012333   0.001335   0.093503   0.084282  -0.099443
     10      -0.015019   0.030265  -0.011017  -0.057085  -0.100042   0.023226
     11      -0.006221   0.014808  -0.002526   0.032190   0.006005  -0.091846
     12       0.010255  -0.000346  -0.001960   0.011652  -0.004091  -0.101345
     13      -0.024789   0.014881  -0.003438   0.009070   0.002681  -0.023409
     14      -0.066594   0.075390  -0.012610   0.002570   0.003616  -0.000195
     15       0.001341   0.005792  -0.000222   0.037732   0.033114  -0.070554
     16      -0.005870   0.005978  -0.000703   0.006228   0.005050   0.027710
     17       0.003245   0.003413  -0.004291  -0.049108  -0.068420  -0.013253
     18       0.005767   0.006051  -0.002654   0.019326  -0.001300  -0.114144
     19       0.000915   0.002498  -0.000142   0.011626   0.013104   0.018663
     20      -0.003109   0.013164  -0.005573  -0.025283  -0.038561  -0.016465
     21       0.033523  -0.022377   0.002435   0.012484  -0.010855  -0.135485
     22       0.001300   0.003154   0.001734   0.050709   0.051403  -0.034349
     23       0.013176  -0.003542  -0.003070  -0.037524  -0.052695  -0.019727
     24       0.000886   0.008563  -0.003116  -0.004974  -0.023740  -0.028113
     25       0.004155  -0.000842   0.000714  -0.001163   0.005238   0.033881
     26      -0.002437   0.010065  -0.002623   0.017113   0.002872  -0.074678
     27       0.000110  -0.019572   0.008434   0.095900  -0.096992   0.068007
     28       0.003466   0.008429  -0.003823  -0.070266   0.062140  -0.025373
     29      -0.002046  -0.008411   0.005864   0.105044  -0.059302  -0.001337
     30      -0.009734  -0.050455   0.019164   0.220486  -0.199336   0.129185
     31       0.001629   0.020711  -0.008853  -0.147106   0.138899  -0.080677
     32      -0.012950  -0.038031   0.016389   0.215841  -0.136045   0.037138
     33       0.016436   0.012286  -0.003550  -0.102748   0.090589   0.014506
     34      -0.003179  -0.009782   0.004285   0.071487  -0.051543  -0.009550
     35       0.006565   0.011057  -0.003659  -0.085985   0.078028   0.002383
     36       0.028630   0.027586  -0.008872  -0.217037   0.203582   0.015049
     37      -0.008825  -0.010586   0.006039   0.165126  -0.111474  -0.052940
     38       0.015852   0.019569  -0.007297  -0.191402   0.166732   0.023549
     39       0.000333   0.004406  -0.001846   0.005147  -0.005072  -0.044490
     40       0.010247  -0.007351   0.003994  -0.008117   0.004880   0.051523
     41      -0.005911  -0.000816  -0.001033  -0.006800  -0.010939  -0.019142
     42      -0.009530   0.006322  -0.004202   0.016652  -0.013081  -0.104111
     43       0.015395  -0.008303   0.005579  -0.012282   0.014602   0.081566
     44      -0.010503   0.000302  -0.003179  -0.007165  -0.028446  -0.045677
     45       0.001261  -0.015640   0.007112   0.099505  -0.084332   0.049126
     46       0.011180   0.009267  -0.003660  -0.078111   0.043921   0.005176
     47      -0.005933  -0.019509   0.007521   0.078912  -0.070869   0.050123
     48      -0.005729  -0.040282   0.016700   0.223868  -0.183058   0.107195
     49       0.014797   0.026014  -0.010679  -0.166056   0.099171  -0.019046
     50      -0.012996  -0.039614   0.014799   0.177226  -0.163326   0.112185
     51       0.015961   0.012974  -0.004749  -0.118158   0.077217   0.032603
     52      -0.000854  -0.010689   0.003927   0.063510  -0.069704   0.024591
     53       0.010178   0.009111  -0.002540  -0.082432   0.086614  -0.012491
     54       0.030394   0.020458  -0.008019  -0.257198   0.180538   0.075636
     55      -0.009377  -0.023890   0.008194   0.139282  -0.151690   0.040128
     56       0.021622   0.019380  -0.006281  -0.189819   0.179245   0.001449
     57      -0.004634   0.012165  -0.008123  -0.065687  -0.089130  -0.079622
     58      -0.004708  -0.002689   0.000674  -0.017878  -0.008448   0.076267
     59      -0.000459  -0.007209   0.007497   0.089260   0.105580  -0.037122
     60      -0.002413   0.014942  -0.011884  -0.115459  -0.147471  -0.047121
     61       0.006738  -0.001731   0.002702   0.045106   0.047479  -0.030677
     62       0.001441  -0.008023   0.004538   0.022345   0.038683   0.085957
     63      -0.013001   0.014769  -0.014198  -0.177942  -0.205717   0.051219
     64       0.013849  -0.001388   0.003946   0.082272   0.081215  -0.091006
     65       0.009317  -0.006594   0.003414   0.018807   0.027798   0.083504
     66       0.004902   0.014891  -0.008198  -0.029870  -0.063450  -0.182963
     67       0.010251  -0.001408   0.002463   0.047257   0.047394  -0.038171
     68      -0.002362  -0.007250  -0.000336  -0.077307  -0.062886   0.233460
     69       0.004044   0.017016  -0.016884  -0.194410  -0.236255   0.053437
     70       0.012608  -0.001402   0.004820   0.097911   0.097801  -0.111198
     71      -0.002067  -0.008488   0.004647   0.016745   0.035829   0.098578
     72      -0.000227  -0.009314   0.007521   0.067168   0.088659   0.046824
     73       0.002556  -0.003588   0.004042   0.057709   0.060235  -0.055262
     74      -0.004597  -0.003928   0.004411   0.048014   0.061906  -0.013600
     75       0.001701  -0.012867   0.011520   0.114572   0.144050   0.046787
     76       0.006845   0.001972   0.002590   0.084767   0.068732  -0.196376
     77      -0.001353   0.007008  -0.001883   0.029058   0.010673  -0.191689
     78       0.001309  -0.020816   0.014146   0.107410   0.152538   0.142356
     79       0.000714   0.003891  -0.000674   0.022014   0.010106  -0.101674
     80      -0.016806   0.010109  -0.008693  -0.117454  -0.120656   0.064221
     81       0.003190  -0.023263   0.017437   0.150305   0.200881   0.131966
     82       0.010083  -0.016725   0.013790   0.160078   0.181284  -0.058725
     83      -0.001704  -0.022222   0.017554   0.153444   0.208785   0.122759
     84      -0.007222  -0.002335   0.000842  -0.013473  -0.004422   0.067786
     85      -0.004906   0.008272  -0.006723  -0.074266  -0.087667   0.000736
     86       0.001306   0.005022  -0.004736  -0.051506  -0.059477   0.015872
     87      -0.011479  -0.018262   0.013985   0.105952   0.152505   0.134613
     88      -0.005106   0.001048   0.001986   0.041509   0.040096  -0.097132
     89       0.002164   0.011172  -0.010898  -0.122105  -0.142450   0.041812
     90      -0.006803  -0.013905   0.006593   0.005959   0.040106   0.217656
     91      -0.006365   0.003781  -0.006075  -0.104078  -0.104142   0.142139
     92      -0.000917   0.011241  -0.009888  -0.110377  -0.127226   0.042660
     93      -0.004964   0.003896  -0.004898  -0.070365  -0.076348   0.055120
     94      -0.002929   0.034967  -0.025852  -0.230479  -0.301418  -0.158670
     95       0.004644   0.010092  -0.010548  -0.116733  -0.138281   0.031410
     96      -0.038444   0.027067  -0.004841   0.005954  -0.005294  -0.048963
     97      -0.023034   0.003325  -0.001521   0.005236  -0.001156  -0.018670
     98      -0.003904   0.004766  -0.004306   0.008694   0.004576  -0.030599
     99      -0.006884   0.048830  -0.008505   0.004506  -0.005489   0.008980
    100       0.048576   0.001795  -0.002291   0.003805  -0.003669   0.001722
    101       0.035046   0.015386  -0.005517   0.008937   0.000827   0.009715
    102      -0.025732  -0.042871  -0.005186  -0.011613   0.002671   0.030594
    103       0.015657  -0.074845  -0.001213  -0.015115   0.003507   0.033557
    104      -0.036755  -0.024995  -0.010636  -0.013888   0.008986   0.051875
    105      -0.050904  -0.096786  -0.004962  -0.028053   0.008449   0.060760
    106      -0.001439  -0.144959   0.000469  -0.030738   0.012883   0.080434
    107      -0.066803  -0.081872  -0.010480  -0.033367   0.012705   0.070609
    108      -0.003955   0.003123   0.004599   0.007698   0.001505  -0.025703
    109       0.009284   0.000476   0.006536   0.002255  -0.006228  -0.040930
    110      -0.039192   0.059143  -0.003213   0.006677   0.002672  -0.020261
    111      -0.006274   0.013769   0.011678   0.012320   0.004049  -0.058806
    112      -0.004587   0.019473   0.013349   0.006864  -0.005922  -0.076959
    113      -0.073992   0.094166   0.003607   0.011686  -0.000513  -0.063656
    114       0.034818   0.002598   0.003012   0.007302  -0.000793   0.004231
    115       0.022927   0.016753   0.003932   0.002699  -0.010887  -0.008971
    116       0.024249   0.046366  -0.004435   0.006026   0.001499   0.009318
    117       0.092203   0.006320   0.008286   0.011254  -0.002866   0.005516
    118       0.035029   0.062277   0.005207   0.006475  -0.015401   0.000079
    119       0.059486   0.078380  -0.001118   0.010434  -0.002349   0.016190
    120      -0.034207  -0.041329  -0.006687  -0.012657   0.004548   0.033854
    121      -0.022444  -0.050988  -0.003147  -0.014306  -0.001930   0.023584
    122       0.002180  -0.063111  -0.008019  -0.012606   0.011386   0.038558
    123      -0.047931  -0.094117  -0.012625  -0.030971   0.011213   0.074298
    124      -0.049294  -0.084245  -0.011046  -0.033460   0.001774   0.056391
    125      -0.002714  -0.132628  -0.012909  -0.030738   0.020716   0.087333
    126      -0.004097   0.101136  -0.011696   0.002138  -0.000475   0.065887
    127       0.094612   0.028266  -0.001048   0.011303  -0.006241  -0.048677
    128       0.070935   0.029001  -0.001030   0.011621  -0.002664  -0.003865
    129       0.006734  -0.091870   0.010178  -0.008841   0.005872  -0.042123
    130       0.110074   0.097151  -0.015417   0.017486  -0.000111   0.010256
    131       0.081349  -0.054977   0.016225   0.007688  -0.009304  -0.089800
    132       0.017759  -0.104329   0.004237  -0.011899   0.015127  -0.049137
    133       0.115689   0.008077  -0.005844   0.010294   0.002815  -0.052680
    134       0.070947  -0.271966   0.051462  -0.007365  -0.017031  -0.240033
    135       0.012997  -0.253760   0.037063  -0.012801  -0.001198  -0.138372
    136       0.130681   0.153600  -0.033127   0.023252   0.011235   0.075732
    137       0.095968  -0.116894   0.022471   0.008480  -0.007740  -0.111919
    138       0.014969  -0.185270   0.020647  -0.011837   0.006746  -0.094784
    139       0.104161   0.220506  -0.026785   0.026099  -0.005150   0.090379
    140       0.063616   0.109744  -0.004905   0.008953  -0.007802  -0.009404
    141      -0.127005  -0.001957   0.001486  -0.014897   0.010932   0.037582
    142      -0.046828  -0.104375   0.016800  -0.012422   0.000719  -0.080019
    143      -0.080634  -0.109511   0.019755  -0.016858   0.000490   0.011729
    144      -0.083769  -0.014710   0.001959  -0.010311   0.007352   0.030465
    145      -0.283868  -0.273047   0.042055  -0.041881   0.016251  -0.111428
    146      -0.044843   0.055983   0.000100  -0.006574  -0.000035   0.061401
    147      -0.186558  -0.142789   0.018844  -0.025555   0.016878  -0.011986
    148      -0.128580  -0.283900   0.042710  -0.036719  -0.000623  -0.076732
    149      -0.144264  -0.254436   0.038746  -0.031344   0.003783  -0.017422
    150      -0.296709  -0.018922   0.006333  -0.033824   0.022315   0.039962
    151       0.082729   0.055965  -0.006431   0.013260  -0.003330  -0.073582
    152      -0.259272  -0.317954   0.048312  -0.051194   0.006743   0.004150
    153       0.085762   0.106976  -0.011337   0.011744  -0.003995   0.035517
    154      -0.121719   0.044386  -0.000690  -0.007515   0.005783   0.060415
    155       0.020604   0.061840  -0.010574   0.003854  -0.005610   0.024213
    156       0.323486   0.075020  -0.004449   0.035394  -0.011543  -0.081624
    157      -0.144433   0.033623   0.003720  -0.011762   0.007950   0.076747
    158       0.054983   0.071596  -0.014527   0.009305  -0.008128   0.002678
    159       0.136297   0.143284  -0.020349   0.014957  -0.014082   0.018776
    160      -0.227935   0.060261  -0.005208  -0.014972   0.011402   0.105543
    161      -0.002590   0.089828  -0.017929   0.001952  -0.008720   0.036386
    162      -0.082863   0.092870  -0.007846  -0.004247   0.009484   0.117684
    163      -0.277322   0.040547   0.001023  -0.023733   0.015293   0.140348
    164      -0.055425   0.081480  -0.012729  -0.005911  -0.006154   0.071343
    165       0.066190  -0.040077   0.004380  -0.007224  -0.006369  -0.018856
    166      -0.050181   0.036142  -0.009100   0.014413   0.005127  -0.035766
    167      -0.044665   0.043133  -0.005071   0.010767   0.005254  -0.035747
    168       0.044627  -0.030498   0.006948  -0.009362  -0.003550   0.017338
    169      -0.031117   0.026068  -0.011223   0.010543   0.005265  -0.034626
    170      -0.060536   0.048694  -0.003029   0.015212   0.002203  -0.053945
    171      -0.051982   0.020776  -0.098175   0.010704   0.002820  -0.000953
    172       0.036916  -0.011183   0.124104  -0.014427  -0.001512   0.034374
    173       0.030040   0.001119   0.149835  -0.013035  -0.006823   0.010191
    174      -0.108714   0.041662  -0.224717   0.025550   0.006787  -0.011741
    175       0.085110  -0.027013   0.281596  -0.031752  -0.006511   0.057098
    176       0.058669  -0.003497   0.322298  -0.030634  -0.012478   0.045929
    177      -0.052501   0.043582   0.089151   0.001166  -0.000236  -0.000263
    178       0.024894  -0.031219  -0.108388  -0.001277   0.000446   0.033928
    179       0.025949  -0.031936  -0.129422   0.000383  -0.000940   0.022135
    180      -0.075881   0.076844   0.197681   0.002783  -0.002291  -0.037181
    181       0.065064  -0.072967  -0.237875  -0.002008  -0.001376   0.050061
    182       0.067335  -0.079852  -0.281065  -0.001016  -0.001189   0.053662
    183       0.012573  -0.011463   0.008690  -0.008723  -0.000982   0.057177
    184      -0.066530   0.042888  -0.001323   0.011035   0.003418  -0.025241
    185      -0.081619   0.049599  -0.012436   0.013041   0.005184  -0.023615
    186       0.068933  -0.046318   0.016509  -0.019151  -0.004363   0.086559
    187      -0.150327   0.095687  -0.011588   0.025943   0.006796  -0.067574
    188      -0.163277   0.099335  -0.024746   0.028476   0.011140  -0.066662
    189      -0.033815   0.009468  -0.089886   0.008406   0.005030   0.007101
    190       0.039867  -0.011315   0.126202  -0.013631  -0.003568   0.017787
    191       0.021826  -0.000828   0.138215  -0.014635  -0.003546   0.036281
    192      -0.045084   0.007398  -0.203825   0.019965   0.009448  -0.021529
    193       0.072174  -0.019010   0.272723  -0.029718  -0.008658   0.047770
    194       0.076791  -0.020309   0.302613  -0.033913  -0.008725   0.061989
    195      -0.037875   0.028963   0.087953  -0.001480   0.001543   0.004082
    196       0.059807  -0.047833  -0.117197  -0.001203   0.002061   0.016562
    197       0.031528  -0.032859  -0.134775   0.001111  -0.000262   0.028527
    198      -0.087585   0.067319   0.188149  -0.000612   0.004092   0.000497
    199       0.105199  -0.093816  -0.255693  -0.003765   0.003459   0.062110
    200       0.095787  -0.090878  -0.299366  -0.001397  -0.000688   0.065172
                 48         49         50         51         52         53    
      0       0.004030  -0.034721   0.013744   0.021427  -0.009280  -0.013377
      1       0.000485   0.048850   0.023901  -0.007947  -0.016139  -0.033985
      2      -0.007866  -0.056199   0.012092   0.026501  -0.009849   0.003251
      3      -0.007608   0.025623   0.007012  -0.013266   0.031105   0.104057
      4      -0.034920  -0.079934  -0.021265   0.090295   0.021582  -0.077700
      5      -0.013260  -0.004881  -0.005430   0.025409  -0.003319   0.008762
      6       0.041843   0.061248  -0.099330   0.013416  -0.002614  -0.026414
      7       0.082722  -0.058161  -0.140299  -0.088509  -0.038978  -0.023560
      8       0.045163   0.052676  -0.096179   0.045626   0.003420  -0.018449
      9       0.301815   0.050493   0.409772   0.208691  -0.096225  -0.154756
     10       0.535108  -0.118621   0.722654   0.221482  -0.203279  -0.225379
     11       0.286058   0.030164   0.370522   0.218474  -0.084237  -0.130873
     12       0.014926  -0.076219   0.012316  -0.041408  -0.045089   0.083064
     13      -0.007492  -0.061769  -0.004810   0.029067  -0.035975  -0.026342
     14       0.029442   0.168522   0.032853  -0.144830   0.119432  -0.042306
     15       0.060095   0.051313   0.005726   0.018621   0.003908   0.001536
     16       0.107186  -0.026748   0.017198  -0.018698  -0.003775   0.014905
     17       0.055881  -0.017943   0.000277   0.018886   0.001411   0.024626
     18       0.012434  -0.013730   0.013520  -0.038368  -0.050864   0.055201
     19       0.048510  -0.030427   0.020916   0.004627   0.001680   0.057059
     20       0.022384   0.010841   0.017010  -0.052498  -0.004975   0.019311
     21       0.015470  -0.116213   0.008344   0.002976  -0.106194   0.107471
     22       0.022286  -0.006208   0.014003  -0.018028  -0.023588   0.060505
     23       0.030606  -0.054410   0.016161  -0.025291  -0.035368   0.049494
     24      -0.035358   0.017596   0.005825  -0.112309  -0.118828  -0.027570
     25       0.046866  -0.019982   0.011104   0.052847   0.071315   0.061380
     26      -0.026030   0.005356   0.005103  -0.091736  -0.111435  -0.013188
     27      -0.009589   0.014770  -0.008455   0.010390   0.011510  -0.026376
     28      -0.020327   0.006333  -0.005734   0.003771   0.005674  -0.012043
     29       0.014677  -0.006740   0.003328   0.002113  -0.010639   0.018702
     30       0.027242  -0.002779  -0.010452   0.094927   0.112336   0.018305
     31      -0.064541   0.020303  -0.015423  -0.037159  -0.061311  -0.067419
     32       0.023526  -0.015930  -0.010631   0.088246   0.073932   0.029104
     33       0.003224   0.000903  -0.007820   0.053230   0.053148  -0.001191
     34      -0.036231   0.016248  -0.010922  -0.018320  -0.027342  -0.029675
     35       0.020371  -0.008646   0.002789   0.034540   0.042123   0.019072
     36       0.055083  -0.027774  -0.001369   0.145659   0.163503   0.068629
     37      -0.041576   0.015538  -0.000605  -0.090746  -0.118995  -0.024604
     38       0.050209  -0.023307   0.001115   0.118819   0.145022   0.053377
     39      -0.043417   0.016292  -0.006377  -0.057892  -0.073141  -0.036314
     40      -0.024159   0.018671  -0.020877   0.064745   0.063806  -0.032012
     41      -0.041681   0.018916  -0.007512  -0.049248  -0.054462  -0.043296
     42      -0.069911   0.019161  -0.008368  -0.102177  -0.114540  -0.048921
     43      -0.006355   0.015462  -0.020177   0.095181   0.091938  -0.027112
     44      -0.065643   0.025184  -0.007667  -0.090382  -0.092299  -0.045864
     45       0.018251  -0.003244   0.001785   0.040106   0.048596   0.033735
     46      -0.033654   0.018340  -0.006570  -0.024167  -0.030523  -0.022559
     47      -0.005037   0.008251  -0.010497   0.048278   0.055910  -0.011797
     48       0.047433  -0.014551  -0.003569   0.138779   0.173588   0.077827
     49      -0.038296   0.021313   0.006064  -0.101320  -0.114348  -0.031223
     50       0.034905  -0.006377  -0.005447   0.118320   0.158861   0.046759
     51       0.016286  -0.002395   0.006948  -0.006944  -0.007610   0.006743
     52      -0.022910   0.014343  -0.005675   0.000964   0.008045   0.002254
     53      -0.007786   0.000883  -0.007989   0.014517  -0.008100  -0.019784
     54       0.032960  -0.009347  -0.005787   0.080314   0.095787   0.015975
     55      -0.069241   0.042635  -0.013357  -0.039335  -0.040970  -0.058838
     56       0.023653  -0.016802  -0.010785   0.078423   0.068265   0.015088
     57      -0.061028   0.069460   0.006866   0.092415   0.036919   0.001083
     58      -0.084190  -0.075457   0.053142  -0.082273  -0.016075   0.025292
     59      -0.060452   0.057509   0.016005   0.050520   0.028412  -0.000096
     60       0.009430   0.036138  -0.018289   0.076157   0.023570  -0.004365
     61       0.039951   0.019366  -0.013548  -0.001606  -0.004177  -0.004536
     62       0.035554  -0.063488   0.002134  -0.066257  -0.022044   0.003591
     63      -0.111963  -0.056116   0.060827   0.004547   0.013920   0.029201
     64       0.126324   0.074726  -0.062245   0.042723  -0.000638  -0.027375
     65       0.168640  -0.072088  -0.023343  -0.068005  -0.045041  -0.018091
     66       0.047719   0.168254  -0.068329   0.187955   0.056870  -0.032057
     67       0.114160   0.026733  -0.057054   0.001108  -0.012369  -0.018627
     68       0.092148  -0.206947   0.000173  -0.191080  -0.071357   0.016666
     69       0.204455  -0.070073  -0.073676  -0.013223  -0.033620  -0.019749
     70       0.070850   0.091308  -0.015466   0.064843   0.010076  -0.022775
     71      -0.011329  -0.071878   0.015091  -0.074832  -0.017404   0.012971
     72      -0.016054  -0.015728   0.017143  -0.021011   0.003562   0.005775
     73      -0.007966   0.047892  -0.005543   0.038184   0.013620  -0.002952
     74      -0.130369   0.036743   0.059638   0.042493   0.035846   0.013284
     75       0.037064  -0.009323  -0.008943  -0.030954  -0.004377  -0.004311
     76       0.087650   0.172066  -0.085597   0.166624   0.035243  -0.043946
     77      -0.072413   0.186613  -0.009065   0.217115   0.072757  -0.026898
     78      -0.048608  -0.090780   0.061036  -0.101551  -0.012916   0.024869
     79      -0.004500   0.082047  -0.020734   0.077687   0.022966  -0.009590
     80      -0.304065  -0.052635   0.160531  -0.023716   0.038510   0.062201
     81       0.010396  -0.076487   0.025070  -0.103953  -0.019563   0.012546
     82       0.058913   0.066647  -0.034858   0.050270   0.008140  -0.022262
     83      -0.108390  -0.064168   0.081005  -0.093793   0.001222   0.030036
     84      -0.040692  -0.051488   0.023836  -0.047536  -0.008820   0.012107
     85      -0.122523  -0.022856   0.065729  -0.017688   0.008076   0.031748
     86       0.050188  -0.015700  -0.027475  -0.009975  -0.008116  -0.005994
     87      -0.067162  -0.086150   0.032643  -0.104353  -0.019843   0.015081
     88      -0.280380   0.086558   0.143282   0.091417   0.070640   0.050290
     89       0.118911  -0.052857  -0.059353  -0.042308  -0.031217  -0.014128
     90       0.043518  -0.184921   0.011520  -0.205591  -0.076261   0.006077
     91      -0.002388  -0.156532   0.024561  -0.165879  -0.061763   0.019440
     92       0.120518  -0.049334  -0.071171  -0.037134  -0.028425  -0.016326
     93      -0.015064  -0.052895   0.015702  -0.041562  -0.013294   0.009292
     94      -0.130278   0.090902   0.042390   0.138244   0.059799   0.031238
     95       0.100704  -0.045487  -0.036807  -0.037501  -0.029499  -0.012044
     96       0.009140  -0.035214   0.015361  -0.089987   0.059498  -0.108169
     97      -0.003142  -0.013981  -0.000887  -0.000570  -0.049611  -0.105576
     98      -0.003308  -0.004654   0.003253  -0.006932  -0.105890  -0.035949
     99       0.004833  -0.022145   0.007170  -0.049334   0.082821  -0.069427
    100       0.006552   0.065776   0.004620  -0.011836  -0.041568   0.011621
    101      -0.012598  -0.055409  -0.011430   0.055916  -0.076441  -0.030390
    102       0.000446  -0.035055  -0.003567   0.012509   0.048879   0.011077
    103       0.010067   0.108439   0.001661   0.016844  -0.056768   0.115409
    104      -0.007443  -0.036667  -0.007793   0.028560   0.065346   0.000873
    105       0.003104  -0.015716  -0.005773   0.026585   0.100862   0.094560
    106       0.002541   0.120746  -0.012609   0.099662  -0.096823   0.218245
    107       0.003321  -0.008517  -0.001631  -0.003448   0.185426   0.087015
    108      -0.009949  -0.055876  -0.005832   0.024075  -0.046159  -0.056699
    109       0.017917   0.098297   0.015845  -0.058994  -0.062653   0.037891
    110      -0.007335  -0.062001   0.001873  -0.028320   0.050279  -0.099343
    111      -0.010750  -0.033778  -0.002078   0.010457  -0.072935  -0.030541
    112       0.018574   0.101938   0.020294  -0.080904  -0.067493   0.038449
    113      -0.004570  -0.090822   0.007573  -0.065501   0.084136  -0.142597
    114      -0.009420  -0.036052  -0.010464   0.051893  -0.030647   0.004720
    115       0.012263   0.041168   0.004596  -0.016974   0.005856   0.010380
    116      -0.003177   0.000109  -0.000043  -0.002020   0.031903   0.036314
    117      -0.005571   0.021051  -0.012225   0.080591  -0.080419   0.158192
    118       0.010697   0.018452   0.001183  -0.013378   0.108979   0.011381
    119      -0.002676   0.010969  -0.003406   0.015044   0.076239   0.109936
    120      -0.000880  -0.029080  -0.000535  -0.011343   0.092774  -0.057910
    121       0.011220   0.032909   0.003561  -0.013227   0.019225  -0.009086
    122      -0.002808   0.023195  -0.003856   0.035402  -0.063435   0.078445
    123       0.004048   0.002171  -0.001914   0.000662   0.146641   0.029615
    124       0.028754   0.092999   0.014759  -0.067962   0.151272   0.075980
    125      -0.007212   0.033979  -0.014766   0.098152  -0.064788   0.172892
    126       0.003837   0.100515   0.004295  -0.013377   0.004316   0.032902
    127       0.004550  -0.044769   0.007155  -0.049132   0.092040  -0.017303
    128      -0.011165  -0.051751  -0.012900   0.065303  -0.081247   0.006729
    129      -0.000658  -0.025150  -0.000033   0.000093  -0.008102  -0.003929
    130      -0.012192  -0.070709  -0.010491   0.043974  -0.022195  -0.006465
    131       0.002733  -0.077509   0.001932  -0.020898   0.041925  -0.024247
    132      -0.010573  -0.086588  -0.008970   0.041903  -0.052343  -0.011865
    133      -0.010717  -0.137836  -0.007831   0.021307   0.026889  -0.032613
    134       0.024058  -0.145676   0.024614  -0.154208   0.253983  -0.077045
    135       0.006828  -0.079835   0.006474  -0.037596   0.034310  -0.039388
    136      -0.035824  -0.105786  -0.035908   0.183473  -0.225274   0.015863
    137      -0.004748  -0.126215  -0.006931   0.026512  -0.033851  -0.033522
    138      -0.002656  -0.091060  -0.002232   0.006910  -0.011268  -0.025565
    139      -0.010726   0.034013  -0.010295   0.054643  -0.064432   0.027878
    140       0.007648   0.017637   0.008968  -0.055765   0.100829   0.006594
    141      -0.006825   0.016696  -0.008036   0.050867  -0.084080   0.015006
    142       0.007268  -0.074549   0.010284  -0.067517   0.124108  -0.051537
    143       0.006188   0.074584   0.001440   0.011332  -0.061156   0.031174
    144      -0.005952   0.008778  -0.007170   0.049194  -0.078459   0.013029
    145      -0.000228  -0.146901   0.002023  -0.032571   0.080411  -0.098059
    146       0.007839   0.153705   0.003723  -0.005382  -0.050150   0.073581
    147      -0.014236  -0.100605  -0.015785   0.088933  -0.113777  -0.035572
    148       0.032911   0.085034   0.033313  -0.155980   0.178359  -0.017802
    149       0.009531   0.052344   0.003724   0.008466  -0.064853   0.010402
    150      -0.014146  -0.012042  -0.015534   0.081454  -0.128314  -0.002882
    151      -0.007156  -0.157669  -0.001935  -0.022229   0.105587  -0.064417
    152       0.024623   0.181885   0.016999  -0.046911  -0.037168   0.047086
    153       0.001913   0.067700   0.003301  -0.012803   0.013743   0.040952
    154      -0.001961   0.059332  -0.001157   0.013502  -0.026845   0.014997
    155       0.006006   0.039983   0.005132  -0.024803   0.028966   0.004538
    156      -0.007778  -0.097046  -0.004686   0.009333   0.026380   0.021114
    157      -0.005872   0.062773  -0.006826   0.047191  -0.077177   0.031203
    158       0.009377   0.028672   0.010281  -0.056802   0.079101  -0.011635
    159       0.020334   0.098543   0.024418  -0.132238   0.187903   0.001665
    160      -0.000950   0.121554  -0.000114   0.017071  -0.052014   0.026338
    161       0.017277   0.088316   0.017983  -0.092754   0.118327  -0.013036
    162      -0.009399   0.131287  -0.011665   0.084800  -0.147327   0.095667
    163      -0.006518   0.136571  -0.008827   0.070464  -0.131040   0.054589
    164       0.013834   0.110630   0.012190  -0.055687   0.056512   0.003055
    165       0.017406   0.023352   0.020428  -0.058543  -0.015411   0.106369
    166      -0.012987  -0.076585  -0.010344   0.041990  -0.016824  -0.049212
    167       0.009668   0.009949   0.007438  -0.046971   0.052451   0.079837
    168       0.004794   0.055747   0.014249  -0.037289  -0.009806  -0.027618
    169       0.005819  -0.051389  -0.004514  -0.007476   0.030424   0.176787
    170       0.004559  -0.086847  -0.005296   0.004980   0.011531   0.163013
    171      -0.003088  -0.013897  -0.002990   0.009806  -0.006259  -0.041180
    172      -0.003856   0.024699  -0.005077   0.011402   0.015432   0.012086
    173      -0.000330   0.001137   0.002120   0.002726  -0.012332   0.011562
    174      -0.008985  -0.063914  -0.015001   0.046863  -0.011392  -0.040166
    175      -0.003818   0.073020   0.002282  -0.003279   0.006892  -0.072825
    176      -0.008446   0.039285   0.001650   0.021675  -0.036675  -0.170470
    177      -0.004814  -0.031425  -0.007867   0.024209  -0.002655  -0.001692
    178      -0.007088   0.027936  -0.002863   0.018398  -0.008863  -0.097585
    179      -0.000812   0.032527   0.005136  -0.008226  -0.011916  -0.063124
    180       0.000759  -0.079745  -0.006855   0.016551   0.000100   0.133656
    181      -0.006905   0.075004   0.008295  -0.001541  -0.032103  -0.225092
    182      -0.003766   0.092309   0.012625  -0.018286  -0.030562  -0.229011
    183      -0.012741   0.031418  -0.009687   0.040320  -0.009612  -0.140732
    184      -0.002130  -0.052299  -0.008346   0.020862   0.005446   0.046474
    185      -0.001429  -0.051175  -0.010121   0.019823   0.014219   0.061939
    186      -0.014279   0.066200  -0.007190   0.039015  -0.014993  -0.166581
    187      -0.000309  -0.104728  -0.011446   0.024707   0.005222   0.059761
    188       0.001011  -0.100793  -0.014232   0.020658   0.027396   0.115284
    189      -0.003712  -0.016212  -0.007525   0.015537   0.012872   0.039230
    190       0.000214   0.032377   0.005251  -0.011521  -0.001775  -0.012864
    191      -0.005376   0.035626  -0.001803   0.013181  -0.007051  -0.094926
    192       0.004188  -0.044054  -0.005677  -0.007851   0.036733   0.219283
    193      -0.003612   0.082781   0.009888  -0.011644  -0.019769  -0.172184
    194      -0.002811   0.107027   0.010999  -0.018999  -0.014518  -0.198083
    195      -0.002259  -0.004051  -0.003437   0.007800   0.005565  -0.000219
    196       0.003611   0.028438   0.004531  -0.023745   0.020047   0.091877
    197      -0.007046   0.004747  -0.005069   0.023817  -0.009840  -0.043724
    198      -0.005042  -0.036213  -0.015485   0.035464   0.021822   0.057283
    199      -0.003731   0.081828   0.003882  -0.015308   0.016307  -0.052338
    200      -0.010973   0.064336   0.001593   0.013892  -0.022081  -0.186803
                 54         55         56         57         58         59    
      0      -0.021233   0.009030   0.016842  -0.010419   0.004721  -0.001088
      1      -0.040879   0.010837   0.002944  -0.047574  -0.007172  -0.003838
      2      -0.006039   0.012804   0.028724  -0.021635   0.003459   0.019397
      3      -0.024314   0.028463   0.014950  -0.115481   0.007260  -0.010660
      4      -0.068328   0.021953   0.049717   0.027562   0.015561   0.009503
      5      -0.009916   0.018791   0.030287  -0.019008  -0.012123  -0.008090
      6      -0.026197   0.004466   0.001474  -0.017302  -0.004748  -0.005918
      7      -0.024745   0.013291   0.018530  -0.034887  -0.001103   0.003629
      8      -0.020188   0.007424   0.014520  -0.015286   0.002605   0.011809
      9      -0.209688   0.060757   0.060721  -0.163167  -0.009074  -0.009527
     10      -0.319528   0.110274   0.123058  -0.297669  -0.012827   0.019138
     11      -0.183093   0.059535   0.070346  -0.152980  -0.002551   0.014971
     12       0.079159  -0.001055   0.034437   0.037170  -0.004488   0.006330
     13       0.010417  -0.017818  -0.002276   0.088104   0.014576  -0.000751
     14       0.013495  -0.058774  -0.148810  -0.053828  -0.033455   0.043100
     15       0.006962  -0.012618  -0.021945   0.034023  -0.004118  -0.007271
     16       0.024932  -0.023870  -0.033530   0.088900   0.009305  -0.018725
[truncated: 415,617 more chars]
