# Supplementary material for: A stereodivergent multicomponent approach for the synthesis of C–N atropisomeric peptide analogues
Source: Chem Sci. 2024 Sep 16;15(40):16743–51. doi: 10.1039/d4sc04700a (PMC11418089; doi:10.1039/d4sc04700a)
Supplement: SC-015-D4SC04700A-s001 [file SC-015-D4SC04700A-s001.zip › CompData/_6_1a/Prod_RR3opt.out]

                                 *****************
                                 * O   R   C   A *
                                 *****************

                                            #,                                       
                                            ###                                      
                                            ####                                     
                                            #####                                    
                                            ######                                   
                                           ########,                                 
                                     ,,################,,,,,                         
                               ,,#################################,,                 
                          ,,##########################################,,             
                       ,#########################################, ''#####,          
                    ,#############################################,,   '####,        
                  ,##################################################,,,,####,       
                ,###########''''           ''''###############################       
              ,#####''   ,,,,##########,,,,          '''####'''          '####       
            ,##' ,,,,###########################,,,                        '##       
           ' ,,###''''                  '''############,,,                           
         ,,##''                                '''############,,,,        ,,,,,,###''
      ,#''                                            '''#######################'''  
     '                                                          ''''####''''         
             ,#######,   #######,   ,#######,      ##                                
            ,#'     '#,  ##    ##  ,#'     '#,    #''#        ######   ,####,        
            ##       ##  ##   ,#'  ##            #'  '#       #        #'  '#        
            ##       ##  #######   ##           ,######,      #####,   #    #        
            '#,     ,#'  ##    ##  '#,     ,#' ,#      #,         ##   #,  ,#        
             '#######'   ##     ##  '#######'  #'      '#     #####' # '####'        


                  #######################################################
                  #                        -***-                        #
                  #          Department of theory and spectroscopy      #
                  #    Directorship and core code : Frank Neese         #
                  #        Max Planck Institute fuer Kohlenforschung    #
                  #                Kaiser Wilhelm Platz 1               #
                  #                 D-45470 Muelheim/Ruhr               #
                  #                      Germany                        #
                  #                                                     #
                  #                  All rights reserved                #
                  #                        -***-                        #
                  #######################################################


                         Program Version 5.0.2 -  RELEASE  -


 With contributions from (in alphabetic order):
   Daniel Aravena         : Magnetic Suceptibility
   Michael Atanasov       : Ab Initio Ligand Field Theory (pilot matlab implementation)
   Alexander A. Auer      : GIAO ZORA, VPT2 properties, NMR spectrum
   Ute Becker             : Parallelization
   Giovanni Bistoni       : ED, misc. LED, open-shell LED, HFLD
   Martin Brehm           : Molecular dynamics
   Dmytro Bykov           : SCF Hessian
   Vijay G. Chilkuri      : MRCI spin determinant printing, contributions to CSF-ICE
   Dipayan Datta          : RHF DLPNO-CCSD density
   Achintya Kumar Dutta   : EOM-CC, STEOM-CC
   Dmitry Ganyushin       : Spin-Orbit,Spin-Spin,Magnetic field MRCI
   Miquel Garcia          : C-PCM and meta-GGA Hessian, CC/C-PCM, Gaussian charge scheme
   Yang Guo               : DLPNO-NEVPT2, F12-NEVPT2, CIM, IAO-localization
   Andreas Hansen         : Spin unrestricted coupled pair/coupled cluster methods
   Benjamin Helmich-Paris : MC-RPA, TRAH-SCF, COSX integrals
   Lee Huntington         : MR-EOM, pCC
   Robert Izsak           : Overlap fitted RIJCOSX, COSX-SCS-MP3, EOM
   Marcus Kettner         : VPT2
   Christian Kollmar      : KDIIS, OOCD, Brueckner-CCSD(T), CCSD density, CASPT2, CASPT2-K
   Simone Kossmann        : Meta GGA functionals, TD-DFT gradient, OOMP2, MP2 Hessian
   Martin Krupicka        : Initial AUTO-CI
   Lucas Lang             : DCDCAS
   Marvin Lechner         : AUTO-CI (C++ implementation), FIC-MRCC
   Dagmar Lenk            : GEPOL surface, SMD
   Dimitrios Liakos       : Extrapolation schemes; Compound Job, initial MDCI parallelization
   Dimitrios Manganas     : Further ROCIS development; embedding schemes
   Dimitrios Pantazis     : SARC Basis sets
   Anastasios Papadopoulos: AUTO-CI, single reference methods and gradients
   Taras Petrenko         : DFT Hessian,TD-DFT gradient, ASA, ECA, R-Raman, ABS, FL, XAS/XES, NRVS
   Peter Pinski           : DLPNO-MP2, DLPNO-MP2 Gradient
   Christoph Reimann      : Effective Core Potentials
   Marius Retegan         : Local ZFS, SOC
   Christoph Riplinger    : Optimizer, TS searches, QM/MM, DLPNO-CCSD(T), (RO)-DLPNO pert. Triples
   Tobias Risthaus        : Range-separated hybrids, TD-DFT gradient, RPA, STAB
   Michael Roemelt        : Original ROCIS implementation
   Masaaki Saitow         : Open-shell DLPNO-CCSD energy and density
   Barbara Sandhoefer     : DKH picture change effects
   Avijit Sen             : IP-ROCIS
   Kantharuban Sivalingam : CASSCF convergence, NEVPT2, FIC-MRCI
   Bernardo de Souza      : ESD, SOC TD-DFT
   Georgi Stoychev        : AutoAux, RI-MP2 NMR, DLPNO-MP2 response
   Willem Van den Heuvel  : Paramagnetic NMR
   Boris Wezisla          : Elementary symmetry handling
   Frank Wennmohs         : Technical directorship


 We gratefully acknowledge several colleagues who have allowed us to
 interface, adapt or use parts of their codes:
   Stefan Grimme, W. Hujo, H. Kruse, P. Pracht,  : VdW corrections, initial TS optimization,
                  C. Bannwarth, S. Ehlert          DFT functionals, gCP, sTDA/sTD-DF
   Ed Valeev, F. Pavosevic, A. Kumar             : LibInt (2-el integral package), F12 methods
   Garnet Chan, S. Sharma, J. Yang, R. Olivares  : DMRG
   Ulf Ekstrom                                   : XCFun DFT Library
   Mihaly Kallay                                 : mrcc  (arbitrary order and MRCC methods)
   Jiri Pittner, Ondrej Demel                    : Mk-CCSD
   Frank Weinhold                                : gennbo (NPA and NBO analysis)
   Christopher J. Cramer and Donald G. Truhlar   : smd solvation model
   Lars Goerigk                                  : TD-DFT with DH, B97 family of functionals
   V. Asgeirsson, H. Jonsson                     : NEB implementation
   FAccTs GmbH                                   : IRC, NEB, NEB-TS, DLPNO-Multilevel, CI-OPT
                                                   MM, QMMM, 2- and 3-layer-ONIOM, Crystal-QMMM,
                                                   LR-CPCM, SF, NACMEs, symmetry and pop. for TD-DFT,
                                                   nearIR, NL-DFT gradient (VV10), updates on ESD,
                                                   ML-optimized integration grids
   S Lehtola, MJT Oliveira, MAL Marques          : LibXC Library
   Liviu Ungur et al                             : ANISO software


 Your calculation uses the libint2 library for the computation of 2-el integrals
 For citations please refer to: http://libint.valeyev.net

 Your ORCA version has been built with support for libXC version: 5.1.0
 For citations please refer to: https://tddft.org/programs/libxc/

 This ORCA versions uses:
   CBLAS   interface :  Fast vector & matrix operations
   LAPACKE interface :  Fast linear algebra routines
   SCALAPACK package :  Parallel linear algebra routines
   Shared memory     :  Shared parallel matrices
   BLAS/LAPACK       :  OpenBLAS 0.3.15  USE64BITINT DYNAMIC_ARCH NO_AFFINITY Zen SINGLE_THREADED
        Core in use  :  Zen
   Copyright (c) 2011-2014, The OpenBLAS Project


Your calculation utilizes the atom-pairwise dispersion correction
with the Becke-Johnson damping scheme (D3BJ)
Cite in your paper:
S.Grimme, S.Ehrlich, L.Goerigk, J Comput Chem, (2011), 32, 1456–1465 
S.Grimme, J.Antony, S.Ehrlich and H.Krieg, J.Chem.Phys., 132, (2010), 154104 
   

Your calculation utilizes the SMD solvation module
Please cite in your paper:
A.V. Marenich, C.J. Cramer, D.G. Truhlar J. Phys. Chem. B, 113, (2009), 6378 

================================================================================

----- Orbital basis set information -----
Your calculation utilizes the basis: def2-TZVP
   F. Weigend and R. Ahlrichs, Phys. Chem. Chem. Phys. 7, 3297 (2005).

----- AuxJ basis set information -----
Your calculation utilizes the auxiliary basis: def2/J
   F. Weigend, Phys. Chem. Chem. Phys. 8, 1057 (2006).

================================================================================
                                        WARNINGS
                       Please study these warnings very carefully!
================================================================================


WARNING: Geometry Optimization
  ===> : Switching off AutoStart
         For restart on a previous wavefunction, please use MOREAD

INFO   : the flag for use of the SHARK integral package has been found!

================================================================================
                                       INPUT FILE
================================================================================
NAME = Prod_RR3opt.inp
|  1> ! PBE0 D3 def2-tzvp Opt
|  2> %maxcore 2660
|  3> %geom
|  4> maxiter 50
|  5> MaxStep 0.15
|  6> end
|  7> %pal nprocs 20
|  8> end
|  9> %CPCM SMD TRUE
| 10>    SMDSOLVENT "2,2,2-TRIFLUOROETHANOL"
| 11> end
| 12> 
| 13> *xyz 0 1
| 14> O  5.384800  9.501200  3.342500
| 15> O  6.344700  9.605500  6.137700
| 16> N  3.311900  8.594900  3.398900
| 17> H  2.779200  7.829200  3.778700
| 18> N  6.548600  7.541100  5.158300
| 19> C  4.602900  8.657400  3.778200
| 20> C  5.081100  7.549400  4.775400
| 21> H  4.584000  7.839500  5.702200
| 22> C  4.498900  6.182800  4.425300
| 23> C  4.870800  5.516700  3.250800
| 24> H  5.597800  5.956400  2.585700
| 25> C  4.312600  4.281000  2.936500
| 26> H  4.610100  3.767300  2.033700
| 27> C  3.372900  3.711500  3.792200
| 28> H  2.941400  2.750800  3.549600
| 29> C  2.985800  4.368500  4.957900
| 30> H  2.256400  3.919900  5.617000
| 31> C  3.546200  5.604000  5.271800
| 32> H  3.243600  6.107500  6.179000
| 33> C  2.591600  9.468500  2.476600
| 34> C  1.143600  8.956100  2.411500
| 35> H  1.097800  7.926400  2.054200
| 36> H  0.536800  9.559900  1.736000
| 37> H  0.663200  8.985600  3.390400
| 38> C  3.199100  9.403900  1.061000
| 39> H  2.623100  9.995800  0.349800
| 40> H  3.235000  8.379900  0.688600
| 41> H  4.219000  9.789500  1.043900
| 42> C  2.575400  10.923900  2.985700
| 43> H  2.161200  10.990600  3.992000
| 44> H  1.981800  11.569900  2.339200
| 45> H  3.579800  11.347200  3.024500
| 46> C  7.263500  6.316300  5.220700
| 47> C  8.295800  5.902400  4.323500
| 48> C  8.932200  4.677500  4.610800
| 49> H  9.742300  4.326300  3.991300
| 50> C  8.559300  3.870600  5.680900
| 51> H  9.070200  2.935000  5.856900
| 52> C  7.526300  4.266600  6.516000
| 53> H  7.224300  3.641800  7.344000
| 54> C  6.888700  5.478700  6.287200
| 55> H  6.096100  5.779600  6.957700
| 56> C  8.812100  6.651500  3.047900
| 57> C  8.756600  5.701500  1.819200
| 58> H  9.417400  4.841000  1.913700
| 59> H  9.057800  6.207100  0.900500
| 60> H  7.748200  5.318500  1.659700
| 61> C  8.024400  7.907500  2.613000
| 62> H  6.973900  7.689200  2.442300
| 63> H  8.403600  8.316700  1.675900
| 64> H  8.099700  8.724600  3.324900
| 65> C  10.279400  7.091500  3.266400
| 66> H  10.367200  7.765800  4.117700
| 67> H  10.679000  7.616800  2.398100
| 68> H  10.942400  6.248300  3.458600
| 69> C  7.054000  8.646600  5.817900
| 70> C  8.529200  8.769800  6.160200
| 71> C  9.191100  7.849700  6.987900
| 72> H  8.672600  7.004100  7.412400
| 73> C  10.539100  8.019300  7.293600
| 74> H  11.044300  7.302600  7.924600
| 75> C  11.228500  9.120900  6.793700
| 76> H  12.273000  9.254700  7.035000
| 77> C  10.578200  10.060700  5.998600
| 78> H  11.111800  10.922800  5.625400
| 79> C  9.231300  9.888700  5.690700
| 80> H  8.727000  10.628000  5.081300
| 81> *
| 82> 
| 83>                          ****END OF INPUT****
================================================================================

                       *****************************
                       * Geometry Optimization Run *
                       *****************************

Geometry optimization settings:
Update method            Update   .... BFGS
Choice of coordinates    CoordSys .... Z-matrix Internals
Initial Hessian          InHess   .... Almoef's Model

Convergence Tolerances:
Energy Change            TolE     ....  5.0000e-06 Eh
Max. Gradient            TolMAXG  ....  3.0000e-04 Eh/bohr
RMS Gradient             TolRMSG  ....  1.0000e-04 Eh/bohr
Max. Displacement        TolMAXD  ....  4.0000e-03 bohr
RMS Displacement         TolRMSD  ....  2.0000e-03 bohr
Strict Convergence                ....  False
------------------------------------------------------------------------------
                        ORCA OPTIMIZATION COORDINATE SETUP
------------------------------------------------------------------------------

The optimization will be done in new redundant internal coordinates
Making redundant internal coordinates   ...  (new redundants) done
Evaluating the initial hessian          ...  (Almloef) done
Evaluating the coordinates              ...  done
Calculating the B-matrix                .... done
Calculating the G-matrix                .... done
Diagonalizing the G-matrix              .... done
Small eigenvalue found = 1.898e-03
Small eigenvalue found = 2.858e-03
Small eigenvalue found = 3.737e-03
Small eigenvalue found = 4.732e-03
Small eigenvalue found = 6.408e-03
Small eigenvalue found = 1.063e-02
Small eigenvalue found = 1.536e-02
Small eigenvalue found = 1.797e-02
Small eigenvalue found = 2.161e-02
Small eigenvalue found = 2.723e-02
The first mode is                       ....  168
The number of degrees of freedom        ....  195

    -----------------------------------------------------------------
                    Redundant Internal Coordinates


    -----------------------------------------------------------------
         Definition                    Initial Value    Approx d2E/dq
    -----------------------------------------------------------------
      1. B(H   3,N   2)                  1.0071         0.437292   
      2. B(C   5,O   0)                  1.2301         1.006817   
      3. B(C   5,N   2)                  1.3470         0.655317   
      4. B(C   6,N   4)                  1.5167         0.351405   
      5. B(C   6,C   5)                  1.5655         0.327915   
      6. B(H   7,C   6)                  1.0910         0.358814   
      7. B(C   8,C   6)                  1.5261         0.378901   
      8. B(C   9,C   8)                  1.4005         0.601117   
      9. B(H  10,C   9)                  1.0790         0.374961   
     10. B(C  11,C   9)                  1.3919         0.620499   
     11. B(H  12,C  11)                  1.0805         0.372914   
     12. B(C  13,C  11)                  1.3927         0.618650   
     13. B(H  14,C  13)                  1.0807         0.372565   
     14. B(C  15,C  13)                  1.3930         0.618028   
     15. B(H  16,C  15)                  1.0806         0.372763   
     16. B(C  17,C  15)                  1.3925         0.619096   
     17. B(C  17,C   8)                  1.3997         0.602886   
     18. B(H  18,C  17)                  1.0808         0.372502   
     19. B(C  19,N   2)                  1.4604         0.432139   
     20. B(C  20,C  19)                  1.5374         0.363601   
     21. B(H  21,C  20)                  1.0909         0.358923   
     22. B(H  22,C  20)                  1.0904         0.359505   
     23. B(H  23,C  20)                  1.0908         0.359010   
     24. B(C  24,C  19)                  1.5418         0.357724   
     25. B(H  25,C  24)                  1.0899         0.360205   
     26. B(H  26,C  24)                  1.0902         0.359829   
     27. B(H  27,C  24)                  1.0905         0.359448   
     28. B(C  28,C  19)                  1.5420         0.357519   
     29. B(H  29,C  28)                  1.0903         0.359766   
     30. B(H  30,C  28)                  1.0898         0.360380   
     31. B(H  31,C  28)                  1.0906         0.359247   
     32. B(C  32,N   4)                  1.4195         0.502038   
     33. B(C  33,C  32)                  1.4290         0.541479   
     34. B(C  34,C  33)                  1.4099         0.580668   
     35. B(H  35,C  34)                  1.0786         0.375497   
     36. B(C  36,C  34)                  1.3911         0.622197   
     37. B(H  37,C  36)                  1.0804         0.372977   
     38. B(C  38,C  36)                  1.3861         0.633792   
     39. B(H  39,C  38)                  1.0804         0.373090   
     40. B(C  40,C  38)                  1.3885         0.628135   
     41. B(C  40,C  32)                  1.4069         0.587107   
     42. B(H  41,C  40)                  1.0809         0.372354   
     43. B(C  42,C  33)                  1.5668         0.326333   
     44. B(C  43,C  42)                  1.5541         0.341899   
     45. B(H  44,C  43)                  1.0891         0.361348   
     46. B(H  45,C  43)                  1.0910         0.358730   
     47. B(H  46,C  43)                  1.0904         0.359554   
     48. B(C  47,C  42)                  1.5450         0.353495   
     49. B(H  48,C  47)                  1.0864         0.364845   
     50. B(H  48,H  27)                  3.7358         0.000004   
     51. B(H  49,C  47)                  1.0906         0.359316   
     52. B(H  50,C  47)                  1.0863         0.364981   
     53. B(C  51,C  42)                  1.5474         0.350499   
     54. B(H  52,C  51)                  1.0895         0.360707   
     55. B(H  53,C  51)                  1.0907         0.359212   
     56. B(H  54,C  51)                  1.0897         0.360467   
     57. B(C  55,N   4)                  1.3830         0.574218   
     58. B(C  55,O   1)                  1.2349         0.989461   
     59. B(C  56,C  55)                  1.5194         0.388415   
     60. B(C  57,C  56)                  1.4035         0.594589   
     61. B(H  58,C  57)                  1.0789         0.375051   
     62. B(C  59,C  57)                  1.3926         0.618869   
     63. B(H  60,C  59)                  1.0803         0.373164   
     64. B(C  61,C  59)                  1.3924         0.619380   
     65. B(H  62,H  52)                  3.7894         0.000003   
     66. B(H  62,C  61)                  1.0803         0.373125   
     67. B(C  63,C  61)                  1.3922         0.619704   
     68. B(H  64,C  63)                  1.0804         0.373052   
     69. B(C  65,C  63)                  1.3923         0.619518   
     70. B(C  65,C  56)                  1.4019         0.598080   
     71. B(H  66,C  65)                  1.0827         0.369880   
     72. A(H   3,N   2,C  19)          115.6001         0.338106   
     73. A(C   5,N   2,C  19)          128.5212         0.405729   
     74. A(H   3,N   2,C   5)          115.8502         0.362723   
     75. A(C  32,N   4,C  55)          118.9922         0.407009   
     76. A(C   6,N   4,C  55)          118.0106         0.382342   
     77. A(C   6,N   4,C  32)          120.2059         0.373557   
     78. A(O   0,C   5,N   2)          122.7713         0.472556   
     79. A(N   2,C   5,C   6)          116.0585         0.389018   
     80. A(O   0,C   5,C   6)          121.1277         0.419643   
     81. A(C   5,C   6,H   7)          102.3421         0.317292   
     82. A(H   7,C   6,C   8)          105.0207         0.324883   
     83. A(N   4,C   6,C   8)          114.9695         0.358214   
     84. A(C   5,C   6,C   8)          111.7847         0.356230   
     85. A(N   4,C   6,C   5)          117.4035         0.349550   
     86. A(N   4,C   6,H   7)          103.1713         0.318987   
     87. A(C   6,C   8,C  17)          119.4195         0.395722   
     88. A(C   9,C   8,C  17)          119.4219         0.429495   
     89. A(C   6,C   8,C   9)          121.1291         0.395518   
     90. A(C   8,C   9,H  10)          120.1347         0.353478   
     91. A(H  10,C   9,C  11)          119.5251         0.355384   
     92. A(C   8,C   9,C  11)          120.3391         0.431721   
     93. A(C   9,C  11,H  12)          120.0226         0.355054   
     94. A(H  12,C  11,C  13)          120.3147         0.354875   
     95. A(C   9,C  11,C  13)          119.6626         0.433959   
     96. A(C  11,C  13,H  14)          119.6683         0.354818   
     97. A(H  14,C  13,C  15)          119.7468         0.354758   
     98. A(C  11,C  13,C  15)          120.5849         0.433647   
     99. A(H  16,C  15,C  17)          120.1650         0.354894   
    100. A(C  13,C  15,C  17)          119.6887         0.433703   
    101. A(C  13,C  15,H  16)          120.1460         0.354790   
    102. A(C   8,C  17,H  18)          120.3685         0.353260   
    103. A(C   8,C  17,C  15)          120.2969         0.431774   
    104. A(C  15,C  17,H  18)          119.3329         0.354852   
    105. A(N   2,C  19,C  20)          106.9733         0.368495   
    106. A(C  24,C  19,C  28)          110.2933         0.357985   
    107. A(C  20,C  19,C  28)          108.5827         0.358978   
    108. A(N   2,C  19,C  28)          111.1796         0.367430   
    109. A(C  20,C  19,C  24)          108.5584         0.359013   
    110. A(N   2,C  19,C  24)          111.1281         0.367466   
    111. A(H  22,C  20,H  23)          107.2094         0.290626   
    112. A(H  21,C  20,H  23)          107.5153         0.290552   
    113. A(C  19,C  20,H  23)          111.5792         0.322721   
    114. A(H  21,C  20,H  22)          107.2415         0.290615   
    115. A(C  19,C  20,H  22)          111.4568         0.322794   
    116. A(C  19,C  20,H  21)          111.5932         0.322709   
    117. A(H  25,C  24,H  27)          106.9781         0.290770   
    118. A(C  19,C  24,H  27)          111.5981         0.321925   
    119. A(H  25,C  24,H  26)          107.7339         0.290818   
    120. A(H  26,C  24,H  27)          107.2160         0.290722   
    121. A(C  19,C  24,H  25)          111.6002         0.322036   
    122. A(C  19,C  24,H  26)          111.4665         0.321981   
    123. A(H  30,C  28,H  31)          107.0171         0.290767   
    124. A(H  29,C  28,H  31)          107.0550         0.290689   
    125. A(C  19,C  28,H  31)          111.6171         0.321866   
    126. A(H  29,C  28,H  30)          107.7193         0.290833   
    127. A(C  19,C  28,H  30)          111.6760         0.322032   
    128. A(C  19,C  28,H  29)          111.4985         0.321942   
    129. A(N   4,C  32,C  33)          125.8829         0.405416   
    130. A(C  33,C  32,C  40)          119.7325         0.419547   
    131. A(N   4,C  32,C  40)          114.3824         0.411263   
    132. A(C  32,C  33,C  34)          116.7291         0.418723   
    133. A(C  34,C  33,C  42)          115.6276         0.383017   
    134. A(C  32,C  33,C  42)          127.6433         0.378404   
    135. A(H  35,C  34,C  36)          117.0182         0.355635   
    136. A(C  33,C  34,C  36)          122.6605         0.429257   
    137. A(C  33,C  34,H  35)          120.3211         0.351499   
    138. A(H  37,C  36,C  38)          120.1096         0.356344   
    139. A(C  34,C  36,C  38)          119.8348         0.436066   
    140. A(C  34,C  36,H  37)          120.0547         0.355229   
    141. A(H  39,C  38,C  40)          120.1832         0.355820   
    142. A(C  36,C  38,C  40)          119.4933         0.436813   
    143. A(C  36,C  38,H  39)          120.3215         0.356362   
    144. A(C  38,C  40,H  41)          118.5225         0.355701   
    145. A(C  32,C  40,H  41)          119.9890         0.351655   
    146. A(C  32,C  40,C  38)          121.4843         0.430842   
    147. A(C  43,C  42,C  51)          108.6221         0.354052   
    148. A(C  33,C  42,C  51)          109.4792         0.351271   
    149. A(C  47,C  42,C  51)          106.9799         0.356060   
    150. A(C  43,C  42,C  47)          104.8432         0.354563   
    151. A(C  33,C  42,C  47)          116.7329         0.351777   
    152. A(C  33,C  42,C  43)          109.8551         0.349800   
    153. A(H  45,C  43,H  46)          107.1518         0.290596   
    154. A(H  44,C  43,H  46)          107.2350         0.290928   
    155. A(C  42,C  43,H  46)          111.3079         0.319568   
    156. A(H  44,C  43,H  45)          105.7664         0.290823   
    157. A(C  42,C  43,H  45)          111.8757         0.319448   
    158. A(C  42,C  43,H  44)          113.1239         0.319827   
    159. A(H  49,C  47,H  50)          104.8786         0.291356   
    160. A(H  48,C  47,H  50)          108.7307         0.292056   
    161. A(C  42,C  47,H  50)          113.0573         0.322104   
    162. A(H  48,C  47,H  49)          106.0565         0.291339   
    163. A(C  42,C  47,H  49)          111.6919         0.321280   
    164. A(C  42,C  47,H  48)          111.9530         0.322084   
    165. A(H  53,C  51,H  54)          106.8686         0.290773   
    166. A(H  52,C  51,H  54)          106.9801         0.290963   
    167. A(C  42,C  51,H  54)          112.4460         0.321001   
    168. A(H  52,C  51,H  53)          107.1238         0.290804   
    169. A(C  42,C  51,H  53)          111.8366         0.320818   
    170. A(C  42,C  51,H  52)          111.2680         0.321036   
    171. A(N   4,C  55,C  56)          121.8082         0.391556   
    172. A(O   1,C  55,C  56)          115.8733         0.431211   
    173. A(O   1,C  55,N   4)          122.2987         0.459794   
    174. A(C  57,C  56,C  65)          118.9833         0.428040   
    175. A(C  55,C  56,C  65)          118.3933         0.396890   
    176. A(C  55,C  56,C  57)          122.5202         0.396483   
    177. A(H  58,C  57,C  59)          118.3113         0.355240   
    178. A(C  56,C  57,C  59)          120.4062         0.430672   
    179. A(C  56,C  57,H  58)          121.2784         0.352839   
    180. A(H  60,C  59,C  61)          120.2017         0.354986   
    181. A(C  57,C  59,C  61)          119.7893         0.433845   
    182. A(C  57,C  59,H  60)          120.0063         0.354936   
    183. A(H  62,C  61,C  63)          119.7066         0.355011   
    184. A(C  59,C  61,C  63)          120.5198         0.433951   
    185. A(C  59,C  61,H  62)          119.7688         0.354980   
    186. A(H  64,C  63,C  65)          119.9985         0.354981   
    187. A(C  61,C  63,C  65)          119.6541         0.433968   
    188. A(C  61,C  63,H  64)          120.3465         0.354999   
    189. A(C  63,C  65,H  66)          119.3868         0.354468   
    190. A(C  56,C  65,H  66)          120.0142         0.352360   
    191. A(C  56,C  65,C  63)          120.5988         0.431206   
    192. D(O   0,C   5,N   2,C  19)     -1.4757         0.035097   
    193. D(C   6,C   5,N   2,C  19)   -179.1255         0.035097   
    194. D(O   0,C   5,N   2,H   3)    176.4763         0.035097   
    195. D(C   6,C   5,N   2,H   3)     -1.1735         0.035097   
    196. D(H   7,C   6,N   4,C  32)    111.3910         0.010654   
    197. D(H   7,C   6,C   5,N   2)    -71.4597         0.008235   
    198. D(C   8,C   6,C   5,O   0)   -137.2411         0.008235   
    199. D(N   4,C   6,C   5,O   0)     -1.2479         0.008235   
    200. D(H   7,C   6,N   4,C  55)    -49.5054         0.010654   
    201. D(C   8,C   6,N   4,C  55)   -163.2455         0.010654   
    202. D(C   8,C   6,C   5,N   2)     40.4504         0.008235   
    203. D(H   7,C   6,C   5,O   0)    110.8488         0.008235   
    204. D(C   5,C   6,N   4,C  55)     62.1234         0.010654   
    205. D(C   8,C   6,N   4,C  32)     -2.3491         0.010654   
    206. D(N   4,C   6,C   5,N   2)    176.4436         0.008235   
    207. D(C   5,C   6,N   4,C  32)   -136.9802         0.010654   
    208. D(C  17,C   8,C   6,H   7)     -0.6188         0.010717   
    209. D(C   9,C   8,C   6,H   7)    177.3943         0.010717   
    210. D(C   9,C   8,C   6,N   4)    -69.9493         0.010717   
    211. D(C  17,C   8,C   6,C   5)   -110.8356         0.010717   
    212. D(C  17,C   8,C   6,N   4)    112.0375         0.010717   
    213. D(C   9,C   8,C   6,C   5)     67.1775         0.010717   
    214. D(C  11,C   9,C   8,C   6)   -178.9168         0.024915   
    215. D(H  10,C   9,C   8,C  17)    179.4723         0.024915   
    216. D(H  10,C   9,C   8,C   6)      1.4592         0.024915   
    217. D(C  11,C   9,C   8,C  17)     -0.9037         0.024915   
    218. D(C  13,C  11,C   9,H  10)   -179.9307         0.026645   
    219. D(C  13,C  11,C   9,C   8)      0.4430         0.026645   
    220. D(H  12,C  11,C   9,C   8)   -179.4265         0.026645   
    221. D(H  12,C  11,C   9,H  10)      0.1998         0.026645   
    222. D(H  14,C  13,C  11,C   9)   -179.8356         0.026477   
    223. D(C  15,C  13,C  11,C   9)      0.0975         0.026477   
    224. D(H  14,C  13,C  11,H  12)      0.0335         0.026477   
    225. D(C  15,C  13,C  11,H  12)    179.9666         0.026477   
    226. D(C  17,C  15,C  13,H  14)    179.7642         0.026420   
    227. D(C  17,C  15,C  13,C  11)     -0.1688         0.026420   
    228. D(H  16,C  15,C  13,H  14)     -0.0400         0.026420   
    229. D(H  16,C  15,C  13,C  11)   -179.9730         0.026420   
    230. D(H  18,C  17,C  15,H  16)     -0.0373         0.026517   
    231. D(H  18,C  17,C  15,C  13)   -179.8415         0.026517   
    232. D(C   8,C  17,C  15,H  16)    179.5040         0.026517   
    233. D(C   8,C  17,C  15,C  13)     -0.3002         0.026517   
    234. D(H  18,C  17,C   8,C   9)   -179.6320         0.025070   
    235. D(H  18,C  17,C   8,C   6)     -1.5846         0.025070   
    236. D(C  15,C  17,C   8,C   9)      0.8316         0.025070   
    237. D(C  15,C  17,C   8,C   6)    178.8790         0.025070   
    238. D(C  28,C  19,N   2,C   5)    -61.1771         0.015921   
    239. D(C  28,C  19,N   2,H   3)    120.8666         0.015921   
    240. D(C  24,C  19,N   2,C   5)     62.0860         0.015921   
    241. D(C  24,C  19,N   2,H   3)   -115.8703         0.015921   
    242. D(C  20,C  19,N   2,C   5)   -179.5745         0.015921   
    243. D(C  20,C  19,N   2,H   3)      2.4692         0.015921   
    244. D(H  23,C  20,C  19,C  28)    -59.7799         0.010592   
    245. D(H  23,C  20,C  19,C  24)   -179.7036         0.010592   
    246. D(H  23,C  20,C  19,N   2)     60.2956         0.010592   
    247. D(H  22,C  20,C  19,C  28)     60.0422         0.010592   
    248. D(H  22,C  20,C  19,C  24)    -59.8815         0.010592   
    249. D(H  22,C  20,C  19,N   2)   -179.8824         0.010592   
    250. D(H  21,C  20,C  19,C  28)    179.9146         0.010592   
    251. D(H  21,C  20,C  19,C  24)     59.9909         0.010592   
    252. D(H  21,C  20,C  19,N   2)    -60.0100         0.010592   
    253. D(H  25,C  24,C  19,C  20)     58.4231         0.010276   
    254. D(H  25,C  24,C  19,N   2)    175.8017         0.010276   
    255. D(H  27,C  24,C  19,C  28)     59.2097         0.010276   
    256. D(H  27,C  24,C  19,C  20)    178.0614         0.010276   
    257. D(H  27,C  24,C  19,N   2)    -64.5601         0.010276   
    258. D(H  26,C  24,C  19,C  28)    179.0596         0.010276   
    259. D(H  26,C  24,C  19,C  20)    -62.0887         0.010276   
    260. D(H  26,C  24,C  19,N   2)     55.2898         0.010276   
    261. D(H  25,C  24,C  19,C  28)    -60.4286         0.010276   
    262. D(H  31,C  28,C  19,C  20)   -178.4014         0.010265   
    263. D(H  31,C  28,C  19,N   2)     64.1754         0.010265   
    264. D(H  30,C  28,C  19,C  24)     60.1881         0.010265   
    265. D(H  30,C  28,C  19,C  20)    -58.6488         0.010265   
    266. D(H  30,C  28,C  19,N   2)   -176.0720         0.010265   
    267. D(H  29,C  28,C  19,C  24)   -179.2443         0.010265   
    268. D(H  29,C  28,C  19,C  20)     61.9188         0.010265   
    269. D(H  31,C  28,C  19,C  24)    -59.5645         0.010265   
    270. D(H  29,C  28,C  19,N   2)    -55.5044         0.010265   
    271. D(C  40,C  32,N   4,C  55)     90.8352         0.019931   
    272. D(C  40,C  32,N   4,C   6)    -69.8756         0.019931   
    273. D(C  33,C  32,N   4,C  55)    -88.6173         0.019931   
    274. D(C  33,C  32,N   4,C   6)    110.6719         0.019931   
    275. D(C  42,C  33,C  32,C  40)    177.0329         0.020037   
    276. D(C  42,C  33,C  32,N   4)     -3.5414         0.020037   
    277. D(C  34,C  33,C  32,C  40)     -3.0117         0.020037   
    278. D(C  34,C  33,C  32,N   4)    176.4140         0.020037   
    279. D(C  36,C  34,C  33,C  42)   -177.7833         0.023168   
    280. D(C  36,C  34,C  33,C  32)      2.2558         0.023168   
    281. D(H  35,C  34,C  33,C  42)      2.0739         0.023168   
    282. D(H  35,C  34,C  33,C  32)   -177.8870         0.023168   
    283. D(C  38,C  36,C  34,H  35)    179.9122         0.026800   
    284. D(C  38,C  36,C  34,C  33)     -0.2261         0.026800   
    285. D(H  37,C  36,C  34,H  35)     -0.4326         0.026800   
    286. D(H  37,C  36,C  34,C  33)    179.4290         0.026800   
    287. D(C  40,C  38,C  36,H  37)    179.2656         0.027873   
    288. D(C  40,C  38,C  36,C  34)     -1.0794         0.027873   
    289. D(H  39,C  38,C  36,H  37)     -0.2110         0.027873   
    290. D(H  39,C  38,C  36,C  34)    179.4439         0.027873   
    291. D(H  41,C  40,C  38,C  36)   -179.0107         0.027346   
    292. D(C  32,C  40,C  38,H  39)    179.7279         0.027346   
    293. D(C  32,C  40,C  38,C  36)      0.2505         0.027346   
    294. D(H  41,C  40,C  32,C  33)   -178.8903         0.023709   
    295. D(H  41,C  40,C  32,N   4)      1.6205         0.023709   
    296. D(C  38,C  40,C  32,C  33)      1.8591         0.023709   
    297. D(H  41,C  40,C  38,H  39)      0.4667         0.027346   
    298. D(C  38,C  40,C  32,N   4)   -177.6300         0.023709   
    299. D(C  51,C  42,C  33,C  34)    -65.3900         0.008165   
    300. D(C  51,C  42,C  33,C  32)    114.5659         0.008165   
    301. D(C  47,C  42,C  33,C  34)    172.9424         0.008165   
    302. D(C  47,C  42,C  33,C  32)     -7.1017         0.008165   
    303. D(C  43,C  42,C  33,C  34)     53.8093         0.008165   
    304. D(C  43,C  42,C  33,C  32)   -126.2349         0.008165   
    305. D(H  46,C  43,C  42,C  51)    176.7421         0.009455   
    306. D(H  46,C  43,C  42,C  47)    -69.1717         0.009455   
    307. D(H  46,C  43,C  42,C  33)     57.0189         0.009455   
    308. D(H  45,C  43,C  42,C  51)    -63.4095         0.009455   
    309. D(H  45,C  43,C  42,C  47)     50.6768         0.009455   
    310. D(H  45,C  43,C  42,C  33)    176.8673         0.009455   
    311. D(H  44,C  43,C  42,C  51)     55.9200         0.009455   
    312. D(H  44,C  43,C  42,C  47)    170.0063         0.009455   
    313. D(H  44,C  43,C  42,C  33)    -63.8032         0.009455   
    314. D(H  49,C  47,C  42,C  43)    -53.6592         0.010052   
    315. D(H  49,C  47,C  42,C  33)   -175.4555         0.010052   
    316. D(H  48,C  47,C  42,C  51)   -179.6560         0.010052   
    317. D(H  48,C  47,C  42,C  43)     65.1092         0.010052   
    318. D(H  48,C  47,C  42,C  33)    -56.6871         0.010052   
    319. D(H  50,C  47,C  42,C  51)    -56.4361         0.010052   
    320. D(H  50,C  47,C  42,C  43)   -171.6709         0.010052   
    321. D(H  50,C  47,C  42,C  33)     66.5328         0.010052   
    322. D(H  49,C  47,C  42,C  51)     61.5756         0.010052   
    323. D(H  54,C  51,C  42,C  47)   -172.9928         0.009896   
    324. D(H  54,C  51,C  42,C  43)    -60.3154         0.009896   
    325. D(H  54,C  51,C  42,C  33)     59.6420         0.009896   
    326. D(H  53,C  51,C  42,C  47)    -52.7430         0.009896   
    327. D(H  53,C  51,C  42,C  43)     59.9343         0.009896   
    328. D(H  53,C  51,C  42,C  33)    179.8918         0.009896   
    329. D(H  52,C  51,C  42,C  47)     67.0159         0.009896   
    330. D(H  52,C  51,C  42,C  43)    179.6932         0.009896   
    331. D(H  52,C  51,C  42,C  33)    -60.3494         0.009896   
    332. D(C  56,C  55,N   4,C  32)     22.9718         0.026412   
    333. D(C  56,C  55,N   4,C   6)   -175.8946         0.026412   
    334. D(O   1,C  55,N   4,C  32)   -158.7119         0.026412   
    335. D(O   1,C  55,N   4,C   6)      2.4217         0.026412   
    336. D(C  65,C  56,C  55,N   4)    123.3193         0.010411   
    337. D(C  65,C  56,C  55,O   1)    -55.0990         0.010411   
    338. D(C  57,C  56,C  55,N   4)    -60.4149         0.010411   
    339. D(C  57,C  56,C  55,O   1)    121.1668         0.010411   
    340. D(C  59,C  57,C  56,C  65)     -2.5212         0.024349   
    341. D(C  59,C  57,C  56,C  55)   -178.7659         0.024349   
    342. D(H  58,C  57,C  56,C  65)    176.7262         0.024349   
    343. D(H  58,C  57,C  56,C  55)      0.4815         0.024349   
    344. D(C  61,C  59,C  57,H  58)   -178.1619         0.026497   
    345. D(C  61,C  59,C  57,C  56)      1.1075         0.026497   
    346. D(H  60,C  59,C  57,H  58)      1.2462         0.026497   
    347. D(H  60,C  59,C  57,C  56)   -179.4844         0.026497   
    348. D(C  63,C  61,C  59,H  60)   -178.9026         0.026543   
    349. D(C  63,C  61,C  59,C  57)      0.5044         0.026543   
    350. D(H  62,C  61,C  59,H  60)      0.2965         0.026543   
    351. D(H  62,C  61,C  59,C  57)    179.7035         0.026543   
    352. D(C  65,C  63,C  61,H  62)   -179.8606         0.026572   
    353. D(C  65,C  63,C  61,C  59)     -0.6610         0.026572   
    354. D(H  64,C  63,C  61,H  62)     -0.1926         0.026572   
    355. D(H  64,C  63,C  61,C  59)    179.0070         0.026572   
    356. D(H  66,C  65,C  63,H  64)     -0.3559         0.026556   
    357. D(H  66,C  65,C  63,C  61)    179.3133         0.026556   
    358. D(C  56,C  65,C  63,H  64)    179.5353         0.026556   
    359. D(C  56,C  65,C  63,C  61)     -0.7955         0.026556   
    360. D(H  66,C  65,C  56,C  57)   -177.7423         0.024651   
    361. D(H  66,C  65,C  56,C  55)     -1.3415         0.024651   
    362. D(C  63,C  65,C  56,C  57)      2.3673         0.024651   
    363. D(C  63,C  65,C  56,C  55)    178.7680         0.024651   
    -----------------------------------------------------------------

Number of atoms                         .... 67
Number of degrees of freedom            .... 363

         *************************************************************
         *                GEOMETRY OPTIMIZATION CYCLE   1            *
         *************************************************************
---------------------------------
CARTESIAN COORDINATES (ANGSTROEM)
---------------------------------
  O      5.384800    9.501200    3.342500
  O      6.344700    9.605500    6.137700
  N      3.311900    8.594900    3.398900
  H      2.779200    7.829200    3.778700
  N      6.548600    7.541100    5.158300
  C      4.602900    8.657400    3.778200
  C      5.081100    7.549400    4.775400
  H      4.584000    7.839500    5.702200
  C      4.498900    6.182800    4.425300
  C      4.870800    5.516700    3.250800
  H      5.597800    5.956400    2.585700
  C      4.312600    4.281000    2.936500
  H      4.610100    3.767300    2.033700
  C      3.372900    3.711500    3.792200
  H      2.941400    2.750800    3.549600
  C      2.985800    4.368500    4.957900
  H      2.256400    3.919900    5.617000
  C      3.546200    5.604000    5.271800
  H      3.243600    6.107500    6.179000
  C      2.591600    9.468500    2.476600
  C      1.143600    8.956100    2.411500
  H      1.097800    7.926400    2.054200
  H      0.536800    9.559900    1.736000
  H      0.663200    8.985600    3.390400
  C      3.199100    9.403900    1.061000
  H      2.623100    9.995800    0.349800
  H      3.235000    8.379900    0.688600
  H      4.219000    9.789500    1.043900
  C      2.575400   10.923900    2.985700
  H      2.161200   10.990600    3.992000
  H      1.981800   11.569900    2.339200
  H      3.579800   11.347200    3.024500
  C      7.263500    6.316300    5.220700
  C      8.295800    5.902400    4.323500
  C      8.932200    4.677500    4.610800
  H      9.742300    4.326300    3.991300
  C      8.559300    3.870600    5.680900
  H      9.070200    2.935000    5.856900
  C      7.526300    4.266600    6.516000
  H      7.224300    3.641800    7.344000
  C      6.888700    5.478700    6.287200
  H      6.096100    5.779600    6.957700
  C      8.812100    6.651500    3.047900
  C      8.756600    5.701500    1.819200
  H      9.417400    4.841000    1.913700
  H      9.057800    6.207100    0.900500
  H      7.748200    5.318500    1.659700
  C      8.024400    7.907500    2.613000
  H      6.973900    7.689200    2.442300
  H      8.403600    8.316700    1.675900
  H      8.099700    8.724600    3.324900
  C     10.279400    7.091500    3.266400
  H     10.367200    7.765800    4.117700
  H     10.679000    7.616800    2.398100
  H     10.942400    6.248300    3.458600
  C      7.054000    8.646600    5.817900
  C      8.529200    8.769800    6.160200
  C      9.191100    7.849700    6.987900
  H      8.672600    7.004100    7.412400
  C     10.539100    8.019300    7.293600
  H     11.044300    7.302600    7.924600
  C     11.228500    9.120900    6.793700
  H     12.273000    9.254700    7.035000
  C     10.578200   10.060700    5.998600
  H     11.111800   10.922800    5.625400
  C      9.231300    9.888700    5.690700
  H      8.727000   10.628000    5.081300

----------------------------
CARTESIAN COORDINATES (A.U.)
----------------------------
  NO LB      ZA    FRAG     MASS         X           Y           Z
   0 O     8.0000    0    15.999   10.175797   17.954666    6.316410
   1 O     8.0000    0    15.999   11.989745   18.151764   11.598572
   2 N     7.0000    0    14.007    6.258584   16.242007    6.422990
   3 H     1.0000    0     1.008    5.251927   14.795044    7.140708
   4 N     7.0000    0    14.007   12.375061   14.250614    9.747774
   5 C     6.0000    0    12.011    8.698220   16.360115    7.139763
   6 C     6.0000    0    12.011    9.601887   14.266298    9.024198
   7 H     1.0000    0     1.008    8.662505   14.814508   10.775596
   8 C     6.0000    0    12.011    8.501689   11.683799    8.362605
   9 C     6.0000    0    12.011    9.204478   10.425052    6.143122
  10 H     1.0000    0     1.008   10.578309   11.255965    4.886265
  11 C     6.0000    0    12.011    8.149633    8.089918    5.549181
  12 H     1.0000    0     1.008    8.711826    7.119165    3.843136
  13 C     6.0000    0    12.011    6.373857    7.013719    7.166219
  14 H     1.0000    0     1.008    5.558440    5.198259    6.707772
  15 C     6.0000    0    12.011    5.642344    8.255269    9.369073
  16 H     1.0000    0     1.008    4.263978    7.407537   10.614592
  17 C     6.0000    0    12.011    6.701347   10.590025    9.962258
  18 H     1.0000    0     1.008    6.129516   11.541502   11.676618
  19 C     6.0000    0    12.011    4.897414   17.892872    4.680096
  20 C     6.0000    0    12.011    2.161091   16.924576    4.557075
  21 H     1.0000    0     1.008    2.074541   14.978725    3.881875
  22 H     1.0000    0     1.008    1.014405   18.065593    3.280565
  23 H     1.0000    0     1.008    1.253266   16.980323    6.406927
  24 C     6.0000    0    12.011    6.045423   17.770796    2.004999
  25 H     1.0000    0     1.008    4.956941   18.889324    0.661026
  26 H     1.0000    0     1.008    6.113264   15.835716    1.301265
  27 H     1.0000    0     1.008    7.972755   18.499474    1.972685
  28 C     6.0000    0    12.011    4.866801   20.643179    5.642155
  29 H     1.0000    0     1.008    4.084076   20.769224    7.543787
  30 H     1.0000    0     1.008    3.745059   21.863942    4.420447
  31 H     1.0000    0     1.008    6.764842   21.443100    5.715477
  32 C     6.0000    0    12.011   13.726026   11.936077    9.865693
  33 C     6.0000    0    12.011   15.676790   11.153920    8.170231
  34 C     6.0000    0    12.011   16.879412    8.839194    8.713149
  35 H     1.0000    0     1.008   18.410279    8.175522    7.542464
  36 C     6.0000    0    12.011   16.174733    7.314374   10.735345
  37 H     1.0000    0     1.008   17.140194    5.546346   11.067937
  38 C     6.0000    0    12.011   14.222646    8.062706   12.313455
  39 H     1.0000    0     1.008   13.651949    6.882005   13.878149
  40 C     6.0000    0    12.011   13.017756   10.353243   11.881086
  41 H     1.0000    0     1.008   11.519959   10.921861   13.148148
  42 C     6.0000    0    12.011   16.652456   12.569513    5.759696
  43 C     6.0000    0    12.011   16.547576   10.774274    3.437790
  44 H     1.0000    0     1.008   17.796307    9.148164    3.616369
  45 H     1.0000    0     1.008   17.116761   11.729719    1.701698
  46 H     1.0000    0     1.008   14.641976   10.050508    3.136378
  47 C     6.0000    0    12.011   15.163918   14.943009    4.937854
  48 H     1.0000    0     1.008   13.178761   14.530482    4.615278
  49 H     1.0000    0     1.008   15.880503   15.716285    3.166992
  50 H     1.0000    0     1.008   15.306215   16.487105    6.283150
  51 C     6.0000    0    12.011   19.425251   13.400993    6.172601
  52 H     1.0000    0     1.008   19.591169   14.675235    7.781325
  53 H     1.0000    0     1.008   20.180385   14.393666    4.531752
  54 H     1.0000    0     1.008   20.678139   11.807576    6.535807
  55 C     6.0000    0    12.011   13.330128   16.339706   10.994238
  56 C     6.0000    0    12.011   16.117852   16.572520   11.641091
  57 C     6.0000    0    12.011   17.368662   14.833783   13.205217
  58 H     1.0000    0     1.008   16.388839   13.235831   14.007406
  59 C     6.0000    0    12.011   19.916013   15.154281   13.782907
  60 H     1.0000    0     1.008   20.870702   13.799914   14.975324
  61 C     6.0000    0    12.011   21.218790   17.236003   12.838232
  62 H     1.0000    0     1.008   23.192609   17.488848   13.294223
  63 C     6.0000    0    12.011   19.989901   19.011968   11.335711
  64 H     1.0000    0     1.008   20.998259   20.641101   10.630465
  65 C     6.0000    0    12.011   17.444629   18.686935   10.753865
  66 H     1.0000    0     1.008   16.491640   20.084009    9.602265

--------------------------------
INTERNAL COORDINATES (ANGSTROEM)
--------------------------------
 O      0   0   0     0.000000000000     0.00000000     0.00000000
 O      1   0   0     2.957267241897     0.00000000     0.00000000
 N      1   2   0     2.263067621615   106.73124567     0.00000000
 H      3   1   2     1.007131480989   142.97298665   312.25319161
 N      2   1   3     2.294024178164    66.01947303    80.04069601
 C      1   2   3     1.230122164665    84.01487302   340.13390500
 C      5   2   1     1.516653404704    90.96596220   306.67583717
 H      7   5   2     1.090974179346   103.17134254   311.59632488
 C      7   5   2     1.526146261012   114.96946882   197.85629574
 C      9   7   5     1.400517429381   121.12908986   290.05066242
 H     10   9   7     1.078991705251   120.13466260     1.45921792
 C     10   9   7     1.391878665689   120.33913809   181.08320223
 H     12  10   9     1.080482197910   120.02263951   180.57348966
 C     12  10   9     1.392691218469   119.66256847     0.44298762
 H     14  12  10     1.080736554392   119.66825584   180.16440830
 C     14  12  10     1.392965146728   120.58492480     0.09752876
 H     16  14  12     1.080592027548   120.14602739   180.02695727
 C     16  14  12     1.392494746848   119.68865531   359.83116213
 H     18  16  14     1.080782517438   119.33294524   180.15853929
 C      3   1   2     1.460358291653   101.33126068   136.34581478
 C     20   3   1     1.537366504774   106.97326334   179.73765619
 H     21  20   3     1.090890929470   111.59322187   299.99001208
 H     21  20   3     1.090449875052   111.45680552   180.11759635
 H     21  20   3     1.090825201396   111.57916000    60.29555111
 C     20   3   1     1.541801793357   111.12805194    61.39819518
 H     25  20   3     1.089920662250   111.60022575   175.80165023
 H     25  20   3     1.090204829378   111.46646711    55.28982810
 H     25  20   3     1.090493365409   111.59814449   295.43994243
 C     20   3   1     1.541957979324   111.17961869   298.13509402
 H     29  20   3     1.090252365281   111.49849030   304.49562865
 H     29  20   3     1.089788607942   111.67600484   183.92799328
 H     29  20   3     1.090645538202   111.61710096    64.17538962
 C      5   2   1     1.419545987279   143.36393626   156.68974290
 C     33   5   2     1.428959180663   125.88291778   255.31159949
 C     34  33   5     1.409938388725   116.72907733   176.41404153
 H     35  34  33     1.078602660853   120.32108212   182.11303314
 C     35  34  33     1.391134799363   122.66053501     2.25581035
 H     37  35  34     1.080436101766   120.05470663   179.42902614
 C     37  35  34     1.386108585213   119.83482521   359.77389518
 H     39  37  35     1.080353201504   120.32147377   179.44391676
 C     39  37  35     1.388549462569   119.49328200   358.92058165
 H     41  39  37     1.080891215618   118.52252749   180.98932871
 C     34  33   5     1.566803069948   127.64328697   356.45859963
 C     43  34  33     1.554118380304   109.85513099   233.76513123
 H     44  43  34     1.089057913979   113.12385428   296.19682178
 H     44  43  34     1.091037345832   111.87565822   176.86734222
 H     44  43  34     1.090412678760   111.30788499    57.01887578
 C     43  34  33     1.545038931548   116.73285106   352.89829919
 H     48  43  34     1.086436206135   111.95295981   303.31291620
 H     48  43  34     1.090593274324   111.69185787   184.54450733
 H     48  43  34     1.086335173876   113.05725511    66.53280755
 C     43  34  33     1.547356306737   109.47919665   114.56588494
 H     52  43  34     1.089541655927   111.26795557   299.65062201
 H     52  43  34     1.090671875497   111.83655589   179.89175364
 H     52  43  34     1.089722937264   112.44597301    59.64199192
 C      2   1   3     1.234855351853    85.08211284   104.95877023
 C     56   2   1     1.519395462018   115.87329117   129.34673202
 C     57  56   2     1.403489547521   122.52015809   121.16678402
 H     58  57  56     1.078926253272   121.27839963     0.48147366
 C     58  57  56     1.392594933927   120.40615085   181.23409724
 H     60  58  57     1.080299463112   120.00634166   180.51555009
 C     60  58  57     1.392370256074   119.78933419     1.10747099
 H     62  60  58     1.080327903925   119.76884448   179.70345701
 C     62  60  58     1.392227761539   120.51976067     0.50435519
 H     64  62  60     1.080381233639   120.34652487   179.00703225
 C     64  62  60     1.392309599191   119.65412982   359.33900792
 H     66  64  62     1.082705564777   119.38682100   179.31332676

---------------------------
INTERNAL COORDINATES (A.U.)
---------------------------
 O      0   0   0     0.000000000000     0.00000000     0.00000000
 O      1   0   0     5.588425192003     0.00000000     0.00000000
 N      1   2   0     4.276578027396   106.73124567     0.00000000
 H      3   1   2     1.903202679921   142.97298665   312.25319161
 N      2   1   3     4.335077441323    66.01947303    80.04069601
 C      1   2   3     2.324594002483    84.01487302   340.13390500
 C      5   2   1     2.866059574970    90.96596220   306.67583717
 H      7   5   2     2.061642418144   103.17134254   311.59632488
 C      7   5   2     2.883998473620   114.96946882   197.85629574
 C      9   7   5     2.646594387314   121.12908986   290.05066242
 H     10   9   7     2.038998823697   120.13466260     1.45921792
 C     10   9   7     2.630269489800   120.33913809   181.08320223
 H     12  10   9     2.041815446627   120.02263951   180.57348966
 C     12  10   9     2.631804992023   119.66256847     0.44298762
 H     14  12  10     2.042296110719   119.66825584   180.16440830
 C     14  12  10     2.632322641414   120.58492480     0.09752876
 H     16  14  12     2.042022994564   120.14602739   180.02695727
 C     16  14  12     2.631433714467   119.68865531   359.83116213
 H     18  16  14     2.042382968288   119.33294524   180.15853929
 C      3   1   2     2.759677228625   101.33126068   136.34581478
 C     20   3   1     2.905201661486   106.97326334   179.73765619
 H     21  20   3     2.061485098677   111.59322187   299.99001208
 H     21  20   3     2.060651626616   111.45680552   180.11759635
 H     21  20   3     2.061360890617   111.57916000    60.29555111
 C     20   3   1     2.913583142234   111.12805194    61.39819518
 H     25  20   3     2.059651559355   111.60022575   175.80165023
 H     25  20   3     2.060188557404   111.46646711    55.28982810
 H     25  20   3     2.060733811480   111.59814449   295.43994243
 C     20   3   1     2.913878290936   111.17961869   298.13509402
 H     29  20   3     2.060278387240   111.49849030   304.49562865
 H     29  20   3     2.059402012878   111.67600484   183.92799328
 H     29  20   3     2.061021376385   111.61710096    64.17538962
 C      5   2   1     2.682553150464   143.36393626   156.68974290
 C     33   5   2     2.700341508005   125.88291778   255.31159949
 C     34  33   5     2.664397420392   116.72907733   176.41404153
 H     35  34  33     2.038263636332   120.32108212   182.11303314
 C     35  34  33     2.628863786164   122.66053501     2.25581035
 H     37  35  34     2.041728337540   120.05470663   179.42902614
 C     37  35  34     2.619365617929   119.83482521   359.77389518
 H     39  37  35     2.041571678748   120.32147377   179.44391676
 C     39  37  35     2.623978207658   119.49328200   358.92058165
 H     41  39  37     2.042588378079   118.52252749   180.98932871
 C     34  33   5     2.960828707990   127.64328697   356.45859963
 C     43  34  33     2.936858118469   109.85513099   233.76513123
 H     44  43  34     2.058021201400   113.12385428   296.19682178
 H     44  43  34     2.061761785503   111.87565822   176.86734222
 H     44  43  34     2.060581335811   111.30788499    57.01887578
 C     43  34  33     2.919700446873   116.73285106   352.89829919
 H     48  43  34     2.053066891571   111.95295981   303.31291620
 H     48  43  34     2.060922611968   111.69185787   184.54450733
 H     48  43  34     2.052875968271   113.05725511    66.53280755
 C     43  34  33     2.924079651330   109.47919665   114.56588494
 H     52  43  34     2.058935341201   111.26795557   299.65062201
 H     52  43  34     2.061071146659   111.83655589   179.89175364
 H     52  43  34     2.059277913282   112.44597301    59.64199192
 C      2   1   3     2.333538430009    85.08211284   104.95877023
 C     56   2   1     2.871241312336   115.87329117   129.34673202
 C     57  56   2     2.652210876635   122.52015809   121.16678402
 H     58  57  56     2.038875137382   121.27839963     0.48147366
 C     58  57  56     2.631623040609   120.40615085   181.23409724
 H     60  58  57     2.041470127904   120.00634166   180.51555009
 C     60  58  57     2.631198460998   119.78933419     1.10747099
 H     62  60  58     2.041523873252   119.76884448   179.70345701
 C     62  60  58     2.630929185351   120.51976067     0.50435519
 H     64  62  60     2.041624651806   120.34652487   179.00703225
 C     64  62  60     2.631083836101   119.65412982   359.33900792
 H     66  64  62     2.046017001102   119.38682100   179.31332676

---------------------
BASIS SET INFORMATION
---------------------
There are 4 groups of distinct atoms

 Group   1 Type O   : 11s6p2d1f contracted to 5s3p2d1f pattern {62111/411/11/1}
 Group   2 Type N   : 11s6p2d1f contracted to 5s3p2d1f pattern {62111/411/11/1}
 Group   3 Type H   : 5s1p contracted to 3s1p pattern {311/1}
 Group   4 Type C   : 11s6p2d1f contracted to 5s3p2d1f pattern {62111/411/11/1}

Atom   0O    basis set group =>   1
Atom   1O    basis set group =>   1
Atom   2N    basis set group =>   2
Atom   3H    basis set group =>   3
Atom   4N    basis set group =>   2
Atom   5C    basis set group =>   4
Atom   6C    basis set group =>   4
Atom   7H    basis set group =>   3
Atom   8C    basis set group =>   4
Atom   9C    basis set group =>   4
Atom  10H    basis set group =>   3
Atom  11C    basis set group =>   4
Atom  12H    basis set group =>   3
Atom  13C    basis set group =>   4
Atom  14H    basis set group =>   3
Atom  15C    basis set group =>   4
Atom  16H    basis set group =>   3
Atom  17C    basis set group =>   4
Atom  18H    basis set group =>   3
Atom  19C    basis set group =>   4
Atom  20C    basis set group =>   4
Atom  21H    basis set group =>   3
Atom  22H    basis set group =>   3
Atom  23H    basis set group =>   3
Atom  24C    basis set group =>   4
Atom  25H    basis set group =>   3
Atom  26H    basis set group =>   3
Atom  27H    basis set group =>   3
Atom  28C    basis set group =>   4
Atom  29H    basis set group =>   3
Atom  30H    basis set group =>   3
Atom  31H    basis set group =>   3
Atom  32C    basis set group =>   4
Atom  33C    basis set group =>   4
Atom  34C    basis set group =>   4
Atom  35H    basis set group =>   3
Atom  36C    basis set group =>   4
Atom  37H    basis set group =>   3
Atom  38C    basis set group =>   4
Atom  39H    basis set group =>   3
Atom  40C    basis set group =>   4
Atom  41H    basis set group =>   3
Atom  42C    basis set group =>   4
Atom  43C    basis set group =>   4
Atom  44H    basis set group =>   3
Atom  45H    basis set group =>   3
Atom  46H    basis set group =>   3
Atom  47C    basis set group =>   4
Atom  48H    basis set group =>   3
Atom  49H    basis set group =>   3
Atom  50H    basis set group =>   3
Atom  51C    basis set group =>   4
Atom  52H    basis set group =>   3
Atom  53H    basis set group =>   3
Atom  54H    basis set group =>   3
Atom  55C    basis set group =>   4
Atom  56C    basis set group =>   4
Atom  57C    basis set group =>   4
Atom  58H    basis set group =>   3
Atom  59C    basis set group =>   4
Atom  60H    basis set group =>   3
Atom  61C    basis set group =>   4
Atom  62H    basis set group =>   3
Atom  63C    basis set group =>   4
Atom  64H    basis set group =>   3
Atom  65C    basis set group =>   4
Atom  66H    basis set group =>   3
---------------------------------
AUXILIARY/J BASIS SET INFORMATION
---------------------------------
There are 4 groups of distinct atoms

 Group   1 Type O   : 12s5p4d2f1g contracted to 6s4p3d1f1g pattern {711111/2111/211/2/1}
 Group   2 Type N   : 12s5p4d2f1g contracted to 6s4p3d1f1g pattern {711111/2111/211/2/1}
 Group   3 Type H   : 5s2p1d contracted to 3s1p1d pattern {311/2/1}
 Group   4 Type C   : 12s5p4d2f1g contracted to 6s4p3d1f1g pattern {711111/2111/211/2/1}

Atom   0O    basis set group =>   1
Atom   1O    basis set group =>   1
Atom   2N    basis set group =>   2
Atom   3H    basis set group =>   3
Atom   4N    basis set group =>   2
Atom   5C    basis set group =>   4
Atom   6C    basis set group =>   4
Atom   7H    basis set group =>   3
Atom   8C    basis set group =>   4
Atom   9C    basis set group =>   4
Atom  10H    basis set group =>   3
Atom  11C    basis set group =>   4
Atom  12H    basis set group =>   3
Atom  13C    basis set group =>   4
Atom  14H    basis set group =>   3
Atom  15C    basis set group =>   4
Atom  16H    basis set group =>   3
Atom  17C    basis set group =>   4
Atom  18H    basis set group =>   3
Atom  19C    basis set group =>   4
Atom  20C    basis set group =>   4
Atom  21H    basis set group =>   3
Atom  22H    basis set group =>   3
Atom  23H    basis set group =>   3
Atom  24C    basis set group =>   4
Atom  25H    basis set group =>   3
Atom  26H    basis set group =>   3
Atom  27H    basis set group =>   3
Atom  28C    basis set group =>   4
Atom  29H    basis set group =>   3
Atom  30H    basis set group =>   3
Atom  31H    basis set group =>   3
Atom  32C    basis set group =>   4
Atom  33C    basis set group =>   4
Atom  34C    basis set group =>   4
Atom  35H    basis set group =>   3
Atom  36C    basis set group =>   4
Atom  37H    basis set group =>   3
Atom  38C    basis set group =>   4
Atom  39H    basis set group =>   3
Atom  40C    basis set group =>   4
Atom  41H    basis set group =>   3
Atom  42C    basis set group =>   4
Atom  43C    basis set group =>   4
Atom  44H    basis set group =>   3
Atom  45H    basis set group =>   3
Atom  46H    basis set group =>   3
Atom  47C    basis set group =>   4
Atom  48H    basis set group =>   3
Atom  49H    basis set group =>   3
Atom  50H    basis set group =>   3
Atom  51C    basis set group =>   4
Atom  52H    basis set group =>   3
Atom  53H    basis set group =>   3
Atom  54H    basis set group =>   3
Atom  55C    basis set group =>   4
Atom  56C    basis set group =>   4
Atom  57C    basis set group =>   4
Atom  58H    basis set group =>   3
Atom  59C    basis set group =>   4
Atom  60H    basis set group =>   3
Atom  61C    basis set group =>   4
Atom  62H    basis set group =>   3
Atom  63C    basis set group =>   4
Atom  64H    basis set group =>   3
Atom  65C    basis set group =>   4
Atom  66H    basis set group =>   3


           ************************************************************
           *        Program running with 20 parallel MPI-processes    *
           *              working on a common directory               *
           ************************************************************
------------------------------------------------------------------------------
                           ORCA GTO INTEGRAL CALCULATION
                           -- RI-GTO INTEGRALS CHOSEN --
------------------------------------------------------------------------------
------------------------------------------------------------------------------
                   ___                                                        
                  /   \      - P O W E R E D   B Y -                         
                 /     \                                                     
                 |  |  |   _    _      __       _____    __    __             
                 |  |  |  | |  | |    /  \     |  _  \  |  |  /  |          
                  \  \/   | |  | |   /    \    | | | |  |  | /  /          
                 / \  \   | |__| |  /  /\  \   | |_| |  |  |/  /          
                |  |  |   |  __  | /  /__\  \  |    /   |      \           
                |  |  |   | |  | | |   __   |  |    \   |  |\   \          
                \     /   | |  | | |  |  |  |  | |\  \  |  | \   \       
                 \___/    |_|  |_| |__|  |__|  |_| \__\ |__|  \__/        
                                                                              
                      - O R C A' S   B I G   F R I E N D -                    
                                      &                                       
                       - I N T E G R A L  F E E D E R -                       
                                                                              
 v1 FN, 2020, v2 2021                                                         
------------------------------------------------------------------------------


Reading SHARK input file Prod_RR3opt.SHARKINP.tmp ... ok
----------------------
SHARK INTEGRAL PACKAGE
----------------------

Number of atoms                             ...     67
Number of basis functions                   ...   1227
Number of shells                            ...    499
Maximum angular momentum                    ...      3
Integral batch strategy                     ... SHARK/LIBINT Hybrid
RI-J (if used) integral strategy            ... SPLIT-RIJ (Revised 2003 algorithm where possible)
Printlevel                                  ...      1
Contraction scheme used                     ... SEGMENTED contraction
Coulomb Range Separation                    ... NOT USED
Exchange Range Separation                   ... NOT USED
Finite Nucleus Model                        ... NOT USED
Auxiliary Coulomb fitting basis             ... AVAILABLE
   # of basis functions in Aux-J            ...   1991
   # of shells in Aux-J                     ...    665
   Maximum angular momentum in Aux-J        ...      4
Auxiliary J/K fitting basis                 ... NOT available
Auxiliary Correlation fitting basis         ... NOT available
Auxiliary 'external' fitting basis          ... NOT available
Integral threshold                          ...     2.500000e-11
Primitive cut-off                           ...     2.500000e-12
Primitive pair pre-selection threshold      ...     2.500000e-12

Calculating pre-screening integrals         ... done (  0.1 sec) Dimension = 499
Organizing shell pair data                  ... done (  0.9 sec)
Shell pair information
Total number of shell pairs                 ...    124750
Shell pairs after pre-screening             ...     81715
Total number of primitive shell pairs       ...    374508
Primitive shell pairs kept                  ...    157183
          la=0 lb=0:  22726 shell pairs
          la=1 lb=0:  24224 shell pairs
          la=1 lb=1:   6484 shell pairs
          la=2 lb=0:  11181 shell pairs
          la=2 lb=1:   6049 shell pairs
          la=2 lb=2:   1463 shell pairs
          la=3 lb=0:   5127 shell pairs
          la=3 lb=1:   2852 shell pairs
          la=3 lb=2:   1291 shell pairs
          la=3 lb=3:    318 shell pairs

Calculating one electron integrals          ... done (  0.2 sec)
Calculating RI/J V-Matrix + Cholesky decomp.... done (  1.9 sec)
Calculating Nuclear repulsion               ... done (  0.0 sec) ENN=   3575.758393421274 Eh

SHARK setup successfully completed in   5.6 seconds

Maximum memory used throughout the entire GTOINT-calculation: 118.2 MB
[1710406478.276262] [node014:2354172:0]          mpool.c:43   UCX  WARN  object 0xb08fac0 was not returned to mpool ucp_requests
[1710406478.276281] [node014:2354172:0]          mpool.c:43   UCX  WARN  object 0xb08fc80 was not returned to mpool ucp_requests
[1710406478.276286] [node014:2354172:0]          mpool.c:43   UCX  WARN  object 0xb08fe40 was not returned to mpool ucp_requests
[1710406478.276289] [node014:2354172:0]          mpool.c:43   UCX  WARN  object 0xb090000 was not returned to mpool ucp_requests
[1710406478.276293] [node014:2354172:0]          mpool.c:43   UCX  WARN  object 0xb0901c0 was not returned to mpool ucp_requests
[1710406478.276295] [node014:2354172:0]          mpool.c:43   UCX  WARN  object 0xb090380 was not returned to mpool ucp_requests
[1710406478.276298] [node014:2354172:0]          mpool.c:43   UCX  WARN  object 0xb090540 was not returned to mpool ucp_requests
[1710406478.276301] [node014:2354172:0]          mpool.c:43   UCX  WARN  object 0xb090700 was not returned to mpool ucp_requests
[1710406478.276304] [node014:2354172:0]          mpool.c:43   UCX  WARN  object 0xb0908c0 was not returned to mpool ucp_requests
[1710406478.276308] [node014:2354172:0]          mpool.c:43   UCX  WARN  object 0xb090a80 was not returned to mpool ucp_requests
[1710406478.276311] [node014:2354172:0]          mpool.c:43   UCX  WARN  object 0xb090c40 was not returned to mpool ucp_requests
[1710406478.276315] [node014:2354172:0]          mpool.c:43   UCX  WARN  object 0xb090e00 was not returned to mpool ucp_requests
[1710406478.276319] [node014:2354172:0]          mpool.c:43   UCX  WARN  object 0xb090fc0 was not returned to mpool ucp_requests
[1710406478.279206] [node014:2354163:0]          mpool.c:43   UCX  WARN  object 0xc39bac0 was not returned to mpool ucp_requests
[1710406478.279218] [node014:2354163:0]          mpool.c:43   UCX  WARN  object 0xc39bc80 was not returned to mpool ucp_requests
[1710406478.279222] [node014:2354163:0]          mpool.c:43   UCX  WARN  object 0xc39be40 was not returned to mpool ucp_requests
[1710406478.279225] [node014:2354163:0]          mpool.c:43   UCX  WARN  object 0xc39c000 was not returned to mpool ucp_requests
[1710406478.279229] [node014:2354163:0]          mpool.c:43   UCX  WARN  object 0xc39c1c0 was not returned to mpool ucp_requests
[1710406478.279232] [node014:2354163:0]          mpool.c:43   UCX  WARN  object 0xc39c380 was not returned to mpool ucp_requests
[1710406478.279234] [node014:2354163:0]          mpool.c:43   UCX  WARN  object 0xc39c540 was not returned to mpool ucp_requests
[1710406478.279238] [node014:2354163:0]          mpool.c:43   UCX  WARN  object 0xc39c700 was not returned to mpool ucp_requests
[1710406478.279241] [node014:2354163:0]          mpool.c:43   UCX  WARN  object 0xc39c8c0 was not returned to mpool ucp_requests
[1710406478.279243] [node014:2354163:0]          mpool.c:43   UCX  WARN  object 0xc39ca80 was not returned to mpool ucp_requests
[1710406478.279246] [node014:2354163:0]          mpool.c:43   UCX  WARN  object 0xc39cc40 was not returned to mpool ucp_requests
[1710406478.279248] [node014:2354163:0]          mpool.c:43   UCX  WARN  object 0xc39ce00 was not returned to mpool ucp_requests
[1710406478.279250] [node014:2354163:0]          mpool.c:43   UCX  WARN  object 0xc39cfc0 was not returned to mpool ucp_requests
[1710406478.279364] [node014:2354180:0]          mpool.c:43   UCX  WARN  object 0xaae68c0 was not returned to mpool ucp_requests
[1710406478.279378] [node014:2354180:0]          mpool.c:43   UCX  WARN  object 0xaae6a80 was not returned to mpool ucp_requests
[1710406478.279382] [node014:2354180:0]          mpool.c:43   UCX  WARN  object 0xaae6c40 was not returned to mpool ucp_requests
[1710406478.279385] [node014:2354180:0]          mpool.c:43   UCX  WARN  object 0xaae6e00 was not returned to mpool ucp_requests
[1710406478.279388] [node014:2354180:0]          mpool.c:43   UCX  WARN  object 0xaae6fc0 was not returned to mpool ucp_requests
[1710406478.279391] [node014:2354180:0]          mpool.c:43   UCX  WARN  object 0xaae7180 was not returned to mpool ucp_requests
[1710406478.279393] [node014:2354180:0]          mpool.c:43   UCX  WARN  object 0xaae7340 was not returned to mpool ucp_requests
[1710406478.279396] [node014:2354180:0]          mpool.c:43   UCX  WARN  object 0xaae7500 was not returned to mpool ucp_requests
[1710406478.279399] [node014:2354180:0]          mpool.c:43   UCX  WARN  object 0xaae76c0 was not returned to mpool ucp_requests
[1710406478.279402] [node014:2354180:0]          mpool.c:43   UCX  WARN  object 0xaae7880 was not returned to mpool ucp_requests
[1710406478.279405] [node014:2354180:0]          mpool.c:43   UCX  WARN  object 0xaae7a40 was not returned to mpool ucp_requests
[1710406478.279407] [node014:2354180:0]          mpool.c:43   UCX  WARN  object 0xaae7c00 was not returned to mpool ucp_requests
[1710406478.279410] [node014:2354180:0]          mpool.c:43   UCX  WARN  object 0xaae7dc0 was not returned to mpool ucp_requests
[1710406478.279413] [node014:2354180:0]          mpool.c:43   UCX  WARN  object 0xaae7f80 was not returned to mpool ucp_requests
[1710406478.279298] [node014:2354156:0]          mpool.c:43   UCX  WARN  object 0xb5a3ec0 was not returned to mpool ucp_requests
[1710406478.279310] [node014:2354156:0]          mpool.c:43   UCX  WARN  object 0xb5a4080 was not returned to mpool ucp_requests
[1710406478.279314] [node014:2354156:0]          mpool.c:43   UCX  WARN  object 0xb5a4240 was not returned to mpool ucp_requests
[1710406478.279317] [node014:2354156:0]          mpool.c:43   UCX  WARN  object 0xb5a4400 was not returned to mpool ucp_requests
[1710406478.279320] [node014:2354156:0]          mpool.c:43   UCX  WARN  object 0xb5a45c0 was not returned to mpool ucp_requests
[1710406478.279323] [node014:2354156:0]          mpool.c:43   UCX  WARN  object 0xb5a4780 was not returned to mpool ucp_requests
[1710406478.279326] [node014:2354156:0]          mpool.c:43   UCX  WARN  object 0xb5a4940 was not returned to mpool ucp_requests
[1710406478.279329] [node014:2354156:0]          mpool.c:43   UCX  WARN  object 0xb5a4b00 was not returned to mpool ucp_requests
[1710406478.279332] [node014:2354156:0]          mpool.c:43   UCX  WARN  object 0xb5a4cc0 was not returned to mpool ucp_requests
[1710406478.279335] [node014:2354156:0]          mpool.c:43   UCX  WARN  object 0xb5a4e80 was not returned to mpool ucp_requests
[1710406478.279337] [node014:2354156:0]          mpool.c:43   UCX  WARN  object 0xb5a5040 was not returned to mpool ucp_requests
[1710406478.280529] [node014:2354190:0]          mpool.c:43   UCX  WARN  object 0xbc627c0 was not returned to mpool ucp_requests
[1710406478.280543] [node014:2354190:0]          mpool.c:43   UCX  WARN  object 0xbc62980 was not returned to mpool ucp_requests
[1710406478.280548] [node014:2354190:0]          mpool.c:43   UCX  WARN  object 0xbc62b40 was not returned to mpool ucp_requests
[1710406478.280550] [node014:2354190:0]          mpool.c:43   UCX  WARN  object 0xbc62d00 was not returned to mpool ucp_requests
[1710406478.280553] [node014:2354190:0]          mpool.c:43   UCX  WARN  object 0xbc62ec0 was not returned to mpool ucp_requests
[1710406478.280555] [node014:2354190:0]          mpool.c:43   UCX  WARN  object 0xbc63080 was not returned to mpool ucp_requests
[1710406478.280558] [node014:2354190:0]          mpool.c:43   UCX  WARN  object 0xbc63240 was not returned to mpool ucp_requests
[1710406478.280561] [node014:2354190:0]          mpool.c:43   UCX  WARN  object 0xbc63400 was not returned to mpool ucp_requests
[1710406478.280563] [node014:2354190:0]          mpool.c:43   UCX  WARN  object 0xbc635c0 was not returned to mpool ucp_requests
[1710406478.280565] [node014:2354190:0]          mpool.c:43   UCX  WARN  object 0xbc63780 was not returned to mpool ucp_requests
[1710406478.280568] [node014:2354190:0]          mpool.c:43   UCX  WARN  object 0xbc63940 was not returned to mpool ucp_requests
[1710406478.280570] [node014:2354190:0]          mpool.c:43   UCX  WARN  object 0xbc63b00 was not returned to mpool ucp_requests
[1710406478.280572] [node014:2354190:0]          mpool.c:43   UCX  WARN  object 0xbc63cc0 was not returned to mpool ucp_requests
[1710406478.280575] [node014:2354190:0]          mpool.c:43   UCX  WARN  object 0xbc63e80 was not returned to mpool ucp_requests
[1710406478.281803] [node014:2354195:0]          mpool.c:43   UCX  WARN  object 0xbca8c40 was not returned to mpool ucp_requests
[1710406478.281815] [node014:2354195:0]          mpool.c:43   UCX  WARN  object 0xbca8e00 was not returned to mpool ucp_requests
[1710406478.281819] [node014:2354195:0]          mpool.c:43   UCX  WARN  object 0xbca8fc0 was not returned to mpool ucp_requests
[1710406478.281823] [node014:2354195:0]          mpool.c:43   UCX  WARN  object 0xbca9180 was not returned to mpool ucp_requests
[1710406478.281826] [node014:2354195:0]          mpool.c:43   UCX  WARN  object 0xbca9340 was not returned to mpool ucp_requests
[1710406478.281829] [node014:2354195:0]          mpool.c:43   UCX  WARN  object 0xbca9500 was not returned to mpool ucp_requests
[1710406478.281831] [node014:2354195:0]          mpool.c:43   UCX  WARN  object 0xbca96c0 was not returned to mpool ucp_requests
[1710406478.281836] [node014:2354195:0]          mpool.c:43   UCX  WARN  object 0xbca9880 was not returned to mpool ucp_requests
[1710406478.281839] [node014:2354195:0]          mpool.c:43   UCX  WARN  object 0xbca9a40 was not returned to mpool ucp_requests
[1710406478.281842] [node014:2354195:0]          mpool.c:43   UCX  WARN  object 0xbca9c00 was not returned to mpool ucp_requests
[1710406478.281844] [node014:2354195:0]          mpool.c:43   UCX  WARN  object 0xbca9dc0 was not returned to mpool ucp_requests
[1710406478.281847] [node014:2354195:0]          mpool.c:43   UCX  WARN  object 0xbca9f80 was not returned to mpool ucp_requests
[1710406478.283646] [node014:2354201:0]          mpool.c:43   UCX  WARN  object 0xc67ad00 was not returned to mpool ucp_requests
[1710406478.283657] [node014:2354201:0]          mpool.c:43   UCX  WARN  object 0xc67aec0 was not returned to mpool ucp_requests
[1710406478.283661] [node014:2354201:0]          mpool.c:43   UCX  WARN  object 0xc67b080 was not returned to mpool ucp_requests
[1710406478.283665] [node014:2354201:0]          mpool.c:43   UCX  WARN  object 0xc67b240 was not returned to mpool ucp_requests
[1710406478.283669] [node014:2354201:0]          mpool.c:43   UCX  WARN  object 0xc67b400 was not returned to mpool ucp_requests
[1710406478.283673] [node014:2354201:0]          mpool.c:43   UCX  WARN  object 0xc67b5c0 was not returned to mpool ucp_requests
[1710406478.283677] [node014:2354201:0]          mpool.c:43   UCX  WARN  object 0xc67b780 was not returned to mpool ucp_requests
[1710406478.283680] [node014:2354201:0]          mpool.c:43   UCX  WARN  object 0xc67b940 was not returned to mpool ucp_requests
[1710406478.283683] [node014:2354201:0]          mpool.c:43   UCX  WARN  object 0xc67bb00 was not returned to mpool ucp_requests
[1710406478.283687] [node014:2354201:0]          mpool.c:43   UCX  WARN  object 0xc67bcc0 was not returned to mpool ucp_requests
[1710406478.283690] [node014:2354201:0]          mpool.c:43   UCX  WARN  object 0xc67be80 was not returned to mpool ucp_requests
[1710406478.283693] [node014:2354201:0]          mpool.c:43   UCX  WARN  object 0xc67c040 was not returned to mpool ucp_requests
[1710406478.283468] [node014:2354209:0]          mpool.c:43   UCX  WARN  object 0xaae7c80 was not returned to mpool ucp_requests
[1710406478.283480] [node014:2354209:0]          mpool.c:43   UCX  WARN  object 0xaae7e40 was not returned to mpool ucp_requests
[1710406478.283483] [node014:2354209:0]          mpool.c:43   UCX  WARN  object 0xaae8000 was not returned to mpool ucp_requests
[1710406478.283486] [node014:2354209:0]          mpool.c:43   UCX  WARN  object 0xaae81c0 was not returned to mpool ucp_requests
[1710406478.283490] [node014:2354209:0]          mpool.c:43   UCX  WARN  object 0xaae8380 was not returned to mpool ucp_requests
[1710406478.283492] [node014:2354209:0]          mpool.c:43   UCX  WARN  object 0xaae8540 was not returned to mpool ucp_requests
[1710406478.283495] [node014:2354209:0]          mpool.c:43   UCX  WARN  object 0xaae8700 was not returned to mpool ucp_requests
[1710406478.283498] [node014:2354209:0]          mpool.c:43   UCX  WARN  object 0xaae88c0 was not returned to mpool ucp_requests
[1710406478.283501] [node014:2354209:0]          mpool.c:43   UCX  WARN  object 0xaae8a80 was not returned to mpool ucp_requests
[1710406478.283503] [node014:2354209:0]          mpool.c:43   UCX  WARN  object 0xaae8c40 was not returned to mpool ucp_requests
[1710406478.283507] [node014:2354209:0]          mpool.c:43   UCX  WARN  object 0xaae8e00 was not returned to mpool ucp_requests
[1710406478.283510] [node014:2354209:0]          mpool.c:43   UCX  WARN  object 0xaae8fc0 was not returned to mpool ucp_requests
[1710406478.283492] [node014:2354148:0]          mpool.c:43   UCX  WARN  object 0xb549d40 was not returned to mpool ucp_requests
[1710406478.283503] [node014:2354148:0]          mpool.c:43   UCX  WARN  object 0xb549f00 was not returned to mpool ucp_requests
[1710406478.283508] [node014:2354148:0]          mpool.c:43   UCX  WARN  object 0xb54a0c0 was not returned to mpool ucp_requests
[1710406478.283510] [node014:2354148:0]          mpool.c:43   UCX  WARN  object 0xb54a280 was not returned to mpool ucp_requests
[1710406478.283513] [node014:2354148:0]          mpool.c:43   UCX  WARN  object 0xb54a440 was not returned to mpool ucp_requests
[1710406478.283515] [node014:2354148:0]          mpool.c:43   UCX  WARN  object 0xb54a600 was not returned to mpool ucp_requests
[1710406478.283519] [node014:2354148:0]          mpool.c:43   UCX  WARN  object 0xb54a7c0 was not returned to mpool ucp_requests
[1710406478.283522] [node014:2354148:0]          mpool.c:43   UCX  WARN  object 0xb54a980 was not returned to mpool ucp_requests
[1710406478.283526] [node014:2354148:0]          mpool.c:43   UCX  WARN  object 0xb54ab40 was not returned to mpool ucp_requests
[1710406478.283529] [node014:2354148:0]          mpool.c:43   UCX  WARN  object 0xb54ad00 was not returned to mpool ucp_requests
[1710406478.283533] [node014:2354148:0]          mpool.c:43   UCX  WARN  object 0xb54aec0 was not returned to mpool ucp_requests
[1710406478.283537] [node014:2354148:0]          mpool.c:43   UCX  WARN  object 0xb54b080 was not returned to mpool ucp_requests
[1710406478.299273] [node014:2354159:0]          mpool.c:43   UCX  WARN  object 0xc67cb40 was not returned to mpool ucp_requests
[1710406478.299288] [node014:2354159:0]          mpool.c:43   UCX  WARN  object 0xc67cd00 was not returned to mpool ucp_requests
[1710406478.299293] [node014:2354159:0]          mpool.c:43   UCX  WARN  object 0xc67cec0 was not returned to mpool ucp_requests
[1710406478.299296] [node014:2354159:0]          mpool.c:43   UCX  WARN  object 0xc67d080 was not returned to mpool ucp_requests
[1710406478.299300] [node014:2354159:0]          mpool.c:43   UCX  WARN  object 0xc67d240 was not returned to mpool ucp_requests
[1710406478.299302] [node014:2354159:0]          mpool.c:43   UCX  WARN  object 0xc67d400 was not returned to mpool ucp_requests
[1710406478.299306] [node014:2354159:0]          mpool.c:43   UCX  WARN  object 0xc67d5c0 was not returned to mpool ucp_requests
[1710406478.299309] [node014:2354159:0]          mpool.c:43   UCX  WARN  object 0xc67d780 was not returned to mpool ucp_requests
[1710406478.299313] [node014:2354159:0]          mpool.c:43   UCX  WARN  object 0xc67d940 was not returned to mpool ucp_requests
[1710406478.299316] [node014:2354159:0]          mpool.c:43   UCX  WARN  object 0xc67db00 was not returned to mpool ucp_requests
[1710406478.299319] [node014:2354159:0]          mpool.c:43   UCX  WARN  object 0xc67dcc0 was not returned to mpool ucp_requests
[1710406478.304995] [node014:2354167:0]          mpool.c:43   UCX  WARN  object 0xb196b00 was not returned to mpool ucp_requests
[1710406478.305006] [node014:2354167:0]          mpool.c:43   UCX  WARN  object 0xb196cc0 was not returned to mpool ucp_requests
[1710406478.305009] [node014:2354167:0]          mpool.c:43   UCX  WARN  object 0xb196e80 was not returned to mpool ucp_requests
[1710406478.305011] [node014:2354167:0]          mpool.c:43   UCX  WARN  object 0xb197040 was not returned to mpool ucp_requests
[1710406478.305014] [node014:2354167:0]          mpool.c:43   UCX  WARN  object 0xb197200 was not returned to mpool ucp_requests
[1710406478.305016] [node014:2354167:0]          mpool.c:43   UCX  WARN  object 0xb1973c0 was not returned to mpool ucp_requests
[1710406478.305018] [node014:2354167:0]          mpool.c:43   UCX  WARN  object 0xb197580 was not returned to mpool ucp_requests
[1710406478.305021] [node014:2354167:0]          mpool.c:43   UCX  WARN  object 0xb197740 was not returned to mpool ucp_requests
[1710406478.305023] [node014:2354167:0]          mpool.c:43   UCX  WARN  object 0xb197900 was not returned to mpool ucp_requests
[1710406478.305026] [node014:2354167:0]          mpool.c:43   UCX  WARN  object 0xb197ac0 was not returned to mpool ucp_requests
[1710406478.305028] [node014:2354167:0]          mpool.c:43   UCX  WARN  object 0xb197c80 was not returned to mpool ucp_requests
[1710406478.305030] [node014:2354167:0]          mpool.c:43   UCX  WARN  object 0xb197e40 was not returned to mpool ucp_requests
[1710406478.305033] [node014:2354167:0]          mpool.c:43   UCX  WARN  object 0xb198000 was not returned to mpool ucp_requests
[1710406478.306432] [node014:2354176:0]          mpool.c:43   UCX  WARN  object 0xae52940 was not returned to mpool ucp_requests
[1710406478.306443] [node014:2354176:0]          mpool.c:43   UCX  WARN  object 0xae52b00 was not returned to mpool ucp_requests
[1710406478.306447] [node014:2354176:0]          mpool.c:43   UCX  WARN  object 0xae52cc0 was not returned to mpool ucp_requests
[1710406478.306450] [node014:2354176:0]          mpool.c:43   UCX  WARN  object 0xae52e80 was not returned to mpool ucp_requests
[1710406478.306452] [node014:2354176:0]          mpool.c:43   UCX  WARN  object 0xae53040 was not returned to mpool ucp_requests
[1710406478.306455] [node014:2354176:0]          mpool.c:43   UCX  WARN  object 0xae53200 was not returned to mpool ucp_requests
[1710406478.306458] [node014:2354176:0]          mpool.c:43   UCX  WARN  object 0xae533c0 was not returned to mpool ucp_requests
[1710406478.306461] [node014:2354176:0]          mpool.c:43   UCX  WARN  object 0xae53580 was not returned to mpool ucp_requests
[1710406478.306463] [node014:2354176:0]          mpool.c:43   UCX  WARN  object 0xae53740 was not returned to mpool ucp_requests
[1710406478.306466] [node014:2354176:0]          mpool.c:43   UCX  WARN  object 0xae53900 was not returned to mpool ucp_requests
[1710406478.306469] [node014:2354176:0]          mpool.c:43   UCX  WARN  object 0xae53ac0 was not returned to mpool ucp_requests
[1710406478.306471] [node014:2354176:0]          mpool.c:43   UCX  WARN  object 0xae53c80 was not returned to mpool ucp_requests
[1710406478.306474] [node014:2354176:0]          mpool.c:43   UCX  WARN  object 0xae53e40 was not returned to mpool ucp_requests
[1710406478.306477] [node014:2354176:0]          mpool.c:43   UCX  WARN  object 0xae54000 was not returned to mpool ucp_requests
[1710406478.304865] [node014:2354184:0]          mpool.c:43   UCX  WARN  object 0xa83c800 was not returned to mpool ucp_requests
[1710406478.304878] [node014:2354184:0]          mpool.c:43   UCX  WARN  object 0xa83c9c0 was not returned to mpool ucp_requests
[1710406478.304881] [node014:2354184:0]          mpool.c:43   UCX  WARN  object 0xa83cb80 was not returned to mpool ucp_requests
[1710406478.304883] [node014:2354184:0]          mpool.c:43   UCX  WARN  object 0xa83cd40 was not returned to mpool ucp_requests
[1710406478.304886] [node014:2354184:0]          mpool.c:43   UCX  WARN  object 0xa83cf00 was not returned to mpool ucp_requests
[1710406478.304888] [node014:2354184:0]          mpool.c:43   UCX  WARN  object 0xa83d0c0 was not returned to mpool ucp_requests
[1710406478.304890] [node014:2354184:0]          mpool.c:43   UCX  WARN  object 0xa83d280 was not returned to mpool ucp_requests
[1710406478.304893] [node014:2354184:0]          mpool.c:43   UCX  WARN  object 0xa83d440 was not returned to mpool ucp_requests
[1710406478.304895] [node014:2354184:0]          mpool.c:43   UCX  WARN  object 0xa83d600 was not returned to mpool ucp_requests
[1710406478.304897] [node014:2354184:0]          mpool.c:43   UCX  WARN  object 0xa83d7c0 was not returned to mpool ucp_requests
[1710406478.304900] [node014:2354184:0]          mpool.c:43   UCX  WARN  object 0xa83d980 was not returned to mpool ucp_requests
[1710406478.304902] [node014:2354184:0]          mpool.c:43   UCX  WARN  object 0xa83db40 was not returned to mpool ucp_requests
[1710406478.304904] [node014:2354184:0]          mpool.c:43   UCX  WARN  object 0xa83dd00 was not returned to mpool ucp_requests
[1710406478.304907] [node014:2354184:0]          mpool.c:43   UCX  WARN  object 0xa83dec0 was not returned to mpool ucp_requests
[1710406478.304818] [node014:2354198:0]          mpool.c:43   UCX  WARN  object 0xb10ecc0 was not returned to mpool ucp_requests
[1710406478.304834] [node014:2354198:0]          mpool.c:43   UCX  WARN  object 0xb10ee80 was not returned to mpool ucp_requests
[1710406478.304840] [node014:2354198:0]          mpool.c:43   UCX  WARN  object 0xb10f040 was not returned to mpool ucp_requests
[1710406478.304845] [node014:2354198:0]          mpool.c:43   UCX  WARN  object 0xb10f200 was not returned to mpool ucp_requests
[1710406478.304847] [node014:2354198:0]          mpool.c:43   UCX  WARN  object 0xb10f3c0 was not returned to mpool ucp_requests
[1710406478.304850] [node014:2354198:0]          mpool.c:43   UCX  WARN  object 0xb10f580 was not returned to mpool ucp_requests
[1710406478.304852] [node014:2354198:0]          mpool.c:43   UCX  WARN  object 0xb10f740 was not returned to mpool ucp_requests
[1710406478.304855] [node014:2354198:0]          mpool.c:43   UCX  WARN  object 0xb10f900 was not returned to mpool ucp_requests
[1710406478.304857] [node014:2354198:0]          mpool.c:43   UCX  WARN  object 0xb10fac0 was not returned to mpool ucp_requests
[1710406478.304859] [node014:2354198:0]          mpool.c:43   UCX  WARN  object 0xb10fc80 was not returned to mpool ucp_requests
[1710406478.304862] [node014:2354198:0]          mpool.c:43   UCX  WARN  object 0xb10fe40 was not returned to mpool ucp_requests
[1710406478.304864] [node014:2354198:0]          mpool.c:43   UCX  WARN  object 0xb110000 was not returned to mpool ucp_requests
[1710406478.306021] [node014:2354206:0]          mpool.c:43   UCX  WARN  object 0xc678cc0 was not returned to mpool ucp_requests
[1710406478.306033] [node014:2354206:0]          mpool.c:43   UCX  WARN  object 0xc678e80 was not returned to mpool ucp_requests
[1710406478.306038] [node014:2354206:0]          mpool.c:43   UCX  WARN  object 0xc679040 was not returned to mpool ucp_requests
[1710406478.306041] [node014:2354206:0]          mpool.c:43   UCX  WARN  object 0xc679200 was not returned to mpool ucp_requests
[1710406478.306044] [node014:2354206:0]          mpool.c:43   UCX  WARN  object 0xc6793c0 was not returned to mpool ucp_requests
[1710406478.306048] [node014:2354206:0]          mpool.c:43   UCX  WARN  object 0xc679580 was not returned to mpool ucp_requests
[1710406478.306051] [node014:2354206:0]          mpool.c:43   UCX  WARN  object 0xc679740 was not returned to mpool ucp_requests
[1710406478.306054] [node014:2354206:0]          mpool.c:43   UCX  WARN  object 0xc679900 was not returned to mpool ucp_requests
[1710406478.306057] [node014:2354206:0]          mpool.c:43   UCX  WARN  object 0xc679ac0 was not returned to mpool ucp_requests
[1710406478.306060] [node014:2354206:0]          mpool.c:43   UCX  WARN  object 0xc679c80 was not returned to mpool ucp_requests
[1710406478.306064] [node014:2354206:0]          mpool.c:43   UCX  WARN  object 0xc679e40 was not returned to mpool ucp_requests
[1710406478.306067] [node014:2354206:0]          mpool.c:43   UCX  WARN  object 0xc67a000 was not returned to mpool ucp_requests
[1710406478.305203] [node014:2354216:0]          mpool.c:43   UCX  WARN  object 0xbc63c00 was not returned to mpool ucp_requests
[1710406478.305213] [node014:2354216:0]          mpool.c:43   UCX  WARN  object 0xbc63dc0 was not returned to mpool ucp_requests
[1710406478.305216] [node014:2354216:0]          mpool.c:43   UCX  WARN  object 0xbc63f80 was not returned to mpool ucp_requests
[1710406478.305219] [node014:2354216:0]          mpool.c:43   UCX  WARN  object 0xbc64140 was not returned to mpool ucp_requests
[1710406478.305221] [node014:2354216:0]          mpool.c:43   UCX  WARN  object 0xbc64300 was not returned to mpool ucp_requests
[1710406478.305223] [node014:2354216:0]          mpool.c:43   UCX  WARN  object 0xbc644c0 was not returned to mpool ucp_requests
[1710406478.305226] [node014:2354216:0]          mpool.c:43   UCX  WARN  object 0xbc64680 was not returned to mpool ucp_requests
[1710406478.305228] [node014:2354216:0]          mpool.c:43   UCX  WARN  object 0xbc64840 was not returned to mpool ucp_requests
[1710406478.305230] [node014:2354216:0]          mpool.c:43   UCX  WARN  object 0xbc64a00 was not returned to mpool ucp_requests
[1710406478.305233] [node014:2354216:0]          mpool.c:43   UCX  WARN  object 0xbc64bc0 was not returned to mpool ucp_requests
[1710406478.305235] [node014:2354216:0]          mpool.c:43   UCX  WARN  object 0xbc64d80 was not returned to mpool ucp_requests
[1710406478.305237] [node014:2354216:0]          mpool.c:43   UCX  WARN  object 0xbc64f40 was not returned to mpool ucp_requests
[1710406478.299322] [node014:2354159:0]          mpool.c:43   UCX  WARN  object 0xc67de80 was not returned to mpool ucp_requests
[1710406478.299325] [node014:2354159:0]          mpool.c:43   UCX  WARN  object 0xc67e040 was not returned to mpool ucp_requests
[1710406478.304909] [node014:2354151:0]          mpool.c:43   UCX  WARN  object 0xbf21d00 was not returned to mpool ucp_requests
[1710406478.304922] [node014:2354151:0]          mpool.c:43   UCX  WARN  object 0xbf21ec0 was not returned to mpool ucp_requests
[1710406478.304925] [node014:2354151:0]          mpool.c:43   UCX  WARN  object 0xbf22080 was not returned to mpool ucp_requests
[1710406478.304927] [node014:2354151:0]          mpool.c:43   UCX  WARN  object 0xbf22240 was not returned to mpool ucp_requests
[1710406478.304930] [node014:2354151:0]          mpool.c:43   UCX  WARN  object 0xbf22400 was not returned to mpool ucp_requests
[1710406478.304932] [node014:2354151:0]          mpool.c:43   UCX  WARN  object 0xbf225c0 was not returned to mpool ucp_requests
[1710406478.304935] [node014:2354151:0]          mpool.c:43   UCX  WARN  object 0xbf22780 was not returned to mpool ucp_requests
[1710406478.304937] [node014:2354151:0]          mpool.c:43   UCX  WARN  object 0xbf22940 was not returned to mpool ucp_requests
[1710406478.304939] [node014:2354151:0]          mpool.c:43   UCX  WARN  object 0xbf22b00 was not returned to mpool ucp_requests
[1710406478.304942] [node014:2354151:0]          mpool.c:43   UCX  WARN  object 0xbf22cc0 was not returned to mpool ucp_requests
[1710406478.304945] [node014:2354151:0]          mpool.c:43   UCX  WARN  object 0xbf22e80 was not returned to mpool ucp_requests
[1710406478.304948] [node014:2354151:0]          mpool.c:43   UCX  WARN  object 0xbf23040 was not returned to mpool ucp_requests
[1710406478.365612] [node014:2354193:0]          mpool.c:43   UCX  WARN  object 0xbac0c40 was not returned to mpool ucp_requests
[1710406478.365629] [node014:2354193:0]          mpool.c:43   UCX  WARN  object 0xbac0e00 was not returned to mpool ucp_requests
[1710406478.365634] [node014:2354193:0]          mpool.c:43   UCX  WARN  object 0xbac0fc0 was not returned to mpool ucp_requests
[1710406478.365637] [node014:2354193:0]          mpool.c:43   UCX  WARN  object 0xbac1180 was not returned to mpool ucp_requests
[1710406478.365640] [node014:2354193:0]          mpool.c:43   UCX  WARN  object 0xbac1340 was not returned to mpool ucp_requests
[1710406478.365644] [node014:2354193:0]          mpool.c:43   UCX  WARN  object 0xbac1500 was not returned to mpool ucp_requests
[1710406478.365647] [node014:2354193:0]          mpool.c:43   UCX  WARN  object 0xbac16c0 was not returned to mpool ucp_requests
[1710406478.365650] [node014:2354193:0]          mpool.c:43   UCX  WARN  object 0xbac1880 was not returned to mpool ucp_requests
[1710406478.365654] [node014:2354193:0]          mpool.c:43   UCX  WARN  object 0xbac1a40 was not returned to mpool ucp_requests
[1710406478.365657] [node014:2354193:0]          mpool.c:43   UCX  WARN  object 0xbac1c00 was not returned to mpool ucp_requests
[1710406478.365660] [node014:2354193:0]          mpool.c:43   UCX  WARN  object 0xbac1dc0 was not returned to mpool ucp_requests
[1710406478.365664] [node014:2354193:0]          mpool.c:43   UCX  WARN  object 0xbac1f80 was not returned to mpool ucp_requests
[1710406478.369786] [node014:2354218:0]          mpool.c:43   UCX  WARN  object 0xb557c40 was not returned to mpool ucp_requests
[1710406478.369798] [node014:2354218:0]          mpool.c:43   UCX  WARN  object 0xb557e00 was not returned to mpool ucp_requests
[1710406478.369804] [node014:2354218:0]          mpool.c:43   UCX  WARN  object 0xb557fc0 was not returned to mpool ucp_requests
[1710406478.369807] [node014:2354218:0]          mpool.c:43   UCX  WARN  object 0xb558180 was not returned to mpool ucp_requests
[1710406478.369811] [node014:2354218:0]          mpool.c:43   UCX  WARN  object 0xb558340 was not returned to mpool ucp_requests
[1710406478.369814] [node014:2354218:0]          mpool.c:43   UCX  WARN  object 0xb558500 was not returned to mpool ucp_requests
[1710406478.369817] [node014:2354218:0]          mpool.c:43   UCX  WARN  object 0xb5586c0 was not returned to mpool ucp_requests
[1710406478.369820] [node014:2354218:0]          mpool.c:43   UCX  WARN  object 0xb558880 was not returned to mpool ucp_requests
[1710406478.369823] [node014:2354218:0]          mpool.c:43   UCX  WARN  object 0xb558a40 was not returned to mpool ucp_requests
[1710406478.369826] [node014:2354218:0]          mpool.c:43   UCX  WARN  object 0xb558c00 was not returned to mpool ucp_requests
[1710406478.369829] [node014:2354218:0]          mpool.c:43   UCX  WARN  object 0xb558dc0 was not returned to mpool ucp_requests
[1710406478.369832] [node014:2354218:0]          mpool.c:43   UCX  WARN  object 0xb558f80 was not returned to mpool ucp_requests


           ************************************************************
           *        Program running with 20 parallel MPI-processes    *
           *              working on a common directory               *
           ************************************************************
-------------------------------------------------------------------------------
                                 ORCA SCF
-------------------------------------------------------------------------------

------------
SCF SETTINGS
------------
Hamiltonian:
 Density Functional     Method          .... DFT(GTOs)
 Exchange Functional    Exchange        .... PBE
   PBE kappa parameter   XKappa         ....  0.804000
   PBE mue parameter    XMuePBE         ....  0.219520
 Correlation Functional Correlation     .... PBE
   PBE beta parameter  CBetaPBE         ....  0.066725
 LDA part of GGA corr.  LDAOpt          .... PW91-LDA
 Gradients option       PostSCFGGA      .... off
 Hybrid DFT is turned on
   Fraction HF Exchange ScalHFX         ....  0.250000
   Scaling of DF-GGA-X  ScalDFX         ....  0.750000
   Scaling of DF-GGA-C  ScalDFC         ....  1.000000
   Scaling of DF-LDA-C  ScalLDAC        ....  1.000000
   Perturbative correction              ....  0.000000
   Density functional embedding theory  .... OFF
   NL short-range parameter             ....  6.900000
 RI-approximation to the Coulomb term is turned on
   Number of AuxJ basis functions       .... 1991
   RIJ-COSX (HFX calculated with COS-X)).... on


General Settings:
 Integral files         IntName         .... Prod_RR3opt
 Hartree-Fock type      HFTyp           .... RHF
 Total Charge           Charge          ....    0
 Multiplicity           Mult            ....    1
 Number of Electrons    NEL             ....  238
 Basis Dimension        Dim             .... 1227
 Nuclear Repulsion      ENuc            ....   3575.7583934213 Eh

Convergence Acceleration:
 DIIS                   CNVDIIS         .... on
   Start iteration      DIISMaxIt       ....    12
   Startup error        DIISStart       ....  0.200000
   # of expansion vecs  DIISMaxEq       ....     5
   Bias factor          DIISBfac        ....   1.050
   Max. coefficient     DIISMaxC        ....  10.000
 Trust-Rad. Augm. Hess. CNVTRAH         .... auto
   Auto Start mean grad. ratio tolernc. ....  1.125000
   Auto Start start iteration           ....    20
   Auto Start num. interpolation iter.  ....    10
   Max. Number of Micro iterations      ....    16
   Max. Number of Macro iterations      .... Maxiter - #DIIS iter
   Number of Davidson start vectors     ....     2
   Converg. threshold I  (grad. norm)   ....   1.000e-05
   Converg. threshold II (energy diff.) ....   1.000e-08
   Grad. Scal. Fac. for Micro threshold ....   0.100
   Minimum threshold for Micro iter.    ....   0.010
   NR start threshold (gradient norm)   ....   0.001
   Initial trust radius                 ....   0.400
   Minimum AH scaling param. (alpha)    ....   1.000
   Maximum AH scaling param. (alpha)    .... 1000.000
   Orbital update algorithm             .... Taylor
   White noise on init. David. guess    .... on
   Maximum white noise                  ....   0.010
   Quad. conv. algorithm                .... NR
 SOSCF                  CNVSOSCF        .... on
   Start iteration      SOSCFMaxIt      ....   150
   Startup grad/error   SOSCFStart      ....  0.003300
 Level Shifting         CNVShift        .... on
   Level shift para.    LevelShift      ....    0.2500
   Turn off err/grad.   ShiftErr        ....    0.0010
 Zerner damping         CNVZerner       .... off
 Static damping         CNVDamp         .... on
   Fraction old density DampFac         ....    0.7000
   Max. Damping (<1)    DampMax         ....    0.9800
   Min. Damping (>=0)   DampMin         ....    0.0000
   Turn off err/grad.   DampErr         ....    0.1000
 Fernandez-Rico         CNVRico         .... off

SCF Procedure:
 Maximum # iterations   MaxIter         ....   125
 SCF integral mode      SCFMode         .... Direct
   Integral package                     .... SHARK and LIBINT hybrid scheme
 Reset frequency        DirectResetFreq ....    20
 Integral Threshold     Thresh          ....  2.500e-11 Eh
 Primitive CutOff       TCut            ....  2.500e-12 Eh

Convergence Tolerance:
 Convergence Check Mode ConvCheckMode   .... Total+1el-Energy
 Convergence forced     ConvForced      .... 0
 Energy Change          TolE            ....  1.000e-08 Eh
 1-El. energy change                    ....  1.000e-05 Eh
 Orbital Gradient       TolG            ....  1.000e-05
 Orbital Rotation angle TolX            ....  1.000e-05
 DIIS Error             TolErr          ....  5.000e-07


Diagonalization of the overlap matrix:
Smallest eigenvalue                        ... 3.891e-06
Time for diagonalization                   ...    2.123 sec
Threshold for overlap eigenvalues          ... 1.000e-08
Number of eigenvalues below threshold      ... 0
Time for construction of square roots      ...    1.159 sec
Total time needed                          ...    3.821 sec

Time for model grid setup =    0.913 sec

------------------------------
INITIAL GUESS: MODEL POTENTIAL
------------------------------
Loading Hartree-Fock densities                     ... done
Calculating cut-offs                               ... done
Initializing the effective Hamiltonian             ... done
Setting up the integral package (SHARK)            ... done
Starting the Coulomb interaction                   ... done (   1.7 sec)
Reading the grid                                   ... done
Mapping shells                                     ... done
Starting the XC term evaluation                    ... done (   0.3 sec)
  promolecular density results
     # of electrons  =    237.972942099
     EX              =   -187.751747732
     EC              =     -7.954232268
     EX+EC           =   -195.705980000
Transforming the Hamiltonian                       ... done (   0.3 sec)
Diagonalizing the Hamiltonian                      ... done (   0.8 sec)
Back transforming the eigenvectors                 ... done (   0.0 sec)
Now organizing SCF variables                       ... done
                      ------------------
                      INITIAL GUESS DONE (   4.6 sec)
                      ------------------
-------------------
DFT GRID GENERATION
-------------------

General Integration Accuracy     IntAcc      ... 4.388
Radial Grid Type                 RadialGrid  ... OptM3 with GC (2021)
Angular Grid (max. ang.)         AngularGrid ... 4 (Lebedev-302)
Angular grid pruning method      GridPruning ... 4 (adaptive)
Weight generation scheme         WeightScheme... Becke
Basis function cutoff            BFCut       ... 1.0000e-11
Integration weight cutoff        WCut        ... 1.0000e-14
Angular grids for H and He will be reduced by one unit
Partially contracted basis set               ... off
Rotationally invariant grid construction     ... off

Total number of grid points                  ...   302556
Total number of batches                      ...     4760
Average number of points per batch           ...       63
Average number of grid points per atom       ...     4516
Time for grid setup =    2.987 sec

--------------------
COSX GRID GENERATION
--------------------

GRIDX 1
-------
General Integration Accuracy     IntAcc      ... 3.816
Radial Grid Type                 RadialGrid  ... OptM3 with GC (2021)
Angular Grid (max. ang.)         AngularGrid ... 1 (Lebedev-50)
Angular grid pruning method      GridPruning ... 4 (adaptive)
Weight generation scheme         WeightScheme... Becke
Basis function cutoff            BFCut       ... 1.0000e-11
Integration weight cutoff        WCut        ... 1.0000e-14
Angular grids for H and He will be reduced by one unit
Partially contracted basis set               ... on
Rotationally invariant grid construction     ... off

Total number of grid points                  ...    38406
Total number of batches                      ...      638
Average number of points per batch           ...       60
Average number of grid points per atom       ...      573
UseSFitting                                  ... on

GRIDX 2
-------
General Integration Accuracy     IntAcc      ... 4.020
Radial Grid Type                 RadialGrid  ... OptM3 with GC (2021)
Angular Grid (max. ang.)         AngularGrid ... 2 (Lebedev-110)
Angular grid pruning method      GridPruning ... 4 (adaptive)
Weight generation scheme         WeightScheme... Becke
Basis function cutoff            BFCut       ... 1.0000e-11
Integration weight cutoff        WCut        ... 1.0000e-14
Angular grids for H and He will be reduced by one unit
Partially contracted basis set               ... on
Rotationally invariant grid construction     ... off

Total number of grid points                  ...    81079
Total number of batches                      ...     1297
Average number of points per batch           ...       62
Average number of grid points per atom       ...     1210
UseSFitting                                  ... on

GRIDX 3
-------
General Integration Accuracy     IntAcc      ... 4.338
Radial Grid Type                 RadialGrid  ... OptM3 with GC (2021)
Angular Grid (max. ang.)         AngularGrid ... 3 (Lebedev-194)
Angular grid pruning method      GridPruning ... 4 (adaptive)
Weight generation scheme         WeightScheme... Becke
Basis function cutoff            BFCut       ... 1.0000e-11
Integration weight cutoff        WCut        ... 1.0000e-14
Angular grids for H and He will be reduced by one unit
Partially contracted basis set               ... on
Rotationally invariant grid construction     ... off

Total number of grid points                  ...   175864
Total number of batches                      ...     2782
Average number of points per batch           ...       63
Average number of grid points per atom       ...     2625
UseSFitting                                  ... on

Time for X-Grid setup             =   10.237 sec


--------------------
CPCM SOLVATION MODEL
--------------------
CPCM parameters:
  Epsilon                                         ...      26.7260
  Refrac                                          ...       1.2907
  Rsolv                                           ...       1.3000
  Surface type                                    ... GAUSSIAN VDW
  Epsilon function type                           ...         CPCM
Solvent:                                     ... 2,2,2-TRIFLUOROETHANOL
SMD-CDS solvent descriptors:
  Soln                                       ...    1.2907
  Soln25                                     ... Unavailable
  Sola                                       ...    0.5700
  Solb                                       ...    0.2500
  Solg                                       ...   42.0200
  Solc                                       ...    0.0000
  Solh                                       ...    0.5000
Radii:
 Radius for O  used is    2.8724 Bohr (=   1.5200 Ang.)
 Radius for N  used is    3.5716 Bohr (=   1.8900 Ang.)
 Radius for H  used is    2.2677 Bohr (=   1.2000 Ang.)
 Radius for C  used is    3.4960 Bohr (=   1.8500 Ang.)
Calculating surface                               ...        done! (  0.0s)
GEPOL surface points                              ...         3894
GEPOL Volume                                      ...    3220.1179
GEPOL Surface-area                                ...    1748.0068
Calculating surface distance matrix               ...        done! (  0.2s)
Performing Cholesky decomposition & store         ...        done! (  1.0s)
Overall time for CPCM initialization              ...                 1.2s
--------------
SCF ITERATIONS
--------------
ITER       Energy         Delta-E        Max-DP      RMS-DP      [F,P]     Damp
               ***  Starting incremental Fock matrix formation  ***
  0  -1383.5661501455   0.000000000000 0.05292585  0.00056349  0.2757101 0.7000
  1  -1383.9511583719  -0.385008226352 0.04430149  0.00044207  0.1151724 0.7000
                               ***Turning on DIIS***
  2  -1384.1143232759  -0.163164904009 0.09274476  0.00086044  0.0396377 0.0000
  3  -1384.3618580678  -0.247534791935 0.04613550  0.00028979  0.0550234 0.0000
  4  -1384.4169632771  -0.055105209296 0.01711321  0.00011519  0.0128712 0.0000
  5  -1384.4196825168  -0.002719239693 0.01210660  0.00005266  0.0108231 0.0000
                      *** Initiating the SOSCF procedure ***
                           *** Shutting down DIIS ***
                      *** Re-Reading the Fockian *** 
                      *** Removing any level shift *** 
ITER      Energy       Delta-E        Grad      Rot      Max-DP    RMS-DP
  6  -1384.42001816  -0.0003356434  0.000258  0.000258  0.003636  0.000019
               *** Restarting incremental Fock matrix formation ***
  7  -1384.42003242  -0.0000142582  0.000095  0.000400  0.003992  0.000045
  8  -1384.42003241   0.0000000106  0.000121  0.000208  0.000721  0.000009
  9  -1384.42003598  -0.0000035763  0.000018  0.000053  0.000765  0.000009
 10  -1384.42003597   0.0000000139  0.000026  0.000049  0.000166  0.000001
 11  -1384.42003611  -0.0000001427  0.000006  0.000020  0.000225  0.000002
 12  -1384.42003609   0.0000000202  0.000006  0.000010  0.000159  0.000001
                  ***Gradient check signals convergence***
              ***Rediagonalizing the Fockian in SOSCF/NRSCF***

               *****************************************************
               *                     SUCCESS                       *
               *           SCF CONVERGED AFTER  13 CYCLES          *
               *****************************************************

Old exchange energy                            =    -48.056583190 Eh
New exchange energy                            =    -48.056528858 Eh
Exchange energy change after final integration =      0.000054332 Eh
Total energy after final integration           =  -1384.419981699 Eh
Final COS-X integration done in                =    35.238 sec

SMD CDS free energy correction energy :                 1.96383     Kcal/mol
Total Energy after SMD CDS correction =             -1384.416852136 Eh

----------------
TOTAL SCF ENERGY
----------------

Total Energy       :        -1384.41685214 Eh          -37671.89775 eV

Components:
Nuclear Repulsion  :         3575.75839342 Eh           97301.33259 eV
Electronic Energy  :        -4960.17524556 Eh         -134973.23034 eV
One Electron Energy:        -8995.72646108 Eh         -244786.16169 eV
Two Electron Energy:         4035.55121553 Eh          109812.93136 eV
Max COSX asymmetry :            0.00000189 Eh               0.00005 eV
CPCM Dielectric    :           -0.05552224 Eh              -1.51084 eV
SMD CDS (Gcds)     :            0.00312956 Eh               0.08516 eV

Virial components:
Potential Energy   :        -2761.44778868 Eh          -75142.81452 eV
Kinetic Energy     :         1377.03093655 Eh           37470.91677 eV
Virial Ratio       :            2.00536365


DFT components:
N(Alpha)           :      119.000293738873 electrons
N(Beta)            :      119.000293738873 electrons
N(Total)           :      238.000587477746 electrons
E(X)               :     -143.692031870408 Eh       
E(C)               :       -7.944566329247 Eh       
E(XC)              :     -151.636598199655 Eh       
DFET-embed. en.    :        0.000000000000 Eh       
CPCM Solvation Model Properties:
Surface-charge          :           -0.07935822
Charge-correction       :           -0.00104310 Eh              -0.02838 eV
Free-energy (cav+disp)  :            0.00312956 Eh               0.08516 eV

---------------
SCF CONVERGENCE
---------------

  Last Energy change         ...    6.1611e-08  Tolerance :   1.0000e-08
  Last MAX-Density change    ...    1.5543e-15  Tolerance :   1.0000e-07
  Last RMS-Density change    ...    1.0722e-17  Tolerance :   5.0000e-09
  Last Orbital Gradient      ...    9.9358e-07  Tolerance :   1.0000e-05
  Last Orbital Rotation      ...    2.8987e-06  Tolerance :   1.0000e-05

             **** THE GBW FILE WAS UPDATED (Prod_RR3opt.gbw) ****
             **** DENSITY Prod_RR3opt.scfp WAS UPDATED ****
             **** ENERGY FILE WAS UPDATED (Prod_RR3opt.en.tmp) ****
             **** THE GBW FILE WAS UPDATED (Prod_RR3opt.gbw) ****
             **** DENSITY Prod_RR3opt.scfp WAS UPDATED ****
----------------
ORBITAL ENERGIES
----------------

  NO   OCC          E(Eh)            E(eV) 
   0   2.0000     -19.187478      -522.1178 
   1   2.0000     -19.178149      -521.8640 
   2   2.0000     -14.435458      -392.8088 
   3   2.0000     -14.408834      -392.0843 
   4   2.0000     -10.342024      -281.4208 
   5   2.0000     -10.335902      -281.2542 
   6   2.0000     -10.289121      -279.9812 
   7   2.0000     -10.276387      -279.6347 
   8   2.0000     -10.274565      -279.5851 
   9   2.0000     -10.249962      -278.9156 
  10   2.0000     -10.249823      -278.9119 
  11   2.0000     -10.249196      -278.8948 
  12   2.0000     -10.246430      -278.8195 
  13   2.0000     -10.234108      -278.4842 
  14   2.0000     -10.232858      -278.4502 
  15   2.0000     -10.231947      -278.4254 
  16   2.0000     -10.230613      -278.3891 
  17   2.0000     -10.229440      -278.3572 
  18   2.0000     -10.229085      -278.3475 
  19   2.0000     -10.229080      -278.3474 
  20   2.0000     -10.228583      -278.3339 
  21   2.0000     -10.228541      -278.3328 
  22   2.0000     -10.228428      -278.3297 
  23   2.0000     -10.228004      -278.3181 
  24   2.0000     -10.226641      -278.2811 
  25   2.0000     -10.225954      -278.2623 
  26   2.0000     -10.224570      -278.2247 
  27   2.0000     -10.205823      -277.7146 
  28   2.0000     -10.201100      -277.5860 
  29   2.0000     -10.200974      -277.5826 
  30   2.0000     -10.199762      -277.5496 
  31   2.0000     -10.198398      -277.5125 
  32   2.0000     -10.193223      -277.3717 
  33   2.0000      -1.082364       -29.4526 
  34   2.0000      -1.070905       -29.1408 
  35   2.0000      -0.979424       -26.6515 
  36   2.0000      -0.959529       -26.1101 
  37   2.0000      -0.892286       -24.2803 
  38   2.0000      -0.887599       -24.1528 
  39   2.0000      -0.880490       -23.9593 
  40   2.0000      -0.833751       -22.6875 
  41   2.0000      -0.828293       -22.5390 
  42   2.0000      -0.801318       -21.8050 
  43   2.0000      -0.783491       -21.3199 
  44   2.0000      -0.774863       -21.0851 
  45   2.0000      -0.774342       -21.0709 
  46   2.0000      -0.768776       -20.9195 
  47   2.0000      -0.759725       -20.6732 
  48   2.0000      -0.725926       -19.7534 
  49   2.0000      -0.708454       -19.2780 
  50   2.0000      -0.704155       -19.1610 
  51   2.0000      -0.698414       -19.0048 
  52   2.0000      -0.694492       -18.8981 
  53   2.0000      -0.663908       -18.0658 
  54   2.0000      -0.641816       -17.4647 
  55   2.0000      -0.636914       -17.3313 
  56   2.0000      -0.632542       -17.2123 
  57   2.0000      -0.627534       -17.0761 
  58   2.0000      -0.627348       -17.0710 
  59   2.0000      -0.608814       -16.5667 
  60   2.0000      -0.586447       -15.9580 
  61   2.0000      -0.575559       -15.6618 
  62   2.0000      -0.564440       -15.3592 
  63   2.0000      -0.550176       -14.9710 
  64   2.0000      -0.537739       -14.6326 
  65   2.0000      -0.531165       -14.4537 
  66   2.0000      -0.511331       -13.9140 
  67   2.0000      -0.504572       -13.7301 
  68   2.0000      -0.497247       -13.5308 
  69   2.0000      -0.487289       -13.2598 
  70   2.0000      -0.485075       -13.1996 
  71   2.0000      -0.479961       -13.0604 
  72   2.0000      -0.473741       -12.8912 
  73   2.0000      -0.467205       -12.7133 
  74   2.0000      -0.465271       -12.6607 
  75   2.0000      -0.460772       -12.5382 
  76   2.0000      -0.458589       -12.4788 
  77   2.0000      -0.449279       -12.2255 
  78   2.0000      -0.446601       -12.1526 
  79   2.0000      -0.443499       -12.0682 
  80   2.0000      -0.439051       -11.9472 
  81   2.0000      -0.436912       -11.8890 
  82   2.0000      -0.435949       -11.8628 
  83   2.0000      -0.435098       -11.8396 
  84   2.0000      -0.431351       -11.7376 
  85   2.0000      -0.425271       -11.5722 
  86   2.0000      -0.420144       -11.4327 
  87   2.0000      -0.405504       -11.0343 
  88   2.0000      -0.401475       -10.9247 
  89   2.0000      -0.393701       -10.7131 
  90   2.0000      -0.392990       -10.6938 
  91   2.0000      -0.389630       -10.6024 
  92   2.0000      -0.388717       -10.5775 
  93   2.0000      -0.383952       -10.4479 
  94   2.0000      -0.380730       -10.3602 
  95   2.0000      -0.377291       -10.2666 
  96   2.0000      -0.375645       -10.2218 
  97   2.0000      -0.369857       -10.0643 
  98   2.0000      -0.368761       -10.0345 
  99   2.0000      -0.364953        -9.9309 
 100   2.0000      -0.364504        -9.9187 
 101   2.0000      -0.358894        -9.7660 
 102   2.0000      -0.356368        -9.6973 
 103   2.0000      -0.353722        -9.6253 
 104   2.0000      -0.347883        -9.4664 
 105   2.0000      -0.341650        -9.2968 
 106   2.0000      -0.337181        -9.1752 
 107   2.0000      -0.332501        -9.0478 
 108   2.0000      -0.322730        -8.7819 
 109   2.0000      -0.302945        -8.2435 
 110   2.0000      -0.294436        -8.0120 
 111   2.0000      -0.284648        -7.7457 
 112   2.0000      -0.278113        -7.5679 
 113   2.0000      -0.274656        -7.4738 
 114   2.0000      -0.271229        -7.3805 
 115   2.0000      -0.264612        -7.2005 
 116   2.0000      -0.259765        -7.0686 
 117   2.0000      -0.258305        -7.0288 
 118   2.0000      -0.251089        -6.8325 
 119   0.0000      -0.034869        -0.9488 
 120   0.0000      -0.023451        -0.6381 
 121   0.0000      -0.021609        -0.5880 
 122   0.0000      -0.014749        -0.4014 
 123   0.0000      -0.011410        -0.3105 
 124   0.0000      -0.003406        -0.0927 
 125   0.0000       0.013479         0.3668 
 126   0.0000       0.022063         0.6004 
 127   0.0000       0.042259         1.1499 
 128   0.0000       0.056782         1.5451 
 129   0.0000       0.066418         1.8073 
 130   0.0000       0.069314         1.8861 
 131   0.0000       0.074692         2.0325 
 132   0.0000       0.081394         2.2148 
 133   0.0000       0.089094         2.4244 
 134   0.0000       0.092636         2.5208 
 135   0.0000       0.094723         2.5775 
 136   0.0000       0.097152         2.6436 
 137   0.0000       0.098538         2.6813 
 138   0.0000       0.100837         2.7439 
 139   0.0000       0.103739         2.8229 
 140   0.0000       0.106114         2.8875 
 141   0.0000       0.111396         3.0312 
 142   0.0000       0.113331         3.0839 
 143   0.0000       0.115110         3.1323 
 144   0.0000       0.119782         3.2594 
 145   0.0000       0.121351         3.3021 
 146   0.0000       0.123522         3.3612 
 147   0.0000       0.123837         3.3698 
 148   0.0000       0.126967         3.4550 
 149   0.0000       0.127560         3.4711 
 150   0.0000       0.130897         3.5619 
 151   0.0000       0.134923         3.6714 
 152   0.0000       0.138502         3.7688 
 153   0.0000       0.144309         3.9268 
 154   0.0000       0.146667         3.9910 
 155   0.0000       0.148925         4.0525 
 156   0.0000       0.150776         4.1028 
 157   0.0000       0.154763         4.2113 
 158   0.0000       0.157575         4.2878 
 159   0.0000       0.158505         4.3131 
 160   0.0000       0.162543         4.4230 
 161   0.0000       0.166832         4.5397 
 162   0.0000       0.169777         4.6199 
 163   0.0000       0.172037         4.6814 
 164   0.0000       0.172467         4.6931 
 165   0.0000       0.176635         4.8065 
 166   0.0000       0.178861         4.8671 
 167   0.0000       0.181528         4.9396 
 168   0.0000       0.183912         5.0045 
 169   0.0000       0.187980         5.1152 
 170   0.0000       0.191088         5.1998 
 171   0.0000       0.192430         5.2363 
 172   0.0000       0.196981         5.3601 
 173   0.0000       0.197901         5.3852 
 174   0.0000       0.199416         5.4264 
 175   0.0000       0.204566         5.5665 
 176   0.0000       0.208178         5.6648 
 177   0.0000       0.213090         5.7985 
 178   0.0000       0.216322         5.8864 
 179   0.0000       0.218836         5.9548 
 180   0.0000       0.226662         6.1678 
 181   0.0000       0.227044         6.1782 
 182   0.0000       0.231517         6.2999 
 183   0.0000       0.233359         6.3500 
 184   0.0000       0.236969         6.4482 
 185   0.0000       0.238459         6.4888 
 186   0.0000       0.245674         6.6851 
 187   0.0000       0.248019         6.7489 
 188   0.0000       0.252080         6.8594 
 189   0.0000       0.253701         6.9035 
 190   0.0000       0.255204         6.9445 
 191   0.0000       0.257267         7.0006 
 192   0.0000       0.262153         7.1335 
 193   0.0000       0.263009         7.1568 
 194   0.0000       0.269337         7.3290 
 195   0.0000       0.271756         7.3949 
 196   0.0000       0.275619         7.5000 
 197   0.0000       0.278583         7.5806 
 198   0.0000       0.280445         7.6313 
 199   0.0000       0.283888         7.7250 
 200   0.0000       0.285273         7.7627 
 201   0.0000       0.291475         7.9314 
 202   0.0000       0.293118         7.9761 
 203   0.0000       0.295707         8.0466 
 204   0.0000       0.298791         8.1305 
 205   0.0000       0.301375         8.2008 
 206   0.0000       0.302957         8.2439 
 207   0.0000       0.304885         8.2964 
 208   0.0000       0.308833         8.4038 
 209   0.0000       0.312216         8.4958 
 210   0.0000       0.318586         8.6692 
 211   0.0000       0.322998         8.7892 
 212   0.0000       0.325668         8.8619 
 213   0.0000       0.328449         8.9375 
 214   0.0000       0.330945         9.0055 
 215   0.0000       0.331325         9.0158 
 216   0.0000       0.336407         9.1541 
 217   0.0000       0.336809         9.1650 
 218   0.0000       0.341749         9.2995 
 219   0.0000       0.343625         9.3505 
 220   0.0000       0.350007         9.5242 
 221   0.0000       0.352034         9.5793 
 222   0.0000       0.353582         9.6214 
 223   0.0000       0.355991         9.6870 
 224   0.0000       0.358373         9.7518 
 225   0.0000       0.361355         9.8330 
 226   0.0000       0.365552         9.9472 
 227   0.0000       0.370464        10.0808 
 228   0.0000       0.377218        10.2646 
 229   0.0000       0.379486        10.3263 
 230   0.0000       0.380684        10.3589 
 231   0.0000       0.384464        10.4618 
 232   0.0000       0.386101        10.5063 
 233   0.0000       0.388912        10.5828 
 234   0.0000       0.389305        10.5935 
 235   0.0000       0.392400        10.6777 
 236   0.0000       0.393804        10.7159 
 237   0.0000       0.397283        10.8106 
 238   0.0000       0.404149        10.9974 
 239   0.0000       0.404966        11.0197 
 240   0.0000       0.407948        11.1008 
 241   0.0000       0.412074        11.2131 
 242   0.0000       0.414332        11.2745 
 243   0.0000       0.415624        11.3097 
 244   0.0000       0.418079        11.3765 
 245   0.0000       0.422997        11.5103 
 246   0.0000       0.426181        11.5970 
 247   0.0000       0.429634        11.6909 
 248   0.0000       0.432959        11.7814 
 249   0.0000       0.435040        11.8380 
 250   0.0000       0.437007        11.8916 
 251   0.0000       0.440204        11.9786 
 252   0.0000       0.442905        12.0521 
 253   0.0000       0.443420        12.0661 
 254   0.0000       0.444173        12.0866 
 255   0.0000       0.447829        12.1861 
 256   0.0000       0.450858        12.2685 
 257   0.0000       0.453594        12.3429 
 258   0.0000       0.456284        12.4161 
 259   0.0000       0.456734        12.4284 
 260   0.0000       0.461301        12.5526 
 261   0.0000       0.462946        12.5974 
 262   0.0000       0.464483        12.6392 
 263   0.0000       0.466689        12.6992 
 264   0.0000       0.472064        12.8455 
 265   0.0000       0.473466        12.8837 
 266   0.0000       0.474805        12.9201 
 267   0.0000       0.476557        12.9678 
 268   0.0000       0.479006        13.0344 
 269   0.0000       0.481553        13.1037 
 270   0.0000       0.483260        13.1502 
 271   0.0000       0.484874        13.1941 
 272   0.0000       0.486352        13.2343 
 273   0.0000       0.489180        13.3113 
 274   0.0000       0.490771        13.3546 
 275   0.0000       0.493297        13.4233 
 276   0.0000       0.494852        13.4656 
 277   0.0000       0.497398        13.5349 
 278   0.0000       0.499689        13.5972 
 279   0.0000       0.503840        13.7102 
 280   0.0000       0.505483        13.7549 
 281   0.0000       0.509856        13.8739 
 282   0.0000       0.510216        13.8837 
 283   0.0000       0.515343        14.0232 
 284   0.0000       0.517708        14.0875 
 285   0.0000       0.520743        14.1701 
 286   0.0000       0.521530        14.1916 
 287   0.0000       0.523695        14.2505 
 288   0.0000       0.526860        14.3366 
 289   0.0000       0.528822        14.3900 
 290   0.0000       0.531413        14.4605 
 291   0.0000       0.536750        14.6057 
 292   0.0000       0.537788        14.6340 
 293   0.0000       0.542726        14.7683 
 294   0.0000       0.544058        14.8046 
 295   0.0000       0.546155        14.8616 
 296   0.0000       0.552415        15.0320 
 297   0.0000       0.556947        15.1553 
 298   0.0000       0.560004        15.2385 
 299   0.0000       0.564382        15.3576 
 300   0.0000       0.568877        15.4799 
 301   0.0000       0.574096        15.6219 
 302   0.0000       0.577556        15.7161 
 303   0.0000       0.581787        15.8312 
 304   0.0000       0.583856        15.8875 
 305   0.0000       0.589725        16.0472 
 306   0.0000       0.594864        16.1871 
 307   0.0000       0.596431        16.2297 
 308   0.0000       0.602474        16.3942 
 309   0.0000       0.608516        16.5586 
 310   0.0000       0.614140        16.7116 
 311   0.0000       0.618438        16.8286 
 312   0.0000       0.622888        16.9497 
 313   0.0000       0.629208        17.1216 
 314   0.0000       0.632151        17.2017 
 315   0.0000       0.640873        17.4390 
 316   0.0000       0.642286        17.4775 
 317   0.0000       0.647330        17.6147 
 318   0.0000       0.651797        17.7363 
 319   0.0000       0.658971        17.9315 
 320   0.0000       0.663648        18.0588 
 321   0.0000       0.671832        18.2815 
 322   0.0000       0.673909        18.3380 
 323   0.0000       0.676382        18.4053 
 324   0.0000       0.682282        18.5658 
 325   0.0000       0.683388        18.5959 
 326   0.0000       0.687881        18.7182 
 327   0.0000       0.693366        18.8674 
 328   0.0000       0.696186        18.9442 
 329   0.0000       0.698954        19.0195 
 330   0.0000       0.702477        19.1154 
 331   0.0000       0.704593        19.1729 
 332   0.0000       0.706493        19.2247 
 333   0.0000       0.707459        19.2509 
 334   0.0000       0.708703        19.2848 
 335   0.0000       0.713655        19.4195 
 336   0.0000       0.717267        19.5178 
 337   0.0000       0.721269        19.6267 
 338   0.0000       0.727845        19.8057 
 339   0.0000       0.733976        19.9725 
 340   0.0000       0.737938        20.0803 
 341   0.0000       0.742532        20.2053 
 342   0.0000       0.746124        20.3031 
 343   0.0000       0.747853        20.3501 
 344   0.0000       0.749959        20.4074 
 345   0.0000       0.761142        20.7117 
 346   0.0000       0.762181        20.7400 
 347   0.0000       0.769445        20.9377 
 348   0.0000       0.770289        20.9606 
 349   0.0000       0.772942        21.0328 
 350   0.0000       0.779500        21.2113 
 351   0.0000       0.783491        21.3199 
 352   0.0000       0.788683        21.4611 
 353   0.0000       0.793286        21.5864 
 354   0.0000       0.794907        21.6305 
 355   0.0000       0.800167        21.7736 
 356   0.0000       0.803655        21.8686 
 357   0.0000       0.809896        22.0384 
 358   0.0000       0.812207        22.1013 
 359   0.0000       0.818426        22.2705 
 360   0.0000       0.820356        22.3230 
 361   0.0000       0.825536        22.4640 
 362   0.0000       0.831800        22.6344 
 363   0.0000       0.836085        22.7510 
 364   0.0000       0.839959        22.8565 
 365   0.0000       0.845423        23.0051 
 366   0.0000       0.853901        23.2358 
 367   0.0000       0.855022        23.2663 
 368   0.0000       0.858066        23.3492 
 369   0.0000       0.863113        23.4865 
 370   0.0000       0.869056        23.6482 
 371   0.0000       0.870433        23.6857 
 372   0.0000       0.873287        23.7634 
 373   0.0000       0.880926        23.9712 
 374   0.0000       0.883850        24.0508 
 375   0.0000       0.888507        24.1775 
 376   0.0000       0.891557        24.2605 
 377   0.0000       0.898515        24.4498 
 378   0.0000       0.900727        24.5100 
 379   0.0000       0.908168        24.7125 
 380   0.0000       0.909895        24.7595 
 381   0.0000       0.913243        24.8506 
 382   0.0000       0.915230        24.9047 
 383   0.0000       0.919821        25.0296 
 384   0.0000       0.921789        25.0832 
 385   0.0000       0.927800        25.2467 
 386   0.0000       0.931544        25.3486 
 387   0.0000       0.938420        25.5357 
 388   0.0000       0.943672        25.6786 
 389   0.0000       0.950545        25.8656 
 390   0.0000       0.952622        25.9222 
 391   0.0000       0.957540        26.0560 
 392   0.0000       0.962206        26.1829 
 393   0.0000       0.966200        26.2916 
 394   0.0000       0.971329        26.4312 
 395   0.0000       0.974872        26.5276 
 396   0.0000       0.983301        26.7570 
 397   0.0000       0.986587        26.8464 
 398   0.0000       0.993748        27.0413 
 399   0.0000       0.996705        27.1217 
 400   0.0000       1.009248        27.4630 
 401   0.0000       1.013887        27.5893 
 402   0.0000       1.016940        27.6723 
 403   0.0000       1.018375        27.7114 
 404   0.0000       1.020779        27.7768 
 405   0.0000       1.025125        27.8951 
 406   0.0000       1.033380        28.1197 
 407   0.0000       1.034877        28.1604 
 408   0.0000       1.042177        28.3591 
 409   0.0000       1.047479        28.5034 
 410   0.0000       1.056654        28.7530 
 411   0.0000       1.061140        28.8751 
 412   0.0000       1.065984        29.0069 
 413   0.0000       1.071889        29.1676 
 414   0.0000       1.077467        29.3194 
 415   0.0000       1.081957        29.4416 
 416   0.0000       1.086054        29.5530 
 417   0.0000       1.089760        29.6539 
 418   0.0000       1.094772        29.7903 
 419   0.0000       1.101447        29.9719 
 420   0.0000       1.105984        30.0954 
 421   0.0000       1.111013        30.2322 
 422   0.0000       1.115530        30.3551 
 423   0.0000       1.116606        30.3844 
 424   0.0000       1.120947        30.5025 
 425   0.0000       1.128681        30.7130 
 426   0.0000       1.136128        30.9156 
 427   0.0000       1.138389        30.9771 
 428   0.0000       1.140086        31.0233 
 429   0.0000       1.144695        31.1487 
 430   0.0000       1.146137        31.1880 
 431   0.0000       1.155946        31.4549 
 432   0.0000       1.161047        31.5937 
 433   0.0000       1.165859        31.7246 
 434   0.0000       1.166697        31.7474 
 435   0.0000       1.172286        31.8995 
 436   0.0000       1.176317        32.0092 
 437   0.0000       1.179533        32.0967 
 438   0.0000       1.181746        32.1569 
 439   0.0000       1.182007        32.1641 
 440   0.0000       1.191871        32.4325 
 441   0.0000       1.196091        32.5473 
 442   0.0000       1.198761        32.6199 
 443   0.0000       1.207885        32.8682 
 444   0.0000       1.212274        32.9876 
 445   0.0000       1.216760        33.1097 
 446   0.0000       1.221413        33.2363 
 447   0.0000       1.225790        33.3554 
 448   0.0000       1.232457        33.5369 
 449   0.0000       1.237927        33.6857 
 450   0.0000       1.240267        33.7494 
 451   0.0000       1.241811        33.7914 
 452   0.0000       1.249900        34.0115 
 453   0.0000       1.251554        34.0565 
 454   0.0000       1.259798        34.2808 
 455   0.0000       1.263063        34.3697 
 456   0.0000       1.265799        34.4441 
 457   0.0000       1.271357        34.5954 
 458   0.0000       1.275403        34.7055 
 459   0.0000       1.277574        34.7646 
 460   0.0000       1.283739        34.9323 
 461   0.0000       1.286451        35.0061 
 462   0.0000       1.290676        35.1211 
 463   0.0000       1.294818        35.2338 
 464   0.0000       1.296705        35.2851 
 465   0.0000       1.304715        35.5031 
 466   0.0000       1.309688        35.6384 
 467   0.0000       1.315685        35.8016 
 468   0.0000       1.323356        36.0104 
 469   0.0000       1.327244        36.1162 
 470   0.0000       1.330940        36.2167 
 471   0.0000       1.344196        36.5774 
 472   0.0000       1.346233        36.6329 
 473   0.0000       1.350386        36.7459 
 474   0.0000       1.353944        36.8427 
 475   0.0000       1.359397        36.9911 
 476   0.0000       1.365158        37.1478 
 477   0.0000       1.369501        37.2660 
 478   0.0000       1.376852        37.4660 
 479   0.0000       1.385193        37.6930 
 480   0.0000       1.393054        37.9069 
 481   0.0000       1.394215        37.9385 
 482   0.0000       1.410260        38.3751 
 483   0.0000       1.415644        38.5216 
 484   0.0000       1.419237        38.6194 
 485   0.0000       1.424771        38.7700 
 486   0.0000       1.431763        38.9603 
 487   0.0000       1.437433        39.1146 
 488   0.0000       1.440429        39.1961 
 489   0.0000       1.447661        39.3929 
 490   0.0000       1.457832        39.6696 
 491   0.0000       1.460619        39.7455 
 492   0.0000       1.465371        39.8748 
 493   0.0000       1.467074        39.9211 
 494   0.0000       1.475594        40.1530 
 495   0.0000       1.479206        40.2512 
 496   0.0000       1.486224        40.4422 
 497   0.0000       1.487245        40.4700 
 498   0.0000       1.493536        40.6412 
 499   0.0000       1.503514        40.9127 
 500   0.0000       1.507570        41.0231 
 501   0.0000       1.513020        41.1714 
 502   0.0000       1.517925        41.3048 
 503   0.0000       1.522756        41.4363 
 504   0.0000       1.531031        41.6615 
 505   0.0000       1.537643        41.8414 
 506   0.0000       1.541471        41.9456 
 507   0.0000       1.542309        41.9684 
 508   0.0000       1.549480        42.1635 
 509   0.0000       1.552197        42.2374 
 510   0.0000       1.562294        42.5122 
 511   0.0000       1.564958        42.5847 
 512   0.0000       1.568184        42.6724 
 513   0.0000       1.568817        42.6897 
 514   0.0000       1.578196        42.9449 
 515   0.0000       1.584827        43.1253 
 516   0.0000       1.587539        43.1991 
 517   0.0000       1.593296        43.3558 
 518   0.0000       1.593745        43.3680 
 519   0.0000       1.599250        43.5178 
 520   0.0000       1.601496        43.5789 
 521   0.0000       1.604802        43.6689 
 522   0.0000       1.612933        43.8901 
 523   0.0000       1.613670        43.9102 
 524   0.0000       1.617413        44.0121 
 525   0.0000       1.620129        44.0860 
 526   0.0000       1.620747        44.1028 
 527   0.0000       1.629174        44.3321 
 528   0.0000       1.634346        44.4728 
 529   0.0000       1.635825        44.5131 
 530   0.0000       1.638126        44.5757 
 531   0.0000       1.640960        44.6528 
 532   0.0000       1.643405        44.7193 
 533   0.0000       1.643940        44.7339 
 534   0.0000       1.648756        44.8649 
 535   0.0000       1.650346        44.9082 
 536   0.0000       1.656330        45.0710 
 537   0.0000       1.660470        45.1837 
 538   0.0000       1.663504        45.2663 
 539   0.0000       1.665691        45.3257 
 540   0.0000       1.669157        45.4201 
 541   0.0000       1.673376        45.5349 
 542   0.0000       1.678744        45.6810 
 543   0.0000       1.681379        45.7527 
 544   0.0000       1.686490        45.8917 
 545   0.0000       1.690779        46.0084 
 546   0.0000       1.695361        46.1331 
 547   0.0000       1.700503        46.2730 
 548   0.0000       1.702542        46.3285 
 549   0.0000       1.703990        46.3679 
 550   0.0000       1.707131        46.4534 
 551   0.0000       1.714349        46.6498 
 552   0.0000       1.718927        46.7744 
 553   0.0000       1.720617        46.8204 
 554   0.0000       1.723586        46.9012 
 555   0.0000       1.727607        47.0106 
 556   0.0000       1.731121        47.1062 
 557   0.0000       1.735333        47.2208 
 558   0.0000       1.736689        47.2577 
 559   0.0000       1.740238        47.3543 
 560   0.0000       1.747092        47.5408 
 561   0.0000       1.749037        47.5937 
 562   0.0000       1.754027        47.7295 
 563   0.0000       1.758512        47.8516 
 564   0.0000       1.766311        48.0638 
 565   0.0000       1.771478        48.2044 
 566   0.0000       1.777140        48.3584 
 567   0.0000       1.784065        48.5469 
 568   0.0000       1.785751        48.5927 
 569   0.0000       1.792159        48.7671 
 570   0.0000       1.795300        48.8526 
 571   0.0000       1.799541        48.9680 
 572   0.0000       1.820444        49.5368 
 573   0.0000       1.827312        49.7237 
 574   0.0000       1.832998        49.8784 
 575   0.0000       1.842239        50.1299 
 576   0.0000       1.843763        50.1713 
 577   0.0000       1.849815        50.3360 
 578   0.0000       1.851325        50.3771 
 579   0.0000       1.856743        50.5246 
 580   0.0000       1.858843        50.5817 
 581   0.0000       1.865107        50.7522 
 582   0.0000       1.877351        51.0853 
 583   0.0000       1.883078        51.2412 
 584   0.0000       1.883765        51.2598 
 585   0.0000       1.891878        51.4806 
 586   0.0000       1.899838        51.6972 
 587   0.0000       1.903858        51.8066 
 588   0.0000       1.914632        52.0998 
 589   0.0000       1.916228        52.1432 
 590   0.0000       1.924773        52.3757 
 591   0.0000       1.930680        52.5365 
 592   0.0000       1.936169        52.6858 
 593   0.0000       1.939931        52.7882 
 594   0.0000       1.942507        52.8583 
 595   0.0000       1.948400        53.0187 
 596   0.0000       1.950915        53.0871 
 597   0.0000       1.959953        53.3330 
 598   0.0000       1.965627        53.4874 
 599   0.0000       1.973489        53.7014 
 600   0.0000       1.974103        53.7181 
 601   0.0000       1.989023        54.1241 
 602   0.0000       1.992863        54.2286 
 603   0.0000       1.995461        54.2993 
 604   0.0000       2.004176        54.5364 
 605   0.0000       2.013166        54.7810 
 606   0.0000       2.017999        54.9125 
 607   0.0000       2.022335        55.0305 
 608   0.0000       2.028209        55.1904 
 609   0.0000       2.030514        55.2531 
 610   0.0000       2.031836        55.2891 
 611   0.0000       2.034599        55.3643 
 612   0.0000       2.042221        55.5717 
 613   0.0000       2.047452        55.7140 
 614   0.0000       2.057813        55.9959 
 615   0.0000       2.067964        56.2722 
 616   0.0000       2.070259        56.3346 
 617   0.0000       2.074564        56.4518 
 618   0.0000       2.080107        56.6026 
 619   0.0000       2.087602        56.8065 
 620   0.0000       2.095147        57.0119 
 621   0.0000       2.100323        57.1527 
 622   0.0000       2.110997        57.4431 
 623   0.0000       2.111580        57.4590 
 624   0.0000       2.126120        57.8547 
 625   0.0000       2.126535        57.8660 
 626   0.0000       2.133890        58.0661 
 627   0.0000       2.137709        58.1700 
 628   0.0000       2.140272        58.2398 
 629   0.0000       2.140517        58.2464 
 630   0.0000       2.145400        58.3793 
 631   0.0000       2.149066        58.4791 
 632   0.0000       2.163673        58.8765 
 633   0.0000       2.165755        58.9332 
 634   0.0000       2.171578        59.0917 
 635   0.0000       2.173092        59.1328 
 636   0.0000       2.179860        59.3170 
 637   0.0000       2.187519        59.5254 
 638   0.0000       2.191590        59.6362 
 639   0.0000       2.200114        59.8682 
 640   0.0000       2.201207        59.8979 
 641   0.0000       2.204061        59.9756 
 642   0.0000       2.217841        60.3505 
 643   0.0000       2.222677        60.4821 
 644   0.0000       2.224595        60.5343 
 645   0.0000       2.232010        60.7361 
 646   0.0000       2.239598        60.9426 
 647   0.0000       2.245548        61.1045 
 648   0.0000       2.248682        61.1897 
 649   0.0000       2.255536        61.3763 
 650   0.0000       2.256174        61.3936 
 651   0.0000       2.261545        61.5398 
 652   0.0000       2.263897        61.6038 
 653   0.0000       2.276452        61.9454 
 654   0.0000       2.283995        62.1507 
 655   0.0000       2.287121        62.2357 
 656   0.0000       2.294239        62.4294 
 657   0.0000       2.298632        62.5489 
 658   0.0000       2.302857        62.6639 
 659   0.0000       2.309395        62.8418 
 660   0.0000       2.311978        62.9121 
 661   0.0000       2.316699        63.0406 
 662   0.0000       2.319305        63.1115 
 663   0.0000       2.324938        63.2648 
 664   0.0000       2.328835        63.3708 
 665   0.0000       2.331858        63.4531 
 666   0.0000       2.339281        63.6551 
 667   0.0000       2.347012        63.8654 
 668   0.0000       2.351795        63.9956 
 669   0.0000       2.357448        64.1494 
 670   0.0000       2.362805        64.2952 
 671   0.0000       2.369995        64.4908 
 672   0.0000       2.371613        64.5349 
 673   0.0000       2.385056        64.9007 
 674   0.0000       2.387297        64.9616 
 675   0.0000       2.388920        65.0058 
 676   0.0000       2.397804        65.2476 
 677   0.0000       2.401423        65.3460 
 678   0.0000       2.404198        65.4216 
 679   0.0000       2.412364        65.6437 
 680   0.0000       2.415530        65.7299 
 681   0.0000       2.419424        65.8359 
 682   0.0000       2.429189        66.1016 
 683   0.0000       2.439256        66.3755 
 684   0.0000       2.444556        66.5197 
 685   0.0000       2.450045        66.6691 
 686   0.0000       2.455097        66.8066 
 687   0.0000       2.457881        66.8823 
 688   0.0000       2.463049        67.0230 
 689   0.0000       2.471294        67.2473 
 690   0.0000       2.479751        67.4774 
 691   0.0000       2.485892        67.6446 
 692   0.0000       2.489731        67.7490 
 693   0.0000       2.494688        67.8839 
 694   0.0000       2.499432        68.0130 
 695   0.0000       2.506994        68.2188 
 696   0.0000       2.516434        68.4756 
 697   0.0000       2.520169        68.5773 
 698   0.0000       2.524231        68.6878 
 699   0.0000       2.532043        68.9004 
 700   0.0000       2.533294        68.9344 
 701   0.0000       2.539573        69.1053 
 702   0.0000       2.541036        69.1451 
 703   0.0000       2.546018        69.2807 
 704   0.0000       2.556364        69.5622 
 705   0.0000       2.558438        69.6186 
 706   0.0000       2.563484        69.7559 
 707   0.0000       2.567960        69.8777 
 708   0.0000       2.574371        70.0522 
 709   0.0000       2.576786        70.1179 
 710   0.0000       2.582076        70.2619 
 711   0.0000       2.582497        70.2733 
 712   0.0000       2.591212        70.5105 
 713   0.0000       2.599325        70.7312 
 714   0.0000       2.605213        70.8915 
 715   0.0000       2.606928        70.9381 
 716   0.0000       2.612941        71.1017 
 717   0.0000       2.619764        71.2874 
 718   0.0000       2.620587        71.3098 
 719   0.0000       2.625301        71.4381 
 720   0.0000       2.627054        71.4858 
 721   0.0000       2.630111        71.5690 
 722   0.0000       2.634974        71.7013 
 723   0.0000       2.637483        71.7696 
 724   0.0000       2.640728        71.8579 
 725   0.0000       2.644589        71.9629 
 726   0.0000       2.649661        72.1009 
 727   0.0000       2.652853        72.1878 
 728   0.0000       2.656088        72.2758 
 729   0.0000       2.663146        72.4679 
 730   0.0000       2.665844        72.5413 
 731   0.0000       2.669209        72.6329 
 732   0.0000       2.672655        72.7266 
 733   0.0000       2.677083        72.8471 
 734   0.0000       2.681598        72.9700 
 735   0.0000       2.685300        73.0707 
 736   0.0000       2.687986        73.1438 
 737   0.0000       2.690259        73.2057 
 738   0.0000       2.696081        73.3641 
 739   0.0000       2.699314        73.4521 
 740   0.0000       2.702947        73.5509 
 741   0.0000       2.705962        73.6330 
 742   0.0000       2.711991        73.7970 
 743   0.0000       2.714239        73.8582 
 744   0.0000       2.717407        73.9444 
 745   0.0000       2.718229        73.9668 
 746   0.0000       2.722771        74.0904 
 747   0.0000       2.724034        74.1247 
 748   0.0000       2.729676        74.2783 
 749   0.0000       2.732765        74.3623 
 750   0.0000       2.737584        74.4934 
 751   0.0000       2.738728        74.5246 
 752   0.0000       2.744810        74.6901 
 753   0.0000       2.746831        74.7451 
 754   0.0000       2.751807        74.8805 
 755   0.0000       2.751947        74.8843 
 756   0.0000       2.754652        74.9579 
 757   0.0000       2.764242        75.2189 
 758   0.0000       2.766638        75.2840 
 759   0.0000       2.774035        75.4853 
 760   0.0000       2.778234        75.5996 
 761   0.0000       2.781532        75.6893 
 762   0.0000       2.785753        75.8042 
 763   0.0000       2.787339        75.8473 
 764   0.0000       2.790069        75.9216 
 765   0.0000       2.799113        76.1677 
 766   0.0000       2.804535        76.3153 
 767   0.0000       2.810081        76.4662 
 768   0.0000       2.815617        76.6168 
 769   0.0000       2.818954        76.7076 
 770   0.0000       2.821591        76.7794 
 771   0.0000       2.830481        77.0213 
 772   0.0000       2.832475        77.0756 
 773   0.0000       2.835032        77.1452 
 774   0.0000       2.844801        77.4110 
 775   0.0000       2.846825        77.4660 
 776   0.0000       2.847703        77.4899 
 777   0.0000       2.853022        77.6347 
 778   0.0000       2.857323        77.7517 
 779   0.0000       2.862222        77.8850 
 780   0.0000       2.870506        78.1105 
 781   0.0000       2.872600        78.1674 
 782   0.0000       2.875496        78.2462 
 783   0.0000       2.878549        78.3293 
 784   0.0000       2.881648        78.4136 
 785   0.0000       2.888969        78.6129 
 786   0.0000       2.890238        78.6474 
 787   0.0000       2.896715        78.8236 
 788   0.0000       2.898611        78.8752 
 789   0.0000       2.902021        78.9680 
 790   0.0000       2.905085        79.0514 
 791   0.0000       2.910934        79.2105 
 792   0.0000       2.914460        79.3065 
 793   0.0000       2.923284        79.5466 
 794   0.0000       2.926317        79.6291 
 795   0.0000       2.932168        79.7884 
 796   0.0000       2.933290        79.8189 
 797   0.0000       2.936184        79.8976 
 798   0.0000       2.940440        80.0134 
 799   0.0000       2.943005        80.0832 
 800   0.0000       2.951486        80.3140 
 801   0.0000       2.955911        80.4344 
 802   0.0000       2.962118        80.6033 
 803   0.0000       2.963506        80.6411 
 804   0.0000       2.970201        80.8233 
 805   0.0000       2.978061        81.0371 
 806   0.0000       2.989176        81.3396 
 807   0.0000       2.992289        81.4243 
 808   0.0000       3.003464        81.7284 
 809   0.0000       3.005610        81.7868 
 810   0.0000       3.012137        81.9644 
 811   0.0000       3.017051        82.0981 
 812   0.0000       3.019485        82.1644 
 813   0.0000       3.027108        82.3718 
 814   0.0000       3.031475        82.4906 
 815   0.0000       3.038516        82.6822 
 816   0.0000       3.049312        82.9760 
 817   0.0000       3.055827        83.1533 
 818   0.0000       3.057861        83.2086 
 819   0.0000       3.067117        83.4605 
 820   0.0000       3.076256        83.7092 
 821   0.0000       3.078267        83.7639 
 822   0.0000       3.083554        83.9078 
 823   0.0000       3.088486        84.0420 
 824   0.0000       3.090907        84.1079 
 825   0.0000       3.095753        84.2397 
 826   0.0000       3.106292        84.5265 
 827   0.0000       3.111965        84.6809 
 828   0.0000       3.115513        84.7774 
 829   0.0000       3.126859        85.0862 
 830   0.0000       3.130440        85.1836 
 831   0.0000       3.135383        85.3181 
 832   0.0000       3.139261        85.4236 
 833   0.0000       3.141416        85.4823 
 834   0.0000       3.148066        85.6632 
 835   0.0000       3.149954        85.7146 
 836   0.0000       3.150308        85.7242 
 837   0.0000       3.161720        86.0348 
 838   0.0000       3.165064        86.1258 
 839   0.0000       3.166019        86.1518 
 840   0.0000       3.171876        86.3111 
 841   0.0000       3.176371        86.4334 
 842   0.0000       3.178412        86.4890 
 843   0.0000       3.182610        86.6032 
 844   0.0000       3.186952        86.7214 
 845   0.0000       3.187401        86.7336 
 846   0.0000       3.196387        86.9781 
 847   0.0000       3.199901        87.0737 
 848   0.0000       3.202398        87.1417 
 849   0.0000       3.207882        87.2909 
 850   0.0000       3.213157        87.4345 
 851   0.0000       3.214881        87.4814 
 852   0.0000       3.219419        87.6048 
 853   0.0000       3.224004        87.7296 
 854   0.0000       3.227405        87.8222 
 855   0.0000       3.232562        87.9625 
 856   0.0000       3.237208        88.0889 
 857   0.0000       3.240492        88.1783 
 858   0.0000       3.242719        88.2389 
 859   0.0000       3.245707        88.3202 
 860   0.0000       3.247490        88.3687 
 861   0.0000       3.251034        88.4651 
 862   0.0000       3.255646        88.5906 
 863   0.0000       3.262574        88.7791 
 864   0.0000       3.263263        88.7979 
 865   0.0000       3.264266        88.8252 
 866   0.0000       3.272378        89.0459 
 867   0.0000       3.279079        89.2283 
 868   0.0000       3.281006        89.2807 
 869   0.0000       3.283233        89.3413 
 870   0.0000       3.286008        89.4168 
 871   0.0000       3.288464        89.4837 
 872   0.0000       3.293158        89.6114 
 873   0.0000       3.295367        89.6715 
 874   0.0000       3.305132        89.9372 
 875   0.0000       3.312200        90.1295 
 876   0.0000       3.316205        90.2385 
 877   0.0000       3.320719        90.3614 
 878   0.0000       3.323559        90.4386 
 879   0.0000       3.327029        90.5331 
 880   0.0000       3.332737        90.6884 
 881   0.0000       3.334497        90.7363 
 882   0.0000       3.336985        90.8040 
 883   0.0000       3.343078        90.9698 
 884   0.0000       3.345740        91.0422 
 885   0.0000       3.347830        91.0991 
 886   0.0000       3.352680        91.2311 
 887   0.0000       3.355037        91.2952 
 888   0.0000       3.359630        91.4202 
 889   0.0000       3.362437        91.4966 
 890   0.0000       3.365630        91.5834 
 891   0.0000       3.369125        91.6786 
 892   0.0000       3.372049        91.7581 
 893   0.0000       3.375319        91.8471 
 894   0.0000       3.378413        91.9313 
 895   0.0000       3.380427        91.9861 
 896   0.0000       3.382433        92.0407 
 897   0.0000       3.387339        92.1742 
 898   0.0000       3.387729        92.1848 
 899   0.0000       3.391507        92.2876 
 900   0.0000       3.394725        92.3752 
 901   0.0000       3.398318        92.4729 
 902   0.0000       3.401402        92.5569 
 903   0.0000       3.403697        92.6193 
 904   0.0000       3.409379        92.7739 
 905   0.0000       3.411396        92.8288 
 906   0.0000       3.415328        92.9358 
 907   0.0000       3.421252        93.0970 
 908   0.0000       3.421470        93.1029 
 909   0.0000       3.423952        93.1705 
 910   0.0000       3.430498        93.3486 
 911   0.0000       3.432150        93.3935 
 912   0.0000       3.435729        93.4909 
 913   0.0000       3.441116        93.6375 
 914   0.0000       3.450748        93.8996 
 915   0.0000       3.451645        93.9240 
 916   0.0000       3.453512        93.9748 
 917   0.0000       3.459036        94.1252 
 918   0.0000       3.468568        94.3845 
 919   0.0000       3.475187        94.5647 
 920   0.0000       3.479737        94.6885 
 921   0.0000       3.484075        94.8065 
 922   0.0000       3.486607        94.8754 
 923   0.0000       3.491580        95.0107 
 924   0.0000       3.498825        95.2079 
 925   0.0000       3.500207        95.2455 
 926   0.0000       3.503228        95.3277 
 927   0.0000       3.505356        95.3856 
 928   0.0000       3.509811        95.5068 
 929   0.0000       3.511519        95.5533 
 930   0.0000       3.514304        95.6291 
 931   0.0000       3.524884        95.9170 
 932   0.0000       3.533641        96.1553 
 933   0.0000       3.536683        96.2381 
 934   0.0000       3.541353        96.3651 
 935   0.0000       3.541957        96.3816 
 936   0.0000       3.550516        96.6144 
 937   0.0000       3.551575        96.6433 
 938   0.0000       3.554818        96.7315 
 939   0.0000       3.555850        96.7596 
 940   0.0000       3.557963        96.8171 
 941   0.0000       3.563749        96.9745 
 942   0.0000       3.570391        97.1553 
 943   0.0000       3.577513        97.3491 
 944   0.0000       3.587229        97.6135 
 945   0.0000       3.588285        97.6422 
 946   0.0000       3.594003        97.7978 
 947   0.0000       3.599045        97.9350 
 948   0.0000       3.606829        98.1468 
 949   0.0000       3.611596        98.2765 
 950   0.0000       3.618112        98.4538 
 951   0.0000       3.624724        98.6337 
 952   0.0000       3.628925        98.7481 
 953   0.0000       3.631939        98.8301 
 954   0.0000       3.637661        98.9858 
 955   0.0000       3.644590        99.1743 
 956   0.0000       3.653071        99.4051 
 957   0.0000       3.660498        99.6072 
 958   0.0000       3.663078        99.6774 
 959   0.0000       3.668058        99.8129 
 960   0.0000       3.676683       100.0476 
 961   0.0000       3.686919       100.3262 
 962   0.0000       3.698065       100.6295 
 963   0.0000       3.699377       100.6652 
 964   0.0000       3.703548       100.7787 
 965   0.0000       3.709515       100.9410 
 966   0.0000       3.713990       101.0628 
 967   0.0000       3.719138       101.2029 
 968   0.0000       3.724265       101.3424 
 969   0.0000       3.734625       101.6243 
 970   0.0000       3.738097       101.7188 
 971   0.0000       3.741210       101.8035 
 972   0.0000       3.745364       101.9165 
 973   0.0000       3.756093       102.2085 
 974   0.0000       3.762872       102.3929 
 975   0.0000       3.764212       102.4294 
 976   0.0000       3.774420       102.7072 
 977   0.0000       3.777881       102.8014 
 978   0.0000       3.790003       103.1312 
 979   0.0000       3.791923       103.1835 
 980   0.0000       3.796304       103.3027 
 981   0.0000       3.802521       103.4719 
 982   0.0000       3.811595       103.7188 
 983   0.0000       3.826240       104.1173 
 984   0.0000       3.835738       104.3758 
 985   0.0000       3.840461       104.5043 
 986   0.0000       3.848232       104.7157 
 987   0.0000       3.850742       104.7840 
 988   0.0000       3.862468       105.1031 
 989   0.0000       3.873674       105.4080 
 990   0.0000       3.881867       105.6310 
 991   0.0000       3.898736       106.0900 
 992   0.0000       3.906149       106.2917 
 993   0.0000       3.919660       106.6594 
 994   0.0000       3.928811       106.9084 
 995   0.0000       3.930907       106.9654 
 996   0.0000       3.942766       107.2881 
 997   0.0000       3.948912       107.4554 
 998   0.0000       3.955449       107.6332 
 999   0.0000       3.965267       107.9004 
 1000   0.0000       3.968223       107.9808 
 1001   0.0000       3.983589       108.3990 
 1002   0.0000       3.991647       108.6182 
 1003   0.0000       3.995582       108.7253 
 1004   0.0000       3.996712       108.7561 
 1005   0.0000       4.013675       109.2177 
 1006   0.0000       4.020760       109.4104 
 1007   0.0000       4.028368       109.6175 
 1008   0.0000       4.038124       109.8829 
 1009   0.0000       4.045557       110.0852 
 1010   0.0000       4.053680       110.3062 
 1011   0.0000       4.069232       110.7294 
 1012   0.0000       4.072452       110.8170 
 1013   0.0000       4.076611       110.9302 
 1014   0.0000       4.084157       111.1356 
 1015   0.0000       4.086692       111.2045 
 1016   0.0000       4.104252       111.6824 
 1017   0.0000       4.108497       111.7979 
 1018   0.0000       4.113592       111.9365 
 1019   0.0000       4.120059       112.1125 
 1020   0.0000       4.127419       112.3128 
 1021   0.0000       4.131479       112.4233 
 1022   0.0000       4.140584       112.6710 
 1023   0.0000       4.144040       112.7651 
 1024   0.0000       4.147640       112.8630 
 1025   0.0000       4.153443       113.0209 
 1026   0.0000       4.164207       113.3138 
 1027   0.0000       4.167402       113.4008 
 1028   0.0000       4.172073       113.5279 
 1029   0.0000       4.180961       113.7697 
 1030   0.0000       4.186600       113.9232 
 1031   0.0000       4.195029       114.1525 
 1032   0.0000       4.197144       114.2101 
 1033   0.0000       4.202167       114.3468 
 1034   0.0000       4.210582       114.5758 
 1035   0.0000       4.214564       114.6841 
 1036   0.0000       4.220046       114.8333 
 1037   0.0000       4.226080       114.9975 
 1038   0.0000       4.230575       115.1198 
 1039   0.0000       4.233406       115.1968 
 1040   0.0000       4.235087       115.2426 
 1041   0.0000       4.235893       115.2645 
 1042   0.0000       4.243402       115.4688 
 1043   0.0000       4.250520       115.6625 
 1044   0.0000       4.253414       115.7413 
 1045   0.0000       4.259756       115.9138 
 1046   0.0000       4.265484       116.0697 
 1047   0.0000       4.272983       116.2738 
 1048   0.0000       4.275383       116.3391 
 1049   0.0000       4.280870       116.4884 
 1050   0.0000       4.286459       116.6405 
 1051   0.0000       4.295638       116.8903 
 1052   0.0000       4.298208       116.9602 
 1053   0.0000       4.303093       117.0931 
 1054   0.0000       4.312927       117.3607 
 1055   0.0000       4.317711       117.4909 
 1056   0.0000       4.323774       117.6559 
 1057   0.0000       4.329409       117.8092 
 1058   0.0000       4.339700       118.0892 
 1059   0.0000       4.344683       118.2248 
 1060   0.0000       4.348213       118.3209 
 1061   0.0000       4.366165       118.8094 
 1062   0.0000       4.368415       118.8706 
 1063   0.0000       4.378828       119.1540 
 1064   0.0000       4.380361       119.1957 
 1065   0.0000       4.390522       119.4722 
 1066   0.0000       4.392272       119.5198 
 1067   0.0000       4.398732       119.6956 
 1068   0.0000       4.421915       120.3264 
 1069   0.0000       4.428356       120.5017 
 1070   0.0000       4.431542       120.5884 
 1071   0.0000       4.440406       120.8296 
 1072   0.0000       4.446584       120.9977 
 1073   0.0000       4.457569       121.2966 
 1074   0.0000       4.464617       121.4884 
 1075   0.0000       4.471938       121.6876 
 1076   0.0000       4.483428       122.0003 
 1077   0.0000       4.489620       122.1688 
 1078   0.0000       4.496420       122.3538 
 1079   0.0000       4.497537       122.3842 
 1080   0.0000       4.504969       122.5864 
 1081   0.0000       4.506541       122.6292 
 1082   0.0000       4.519397       122.9790 
 1083   0.0000       4.528757       123.2337 
 1084   0.0000       4.538288       123.4931 
 1085   0.0000       4.554167       123.9252 
 1086   0.0000       4.566636       124.2645 
 1087   0.0000       4.584909       124.7617 
 1088   0.0000       4.598207       125.1236 
 1089   0.0000       4.607820       125.3852 
 1090   0.0000       4.616485       125.6209 
 1091   0.0000       4.634309       126.1060 
 1092   0.0000       4.647619       126.4681 
 1093   0.0000       4.657626       126.7405 
 1094   0.0000       4.670643       127.0947 
 1095   0.0000       4.688287       127.5748 
 1096   0.0000       4.692313       127.6843 
 1097   0.0000       4.694340       127.7395 
 1098   0.0000       4.701443       127.9328 
 1099   0.0000       4.715725       128.3214 
 1100   0.0000       4.731203       128.7426 
 1101   0.0000       4.736985       128.8999 
 1102   0.0000       4.743282       129.0713 
 1103   0.0000       4.748798       129.2214 
 1104   0.0000       4.755952       129.4160 
 1105   0.0000       4.774590       129.9232 
 1106   0.0000       4.779825       130.0656 
 1107   0.0000       4.793397       130.4350 
 1108   0.0000       4.802951       130.6950 
 1109   0.0000       4.829705       131.4229 
 1110   0.0000       4.843249       131.7915 
 1111   0.0000       4.851730       132.0223 
 1112   0.0000       4.857951       132.1916 
 1113   0.0000       4.872789       132.5953 
 1114   0.0000       4.883427       132.8848 
 1115   0.0000       4.894841       133.1954 
 1116   0.0000       4.899364       133.3185 
 1117   0.0000       4.911708       133.6544 
 1118   0.0000       4.927775       134.0916 
 1119   0.0000       4.938890       134.3940 
 1120   0.0000       4.948675       134.6603 
 1121   0.0000       4.955714       134.8518 
 1122   0.0000       4.976645       135.4214 
 1123   0.0000       4.992368       135.8492 
 1124   0.0000       5.013600       136.4270 
 1125   0.0000       5.017571       136.5350 
 1126   0.0000       5.032478       136.9407 
 1127   0.0000       5.065081       137.8279 
 1128   0.0000       5.071396       137.9997 
 1129   0.0000       5.082546       138.3031 
 1130   0.0000       5.099374       138.7610 
 1131   0.0000       5.123408       139.4150 
 1132   0.0000       5.130079       139.5966 
 1133   0.0000       5.146781       140.0510 
 1134   0.0000       5.156260       140.3090 
 1135   0.0000       5.165803       140.5686 
 1136   0.0000       5.198035       141.4457 
 1137   0.0000       5.210504       141.7850 
 1138   0.0000       5.221862       142.0941 
 1139   0.0000       5.242471       142.6549 
 1140   0.0000       5.243531       142.6837 
 1141   0.0000       5.254915       142.9935 
 1142   0.0000       5.261266       143.1663 
 1143   0.0000       5.263102       143.2163 
 1144   0.0000       5.281654       143.7211 
 1145   0.0000       5.288746       143.9141 
 1146   0.0000       5.316671       144.6740 
 1147   0.0000       5.338980       145.2810 
 1148   0.0000       5.354138       145.6935 
 1149   0.0000       5.356699       145.7632 
 1150   0.0000       5.369320       146.1066 
 1151   0.0000       5.389514       146.6561 
 1152   0.0000       5.397000       146.8598 
 1153   0.0000       5.399239       146.9208 
 1154   0.0000       5.433927       147.8647 
 1155   0.0000       5.450348       148.3115 
 1156   0.0000       5.467562       148.7799 
 1157   0.0000       5.484401       149.2381 
 1158   0.0000       5.508788       149.9017 
 1159   0.0000       5.544665       150.8780 
 1160   0.0000       5.545394       150.8978 
 1161   0.0000       5.560007       151.2955 
 1162   0.0000       5.594102       152.2233 
 1163   0.0000       5.614628       152.7818 
 1164   0.0000       5.639391       153.4556 
 1165   0.0000       5.644553       153.5961 
 1166   0.0000       5.679682       154.5520 
 1167   0.0000       5.705210       155.2467 
 1168   0.0000       5.711677       155.4226 
 1169   0.0000       5.734891       156.0543 
 1170   0.0000       5.764479       156.8594 
 1171   0.0000       5.776900       157.1974 
 1172   0.0000       5.893854       160.3799 
 1173   0.0000       5.952976       161.9887 
 1174   0.0000       5.981577       162.7670 
 1175   0.0000       6.010419       163.5518 
 1176   0.0000       6.026264       163.9830 
 1177   0.0000       6.155827       167.5086 
 1178   0.0000       6.161053       167.6508 
 1179   0.0000       6.193288       168.5279 
 1180   0.0000       6.373942       173.4438 
 1181   0.0000       6.396003       174.0441 
 1182   0.0000       6.481170       176.3616 
 1183   0.0000       6.522970       177.4990 
 1184   0.0000       6.623719       180.2406 
 1185   0.0000       6.632895       180.4903 
 1186   0.0000       6.706745       182.4998 
 1187   0.0000       6.769512       184.2078 
 1188   0.0000       6.887173       187.4095 
 1189   0.0000       6.913637       188.1296 
 1190   0.0000       7.107188       193.3964 
 1191   0.0000       7.142148       194.3477 
 1192   0.0000       7.162595       194.9041 
 1193   0.0000       7.221914       196.5183 
 1194   0.0000      22.277519       606.2021 
 1195   0.0000      22.307105       607.0072 
 1196   0.0000      22.450150       610.8996 
 1197   0.0000      22.492257       612.0454 
 1198   0.0000      22.532726       613.1466 
 1199   0.0000      22.547233       613.5414 
 1200   0.0000      22.549323       613.5983 
 1201   0.0000      22.574344       614.2791 
 1202   0.0000      22.653343       616.4288 
 1203   0.0000      22.693057       617.5095 
 1204   0.0000      22.695523       617.5766 
 1205   0.0000      22.701370       617.7357 
 1206   0.0000      22.707570       617.9044 
 1207   0.0000      22.742562       618.8566 
 1208   0.0000      22.801559       620.4620 
 1209   0.0000      22.835055       621.3734 
 1210   0.0000      22.848736       621.7457 
 1211   0.0000      22.882247       622.6576 
 1212   0.0000      22.889173       622.8461 
 1213   0.0000      22.916087       623.5784 
 1214   0.0000      22.929962       623.9560 
 1215   0.0000      22.953656       624.6007 
 1216   0.0000      22.997251       625.7870 
 1217   0.0000      23.050804       627.2443 
 1218   0.0000      23.275963       633.3711 
 1219   0.0000      23.324856       634.7016 
 1220   0.0000      23.434050       637.6729 
 1221   0.0000      23.531469       640.3238 
 1222   0.0000      23.558226       641.0519 
 1223   0.0000      32.886836       894.8963 
 1224   0.0000      33.262941       905.1306 
 1225   0.0000      44.114503      1200.4167 
 1226   0.0000      44.245310      1203.9761 

                    ********************************
                    * MULLIKEN POPULATION ANALYSIS *
                    ********************************

-----------------------
MULLIKEN ATOMIC CHARGES
-----------------------
   0 O :   -0.522552
   1 O :   -0.499462
   2 N :   -0.224703
   3 H :    0.275307
   4 N :    0.131018
   5 C :    0.282795
   6 C :    0.051628
   7 H :    0.128603
   8 C :    0.045265
   9 C :   -0.190216
  10 H :    0.165020
  11 C :   -0.190756
  12 H :    0.157492
  13 C :   -0.117701
  14 H :    0.159174
  15 C :   -0.188043
  16 H :    0.159165
  17 C :   -0.159538
  18 H :    0.157953
  19 C :    0.140106
  20 C :   -0.447423
  21 H :    0.149870
  22 H :    0.152424
  23 H :    0.148462
  24 C :   -0.428863
  25 H :    0.146788
  26 H :    0.136925
  27 H :    0.141507
  28 C :   -0.424857
  29 H :    0.136822
  30 H :    0.146142
  31 H :    0.140509
  32 C :    0.034057
  33 C :    0.008757
  34 C :   -0.211673
  35 H :    0.167148
  36 C :   -0.184518
  37 H :    0.156268
  38 C :   -0.117443
  39 H :    0.155258
  40 C :   -0.248393
  41 H :    0.143782
  42 C :    0.109584
  43 C :   -0.444871
  44 H :    0.141182
  45 H :    0.144469
  46 H :    0.142120
  47 C :   -0.439434
  48 H :    0.135679
  49 H :    0.142230
  50 H :    0.118968
  51 C :   -0.448456
  52 H :    0.146674
  53 H :    0.140158
  54 H :    0.137871
  55 C :    0.328457
  56 C :    0.099853
  57 C :   -0.177408
  58 H :    0.163044
  59 C :   -0.178569
  60 H :    0.159476
  61 C :   -0.143074
  62 H :    0.159120
  63 C :   -0.154889
  64 H :    0.160837
  65 C :   -0.262656
  66 H :    0.157531
Sum of atomic charges:    0.0000000

--------------------------------
MULLIKEN REDUCED ORBITAL CHARGES
--------------------------------
  0 O s       :     3.846947  s :     3.846947
      pz      :     1.561420  p :     4.644537
      px      :     1.603066
      py      :     1.480051
      dz2     :     0.004133  d :     0.029247
      dxz     :     0.005253
      dyz     :     0.004783
      dx2y2   :     0.007634
      dxy     :     0.007444
      f0      :     0.000132  f :     0.001820
      f+1     :     0.000221
      f-1     :     0.000193
      f+2     :     0.000145
      f-2     :     0.000354
      f+3     :     0.000393
      f-3     :     0.000383
  1 O s       :     3.824113  s :     3.824113
      pz      :     1.518028  p :     4.644392
      px      :     1.649776
      py      :     1.476588
      dz2     :     0.003505  d :     0.029160
      dxz     :     0.003987
      dyz     :     0.006048
      dx2y2   :     0.007675
      dxy     :     0.007944
      f0      :     0.000149  f :     0.001796
      f+1     :     0.000128
      f-1     :     0.000205
      f+2     :     0.000113
      f-2     :     0.000354
      f+3     :     0.000405
      f-3     :     0.000442
  2 N s       :     3.438174  s :     3.438174
      pz      :     1.368736  p :     3.721852
      px      :     1.087623
      py      :     1.265493
      dz2     :     0.010769  d :     0.060485
      dxz     :     0.013681
      dyz     :     0.006749
      dx2y2   :     0.012932
      dxy     :     0.016355
      f0      :     0.000607  f :     0.004192
      f+1     :     0.000570
      f-1     :     0.000425
      f+2     :     0.000727
      f-2     :     0.000652
      f+3     :     0.000607
      f-3     :     0.000604
  3 H s       :     0.684830  s :     0.684830
      pz      :     0.011811  p :     0.039862
      px      :     0.010779
      py      :     0.017273
  4 N s       :     3.349989  s :     3.349989
      pz      :     1.438950  p :     3.429674
      px      :     1.032601
      py      :     0.958122
      dz2     :     0.009666  d :     0.084687
      dxz     :     0.012907
      dyz     :     0.014499
      dx2y2   :     0.025190
      dxy     :     0.022426
      f0      :     0.000605  f :     0.004632
      f+1     :     0.000535
      f-1     :     0.000731
      f+2     :     0.000676
      f-2     :     0.000566
      f+3     :     0.000627
      f-3     :     0.000892
  5 C s       :     3.110219  s :     3.110219
      pz      :     0.783106  p :     2.341079
      px      :     0.751013
      py      :     0.806960
      dz2     :     0.031863  d :     0.244370
      dxz     :     0.051350
      dyz     :     0.035593
      dx2y2   :     0.076013
      dxy     :     0.049552
      f0      :     0.001630  f :     0.021537
      f+1     :     0.003208
      f-1     :     0.002332
      f+2     :     0.003172
      f-2     :     0.002781
      f+3     :     0.002959
      f-3     :     0.005455
  6 C s       :     3.098858  s :     3.098858
      pz      :     1.000633  p :     2.696723
      px      :     0.782222
      py      :     0.913869
      dz2     :     0.017419  d :     0.143703
      dxz     :     0.038183
      dyz     :     0.024911
      dx2y2   :     0.031850
      dxy     :     0.031341
      f0      :     0.000831  f :     0.009088
      f+1     :     0.001305
      f-1     :     0.000936
      f+2     :     0.001735
      f-2     :     0.000964
      f+3     :     0.001563
      f-3     :     0.001754
  7 H s       :     0.847983  s :     0.847983
      pz      :     0.011938  p :     0.023413
      px      :     0.006049
      py      :     0.005426
  8 C s       :     3.271363  s :     3.271363
      pz      :     0.857153  p :     2.528289
      px      :     0.917019
      py      :     0.754117
      dz2     :     0.034889  d :     0.145245
      dxz     :     0.026166
      dyz     :     0.034782
      dx2y2   :     0.026216
      dxy     :     0.023193
      f0      :     0.001583  f :     0.009837
      f+1     :     0.001412
      f-1     :     0.001238
      f+2     :     0.001861
      f-2     :     0.001464
      f+3     :     0.001182
      f-3     :     0.001098
  9 C s       :     3.231259  s :     3.231259
      pz      :     0.940410  p :     2.857424
      px      :     0.963079
      py      :     0.953935
      dz2     :     0.016605  d :     0.094364
      dxz     :     0.016797
      dyz     :     0.025765
      dx2y2   :     0.017622
      dxy     :     0.017574
      f0      :     0.001297  f :     0.007169
      f+1     :     0.000747
      f-1     :     0.000856
      f+2     :     0.001044
      f-2     :     0.001350
      f+3     :     0.000566
      f-3     :     0.001311
 10 H s       :     0.811959  s :     0.811959
      pz      :     0.008050  p :     0.023021
      px      :     0.009216
      py      :     0.005755
 11 C s       :     3.225851  s :     3.225851
      pz      :     0.978845  p :     2.864742
      px      :     0.941247
      py      :     0.944650
      dz2     :     0.017763  d :     0.093007
      dxz     :     0.011287
      dyz     :     0.024085
      dx2y2   :     0.020673
      dxy     :     0.019200
      f0      :     0.000640  f :     0.007156
      f+1     :     0.001030
      f-1     :     0.001025
      f+2     :     0.001131
      f-2     :     0.001151
      f+3     :     0.000887
      f-3     :     0.001293
 12 H s       :     0.820298  s :     0.820298
      pz      :     0.011107  p :     0.022210
      px      :     0.004939
      py      :     0.006163
 13 C s       :     3.165428  s :     3.165428
      pz      :     0.933265  p :     2.851521
      px      :     0.947872
      py      :     0.970384
      dz2     :     0.026768  d :     0.093608
      dxz     :     0.019561
      dyz     :     0.017633
      dx2y2   :     0.015640
      dxy     :     0.014006
      f0      :     0.001217  f :     0.007143
      f+1     :     0.001248
      f-1     :     0.000801
      f+2     :     0.001351
      f-2     :     0.001153
      f+3     :     0.000883
      f-3     :     0.000490
 14 H s       :     0.818671  s :     0.818671
      pz      :     0.004425  p :     0.022155
      px      :     0.005806
      py      :     0.011924
 15 C s       :     3.211285  s :     3.211285
      pz      :     0.963973  p :     2.875811
      px      :     0.969579
      py      :     0.942259
      dz2     :     0.017772  d :     0.093762
      dxz     :     0.016890
      dyz     :     0.025279
      dx2y2   :     0.016922
      dxy     :     0.016900
      f0      :     0.001282  f :     0.007184
      f+1     :     0.000781
      f-1     :     0.000854
      f+2     :     0.001054
      f-2     :     0.001334
      f+3     :     0.000571
      f-3     :     0.001307
 16 H s       :     0.818641  s :     0.818641
      pz      :     0.007702  p :     0.022193
      px      :     0.008864
      py      :     0.005627
 17 C s       :     3.204576  s :     3.204576
      pz      :     0.936457  p :     2.851247
      px      :     0.966621
      py      :     0.948168
      dz2     :     0.017859  d :     0.096492
      dxz     :     0.011027
      dyz     :     0.025669
      dx2y2   :     0.022349
      dxy     :     0.019589
      f0      :     0.000619  f :     0.007223
      f+1     :     0.001013
      f-1     :     0.001061
      f+2     :     0.001117
      f-2     :     0.001130
      f+3     :     0.000945
      f-3     :     0.001339
 18 H s       :     0.819735  s :     0.819735
      pz      :     0.011157  p :     0.022312
      px      :     0.004995
      py      :     0.006160
 19 C s       :     3.059405  s :     3.059405
      pz      :     0.842855  p :     2.582730
      px      :     0.886582
      py      :     0.853294
      dz2     :     0.046263  d :     0.204769
      dxz     :     0.039940
      dyz     :     0.040588
      dx2y2   :     0.035435
      dxy     :     0.042542
      f0      :     0.001963  f :     0.012990
      f+1     :     0.001602
      f-1     :     0.002331
      f+2     :     0.001936
      f-2     :     0.001728
      f+3     :     0.002011
      f-3     :     0.001419
 20 C s       :     3.274743  s :     3.274743
      pz      :     1.096155  p :     3.111443
      px      :     0.939799
      py      :     1.075489
      dz2     :     0.007605  d :     0.057788
      dxz     :     0.018989
      dyz     :     0.006053
      dx2y2   :     0.014334
      dxy     :     0.010807
      f0      :     0.000522  f :     0.003449
      f+1     :     0.000603
      f-1     :     0.000108
      f+2     :     0.000498
      f-2     :     0.000288
      f+3     :     0.000670
      f-3     :     0.000760
 21 H s       :     0.829106  s :     0.829106
      pz      :     0.005310  p :     0.021024
      px      :     0.004245
      py      :     0.011470
 22 H s       :     0.826129  s :     0.826129
      pz      :     0.007601  p :     0.021447
      px      :     0.007126
      py      :     0.006719
 23 H s       :     0.830499  s :     0.830499
      pz      :     0.010522  p :     0.021040
      px      :     0.006033
      py      :     0.004485
 24 C s       :     3.265449  s :     3.265449
      pz      :     0.950275  p :     3.104393
      px      :     1.070335
      py      :     1.083783
      dz2     :     0.011330  d :     0.055681
      dxz     :     0.011309
      dyz     :     0.016645
      dx2y2   :     0.010625
      dxy     :     0.005772
      f0      :     0.000834  f :     0.003340
      f+1     :     0.000770
      f-1     :     0.000569
      f+2     :     0.000307
      f-2     :     0.000321
      f+3     :     0.000077
      f-3     :     0.000463
 25 H s       :     0.831828  s :     0.831828
      pz      :     0.008133  p :     0.021385
      px      :     0.006470
      py      :     0.006781
 26 H s       :     0.841887  s :     0.841887
      pz      :     0.005387  p :     0.021188
      px      :     0.004593
      py      :     0.011208
 27 H s       :     0.836728  s :     0.836728
      pz      :     0.004439  p :     0.021765
      px      :     0.011849
      py      :     0.005477
 28 C s       :     3.262818  s :     3.262818
      pz      :     1.068208  p :     3.102874
      px      :     1.089875
      py      :     0.944791
      dz2     :     0.011458  d :     0.055829
      dxz     :     0.006563
      dyz     :     0.012051
      dx2y2   :     0.008150
      dxy     :     0.017607
      f0      :     0.000402  f :     0.003336
      f+1     :     0.000458
      f-1     :     0.000465
      f+2     :     0.000429
      f-2     :     0.000277
      f+3     :     0.000634
      f-3     :     0.000671
 29 H s       :     0.841982  s :     0.841982
      pz      :     0.011244  p :     0.021196
      px      :     0.005653
      py      :     0.004298
 30 H s       :     0.832468  s :     0.832468
      pz      :     0.006978  p :     0.021390
      px      :     0.006831
      py      :     0.007581
 31 H s       :     0.837739  s :     0.837739
      pz      :     0.004549  p :     0.021752
      px      :     0.011494
      py      :     0.005709
 32 C s       :     3.166085  s :     3.166085
      pz      :     0.909488  p :     2.616418
      px      :     0.952107
      py      :     0.754823
      dz2     :     0.030831  d :     0.170424
      dxz     :     0.029336
      dyz     :     0.045730
      dx2y2   :     0.031703
      dxy     :     0.032825
      f0      :     0.001961  f :     0.013016
      f+1     :     0.001666
      f-1     :     0.001268
      f+2     :     0.001713
      f-2     :     0.002403
      f+3     :     0.001856
      f-3     :     0.002149
 33 C s       :     3.412306  s :     3.412306
      pz      :     0.759485  p :     2.441902
      px      :     0.849233
      py      :     0.833183
      dz2     :     0.028220  d :     0.127995
      dxz     :     0.020209
      dyz     :     0.030824
      dx2y2   :     0.025907
      dxy     :     0.022835
      f0      :     0.001223  f :     0.009040
      f+1     :     0.001416
      f-1     :     0.001084
      f+2     :     0.001297
      f-2     :     0.001573
      f+3     :     0.000923
      f-3     :     0.001524
 34 C s       :     3.199129  s :     3.199129
      pz      :     1.013197  p :     2.908246
      px      :     0.958374
      py      :     0.936675
      dz2     :     0.017557  d :     0.096932
      dxz     :     0.017885
      dyz     :     0.022989
      dx2y2   :     0.021097
      dxy     :     0.017404
      f0      :     0.001219  f :     0.007366
      f+1     :     0.000635
      f-1     :     0.000924
      f+2     :     0.001132
      f-2     :     0.001455
      f+3     :     0.000592
      f-3     :     0.001410
 35 H s       :     0.809933  s :     0.809933
      pz      :     0.007774  p :     0.022919
      px      :     0.010061
      py      :     0.005084
 36 C s       :     3.213132  s :     3.213132
      pz      :     0.944770  p :     2.868902
      px      :     0.959036
      py      :     0.965095
      dz2     :     0.026745  d :     0.095294
      dxz     :     0.019120
      dyz     :     0.014761
      dx2y2   :     0.016326
      dxy     :     0.018342
      f0      :     0.000993  f :     0.007190
      f+1     :     0.001298
      f-1     :     0.000800
      f+2     :     0.001226
      f-2     :     0.001358
      f+3     :     0.000964
      f-3     :     0.000551
 37 H s       :     0.821617  s :     0.821617
      pz      :     0.004242  p :     0.022115
      px      :     0.006354
      py      :     0.011520
 38 C s       :     3.163763  s :     3.163763
      pz      :     0.975004  p :     2.854570
      px      :     0.948278
      py      :     0.931288
      dz2     :     0.014874  d :     0.091928
      dxz     :     0.011967
      dyz     :     0.023143
      dx2y2   :     0.021785
      dxy     :     0.020159
      f0      :     0.000664  f :     0.007183
      f+1     :     0.001151
      f-1     :     0.000764
      f+2     :     0.000974
      f-2     :     0.001412
      f+3     :     0.000791
      f-3     :     0.001428
 39 H s       :     0.822559  s :     0.822559
      pz      :     0.010019  p :     0.022184
      px      :     0.004883
      py      :     0.007281
 40 C s       :     3.321728  s :     3.321728
      pz      :     0.930906  p :     2.822915
      px      :     0.973699
      py      :     0.918310
      dz2     :     0.016448  d :     0.096262
      dxz     :     0.016766
      dyz     :     0.022503
      dx2y2   :     0.020885
      dxy     :     0.019661
      f0      :     0.001268  f :     0.007488
      f+1     :     0.000615
      f-1     :     0.000885
      f+2     :     0.001131
      f-2     :     0.001513
      f+3     :     0.000596
      f-3     :     0.001481
 41 H s       :     0.833793  s :     0.833793
      pz      :     0.008013  p :     0.022426
      px      :     0.009854
      py      :     0.004559
 42 C s       :     3.021251  s :     3.021251
      pz      :     0.869839  p :     2.685337
      px      :     0.912913
      py      :     0.902586
      dz2     :     0.034646  d :     0.174151
      dxz     :     0.032308
      dyz     :     0.037889
      dx2y2   :     0.033599
      dxy     :     0.035710
      f0      :     0.001565  f :     0.009677
      f+1     :     0.000931
      f-1     :     0.001513
      f+2     :     0.001378
      f-2     :     0.001550
      f+3     :     0.001244
      f-3     :     0.001496
 43 C s       :     3.276181  s :     3.276181
      pz      :     0.987200  p :     3.106273
      px      :     1.087779
      py      :     1.031293
      dz2     :     0.018181  d :     0.059113
      dxz     :     0.009330
      dyz     :     0.009700
      dx2y2   :     0.007301
      dxy     :     0.014602
      f0      :     0.000436  f :     0.003304
      f+1     :     0.000317
      f-1     :     0.001098
      f+2     :     0.000283
      f-2     :     0.000505
      f+3     :     0.000355
      f-3     :     0.000309
 44 H s       :     0.837019  s :     0.837019
      pz      :     0.004604  p :     0.021800
      px      :     0.007390
      py      :     0.009806
 45 H s       :     0.834133  s :     0.834133
      pz      :     0.010377  p :     0.021397
      px      :     0.005162
      py      :     0.005858
 46 H s       :     0.836447  s :     0.836447
      pz      :     0.004647  p :     0.021433
      px      :     0.011145
      py      :     0.005641
 47 C s       :     3.255103  s :     3.255103
      pz      :     1.080305  p :     3.121323
      px      :     1.057369
      py      :     0.983649
      dz2     :     0.009275  d :     0.059731
      dxz     :     0.006842
      dyz     :     0.017540
      dx2y2   :     0.019137
      dxy     :     0.006938
      f0      :     0.000232  f :     0.003277
      f+1     :     0.000271
      f-1     :     0.000642
      f+2     :     0.000435
      f-2     :     0.000478
      f+3     :     0.000525
      f-3     :     0.000693
 48 H s       :     0.842109  s :     0.842109
      pz      :     0.004808  p :     0.022212
      px      :     0.012750
      py      :     0.004653
 49 H s       :     0.836471  s :     0.836471
      pz      :     0.010302  p :     0.021299
      px      :     0.005245
      py      :     0.005752
 50 H s       :     0.858666  s :     0.858666
      pz      :     0.008239  p :     0.022365
      px      :     0.004626
      py      :     0.009500
 51 C s       :     3.270048  s :     3.270048
      pz      :     1.093366  p :     3.116108
      px      :     0.948249
      py      :     1.074492
      dz2     :     0.006116  d :     0.058991
      dxz     :     0.014167
      dyz     :     0.012975
      dx2y2   :     0.007571
      dxy     :     0.018162
      f0      :     0.000244  f :     0.003310
      f+1     :     0.000269
      f-1     :     0.000739
      f+2     :     0.000405
      f-2     :     0.000273
      f+3     :     0.000833
      f-3     :     0.000547
 52 H s       :     0.831592  s :     0.831592
      pz      :     0.009426  p :     0.021734
      px      :     0.004545
      py      :     0.007764
 53 H s       :     0.838526  s :     0.838526
      pz      :     0.009214  p :     0.021316
      px      :     0.005666
      py      :     0.006436
 54 H s       :     0.840614  s :     0.840614
      pz      :     0.004873  p :     0.021515
      px      :     0.007656
      py      :     0.008986
 55 C s       :     3.069196  s :     3.069196
      pz      :     0.774123  p :     2.336447
      px      :     0.812764
      py      :     0.749560
      dz2     :     0.035105  d :     0.244790
      dxz     :     0.031691
      dyz     :     0.046840
      dx2y2   :     0.083850
      dxy     :     0.047304
      f0      :     0.001609  f :     0.021110
      f+1     :     0.001658
      f-1     :     0.002976
      f+2     :     0.002403
      f-2     :     0.003170
      f+3     :     0.003228
      f-3     :     0.006067
 56 C s       :     3.259658  s :     3.259658
      pz      :     0.915863  p :     2.499644
      px      :     0.726894
      py      :     0.856888
      dz2     :     0.021233  d :     0.131279
      dxz     :     0.020218
      dyz     :     0.020085
      dx2y2   :     0.040064
      dxy     :     0.029679
      f0      :     0.000777  f :     0.009566
      f+1     :     0.001088
      f-1     :     0.001492
      f+2     :     0.001548
      f-2     :     0.001163
      f+3     :     0.001278
      f-3     :     0.002220
 57 C s       :     3.232650  s :     3.232650
      pz      :     0.929486  p :     2.840195
      px      :     0.959576
      py      :     0.951133
      dz2     :     0.014923  d :     0.097314
      dxz     :     0.022249
      dyz     :     0.009968
      dx2y2   :     0.020128
      dxy     :     0.030046
      f0      :     0.000773  f :     0.007249
      f+1     :     0.000876
      f-1     :     0.001038
      f+2     :     0.001399
      f-2     :     0.000891
      f+3     :     0.000936
      f-3     :     0.001337
 58 H s       :     0.813617  s :     0.813617
      pz      :     0.005905  p :     0.023339
      px      :     0.006553
      py      :     0.010881
 59 C s       :     3.204315  s :     3.204315
      pz      :     0.962566  p :     2.873610
      px      :     0.941773
      py      :     0.969271
      dz2     :     0.008771  d :     0.093474
      dxz     :     0.021573
      dyz     :     0.012515
      dx2y2   :     0.021822
      dxy     :     0.028793
      f0      :     0.000645  f :     0.007170
      f+1     :     0.000824
      f-1     :     0.001000
      f+2     :     0.001151
      f-2     :     0.001002
      f+3     :     0.000815
      f-3     :     0.001734
 60 H s       :     0.818335  s :     0.818335
      pz      :     0.007794  p :     0.022190
      px      :     0.005934
      py      :     0.008461
 61 C s       :     3.180918  s :     3.180918
      pz      :     0.946035  p :     2.860934
      px      :     0.981336
      py      :     0.933564
      dz2     :     0.016513  d :     0.094060
      dxz     :     0.011407
      dyz     :     0.017560
      dx2y2   :     0.031318
      dxy     :     0.017261
      f0      :     0.000522  f :     0.007162
      f+1     :     0.000780
      f-1     :     0.001533
      f+2     :     0.001174
      f-2     :     0.000936
      f+3     :     0.000867
      f-3     :     0.001350
 62 H s       :     0.818711  s :     0.818711
      pz      :     0.004819  p :     0.022169
      px      :     0.013265
      py      :     0.004084
 63 C s       :     3.188543  s :     3.188543
      pz      :     0.956606  p :     2.865008
      px      :     0.935835
      py      :     0.972567
      dz2     :     0.013380  d :     0.094141
      dxz     :     0.021746
      dyz     :     0.009250
      dx2y2   :     0.020917
      dxy     :     0.028847
      f0      :     0.000746  f :     0.007197
      f+1     :     0.000888
      f-1     :     0.001056
      f+2     :     0.001369
      f-2     :     0.000810
      f+3     :     0.000929
      f-3     :     0.001400
 64 H s       :     0.816935  s :     0.816935
      pz      :     0.005556  p :     0.022228
      px      :     0.006201
      py      :     0.010471
 65 C s       :     3.278536  s :     3.278536
      pz      :     0.956229  p :     2.879746
      px      :     0.963210
      py      :     0.960307
      dz2     :     0.008619  d :     0.097033
      dxz     :     0.021650
      dyz     :     0.012975
      dx2y2   :     0.022867
      dxy     :     0.030922
      f0      :     0.000688  f :     0.007341
      f+1     :     0.000873
      f-1     :     0.000962
      f+2     :     0.001076
      f-2     :     0.001058
      f+3     :     0.000894
      f-3     :     0.001791
 66 H s       :     0.820120  s :     0.820120
      pz      :     0.007509  p :     0.022349
      px      :     0.006072
      py      :     0.008768


                     *******************************
                     * LOEWDIN POPULATION ANALYSIS *
                     *******************************

----------------------
LOEWDIN ATOMIC CHARGES
----------------------
   0 O :    0.002239
   1 O :    0.007987
   2 N :    0.197243
   3 H :    0.211575
   4 N :    0.278674
   5 C :   -0.412572
   6 C :   -0.134791
   7 H :    0.187079
   8 C :   -0.140527
   9 C :   -0.101185
  10 H :    0.158984
  11 C :   -0.140963
  12 H :    0.155624
  13 C :   -0.141512
  14 H :    0.154561
  15 C :   -0.142562
  16 H :    0.155567
  17 C :   -0.111598
  18 H :    0.160836
  19 C :   -0.373542
  20 C :   -0.266913
  21 H :    0.129438
  22 H :    0.135084
  23 H :    0.129312
  24 C :   -0.268387
  25 H :    0.131687
  26 H :    0.127321
  27 H :    0.124734
  28 C :   -0.267816
  29 H :    0.127529
  30 H :    0.131414
  31 H :    0.124754
  32 C :   -0.155708
  33 C :   -0.045280
  34 C :   -0.107978
  35 H :    0.160339
  36 C :   -0.145433
  37 H :    0.155136
  38 C :   -0.151502
  39 H :    0.155004
  40 C :   -0.105215
  41 H :    0.163970
  42 C :   -0.280093
  43 C :   -0.265024
  44 H :    0.123454
  45 H :    0.128695
  46 H :    0.126083
  47 C :   -0.270512
  48 H :    0.124364
  49 H :    0.127936
  50 H :    0.123898
  51 C :   -0.261826
  52 H :    0.130213
  53 H :    0.128982
  54 H :    0.125405
  55 C :   -0.348396
  56 C :   -0.115825
  57 C :   -0.100630
  58 H :    0.163432
  59 C :   -0.144176
  60 H :    0.155707
  61 C :   -0.142192
  62 H :    0.154529
  63 C :   -0.144573
  64 H :    0.156122
  65 C :   -0.108953
  66 H :    0.160773

-------------------------------
LOEWDIN REDUCED ORBITAL CHARGES
-------------------------------
  0 O s       :     3.402425  s :     3.402425
      pz      :     1.477882  p :     4.523768
      px      :     1.560901
      py      :     1.484985
      dz2     :     0.008051  d :     0.065777
      dxz     :     0.010019
      dyz     :     0.011965
      dx2y2   :     0.016053
      dxy     :     0.019688
      f0      :     0.000535  f :     0.005791
      f+1     :     0.000536
      f-1     :     0.000492
      f+2     :     0.000460
      f-2     :     0.001253
      f+3     :     0.001210
      f-3     :     0.001304
  1 O s       :     3.405545  s :     3.405545
      pz      :     1.428585  p :     4.515275
      px      :     1.583307
      py      :     1.503383
      dz2     :     0.007931  d :     0.065508
      dxz     :     0.006437
      dyz     :     0.011545
      dx2y2   :     0.018023
      dxy     :     0.021571
      f0      :     0.000486  f :     0.005686
      f+1     :     0.000374
      f-1     :     0.000610
      f+2     :     0.000394
      f-2     :     0.000942
      f+3     :     0.001370
      f-3     :     0.001509
  2 N s       :     2.915360  s :     2.915360
      pz      :     1.275122  p :     3.656002
      px      :     1.173336
      py      :     1.207545
      dz2     :     0.033677  d :     0.217205
      dxz     :     0.050591
      dyz     :     0.021796
      dx2y2   :     0.053533
      dxy     :     0.057608
      f0      :     0.001995  f :     0.014189
      f+1     :     0.001768
      f-1     :     0.001277
      f+2     :     0.002707
      f-2     :     0.001606
      f+3     :     0.002168
      f-3     :     0.002668
  3 H s       :     0.677499  s :     0.677499
      pz      :     0.033546  p :     0.110926
      px      :     0.028484
      py      :     0.048895
  4 N s       :     2.881295  s :     2.881295
      pz      :     1.297049  p :     3.550190
      px      :     1.111217
      py      :     1.141924
      dz2     :     0.025465  d :     0.271755
      dxz     :     0.036445
      dyz     :     0.047994
      dx2y2   :     0.086999
      dxy     :     0.074851
      f0      :     0.002056  f :     0.018086
      f+1     :     0.001456
      f-1     :     0.001983
      f+2     :     0.002523
      f-2     :     0.003101
      f+3     :     0.002169
      f-3     :     0.004797
  5 C s       :     2.747925  s :     2.747925
      pz      :     0.830771  p :     2.658584
      px      :     0.935322
      py      :     0.892491
      dz2     :     0.111709  d :     0.876569
      dxz     :     0.176503
      dyz     :     0.132280
      dx2y2   :     0.251722
      dxy     :     0.204355
      f0      :     0.009630  f :     0.129494
      f+1     :     0.021508
      f-1     :     0.011339
      f+2     :     0.018068
      f-2     :     0.016522
      f+3     :     0.018001
      f-3     :     0.034427
  6 C s       :     2.736597  s :     2.736597
      pz      :     1.012330  p :     2.846982
      px      :     0.841010
      py      :     0.993642
      dz2     :     0.071107  d :     0.495829
      dxz     :     0.110229
      dyz     :     0.090891
      dx2y2   :     0.126990
      dxy     :     0.096612
      f0      :     0.005490  f :     0.055383
      f+1     :     0.009084
      f-1     :     0.005301
      f+2     :     0.008463
      f-2     :     0.007593
      f+3     :     0.009130
      f-3     :     0.010322
  7 H s       :     0.750830  s :     0.750830
      pz      :     0.031165  p :     0.062091
      px      :     0.016170
      py      :     0.014756
  8 C s       :     2.709649  s :     2.709649
      pz      :     1.003994  p :     2.860289
      px      :     0.932788
      py      :     0.923507
      dz2     :     0.119687  d :     0.514695
      dxz     :     0.093607
      dyz     :     0.122746
      dx2y2   :     0.092282
      dxy     :     0.086373
      f0      :     0.007863  f :     0.055894
      f+1     :     0.009284
      f-1     :     0.008220
      f+2     :     0.010634
      f-2     :     0.006957
      f+3     :     0.006550
      f-3     :     0.006386
  9 C s       :     2.759741  s :     2.759741
      pz      :     0.980130  p :     2.915454
      px      :     0.927432
      py      :     1.007892
      dz2     :     0.069566  d :     0.383801
      dxz     :     0.071114
      dyz     :     0.109000
      dx2y2   :     0.064136
      dxy     :     0.069985
      f0      :     0.007724  f :     0.042189
      f+1     :     0.005366
      f-1     :     0.006375
      f+2     :     0.006380
      f-2     :     0.005227
      f+3     :     0.004588
      f-3     :     0.006529
 10 H s       :     0.778218  s :     0.778218
      pz      :     0.021759  p :     0.062797
      px      :     0.024933
      py      :     0.016106
 11 C s       :     2.766770  s :     2.766770
      pz      :     0.972327  p :     2.944797
      px      :     0.960780
      py      :     1.011689
      dz2     :     0.072278  d :     0.386747
      dxz     :     0.050043
      dyz     :     0.098337
      dx2y2   :     0.080377
      dxy     :     0.085712
      f0      :     0.004392  f :     0.042649
      f+1     :     0.006407
      f-1     :     0.006149
      f+2     :     0.007456
      f-2     :     0.005596
      f+3     :     0.006467
      f-3     :     0.006183
 12 H s       :     0.783240  s :     0.783240
      pz      :     0.029705  p :     0.061137
      px      :     0.014167
      py      :     0.017265
 13 C s       :     2.767369  s :     2.767369
      pz      :     1.017640  p :     2.942282
      px      :     0.952872
      py      :     0.971770
      dz2     :     0.107486  d :     0.389316
      dxz     :     0.084141
      dyz     :     0.077815
      dx2y2   :     0.060230
      dxy     :     0.059643
      f0      :     0.006104  f :     0.042545
      f+1     :     0.008210
      f-1     :     0.006404
      f+2     :     0.008097
      f-2     :     0.005939
      f+3     :     0.004685
      f-3     :     0.003106
 14 H s       :     0.784491  s :     0.784491
      pz      :     0.012838  p :     0.060948
      px      :     0.016277
      py      :     0.031832
 15 C s       :     2.767258  s :     2.767258
      pz      :     0.995958  p :     2.946793
      px      :     0.935125
      py      :     1.015710
      dz2     :     0.068704  d :     0.386002
      dxz     :     0.071208
      dyz     :     0.110316
      dx2y2   :     0.066265
      dxy     :     0.069509
      f0      :     0.007563  f :     0.042509
      f+1     :     0.005577
      f-1     :     0.006348
      f+2     :     0.006633
      f-2     :     0.005182
      f+3     :     0.004635
      f-3     :     0.006571
 16 H s       :     0.783280  s :     0.783280
      pz      :     0.021207  p :     0.061153
      px      :     0.024060
      py      :     0.015886
 17 C s       :     2.762077  s :     2.762077
      pz      :     0.963001  p :     2.921151
      px      :     0.952086
      py      :     1.006065
      dz2     :     0.070696  d :     0.386290
      dxz     :     0.050126
      dyz     :     0.099654
      dx2y2   :     0.082312
      dxy     :     0.083501
      f0      :     0.004211  f :     0.042080
      f+1     :     0.006184
      f-1     :     0.006224
      f+2     :     0.007356
      f-2     :     0.005458
      f+3     :     0.006450
      f-3     :     0.006197
 18 H s       :     0.777557  s :     0.777557
      pz      :     0.030196  p :     0.061607
      px      :     0.014306
      py      :     0.017105
 19 C s       :     2.703875  s :     2.703875
      pz      :     0.952266  p :     2.882501
      px      :     0.965830
      py      :     0.964405
      dz2     :     0.160112  d :     0.703404
      dxz     :     0.131556
      dyz     :     0.141253
      dx2y2   :     0.137110
      dxy     :     0.133373
      f0      :     0.011957  f :     0.083761
      f+1     :     0.010217
      f-1     :     0.014756
      f+2     :     0.012026
      f-2     :     0.012501
      f+3     :     0.012996
      f-3     :     0.009307
 20 C s       :     2.830537  s :     2.830537
      pz      :     1.078266  p :     3.157594
      px      :     1.009720
      py      :     1.069607
      dz2     :     0.034261  d :     0.255340
      dxz     :     0.077702
      dyz     :     0.026407
      dx2y2   :     0.066344
      dxy     :     0.050626
      f0      :     0.003117  f :     0.023442
      f+1     :     0.003622
      f-1     :     0.001194
      f+2     :     0.002938
      f-2     :     0.003464
      f+3     :     0.004389
      f-3     :     0.004719
 21 H s       :     0.807248  s :     0.807248
      pz      :     0.016496  p :     0.063314
      px      :     0.012711
      py      :     0.034107
 22 H s       :     0.801966  s :     0.801966
      pz      :     0.022744  p :     0.062950
      px      :     0.019411
      py      :     0.020795
 23 H s       :     0.807381  s :     0.807381
      pz      :     0.032283  p :     0.063308
      px      :     0.017231
      py      :     0.013793
 24 C s       :     2.830679  s :     2.830679
      pz      :     1.015112  p :     3.162530
      px      :     1.070269
      py      :     1.077150
      dz2     :     0.057133  d :     0.252131
      dxz     :     0.053441
      dyz     :     0.068191
      dx2y2   :     0.048064
      dxy     :     0.025302
      f0      :     0.004838  f :     0.023046
      f+1     :     0.004638
      f-1     :     0.004159
      f+2     :     0.002391
      f-2     :     0.003640
      f+3     :     0.000803
      f-3     :     0.002577
 25 H s       :     0.805084  s :     0.805084
      pz      :     0.022301  p :     0.063229
      px      :     0.020322
      py      :     0.020606
 26 H s       :     0.809457  s :     0.809457
      pz      :     0.015345  p :     0.063222
      px      :     0.014031
      py      :     0.033846
 27 H s       :     0.810916  s :     0.810916
      pz      :     0.013276  p :     0.064350
      px      :     0.034271
      py      :     0.016803
 28 C s       :     2.830729  s :     2.830729
      pz      :     1.068120  p :     3.162076
      px      :     1.080882
      py      :     1.013074
      dz2     :     0.051492  d :     0.251990
      dxz     :     0.028512
      dyz     :     0.054950
      dx2y2   :     0.044602
      dxy     :     0.072436
      f0      :     0.002324  f :     0.023021
      f+1     :     0.002480
      f-1     :     0.003443
      f+2     :     0.003069
      f-2     :     0.003367
      f+3     :     0.004307
      f-3     :     0.004031
 29 H s       :     0.809263  s :     0.809263
      pz      :     0.033080  p :     0.063208
      px      :     0.017422
      py      :     0.012705
 30 H s       :     0.805342  s :     0.805342
      pz      :     0.021672  p :     0.063244
      px      :     0.020941
      py      :     0.020631
 31 H s       :     0.810917  s :     0.810917
      pz      :     0.013757  p :     0.064329
      px      :     0.034323
      py      :     0.016249
 32 C s       :     2.700953  s :     2.700953
      pz      :     0.991776  p :     2.798563
      px      :     0.929652
      py      :     0.877134
      dz2     :     0.113366  d :     0.584400
      dxz     :     0.094242
      dyz     :     0.141019
      dx2y2   :     0.109838
      dxy     :     0.125935
      f0      :     0.010358  f :     0.071792
      f+1     :     0.009003
      f-1     :     0.007972
      f+2     :     0.009764
      f-2     :     0.011829
      f+3     :     0.010146
      f-3     :     0.012721
 33 C s       :     2.722070  s :     2.722070
      pz      :     0.911962  p :     2.799968
      px      :     0.927478
      py      :     0.960528
      dz2     :     0.099513  d :     0.473591
      dxz     :     0.083032
      dyz     :     0.105668
      dx2y2   :     0.094358
      dxy     :     0.091020
      f0      :     0.007255  f :     0.049651
      f+1     :     0.008021
      f-1     :     0.005976
      f+2     :     0.007944
      f-2     :     0.006631
      f+3     :     0.005995
      f-3     :     0.007829
 34 C s       :     2.757084  s :     2.757084
      pz      :     0.979367  p :     2.926343
      px      :     0.947077
      py      :     0.999898
      dz2     :     0.062282  d :     0.383196
      dxz     :     0.072022
      dyz     :     0.097396
      dx2y2   :     0.081017
      dxy     :     0.070479
      f0      :     0.006887  f :     0.041355
      f+1     :     0.004343
      f-1     :     0.005626
      f+2     :     0.006683
      f-2     :     0.005975
      f+3     :     0.004542
      f-3     :     0.007298
 35 H s       :     0.777438  s :     0.777438
      pz      :     0.020986  p :     0.062223
      px      :     0.026960
      py      :     0.014277
 36 C s       :     2.764927  s :     2.764927
      pz      :     1.000413  p :     2.942202
      px      :     0.970660
      py      :     0.971129
      dz2     :     0.104488  d :     0.394852
      dxz     :     0.082878
      dyz     :     0.066567
      dx2y2   :     0.061763
      dxy     :     0.079156
      f0      :     0.005222  f :     0.043452
      f+1     :     0.007907
      f-1     :     0.005982
      f+2     :     0.008167
      f-2     :     0.006813
      f+3     :     0.005126
      f-3     :     0.004235
 37 H s       :     0.784011  s :     0.784011
      pz      :     0.012422  p :     0.060854
      px      :     0.017675
      py      :     0.030757
 38 C s       :     2.763895  s :     2.763895
      pz      :     0.962716  p :     2.952235
      px      :     0.984789
      py      :     1.004730
      dz2     :     0.060549  d :     0.391881
      dxz     :     0.056663
      dyz     :     0.095843
      dx2y2   :     0.087045
      dxy     :     0.091780
      f0      :     0.004681  f :     0.043491
      f+1     :     0.006883
      f-1     :     0.004522
      f+2     :     0.006845
      f-2     :     0.006369
      f+3     :     0.006048
      f-3     :     0.008144
 39 H s       :     0.783938  s :     0.783938
      pz      :     0.026942  p :     0.061058
      px      :     0.014076
      py      :     0.020039
 40 C s       :     2.763618  s :     2.763618
      pz      :     0.956225  p :     2.913383
      px      :     0.943753
      py      :     1.013405
      dz2     :     0.063742  d :     0.386036
      dxz     :     0.068559
      dyz     :     0.096499
      dx2y2   :     0.080719
      dxy     :     0.076518
      f0      :     0.007247  f :     0.042178
      f+1     :     0.004119
      f-1     :     0.005723
      f+2     :     0.006252
      f-2     :     0.006164
      f+3     :     0.004869
      f-3     :     0.007805
 41 H s       :     0.774344  s :     0.774344
      pz      :     0.021923  p :     0.061686
      px      :     0.026506
      py      :     0.013257
 42 C s       :     2.699487  s :     2.699487
      pz      :     0.948679  p :     2.913913
      px      :     0.983840
      py      :     0.981394
      dz2     :     0.118497  d :     0.603482
      dxz     :     0.102882
      dyz     :     0.143157
      dx2y2   :     0.117210
      dxy     :     0.121736
      f0      :     0.010116  f :     0.063212
      f+1     :     0.007335
      f-1     :     0.008834
      f+2     :     0.009137
      f-2     :     0.009589
      f+3     :     0.008228
      f-3     :     0.009972
 43 C s       :     2.828613  s :     2.828613
      pz      :     1.025529  p :     3.151731
      px      :     1.075822
      py      :     1.050380
      dz2     :     0.074508  d :     0.261728
      dxz     :     0.036166
      dyz     :     0.054296
      dx2y2   :     0.032222
      dxy     :     0.064536
      f0      :     0.003043  f :     0.022952
      f+1     :     0.004086
      f-1     :     0.004620
      f+2     :     0.003198
      f-2     :     0.003411
      f+3     :     0.002340
      f-3     :     0.002253
 44 H s       :     0.812617  s :     0.812617
      pz      :     0.013615  p :     0.063930
      px      :     0.022377
      py      :     0.027937
 45 H s       :     0.808335  s :     0.808335
      pz      :     0.028951  p :     0.062970
      px      :     0.015718
      py      :     0.018301
 46 H s       :     0.810548  s :     0.810548
      pz      :     0.013588  p :     0.063369
      px      :     0.033334
      py      :     0.016448
 47 C s       :     2.821528  s :     2.821528
      pz      :     1.067947  p :     3.157747
      px      :     1.060538
      py      :     1.029262
      dz2     :     0.040383  d :     0.267649
      dxz     :     0.026669
      dyz     :     0.079469
      dx2y2   :     0.082723
      dxy     :     0.038405
      f0      :     0.002076  f :     0.023587
      f+1     :     0.003138
      f-1     :     0.003344
      f+2     :     0.002754
      f-2     :     0.003723
      f+3     :     0.003539
      f-3     :     0.005013
 48 H s       :     0.810969  s :     0.810969
      pz      :     0.014560  p :     0.064666
      px      :     0.035896
      py      :     0.014210
 49 H s       :     0.809191  s :     0.809191
      pz      :     0.030199  p :     0.062873
      px      :     0.016680
      py      :     0.015994
 50 H s       :     0.811280  s :     0.811280
      pz      :     0.024777  p :     0.064822
      px      :     0.013877
      py      :     0.026169
 51 C s       :     2.825681  s :     2.825681
      pz      :     1.073531  p :     3.150768
      px      :     1.009159
      py      :     1.068078
      dz2     :     0.032147  d :     0.262149
      dxz     :     0.053553
      dyz     :     0.055276
      dx2y2   :     0.041035
      dxy     :     0.080138
      f0      :     0.001914  f :     0.023229
      f+1     :     0.003540
      f-1     :     0.002857
      f+2     :     0.003672
      f-2     :     0.002059
      f+3     :     0.005488
      f-3     :     0.003699
 52 H s       :     0.805226  s :     0.805226
      pz      :     0.028332  p :     0.064561
      px      :     0.013131
      py      :     0.023097
 53 H s       :     0.808084  s :     0.808084
      pz      :     0.028136  p :     0.062934
      px      :     0.015540
      py      :     0.019258
 54 H s       :     0.811120  s :     0.811120
      pz      :     0.014891  p :     0.063475
      px      :     0.021008
      py      :     0.027576
 55 C s       :     2.739194  s :     2.739194
      pz      :     0.780585  p :     2.634119
      px      :     0.964409
      py      :     0.889125
      dz2     :     0.114961  d :     0.848353
      dxz     :     0.102771
      dyz     :     0.164949
      dx2y2   :     0.258983
      dxy     :     0.206689
      f0      :     0.009501  f :     0.126730
      f+1     :     0.011309
      f-1     :     0.011737
      f+2     :     0.014488
      f-2     :     0.020831
      f+3     :     0.021160
      f-3     :     0.037703
 56 C s       :     2.714847  s :     2.714847
      pz      :     0.924650  p :     2.862973
      px      :     0.942206
      py      :     0.996117
      dz2     :     0.071686  d :     0.484496
      dxz     :     0.076689
      dyz     :     0.077658
      dx2y2   :     0.147118
      dxy     :     0.111344
      f0      :     0.004912  f :     0.053509
      f+1     :     0.006288
      f-1     :     0.004835
      f+2     :     0.009477
      f-2     :     0.006654
      f+3     :     0.007862
      f-3     :     0.013482
 57 C s       :     2.760885  s :     2.760885
      pz      :     0.925436  p :     2.912020
      px      :     1.032233
      py      :     0.954351
      dz2     :     0.051543  d :     0.385747
      dxz     :     0.088546
      dyz     :     0.043750
      dx2y2   :     0.088110
      dxy     :     0.113799
      f0      :     0.004777  f :     0.041978
      f+1     :     0.004365
      f-1     :     0.004046
      f+2     :     0.008136
      f-2     :     0.004775
      f+3     :     0.006590
      f-3     :     0.009288
 58 H s       :     0.772867  s :     0.772867
      pz      :     0.016489  p :     0.063700
      px      :     0.017944
      py      :     0.029267
 59 C s       :     2.766787  s :     2.766787
      pz      :     0.924254  p :     2.948652
      px      :     1.038505
      py      :     0.985893
      dz2     :     0.033055  d :     0.386128
      dxz     :     0.080347
      dyz     :     0.053154
      dx2y2   :     0.097822
      dxy     :     0.121751
      f0      :     0.003487  f :     0.042608
      f+1     :     0.005316
      f-1     :     0.003604
      f+2     :     0.007478
      f-2     :     0.004440
      f+3     :     0.006194
      f-3     :     0.012087
 60 H s       :     0.783084  s :     0.783084
      pz      :     0.021425  p :     0.061210
      px      :     0.016705
      py      :     0.023080
 61 C s       :     2.767368  s :     2.767368
      pz      :     0.935250  p :     2.941863
      px      :     0.990671
      py      :     1.015942
      dz2     :     0.061421  d :     0.390284
      dxz     :     0.045877
      dyz     :     0.075947
      dx2y2   :     0.128549
      dxy     :     0.078490
      f0      :     0.003794  f :     0.042678
      f+1     :     0.004553
      f-1     :     0.004987
      f+2     :     0.007151
      f-2     :     0.006401
      f+3     :     0.006102
      f-3     :     0.009689
 62 H s       :     0.784478  s :     0.784478
      pz      :     0.013738  p :     0.060993
      px      :     0.035262
      py      :     0.011993
 63 C s       :     2.766746  s :     2.766746
      pz      :     0.935247  p :     2.949633
      px      :     1.037237
      py      :     0.977149
      dz2     :     0.049356  d :     0.385542
      dxz     :     0.086731
      dyz     :     0.040732
      dx2y2   :     0.092923
      dxy     :     0.115800
      f0      :     0.004537  f :     0.042652
      f+1     :     0.004289
      f-1     :     0.004079
      f+2     :     0.008330
      f-2     :     0.004785
      f+3     :     0.006676
      f-3     :     0.009955
 64 H s       :     0.782638  s :     0.782638
      pz      :     0.015686  p :     0.061240
      px      :     0.017363
      py      :     0.028192
 65 C s       :     2.762219  s :     2.762219
      pz      :     0.913530  p :     2.919860
      px      :     1.034988
      py      :     0.971342
      dz2     :     0.031418  d :     0.384804
      dxz     :     0.079289
      dyz     :     0.054003
      dx2y2   :     0.096146
      dxy     :     0.123948
      f0      :     0.003512  f :     0.042069
      f+1     :     0.005325
      f-1     :     0.003420
      f+2     :     0.007040
      f-2     :     0.004457
      f+3     :     0.006294
      f-3     :     0.012021
 66 H s       :     0.777781  s :     0.777781
      pz      :     0.020982  p :     0.061446
      px      :     0.016772
      py      :     0.023692


                      *****************************
                      * MAYER POPULATION ANALYSIS *
                      *****************************

  NA   - Mulliken gross atomic population
  ZA   - Total nuclear charge
  QA   - Mulliken gross atomic charge
  VA   - Mayer's total valence
  BVA  - Mayer's bonded valence
  FA   - Mayer's free valence

  ATOM       NA         ZA         QA         VA         BVA        FA
  0 O      8.5226     8.0000    -0.5226     1.9747     1.9747    -0.0000
  1 O      8.4995     8.0000    -0.4995     1.9962     1.9962    -0.0000
  2 N      7.2247     7.0000    -0.2247     3.2266     3.2266    -0.0000
  3 H      0.7247     1.0000     0.2753     0.9247     0.9247     0.0000
  4 N      6.8690     7.0000     0.1310     3.0681     3.0681    -0.0000
  5 C      5.7172     6.0000     0.2828     4.1930     4.1930    -0.0000
  6 C      5.9484     6.0000     0.0516     3.6658     3.6658    -0.0000
  7 H      0.8714     1.0000     0.1286     1.0067     1.0067     0.0000
  8 C      5.9547     6.0000     0.0453     3.7221     3.7221     0.0000
  9 C      6.1902     6.0000    -0.1902     3.8909     3.8909     0.0000
 10 H      0.8350     1.0000     0.1650     0.9585     0.9585     0.0000
 11 C      6.1908     6.0000    -0.1908     3.9219     3.9219    -0.0000
 12 H      0.8425     1.0000     0.1575     0.9627     0.9627    -0.0000
 13 C      6.1177     6.0000    -0.1177     3.8355     3.8355     0.0000
 14 H      0.8408     1.0000     0.1592     0.9587     0.9587     0.0000
 15 C      6.1880     6.0000    -0.1880     3.9055     3.9055     0.0000
 16 H      0.8408     1.0000     0.1592     0.9620     0.9620     0.0000
 17 C      6.1595     6.0000    -0.1595     3.8753     3.8753     0.0000
 18 H      0.8420     1.0000     0.1580     0.9658     0.9658     0.0000
 19 C      5.8599     6.0000     0.1401     3.9432     3.9432     0.0000
 20 C      6.4474     6.0000    -0.4474     3.8522     3.8522    -0.0000
 21 H      0.8501     1.0000     0.1499     0.9700     0.9700     0.0000
 22 H      0.8476     1.0000     0.1524     0.9731     0.9731    -0.0000
 23 H      0.8515     1.0000     0.1485     0.9713     0.9713    -0.0000
 24 C      6.4289     6.0000    -0.4289     3.8343     3.8343    -0.0000
 25 H      0.8532     1.0000     0.1468     0.9703     0.9703     0.0000
 26 H      0.8631     1.0000     0.1369     0.9789     0.9789    -0.0000
 27 H      0.8585     1.0000     0.1415     0.9869     0.9869     0.0000
 28 C      6.4249     6.0000    -0.4249     3.8282     3.8282    -0.0000
 29 H      0.8632     1.0000     0.1368     0.9789     0.9789    -0.0000
 30 H      0.8539     1.0000     0.1461     0.9704     0.9704    -0.0000
 31 H      0.8595     1.0000     0.1405     0.9887     0.9887    -0.0000
 32 C      5.9659     6.0000     0.0341     3.7272     3.7272    -0.0000
 33 C      5.9912     6.0000     0.0088     3.6846     3.6846     0.0000
 34 C      6.2117     6.0000    -0.2117     3.8274     3.8274    -0.0000
 35 H      0.8329     1.0000     0.1671     0.9625     0.9625    -0.0000
 36 C      6.1845     6.0000    -0.1845     3.9254     3.9254     0.0000
 37 H      0.8437     1.0000     0.1563     0.9615     0.9615    -0.0000
 38 C      6.1174     6.0000    -0.1174     3.8031     3.8031     0.0000
 39 H      0.8447     1.0000     0.1553     0.9608     0.9608    -0.0000
 40 C      6.2484     6.0000    -0.2484     3.9871     3.9871     0.0000
 41 H      0.8562     1.0000     0.1438     0.9826     0.9826     0.0000
 42 C      5.8904     6.0000     0.1096     3.8610     3.8610     0.0000
 43 C      6.4449     6.0000    -0.4449     3.8508     3.8508     0.0000
 44 H      0.8588     1.0000     0.1412     0.9704     0.9704     0.0000
 45 H      0.8555     1.0000     0.1445     0.9704     0.9704     0.0000
 46 H      0.8579     1.0000     0.1421     0.9745     0.9745     0.0000
 47 C      6.4394     6.0000    -0.4394     3.9325     3.9325    -0.0000
 48 H      0.8643     1.0000     0.1357     0.9841     0.9841     0.0000
 49 H      0.8578     1.0000     0.1422     0.9705     0.9705    -0.0000
 50 H      0.8810     1.0000     0.1190     0.9942     0.9942    -0.0000
 51 C      6.4485     6.0000    -0.4485     3.9004     3.9004    -0.0000
 52 H      0.8533     1.0000     0.1467     0.9652     0.9652    -0.0000
 53 H      0.8598     1.0000     0.1402     0.9705     0.9705    -0.0000
 54 H      0.8621     1.0000     0.1379     0.9718     0.9718    -0.0000
 55 C      5.6715     6.0000     0.3285     4.0124     4.0124     0.0000
 56 C      5.9001     6.0000     0.0999     3.6866     3.6866    -0.0000
 57 C      6.1774     6.0000    -0.1774     3.8922     3.8922    -0.0000
 58 H      0.8370     1.0000     0.1630     0.9578     0.9578    -0.0000
 59 C      6.1786     6.0000    -0.1786     3.9086     3.9086    -0.0000
 60 H      0.8405     1.0000     0.1595     0.9623     0.9623    -0.0000
 61 C      6.1431     6.0000    -0.1431     3.8789     3.8789     0.0000
 62 H      0.8409     1.0000     0.1591     0.9595     0.9595     0.0000
 63 C      6.1549     6.0000    -0.1549     3.8801     3.8801    -0.0000
 64 H      0.8392     1.0000     0.1608     0.9613     0.9613     0.0000
 65 C      6.2627     6.0000    -0.2627     3.9590     3.9590     0.0000
 66 H      0.8425     1.0000     0.1575     0.9796     0.9796     0.0000

  Mayer bond orders larger than 0.100000
B(  0-O ,  5-C ) :   1.7886 B(  1-O , 55-C ) :   1.8317 B(  2-N ,  3-H ) :   0.8904 
B(  2-N ,  5-C ) :   1.3497 B(  2-N , 19-C ) :   0.9189 B(  4-N ,  6-C ) :   0.9594 
B(  4-N , 32-C ) :   0.8727 B(  4-N , 55-C ) :   1.2247 B(  5-C ,  6-C ) :   0.9554 
B(  6-C ,  7-H ) :   0.9240 B(  6-C ,  8-C ) :   0.8240 B(  8-C ,  9-C ) :   1.3457 
B(  8-C , 17-C ) :   1.3466 B(  9-C , 10-H ) :   0.9653 B(  9-C , 11-C ) :   1.4220 
B( 11-C , 12-H ) :   0.9817 B( 11-C , 13-C ) :   1.3671 B( 13-C , 14-H ) :   0.9711 
B( 13-C , 15-C ) :   1.3863 B( 15-C , 16-H ) :   0.9771 B( 15-C , 17-C ) :   1.3955 
B( 17-C , 18-H ) :   0.9753 B( 19-C , 20-C ) :   0.9603 B( 19-C , 24-C ) :   0.9752 
B( 19-C , 28-C ) :   0.9736 B( 20-C , 21-H ) :   0.9654 B( 20-C , 22-H ) :   0.9652 
B( 20-C , 23-H ) :   0.9658 B( 24-C , 25-H ) :   0.9617 B( 24-C , 26-H ) :   0.9656 
B( 24-C , 27-H ) :   0.9651 B( 28-C , 29-H ) :   0.9652 B( 28-C , 30-H ) :   0.9614 
B( 28-C , 31-H ) :   0.9646 B( 32-C , 33-C ) :   1.2935 B( 32-C , 40-C ) :   1.4531 
B( 33-C , 34-C ) :   1.2788 B( 33-C , 42-C ) :   0.9745 B( 34-C , 35-H ) :   0.9673 
B( 34-C , 36-C ) :   1.4286 B( 36-C , 37-H ) :   0.9793 B( 36-C , 38-C ) :   1.3544 
B( 38-C , 39-H ) :   0.9784 B( 38-C , 40-C ) :   1.3831 B( 40-C , 41-H ) :   1.0034 
B( 42-C , 43-C ) :   0.9476 B( 42-C , 47-C ) :   0.9781 B( 42-C , 51-C ) :   0.9552 
B( 43-C , 44-H ) :   0.9621 B( 43-C , 45-H ) :   0.9629 B( 43-C , 46-H ) :   0.9706 
B( 47-C , 48-H ) :   0.9702 B( 47-C , 49-H ) :   0.9635 B( 47-C , 50-H ) :   0.9663 
B( 51-C , 52-H ) :   0.9784 B( 51-C , 53-H ) :   0.9616 B( 51-C , 54-H ) :   0.9615 
B( 55-C , 56-C ) :   0.9329 B( 56-C , 57-C ) :   1.3230 B( 56-C , 65-C ) :   1.3537 
B( 57-C , 58-H ) :   0.9715 B( 57-C , 59-C ) :   1.4153 B( 59-C , 60-H ) :   0.9753 
B( 59-C , 61-C ) :   1.3884 B( 61-C , 62-H ) :   0.9689 B( 61-C , 63-C ) :   1.3821 
B( 63-C , 64-H ) :   0.9740 B( 63-C , 65-C ) :   1.4219 B( 65-C , 66-H ) :   0.9742 


-------
TIMINGS
-------

Total SCF time: 0 days 0 hours 6 min 55 sec 

Total time                  ....     415.055 sec
Sum of individual times     ....     393.814 sec  ( 94.9%)

Fock matrix formation       ....     349.945 sec  ( 84.3%)
  Split-RI-J                ....      39.344 sec  ( 11.2% of F)
  Chain of spheres X        ....     193.635 sec  ( 55.3% of F)
  XC integration            ....      36.339 sec  ( 10.4% of F)
    Basis function eval.    ....       2.720 sec  (  7.5% of XC)
    Density eval.           ....       8.024 sec  ( 22.1% of XC)
    XC-Functional eval.     ....       0.388 sec  (  1.1% of XC)
    XC-Potential eval.      ....       4.547 sec  ( 12.5% of XC)
Diagonalization             ....       7.332 sec  (  1.8%)
Density matrix formation    ....       0.856 sec  (  0.2%)
Population analysis         ....       1.470 sec  (  0.4%)
Initial guess               ....       3.720 sec  (  0.9%)
Orbital Transformation      ....       0.000 sec  (  0.0%)
Orbital Orthonormalization  ....       0.000 sec  (  0.0%)
DIIS solution               ....       8.495 sec  (  2.0%)
SOSCF solution              ....       7.858 sec  (  1.9%)
Grid generation             ....      14.137 sec  (  3.4%)

Maximum memory used throughout the entire SCF-calculation: 408.9 MB
[1710406896.789816] [node014:2354886:0]          mpool.c:43   UCX  WARN  object 0x1335af80 was not returned to mpool ucp_requests
[1710406896.789836] [node014:2354886:0]          mpool.c:43   UCX  WARN  object 0x1335b4c0 was not returned to mpool ucp_requests
[1710406896.789842] [node014:2354886:0]          mpool.c:43   UCX  WARN  object 0x1335b680 was not returned to mpool ucp_requests
[1710406896.789844] [node014:2354886:0]          mpool.c:43   UCX  WARN  object 0x1335b840 was not returned to mpool ucp_requests
[1710406896.789848] [node014:2354886:0]          mpool.c:43   UCX  WARN  object 0x1335ba00 was not returned to mpool ucp_requests
[1710406896.789851] [node014:2354886:0]          mpool.c:43   UCX  WARN  object 0x1335bbc0 was not returned to mpool ucp_requests
[1710406896.789854] [node014:2354886:0]          mpool.c:43   UCX  WARN  object 0x1335bd80 was not returned to mpool ucp_requests
[1710406896.789856] [node014:2354886:0]          mpool.c:43   UCX  WARN  object 0x1335c100 was not returned to mpool ucp_requests
[1710406896.793033] [node014:2354893:0]          mpool.c:43   UCX  WARN  object 0x13a8f600 was not returned to mpool ucp_requests
[1710406896.793053] [node014:2354893:0]          mpool.c:43   UCX  WARN  object 0x13a8f7c0 was not returned to mpool ucp_requests
[1710406896.793056] [node014:2354893:0]          mpool.c:43   UCX  WARN  object 0x13a8f980 was not returned to mpool ucp_requests
[1710406896.793059] [node014:2354893:0]          mpool.c:43   UCX  WARN  object 0x13a8fb40 was not returned to mpool ucp_requests
[1710406896.793062] [node014:2354893:0]          mpool.c:43   UCX  WARN  object 0x13a8fd00 was not returned to mpool ucp_requests
[1710406896.793064] [node014:2354893:0]          mpool.c:43   UCX  WARN  object 0x13a8fec0 was not returned to mpool ucp_requests
[1710406896.793066] [node014:2354893:0]          mpool.c:43   UCX  WARN  object 0x13a90080 was not returned to mpool ucp_requests
[1710406896.793292] [node014:2354880:0]          mpool.c:43   UCX  WARN  object 0x129a92c0 was not returned to mpool ucp_requests
[1710406896.793304] [node014:2354880:0]          mpool.c:43   UCX  WARN  object 0x129a9480 was not returned to mpool ucp_requests
[1710406896.793308] [node014:2354880:0]          mpool.c:43   UCX  WARN  object 0x129a9640 was not returned to mpool ucp_requests
[1710406896.793310] [node014:2354880:0]          mpool.c:43   UCX  WARN  object 0x129a9800 was not returned to mpool ucp_requests
[1710406896.793313] [node014:2354880:0]          mpool.c:43   UCX  WARN  object 0x129a99c0 was not returned to mpool ucp_requests
[1710406896.793315] [node014:2354880:0]          mpool.c:43   UCX  WARN  object 0x129a9b80 was not returned to mpool ucp_requests
[1710406896.793318] [node014:2354880:0]          mpool.c:43   UCX  WARN  object 0x129a9d40 was not returned to mpool ucp_requests
[1710406896.793320] [node014:2354880:0]          mpool.c:43   UCX  WARN  object 0x129a9f00 was not returned to mpool ucp_requests
[1710406896.796569] [node014:2354877:0]          mpool.c:43   UCX  WARN  object 0x12e86380 was not returned to mpool ucp_requests
[1710406896.796590] [node014:2354877:0]          mpool.c:43   UCX  WARN  object 0x12e86540 was not returned to mpool ucp_requests
[1710406896.796594] [node014:2354877:0]          mpool.c:43   UCX  WARN  object 0x12e86700 was not returned to mpool ucp_requests
[1710406896.796596] [node014:2354877:0]          mpool.c:43   UCX  WARN  object 0x12e868c0 was not returned to mpool ucp_requests
[1710406896.796599] [node014:2354877:0]          mpool.c:43   UCX  WARN  object 0x12e86a80 was not returned to mpool ucp_requests
[1710406896.796601] [node014:2354877:0]          mpool.c:43   UCX  WARN  object 0x12e86c40 was not returned to mpool ucp_requests
[1710406896.796604] [node014:2354877:0]          mpool.c:43   UCX  WARN  object 0x12e86e00 was not returned to mpool ucp_requests
[1710406896.796606] [node014:2354877:0]          mpool.c:43   UCX  WARN  object 0x12e86fc0 was not returned to mpool ucp_requests
[1710406896.796644] [node014:2354879:0]          mpool.c:43   UCX  WARN  object 0x1463d400 was not returned to mpool ucp_requests
[1710406896.796657] [node014:2354879:0]          mpool.c:43   UCX  WARN  object 0x1463d5c0 was not returned to mpool ucp_requests
[1710406896.796660] [node014:2354879:0]          mpool.c:43   UCX  WARN  object 0x1463d780 was not returned to mpool ucp_requests
[1710406896.796662] [node014:2354879:0]          mpool.c:43   UCX  WARN  object 0x1463d940 was not returned to mpool ucp_requests
[1710406896.796665] [node014:2354879:0]          mpool.c:43   UCX  WARN  object 0x1463db00 was not returned to mpool ucp_requests
[1710406896.796667] [node014:2354879:0]          mpool.c:43   UCX  WARN  object 0x1463dcc0 was not returned to mpool ucp_requests
[1710406896.797932] [node014:2354889:0]          mpool.c:43   UCX  WARN  object 0x1452b280 was not returned to mpool ucp_requests
[1710406896.797950] [node014:2354889:0]          mpool.c:43   UCX  WARN  object 0x1452b600 was not returned to mpool ucp_requests
[1710406896.797955] [node014:2354889:0]          mpool.c:43   UCX  WARN  object 0x1452b7c0 was not returned to mpool ucp_requests
[1710406896.797959] [node014:2354889:0]          mpool.c:43   UCX  WARN  object 0x1452bb40 was not returned to mpool ucp_requests
[1710406896.797963] [node014:2354889:0]          mpool.c:43   UCX  WARN  object 0x1452bd00 was not returned to mpool ucp_requests
[1710406896.797966] [node014:2354889:0]          mpool.c:43   UCX  WARN  object 0x1452bec0 was not returned to mpool ucp_requests
[1710406896.797970] [node014:2354889:0]          mpool.c:43   UCX  WARN  object 0x1452c080 was not returned to mpool ucp_requests
[1710406896.798831] [node014:2354881:0]          mpool.c:43   UCX  WARN  object 0x12f1b340 was not returned to mpool ucp_requests
[1710406896.798843] [node014:2354881:0]          mpool.c:43   UCX  WARN  object 0x12f1b500 was not returned to mpool ucp_requests
[1710406896.798846] [node014:2354881:0]          mpool.c:43   UCX  WARN  object 0x12f1b6c0 was not returned to mpool ucp_requests
[1710406896.798849] [node014:2354881:0]          mpool.c:43   UCX  WARN  object 0x12f1b880 was not returned to mpool ucp_requests
[1710406896.798852] [node014:2354881:0]          mpool.c:43   UCX  WARN  object 0x12f1ba40 was not returned to mpool ucp_requests
[1710406896.798854] [node014:2354881:0]          mpool.c:43   UCX  WARN  object 0x12f1bc00 was not returned to mpool ucp_requests
[1710406896.798856] [node014:2354881:0]          mpool.c:43   UCX  WARN  object 0x12f1bdc0 was not returned to mpool ucp_requests
[1710406896.798859] [node014:2354881:0]          mpool.c:43   UCX  WARN  object 0x12f1bf80 was not returned to mpool ucp_requests
[1710406896.801946] [node014:2354883:0]          mpool.c:43   UCX  WARN  object 0x13dec240 was not returned to mpool ucp_requests
[1710406896.801957] [node014:2354883:0]          mpool.c:43   UCX  WARN  object 0x13dec400 was not returned to mpool ucp_requests
[1710406896.801960] [node014:2354883:0]          mpool.c:43   UCX  WARN  object 0x13dec5c0 was not returned to mpool ucp_requests
[1710406896.801963] [node014:2354883:0]          mpool.c:43   UCX  WARN  object 0x13dec780 was not returned to mpool ucp_requests
[1710406896.801965] [node014:2354883:0]          mpool.c:43   UCX  WARN  object 0x13dec940 was not returned to mpool ucp_requests
[1710406896.801967] [node014:2354883:0]          mpool.c:43   UCX  WARN  object 0x13decb00 was not returned to mpool ucp_requests
[1710406896.801970] [node014:2354883:0]          mpool.c:43   UCX  WARN  object 0x13deccc0 was not returned to mpool ucp_requests
[1710406896.801972] [node014:2354883:0]          mpool.c:43   UCX  WARN  object 0x13dece80 was not returned to mpool ucp_requests
[1710406896.801362] [node014:2354885:0]          mpool.c:43   UCX  WARN  object 0x13aeff00 was not returned to mpool ucp_requests
[1710406896.801374] [node014:2354885:0]          mpool.c:43   UCX  WARN  object 0x13af0600 was not returned to mpool ucp_requests
[1710406896.801377] [node014:2354885:0]          mpool.c:43   UCX  WARN  object 0x13af07c0 was not returned to mpool ucp_requests
[1710406896.801380] [node014:2354885:0]          mpool.c:43   UCX  WARN  object 0x13af0980 was not returned to mpool ucp_requests
[1710406896.801382] [node014:2354885:0]          mpool.c:43   UCX  WARN  object 0x13af0b40 was not returned to mpool ucp_requests
[1710406896.801385] [node014:2354885:0]          mpool.c:43   UCX  WARN  object 0x13af0d00 was not returned to mpool ucp_requests
[1710406896.801387] [node014:2354885:0]          mpool.c:43   UCX  WARN  object 0x13af0ec0 was not returned to mpool ucp_requests
[1710406896.801390] [node014:2354885:0]          mpool.c:43   UCX  WARN  object 0x13af1080 was not returned to mpool ucp_requests
[1710406896.802239] [node014:2354891:0]          mpool.c:43   UCX  WARN  object 0x12fa4ec0 was not returned to mpool ucp_requests
[1710406896.802251] [node014:2354891:0]          mpool.c:43   UCX  WARN  object 0x12fa5780 was not returned to mpool ucp_requests
[1710406896.802254] [node014:2354891:0]          mpool.c:43   UCX  WARN  object 0x12fa5940 was not returned to mpool ucp_requests
[1710406896.802257] [node014:2354891:0]          mpool.c:43   UCX  WARN  object 0x12fa5b00 was not returned to mpool ucp_requests
[1710406896.802259] [node014:2354891:0]          mpool.c:43   UCX  WARN  object 0x12fa5cc0 was not returned to mpool ucp_requests
[1710406896.802262] [node014:2354891:0]          mpool.c:43   UCX  WARN  object 0x12fa5e80 was not returned to mpool ucp_requests
[1710406896.802264] [node014:2354891:0]          mpool.c:43   UCX  WARN  object 0x12fa6040 was not returned to mpool ucp_requests
[1710406896.803579] [node014:2354887:0]          mpool.c:43   UCX  WARN  object 0x13526ec0 was not returned to mpool ucp_requests
[1710406896.803591] [node014:2354887:0]          mpool.c:43   UCX  WARN  object 0x13527400 was not returned to mpool ucp_requests
[1710406896.803594] [node014:2354887:0]          mpool.c:43   UCX  WARN  object 0x135275c0 was not returned to mpool ucp_requests
[1710406896.803597] [node014:2354887:0]          mpool.c:43   UCX  WARN  object 0x13527780 was not returned to mpool ucp_requests
[1710406896.803599] [node014:2354887:0]          mpool.c:43   UCX  WARN  object 0x13527940 was not returned to mpool ucp_requests
[1710406896.803602] [node014:2354887:0]          mpool.c:43   UCX  WARN  object 0x13527b00 was not returned to mpool ucp_requests
[1710406896.803604] [node014:2354887:0]          mpool.c:43   UCX  WARN  object 0x13527cc0 was not returned to mpool ucp_requests
[1710406896.803607] [node014:2354887:0]          mpool.c:43   UCX  WARN  object 0x13527e80 was not returned to mpool ucp_requests
[1710406896.804997] [node014:2354874:0]          mpool.c:43   UCX  WARN  object 0x13d6d280 was not returned to mpool ucp_requests
[1710406896.805007] [node014:2354874:0]          mpool.c:43   UCX  WARN  object 0x13d6d440 was not returned to mpool ucp_requests
[1710406896.805010] [node014:2354874:0]          mpool.c:43   UCX  WARN  object 0x13d6d600 was not returned to mpool ucp_requests
[1710406896.805013] [node014:2354874:0]          mpool.c:43   UCX  WARN  object 0x13d6d7c0 was not returned to mpool ucp_requests
[1710406896.805015] [node014:2354874:0]          mpool.c:43   UCX  WARN  object 0x13d6d980 was not returned to mpool ucp_requests
[1710406896.805018] [node014:2354874:0]          mpool.c:43   UCX  WARN  object 0x13d6db40 was not returned to mpool ucp_requests
[1710406896.805020] [node014:2354874:0]          mpool.c:43   UCX  WARN  object 0x13d6dec0 was not returned to mpool ucp_requests
[1710406896.804880] [node014:2354875:0]          mpool.c:43   UCX  WARN  object 0x14303e00 was not returned to mpool ucp_requests
[1710406896.804893] [node014:2354875:0]          mpool.c:43   UCX  WARN  object 0x14304500 was not returned to mpool ucp_requests
[1710406896.804897] [node014:2354875:0]          mpool.c:43   UCX  WARN  object 0x143046c0 was not returned to mpool ucp_requests
[1710406896.804899] [node014:2354875:0]          mpool.c:43   UCX  WARN  object 0x14304880 was not returned to mpool ucp_requests
[1710406896.804902] [node014:2354875:0]          mpool.c:43   UCX  WARN  object 0x14304c00 was not returned to mpool ucp_requests
[1710406896.804904] [node014:2354875:0]          mpool.c:43   UCX  WARN  object 0x14304dc0 was not returned to mpool ucp_requests
[1710406896.804906] [node014:2354875:0]          mpool.c:43   UCX  WARN  object 0x14304f80 was not returned to mpool ucp_requests
[1710406896.804906] [node014:2354876:0]          mpool.c:43   UCX  WARN  object 0x138e8340 was not returned to mpool ucp_requests
[1710406896.804916] [node014:2354876:0]          mpool.c:43   UCX  WARN  object 0x138e8500 was not returned to mpool ucp_requests
[1710406896.804919] [node014:2354876:0]          mpool.c:43   UCX  WARN  object 0x138e86c0 was not returned to mpool ucp_requests
[1710406896.804922] [node014:2354876:0]          mpool.c:43   UCX  WARN  object 0x138e8880 was not returned to mpool ucp_requests
[1710406896.804924] [node014:2354876:0]          mpool.c:43   UCX  WARN  object 0x138e8a40 was not returned to mpool ucp_requests
[1710406896.804927] [node014:2354876:0]          mpool.c:43   UCX  WARN  object 0x138e8c00 was not returned to mpool ucp_requests
[1710406896.804929] [node014:2354876:0]          mpool.c:43   UCX  WARN  object 0x138e8dc0 was not returned to mpool ucp_requests
[1710406896.804931] [node014:2354876:0]          mpool.c:43   UCX  WARN  object 0x138e8f80 was not returned to mpool ucp_requests
[1710406896.805024] [node014:2354878:0]          mpool.c:43   UCX  WARN  object 0x1444c2c0 was not returned to mpool ucp_requests
[1710406896.805035] [node014:2354878:0]          mpool.c:43   UCX  WARN  object 0x1444c480 was not returned to mpool ucp_requests
[1710406896.805038] [node014:2354878:0]          mpool.c:43   UCX  WARN  object 0x1444c640 was not returned to mpool ucp_requests
[1710406896.805041] [node014:2354878:0]          mpool.c:43   UCX  WARN  object 0x1444c800 was not returned to mpool ucp_requests
[1710406896.805043] [node014:2354878:0]          mpool.c:43   UCX  WARN  object 0x1444c9c0 was not returned to mpool ucp_requests
[1710406896.805046] [node014:2354878:0]          mpool.c:43   UCX  WARN  object 0x1444cb80 was not returned to mpool ucp_requests
[1710406896.805048] [node014:2354878:0]          mpool.c:43   UCX  WARN  object 0x1444cd40 was not returned to mpool ucp_requests
[1710406896.805050] [node014:2354878:0]          mpool.c:43   UCX  WARN  object 0x1444cf00 was not returned to mpool ucp_requests
[1710406896.804850] [node014:2354882:0]          mpool.c:43   UCX  WARN  object 0x14088380 was not returned to mpool ucp_requests
[1710406896.804862] [node014:2354882:0]          mpool.c:43   UCX  WARN  object 0x14088540 was not returned to mpool ucp_requests
[1710406896.804865] [node014:2354882:0]          mpool.c:43   UCX  WARN  object 0x14088700 was not returned to mpool ucp_requests
[1710406896.804868] [node014:2354882:0]          mpool.c:43   UCX  WARN  object 0x140888c0 was not returned to mpool ucp_requests
[1710406896.804871] [node014:2354882:0]          mpool.c:43   UCX  WARN  object 0x14088a80 was not returned to mpool ucp_requests
[1710406896.804873] [node014:2354882:0]          mpool.c:43   UCX  WARN  object 0x14088c40 was not returned to mpool ucp_requests
[1710406896.804875] [node014:2354882:0]          mpool.c:43   UCX  WARN  object 0x14088e00 was not returned to mpool ucp_requests
[1710406896.804878] [node014:2354882:0]          mpool.c:43   UCX  WARN  object 0x14088fc0 was not returned to mpool ucp_requests
[1710406896.838778] [node014:2354888:0]          mpool.c:43   UCX  WARN  object 0x1380ee40 was not returned to mpool ucp_requests
[1710406896.838797] [node014:2354888:0]          mpool.c:43   UCX  WARN  object 0x1380f380 was not returned to mpool ucp_requests
[1710406896.838801] [node014:2354888:0]          mpool.c:43   UCX  WARN  object 0x1380f540 was not returned to mpool ucp_requests
[1710406896.838803] [node014:2354888:0]          mpool.c:43   UCX  WARN  object 0x1380f700 was not returned to mpool ucp_requests
[1710406896.838806] [node014:2354888:0]          mpool.c:43   UCX  WARN  object 0x1380f8c0 was not returned to mpool ucp_requests
[1710406896.838808] [node014:2354888:0]          mpool.c:43   UCX  WARN  object 0x1380fa80 was not returned to mpool ucp_requests
[1710406896.838810] [node014:2354888:0]          mpool.c:43   UCX  WARN  object 0x1380fe00 was not returned to mpool ucp_requests
[1710406896.838813] [node014:2354888:0]          mpool.c:43   UCX  WARN  object 0x1380ffc0 was not returned to mpool ucp_requests
[1710406896.840854] [node014:2354890:0]          mpool.c:43   UCX  WARN  object 0x12d8cc80 was not returned to mpool ucp_requests
[1710406896.840868] [node014:2354890:0]          mpool.c:43   UCX  WARN  object 0x12d8d700 was not returned to mpool ucp_requests
[1710406896.840871] [node014:2354890:0]          mpool.c:43   UCX  WARN  object 0x12d8d8c0 was not returned to mpool ucp_requests
[1710406896.840873] [node014:2354890:0]          mpool.c:43   UCX  WARN  object 0x12d8da80 was not returned to mpool ucp_requests
[1710406896.840876] [node014:2354890:0]          mpool.c:43   UCX  WARN  object 0x12d8dc40 was not returned to mpool ucp_requests
[1710406896.840879] [node014:2354890:0]          mpool.c:43   UCX  WARN  object 0x12d8de00 was not returned to mpool ucp_requests
[1710406896.840881] [node014:2354890:0]          mpool.c:43   UCX  WARN  object 0x12d8dfc0 was not returned to mpool ucp_requests
[1710406896.862566] [node014:2354884:0]          mpool.c:43   UCX  WARN  object 0x13847340 was not returned to mpool ucp_requests
[1710406896.862579] [node014:2354884:0]          mpool.c:43   UCX  WARN  object 0x13847500 was not returned to mpool ucp_requests
[1710406896.862582] [node014:2354884:0]          mpool.c:43   UCX  WARN  object 0x138476c0 was not returned to mpool ucp_requests
[1710406896.862585] [node014:2354884:0]          mpool.c:43   UCX  WARN  object 0x13847880 was not returned to mpool ucp_requests
[1710406896.862587] [node014:2354884:0]          mpool.c:43   UCX  WARN  object 0x13847a40 was not returned to mpool ucp_requests
[1710406896.862590] [node014:2354884:0]          mpool.c:43   UCX  WARN  object 0x13847c00 was not returned to mpool ucp_requests
[1710406896.862592] [node014:2354884:0]          mpool.c:43   UCX  WARN  object 0x13847dc0 was not returned to mpool ucp_requests
[1710406896.862594] [node014:2354884:0]          mpool.c:43   UCX  WARN  object 0x13847f80 was not returned to mpool ucp_requests


-------------------------------------------------------------------------------
                          DFT DISPERSION CORRECTION                            
                                                                               
                              DFTD3 V3.1  Rev 1                                
                          USING Becke-Johnson damping                          
-------------------------------------------------------------------------------
The PBE0 functional is recognized
Active option DFTDOPT                   ...         4   

molecular C6(AA) [au] = 45468.971258 


            DFT-D V3
 parameters
 s6 scaling factor         :     1.0000 
 a1 scaling factor         :     0.4145 
 s8 scaling factor         :     1.2177 
 a2 scaling factor         :     4.8593 
 ad hoc parameters k1-k3   :    16.0000     1.3333    -4.0000 

 Edisp/kcal,au: -57.964643117590  -0.092372528751 
 E6   /kcal   : -37.189956113 
 E8   /kcal   : -20.774687004 
 % E8         :  35.840274152 

-------------------------   ----------------
Dispersion correction           -0.092372529
-------------------------   ----------------


-------------------------   --------------------
FINAL SINGLE POINT ENERGY     -1384.509224664672
-------------------------   --------------------


           ************************************************************
           *        Program running with 20 parallel MPI-processes    *
           *              working on a common directory               *
           ************************************************************
------------------------------------------------------------------------------
                         ORCA SCF GRADIENT CALCULATION
------------------------------------------------------------------------------

 ... reading COSX grid (gridx3)
Gradient of the Kohn-Sham DFT energy:
Kohn-Sham wavefunction type      ... RKS
Hartree-Fock exchange scaling    ...    0.250
Number of operators              ...    1
Number of atoms                  ...   67
Basis set dimensions             ... 1227
Integral neglect threshold       ... 2.5e-11
Integral primitive cutoff        ... 2.5e-12
SHARK Integral package           ... ON

Nuc. rep. gradient       (SHARK) ... done (  0.3 sec)
HCore & Overlap gradient (SHARK) ... done (  1.2 sec)
RI-J gradient            (SHARK) ... done (  5.7 sec)
COSX-gradient                    ... done ( 45.2 sec)
Exchange-correlation gradient    ... done
Dispersion correction            ... done

------------------
CARTESIAN GRADIENT
------------------

   1   O   :    0.005627653    0.001896242   -0.005830024
   2   O   :    0.000317214    0.010127994    0.008130492
   3   N   :   -0.008008498    0.009256924   -0.013806171
   4   H   :    0.001908001    0.001610449   -0.000801807
   5   N   :    0.005073649   -0.027087772    0.010447708
   6   C   :   -0.018332699   -0.001424945    0.018342102
   7   C   :    0.006859886    0.001800988   -0.018377431
   8   H   :    0.003555238   -0.001909216   -0.002533239
   9   C   :   -0.006961171   -0.002632798    0.001383144
  10   C   :    0.006130258    0.003370008   -0.006160265
  11   H   :   -0.002218404   -0.002239276    0.001578356
  12   C   :    0.001127915   -0.006371853   -0.008284657
  13   H   :   -0.000634021    0.000991851    0.002100131
  14   C   :   -0.000609286   -0.002858954   -0.002135056
  15   H   :    0.001219663    0.002392447    0.000522271
  16   C   :   -0.006431904   -0.003238290    0.007484484
  17   H   :    0.001636988    0.000593664   -0.001507337
  18   C   :   -0.004334019    0.002991912    0.007342775
  19   H   :   -0.000658579   -0.002640348   -0.001989396
  20   C   :    0.009094107   -0.013364493    0.012016614
  21   C   :   -0.004771535    0.001184466   -0.002613266
  22   H   :   -0.001893220    0.002098785    0.000785357
  23   H   :   -0.002938457   -0.002196714    0.000908243
  24   H   :   -0.000797734   -0.000706027   -0.002761733
  25   C   :   -0.004093893   -0.000054349   -0.006097849
  26   H   :    0.003422986   -0.001316750   -0.001813405
  27   H   :    0.001443389    0.002586980   -0.001221917
  28   H   :   -0.000801177   -0.000436944   -0.001656586
  29   C   :   -0.005955527    0.004658395   -0.000377326
  30   H   :    0.001780117    0.002339686   -0.001450053
  31   H   :    0.001931887    0.002295379    0.002869850
  32   H   :   -0.001501742    0.001190614    0.000577914
  33   C   :   -0.011638540    0.022448754    0.005822306
  34   C   :    0.004682859   -0.007831409    0.004355635
  35   C   :    0.009629362   -0.004196417   -0.007856113
  36   H   :   -0.001802632   -0.001809699    0.004185999
  37   C   :    0.001326944   -0.008298589    0.004738735
  38   H   :   -0.001976460    0.002042735    0.000216189
  39   C   :    0.002057717   -0.005683237    0.003478834
  40   H   :    0.001280909    0.000909776   -0.002273109
  41   C   :   -0.010270088    0.005461120    0.007435093
  42   H   :    0.001237366   -0.003908886    0.000282043
  43   C   :   -0.002269354   -0.006157988    0.010122617
  44   C   :   -0.000473655    0.002464676   -0.008636333
  45   H   :   -0.001249151    0.002005397   -0.003270530
  46   H   :   -0.000476530   -0.005195871   -0.001712073
  47   H   :    0.002756690   -0.000182804   -0.000819525
  48   C   :   -0.000537442    0.005225049   -0.008035219
  49   H   :    0.002198813    0.000418737   -0.001727612
  50   H   :   -0.005342829    0.005313940    0.002471420
  51   H   :    0.001551229    0.000625524   -0.003497895
  52   C   :    0.004427347    0.004348479   -0.004340848
  53   H   :    0.001442704   -0.001607709   -0.001969316
  54   H   :    0.003033506   -0.000342666    0.003372030
  55   H   :    0.000331887    0.003453013   -0.000282772
  56   C   :    0.007328694   -0.005273915   -0.001515191
  57   C   :   -0.000423012    0.012795229   -0.000909512
  58   C   :   -0.003855076   -0.005616576    0.004523371
  59   H   :    0.002822914    0.001731382    0.001393944
  60   C   :    0.005600055   -0.009265887    0.005360530
  61   H   :   -0.000605517    0.001651540   -0.001706414
  62   C   :    0.002935291    0.000826214    0.000742741
  63   H   :   -0.003040281   -0.000124323   -0.000350674
  64   C   :    0.006965533    0.008581500   -0.004032217
  65   H   :   -0.000881122   -0.001809796    0.001143838
  66   C   :    0.001029669    0.004166728   -0.002578393
  67   H   :    0.001667624    0.000407379    0.001116018

Difference to translation invariance:
           :   -0.0003474883    0.0004794544    0.0003195203

Difference to rotation invariance:
           :    0.0004094385   -0.0067097688    0.0120580091

Norm of the cartesian gradient     ...    0.0790458707
RMS gradient                       ...    0.0055754658
MAX gradient                       ...    0.0270877723

-------
TIMINGS
-------

Total SCF gradient time            ...       75.337 sec

One electron gradient       ....       1.225 sec  (  1.6%)
RI-J Coulomb gradient       ....       5.707 sec  (  7.6%)
COSX gradient               ....      45.218 sec  ( 60.0%)
XC gradient                 ....       8.990 sec  ( 11.9%)
CPCM gradient               ....       2.428 sec  (  3.2%)
   A-Matrix (El+Nuc)        ....       0.628 sec  (  0.8%)
   Potential                ....       1.800 sec  (  2.4%)

Maximum memory used throughout the entire SCFGRAD-calculation: 261.4 MB
------------------------------------------------------------------------------
                         ORCA GEOMETRY RELAXATION STEP
------------------------------------------------------------------------------

Reading the OPT-File                    .... done
Getting information on internals        .... done
Copying old internal coords+grads       .... done
Making the new internal coordinates     .... (new redundants).... done
Validating the new internal coordinates .... (new redundants).... done
Calculating the B-matrix                .... done
Calculating the G,G- and P matrices     .... done
Transforming gradient to internals      .... done
Projecting the internal gradient        .... done
Number of atoms                         ....  67
Number of internal coordinates          .... 363
Current Energy                          .... -1384.509224665 Eh
Current gradient norm                   ....     0.079045871 Eh/bohr
Maximum allowed component of the step   ....  0.150
Current trust radius                    ....  0.300
Evaluating the initial hessian          ....  (Almloef) done
Projecting the Hessian                  .... done
Forming the augmented Hessian           .... done
Diagonalizing the augmented Hessian     .... done
Last element of RFO vector              ....  0.944900865
Lowest eigenvalues of augmented Hessian:
 -0.022102285  0.000755565  0.001536552  0.008179746  0.008405261
Length of the computed step             ....  0.346445464
Warning: the length of the step is outside the trust region - taking restricted step instead
The input lambda is                     ....    -0.022102
   iter:   1  x=   -0.032159  g=    2.985542 f(x)=     0.030024
   iter:   2  x=   -0.035710  g=    1.834152 f(x)=     0.006513
   iter:   3  x=   -0.035998  g=    1.586316 f(x)=     0.000456
   iter:   4  x=   -0.035999  g=    1.568530 f(x)=     0.000003
   iter:   5  x=   -0.035999  g=    1.568430 f(x)=     0.000000
   iter:   6  x=   -0.035999  g=    1.568430 f(x)=     0.000000
The output lambda is                    ....    -0.035999 (6 iterations)
The final length of the internal step   ....  0.300000000
Converting the step to cartesian space:
 Initial RMS(Int)=    0.0157459164
Transforming coordinates:
 Iter   0:  RMS(Cart)=    0.0945157318 RMS(Int)=    0.8062527185
 Iter   1:  RMS(Cart)=    0.0018896154 RMS(Int)=    0.0004746097
 Iter   2:  RMS(Cart)=    0.0000897493 RMS(Int)=    0.0000215941
 Iter   3:  RMS(Cart)=    0.0000034406 RMS(Int)=    0.0000009029
 Iter   4:  RMS(Cart)=    0.0000001425 RMS(Int)=    0.0000000267
 Iter   5:  RMS(Cart)=    0.0000000080 RMS(Int)=    0.0000000015
done
Storing new coordinates                 .... done

                                .--------------------.
          ----------------------|Geometry convergence|-------------------------
          Item                value                   Tolerance       Converged
          ---------------------------------------------------------------------
          RMS gradient        0.0046280601            0.0001000000      NO
          MAX gradient        0.0289191103            0.0003000000      NO
          RMS step            0.0157459164            0.0020000000      NO
          MAX step            0.0776095897            0.0040000000      NO
          ........................................................
          Max(Bonds)      0.0402      Max(Angles)    2.48
          Max(Dihed)        4.45      Max(Improp)    0.00
          ---------------------------------------------------------------------

The optimization has not yet converged - more geometry cycles are needed


    ---------------------------------------------------------------------------
                         Redundant Internal Coordinates
                            (Angstroem and degrees)

        Definition                    Value    dE/dq     Step     New-Value
    ----------------------------------------------------------------------------
     1. B(H   3,N   2)                1.0071 -0.002537  0.0028    1.0100   
     2. B(C   5,O   0)                1.2301  0.006944 -0.0035    1.2266   
     3. B(C   5,N   2)                1.3470  0.013324 -0.0106    1.3364   
     4. B(C   6,N   4)                1.5167  0.028919 -0.0402    1.4765   
     5. B(C   6,C   5)                1.5655  0.014571 -0.0220    1.5435   
     6. B(H   7,C   6)                1.0910 -0.004288  0.0057    1.0967   
     7. B(C   8,C   6)                1.5261  0.013082 -0.0167    1.5095   
     8. B(C   9,C   8)                1.4005  0.008190 -0.0069    1.3936   
     9. B(H  10,C   9)                1.0790 -0.003377  0.0043    1.0833   
    10. B(C  11,C   9)                1.3919  0.005565 -0.0045    1.3874   
    11. B(H  12,C  11)                1.0805 -0.002394  0.0031    1.0836   
    12. B(C  13,C  11)                1.3927  0.003666 -0.0029    1.3898   
    13. B(H  14,C  13)                1.0807 -0.002727  0.0035    1.0843   
    14. B(C  15,C  13)                1.3930  0.005831 -0.0046    1.3883   
    15. B(H  16,C  15)                1.0806 -0.002274  0.0029    1.0835   
    16. B(C  17,C  15)                1.3925  0.003892 -0.0031    1.3894   
    17. B(C  17,C   8)                1.3997  0.009609 -0.0080    1.3917   
    18. B(H  18,C  17)                1.0808 -0.002723  0.0035    1.0843   
    19. B(C  19,N   2)                1.4604  0.000486 -0.0012    1.4592   
    20. B(C  20,C  19)                1.5374  0.009807 -0.0130    1.5244   
    21. B(H  21,C  20)                1.0909 -0.002155  0.0029    1.0938   
    22. B(H  22,C  20)                1.0904 -0.000146  0.0002    1.0906   
    23. B(H  23,C  20)                1.0908 -0.002153  0.0029    1.0937   
    24. B(C  24,C  19)                1.5418  0.009843 -0.0133    1.5285   
    25. B(H  25,C  24)                1.0899 -0.001344  0.0018    1.0917   
    26. B(H  26,C  24)                1.0902 -0.001959  0.0026    1.0928   
    27. B(H  27,C  24)                1.0905 -0.000108  0.0005    1.0910   
    28. B(C  28,C  19)                1.5420  0.010448 -0.0141    1.5279   
    29. B(H  29,C  28)                1.0903 -0.001879  0.0025    1.0928   
    30. B(H  30,C  28)                1.0898 -0.001398  0.0019    1.0917   
    31. B(H  31,C  28)                1.0906 -0.000895  0.0012    1.0918   
    32. B(C  32,N   4)                1.4195 -0.009348  0.0086    1.4282   
    33. B(C  33,C  32)                1.4290  0.019758 -0.0189    1.4101   
    34. B(C  34,C  33)                1.4099  0.011902 -0.0104    1.3996   
    35. B(H  35,C  34)                1.0786 -0.003161  0.0041    1.0827   
    36. B(C  36,C  34)                1.3911  0.007972 -0.0062    1.3849   
    37. B(H  37,C  36)                1.0804 -0.002660  0.0034    1.0839   
    38. B(C  38,C  36)                1.3861  0.002732 -0.0019    1.3843   
    39. B(H  39,C  38)                1.0804 -0.002626  0.0034    1.0838   
    40. B(C  40,C  38)                1.3885  0.008274 -0.0064    1.3821   
    41. B(C  40,C  32)                1.4069  0.009891 -0.0086    1.3984   
    42. B(H  41,C  40)                1.0809 -0.001829  0.0024    1.0833   
    43. B(C  42,C  33)                1.5668  0.021971 -0.0321    1.5347   
    44. B(C  43,C  42)                1.5541  0.011988 -0.0168    1.5373   
    45. B(H  44,C  43)                1.0891 -0.002617  0.0035    1.0925   
    46. B(H  45,C  43)                1.0910 -0.001097  0.0015    1.0925   
    47. B(H  46,C  43)                1.0904 -0.002365  0.0032    1.0936   
    48. B(C  47,C  42)                1.5450  0.014987 -0.0196    1.5255   
    49. B(H  48,C  47)                1.0864 -0.000902  0.0017    1.0882   
    50. B(H  48,H  27)                3.7358  0.001577 -0.0142    3.7216   
    51. B(H  49,C  47)                1.0906 -0.001984  0.0027    1.0932   
    52. B(H  50,C  47)                1.0863 -0.001723  0.0023    1.0886   
    53. B(C  51,C  42)                1.5474  0.010536 -0.0136    1.5337   
    54. B(H  52,C  51)                1.0895 -0.001710  0.0032    1.0928   
    55. B(H  53,C  51)                1.0907 -0.001737  0.0023    1.0930   
    56. B(H  54,C  51)                1.0897 -0.002510  0.0034    1.0931   
    57. B(C  55,N   4)                1.3830  0.026401 -0.0235    1.3595   
    58. B(C  55,O   1)                1.2349  0.009777 -0.0050    1.2298   
    59. B(C  56,C  55)                1.5194  0.013491 -0.0175    1.5019   
    60. B(C  57,C  56)                1.4035  0.010332 -0.0089    1.3946   
    61. B(H  58,C  57)                1.0789 -0.002163  0.0028    1.0817   
    62. B(C  59,C  57)                1.3926  0.004675 -0.0039    1.3886   
    63. B(H  60,C  59)                1.0803 -0.002369  0.0031    1.0834   
    64. B(C  61,C  59)                1.3924  0.004740 -0.0038    1.3886   
    65. B(H  62,H  52)                3.7894  0.000811  0.0001    3.7895   
    66. B(H  62,C  61)                1.0803 -0.003602  0.0039    1.0842   
    67. B(C  63,C  61)                1.3922  0.004173 -0.0034    1.3888   
    68. B(H  64,C  63)                1.0804 -0.002277  0.0029    1.0833   
    69. B(C  65,C  63)                1.3923  0.005639 -0.0048    1.3875   
    70. B(C  65,C  56)                1.4019  0.010312 -0.0088    1.3931   
    71. B(H  66,C  65)                1.0827 -0.001134  0.0015    1.0842   
    72. A(H   3,N   2,C  19)          115.60 -0.001735    0.35    115.95   
    73. A(C   5,N   2,C  19)          128.52  0.004627   -0.84    127.68   
    74. A(H   3,N   2,C   5)          115.85 -0.002913    0.50    116.35   
    75. A(C  32,N   4,C  55)          118.99 -0.013691    1.48    120.47   
    76. A(C   6,N   4,C  55)          118.01  0.011810   -1.62    116.39   
    77. A(C   6,N   4,C  32)          120.21  0.002833   -0.52    119.69   
    78. A(O   0,C   5,N   2)          122.77 -0.009157    1.10    123.87   
    79. A(N   2,C   5,C   6)          116.06  0.018690   -2.24    113.82   
    80. A(O   0,C   5,C   6)          121.13 -0.009692    1.29    122.42   
    81. A(C   5,C   6,H   7)          102.34 -0.000867    1.13    103.47   
    82. A(H   7,C   6,C   8)          105.02 -0.000864    1.24    106.26   
    83. A(N   4,C   6,C   8)          114.97  0.003622   -1.20    113.77   
    84. A(C   5,C   6,C   8)          111.78 -0.007228    0.56    112.34   
    85. A(N   4,C   6,C   5)          117.40  0.008590   -2.48    114.92   
    86. A(N   4,C   6,H   7)          103.17 -0.004841    1.78    104.95   
    87. A(C   6,C   8,C  17)          119.42  0.000452   -0.04    119.38   
    88. A(C   9,C   8,C  17)          119.42 -0.000576    0.05    119.47   
    89. A(C   6,C   8,C   9)          121.13  0.000123    0.00    121.13   
    90. A(C   8,C   9,H  10)          120.13  0.001001   -0.14    119.99   
    91. A(H  10,C   9,C  11)          119.53 -0.001018    0.16    119.68   
    92. A(C   8,C   9,C  11)          120.34  0.000016   -0.02    120.32   
    93. A(C   9,C  11,H  12)          120.02  0.000770   -0.11    119.91   
    94. A(H  12,C  11,C  13)          120.31  0.000528   -0.07    120.24   
    95. A(C   9,C  11,C  13)          119.66 -0.001299    0.18    119.85   
    96. A(C  11,C  13,H  14)          119.67 -0.001751    0.21    119.88   
    97. A(H  14,C  13,C  15)          119.75 -0.001439    0.17    119.92   
    98. A(C  11,C  13,C  15)          120.58  0.003189   -0.38    120.20   
    99. A(H  16,C  15,C  17)          120.17  0.000882   -0.13    120.04   
   100. A(C  13,C  15,C  17)          119.69 -0.001054    0.15    119.84   
   101. A(C  13,C  15,H  16)          120.15  0.000173   -0.02    120.12   
   102. A(C   8,C  17,H  18)          120.37  0.002161   -0.31    120.06   
   103. A(C   8,C  17,C  15)          120.30 -0.000278    0.02    120.32   
   104. A(C  15,C  17,H  18)          119.33 -0.001884    0.29    119.62   
   105. A(N   2,C  19,C  20)          106.97  0.002472   -0.70    106.28   
   106. A(C  24,C  19,C  28)          110.29  0.000990    0.05    110.34   
   107. A(C  20,C  19,C  28)          108.58 -0.001834    0.54    109.12   
   108. A(N   2,C  19,C  28)          111.18  0.000345   -0.25    110.93   
   109. A(C  20,C  19,C  24)          108.56 -0.001012    0.48    109.03   
   110. A(N   2,C  19,C  24)          111.13 -0.000995   -0.10    111.03   
   111. A(H  22,C  20,H  23)          107.21 -0.003071    0.49    107.70   
   112. A(H  21,C  20,H  23)          107.52 -0.001936    0.39    107.90   
   113. A(C  19,C  20,H  23)          111.58  0.001504   -0.24    111.34   
   114. A(H  21,C  20,H  22)          107.24 -0.002992    0.47    107.71   
   115. A(C  19,C  20,H  22)          111.46  0.004522   -0.78    110.68   
   116. A(C  19,C  20,H  21)          111.59  0.001433   -0.23    111.36   
   117. A(H  25,C  24,H  27)          106.98 -0.002481    0.44    107.42   
   118. A(C  19,C  24,H  27)          111.60  0.000153   -0.00    111.59   
   119. A(H  25,C  24,H  26)          107.73 -0.003061    0.37    108.10   
   120. A(H  26,C  24,H  27)          107.22 -0.002304    0.54    107.75   
   121. A(C  19,C  24,H  25)          111.60  0.004929   -0.87    110.73   
   122. A(C  19,C  24,H  26)          111.47  0.002213   -0.37    111.09   
   123. A(H  30,C  28,H  31)          107.02 -0.003039    0.53    107.55   
   124. A(H  29,C  28,H  31)          107.05 -0.002360    0.52    107.58   
   125. A(C  19,C  28,H  31)          111.62  0.000776   -0.07    111.55   
   126. A(H  29,C  28,H  30)          107.72 -0.003064    0.37    108.09   
   127. A(C  19,C  28,H  30)          111.68  0.004703   -0.84    110.84   
   128. A(C  19,C  28,H  29)          111.50  0.002377   -0.41    111.09   
   129. A(N   4,C  32,C  33)          125.88 -0.001705    0.06    125.94   
   130. A(C  33,C  32,C  40)          119.73 -0.001102    0.14    119.87   
   131. A(N   4,C  32,C  40)          114.38  0.002807   -0.20    114.18   
   132. A(C  32,C  33,C  34)          116.73 -0.000917    0.07    116.80   
   133. A(C  34,C  33,C  42)          115.63  0.006143   -0.72    114.91   
   134. A(C  32,C  33,C  42)          127.64 -0.005226    0.65    128.29   
   135. A(H  35,C  34,C  36)          117.02 -0.002827    0.44    117.46   
   136. A(C  33,C  34,C  36)          122.66 -0.001937    0.23    122.89   
   137. A(C  33,C  34,H  35)          120.32  0.004765   -0.67    119.65   
   138. A(H  37,C  36,C  38)          120.11 -0.002062    0.26    120.37   
   139. A(C  34,C  36,C  38)          119.83  0.002133   -0.22    119.61   
   140. A(C  34,C  36,H  37)          120.05 -0.000071   -0.03    120.02   
   141. A(H  39,C  38,C  40)          120.18 -0.001238    0.12    120.30   
   142. A(C  36,C  38,C  40)          119.49  0.004241   -0.50    119.00   
   143. A(C  36,C  38,H  39)          120.32 -0.003000    0.38    120.70   
   144. A(C  38,C  40,H  41)          118.52 -0.002469    0.40    118.92   
   145. A(C  32,C  40,H  41)          119.99  0.004890   -0.69    119.30   
   146. A(C  32,C  40,C  38)          121.48 -0.002418    0.29    121.77   
   147. A(C  43,C  42,C  51)          108.62 -0.000054    0.25    108.87   
   148. A(C  33,C  42,C  51)          109.48  0.000077   -0.53    108.95   
   149. A(C  47,C  42,C  51)          106.98 -0.001247    0.79    107.77   
   150. A(C  43,C  42,C  47)          104.84 -0.003365    1.19    106.03   
   151. A(C  33,C  42,C  47)          116.73  0.001578   -0.49    116.25   
   152. A(C  33,C  42,C  43)          109.86  0.002753   -1.08    108.78   
   153. A(H  45,C  43,H  46)          107.15 -0.003347    0.47    107.62   
   154. A(H  44,C  43,H  46)          107.23 -0.001710    0.34    107.58   
   155. A(C  42,C  43,H  46)          111.31  0.000617   -0.14    111.17   
   156. A(H  44,C  43,H  45)          105.77 -0.004836    0.85    106.62   
   157. A(C  42,C  43,H  45)          111.88  0.006570   -1.11    110.76   
   158. A(C  42,C  43,H  44)          113.12  0.001913   -0.28    112.84   
   159. A(H  49,C  47,H  50)          104.88 -0.005900    1.11    105.99   
   160. A(H  48,C  47,H  50)          108.73  0.000016   -0.11    108.62   
   161. A(C  42,C  47,H  50)          113.06 -0.000057   -0.01    113.05   
   162. A(H  48,C  47,H  49)          106.06 -0.005193    0.78    106.84   
   163. A(C  42,C  47,H  49)          111.69  0.009723   -1.58    110.11   
   164. A(C  42,C  47,H  48)          111.95  0.000609   -0.07    111.89   
   165. A(H  53,C  51,H  54)          106.87 -0.003500    0.52    107.39   
   166. A(H  52,C  51,H  54)          106.98 -0.002243    0.45    107.43   
   167. A(C  42,C  51,H  54)          112.45  0.001822   -0.31    112.13   
   168. A(H  52,C  51,H  53)          107.12 -0.003036    0.45    107.57   
   169. A(C  42,C  51,H  53)          111.84  0.005119   -0.91    110.93   
   170. A(C  42,C  51,H  52)          111.27  0.001161   -0.09    111.18   
   171. A(N   4,C  55,C  56)          121.81  0.006122   -1.22    120.58   
   172. A(O   1,C  55,C  56)          115.87 -0.012521    1.75    117.62   
   173. A(O   1,C  55,N   4)          122.30  0.006397   -0.54    121.76   
   174. A(C  57,C  56,C  65)          118.98 -0.002901    0.37    119.35   
   175. A(C  55,C  56,C  65)          118.39  0.007292   -0.99    117.40   
   176. A(C  55,C  56,C  57)          122.52 -0.004340    0.61    123.13   
   177. A(H  58,C  57,C  59)          118.31 -0.003209    0.48    118.79   
   178. A(C  56,C  57,C  59)          120.41  0.001300   -0.20    120.21   
   179. A(C  56,C  57,H  58)          121.28  0.001916   -0.28    121.00   
   180. A(H  60,C  59,C  61)          120.20  0.000274   -0.03    120.17   
   181. A(C  57,C  59,C  61)          119.79 -0.001560    0.21    120.00   
   182. A(C  57,C  59,H  60)          120.01  0.001284   -0.18    119.83   
   183. A(H  62,C  61,C  63)          119.71 -0.001924    0.20    119.91   
   184. A(C  59,C  61,C  63)          120.52  0.003674   -0.40    120.12   
   185. A(C  59,C  61,H  62)          119.77 -0.001750    0.20    119.97   
   186. A(H  64,C  63,C  65)          120.00  0.001181   -0.16    119.84   
   187. A(C  61,C  63,C  65)          119.65 -0.001602    0.20    119.86   
   188. A(C  61,C  63,H  64)          120.35  0.000422   -0.05    120.30   
   189. A(C  63,C  65,H  66)          119.39 -0.002124    0.32    119.70   
   190. A(C  56,C  65,H  66)          120.01  0.001071   -0.15    119.86   
   191. A(C  56,C  65,C  63)          120.60  0.001053   -0.17    120.43   
   192. D(O   0,C   5,N   2,C  19)     -1.48 -0.001100    1.56      0.09   
   193. D(C   6,C   5,N   2,C  19)   -179.13  0.003463   -2.70   -181.82   
   194. D(O   0,C   5,N   2,H   3)    176.48 -0.001896    2.05    178.53   
   195. D(C   6,C   5,N   2,H   3)     -1.17  0.002667   -2.21     -3.38   
   196. D(H   7,C   6,N   4,C  32)    111.39 -0.000395   -0.41    110.98   
   197. D(H   7,C   6,C   5,N   2)    -71.46 -0.001996    2.22    -69.24   
   198. D(C   8,C   6,C   5,O   0)   -137.24 -0.001821    0.27   -136.98   
   199. D(N   4,C   6,C   5,O   0)     -1.25  0.005079   -3.74     -4.99   
   200. D(H   7,C   6,N   4,C  55)    -49.51 -0.000951    1.51    -48.00   
   201. D(C   8,C   6,N   4,C  55)   -163.25  0.001375   -0.51   -163.76   
   202. D(C   8,C   6,C   5,N   2)     40.45 -0.006305    4.45     44.90   
   203. D(H   7,C   6,C   5,O   0)    110.85  0.002487   -1.97    108.88   
   204. D(C   5,C   6,N   4,C  55)     62.12 -0.001226    2.90     65.03   
   205. D(C   8,C   6,N   4,C  32)     -2.35  0.001931   -2.42     -4.77   
   206. D(N   4,C   6,C   5,N   2)    176.44  0.000595    0.44    176.88   
   207. D(C   5,C   6,N   4,C  32)   -136.98 -0.000670    0.99   -135.99   
   208. D(C  17,C   8,C   6,H   7)     -0.62  0.000247   -0.33     -0.94   
   209. D(C   9,C   8,C   6,H   7)    177.39  0.000183   -0.27    177.13   
   210. D(C   9,C   8,C   6,N   4)    -69.95 -0.004426    2.06    -67.89   
   211. D(C  17,C   8,C   6,C   5)   -110.84  0.004838   -2.53   -113.37   
   212. D(C  17,C   8,C   6,N   4)    112.04 -0.004363    2.00    114.04   
   213. D(C   9,C   8,C   6,C   5)     67.18  0.004775   -2.47     64.70   
   214. D(C  11,C   9,C   8,C   6)   -178.92 -0.000029    0.02   -178.90   
   215. D(H  10,C   9,C   8,C  17)    179.47  0.000038   -0.02    179.45   
   216. D(H  10,C   9,C   8,C   6)      1.46  0.000081   -0.08      1.38   
   217. D(C  11,C   9,C   8,C  17)     -0.90 -0.000072    0.07     -0.83   
   218. D(C  13,C  11,C   9,H  10)   -179.93 -0.000218    0.20   -179.73   
   219. D(C  13,C  11,C   9,C   8)      0.44 -0.000116    0.11      0.55   
   220. D(H  12,C  11,C   9,C   8)   -179.43  0.000096   -0.09   -179.51   
   221. D(H  12,C  11,C   9,H  10)      0.20 -0.000006    0.01      0.21   
   222. D(H  14,C  13,C  11,C   9)   -179.84  0.000170   -0.16   -179.99   
   223. D(C  15,C  13,C  11,C   9)      0.10  0.000101   -0.09      0.01   
   224. D(H  14,C  13,C  11,H  12)      0.03 -0.000042    0.04      0.07   
   225. D(C  15,C  13,C  11,H  12)    179.97 -0.000111    0.11    180.07   
   226. D(C  17,C  15,C  13,H  14)    179.76  0.000049   -0.04    179.72   
   227. D(C  17,C  15,C  13,C  11)     -0.17  0.000118   -0.11     -0.28   
   228. D(H  16,C  15,C  13,H  14)     -0.04 -0.000038    0.03     -0.01   
   229. D(H  16,C  15,C  13,C  11)   -179.97  0.000031   -0.03   -180.01   
   230. D(H  18,C  17,C  15,H  16)     -0.04 -0.000085    0.07      0.03   
   231. D(H  18,C  17,C  15,C  13)   -179.84 -0.000171    0.15   -179.69   
   232. D(C   8,C  17,C  15,H  16)    179.50 -0.000236    0.22    179.72   
   233. D(C   8,C  17,C  15,C  13)     -0.30 -0.000321    0.29     -0.01   
   234. D(H  18,C  17,C   8,C   9)   -179.63  0.000120   -0.13   -179.76   
   235. D(H  18,C  17,C   8,C   6)     -1.58  0.000071   -0.07     -1.65   
   236. D(C  15,C  17,C   8,C   9)      0.83  0.000291   -0.28      0.56   
   237. D(C  15,C  17,C   8,C   6)    178.88  0.000242   -0.22    178.66   
   238. D(C  28,C  19,N   2,C   5)    -61.18 -0.000898    0.40    -60.77   
   239. D(C  28,C  19,N   2,H   3)    120.87 -0.000083   -0.09    120.78   
   240. D(C  24,C  19,N   2,C   5)     62.09 -0.000088    0.21     62.30   
   241. D(C  24,C  19,N   2,H   3)   -115.87  0.000727   -0.28   -116.15   
   242. D(C  20,C  19,N   2,C   5)   -179.57 -0.000370    0.31   -179.26   
   243. D(C  20,C  19,N   2,H   3)      2.47  0.000445   -0.18      2.29   
   244. D(H  23,C  20,C  19,C  28)    -59.78 -0.000652    0.45    -59.33   
   245. D(H  23,C  20,C  19,C  24)   -179.70 -0.000190   -0.20   -179.90   
   246. D(H  23,C  20,C  19,N   2)     60.30  0.000150    0.05     60.35   
   247. D(H  22,C  20,C  19,C  28)     60.04 -0.000457    0.38     60.42   
   248. D(H  22,C  20,C  19,C  24)    -59.88  0.000005   -0.27    -60.15   
   249. D(H  22,C  20,C  19,N   2)   -179.88  0.000346   -0.02   -179.91   
   250. D(H  21,C  20,C  19,C  28)    179.91 -0.000205    0.28    180.20   
   251. D(H  21,C  20,C  19,C  24)     59.99  0.000257   -0.37     59.63   
   252. D(H  21,C  20,C  19,N   2)    -60.01  0.000598   -0.12    -60.13   
   253. D(H  25,C  24,C  19,C  20)     58.42 -0.000887    0.26     58.68   
   254. D(H  25,C  24,C  19,N   2)    175.80  0.000932   -0.36    175.44   
   255. D(H  27,C  24,C  19,C  28)     59.21  0.001680   -0.75     58.45   
   256. D(H  27,C  24,C  19,C  20)    178.06 -0.000586    0.22    178.28   
   257. D(H  27,C  24,C  19,N   2)    -64.56  0.001233   -0.40    -64.96   
   258. D(H  26,C  24,C  19,C  28)    179.06  0.000361   -0.33    178.73   
   259. D(H  26,C  24,C  19,C  20)    -62.09 -0.001905    0.65    -61.44   
   260. D(H  26,C  24,C  19,N   2)     55.29 -0.000086    0.03     55.32   
   261. D(H  25,C  24,C  19,C  28)    -60.43  0.001379   -0.72    -61.15   
   262. D(H  31,C  28,C  19,C  20)   -178.40  0.001110   -0.52   -178.93   
   263. D(H  31,C  28,C  19,N   2)     64.18 -0.000982    0.14     64.32   
   264. D(H  30,C  28,C  19,C  24)     60.19 -0.000783    0.47     60.66   
   265. D(H  30,C  28,C  19,C  20)    -58.65  0.000982   -0.47    -59.12   
   266. D(H  30,C  28,C  19,N   2)   -176.07 -0.001110    0.20   -175.87   
   267. D(H  29,C  28,C  19,C  24)   -179.24  0.000203    0.07   -179.17   
   268. D(H  29,C  28,C  19,C  20)     61.92  0.001967   -0.86     61.06   
   269. D(H  31,C  28,C  19,C  24)    -59.56 -0.000654    0.41    -59.15   
   270. D(H  29,C  28,C  19,N   2)    -55.50 -0.000125   -0.19    -55.70   
   271. D(C  40,C  32,N   4,C  55)     90.84  0.003364   -1.04     89.80   
   272. D(C  40,C  32,N   4,C   6)    -69.88 -0.002052    1.48    -68.39   
   273. D(C  33,C  32,N   4,C  55)    -88.62  0.003443   -0.92    -89.54   
   274. D(C  33,C  32,N   4,C   6)    110.67 -0.001973    1.60    112.27   
   275. D(C  42,C  33,C  32,C  40)    177.03 -0.000015    0.66    177.69   
   276. D(C  42,C  33,C  32,N   4)     -3.54 -0.000078    0.54     -3.00   
   277. D(C  34,C  33,C  32,C  40)     -3.01 -0.000012    0.24     -2.78   
   278. D(C  34,C  33,C  32,N   4)    176.41 -0.000076    0.12    176.53   
   279. D(C  36,C  34,C  33,C  42)   -177.78  0.000005   -0.46   -178.24   
   280. D(C  36,C  34,C  33,C  32)      2.26  0.000008   -0.09      2.16   
   281. D(H  35,C  34,C  33,C  42)      2.07  0.000113   -0.46      1.61   
   282. D(H  35,C  34,C  33,C  32)   -177.89  0.000116   -0.09   -177.98   
   283. D(C  38,C  36,C  34,H  35)    179.91 -0.000236    0.00    179.92   
   284. D(C  38,C  36,C  34,C  33)     -0.23 -0.000121    0.00     -0.22   
   285. D(H  37,C  36,C  34,H  35)     -0.43 -0.000261    0.13     -0.31   
   286. D(H  37,C  36,C  34,C  33)    179.43 -0.000146    0.12    179.55   
   287. D(C  40,C  38,C  36,H  37)    179.27  0.000113   -0.16    179.10   
   288. D(C  40,C  38,C  36,C  34)     -1.08  0.000094   -0.04     -1.12   
   289. D(H  39,C  38,C  36,H  37)     -0.21 -0.000136    0.06     -0.15   
   290. D(H  39,C  38,C  36,C  34)    179.44 -0.000154    0.19    179.63   
   291. D(H  41,C  40,C  38,C  36)   -179.01 -0.000457    0.37   -178.64   
   292. D(C  32,C  40,C  38,H  39)    179.73  0.000085   -0.03    179.70   
   293. D(C  32,C  40,C  38,C  36)      0.25 -0.000154    0.20      0.45   
   294. D(H  41,C  40,C  32,C  33)   -178.89  0.000323   -0.46   -179.35   
   295. D(H  41,C  40,C  32,N   4)      1.62  0.000402   -0.35      1.27   
   296. D(C  38,C  40,C  32,C  33)      1.86  0.000071   -0.30      1.56   
   297. D(H  41,C  40,C  38,H  39)      0.47 -0.000218    0.14      0.61   
   298. D(C  38,C  40,C  32,N   4)   -177.63  0.000150   -0.19   -177.82   
   299. D(C  51,C  42,C  33,C  34)    -65.39 -0.000756    0.54    -64.85   
   300. D(C  51,C  42,C  33,C  32)    114.57 -0.000756    0.13    114.69   
   301. D(C  47,C  42,C  33,C  34)    172.94 -0.000299    0.27    173.21   
   302. D(C  47,C  42,C  33,C  32)     -7.10 -0.000300   -0.15     -7.25   
   303. D(C  43,C  42,C  33,C  34)     53.81  0.000897   -0.13     53.68   
   304. D(C  43,C  42,C  33,C  32)   -126.23  0.000896   -0.54   -126.78   
   305. D(H  46,C  43,C  42,C  51)    176.74  0.001020   -0.49    176.25   
   306. D(H  46,C  43,C  42,C  47)    -69.17 -0.002071    1.11    -68.06   
   307. D(H  46,C  43,C  42,C  33)     57.02 -0.000676    0.64     57.66   
   308. D(H  45,C  43,C  42,C  51)    -63.41  0.001648   -0.74    -64.15   
   309. D(H  45,C  43,C  42,C  47)     50.68 -0.001443    0.86     51.53   
   310. D(H  45,C  43,C  42,C  33)    176.87 -0.000049    0.39    177.26   
   311. D(H  44,C  43,C  42,C  51)     55.92  0.001433   -0.63     55.29   
   312. D(H  44,C  43,C  42,C  47)    170.01 -0.001658    0.96    170.97   
   313. D(H  44,C  43,C  42,C  33)    -63.80 -0.000264    0.50    -63.31   
   314. D(H  49,C  47,C  42,C  43)    -53.66  0.000969   -0.53    -54.19   
   315. D(H  49,C  47,C  42,C  33)   -175.46 -0.000998    0.25   -175.20   
   316. D(H  48,C  47,C  42,C  51)   -179.66 -0.000794    0.53   -179.13   
   317. D(H  48,C  47,C  42,C  43)     65.11  0.001368   -0.65     64.46   
   318. D(H  48,C  47,C  42,C  33)    -56.69 -0.000599    0.13    -56.56   
   319. D(H  50,C  47,C  42,C  51)    -56.44 -0.000345    0.32    -56.11   
   320. D(H  50,C  47,C  42,C  43)   -171.67  0.001817   -0.86   -172.53   
   321. D(H  50,C  47,C  42,C  33)     66.53 -0.000150   -0.07     66.46   
   322. D(H  49,C  47,C  42,C  51)     61.58 -0.001193    0.65     62.22   
   323. D(H  54,C  51,C  42,C  47)   -172.99  0.001604   -0.68   -173.68   
   324. D(H  54,C  51,C  42,C  43)    -60.32 -0.002925    1.20    -59.12   
   325. D(H  54,C  51,C  42,C  33)     59.64  0.000433   -0.27     59.37   
   326. D(H  53,C  51,C  42,C  47)    -52.74  0.002013   -0.88    -53.63   
   327. D(H  53,C  51,C  42,C  43)     59.93 -0.002516    1.00     60.93   
   328. D(H  53,C  51,C  42,C  33)    179.89  0.000842   -0.47    179.42   
   329. D(H  52,C  51,C  42,C  47)     67.02  0.002412   -0.99     66.03   
   330. D(H  52,C  51,C  42,C  43)    179.69 -0.002117    0.90    180.59   
   331. D(H  52,C  51,C  42,C  33)    -60.35  0.001241   -0.58    -60.93   
   332. D(C  56,C  55,N   4,C  32)     22.97  0.000798   -0.14     22.83   
   333. D(C  56,C  55,N   4,C   6)   -175.89  0.004502   -2.41   -178.30   
   334. D(O   1,C  55,N   4,C  32)   -158.71  0.000539   -0.88   -159.59   
   335. D(O   1,C  55,N   4,C   6)      2.42  0.004244   -3.15     -0.73   
   336. D(C  65,C  56,C  55,N   4)    123.32 -0.000793    0.19    123.51   
   337. D(C  65,C  56,C  55,O   1)    -55.10 -0.000830    0.92    -54.18   
   338. D(C  57,C  56,C  55,N   4)    -60.41  0.000048   -0.05    -60.47   
   339. D(C  57,C  56,C  55,O   1)    121.17  0.000011    0.67    121.84   
   340. D(C  59,C  57,C  56,C  65)     -2.52 -0.001091    0.84     -1.68   
   341. D(C  59,C  57,C  56,C  55)   -178.77 -0.002302    1.13   -177.64   
   342. D(H  58,C  57,C  56,C  65)    176.73 -0.000441    0.59    177.32   
   343. D(H  58,C  57,C  56,C  55)      0.48 -0.001651    0.89      1.37   
   344. D(C  61,C  59,C  57,H  58)   -178.16  0.000252   -0.60   -178.76   
   345. D(C  61,C  59,C  57,C  56)      1.11  0.000921   -0.84      0.26   
   346. D(H  60,C  59,C  57,H  58)      1.25  0.000036   -0.16      1.08   
   347. D(H  60,C  59,C  57,C  56)   -179.48  0.000705   -0.41   -179.89   
   348. D(C  63,C  61,C  59,H  60)   -178.90  0.000087   -0.08   -178.98   
   349. D(C  63,C  61,C  59,C  57)      0.50 -0.000123    0.35      0.86   
   350. D(H  62,C  61,C  59,H  60)      0.30  0.000028    0.09      0.38   
   351. D(H  62,C  61,C  59,C  57)    179.70 -0.000182    0.52    180.23   
   352. D(C  65,C  63,C  61,H  62)   -179.86 -0.000292   -0.06   -179.92   
   353. D(C  65,C  63,C  61,C  59)     -0.66 -0.000350    0.11     -0.55   
   354. D(H  64,C  63,C  61,H  62)     -0.19 -0.000164    0.00     -0.19   
   355. D(H  64,C  63,C  61,C  59)    179.01 -0.000222    0.17    179.18   
   356. D(H  66,C  65,C  63,H  64)     -0.36  0.000102   -0.04     -0.40   
   357. D(H  66,C  65,C  63,C  61)    179.31  0.000227    0.02    179.33   
   358. D(C  56,C  65,C  63,H  64)    179.54 -0.000092   -0.15    179.38   
   359. D(C  56,C  65,C  63,C  61)     -0.80  0.000033   -0.09     -0.89   
   360. D(H  66,C  65,C  56,C  57)   -177.74  0.000408   -0.48   -178.22   
   361. D(H  66,C  65,C  56,C  55)     -1.34  0.001145   -0.70     -2.04   
   362. D(C  63,C  65,C  56,C  57)      2.37  0.000606   -0.37      2.00   
   363. D(C  63,C  65,C  56,C  55)    178.77  0.001344   -0.59    178.18   
    ----------------------------------------------------------------------------

         *************************************************************
         *                GEOMETRY OPTIMIZATION CYCLE   2            *
         *************************************************************
---------------------------------
CARTESIAN COORDINATES (ANGSTROEM)
---------------------------------
  O      5.439239    9.498035    3.341074
  O      6.266172    9.611493    6.038848
  N      3.371640    8.584502    3.420448
  H      2.840306    7.821242    3.814344
  N      6.528880    7.563920    5.111927
  C      4.662844    8.645716    3.759771
  C      5.091502    7.564411    4.774421
  H      4.583260    7.865019    5.698609
  C      4.550725    6.200646    4.419207
  C      4.948922    5.548951    3.253478
  H      5.675130    6.011111    2.595713
  C      4.423967    4.305640    2.931823
  H      4.744159    3.801333    2.027778
  C      3.487864    3.712155    3.770320
  H      3.077299    2.740449    3.519601
  C      3.077091    4.359704    4.927654
  H      2.347139    3.895875    5.580404
  C      3.608548    5.602159    5.250384
  H      3.288907    6.102467    6.157715
  C      2.642522    9.473119    2.521620
  C      1.203187    8.971552    2.499712
  H      1.145849    7.941260    2.136999
  H      0.590072    9.589207    1.842368
  H      0.755865    9.002197    3.497290
  C      3.213910    9.410212    1.105279
  H      2.615901   10.014303    0.420223
  H      3.225218    8.383533    0.731026
  H      4.236259    9.789342    1.067534
  C      2.663816   10.910465    3.039390
  H      2.271115   10.967405    4.057563
  H      2.057627   11.560507    2.405599
  H      3.677230   11.316560    3.053621
  C      7.239294    6.326744    5.178064
  C      8.254160    5.906850    4.293752
  C      8.875893    4.686188    4.580579
  H      9.683625    4.335542    3.950671
  C      8.503815    3.885005    5.647147
  H      9.012813    2.944216    5.822158
  C      7.477380    4.291276    6.482320
  H      7.167870    3.675324    7.318575
  C      6.860426    5.504874    6.244107
  H      6.072361    5.831846    6.911563
  C      8.783843    6.624140    3.044688
  C      8.720975    5.654699    1.853210
  H      9.364309    4.781213    1.982809
  H      9.046085    6.148630    0.934565
  H      7.701644    5.293079    1.691646
  C      8.024243    7.873980    2.611171
  H      6.969723    7.668293    2.438620
  H      8.430964    8.253497    1.670034
  H      8.106588    8.691794    3.324944
  C     10.245489    7.023673    3.281977
  H     10.335398    7.706745    4.130258
  H     10.659041    7.529488    2.405752
  H     10.880421    6.158461    3.489526
  C      6.997598    8.662759    5.760726
  C      8.452413    8.777689    6.115467
  C      9.107360    7.872169    6.949722
  H      8.586167    7.020534    7.365861
  C     10.443195    8.063920    7.276960
  H     10.946495    7.355703    7.924102
  C     11.129484    9.162914    6.777618
  H     12.173477    9.310097    7.030480
  C     10.477561   10.081468    5.965234
  H     11.006584   10.946980    5.584942
  C      9.141099    9.892944    5.643756
  H      8.631645   10.617277    5.018253

----------------------------
CARTESIAN COORDINATES (A.U.)
----------------------------
  NO LB      ZA    FRAG     MASS         X           Y           Z
   0 O     8.0000    0    15.999   10.278672   17.948685    6.313714
   1 O     8.0000    0    15.999   11.841348   18.163089   11.411769
   2 N     7.0000    0    14.007    6.371476   16.222359    6.463710
   3 H     1.0000    0     1.008    5.367400   14.780006    7.208065
   4 N     7.0000    0    14.007   12.337795   14.293738    9.660143
   5 C     6.0000    0    12.011    8.811498   16.338036    7.104937
   6 C     6.0000    0    12.011    9.621544   14.294666    9.022349
   7 H     1.0000    0     1.008    8.661106   14.862733   10.768810
   8 C     6.0000    0    12.011    8.599623   11.717523    8.351091
   9 C     6.0000    0    12.011    9.352107   10.485997    6.148183
  10 H     1.0000    0     1.008   10.724442   11.359353    4.905186
  11 C     6.0000    0    12.011    8.360086    8.136481    5.540342
  12 H     1.0000    0     1.008    8.965161    7.183478    3.831944
  13 C     6.0000    0    12.011    6.591108    7.014957    7.124873
  14 H     1.0000    0     1.008    5.815252    5.178698    6.651082
  15 C     6.0000    0    12.011    5.814860    8.238647    9.311917
  16 H     1.0000    0     1.008    4.435450    7.362137   10.545434
  17 C     6.0000    0    12.011    6.819167   10.586546    9.921789
  18 H     1.0000    0     1.008    6.215133   11.531992   11.636394
  19 C     6.0000    0    12.011    4.993643   17.901600    4.765170
  20 C     6.0000    0    12.011    2.273695   16.953777    4.723771
  21 H     1.0000    0     1.008    2.165340   15.006806    4.038343
  22 H     1.0000    0     1.008    1.115074   18.120974    3.481571
  23 H     1.0000    0     1.008    1.428378   17.011687    6.608921
  24 C     6.0000    0    12.011    6.073410   17.782724    2.088675
  25 H     1.0000    0     1.008    4.943336   18.924291    0.794107
  26 H     1.0000    0     1.008    6.094780   15.842581    1.381440
  27 H     1.0000    0     1.008    8.005369   18.499176    2.017347
  28 C     6.0000    0    12.011    5.033883   20.617790    5.743615
  29 H     1.0000    0     1.008    4.291785   20.725391    7.667683
  30 H     1.0000    0     1.008    3.888351   21.846191    4.545923
  31 H     1.0000    0     1.008    6.948957   21.385199    5.770507
  32 C     6.0000    0    12.011   13.680283   11.955813    9.785123
  33 C     6.0000    0    12.011   15.598101   11.162328    8.114014
  34 C     6.0000    0    12.011   16.773007    8.855612    8.656041
  35 H     1.0000    0     1.008   18.299399    8.192988    7.465686
  36 C     6.0000    0    12.011   16.069882    7.341595   10.671560
  37 H     1.0000    0     1.008   17.031749    5.563762   11.002284
  38 C     6.0000    0    12.011   14.130200    8.109336   12.249809
  39 H     1.0000    0     1.008   13.545312    6.945356   13.830103
  40 C     6.0000    0    12.011   12.964326   10.402705   11.799652
  41 H     1.0000    0     1.008   11.475100   11.020592   13.060961
  42 C     6.0000    0    12.011   16.599057   12.517810    5.753626
  43 C     6.0000    0    12.011   16.480255   10.685833    3.502060
  44 H     1.0000    0     1.008   17.695979    9.035183    3.746966
  45 H     1.0000    0     1.008   17.094622   11.619227    1.766072
  46 H     1.0000    0     1.008   14.553998   10.002469    3.196747
  47 C     6.0000    0    12.011   15.163622   14.879666    4.934399
  48 H     1.0000    0     1.008   13.170867   14.490974    4.608323
  49 H     1.0000    0     1.008   15.932212   15.596849    3.155906
  50 H     1.0000    0     1.008   15.319231   16.425109    6.283233
  51 C     6.0000    0    12.011   19.361168   13.272819    6.202038
  52 H     1.0000    0     1.008   19.531071   14.563637    7.805056
  53 H     1.0000    0     1.008   20.142668   14.228670    4.546212
  54 H     1.0000    0     1.008   20.561017   11.637804    6.594249
  55 C     6.0000    0    12.011   13.223543   16.370241   10.886195
  56 C     6.0000    0    12.011   15.972745   16.587428   11.556558
  57 C     6.0000    0    12.011   17.210417   14.876244   13.133072
  58 H     1.0000    0     1.008   16.225505   13.266886   13.919459
  59 C     6.0000    0    12.011   19.734778   15.238601   13.751462
  60 H     1.0000    0     1.008   20.685878   13.900264   14.974383
  61 C     6.0000    0    12.011   21.031677   17.315398   12.807842
  62 H     1.0000    0     1.008   23.004538   17.593533   13.285682
  63 C     6.0000    0    12.011   19.799721   19.051213   11.272659
  64 H     1.0000    0     1.008   20.799429   20.686794   10.554010
  65 C     6.0000    0    12.011   17.274174   18.694955   10.665152
  66 H     1.0000    0     1.008   16.311445   20.063745    9.483125

--------------------------------
INTERNAL COORDINATES (ANGSTROEM)
--------------------------------
 O      0   0   0     0.000000000000     0.00000000     0.00000000
 O      1   0   0     2.823947059817     0.00000000     0.00000000
 N      1   2   0     2.261814850208   104.50036598     0.00000000
 H      3   1   2     1.009968248858   143.11443690   311.94720847
 N      2   1   3     2.262907779659    66.81682702    80.53244237
 C      1   2   3     1.226598267824    83.52159223   339.23811767
 C      5   2   1     1.476471045957    88.87196829   303.79342581
 H      7   5   2     1.096721042968   104.98770016   311.65415106
 C      7   5   2     1.509461029640   113.71985083   195.92299216
 C      9   7   5     1.393624992376   121.12914084   292.11764128
 H     10   9   7     1.083340477733   119.99462181     1.37954388
 C     10   9   7     1.387393575518   120.32334927   181.10084395
 H     12  10   9     1.083579914711   119.91377115   180.48614254
 C     12  10   9     1.389817002697   119.84498183     0.55073261
 H     14  12  10     1.084268025917   119.88284597   180.00785561
 C     14  12  10     1.388335930391   120.20149424     0.00000000
 H     16  14  12     1.083535434718   120.12259844   179.99418790
 C     16  14  12     1.389350329852   119.83915160   359.72079371
 H     18  16  14     1.084309562942   119.61932264   180.30692630
 C      3   1   2     1.459159011863   100.90562843   134.21545220
 C     20   3   1     1.524379831626   106.27705453   180.77738825
 H     21  20   3     1.093778373650   111.35811768   299.87129559
 H     21  20   3     1.090645870273   110.67833867   180.09467351
 H     21  20   3     1.093708892543   111.33684469    60.34446525
 C     20   3   1     1.528548703277   111.03401376    62.33672737
 H     25  20   3     1.091715531424   110.72635677   175.44554983
 H     25  20   3     1.092823755740   111.09136530    55.31937511
 H     25  20   3     1.091036768780   111.59427870   295.04480477
 C     20   3   1     1.527907739287   110.92759777   299.26668484
 H     29  20   3     1.092764233724   111.08507581   304.30250404
 H     29  20   3     1.091655536154   110.83558298   184.12693191
 H     29  20   3     1.091843649346   111.54566449    64.31912413
 C      5   2   1     1.428169640243   145.34732642   156.39100021
 C     33   5   2     1.410060970576   125.93977190   253.97684005
 C     34  33   5     1.399584456067   116.80233188   176.53052625
 H     35  34  33     1.082667033653   119.64680163   182.02052134
 C     35  34  33     1.384883241607   122.89112890     2.16355089
 H     37  35  34     1.083878050772   120.02190175   179.55397089
 C     37  35  34     1.384247192532   119.60989693   359.77638999
 H     39  37  35     1.083750543023   120.69828147   179.63061147
 C     39  37  35     1.382099775623   118.99458023   358.87907215
 H     41  39  37     1.083260958217   118.91999159   181.35575960
 C     34  33   5     1.534675455723   128.29125620   357.00200875
 C     43  34  33     1.537330928278   108.78047576   233.22054770
 H     44  43  34     1.092543758625   112.83930675   296.69297469
 H     44  43  34     1.092507409311   110.75809170   177.25504387
 H     44  43  34     1.093576212093   111.17053008    57.65929170
 C     43  34  33     1.525460240886   116.25559583   352.74834841
 H     48  43  34     1.088161264226   111.88518023   303.44500547
 H     48  43  34     1.093249695551   110.10971262   184.79397336
 H     48  43  34     1.088609610880   113.04854790    66.45836264
 C     43  34  33     1.533735105595   108.95067405   114.68906487
 H     52  43  34     1.092817701035   111.18152007   299.07572468
 H     52  43  34     1.092997724555   110.92244428   179.42123462
 H     52  43  34     1.093072969571   112.13246846    59.37037825
 C      2   1   3     1.229809986074    85.82050535   105.51491805
 C     56   2   1     1.501844395141   117.62416579   128.17678571
 C     57  56   2     1.394598024698   123.12961133   121.84846954
 H     58  57  56     1.081710333213   121.00101745     1.36817341
 C     58  57  56     1.388634601710   120.20430195   182.36095645
 H     60  58  57     1.083363068198   119.82847852   180.11103700
 C     60  58  57     1.388568714064   119.99967904     0.26568725
 H     62  60  58     1.084215661406   119.96555775   180.22795322
 C     62  60  58     1.388780870573   120.12104051     0.86097794
 H     64  62  60     1.083327293575   120.30075748   179.17594913
 C     64  62  60     1.387450991741   119.85700193   359.45010102
 H     66  64  62     1.084183747319   119.70454312   179.33257570

---------------------------
INTERNAL COORDINATES (A.U.)
---------------------------
 O      0   0   0     0.000000000000     0.00000000     0.00000000
 O      1   0   0     5.336486559747     0.00000000     0.00000000
 N      1   2   0     4.274210632529   104.50036598     0.00000000
 H      3   1   2     1.908563394298   143.11443690   311.94720847
 N      2   1   3     4.276275969875    66.81682702    80.53244237
 C      1   2   3     2.317934802529    83.52159223   339.23811767
 C      5   2   1     2.790125921524    88.87196829   303.79342581
 H      7   5   2     2.072502416518   104.98770016   311.65415106
 C      7   5   2     2.852467955846   113.71985083   195.92299216
 C      9   7   5     2.633569568980   121.12914084   292.11764128
 H     10   9   7     2.047216812706   119.99462181     1.37954388
 C     10   9   7     2.621793897692   120.32334927   181.10084395
 H     12  10   9     2.047669283021   119.91377115   180.48614254
 C     12  10   9     2.626373511365   119.84498183     0.55073261
 H     14  12  10     2.048969624751   119.88284597   180.00785561
 C     14  12  10     2.623574690321   120.20149424     0.00000000
 H     16  14  12     2.047585228016   120.12259844   179.99418790
 C     16  14  12     2.625491627493   119.83915160   359.72079371
 H     18  16  14     2.049048118352   119.61932264   180.30692630
 C      3   1   2     2.757410918263   100.90562843   134.21545220
 C     20   3   1     2.880660405847   106.27705453   180.77738825
 H     21  20   3     2.066941577404   111.35811768   299.87129559
 H     21  20   3     2.061022003908   110.67833867   180.09467351
 H     21  20   3     2.066810277140   111.33684469    60.34446525
 C     20   3   1     2.888538431555   111.03401376    62.33672737
 H     25  20   3     2.063043370540   110.72635677   175.44554983
 H     25  20   3     2.065137610993   111.09136530    55.31937511
 H     25  20   3     2.061760695032   111.59427870   295.04480477
 C     20   3   1     2.887327185151   110.92759777   299.26668484
 H     29  20   3     2.065025130683   111.08507581   304.30250404
 H     29  20   3     2.062929995911   110.83558298   184.12693191
 H     29  20   3     2.063285478326   111.54566449    64.31912413
 C      5   2   1     2.698849492839   145.34732642   156.39100021
 C     33   5   2     2.664629066520   125.93977190   253.97684005
 C     34  33   5     2.644831323259   116.80233188   176.53052625
 H     35  34  33     2.045944187828   119.64680163   182.02052134
 C     35  34  33     2.617050054095   122.89112890     2.16355089
 H     37  35  34     2.048232678528   120.02190175   179.55397089
 C     37  35  34     2.615848095535   119.60989693   359.77638999
 H     39  37  35     2.047991723803   120.69828147   179.63061147
 C     39  37  35     2.611790065682   118.99458023   358.87907215
 H     41  39  37     2.047066542600   118.91999159   181.35575960
 C     34  33   5     2.900116315768   128.29125620   357.00200875
 C     43  34  33     2.905134431653   108.78047576   233.22054770
 H     44  43  34     2.064608493126   112.83930675   296.69297469
 H     44  43  34     2.064539802877   110.75809170   177.25504387
 H     44  43  34     2.066559547427   111.17053008    57.65929170
 C     43  34  33     2.882702083461   116.25559583   352.74834841
 H     48  43  34     2.056326778928   111.88518023   303.44500547
 H     48  43  34     2.065942520583   110.10971262   184.79397336
 H     48  43  34     2.057174031317   113.04854790    66.45836264
 C     43  34  33     2.898339311555   108.95067405   114.68906487
 H     52  43  34     2.065126169257   111.18152007   299.07572468
 H     52  43  34     2.065466364408   110.92244428   179.42123462
 H     52  43  34     2.065608556880   112.13246846    59.37037825
 C      2   1   3     2.324004070441    85.82050535   105.51491805
 C     56   2   1     2.838074602581   117.62416579   128.17678571
 C     57  56   2     2.635408333587   123.12961133   121.84846954
 H     58  57  56     2.044136286006   121.00101745     1.36817341
 C     58  57  56     2.624139097319   120.20430195   182.36095645
 H     60  58  57     2.047259502499   119.82847852   180.11103700
 C     60  58  57     2.624014587713   119.99967904     0.26568725
 H     62  60  58     2.048870670165   119.96555775   180.22795322
 C     62  60  58     2.624415505412   120.12104051     0.86097794
 H     64  62  60     2.047191898258   120.30075748   179.17594913
 C     64  62  60     2.621902398627   119.85700193   359.45010102
 H     66  64  62     2.048810361281   119.70454312   179.33257570


           ************************************************************
           *        Program running with 20 parallel MPI-processes    *
           *              working on a common directory               *
           ************************************************************
------------------------------------------------------------------------------
                   ___                                                        
                  /   \      - P O W E R E D   B Y -                         
                 /     \                                                     
                 |  |  |   _    _      __       _____    __    __             
                 |  |  |  | |  | |    /  \     |  _  \  |  |  /  |          
                  \  \/   | |  | |   /    \    | | | |  |  | /  /          
                 / \  \   | |__| |  /  /\  \   | |_| |  |  |/  /          
                |  |  |   |  __  | /  /__\  \  |    /   |      \           
                |  |  |   | |  | | |   __   |  |    \   |  |\   \          
                \     /   | |  | | |  |  |  |  | |\  \  |  | \   \       
                 \___/    |_|  |_| |__|  |__|  |_| \__\ |__|  \__/        
                                                                              
                      - O R C A' S   B I G   F R I E N D -                    
                                      &                                       
                       - I N T E G R A L  F E E D E R -                       
                                                                              
 v1 FN, 2020, v2 2021                                                         
------------------------------------------------------------------------------


Reading SHARK input file Prod_RR3opt.SHARKINP.tmp ... ok
----------------------
SHARK INTEGRAL PACKAGE
----------------------

Number of atoms                             ...     67
Number of basis functions                   ...   1227
Number of shells                            ...    499
Maximum angular momentum                    ...      3
Integral batch strategy                     ... SHARK/LIBINT Hybrid
RI-J (if used) integral strategy            ... SPLIT-RIJ (Revised 2003 algorithm where possible)
Printlevel                                  ...      1
Contraction scheme used                     ... SEGMENTED contraction
Coulomb Range Separation                    ... NOT USED
Exchange Range Separation                   ... NOT USED
Finite Nucleus Model                        ... NOT USED
Auxiliary Coulomb fitting basis             ... AVAILABLE
   # of basis functions in Aux-J            ...   1991
   # of shells in Aux-J                     ...    665
   Maximum angular momentum in Aux-J        ...      4
Auxiliary J/K fitting basis                 ... NOT available
Auxiliary Correlation fitting basis         ... NOT available
Auxiliary 'external' fitting basis          ... NOT available
Integral threshold                          ...     2.500000e-11
Primitive cut-off                           ...     2.500000e-12
Primitive pair pre-selection threshold      ...     2.500000e-12

Calculating pre-screening integrals         ... done (  0.1 sec) Dimension = 499
Organizing shell pair data                  ... done (  0.8 sec)
Shell pair information
Total number of shell pairs                 ...    124750
Shell pairs after pre-screening             ...     82717
Total number of primitive shell pairs       ...    374508
Primitive shell pairs kept                  ...    159441
          la=0 lb=0:  22978 shell pairs
          la=1 lb=0:  24486 shell pairs
          la=1 lb=1:   6559 shell pairs
          la=2 lb=0:  11323 shell pairs
          la=2 lb=1:   6127 shell pairs
          la=2 lb=2:   1481 shell pairs
          la=3 lb=0:   5216 shell pairs
          la=3 lb=1:   2897 shell pairs
          la=3 lb=2:   1327 shell pairs
          la=3 lb=3:    323 shell pairs

Calculating one electron integrals          ... done (  0.2 sec)
Calculating RI/J V-Matrix + Cholesky decomp.... done (  1.1 sec)
Calculating Nuclear repulsion               ... done (  0.0 sec) ENN=   3616.101307936227 Eh

SHARK setup successfully completed in   4.7 seconds

Maximum memory used throughout the entire GTOINT-calculation: 119.4 MB
[1710406987.782936] [node014:2358320:0]          mpool.c:43   UCX  WARN  object 0xb2d7840 was not returned to mpool ucp_requests
[1710406987.782959] [node014:2358320:0]          mpool.c:43   UCX  WARN  object 0xb2d7a00 was not returned to mpool ucp_requests
[1710406987.782964] [node014:2358320:0]          mpool.c:43   UCX  WARN  object 0xb2d7bc0 was not returned to mpool ucp_requests
[1710406987.782968] [node014:2358320:0]          mpool.c:43   UCX  WARN  object 0xb2d7d80 was not returned to mpool ucp_requests
[1710406987.782971] [node014:2358320:0]          mpool.c:43   UCX  WARN  object 0xb2d7f40 was not returned to mpool ucp_requests
[1710406987.782977] [node014:2358320:0]          mpool.c:43   UCX  WARN  object 0xb2d8100 was not returned to mpool ucp_requests
[1710406987.782982] [node014:2358320:0]          mpool.c:43   UCX  WARN  object 0xb2d82c0 was not returned to mpool ucp_requests
[1710406987.782985] [node014:2358320:0]          mpool.c:43   UCX  WARN  object 0xb2d8480 was not returned to mpool ucp_requests
[1710406987.782988] [node014:2358320:0]          mpool.c:43   UCX  WARN  object 0xb2d8640 was not returned to mpool ucp_requests
[1710406987.782990] [node014:2358320:0]          mpool.c:43   UCX  WARN  object 0xb2d8800 was not returned to mpool ucp_requests
[1710406987.782993] [node014:2358320:0]          mpool.c:43   UCX  WARN  object 0xb2d89c0 was not returned to mpool ucp_requests
[1710406987.782995] [node014:2358320:0]          mpool.c:43   UCX  WARN  object 0xb2d8b80 was not returned to mpool ucp_requests
[1710406987.782998] [node014:2358320:0]          mpool.c:43   UCX  WARN  object 0xb2d8d40 was not returned to mpool ucp_requests
[1710406987.783000] [node014:2358320:0]          mpool.c:43   UCX  WARN  object 0xb2d8f00 was not returned to mpool ucp_requests
[1710406987.787176] [node014:2358324:0]          mpool.c:43   UCX  WARN  object 0xa96ddc0 was not returned to mpool ucp_requests
[1710406987.787194] [node014:2358324:0]          mpool.c:43   UCX  WARN  object 0xa96df80 was not returned to mpool ucp_requests
[1710406987.787199] [node014:2358324:0]          mpool.c:43   UCX  WARN  object 0xa96e140 was not returned to mpool ucp_requests
[1710406987.787202] [node014:2358324:0]          mpool.c:43   UCX  WARN  object 0xa96e300 was not returned to mpool ucp_requests
[1710406987.787207] [node014:2358324:0]          mpool.c:43   UCX  WARN  object 0xa96e4c0 was not returned to mpool ucp_requests
[1710406987.787210] [node014:2358324:0]          mpool.c:43   UCX  WARN  object 0xa96e680 was not returned to mpool ucp_requests
[1710406987.787214] [node014:2358324:0]          mpool.c:43   UCX  WARN  object 0xa96e840 was not returned to mpool ucp_requests
[1710406987.787217] [node014:2358324:0]          mpool.c:43   UCX  WARN  object 0xa96ea00 was not returned to mpool ucp_requests
[1710406987.787221] [node014:2358324:0]          mpool.c:43   UCX  WARN  object 0xa96ebc0 was not returned to mpool ucp_requests
[1710406987.787224] [node014:2358324:0]          mpool.c:43   UCX  WARN  object 0xa96ed80 was not returned to mpool ucp_requests
[1710406987.787229] [node014:2358324:0]          mpool.c:43   UCX  WARN  object 0xa96ef40 was not returned to mpool ucp_requests
[1710406987.787232] [node014:2358324:0]          mpool.c:43   UCX  WARN  object 0xa96f100 was not returned to mpool ucp_requests
[1710406987.791778] [node014:2358329:0]          mpool.c:43   UCX  WARN  object 0xb8a5d00 was not returned to mpool ucp_requests
[1710406987.791793] [node014:2358329:0]          mpool.c:43   UCX  WARN  object 0xb8a5ec0 was not returned to mpool ucp_requests
[1710406987.791796] [node014:2358329:0]          mpool.c:43   UCX  WARN  object 0xb8a6080 was not returned to mpool ucp_requests
[1710406987.791799] [node014:2358329:0]          mpool.c:43   UCX  WARN  object 0xb8a6240 was not returned to mpool ucp_requests
[1710406987.791801] [node014:2358329:0]          mpool.c:43   UCX  WARN  object 0xb8a6400 was not returned to mpool ucp_requests
[1710406987.791804] [node014:2358329:0]          mpool.c:43   UCX  WARN  object 0xb8a65c0 was not returned to mpool ucp_requests
[1710406987.791806] [node014:2358329:0]          mpool.c:43   UCX  WARN  object 0xb8a6780 was not returned to mpool ucp_requests
[1710406987.791809] [node014:2358329:0]          mpool.c:43   UCX  WARN  object 0xb8a6940 was not returned to mpool ucp_requests
[1710406987.791811] [node014:2358329:0]          mpool.c:43   UCX  WARN  object 0xb8a6b00 was not returned to mpool ucp_requests
[1710406987.791814] [node014:2358329:0]          mpool.c:43   UCX  WARN  object 0xb8a6cc0 was not returned to mpool ucp_requests
[1710406987.791816] [node014:2358329:0]          mpool.c:43   UCX  WARN  object 0xb8a6e80 was not returned to mpool ucp_requests
[1710406987.791819] [node014:2358329:0]          mpool.c:43   UCX  WARN  object 0xb8a7040 was not returned to mpool ucp_requests
[1710406987.794321] [node014:2358328:0]          mpool.c:43   UCX  WARN  object 0xbe25d00 was not returned to mpool ucp_requests
[1710406987.794335] [node014:2358328:0]          mpool.c:43   UCX  WARN  object 0xbe25ec0 was not returned to mpool ucp_requests
[1710406987.794340] [node014:2358328:0]          mpool.c:43   UCX  WARN  object 0xbe26080 was not returned to mpool ucp_requests
[1710406987.794343] [node014:2358328:0]          mpool.c:43   UCX  WARN  object 0xbe26240 was not returned to mpool ucp_requests
[1710406987.794347] [node014:2358328:0]          mpool.c:43   UCX  WARN  object 0xbe26400 was not returned to mpool ucp_requests
[1710406987.794350] [node014:2358328:0]          mpool.c:43   UCX  WARN  object 0xbe265c0 was not returned to mpool ucp_requests
[1710406987.794354] [node014:2358328:0]          mpool.c:43   UCX  WARN  object 0xbe26780 was not returned to mpool ucp_requests
[1710406987.794357] [node014:2358328:0]          mpool.c:43   UCX  WARN  object 0xbe26940 was not returned to mpool ucp_requests
[1710406987.794361] [node014:2358328:0]          mpool.c:43   UCX  WARN  object 0xbe26b00 was not returned to mpool ucp_requests
[1710406987.794364] [node014:2358328:0]          mpool.c:43   UCX  WARN  object 0xbe26cc0 was not returned to mpool ucp_requests
[1710406987.794368] [node014:2358328:0]          mpool.c:43   UCX  WARN  object 0xbe26e80 was not returned to mpool ucp_requests
[1710406987.794371] [node014:2358328:0]          mpool.c:43   UCX  WARN  object 0xbe27040 was not returned to mpool ucp_requests
[1710406987.794295] [node014:2358313:0]          mpool.c:43   UCX  WARN  object 0xafebec0 was not returned to mpool ucp_requests
[1710406987.794316] [node014:2358313:0]          mpool.c:43   UCX  WARN  object 0xafec080 was not returned to mpool ucp_requests
[1710406987.794319] [node014:2358313:0]          mpool.c:43   UCX  WARN  object 0xafec240 was not returned to mpool ucp_requests
[1710406987.794322] [node014:2358313:0]          mpool.c:43   UCX  WARN  object 0xafec400 was not returned to mpool ucp_requests
[1710406987.794325] [node014:2358313:0]          mpool.c:43   UCX  WARN  object 0xafec5c0 was not returned to mpool ucp_requests
[1710406987.794327] [node014:2358313:0]          mpool.c:43   UCX  WARN  object 0xafec780 was not returned to mpool ucp_requests
[1710406987.794329] [node014:2358313:0]          mpool.c:43   UCX  WARN  object 0xafec940 was not returned to mpool ucp_requests
[1710406987.794332] [node014:2358313:0]          mpool.c:43   UCX  WARN  object 0xafecb00 was not returned to mpool ucp_requests
[1710406987.794334] [node014:2358313:0]          mpool.c:43   UCX  WARN  object 0xafeccc0 was not returned to mpool ucp_requests
[1710406987.794337] [node014:2358313:0]          mpool.c:43   UCX  WARN  object 0xafece80 was not returned to mpool ucp_requests
[1710406987.794339] [node014:2358313:0]          mpool.c:43   UCX  WARN  object 0xafed040 was not returned to mpool ucp_requests
[1710406987.794731] [node014:2358319:0]          mpool.c:43   UCX  WARN  object 0xb7c8a40 was not returned to mpool ucp_requests
[1710406987.794742] [node014:2358319:0]          mpool.c:43   UCX  WARN  object 0xb7c8c00 was not returned to mpool ucp_requests
[1710406987.794745] [node014:2358319:0]          mpool.c:43   UCX  WARN  object 0xb7c8dc0 was not returned to mpool ucp_requests
[1710406987.794748] [node014:2358319:0]          mpool.c:43   UCX  WARN  object 0xb7c8f80 was not returned to mpool ucp_requests
[1710406987.794751] [node014:2358319:0]          mpool.c:43   UCX  WARN  object 0xb7c9140 was not returned to mpool ucp_requests
[1710406987.794753] [node014:2358319:0]          mpool.c:43   UCX  WARN  object 0xb7c9300 was not returned to mpool ucp_requests
[1710406987.794756] [node014:2358319:0]          mpool.c:43   UCX  WARN  object 0xb7c94c0 was not returned to mpool ucp_requests
[1710406987.794758] [node014:2358319:0]          mpool.c:43   UCX  WARN  object 0xb7c9680 was not returned to mpool ucp_requests
[1710406987.794761] [node014:2358319:0]          mpool.c:43   UCX  WARN  object 0xb7c9840 was not returned to mpool ucp_requests
[1710406987.794763] [node014:2358319:0]          mpool.c:43   UCX  WARN  object 0xb7c9a00 was not returned to mpool ucp_requests
[1710406987.794766] [node014:2358319:0]          mpool.c:43   UCX  WARN  object 0xb7c9bc0 was not returned to mpool ucp_requests
[1710406987.794768] [node014:2358319:0]          mpool.c:43   UCX  WARN  object 0xb7c9d80 was not returned to mpool ucp_requests
[1710406987.794771] [node014:2358319:0]          mpool.c:43   UCX  WARN  object 0xb7c9f40 was not returned to mpool ucp_requests
[1710406987.798222] [node014:2358325:0]          mpool.c:43   UCX  WARN  object 0xc592dc0 was not returned to mpool ucp_requests
[1710406987.798242] [node014:2358325:0]          mpool.c:43   UCX  WARN  object 0xc592f80 was not returned to mpool ucp_requests
[1710406987.798245] [node014:2358325:0]          mpool.c:43   UCX  WARN  object 0xc593140 was not returned to mpool ucp_requests
[1710406987.798248] [node014:2358325:0]          mpool.c:43   UCX  WARN  object 0xc593300 was not returned to mpool ucp_requests
[1710406987.798250] [node014:2358325:0]          mpool.c:43   UCX  WARN  object 0xc5934c0 was not returned to mpool ucp_requests
[1710406987.798253] [node014:2358325:0]          mpool.c:43   UCX  WARN  object 0xc593680 was not returned to mpool ucp_requests
[1710406987.798255] [node014:2358325:0]          mpool.c:43   UCX  WARN  object 0xc593840 was not returned to mpool ucp_requests
[1710406987.798258] [node014:2358325:0]          mpool.c:43   UCX  WARN  object 0xc593a00 was not returned to mpool ucp_requests
[1710406987.798260] [node014:2358325:0]          mpool.c:43   UCX  WARN  object 0xc593bc0 was not returned to mpool ucp_requests
[1710406987.798262] [node014:2358325:0]          mpool.c:43   UCX  WARN  object 0xc593d80 was not returned to mpool ucp_requests
[1710406987.798265] [node014:2358325:0]          mpool.c:43   UCX  WARN  object 0xc593f40 was not returned to mpool ucp_requests
[1710406987.798267] [node014:2358325:0]          mpool.c:43   UCX  WARN  object 0xc594100 was not returned to mpool ucp_requests
[1710406987.800141] [node014:2358316:0]          mpool.c:43   UCX  WARN  object 0xaaedac0 was not returned to mpool ucp_requests
[1710406987.800153] [node014:2358316:0]          mpool.c:43   UCX  WARN  object 0xaaedc80 was not returned to mpool ucp_requests
[1710406987.800159] [node014:2358316:0]          mpool.c:43   UCX  WARN  object 0xaaede40 was not returned to mpool ucp_requests
[1710406987.800163] [node014:2358316:0]          mpool.c:43   UCX  WARN  object 0xaaee000 was not returned to mpool ucp_requests
[1710406987.800167] [node014:2358316:0]          mpool.c:43   UCX  WARN  object 0xaaee1c0 was not returned to mpool ucp_requests
[1710406987.800170] [node014:2358316:0]          mpool.c:43   UCX  WARN  object 0xaaee380 was not returned to mpool ucp_requests
[1710406987.800174] [node014:2358316:0]          mpool.c:43   UCX  WARN  object 0xaaee540 was not returned to mpool ucp_requests
[1710406987.800178] [node014:2358316:0]          mpool.c:43   UCX  WARN  object 0xaaee700 was not returned to mpool ucp_requests
[1710406987.800182] [node014:2358316:0]          mpool.c:43   UCX  WARN  object 0xaaee8c0 was not returned to mpool ucp_requests
[1710406987.800186] [node014:2358316:0]          mpool.c:43   UCX  WARN  object 0xaaeea80 was not returned to mpool ucp_requests
[1710406987.800189] [node014:2358316:0]          mpool.c:43   UCX  WARN  object 0xaaeec40 was not returned to mpool ucp_requests
[1710406987.800193] [node014:2358316:0]          mpool.c:43   UCX  WARN  object 0xaaeee00 was not returned to mpool ucp_requests
[1710406987.800196] [node014:2358316:0]          mpool.c:43   UCX  WARN  object 0xaaeefc0 was not returned to mpool ucp_requests
[1710406987.800489] [node014:2358322:0]          mpool.c:43   UCX  WARN  object 0xb38edc0 was not returned to mpool ucp_requests
[1710406987.800502] [node014:2358322:0]          mpool.c:43   UCX  WARN  object 0xb38ef80 was not returned to mpool ucp_requests
[1710406987.800507] [node014:2358322:0]          mpool.c:43   UCX  WARN  object 0xb38f140 was not returned to mpool ucp_requests
[1710406987.800510] [node014:2358322:0]          mpool.c:43   UCX  WARN  object 0xb38f300 was not returned to mpool ucp_requests
[1710406987.800513] [node014:2358322:0]          mpool.c:43   UCX  WARN  object 0xb38f4c0 was not returned to mpool ucp_requests
[1710406987.800515] [node014:2358322:0]          mpool.c:43   UCX  WARN  object 0xb38f680 was not returned to mpool ucp_requests
[1710406987.800518] [node014:2358322:0]          mpool.c:43   UCX  WARN  object 0xb38f840 was not returned to mpool ucp_requests
[1710406987.800520] [node014:2358322:0]          mpool.c:43   UCX  WARN  object 0xb38fa00 was not returned to mpool ucp_requests
[1710406987.800523] [node014:2358322:0]          mpool.c:43   UCX  WARN  object 0xb38fbc0 was not returned to mpool ucp_requests
[1710406987.800525] [node014:2358322:0]          mpool.c:43   UCX  WARN  object 0xb38fd80 was not returned to mpool ucp_requests
[1710406987.800527] [node014:2358322:0]          mpool.c:43   UCX  WARN  object 0xb38ff40 was not returned to mpool ucp_requests
[1710406987.800530] [node014:2358322:0]          mpool.c:43   UCX  WARN  object 0xb390100 was not returned to mpool ucp_requests
[1710406987.801222] [node014:2358326:0]          mpool.c:43   UCX  WARN  object 0xbf55d00 was not returned to mpool ucp_requests
[1710406987.801234] [node014:2358326:0]          mpool.c:43   UCX  WARN  object 0xbf55ec0 was not returned to mpool ucp_requests
[1710406987.801237] [node014:2358326:0]          mpool.c:43   UCX  WARN  object 0xbf56080 was not returned to mpool ucp_requests
[1710406987.801240] [node014:2358326:0]          mpool.c:43   UCX  WARN  object 0xbf56240 was not returned to mpool ucp_requests
[1710406987.801242] [node014:2358326:0]          mpool.c:43   UCX  WARN  object 0xbf56400 was not returned to mpool ucp_requests
[1710406987.801245] [node014:2358326:0]          mpool.c:43   UCX  WARN  object 0xbf565c0 was not returned to mpool ucp_requests
[1710406987.801247] [node014:2358326:0]          mpool.c:43   UCX  WARN  object 0xbf56780 was not returned to mpool ucp_requests
[1710406987.801250] [node014:2358326:0]          mpool.c:43   UCX  WARN  object 0xbf56940 was not returned to mpool ucp_requests
[1710406987.801252] [node014:2358326:0]          mpool.c:43   UCX  WARN  object 0xbf56b00 was not returned to mpool ucp_requests
[1710406987.801254] [node014:2358326:0]          mpool.c:43   UCX  WARN  object 0xbf56cc0 was not returned to mpool ucp_requests
[1710406987.801257] [node014:2358326:0]          mpool.c:43   UCX  WARN  object 0xbf56e80 was not returned to mpool ucp_requests
[1710406987.801259] [node014:2358326:0]          mpool.c:43   UCX  WARN  object 0xbf57040 was not returned to mpool ucp_requests
[1710406987.801588] [node014:2358317:0]          mpool.c:43   UCX  WARN  object 0xc318ac0 was not returned to mpool ucp_requests
[1710406987.801599] [node014:2358317:0]          mpool.c:43   UCX  WARN  object 0xc318c80 was not returned to mpool ucp_requests
[1710406987.801602] [node014:2358317:0]          mpool.c:43   UCX  WARN  object 0xc318e40 was not returned to mpool ucp_requests
[1710406987.801605] [node014:2358317:0]          mpool.c:43   UCX  WARN  object 0xc319000 was not returned to mpool ucp_requests
[1710406987.801607] [node014:2358317:0]          mpool.c:43   UCX  WARN  object 0xc3191c0 was not returned to mpool ucp_requests
[1710406987.801610] [node014:2358317:0]          mpool.c:43   UCX  WARN  object 0xc319380 was not returned to mpool ucp_requests
[1710406987.801612] [node014:2358317:0]          mpool.c:43   UCX  WARN  object 0xc319540 was not returned to mpool ucp_requests
[1710406987.801615] [node014:2358317:0]          mpool.c:43   UCX  WARN  object 0xc319700 was not returned to mpool ucp_requests
[1710406987.801617] [node014:2358317:0]          mpool.c:43   UCX  WARN  object 0xc3198c0 was not returned to mpool ucp_requests
[1710406987.801619] [node014:2358317:0]          mpool.c:43   UCX  WARN  object 0xc319a80 was not returned to mpool ucp_requests
[1710406987.801622] [node014:2358317:0]          mpool.c:43   UCX  WARN  object 0xc319c40 was not returned to mpool ucp_requests
[1710406987.801624] [node014:2358317:0]          mpool.c:43   UCX  WARN  object 0xc319e00 was not returned to mpool ucp_requests
[1710406987.801627] [node014:2358317:0]          mpool.c:43   UCX  WARN  object 0xc319fc0 was not returned to mpool ucp_requests
[1710406987.801343] [node014:2358311:0]          mpool.c:43   UCX  WARN  object 0xb06fd00 was not returned to mpool ucp_requests
[1710406987.801356] [node014:2358311:0]          mpool.c:43   UCX  WARN  object 0xb06fec0 was not returned to mpool ucp_requests
[1710406987.801360] [node014:2358311:0]          mpool.c:43   UCX  WARN  object 0xb070080 was not returned to mpool ucp_requests
[1710406987.801363] [node014:2358311:0]          mpool.c:43   UCX  WARN  object 0xb070240 was not returned to mpool ucp_requests
[1710406987.801365] [node014:2358311:0]          mpool.c:43   UCX  WARN  object 0xb070400 was not returned to mpool ucp_requests
[1710406987.801368] [node014:2358311:0]          mpool.c:43   UCX  WARN  object 0xb0705c0 was not returned to mpool ucp_requests
[1710406987.801370] [node014:2358311:0]          mpool.c:43   UCX  WARN  object 0xb070780 was not returned to mpool ucp_requests
[1710406987.801372] [node014:2358311:0]          mpool.c:43   UCX  WARN  object 0xb070940 was not returned to mpool ucp_requests
[1710406987.801375] [node014:2358311:0]          mpool.c:43   UCX  WARN  object 0xb070b00 was not returned to mpool ucp_requests
[1710406987.801377] [node014:2358311:0]          mpool.c:43   UCX  WARN  object 0xb070cc0 was not returned to mpool ucp_requests
[1710406987.801380] [node014:2358311:0]          mpool.c:43   UCX  WARN  object 0xb070e80 was not returned to mpool ucp_requests
[1710406987.801463] [node014:2358312:0]          mpool.c:43   UCX  WARN  object 0xbb2fcc0 was not returned to mpool ucp_requests
[1710406987.801475] [node014:2358312:0]          mpool.c:43   UCX  WARN  object 0xbb2fe80 was not returned to mpool ucp_requests
[1710406987.801479] [node014:2358312:0]          mpool.c:43   UCX  WARN  object 0xbb30040 was not returned to mpool ucp_requests
[1710406987.801482] [node014:2358312:0]          mpool.c:43   UCX  WARN  object 0xbb30200 was not returned to mpool ucp_requests
[1710406987.801484] [node014:2358312:0]          mpool.c:43   UCX  WARN  object 0xbb303c0 was not returned to mpool ucp_requests
[1710406987.801487] [node014:2358312:0]          mpool.c:43   UCX  WARN  object 0xbb30580 was not returned to mpool ucp_requests
[1710406987.801489] [node014:2358312:0]          mpool.c:43   UCX  WARN  object 0xbb30740 was not returned to mpool ucp_requests
[1710406987.801492] [node014:2358312:0]          mpool.c:43   UCX  WARN  object 0xbb30900 was not returned to mpool ucp_requests
[1710406987.801494] [node014:2358312:0]          mpool.c:43   UCX  WARN  object 0xbb30ac0 was not returned to mpool ucp_requests
[1710406987.801496] [node014:2358312:0]          mpool.c:43   UCX  WARN  object 0xbb30c80 was not returned to mpool ucp_requests
[1710406987.801499] [node014:2358312:0]          mpool.c:43   UCX  WARN  object 0xbb30e40 was not returned to mpool ucp_requests
[1710406987.801501] [node014:2358312:0]          mpool.c:43   UCX  WARN  object 0xbb31000 was not returned to mpool ucp_requests
[1710406987.802583] [node014:2358318:0]          mpool.c:43   UCX  WARN  object 0xaa42880 was not returned to mpool ucp_requests
[1710406987.802596] [node014:2358318:0]          mpool.c:43   UCX  WARN  object 0xaa42a40 was not returned to mpool ucp_requests
[1710406987.802600] [node014:2358318:0]          mpool.c:43   UCX  WARN  object 0xaa42c00 was not returned to mpool ucp_requests
[1710406987.802603] [node014:2358318:0]          mpool.c:43   UCX  WARN  object 0xaa42dc0 was not returned to mpool ucp_requests
[1710406987.802606] [node014:2358318:0]          mpool.c:43   UCX  WARN  object 0xaa42f80 was not returned to mpool ucp_requests
[1710406987.802609] [node014:2358318:0]          mpool.c:43   UCX  WARN  object 0xaa43140 was not returned to mpool ucp_requests
[1710406987.802612] [node014:2358318:0]          mpool.c:43   UCX  WARN  object 0xaa43300 was not returned to mpool ucp_requests
[1710406987.802615] [node014:2358318:0]          mpool.c:43   UCX  WARN  object 0xaa434c0 was not returned to mpool ucp_requests
[1710406987.802618] [node014:2358318:0]          mpool.c:43   UCX  WARN  object 0xaa43680 was not returned to mpool ucp_requests
[1710406987.802621] [node014:2358318:0]          mpool.c:43   UCX  WARN  object 0xaa43840 was not returned to mpool ucp_requests
[1710406987.802624] [node014:2358318:0]          mpool.c:43   UCX  WARN  object 0xaa43a00 was not returned to mpool ucp_requests
[1710406987.802627] [node014:2358318:0]          mpool.c:43   UCX  WARN  object 0xaa43bc0 was not returned to mpool ucp_requests
[1710406987.802630] [node014:2358318:0]          mpool.c:43   UCX  WARN  object 0xaa43d80 was not returned to mpool ucp_requests
[1710406987.802633] [node014:2358318:0]          mpool.c:43   UCX  WARN  object 0xaa43f40 was not returned to mpool ucp_requests
[1710406987.803173] [node014:2358323:0]          mpool.c:43   UCX  WARN  object 0xbb65bc0 was not returned to mpool ucp_requests
[1710406987.803186] [node014:2358323:0]          mpool.c:43   UCX  WARN  object 0xbb65d80 was not returned to mpool ucp_requests
[1710406987.803190] [node014:2358323:0]          mpool.c:43   UCX  WARN  object 0xbb65f40 was not returned to mpool ucp_requests
[1710406987.803192] [node014:2358323:0]          mpool.c:43   UCX  WARN  object 0xbb66100 was not returned to mpool ucp_requests
[1710406987.803195] [node014:2358323:0]          mpool.c:43   UCX  WARN  object 0xbb662c0 was not returned to mpool ucp_requests
[1710406987.803197] [node014:2358323:0]          mpool.c:43   UCX  WARN  object 0xbb66480 was not returned to mpool ucp_requests
[1710406987.803200] [node014:2358323:0]          mpool.c:43   UCX  WARN  object 0xbb66640 was not returned to mpool ucp_requests
[1710406987.803202] [node014:2358323:0]          mpool.c:43   UCX  WARN  object 0xbb66800 was not returned to mpool ucp_requests
[1710406987.803205] [node014:2358323:0]          mpool.c:43   UCX  WARN  object 0xbb669c0 was not returned to mpool ucp_requests
[1710406987.803207] [node014:2358323:0]          mpool.c:43   UCX  WARN  object 0xbb66b80 was not returned to mpool ucp_requests
[1710406987.803210] [node014:2358323:0]          mpool.c:43   UCX  WARN  object 0xbb66d40 was not returned to mpool ucp_requests
[1710406987.803212] [node014:2358323:0]          mpool.c:43   UCX  WARN  object 0xbb66f00 was not returned to mpool ucp_requests
[1710406987.804044] [node014:2358315:0]          mpool.c:43   UCX  WARN  object 0xb766a00 was not returned to mpool ucp_requests
[1710406987.804055] [node014:2358315:0]          mpool.c:43   UCX  WARN  object 0xb766bc0 was not returned to mpool ucp_requests
[1710406987.804059] [node014:2358315:0]          mpool.c:43   UCX  WARN  object 0xb766d80 was not returned to mpool ucp_requests
[1710406987.804062] [node014:2358315:0]          mpool.c:43   UCX  WARN  object 0xb766f40 was not returned to mpool ucp_requests
[1710406987.804064] [node014:2358315:0]          mpool.c:43   UCX  WARN  object 0xb767100 was not returned to mpool ucp_requests
[1710406987.804066] [node014:2358315:0]          mpool.c:43   UCX  WARN  object 0xb7672c0 was not returned to mpool ucp_requests
[1710406987.804069] [node014:2358315:0]          mpool.c:43   UCX  WARN  object 0xb767480 was not returned to mpool ucp_requests
[1710406987.804071] [node014:2358315:0]          mpool.c:43   UCX  WARN  object 0xb767640 was not returned to mpool ucp_requests
[1710406987.804074] [node014:2358315:0]          mpool.c:43   UCX  WARN  object 0xb767800 was not returned to mpool ucp_requests
[1710406987.804080] [node014:2358315:0]          mpool.c:43   UCX  WARN  object 0xb7679c0 was not returned to mpool ucp_requests
[1710406987.804083] [node014:2358315:0]          mpool.c:43   UCX  WARN  object 0xb767b80 was not returned to mpool ucp_requests
[1710406987.804095] [node014:2358315:0]          mpool.c:43   UCX  WARN  object 0xb767d40 was not returned to mpool ucp_requests
[1710406987.804097] [node014:2358315:0]          mpool.c:43   UCX  WARN  object 0xb767f00 was not returned to mpool ucp_requests
[1710406987.804145] [node014:2358314:0]          mpool.c:43   UCX  WARN  object 0xae44ec0 was not returned to mpool ucp_requests
[1710406987.804157] [node014:2358314:0]          mpool.c:43   UCX  WARN  object 0xae45080 was not returned to mpool ucp_requests
[1710406987.804161] [node014:2358314:0]          mpool.c:43   UCX  WARN  object 0xae45240 was not returned to mpool ucp_requests
[1710406987.804164] [node014:2358314:0]          mpool.c:43   UCX  WARN  object 0xae45400 was not returned to mpool ucp_requests
[1710406987.804167] [node014:2358314:0]          mpool.c:43   UCX  WARN  object 0xae455c0 was not returned to mpool ucp_requests
[1710406987.804170] [node014:2358314:0]          mpool.c:43   UCX  WARN  object 0xae45780 was not returned to mpool ucp_requests
[1710406987.804173] [node014:2358314:0]          mpool.c:43   UCX  WARN  object 0xae45940 was not returned to mpool ucp_requests
[1710406987.804176] [node014:2358314:0]          mpool.c:43   UCX  WARN  object 0xae45b00 was not returned to mpool ucp_requests
[1710406987.804179] [node014:2358314:0]          mpool.c:43   UCX  WARN  object 0xae45cc0 was not returned to mpool ucp_requests
[1710406987.804335] [node014:2358321:0]          mpool.c:43   UCX  WARN  object 0xb9e3a80 was not returned to mpool ucp_requests
[1710406987.804347] [node014:2358321:0]          mpool.c:43   UCX  WARN  object 0xb9e3c40 was not returned to mpool ucp_requests
[1710406987.804351] [node014:2358321:0]          mpool.c:43   UCX  WARN  object 0xb9e3e00 was not returned to mpool ucp_requests
[1710406987.804353] [node014:2358321:0]          mpool.c:43   UCX  WARN  object 0xb9e3fc0 was not returned to mpool ucp_requests
[1710406987.804356] [node014:2358321:0]          mpool.c:43   UCX  WARN  object 0xb9e4180 was not returned to mpool ucp_requests
[1710406987.804358] [node014:2358321:0]          mpool.c:43   UCX  WARN  object 0xb9e4340 was not returned to mpool ucp_requests
[1710406987.804361] [node014:2358321:0]          mpool.c:43   UCX  WARN  object 0xb9e4500 was not returned to mpool ucp_requests
[1710406987.804363] [node014:2358321:0]          mpool.c:43   UCX  WARN  object 0xb9e46c0 was not returned to mpool ucp_requests
[1710406987.804366] [node014:2358321:0]          mpool.c:43   UCX  WARN  object 0xb9e4880 was not returned to mpool ucp_requests
[1710406987.804368] [node014:2358321:0]          mpool.c:43   UCX  WARN  object 0xb9e4a40 was not returned to mpool ucp_requests
[1710406987.804370] [node014:2358321:0]          mpool.c:43   UCX  WARN  object 0xb9e4c00 was not returned to mpool ucp_requests
[1710406987.804373] [node014:2358321:0]          mpool.c:43   UCX  WARN  object 0xb9e4dc0 was not returned to mpool ucp_requests
[1710406987.804375] [node014:2358321:0]          mpool.c:43   UCX  WARN  object 0xb9e4f80 was not returned to mpool ucp_requests
[1710406987.804182] [node014:2358314:0]          mpool.c:43   UCX  WARN  object 0xae45e80 was not returned to mpool ucp_requests
[1710406987.804185] [node014:2358314:0]          mpool.c:43   UCX  WARN  object 0xae46040 was not returned to mpool ucp_requests
[1710406987.828557] [node014:2358327:0]          mpool.c:43   UCX  WARN  object 0xc3edd00 was not returned to mpool ucp_requests
[1710406987.828588] [node014:2358327:0]          mpool.c:43   UCX  WARN  object 0xc3edec0 was not returned to mpool ucp_requests
[1710406987.828591] [node014:2358327:0]          mpool.c:43   UCX  WARN  object 0xc3ee080 was not returned to mpool ucp_requests
[1710406987.828594] [node014:2358327:0]          mpool.c:43   UCX  WARN  object 0xc3ee240 was not returned to mpool ucp_requests
[1710406987.828597] [node014:2358327:0]          mpool.c:43   UCX  WARN  object 0xc3ee400 was not returned to mpool ucp_requests
[1710406987.828599] [node014:2358327:0]          mpool.c:43   UCX  WARN  object 0xc3ee5c0 was not returned to mpool ucp_requests
[1710406987.828601] [node014:2358327:0]          mpool.c:43   UCX  WARN  object 0xc3ee780 was not returned to mpool ucp_requests
[1710406987.828604] [node014:2358327:0]          mpool.c:43   UCX  WARN  object 0xc3ee940 was not returned to mpool ucp_requests
[1710406987.828606] [node014:2358327:0]          mpool.c:43   UCX  WARN  object 0xc3eeb00 was not returned to mpool ucp_requests
[1710406987.828609] [node014:2358327:0]          mpool.c:43   UCX  WARN  object 0xc3eecc0 was not returned to mpool ucp_requests
[1710406987.828611] [node014:2358327:0]          mpool.c:43   UCX  WARN  object 0xc3eee80 was not returned to mpool ucp_requests
[1710406987.828614] [node014:2358327:0]          mpool.c:43   UCX  WARN  object 0xc3ef040 was not returned to mpool ucp_requests


           ************************************************************
           *        Program running with 20 parallel MPI-processes    *
           *              working on a common directory               *
           ************************************************************

Diagonalization of the overlap matrix:
Smallest eigenvalue                        ... 3.448e-06
Time for diagonalization                   ...    1.120 sec
Threshold for overlap eigenvalues          ... 1.000e-08
Number of eigenvalues below threshold      ... 0
Time for construction of square roots      ...    0.862 sec
Total time needed                          ...    2.317 sec

-------------------
DFT GRID GENERATION
-------------------

General Integration Accuracy     IntAcc      ... 4.388
Radial Grid Type                 RadialGrid  ... OptM3 with GC (2021)
Angular Grid (max. ang.)         AngularGrid ... 4 (Lebedev-302)
Angular grid pruning method      GridPruning ... 4 (adaptive)
Weight generation scheme         WeightScheme... Becke
Basis function cutoff            BFCut       ... 1.0000e-11
Integration weight cutoff        WCut        ... 1.0000e-14
Angular grids for H and He will be reduced by one unit
Partially contracted basis set               ... off
Rotationally invariant grid construction     ... off

Total number of grid points                  ...   302202
Total number of batches                      ...     4755
Average number of points per batch           ...       63
Average number of grid points per atom       ...     4510
Time for grid setup =    2.510 sec

--------------------
COSX GRID GENERATION
--------------------

GRIDX 1
-------
General Integration Accuracy     IntAcc      ... 3.816
Radial Grid Type                 RadialGrid  ... OptM3 with GC (2021)
Angular Grid (max. ang.)         AngularGrid ... 1 (Lebedev-50)
Angular grid pruning method      GridPruning ... 4 (adaptive)
Weight generation scheme         WeightScheme... Becke
Basis function cutoff            BFCut       ... 1.0000e-11
Integration weight cutoff        WCut        ... 1.0000e-14
Angular grids for H and He will be reduced by one unit
Partially contracted basis set               ... on
Rotationally invariant grid construction     ... off

Total number of grid points                  ...    38347
Total number of batches                      ...      634
Average number of points per batch           ...       60
Average number of grid points per atom       ...      572
UseSFitting                                  ... on

GRIDX 2
-------
General Integration Accuracy     IntAcc      ... 4.020
Radial Grid Type                 RadialGrid  ... OptM3 with GC (2021)
Angular Grid (max. ang.)         AngularGrid ... 2 (Lebedev-110)
Angular grid pruning method      GridPruning ... 4 (adaptive)
Weight generation scheme         WeightScheme... Becke
Basis function cutoff            BFCut       ... 1.0000e-11
Integration weight cutoff        WCut        ... 1.0000e-14
Angular grids for H and He will be reduced by one unit
Partially contracted basis set               ... on
Rotationally invariant grid construction     ... off

Total number of grid points                  ...    80896
Total number of batches                      ...     1295
Average number of points per batch           ...       62
Average number of grid points per atom       ...     1207
UseSFitting                                  ... on

GRIDX 3
-------
General Integration Accuracy     IntAcc      ... 4.338
Radial Grid Type                 RadialGrid  ... OptM3 with GC (2021)
Angular Grid (max. ang.)         AngularGrid ... 3 (Lebedev-194)
Angular grid pruning method      GridPruning ... 4 (adaptive)
Weight generation scheme         WeightScheme... Becke
Basis function cutoff            BFCut       ... 1.0000e-11
Integration weight cutoff        WCut        ... 1.0000e-14
Angular grids for H and He will be reduced by one unit
Partially contracted basis set               ... on
Rotationally invariant grid construction     ... off

Total number of grid points                  ...   175538
Total number of batches                      ...     2777
Average number of points per batch           ...       63
Average number of grid points per atom       ...     2620
UseSFitting                                  ... on

Time for X-Grid setup             =    7.265 sec


--------------------
CPCM SOLVATION MODEL
--------------------
CPCM parameters:
  Epsilon                                         ...      26.7260
  Refrac                                          ...       1.2907
  Rsolv                                           ...       1.3000
  Surface type                                    ... GAUSSIAN VDW
  Epsilon function type                           ...         CPCM
Solvent:                                     ... 2,2,2-TRIFLUOROETHANOL
SMD-CDS solvent descriptors:
  Soln                                       ...    1.2907
  Soln25                                     ... Unavailable
  Sola                                       ...    0.5700
  Solb                                       ...    0.2500
  Solg                                       ...   42.0200
  Solc                                       ...    0.0000
  Solh                                       ...    0.5000
Radii:
 Radius for O  used is    2.8724 Bohr (=   1.5200 Ang.)
 Radius for N  used is    3.5716 Bohr (=   1.8900 Ang.)
 Radius for H  used is    2.2677 Bohr (=   1.2000 Ang.)
 Radius for C  used is    3.4960 Bohr (=   1.8500 Ang.)
Calculating surface                               ...        done! (  0.0s)
GEPOL surface points                              ...         3847
GEPOL Volume                                      ...    3196.8979
GEPOL Surface-area                                ...    1714.5486
Calculating surface distance matrix               ...        done! (  0.2s)
Performing Cholesky decomposition & store         ...        done! (  0.8s)
Overall time for CPCM initialization              ...                 1.0s
--------------
SCF ITERATIONS
--------------
ITER       Energy         Delta-E        Max-DP      RMS-DP      [F,P]     Damp
               ***  Starting incremental Fock matrix formation  ***
  0  -1384.4231854930   0.000000000000 0.02116512  0.00008608  0.0150583 0.7000
                      *** Initiating the SOSCF procedure ***
                      *** Re-Reading the Fockian *** 
                      *** Removing any level shift *** 
ITER      Energy       Delta-E        Grad      Rot      Max-DP    RMS-DP
  1  -1384.42521695  -0.0020314599  0.000670  0.000670  0.064272  0.000252
               *** Restarting incremental Fock matrix formation ***
  2  -1384.43056616  -0.0053492058  0.000758  0.003033  0.007938  0.000051
  3  -1384.43068927  -0.0001231160  0.000698  0.001504  0.003520  0.000021
  4  -1384.43075458  -0.0000653042  0.000291  0.000634  0.002620  0.000013
  5  -1384.43076146  -0.0000068825  0.000204  0.000327  0.000913  0.000005
  6  -1384.43076648  -0.0000050190  0.000105  0.000323  0.000645  0.000003
  7  -1384.43076722  -0.0000007353  0.000078  0.000131  0.000217  0.000002
  8  -1384.43076786  -0.0000006413  0.000017  0.000046  0.000439  0.000002
  9  -1384.43076783   0.0000000250  0.000011  0.000024  0.000167  0.000001
 10  -1384.43076786  -0.0000000263  0.000004  0.000008  0.000152  0.000001
                  ***Gradient check signals convergence***
              ***Rediagonalizing the Fockian in SOSCF/NRSCF***

               *****************************************************
               *                     SUCCESS                       *
               *           SCF CONVERGED AFTER  11 CYCLES          *
               *****************************************************

Old exchange energy                            =    -48.099689845 Eh
New exchange energy                            =    -48.099641108 Eh
Exchange energy change after final integration =      0.000048738 Eh
Total energy after final integration           =  -1384.430719263 Eh
Final COS-X integration done in                =    35.838 sec

SMD CDS free energy correction energy :                 1.84527     Kcal/mol
Total Energy after SMD CDS correction =             -1384.427778640 Eh
Total Energy       :        -1384.42777864 Eh          -37672.19507 eV
  Last Energy change         ...   -1.4231e-07  Tolerance :   1.0000e-08
  Last MAX-Density change    ...    2.1094e-15  Tolerance :   1.0000e-07
             **** THE GBW FILE WAS UPDATED (Prod_RR3opt.gbw) ****
             **** DENSITY Prod_RR3opt.scfp WAS UPDATED ****
             **** ENERGY FILE WAS UPDATED (Prod_RR3opt.en.tmp) ****
             **** THE GBW FILE WAS UPDATED (Prod_RR3opt.gbw) ****
             **** DENSITY Prod_RR3opt.scfp WAS UPDATED ****
Total SCF time: 0 days 0 hours 6 min 19 sec 

Maximum memory used throughout the entire SCF-calculation: 404.4 MB
[1710407370.083100] [node014:2358509:0]          mpool.c:43   UCX  WARN  object 0x134b6200 was not returned to mpool ucp_requests
[1710407370.083121] [node014:2358509:0]          mpool.c:43   UCX  WARN  object 0x134b63c0 was not returned to mpool ucp_requests
[1710407370.083124] [node014:2358509:0]          mpool.c:43   UCX  WARN  object 0x134b6580 was not returned to mpool ucp_requests
[1710407370.083127] [node014:2358509:0]          mpool.c:43   UCX  WARN  object 0x134b6740 was not returned to mpool ucp_requests
[1710407370.083130] [node014:2358509:0]          mpool.c:43   UCX  WARN  object 0x134b6900 was not returned to mpool ucp_requests
[1710407370.083132] [node014:2358509:0]          mpool.c:43   UCX  WARN  object 0x134b6ac0 was not returned to mpool ucp_requests
[1710407370.083135] [node014:2358509:0]          mpool.c:43   UCX  WARN  object 0x134b7000 was not returned to mpool ucp_requests
[1710407370.080653] [node014:2358510:0]          mpool.c:43   UCX  WARN  object 0x12cfa280 was not returned to mpool ucp_requests
[1710407370.080671] [node014:2358510:0]          mpool.c:43   UCX  WARN  object 0x12cfa600 was not returned to mpool ucp_requests
[1710407370.080677] [node014:2358510:0]          mpool.c:43   UCX  WARN  object 0x12cfa980 was not returned to mpool ucp_requests
[1710407370.080680] [node014:2358510:0]          mpool.c:43   UCX  WARN  object 0x12cfab40 was not returned to mpool ucp_requests
[1710407370.080684] [node014:2358510:0]          mpool.c:43   UCX  WARN  object 0x12cfad00 was not returned to mpool ucp_requests
[1710407370.080687] [node014:2358510:0]          mpool.c:43   UCX  WARN  object 0x12cfaec0 was not returned to mpool ucp_requests
[1710407370.080691] [node014:2358510:0]          mpool.c:43   UCX  WARN  object 0x12cfb080 was not returned to mpool ucp_requests
[1710407370.078871] [node014:2358514:0]          mpool.c:43   UCX  WARN  object 0x1476a400 was not returned to mpool ucp_requests
[1710407370.078888] [node014:2358514:0]          mpool.c:43   UCX  WARN  object 0x1476a5c0 was not returned to mpool ucp_requests
[1710407370.078892] [node014:2358514:0]          mpool.c:43   UCX  WARN  object 0x1476a780 was not returned to mpool ucp_requests
[1710407370.078896] [node014:2358514:0]          mpool.c:43   UCX  WARN  object 0x1476a940 was not returned to mpool ucp_requests
[1710407370.078900] [node014:2358514:0]          mpool.c:43   UCX  WARN  object 0x1476ab00 was not returned to mpool ucp_requests
[1710407370.078903] [node014:2358514:0]          mpool.c:43   UCX  WARN  object 0x1476acc0 was not returned to mpool ucp_requests
[1710407370.078906] [node014:2358514:0]          mpool.c:43   UCX  WARN  object 0x1476ae80 was not returned to mpool ucp_requests
[1710407370.078910] [node014:2358514:0]          mpool.c:43   UCX  WARN  object 0x1476b040 was not returned to mpool ucp_requests
[1710407370.079413] [node014:2358500:0]          mpool.c:43   UCX  WARN  object 0x13f86440 was not returned to mpool ucp_requests
[1710407370.079426] [node014:2358500:0]          mpool.c:43   UCX  WARN  object 0x13f86600 was not returned to mpool ucp_requests
[1710407370.079431] [node014:2358500:0]          mpool.c:43   UCX  WARN  object 0x13f867c0 was not returned to mpool ucp_requests
[1710407370.079434] [node014:2358500:0]          mpool.c:43   UCX  WARN  object 0x13f86980 was not returned to mpool ucp_requests
[1710407370.079438] [node014:2358500:0]          mpool.c:43   UCX  WARN  object 0x13f86b40 was not returned to mpool ucp_requests
[1710407370.079441] [node014:2358500:0]          mpool.c:43   UCX  WARN  object 0x13f86d00 was not returned to mpool ucp_requests
[1710407370.079445] [node014:2358500:0]          mpool.c:43   UCX  WARN  object 0x13f87080 was not returned to mpool ucp_requests
[1710407370.072181] [node014:2358502:0]          mpool.c:43   UCX  WARN  object 0x13c0b240 was not returned to mpool ucp_requests
[1710407370.072198] [node014:2358502:0]          mpool.c:43   UCX  WARN  object 0x13c0b5c0 was not returned to mpool ucp_requests
[1710407370.072203] [node014:2358502:0]          mpool.c:43   UCX  WARN  object 0x13c0b780 was not returned to mpool ucp_requests
[1710407370.072207] [node014:2358502:0]          mpool.c:43   UCX  WARN  object 0x13c0b940 was not returned to mpool ucp_requests
[1710407370.072210] [node014:2358502:0]          mpool.c:43   UCX  WARN  object 0x13c0bb00 was not returned to mpool ucp_requests
[1710407370.072213] [node014:2358502:0]          mpool.c:43   UCX  WARN  object 0x13c0bcc0 was not returned to mpool ucp_requests
[1710407370.072216] [node014:2358502:0]          mpool.c:43   UCX  WARN  object 0x13c0be80 was not returned to mpool ucp_requests
[1710407370.075384] [node014:2358507:0]          mpool.c:43   UCX  WARN  object 0x13b05240 was not returned to mpool ucp_requests
[1710407370.075405] [node014:2358507:0]          mpool.c:43   UCX  WARN  object 0x13b05400 was not returned to mpool ucp_requests
[1710407370.075409] [node014:2358507:0]          mpool.c:43   UCX  WARN  object 0x13b055c0 was not returned to mpool ucp_requests
[1710407370.075411] [node014:2358507:0]          mpool.c:43   UCX  WARN  object 0x13b05940 was not returned to mpool ucp_requests
[1710407370.075414] [node014:2358507:0]          mpool.c:43   UCX  WARN  object 0x13b05b00 was not returned to mpool ucp_requests
[1710407370.075417] [node014:2358507:0]          mpool.c:43   UCX  WARN  object 0x13b05cc0 was not returned to mpool ucp_requests
[1710407370.075419] [node014:2358507:0]          mpool.c:43   UCX  WARN  object 0x13b05e80 was not returned to mpool ucp_requests
[1710407370.095936] [node014:2358499:0]          mpool.c:43   UCX  WARN  object 0x14650340 was not returned to mpool ucp_requests
[1710407370.095966] [node014:2358499:0]          mpool.c:43   UCX  WARN  object 0x14650500 was not returned to mpool ucp_requests
[1710407370.095970] [node014:2358499:0]          mpool.c:43   UCX  WARN  object 0x146506c0 was not returned to mpool ucp_requests
[1710407370.095972] [node014:2358499:0]          mpool.c:43   UCX  WARN  object 0x14650880 was not returned to mpool ucp_requests
[1710407370.095976] [node014:2358499:0]          mpool.c:43   UCX  WARN  object 0x14650a40 was not returned to mpool ucp_requests
[1710407370.095978] [node014:2358499:0]          mpool.c:43   UCX  WARN  object 0x14650c00 was not returned to mpool ucp_requests
[1710407370.095980] [node014:2358499:0]          mpool.c:43   UCX  WARN  object 0x14650dc0 was not returned to mpool ucp_requests
[1710407370.090049] [node014:2358503:0]          mpool.c:43   UCX  WARN  object 0x12d41400 was not returned to mpool ucp_requests
[1710407370.090062] [node014:2358503:0]          mpool.c:43   UCX  WARN  object 0x12d415c0 was not returned to mpool ucp_requests
[1710407370.090066] [node014:2358503:0]          mpool.c:43   UCX  WARN  object 0x12d41780 was not returned to mpool ucp_requests
[1710407370.090068] [node014:2358503:0]          mpool.c:43   UCX  WARN  object 0x12d41b00 was not returned to mpool ucp_requests
[1710407370.090071] [node014:2358503:0]          mpool.c:43   UCX  WARN  object 0x12d41cc0 was not returned to mpool ucp_requests
[1710407370.090074] [node014:2358503:0]          mpool.c:43   UCX  WARN  object 0x12d41e80 was not returned to mpool ucp_requests
[1710407370.090076] [node014:2358503:0]          mpool.c:43   UCX  WARN  object 0x12d42040 was not returned to mpool ucp_requests
[1710407370.094612] [node014:2358504:0]          mpool.c:43   UCX  WARN  object 0x14606340 was not returned to mpool ucp_requests
[1710407370.094624] [node014:2358504:0]          mpool.c:43   UCX  WARN  object 0x14606500 was not returned to mpool ucp_requests
[1710407370.094628] [node014:2358504:0]          mpool.c:43   UCX  WARN  object 0x146066c0 was not returned to mpool ucp_requests
[1710407370.094631] [node014:2358504:0]          mpool.c:43   UCX  WARN  object 0x14606880 was not returned to mpool ucp_requests
[1710407370.094634] [node014:2358504:0]          mpool.c:43   UCX  WARN  object 0x14606c00 was not returned to mpool ucp_requests
[1710407370.094637] [node014:2358504:0]          mpool.c:43   UCX  WARN  object 0x14606dc0 was not returned to mpool ucp_requests
[1710407370.094640] [node014:2358504:0]          mpool.c:43   UCX  WARN  object 0x14606f80 was not returned to mpool ucp_requests
[1710407370.095845] [node014:2358505:0]          mpool.c:43   UCX  WARN  object 0x145663c0 was not returned to mpool ucp_requests
[1710407370.095858] [node014:2358505:0]          mpool.c:43   UCX  WARN  object 0x14566580 was not returned to mpool ucp_requests
[1710407370.095861] [node014:2358505:0]          mpool.c:43   UCX  WARN  object 0x14566900 was not returned to mpool ucp_requests
[1710407370.095864] [node014:2358505:0]          mpool.c:43   UCX  WARN  object 0x14566ac0 was not returned to mpool ucp_requests
[1710407370.095866] [node014:2358505:0]          mpool.c:43   UCX  WARN  object 0x14566c80 was not returned to mpool ucp_requests
[1710407370.095869] [node014:2358505:0]          mpool.c:43   UCX  WARN  object 0x14566e40 was not returned to mpool ucp_requests
[1710407370.095871] [node014:2358505:0]          mpool.c:43   UCX  WARN  object 0x14567000 was not returned to mpool ucp_requests
[1710407370.087163] [node014:2358506:0]          mpool.c:43   UCX  WARN  object 0x13ace400 was not returned to mpool ucp_requests
[1710407370.087177] [node014:2358506:0]          mpool.c:43   UCX  WARN  object 0x13ace5c0 was not returned to mpool ucp_requests
[1710407370.087181] [node014:2358506:0]          mpool.c:43   UCX  WARN  object 0x13ace780 was not returned to mpool ucp_requests
[1710407370.087183] [node014:2358506:0]          mpool.c:43   UCX  WARN  object 0x13ace940 was not returned to mpool ucp_requests
[1710407370.087186] [node014:2358506:0]          mpool.c:43   UCX  WARN  object 0x13acecc0 was not returned to mpool ucp_requests
[1710407370.087188] [node014:2358506:0]          mpool.c:43   UCX  WARN  object 0x13acee80 was not returned to mpool ucp_requests
[1710407370.087191] [node014:2358506:0]          mpool.c:43   UCX  WARN  object 0x13acf040 was not returned to mpool ucp_requests
[1710407370.094537] [node014:2358511:0]          mpool.c:43   UCX  WARN  object 0x141b5340 was not returned to mpool ucp_requests
[1710407370.094549] [node014:2358511:0]          mpool.c:43   UCX  WARN  object 0x141b5500 was not returned to mpool ucp_requests
[1710407370.094553] [node014:2358511:0]          mpool.c:43   UCX  WARN  object 0x141b5880 was not returned to mpool ucp_requests
[1710407370.094555] [node014:2358511:0]          mpool.c:43   UCX  WARN  object 0x141b5a40 was not returned to mpool ucp_requests
[1710407370.094558] [node014:2358511:0]          mpool.c:43   UCX  WARN  object 0x141b5c00 was not returned to mpool ucp_requests
[1710407370.094560] [node014:2358511:0]          mpool.c:43   UCX  WARN  object 0x141b5dc0 was not returned to mpool ucp_requests
[1710407370.094563] [node014:2358511:0]          mpool.c:43   UCX  WARN  object 0x141b5f80 was not returned to mpool ucp_requests
[1710407370.093498] [node014:2358512:0]          mpool.c:43   UCX  WARN  object 0x1335a440 was not returned to mpool ucp_requests
[1710407370.093511] [node014:2358512:0]          mpool.c:43   UCX  WARN  object 0x1335a600 was not returned to mpool ucp_requests
[1710407370.093514] [node014:2358512:0]          mpool.c:43   UCX  WARN  object 0x1335a7c0 was not returned to mpool ucp_requests
[1710407370.093517] [node014:2358512:0]          mpool.c:43   UCX  WARN  object 0x1335a980 was not returned to mpool ucp_requests
[1710407370.093519] [node014:2358512:0]          mpool.c:43   UCX  WARN  object 0x1335ab40 was not returned to mpool ucp_requests
[1710407370.093522] [node014:2358512:0]          mpool.c:43   UCX  WARN  object 0x1335ad00 was not returned to mpool ucp_requests
[1710407370.093524] [node014:2358512:0]          mpool.c:43   UCX  WARN  object 0x1335aec0 was not returned to mpool ucp_requests
[1710407370.093527] [node014:2358512:0]          mpool.c:43   UCX  WARN  object 0x1335b080 was not returned to mpool ucp_requests
[1710407370.093623] [node014:2358513:0]          mpool.c:43   UCX  WARN  object 0x146c63c0 was not returned to mpool ucp_requests
[1710407370.093636] [node014:2358513:0]          mpool.c:43   UCX  WARN  object 0x146c6580 was not returned to mpool ucp_requests
[1710407370.093640] [node014:2358513:0]          mpool.c:43   UCX  WARN  object 0x146c6740 was not returned to mpool ucp_requests
[1710407370.093642] [node014:2358513:0]          mpool.c:43   UCX  WARN  object 0x146c6900 was not returned to mpool ucp_requests
[1710407370.093645] [node014:2358513:0]          mpool.c:43   UCX  WARN  object 0x146c6ac0 was not returned to mpool ucp_requests
[1710407370.093647] [node014:2358513:0]          mpool.c:43   UCX  WARN  object 0x146c6c80 was not returned to mpool ucp_requests
[1710407370.093650] [node014:2358513:0]          mpool.c:43   UCX  WARN  object 0x146c6e40 was not returned to mpool ucp_requests
[1710407370.093652] [node014:2358513:0]          mpool.c:43   UCX  WARN  object 0x146c7000 was not returned to mpool ucp_requests
[1710407370.103326] [node014:2358515:0]          mpool.c:43   UCX  WARN  object 0x13c6d440 was not returned to mpool ucp_requests
[1710407370.103339] [node014:2358515:0]          mpool.c:43   UCX  WARN  object 0x13c6d600 was not returned to mpool ucp_requests
[1710407370.103343] [node014:2358515:0]          mpool.c:43   UCX  WARN  object 0x13c6d7c0 was not returned to mpool ucp_requests
[1710407370.103346] [node014:2358515:0]          mpool.c:43   UCX  WARN  object 0x13c6d980 was not returned to mpool ucp_requests
[1710407370.103349] [node014:2358515:0]          mpool.c:43   UCX  WARN  object 0x13c6db40 was not returned to mpool ucp_requests
[1710407370.103352] [node014:2358515:0]          mpool.c:43   UCX  WARN  object 0x13c6dd00 was not returned to mpool ucp_requests
[1710407370.103355] [node014:2358515:0]          mpool.c:43   UCX  WARN  object 0x13c6dec0 was not returned to mpool ucp_requests
[1710407370.103358] [node014:2358515:0]          mpool.c:43   UCX  WARN  object 0x13c6e080 was not returned to mpool ucp_requests
[1710407370.094655] [node014:2358497:0]          mpool.c:43   UCX  WARN  object 0x13af93c0 was not returned to mpool ucp_requests
[1710407370.094667] [node014:2358497:0]          mpool.c:43   UCX  WARN  object 0x13af9580 was not returned to mpool ucp_requests
[1710407370.094670] [node014:2358497:0]          mpool.c:43   UCX  WARN  object 0x13af9900 was not returned to mpool ucp_requests
[1710407370.094673] [node014:2358497:0]          mpool.c:43   UCX  WARN  object 0x13af9ac0 was not returned to mpool ucp_requests
[1710407370.094676] [node014:2358497:0]          mpool.c:43   UCX  WARN  object 0x13af9c80 was not returned to mpool ucp_requests
[1710407370.094678] [node014:2358497:0]          mpool.c:43   UCX  WARN  object 0x13af9e40 was not returned to mpool ucp_requests
[1710407370.094681] [node014:2358497:0]          mpool.c:43   UCX  WARN  object 0x13afa000 was not returned to mpool ucp_requests
[1710407370.094254] [node014:2358498:0]          mpool.c:43   UCX  WARN  object 0x13ae2500 was not returned to mpool ucp_requests
[1710407370.094266] [node014:2358498:0]          mpool.c:43   UCX  WARN  object 0x13ae26c0 was not returned to mpool ucp_requests
[1710407370.094271] [node014:2358498:0]          mpool.c:43   UCX  WARN  object 0x13ae2880 was not returned to mpool ucp_requests
[1710407370.094274] [node014:2358498:0]          mpool.c:43   UCX  WARN  object 0x13ae2a40 was not returned to mpool ucp_requests
[1710407370.094277] [node014:2358498:0]          mpool.c:43   UCX  WARN  object 0x13ae2c00 was not returned to mpool ucp_requests
[1710407370.094280] [node014:2358498:0]          mpool.c:43   UCX  WARN  object 0x13ae2f80 was not returned to mpool ucp_requests
[1710407370.094283] [node014:2358498:0]          mpool.c:43   UCX  WARN  object 0x13ae3140 was not returned to mpool ucp_requests
[1710407370.105632] [node014:2358508:0]          mpool.c:43   UCX  WARN  object 0x12b73400 was not returned to mpool ucp_requests
[1710407370.105644] [node014:2358508:0]          mpool.c:43   UCX  WARN  object 0x12b735c0 was not returned to mpool ucp_requests
[1710407370.105648] [node014:2358508:0]          mpool.c:43   UCX  WARN  object 0x12b73940 was not returned to mpool ucp_requests
[1710407370.105651] [node014:2358508:0]          mpool.c:43   UCX  WARN  object 0x12b73b00 was not returned to mpool ucp_requests
[1710407370.105654] [node014:2358508:0]          mpool.c:43   UCX  WARN  object 0x12b73cc0 was not returned to mpool ucp_requests
[1710407370.105657] [node014:2358508:0]          mpool.c:43   UCX  WARN  object 0x12b73e80 was not returned to mpool ucp_requests
[1710407370.105660] [node014:2358508:0]          mpool.c:43   UCX  WARN  object 0x12b74040 was not returned to mpool ucp_requests
[1710407370.133799] [node014:2358501:0]          mpool.c:43   UCX  WARN  object 0x13bdd340 was not returned to mpool ucp_requests
[1710407370.133820] [node014:2358501:0]          mpool.c:43   UCX  WARN  object 0x13bdd500 was not returned to mpool ucp_requests
[1710407370.133826] [node014:2358501:0]          mpool.c:43   UCX  WARN  object 0x13bdd6c0 was not returned to mpool ucp_requests
[1710407370.133829] [node014:2358501:0]          mpool.c:43   UCX  WARN  object 0x13bdda40 was not returned to mpool ucp_requests
[1710407370.133832] [node014:2358501:0]          mpool.c:43   UCX  WARN  object 0x13bddc00 was not returned to mpool ucp_requests
[1710407370.133835] [node014:2358501:0]          mpool.c:43   UCX  WARN  object 0x13bdddc0 was not returned to mpool ucp_requests
[1710407370.133838] [node014:2358501:0]          mpool.c:43   UCX  WARN  object 0x13bddf80 was not returned to mpool ucp_requests


-------------------------------------------------------------------------------
                          DFT DISPERSION CORRECTION                            
                                                                               
                              DFTD3 V3.1  Rev 1                                
                          USING Becke-Johnson damping                          
-------------------------------------------------------------------------------
-------------------------   ----------------
Dispersion correction           -0.094311066
-------------------------   ----------------


-------------------------   --------------------
FINAL SINGLE POINT ENERGY     -1384.522089705874
-------------------------   --------------------


           ************************************************************
           *        Program running with 20 parallel MPI-processes    *
           *              working on a common directory               *
           ************************************************************
------------------------------------------------------------------------------
                         ORCA SCF GRADIENT CALCULATION
------------------------------------------------------------------------------

 ... reading COSX grid (gridx3)
Gradient of the Kohn-Sham DFT energy:
Kohn-Sham wavefunction type      ... RKS
Hartree-Fock exchange scaling    ...    0.250
Number of operators              ...    1
Number of atoms                  ...   67
Basis set dimensions             ... 1227
Integral neglect threshold       ... 2.5e-11
Integral primitive cutoff        ... 2.5e-12
SHARK Integral package           ... ON

Nuc. rep. gradient       (SHARK) ... done (  0.0 sec)
HCore & Overlap gradient (SHARK) ... done (  1.3 sec)
RI-J gradient            (SHARK) ... done (  5.9 sec)
COSX-gradient                    ... done ( 46.3 sec)
Exchange-correlation gradient    ... done
Dispersion correction            ... done

------------------
CARTESIAN GRADIENT
------------------

   1   O   :    0.002681073    0.002495509    0.001079838
   2   O   :    0.001570756    0.001473327    0.000721712
   3   N   :   -0.000931526    0.006660415   -0.006216656
   4   H   :    0.000218808   -0.000359436    0.000605334
   5   N   :   -0.000362021   -0.009299500    0.008236714
   6   C   :   -0.009434103   -0.004760832    0.006494543
   7   C   :    0.005477340    0.002818531   -0.014484436
   8   H   :    0.001943482   -0.001091524    0.001028218
   9   C   :   -0.001673977   -0.001739766    0.001586053
  10   C   :    0.002138544    0.002002494    0.000055755
  11   H   :    0.000682515   -0.000227888    0.000058487
  12   C   :   -0.000401154   -0.002698198   -0.002361263
  13   H   :   -0.000160049    0.000110292    0.000400002
  14   C   :    0.000836198    0.001051271   -0.000695459
  15   H   :    0.000153344    0.000158789    0.000033175
  16   C   :   -0.001849591   -0.000491209    0.002376368
  17   H   :    0.000343949   -0.000070633   -0.000335665
  18   C   :   -0.000281071    0.001889733    0.001812882
  19   H   :   -0.000808888   -0.001056449   -0.000093513
  20   C   :    0.005779690   -0.007165053    0.006376898
  21   C   :    0.000837291    0.002038448   -0.001460721
  22   H   :   -0.000988261    0.000176567    0.000133400
  23   H   :   -0.001213878   -0.000995796    0.000499828
  24   H   :   -0.000792384   -0.000328543   -0.000520232
  25   C   :   -0.003928390    0.001102644   -0.000276661
  26   H   :    0.001602881   -0.000320195   -0.001207645
  27   H   :    0.000862169    0.000483218   -0.000737319
  28   H   :   -0.000343374    0.000038456   -0.000887130
  29   C   :   -0.003751828   -0.000814990   -0.002147125
  30   H   :    0.000859606    0.001037642    0.000041036
  31   H   :    0.000940445    0.001476028    0.001145940
  32   H   :    0.000062299    0.000830721    0.000307459
  33   C   :   -0.006271749    0.010987911    0.001651224
  34   C   :    0.003013691   -0.006127897    0.001533429
  35   C   :    0.002366651    0.003608834   -0.006249722
  36   H   :    0.000418853   -0.001493729    0.000809887
  37   C   :   -0.001305133   -0.001860871    0.002802180
  38   H   :   -0.000589439    0.000160567    0.000319602
  39   C   :    0.002400126   -0.001597932   -0.000547657
  40   H   :    0.000438569   -0.000302490   -0.000325614
  41   C   :   -0.003193769    0.003714066    0.000362970
  42   H   :   -0.000014521   -0.002235204    0.000650693
  43   C   :   -0.002190238   -0.004185715    0.006909732
  44   C   :   -0.000354874    0.004322276   -0.000213660
  45   H   :    0.000688751   -0.000467885   -0.000929236
  46   H   :   -0.000147361   -0.002468503   -0.000867075
  47   H   :    0.000248415   -0.000521845   -0.000223439
  48   C   :    0.001083899   -0.001058220   -0.002378536
  49   H   :    0.000294618   -0.000896766   -0.000741982
  50   H   :   -0.002261758    0.003028514    0.000689546
  51   H   :    0.000939716    0.001285570   -0.000867107
  52   C   :   -0.002095335    0.000913480   -0.003207338
  53   H   :    0.000672722   -0.000316175   -0.000136697
  54   H   :    0.001626372   -0.000023033    0.001310736
  55   H   :    0.000841496    0.000451123    0.000210041
  56   C   :    0.000135454   -0.004616707   -0.002606732
  57   C   :    0.001126134    0.007285455   -0.001434754
  58   C   :   -0.002296679   -0.000421457    0.000015520
  59   H   :    0.001004037    0.000061862    0.001315746
  60   C   :    0.001727974   -0.003298358    0.001789259
  61   H   :    0.000156780    0.000307579   -0.000500737
  62   C   :   -0.001105077    0.000090035   -0.000291201
  63   H   :   -0.000280478    0.000089061    0.000060655
  64   C   :    0.002094446    0.002458724   -0.000993579
  65   H   :   -0.000203368   -0.000274836    0.000390195
  66   C   :   -0.000322411   -0.001179635    0.000080820
  67   H   :    0.000778428    0.000628789    0.000238874

Difference to translation invariance:
           :   -0.0005051625    0.0004706669    0.0001958616

Difference to rotation invariance:
           :   -0.0015918306   -0.0068985445    0.0127584496

Norm of the cartesian gradient     ...    0.0387455027
RMS gradient                       ...    0.0027328970
MAX gradient                       ...    0.0144844356

-------
TIMINGS
-------

Total SCF gradient time            ...       77.159 sec

One electron gradient       ....       1.302 sec  (  1.7%)
RI-J Coulomb gradient       ....       5.876 sec  (  7.6%)
COSX gradient               ....      46.342 sec  ( 60.1%)
XC gradient                 ....       9.194 sec  ( 11.9%)
CPCM gradient               ....       2.390 sec  (  3.1%)
   A-Matrix (El+Nuc)        ....       0.588 sec  (  0.8%)
   Potential                ....       1.803 sec  (  2.3%)

Maximum memory used throughout the entire SCFGRAD-calculation: 267.3 MB
------------------------------------------------------------------------------
                         ORCA GEOMETRY RELAXATION STEP
------------------------------------------------------------------------------

Reading the OPT-File                    .... done
Getting information on internals        .... done
Copying old internal coords+grads       .... done
Making the new internal coordinates     .... (new redundants).... done
Validating the new internal coordinates .... (new redundants).... done
Calculating the B-matrix                .... done
Calculating the G,G- and P matrices     .... done
Transforming gradient to internals      .... done
Projecting the internal gradient        .... done
Number of atoms                         ....  67
Number of internal coordinates          .... 363
Current Energy                          .... -1384.522089706 Eh
Current gradient norm                   ....     0.038745503 Eh/bohr
Maximum allowed component of the step   ....  0.150
Current trust radius                    ....  0.300
Updating the Hessian (BFGS)             .... done
Forming the augmented Hessian           .... done
Diagonalizing the augmented Hessian     .... done
Last element of RFO vector              ....  0.903474378
Lowest eigenvalues of augmented Hessian:
 -0.006176650  0.000759548  0.001612131  0.008210506  0.008926539
Length of the computed step             ....  0.474437469
Warning: the length of the step is outside the trust region - taking restricted step instead
The input lambda is                     ....    -0.006177
   iter:   1  x=   -0.011275  g=   26.496384 f(x)=     0.135091
   iter:   2  x=   -0.015457  g=   11.238632 f(x)=     0.047000
   iter:   3  x=   -0.017057  g=    6.682619 f(x)=     0.010690
   iter:   4  x=   -0.017214  g=    5.622407 f(x)=     0.000882
   iter:   5  x=   -0.017215  g=    5.531423 f(x)=     0.000007
   iter:   6  x=   -0.017215  g=    5.530680 f(x)=     0.000000
   iter:   7  x=   -0.017215  g=    5.530680 f(x)=    -0.000000
The output lambda is                    ....    -0.017215 (7 iterations)
The final length of the internal step   ....  0.300000000
Converting the step to cartesian space:
 Initial RMS(Int)=    0.0157459164
Transforming coordinates:
 Iter   0:  RMS(Cart)=    0.1359208727 RMS(Int)=    0.7355672659
 Iter   1:  RMS(Cart)=    0.0101438647 RMS(Int)=    0.0026355354
 Iter   2:  RMS(Cart)=    0.0004881878 RMS(Int)=    0.0001209937
 Iter   3:  RMS(Cart)=    0.0000713381 RMS(Int)=    0.0000173977
 Iter   4:  RMS(Cart)=    0.0000043564 RMS(Int)=    0.0000010767
 Iter   5:  RMS(Cart)=    0.0000004358 RMS(Int)=    0.0000001085
 Iter   6:  RMS(Cart)=    0.0000000330 RMS(Int)=    0.0000000082
done
Storing new coordinates                 .... done

                                .--------------------.
          ----------------------|Geometry convergence|-------------------------
          Item                value                   Tolerance       Converged
          ---------------------------------------------------------------------
          Energy change      -0.0128650412            0.0000050000      NO
          RMS gradient        0.0013613365            0.0001000000      NO
          MAX gradient        0.0064245749            0.0003000000      NO
          RMS step            0.0157459164            0.0020000000      NO
          MAX step            0.1165172220            0.0040000000      NO
          ........................................................
          Max(Bonds)      0.0203      Max(Angles)    1.45
          Max(Dihed)        6.68      Max(Improp)    0.00
          ---------------------------------------------------------------------

The optimization has not yet converged - more geometry cycles are needed


    ---------------------------------------------------------------------------
                         Redundant Internal Coordinates
                            (Angstroem and degrees)

        Definition                    Value    dE/dq     Step     New-Value
    ----------------------------------------------------------------------------
     1. B(H   3,N   2)                1.0100  0.000393 -0.0002    1.0097   
     2. B(C   5,O   0)                1.2266  0.003063 -0.0025    1.2241   
     3. B(C   5,N   2)                1.3364  0.001167 -0.0024    1.3340   
     4. B(C   6,N   4)                1.4765  0.002162 -0.0084    1.4681   
     5. B(C   6,C   5)                1.5435  0.000524 -0.0033    1.5403   
     6. B(H   7,C   6)                1.0967 -0.000341  0.0013    1.0980   
     7. B(C   8,C   6)                1.5095  0.000715 -0.0032    1.5063   
     8. B(C   9,C   8)                1.3936  0.001095 -0.0021    1.3915   
     9. B(H  10,C   9)                1.0833  0.000329 -0.0000    1.0833   
    10. B(C  11,C   9)                1.3874  0.001817 -0.0025    1.3849   
    11. B(H  12,C  11)                1.0836 -0.000424  0.0011    1.0847   
    12. B(C  13,C  11)                1.3898  0.000332 -0.0007    1.3891   
    13. B(H  14,C  13)                1.0843 -0.000204  0.0008    1.0850   
    14. B(C  15,C  13)                1.3883  0.001803 -0.0025    1.3859   
    15. B(H  16,C  15)                1.0835 -0.000408  0.0010    1.0846   
    16. B(C  17,C  15)                1.3894  0.000491 -0.0009    1.3884   
    17. B(C  17,C   8)                1.3917  0.001953 -0.0032    1.3885   
    18. B(H  18,C  17)                1.0843 -0.000336  0.0010    1.0853   
    19. B(C  19,N   2)                1.4592 -0.002835  0.0043    1.4634   
    20. B(C  20,C  19)                1.5244  0.001745 -0.0046    1.5198   
    21. B(H  21,C  20)                1.0938 -0.000153  0.0006    1.0944   
    22. B(H  22,C  20)                1.0906 -0.000190  0.0004    1.0910   
    23. B(H  23,C  20)                1.0937 -0.000163  0.0006    1.0943   
    24. B(C  24,C  19)                1.5285  0.002141 -0.0053    1.5232   
    25. B(H  25,C  24)                1.0917 -0.000303  0.0007    1.0925   
    26. B(H  26,C  24)                1.0928 -0.000187  0.0006    1.0935   
    27. B(H  27,C  24)                1.0910 -0.000013 -0.0001    1.0910   
    28. B(C  28,C  19)                1.5279  0.002108 -0.0054    1.5225   
    29. B(H  29,C  28)                1.0928 -0.000219  0.0007    1.0934   
    30. B(H  30,C  28)                1.0917 -0.000317  0.0008    1.0924   
    31. B(H  31,C  28)                1.0918  0.000375 -0.0005    1.0913   
    32. B(C  32,N   4)                1.4282 -0.006218  0.0092    1.4374   
    33. B(C  33,C  32)                1.4101  0.005184 -0.0085    1.4016   
    34. B(C  34,C  33)                1.3996 -0.000997 -0.0002    1.3994   
    35. B(H  35,C  34)                1.0827  0.000336 -0.0001    1.0826   
    36. B(C  36,C  34)                1.3849  0.002776 -0.0037    1.3812   
    37. B(H  37,C  36)                1.0839 -0.000355  0.0010    1.0849   
    38. B(C  38,C  36)                1.3842 -0.000567  0.0003    1.3845   
    39. B(H  39,C  38)                1.0838 -0.000206  0.0008    1.0845   
    40. B(C  40,C  38)                1.3821  0.003374 -0.0044    1.3777   
    41. B(C  40,C  32)                1.3984  0.001569 -0.0029    1.3955   
    42. B(H  41,C  40)                1.0833 -0.000274  0.0008    1.0840   
    43. B(C  42,C  33)                1.5347  0.000265 -0.0044    1.5303   
    44. B(C  43,C  42)                1.5373  0.001196 -0.0042    1.5332   
    45. B(H  44,C  43)                1.0925  0.000677 -0.0008    1.0918   
    46. B(H  45,C  43)                1.0925 -0.000427  0.0009    1.0934   
    47. B(H  46,C  43)                1.0936 -0.000030  0.0004    1.0940   
    48. B(C  47,C  42)                1.5255  0.003324 -0.0085    1.5169   
    49. B(H  48,C  47)                1.0882  0.000358 -0.0006    1.0875   
    50. B(H  48,H  27)                3.7216  0.000546 -0.0203    3.7014   
    51. B(H  49,C  47)                1.0932 -0.000380  0.0010    1.0942   
    52. B(H  50,C  47)                1.0886  0.000462 -0.0005    1.0881   
    53. B(C  51,C  42)                1.5337  0.001293 -0.0038    1.5299   
    54. B(H  52,C  51)                1.0928  0.000127  0.0003    1.0931   
    55. B(H  53,C  51)                1.0930 -0.000443  0.0011    1.0941   
    56. B(H  54,C  51)                1.0931  0.000180  0.0001    1.0932   
    57. B(C  55,N   4)                1.3594  0.002597 -0.0061    1.3534   
    58. B(C  55,O   1)                1.2298  0.000354 -0.0009    1.2289   
    59. B(C  56,C  55)                1.5018  0.002977 -0.0071    1.4948   
    60. B(C  57,C  56)                1.3946  0.002337 -0.0037    1.3909   
    61. B(H  58,C  57)                1.0817 -0.000025  0.0004    1.0821   
    62. B(C  59,C  57)                1.3886  0.000876 -0.0015    1.3872   
    63. B(H  60,C  59)                1.0834 -0.000420  0.0011    1.0844   
    64. B(C  61,C  59)                1.3886  0.000874 -0.0014    1.3872   
    65. B(H  62,H  52)                3.7895  0.000425 -0.0132    3.7763   
    66. B(H  62,C  61)                1.0842 -0.000537  0.0013    1.0855   
    67. B(C  63,C  61)                1.3888  0.000659 -0.0012    1.3876   
    68. B(H  64,C  63)                1.0833 -0.000457  0.0011    1.0845   
    69. B(C  65,C  63)                1.3875  0.001180 -0.0019    1.3855   
    70. B(C  65,C  56)                1.3931  0.001090 -0.0024    1.3907   
    71. B(H  66,C  65)                1.0842 -0.000091  0.0003    1.0845   
    72. A(H   3,N   2,C  19)          115.95 -0.001032    0.18    116.13   
    73. A(C   5,N   2,C  19)          127.68  0.003190   -0.58    127.10   
    74. A(H   3,N   2,C   5)          116.35 -0.002157    0.40    116.75   
    75. A(C  32,N   4,C  55)          120.44 -0.002584    0.31    120.75   
    76. A(C   6,N   4,C  55)          116.39  0.003673   -1.14    115.25   
    77. A(C   6,N   4,C  32)          119.68 -0.000420   -0.23    119.44   
    78. A(O   0,C   5,N   2)          123.83 -0.001369    0.36    124.19   
    79. A(N   2,C   5,C   6)          113.77  0.006425   -1.45    112.33   
    80. A(O   0,C   5,C   6)          122.37 -0.005054    1.01    123.38   
    81. A(C   5,C   6,H   7)          103.49 -0.001819    0.82    104.31   
    82. A(H   7,C   6,C   8)          106.26  0.000041    0.65    106.90   
    83. A(N   4,C   6,C   8)          113.72 -0.002907    0.20    113.92   
    84. A(C   5,C   6,C   8)          112.26  0.001814   -0.81    111.45   
    85. A(N   4,C   6,C   5)          114.89  0.003564   -1.41    113.48   
    86. A(N   4,C   6,H   7)          104.99 -0.001156    1.11    106.10   
    87. A(C   6,C   8,C  17)          119.38  0.000449   -0.09    119.29   
    88. A(C   9,C   8,C  17)          119.47  0.001414   -0.24    119.23   
    89. A(C   6,C   8,C   9)          121.13 -0.001857    0.31    121.44   
    90. A(C   8,C   9,H  10)          119.99  0.000408   -0.09    119.91   
    91. A(H  10,C   9,C  11)          119.68  0.000178   -0.01    119.68   
    92. A(C   8,C   9,C  11)          120.32 -0.000587    0.09    120.42   
    93. A(C   9,C  11,H  12)          119.91  0.000606   -0.12    119.80   
    94. A(H  12,C  11,C  13)          120.24  0.000407   -0.08    120.17   
    95. A(C   9,C  11,C  13)          119.84 -0.001013    0.19    120.04   
    96. A(C  11,C  13,H  14)          119.88 -0.000925    0.18    120.07   
    97. A(H  14,C  13,C  15)          119.92 -0.000796    0.15    120.07   
    98. A(C  11,C  13,C  15)          120.20  0.001721   -0.33    119.87   
    99. A(H  16,C  15,C  17)          120.04  0.000535   -0.11    119.93   
   100. A(C  13,C  15,C  17)          119.84 -0.000552    0.11    119.95   
   101. A(C  13,C  15,H  16)          120.12  0.000018   -0.00    120.12   
   102. A(C   8,C  17,H  18)          120.06  0.001804   -0.37    119.69   
   103. A(C   8,C  17,C  15)          120.32 -0.000980    0.17    120.49   
   104. A(C  15,C  17,H  18)          119.62 -0.000824    0.21    119.82   
   105. A(N   2,C  19,C  20)          106.28  0.000427   -0.35    105.92   
   106. A(C  24,C  19,C  28)          110.33 -0.000232    0.18    110.52   
   107. A(C  20,C  19,C  28)          109.12 -0.000390    0.37    109.49   
   108. A(N   2,C  19,C  28)          110.93  0.000189   -0.25    110.68   
   109. A(C  20,C  19,C  24)          109.03 -0.000578    0.37    109.40   
   110. A(N   2,C  19,C  24)          111.03  0.000574   -0.31    110.73   
   111. A(H  22,C  20,H  23)          107.69 -0.001379    0.35    108.05   
   112. A(H  21,C  20,H  23)          107.90 -0.000988    0.29    108.20   
   113. A(C  19,C  20,H  23)          111.34  0.000786   -0.19    111.14   
   114. A(H  21,C  20,H  22)          107.70 -0.001357    0.34    108.04   
   115. A(C  19,C  20,H  22)          110.68  0.001922   -0.52    110.16   
   116. A(C  19,C  20,H  21)          111.36  0.000811   -0.20    111.15   
   117. A(H  25,C  24,H  27)          107.42 -0.001473    0.37    107.78   
   118. A(C  19,C  24,H  27)          111.59  0.000150    0.03    111.63   
   119. A(H  25,C  24,H  26)          108.10 -0.001385    0.22    108.31   
   120. A(H  26,C  24,H  27)          107.75 -0.001087    0.44    108.19   
   121. A(C  19,C  24,H  25)          110.73  0.002548   -0.72    110.00   
   122. A(C  19,C  24,H  26)          111.09  0.001027   -0.27    110.82   
   123. A(H  30,C  28,H  31)          107.55 -0.001570    0.43    107.98   
   124. A(H  29,C  28,H  31)          107.58 -0.001149    0.44    108.02   
   125. A(C  19,C  28,H  31)          111.55  0.000212    0.01    111.55   
   126. A(H  29,C  28,H  30)          108.08 -0.001383    0.21    108.29   
   127. A(C  19,C  28,H  30)          110.84  0.002620   -0.72    110.11   
   128. A(C  19,C  28,H  29)          111.09  0.001035   -0.29    110.80   
   129. A(N   4,C  32,C  33)          125.94 -0.000697    0.19    126.13   
   130. A(C  33,C  32,C  40)          119.87 -0.002074    0.34    120.21   
   131. A(N   4,C  32,C  40)          114.18  0.002771   -0.53    113.65   
   132. A(C  32,C  33,C  34)          116.80  0.003514   -0.57    116.23   
   133. A(C  34,C  33,C  42)          114.90  0.000196   -0.18    114.73   
   134. A(C  32,C  33,C  42)          128.29 -0.003707    0.75    129.04   
   135. A(H  35,C  34,C  36)          117.46 -0.000450    0.16    117.62   
   136. A(C  33,C  34,C  36)          122.89 -0.002623    0.50    123.39   
   137. A(C  33,C  34,H  35)          119.65  0.003074   -0.66    118.99   
   138. A(H  37,C  36,C  38)          120.37 -0.000875    0.19    120.56   
   139. A(C  34,C  36,C  38)          119.61  0.000597   -0.12    119.49   
   140. A(C  34,C  36,H  37)          120.02  0.000277   -0.07    119.95   
   141. A(H  39,C  38,C  40)          120.30 -0.000513    0.09    120.39   
   142. A(C  36,C  38,C  40)          118.99  0.002258   -0.44    118.55   
   143. A(C  36,C  38,H  39)          120.70 -0.001743    0.35    121.05   
   144. A(C  38,C  40,H  41)          118.92 -0.001441    0.34    119.26   
   145. A(C  32,C  40,H  41)          119.30  0.003125   -0.67    118.64   
   146. A(C  32,C  40,C  38)          121.77 -0.001685    0.32    122.09   
   147. A(C  43,C  42,C  51)          108.85 -0.000219    0.13    108.98   
   148. A(C  33,C  42,C  51)          108.95  0.000487   -0.39    108.56   
   149. A(C  47,C  42,C  51)          107.76 -0.000053    0.09    107.85   
   150. A(C  43,C  42,C  47)          106.02 -0.000548    0.46    106.49   
   151. A(C  33,C  42,C  47)          116.26  0.000007   -0.08    116.18   
   152. A(C  33,C  42,C  43)          108.78  0.000278   -0.17    108.61   
   153. A(H  45,C  43,H  46)          107.62 -0.001414    0.25    107.87   
   154. A(H  44,C  43,H  46)          107.58 -0.000514    0.24    107.82   
   155. A(C  42,C  43,H  46)          111.17  0.000104   -0.06    111.11   
   156. A(H  44,C  43,H  45)          106.62 -0.002090    0.59    107.21   
   157. A(C  42,C  43,H  45)          110.76  0.003398   -0.91    109.85   
   158. A(C  42,C  43,H  44)          112.84  0.000257   -0.04    112.80   
   159. A(H  49,C  47,H  50)          105.99 -0.003027    0.85    106.84   
   160. A(H  48,C  47,H  50)          108.62  0.000626   -0.16    108.46   
   161. A(C  42,C  47,H  50)          113.05  0.000248   -0.04    113.01   
   162. A(H  48,C  47,H  49)          106.84 -0.001932    0.51    107.34   
   163. A(C  42,C  47,H  49)          110.11  0.005132   -1.27    108.84   
   164. A(C  42,C  47,H  48)          111.89 -0.001283    0.19    112.08   
   165. A(H  53,C  51,H  54)          107.38 -0.001574    0.36    107.75   
   166. A(H  52,C  51,H  54)          107.43 -0.000997    0.38    107.81   
   167. A(C  42,C  51,H  54)          112.13  0.000610   -0.15    111.98   
   168. A(H  52,C  51,H  53)          107.57 -0.001397    0.30    107.87   
   169. A(C  42,C  51,H  53)          110.92  0.002632   -0.73    110.19   
   170. A(C  42,C  51,H  52)          111.18  0.000474   -0.09    111.10   
   171. A(N   4,C  55,C  56)          120.57  0.002089   -0.55    120.02   
   172. A(O   1,C  55,C  56)          117.62 -0.003655    0.85    118.47   
   173. A(O   1,C  55,N   4)          121.76  0.001535   -0.25    121.51   
   174. A(C  57,C  56,C  65)          119.35 -0.000346    0.10    119.45   
   175. A(C  55,C  56,C  65)          117.40  0.003753   -0.79    116.61   
   176. A(C  55,C  56,C  57)          123.13 -0.003379    0.65    123.78   
   177. A(H  58,C  57,C  59)          118.79 -0.001731    0.38    119.17   
   178. A(C  56,C  57,C  59)          120.20  0.000506   -0.11    120.09   
   179. A(C  56,C  57,H  58)          121.00  0.001229   -0.28    120.72   
   180. A(H  60,C  59,C  61)          120.17  0.000275   -0.04    120.13   
   181. A(C  57,C  59,C  61)          120.00 -0.001236    0.24    120.24   
   182. A(C  57,C  59,H  60)          119.83  0.000960   -0.19    119.64   
   183. A(H  62,C  61,C  63)          119.91 -0.000859    0.16    120.07   
   184. A(C  59,C  61,C  63)          120.12  0.001605   -0.31    119.81   
   185. A(C  59,C  61,H  62)          119.97 -0.000746    0.14    120.11   
   186. A(H  64,C  63,C  65)          119.84  0.000470   -0.10    119.74   
   187. A(C  61,C  63,C  65)          119.86 -0.000724    0.15    120.01   
   188. A(C  61,C  63,H  64)          120.30  0.000254   -0.05    120.25   
   189. A(C  63,C  65,H  66)          119.70 -0.001099    0.25    119.95   
   190. A(C  56,C  65,H  66)          119.86  0.000913   -0.20    119.66   
   191. A(C  56,C  65,C  63)          120.43  0.000186   -0.05    120.38   
   192. D(O   0,C   5,N   2,C  19)      0.09  0.000282   -0.76     -0.68   
   193. D(C   6,C   5,N   2,C  19)    178.18  0.000237   -0.30    177.88   
   194. D(O   0,C   5,N   2,H   3)    178.53  0.000268   -0.64    177.89   
   195. D(C   6,C   5,N   2,H   3)     -3.38  0.000223   -0.18     -3.56   
   196. D(H   7,C   6,N   4,C  32)    111.01 -0.001213    2.24    113.25   
   197. D(H   7,C   6,C   5,N   2)    -69.25 -0.001118    2.36    -66.89   
   198. D(C   8,C   6,C   5,O   0)   -136.98 -0.001241    3.69   -133.29   
   199. D(N   4,C   6,C   5,O   0)     -4.99 -0.000254    1.60     -3.39   
   200. D(H   7,C   6,N   4,C  55)    -48.01 -0.002610    5.63    -42.38   
   201. D(C   8,C   6,N   4,C  55)   -163.74 -0.000467    4.09   -159.65   
   202. D(C   8,C   6,C   5,N   2)     44.90 -0.001272    3.22     48.12   
   203. D(H   7,C   6,C   5,O   0)    108.87 -0.001087    2.83    111.70   
   204. D(C   5,C   6,N   4,C  55)     64.97 -0.003778    6.68     71.64   
   205. D(C   8,C   6,N   4,C  32)     -4.72  0.000930    0.71     -4.02   
   206. D(N   4,C   6,C   5,N   2)    176.89 -0.000285    1.13    178.02   
   207. D(C   5,C   6,N   4,C  32)   -136.01 -0.002382    3.29   -132.72   
   208. D(C  17,C   8,C   6,H   7)     -0.94  0.001107   -1.74     -2.67   
   209. D(C   9,C   8,C   6,H   7)    177.13  0.001350   -2.18    174.95   
   210. D(C   9,C   8,C   6,N   4)    -67.88 -0.001556   -0.35    -68.23   
   211. D(C  17,C   8,C   6,C   5)   -113.38  0.002359   -2.70   -116.08   
   212. D(C  17,C   8,C   6,N   4)    114.05 -0.001799    0.09    114.14   
   213. D(C   9,C   8,C   6,C   5)     64.69  0.002602   -3.14     61.55   
   214. D(C  11,C   9,C   8,C   6)   -178.90  0.000022   -0.03   -178.93   
   215. D(H  10,C   9,C   8,C  17)    179.45  0.000426   -0.74    178.71   
   216. D(H  10,C   9,C   8,C   6)      1.38  0.000201   -0.30      1.08   
   217. D(C  11,C   9,C   8,C  17)     -0.83  0.000247   -0.47     -1.30   
   218. D(C  13,C  11,C   9,H  10)   -179.73 -0.000337    0.53   -179.20   
   219. D(C  13,C  11,C   9,C   8)      0.55 -0.000159    0.26      0.81   
   220. D(H  12,C  11,C   9,C   8)   -179.51  0.000001    0.02   -179.50   
   221. D(H  12,C  11,C   9,H  10)      0.21 -0.000177    0.29      0.50   
   222. D(H  14,C  13,C  11,C   9)   -179.99  0.000112   -0.17   -180.16   
   223. D(C  15,C  13,C  11,C   9)      0.01 -0.000039    0.08      0.09   
   224. D(H  14,C  13,C  11,H  12)      0.07 -0.000049    0.07      0.15   
   225. D(C  15,C  13,C  11,H  12)   -179.93 -0.000200    0.33   -179.60   
   226. D(C  17,C  15,C  13,H  14)    179.72 -0.000021    0.04    179.76   
   227. D(C  17,C  15,C  13,C  11)     -0.28  0.000130   -0.21     -0.49   
   228. D(H  16,C  15,C  13,H  14)     -0.01 -0.000033    0.04      0.04   
   229. D(H  16,C  15,C  13,C  11)    179.99  0.000118   -0.21    179.79   
   230. D(H  18,C  17,C  15,H  16)      0.03 -0.000115    0.17      0.20   
   231. D(H  18,C  17,C  15,C  13)   -179.69 -0.000126    0.17   -179.53   
   232. D(C   8,C  17,C  15,H  16)    179.72 -0.000018   -0.01    179.71   
   233. D(C   8,C  17,C  15,C  13)     -0.01 -0.000029   -0.01     -0.01   
   234. D(H  18,C  17,C   8,C   9)   -179.76 -0.000067    0.17   -179.59   
   235. D(H  18,C  17,C   8,C   6)     -1.65  0.000108   -0.25     -1.91   
   236. D(C  15,C  17,C   8,C   9)      0.56 -0.000157    0.34      0.90   
   237. D(C  15,C  17,C   8,C   6)    178.66  0.000019   -0.08    178.58   
   238. D(C  28,C  19,N   2,C   5)    -60.77 -0.000113    0.09    -60.68   
   239. D(C  28,C  19,N   2,H   3)    120.78 -0.000084   -0.04    120.74   
   240. D(C  24,C  19,N   2,C   5)     62.30  0.000128   -0.07     62.22   
   241. D(C  24,C  19,N   2,H   3)   -116.15  0.000158   -0.20   -116.35   
   242. D(C  20,C  19,N   2,C   5)   -179.26 -0.000000   -0.01   -179.28   
   243. D(C  20,C  19,N   2,H   3)      2.29  0.000029   -0.14      2.15   
   244. D(H  23,C  20,C  19,C  28)    -59.33 -0.000462    0.38    -58.94   
   245. D(H  23,C  20,C  19,C  24)   -179.90  0.000407   -0.27   -180.17   
   246. D(H  23,C  20,C  19,N   2)     60.34 -0.000205    0.10     60.44   
   247. D(H  22,C  20,C  19,C  28)     60.42 -0.000402    0.35     60.77   
   248. D(H  22,C  20,C  19,C  24)    -60.15  0.000467   -0.31    -60.46   
   249. D(H  22,C  20,C  19,N   2)   -179.91 -0.000145    0.06   -179.85   
   250. D(H  21,C  20,C  19,C  28)   -179.80 -0.000297    0.28   -179.52   
   251. D(H  21,C  20,C  19,C  24)     59.62  0.000573   -0.37     59.25   
   252. D(H  21,C  20,C  19,N   2)    -60.13 -0.000040   -0.01    -60.13   
   253. D(H  25,C  24,C  19,C  20)     58.68 -0.000241    0.15     58.83   
   254. D(H  25,C  24,C  19,N   2)    175.45  0.000263   -0.24    175.21   
   255. D(H  27,C  24,C  19,C  28)     58.46  0.000689   -0.64     57.82   
   256. D(H  27,C  24,C  19,C  20)    178.28 -0.000293    0.15    178.43   
   257. D(H  27,C  24,C  19,N   2)    -64.96  0.000211   -0.24    -65.19   
   258. D(H  26,C  24,C  19,C  28)    178.73  0.000111   -0.24    178.49   
   259. D(H  26,C  24,C  19,C  20)    -61.44 -0.000872    0.55    -60.90   
   260. D(H  26,C  24,C  19,N   2)     55.32 -0.000368    0.16     55.48   
   261. D(H  25,C  24,C  19,C  28)    -61.14  0.000741   -0.64    -61.78   
   262. D(H  31,C  28,C  19,C  20)   -178.93  0.000374   -0.39   -179.32   
   263. D(H  31,C  28,C  19,N   2)     64.32 -0.000021   -0.05     64.27   
   264. D(H  30,C  28,C  19,C  24)     60.65 -0.000801    0.45     61.10   
   265. D(H  30,C  28,C  19,C  20)    -59.12  0.000295   -0.33    -59.45   
   266. D(H  30,C  28,C  19,N   2)   -175.87 -0.000100    0.01   -175.86   
   267. D(H  29,C  28,C  19,C  24)   -179.17 -0.000109    0.02   -179.15   
   268. D(H  29,C  28,C  19,C  20)     61.06  0.000987   -0.76     60.29   
   269. D(H  31,C  28,C  19,C  24)    -59.15 -0.000722    0.39    -58.76   
   270. D(H  29,C  28,C  19,N   2)    -55.70  0.000592   -0.42    -56.12   
   271. D(C  40,C  32,N   4,C  55)     89.79  0.000907   -0.59     89.20   
   272. D(C  40,C  32,N   4,C   6)    -68.37 -0.001892    3.13    -65.24   
   273. D(C  33,C  32,N   4,C  55)    -89.55  0.000869   -0.40    -89.95   
   274. D(C  33,C  32,N   4,C   6)    112.29 -0.001930    3.32    115.61   
   275. D(C  42,C  33,C  32,C  40)    177.70 -0.000870    1.77    179.47   
   276. D(C  42,C  33,C  32,N   4)     -3.00 -0.000801    1.57     -1.43   
   277. D(C  34,C  33,C  32,C  40)     -2.77 -0.000453    0.77     -2.00   
   278. D(C  34,C  33,C  32,N   4)    176.53 -0.000384    0.57    177.10   
   279. D(C  36,C  34,C  33,C  42)   -178.24  0.000523   -1.16   -179.41   
   280. D(C  36,C  34,C  33,C  32)      2.16  0.000184   -0.28      1.88   
   281. D(H  35,C  34,C  33,C  42)      1.61  0.000350   -0.80      0.81   
   282. D(H  35,C  34,C  33,C  32)   -177.98  0.000011    0.07   -177.91   
   283. D(C  38,C  36,C  34,H  35)    179.92  0.000258   -0.52    179.40   
   284. D(C  38,C  36,C  34,C  33)     -0.22  0.000093   -0.17     -0.40   
   285. D(H  37,C  36,C  34,H  35)     -0.31  0.000036   -0.14     -0.44   
   286. D(H  37,C  36,C  34,C  33)    179.55 -0.000130    0.21    179.76   
   287. D(C  40,C  38,C  36,H  37)    179.10  0.000156   -0.24    178.86   
   288. D(C  40,C  38,C  36,C  34)     -1.12 -0.000064    0.14     -0.98   
   289. D(H  39,C  38,C  36,H  37)     -0.15 -0.000019   -0.01     -0.16   
   290. D(H  39,C  38,C  36,C  34)    179.63 -0.000240    0.37    180.00   
   291. D(H  41,C  40,C  38,C  36)   -178.64 -0.000273    0.32   -178.32   
   292. D(C  32,C  40,C  38,H  39)    179.70 -0.000071    0.14    179.85   
   293. D(C  32,C  40,C  38,C  36)      0.45 -0.000236    0.37      0.82   
   294. D(H  41,C  40,C  32,C  33)   -179.35  0.000398   -0.77   -180.11   
   295. D(H  41,C  40,C  32,N   4)      1.27  0.000355   -0.59      0.68   
   296. D(C  38,C  40,C  32,C  33)      1.56  0.000401   -0.82      0.74   
   297. D(H  41,C  40,C  38,H  39)      0.61 -0.000108    0.10      0.70   
   298. D(C  38,C  40,C  32,N   4)   -177.82  0.000358   -0.65   -178.47   
   299. D(C  51,C  42,C  33,C  34)    -64.85 -0.000599    1.66    -63.18   
   300. D(C  51,C  42,C  33,C  32)    114.69 -0.000176    0.67    115.36   
   301. D(C  47,C  42,C  33,C  34)    173.21 -0.000922    1.92    175.13   
   302. D(C  47,C  42,C  33,C  32)     -7.25 -0.000498    0.93     -6.32   
   303. D(C  43,C  42,C  33,C  34)     53.68 -0.000424    1.49     55.17   
   304. D(C  43,C  42,C  33,C  32)   -126.78 -0.000000    0.50   -126.28   
   305. D(H  46,C  43,C  42,C  51)    176.25 -0.000085    0.15    176.40   
   306. D(H  46,C  43,C  42,C  47)    -68.06 -0.000535    0.55    -67.51   
   307. D(H  46,C  43,C  42,C  33)     57.66 -0.000704    0.64     58.30   
   308. D(H  45,C  43,C  42,C  51)    -64.15  0.000450   -0.18    -64.33   
   309. D(H  45,C  43,C  42,C  47)     51.54 -0.000000    0.22     51.75   
   310. D(H  45,C  43,C  42,C  33)    177.26 -0.000169    0.31    177.57   
   311. D(H  44,C  43,C  42,C  51)     55.29  0.000325   -0.09     55.20   
   312. D(H  44,C  43,C  42,C  47)    170.97 -0.000126    0.31    171.28   
   313. D(H  44,C  43,C  42,C  33)    -63.31 -0.000294    0.41    -62.90   
   314. D(H  49,C  47,C  42,C  43)    -54.20  0.000055    0.01    -54.18   
   315. D(H  49,C  47,C  42,C  33)   -175.21  0.000105   -0.07   -175.28   
   316. D(H  48,C  47,C  42,C  51)   -179.12 -0.000356    0.34   -178.78   
   317. D(H  48,C  47,C  42,C  43)     64.45  0.000197   -0.07     64.38   
   318. D(H  48,C  47,C  42,C  33)    -56.55  0.000247   -0.16    -56.71   
   319. D(H  50,C  47,C  42,C  51)    -56.11 -0.000326    0.25    -55.85   
   320. D(H  50,C  47,C  42,C  43)   -172.53  0.000227   -0.16   -172.69   
   321. D(H  50,C  47,C  42,C  33)     66.46  0.000277   -0.24     66.21   
   322. D(H  49,C  47,C  42,C  51)     62.23 -0.000497    0.43     62.66   
   323. D(H  54,C  51,C  42,C  47)   -173.68  0.000151   -0.24   -173.92   
   324. D(H  54,C  51,C  42,C  43)    -59.12 -0.000630    0.41    -58.70   
   325. D(H  54,C  51,C  42,C  33)     59.37 -0.000143    0.06     59.43   
   326. D(H  53,C  51,C  42,C  47)    -53.63  0.000377   -0.39    -54.02   
   327. D(H  53,C  51,C  42,C  43)     60.94 -0.000405    0.26     61.20   
   328. D(H  53,C  51,C  42,C  33)    179.42  0.000083   -0.09    179.33   
   329. D(H  52,C  51,C  42,C  47)     66.03  0.000678   -0.56     65.47   
   330. D(H  52,C  51,C  42,C  43)   -179.41 -0.000104    0.09   -179.32   
   331. D(H  52,C  51,C  42,C  33)    -60.92  0.000383   -0.26    -61.19
[truncated: 2,765,162 more chars]
