# Supplementary material for: A stereodivergent multicomponent approach for the synthesis of C–N atropisomeric peptide analogues
Source: Chem Sci. 2024 Sep 16;15(40):16743–51. doi: 10.1039/d4sc04700a (PMC11418089; doi:10.1039/d4sc04700a)
Supplement: SC-015-D4SC04700A-s001 [file SC-015-D4SC04700A-s001.zip › CompData/_6_1a/Prod_RR3opt.xyz]

67
Coordinates from ORCA-job Prod_RR3opt
  O   5.16108253758402      8.55537896037021      2.47464143364154
  O   6.04348533258173      9.58981775983048      5.14413443296352
  N   3.31392062914132      8.77476964136224      3.77619680242552
  H   2.92361375861246      8.52287245252841      4.67103731929962
  N   6.46011538973411      7.41196634737856      4.78697303250069
  C   4.52577807180795      8.29530362350739      3.49137190660225
  C   5.02107435954641      7.26040392433512      4.51412724691763
  H   4.48308345111455      7.43574152377281      5.45061773987891
  C   4.63051833118296      5.89889786055187      3.99822081604634
  C   5.20988834911638      5.34528963051178      2.86030237399458
  H   5.99305667029928      5.87660631521512      2.33570074511026
  C   4.79279772978386      4.10873315334707      2.39362620451644
  H   5.25915277226523      3.68473572617128      1.51116242241442
  C   3.78243347945831      3.41662270557570      3.04889644629248
  H   3.45786846100318      2.44952874728307      2.68129492985840
  C   3.19083542840817      3.97002001776951      4.17486422587746
  H   2.40091791290512      3.43838093589236      4.69363276332350
  C   3.61661337708957      5.20308263704678      4.64743902183589
  H   3.16099726412510      5.62919618374501      5.53518184928668
  C   2.54704269358214      9.74279879763758      2.98106420659125
  C   1.24077453795444      9.96032646250132      3.72976675938935
  H   0.67663153062885      9.02732403919515      3.81329598391000
  H   0.62372435977299     10.68638082745754      3.19795866796452
  H   1.42719497238130     10.34429234353220      4.73670245737155
  C   2.25316783007704      9.17951454415985      1.59577160946417
  H   1.61870436421626      9.87740058400220      1.04435446504808
  H   1.72488982932331      8.22602447167454      1.67420372674436
  H   3.16747686737946      9.02294657406592      1.02308445889875
  C   3.31030125327665     11.06020883388523      2.88727060719008
  H   3.50689776988084     11.46066526096994      3.88498314330622
  H   2.71709037061135     11.79254628854178      2.33447981256195
  H   4.26290332972663     10.93220224421060      2.37187652305173
  C   7.22459981001287      6.23285914975286      5.07832930312934
  C   8.36860355691563      5.82491878029960      4.38153370795270
  C   8.99760668044747      4.67009619454037      4.87565410577523
  H   9.90285220636355      4.32929402254004      4.39021658016085
  C   8.52382565877253      3.93616602792115      5.94326010937531
  H   9.05784625733775      3.04948067142171      6.26632240762763
  C   7.36433959834283      4.33986357172572      6.59076182969061
  H   6.96659700683136      3.78262600008243      7.43095836799531
  C   6.73789089083732      5.48625817398716      6.15593652491252
  H   5.85252252816913      5.84499876342814      6.66779381024945
  C   9.04684457690373      6.45930789663987      3.15648853060209
  C   9.15275730918620      5.39058577642783      2.05867504808102
  H   9.73327993591005      4.52162974933276      2.37102023840135
  H   9.64401978396147      5.81965209482097      1.18115482017847
  H   8.16103489223850      5.04407138311553      1.75559567399918
  C   8.34807461100630      7.65592186876752      2.52210280605373
  H   7.33024073203355      7.43456888079795      2.20953623651374
  H   8.91511930818452      7.93922035085514      1.63078024194190
  H   8.32352189122801      8.52793094350439      3.17219852078416
  C   10.45713682444689      6.90712755043566      3.55837793127375
  H   10.41704282384247      7.67035920637414      4.33935549840990
  H   10.96667770543497      7.33629794085212      2.69092880573932
  H   11.06437201131356      6.07763102812318      3.92608211385035
  C   6.82657176845667      8.64330045895570      5.22409669548280
  C   8.18869839158334      8.88646451785952      5.78612639743688
  C   8.74921373244352      8.13116366778603      6.81199587496458
  H   8.22127169527446      7.27891297067471      7.21793843189191
  C   9.98516964805159      8.48140644142171      7.33583830983424
  H   10.40861221352695      7.89320365993227      8.14211955848294
  C   10.67671476987316      9.57312620008418      6.83160240279623
  H   11.64893892032066      9.83421675211435      7.23451710567179
  C   10.11575169083026     10.33616396352253      5.81564797163366
  H   10.64692178887152     11.19488913819456      5.42095021537334
  C   8.87101320139363     10.00455132628393      5.30838743950751
  H   8.42188256508208     10.60625545939505      4.52648224994778
