# Supplementary material for: A stereodivergent multicomponent approach for the synthesis of C–N atropisomeric peptide analogues
Source: Chem Sci. 2024 Sep 16;15(40):16743–51. doi: 10.1039/d4sc04700a (PMC11418089; doi:10.1039/d4sc04700a)
Supplement: SC-015-D4SC04700A-s001 [file SC-015-D4SC04700A-s001.zip › CompData/_6_1a/Prod_RR3_single_point.out]

                                 *****************
                                 * O   R   C   A *
                                 *****************

                                            #,                                       
                                            ###                                      
                                            ####                                     
                                            #####                                    
                                            ######                                   
                                           ########,                                 
                                     ,,################,,,,,                         
                               ,,#################################,,                 
                          ,,##########################################,,             
                       ,#########################################, ''#####,          
                    ,#############################################,,   '####,        
                  ,##################################################,,,,####,       
                ,###########''''           ''''###############################       
              ,#####''   ,,,,##########,,,,          '''####'''          '####       
            ,##' ,,,,###########################,,,                        '##       
           ' ,,###''''                  '''############,,,                           
         ,,##''                                '''############,,,,        ,,,,,,###''
      ,#''                                            '''#######################'''  
     '                                                          ''''####''''         
             ,#######,   #######,   ,#######,      ##                                
            ,#'     '#,  ##    ##  ,#'     '#,    #''#        ######   ,####,        
            ##       ##  ##   ,#'  ##            #'  '#       #        #'  '#        
            ##       ##  #######   ##           ,######,      #####,   #    #        
            '#,     ,#'  ##    ##  '#,     ,#' ,#      #,         ##   #,  ,#        
             '#######'   ##     ##  '#######'  #'      '#     #####' # '####'        


                  #######################################################
                  #                        -***-                        #
                  #          Department of theory and spectroscopy      #
                  #    Directorship and core code : Frank Neese         #
                  #        Max Planck Institute fuer Kohlenforschung    #
                  #                Kaiser Wilhelm Platz 1               #
                  #                 D-45470 Muelheim/Ruhr               #
                  #                      Germany                        #
                  #                                                     #
                  #                  All rights reserved                #
                  #                        -***-                        #
                  #######################################################


                         Program Version 5.0.2 -  RELEASE  -


 With contributions from (in alphabetic order):
   Daniel Aravena         : Magnetic Suceptibility
   Michael Atanasov       : Ab Initio Ligand Field Theory (pilot matlab implementation)
   Alexander A. Auer      : GIAO ZORA, VPT2 properties, NMR spectrum
   Ute Becker             : Parallelization
   Giovanni Bistoni       : ED, misc. LED, open-shell LED, HFLD
   Martin Brehm           : Molecular dynamics
   Dmytro Bykov           : SCF Hessian
   Vijay G. Chilkuri      : MRCI spin determinant printing, contributions to CSF-ICE
   Dipayan Datta          : RHF DLPNO-CCSD density
   Achintya Kumar Dutta   : EOM-CC, STEOM-CC
   Dmitry Ganyushin       : Spin-Orbit,Spin-Spin,Magnetic field MRCI
   Miquel Garcia          : C-PCM and meta-GGA Hessian, CC/C-PCM, Gaussian charge scheme
   Yang Guo               : DLPNO-NEVPT2, F12-NEVPT2, CIM, IAO-localization
   Andreas Hansen         : Spin unrestricted coupled pair/coupled cluster methods
   Benjamin Helmich-Paris : MC-RPA, TRAH-SCF, COSX integrals
   Lee Huntington         : MR-EOM, pCC
   Robert Izsak           : Overlap fitted RIJCOSX, COSX-SCS-MP3, EOM
   Marcus Kettner         : VPT2
   Christian Kollmar      : KDIIS, OOCD, Brueckner-CCSD(T), CCSD density, CASPT2, CASPT2-K
   Simone Kossmann        : Meta GGA functionals, TD-DFT gradient, OOMP2, MP2 Hessian
   Martin Krupicka        : Initial AUTO-CI
   Lucas Lang             : DCDCAS
   Marvin Lechner         : AUTO-CI (C++ implementation), FIC-MRCC
   Dagmar Lenk            : GEPOL surface, SMD
   Dimitrios Liakos       : Extrapolation schemes; Compound Job, initial MDCI parallelization
   Dimitrios Manganas     : Further ROCIS development; embedding schemes
   Dimitrios Pantazis     : SARC Basis sets
   Anastasios Papadopoulos: AUTO-CI, single reference methods and gradients
   Taras Petrenko         : DFT Hessian,TD-DFT gradient, ASA, ECA, R-Raman, ABS, FL, XAS/XES, NRVS
   Peter Pinski           : DLPNO-MP2, DLPNO-MP2 Gradient
   Christoph Reimann      : Effective Core Potentials
   Marius Retegan         : Local ZFS, SOC
   Christoph Riplinger    : Optimizer, TS searches, QM/MM, DLPNO-CCSD(T), (RO)-DLPNO pert. Triples
   Tobias Risthaus        : Range-separated hybrids, TD-DFT gradient, RPA, STAB
   Michael Roemelt        : Original ROCIS implementation
   Masaaki Saitow         : Open-shell DLPNO-CCSD energy and density
   Barbara Sandhoefer     : DKH picture change effects
   Avijit Sen             : IP-ROCIS
   Kantharuban Sivalingam : CASSCF convergence, NEVPT2, FIC-MRCI
   Bernardo de Souza      : ESD, SOC TD-DFT
   Georgi Stoychev        : AutoAux, RI-MP2 NMR, DLPNO-MP2 response
   Willem Van den Heuvel  : Paramagnetic NMR
   Boris Wezisla          : Elementary symmetry handling
   Frank Wennmohs         : Technical directorship


 We gratefully acknowledge several colleagues who have allowed us to
 interface, adapt or use parts of their codes:
   Stefan Grimme, W. Hujo, H. Kruse, P. Pracht,  : VdW corrections, initial TS optimization,
                  C. Bannwarth, S. Ehlert          DFT functionals, gCP, sTDA/sTD-DF
   Ed Valeev, F. Pavosevic, A. Kumar             : LibInt (2-el integral package), F12 methods
   Garnet Chan, S. Sharma, J. Yang, R. Olivares  : DMRG
   Ulf Ekstrom                                   : XCFun DFT Library
   Mihaly Kallay                                 : mrcc  (arbitrary order and MRCC methods)
   Jiri Pittner, Ondrej Demel                    : Mk-CCSD
   Frank Weinhold                                : gennbo (NPA and NBO analysis)
   Christopher J. Cramer and Donald G. Truhlar   : smd solvation model
   Lars Goerigk                                  : TD-DFT with DH, B97 family of functionals
   V. Asgeirsson, H. Jonsson                     : NEB implementation
   FAccTs GmbH                                   : IRC, NEB, NEB-TS, DLPNO-Multilevel, CI-OPT
                                                   MM, QMMM, 2- and 3-layer-ONIOM, Crystal-QMMM,
                                                   LR-CPCM, SF, NACMEs, symmetry and pop. for TD-DFT,
                                                   nearIR, NL-DFT gradient (VV10), updates on ESD,
                                                   ML-optimized integration grids
   S Lehtola, MJT Oliveira, MAL Marques          : LibXC Library
   Liviu Ungur et al                             : ANISO software


 Your calculation uses the libint2 library for the computation of 2-el integrals
 For citations please refer to: http://libint.valeyev.net

 Your ORCA version has been built with support for libXC version: 5.1.0
 For citations please refer to: https://tddft.org/programs/libxc/

 This ORCA versions uses:
   CBLAS   interface :  Fast vector & matrix operations
   LAPACKE interface :  Fast linear algebra routines
   SCALAPACK package :  Parallel linear algebra routines
   Shared memory     :  Shared parallel matrices
   BLAS/LAPACK       :  OpenBLAS 0.3.15  USE64BITINT DYNAMIC_ARCH NO_AFFINITY Zen SINGLE_THREADED
        Core in use  :  Zen
   Copyright (c) 2011-2014, The OpenBLAS Project


Your calculation utilizes the DFT-NL dispersion correction.
Cite in your paper:
Vydrov, O. A.; Van Voorhis, T. J. Chem. Phys. 2010, 133, 244103
Hujo, W.; Grimme, S. J. Chem. Theory Comput. 2011, 7, 3866 
   

Your calculation utilizes the SMD solvation module
Please cite in your paper:
A.V. Marenich, C.J. Cramer, D.G. Truhlar J. Phys. Chem. B, 113, (2009), 6378 

================================================================================

----- Orbital basis set information -----
Your calculation utilizes the basis: def2-QZVPP
   F. Weigend and R. Ahlrichs, Phys. Chem. Chem. Phys. 7, 3297 (2005).

----- AuxJ basis set information -----
Your calculation utilizes the auxiliary basis: def2/J
   F. Weigend, Phys. Chem. Chem. Phys. 8, 1057 (2006).

================================================================================
                                        WARNINGS
                       Please study these warnings very carefully!
================================================================================


INFO   : the flag for use of the SHARK integral package has been found!

================================================================================
                                       INPUT FILE
================================================================================
NAME = Prod_RR3Aa.inp
|  1> ! wB97M-V def2-QZVPP
|  2> %maxcore 2660
|  3> %pal nprocs 20
|  4> end
|  5> %CPCM SMD TRUE
|  6>    SMDSOLVENT "2,2,2-TRIFLUOROETHANOL"
|  7> end
|  8> 
|  9> *xyz 0 1
| 10> O  5.161083  8.555379  2.474641
| 11> O  6.043485  9.589818  5.144134
| 12> N  3.313921  8.774770  3.776197
| 13> H  2.923614  8.522872  4.671037
| 14> N  6.460115  7.411966  4.786973
| 15> C  4.525778  8.295304  3.491372
| 16> C  5.021074  7.260404  4.514127
| 17> H  4.483083  7.435742  5.450618
| 18> C  4.630518  5.898898  3.998221
| 19> C  5.209888  5.345290  2.860302
| 20> H  5.993057  5.876606  2.335701
| 21> C  4.792798  4.108733  2.393626
| 22> H  5.259153  3.684736  1.511162
| 23> C  3.782433  3.416623  3.048896
| 24> H  3.457868  2.449529  2.681295
| 25> C  3.190835  3.970020  4.174864
| 26> H  2.400918  3.438381  4.693633
| 27> C  3.616613  5.203083  4.647439
| 28> H  3.160997  5.629196  5.535182
| 29> C  2.547043  9.742799  2.981064
| 30> C  1.240775  9.960326  3.729767
| 31> H  0.676632  9.027324  3.813296
| 32> H  0.623724  10.686381  3.197959
| 33> H  1.427195  10.344292  4.736702
| 34> C  2.253168  9.179515  1.595772
| 35> H  1.618704  9.877401  1.044354
| 36> H  1.724890  8.226024  1.674204
| 37> H  3.167477  9.022947  1.023084
| 38> C  3.310301  11.060209  2.887271
| 39> H  3.506898  11.460665  3.884983
| 40> H  2.717090  11.792546  2.334480
| 41> H  4.262903  10.932202  2.371877
| 42> C  7.224600  6.232859  5.078329
| 43> C  8.368604  5.824919  4.381534
| 44> C  8.997607  4.670096  4.875654
| 45> H  9.902852  4.329294  4.390217
| 46> C  8.523826  3.936166  5.943260
| 47> H  9.057846  3.049481  6.266322
| 48> C  7.364340  4.339864  6.590762
| 49> H  6.966597  3.782626  7.430958
| 50> C  6.737891  5.486258  6.155937
| 51> H  5.852523  5.844999  6.667794
| 52> C  9.046845  6.459308  3.156489
| 53> C  9.152757  5.390586  2.058675
| 54> H  9.733280  4.521630  2.371020
| 55> H  9.644020  5.819652  1.181155
| 56> H  8.161035  5.044071  1.755596
| 57> C  8.348075  7.655922  2.522103
| 58> H  7.330241  7.434569  2.209536
| 59> H  8.915119  7.939220  1.630780
| 60> H  8.323522  8.527931  3.172199
| 61> C  10.457137  6.907128  3.558378
| 62> H  10.417043  7.670359  4.339355
| 63> H  10.966678  7.336298  2.690929
| 64> H  11.064372  6.077631  3.926082
| 65> C  6.826572  8.643300  5.224097
| 66> C  8.188698  8.886465  5.786126
| 67> C  8.749214  8.131164  6.811996
| 68> H  8.221272  7.278913  7.217938
| 69> C  9.985170  8.481406  7.335838
| 70> H  10.408612  7.893204  8.142120
| 71> C  10.676715  9.573126  6.831602
| 72> H  11.648939  9.834217  7.234517
| 73> C  10.115752  10.336164  5.815648
| 74> H  10.646922  11.194889  5.420950
| 75> C  8.871013  10.004551  5.308387
| 76> H  8.421883  10.606255  4.526482
| 77> *
| 78> 
| 79>                          ****END OF INPUT****
================================================================================

                       ****************************
                       * Single Point Calculation *
                       ****************************

---------------------------------
CARTESIAN COORDINATES (ANGSTROEM)
---------------------------------
  O      5.161083    8.555379    2.474641
  O      6.043485    9.589818    5.144134
  N      3.313921    8.774770    3.776197
  H      2.923614    8.522872    4.671037
  N      6.460115    7.411966    4.786973
  C      4.525778    8.295304    3.491372
  C      5.021074    7.260404    4.514127
  H      4.483083    7.435742    5.450618
  C      4.630518    5.898898    3.998221
  C      5.209888    5.345290    2.860302
  H      5.993057    5.876606    2.335701
  C      4.792798    4.108733    2.393626
  H      5.259153    3.684736    1.511162
  C      3.782433    3.416623    3.048896
  H      3.457868    2.449529    2.681295
  C      3.190835    3.970020    4.174864
  H      2.400918    3.438381    4.693633
  C      3.616613    5.203083    4.647439
  H      3.160997    5.629196    5.535182
  C      2.547043    9.742799    2.981064
  C      1.240775    9.960326    3.729767
  H      0.676632    9.027324    3.813296
  H      0.623724   10.686381    3.197959
  H      1.427195   10.344292    4.736702
  C      2.253168    9.179515    1.595772
  H      1.618704    9.877401    1.044354
  H      1.724890    8.226024    1.674204
  H      3.167477    9.022947    1.023084
  C      3.310301   11.060209    2.887271
  H      3.506898   11.460665    3.884983
  H      2.717090   11.792546    2.334480
  H      4.262903   10.932202    2.371877
  C      7.224600    6.232859    5.078329
  C      8.368604    5.824919    4.381534
  C      8.997607    4.670096    4.875654
  H      9.902852    4.329294    4.390217
  C      8.523826    3.936166    5.943260
  H      9.057846    3.049481    6.266322
  C      7.364340    4.339864    6.590762
  H      6.966597    3.782626    7.430958
  C      6.737891    5.486258    6.155937
  H      5.852523    5.844999    6.667794
  C      9.046845    6.459308    3.156489
  C      9.152757    5.390586    2.058675
  H      9.733280    4.521630    2.371020
  H      9.644020    5.819652    1.181155
  H      8.161035    5.044071    1.755596
  C      8.348075    7.655922    2.522103
  H      7.330241    7.434569    2.209536
  H      8.915119    7.939220    1.630780
  H      8.323522    8.527931    3.172199
  C     10.457137    6.907128    3.558378
  H     10.417043    7.670359    4.339355
  H     10.966678    7.336298    2.690929
  H     11.064372    6.077631    3.926082
  C      6.826572    8.643300    5.224097
  C      8.188698    8.886465    5.786126
  C      8.749214    8.131164    6.811996
  H      8.221272    7.278913    7.217938
  C      9.985170    8.481406    7.335838
  H     10.408612    7.893204    8.142120
  C     10.676715    9.573126    6.831602
  H     11.648939    9.834217    7.234517
  C     10.115752   10.336164    5.815648
  H     10.646922   11.194889    5.420950
  C      8.871013   10.004551    5.308387
  H      8.421883   10.606255    4.526482

----------------------------
CARTESIAN COORDINATES (A.U.)
----------------------------
  NO LB      ZA    FRAG     MASS         X           Y           Z
   0 O     8.0000    0    15.999    9.753033   16.167323    4.676394
   1 O     8.0000    0    15.999   11.420532   18.122130    9.721004
   2 N     7.0000    0    14.007    6.262403   16.581912    7.135978
   3 H     1.0000    0     1.008    5.524830   16.105894    8.826981
   4 N     7.0000    0    14.007   12.207848   14.006586    9.046068
   5 C     6.0000    0    12.011    8.552481   15.675853    6.597737
   6 C     6.0000    0    12.011    9.488455   13.720175    8.530464
   7 H     1.0000    0     1.008    8.471799   14.051516   10.300175
   8 C     6.0000    0    12.011    8.750411   11.147302    7.555543
   9 C     6.0000    0    12.011    9.845262   10.101134    5.405187
  10 H     1.0000    0     1.008   11.325236   11.105176    4.413835
  11 C     6.0000    0    12.011    9.057076    7.764380    4.523298
  12 H     1.0000    0     1.008    9.938359    6.963142    2.855682
  13 C     6.0000    0    12.011    7.147762    6.456482    5.761578
  14 H     1.0000    0     1.008    6.534424    4.628939    5.066913
  15 C     6.0000    0    12.011    6.029804    7.502251    7.889350
  16 H     1.0000    0     1.008    4.537077    6.497598    8.869681
  17 C     6.0000    0    12.011    6.834408    9.832402    8.782387
  18 H     1.0000    0     1.008    5.973419   10.637639   10.459978
  19 C     6.0000    0    12.011    4.813214   18.411222    5.633395
  20 C     6.0000    0    12.011    2.344725   18.822288    7.048238
  21 H     1.0000    0     1.008    1.278649   17.059170    7.206085
  22 H     1.0000    0     1.008    1.178668   20.194333    6.043267
  23 H     1.0000    0     1.008    2.697008   19.547879    8.951070
  24 C     6.0000    0    12.011    4.257870   17.346769    3.015572
  25 H     1.0000    0     1.008    3.058907   18.665583    1.973543
  26 H     1.0000    0     1.008    3.259570   15.544933    3.163787
  27 H     1.0000    0     1.008    5.985664   17.050899    1.933349
  28 C     6.0000    0    12.011    6.255562   20.900766    5.456151
  29 H     1.0000    0     1.008    6.627077   21.657518    7.341554
  30 H     1.0000    0     1.008    5.134556   22.284682    4.411528
  31 H     1.0000    0     1.008    8.055719   20.658868    4.482198
  32 C     6.0000    0    12.011   13.652515   11.778397    9.596651
  33 C     6.0000    0    12.011   15.814370   11.007502    8.279899
  34 C     6.0000    0    12.011   17.003013    8.825202    9.213651
  35 H     1.0000    0     1.008   18.713678    8.181180    8.296308
  36 C     6.0000    0    12.011   16.107697    7.438276   11.231134
  37 H     1.0000    0     1.008   17.116848    5.762684   11.841632
  38 C     6.0000    0    12.011   13.916586    8.201154   12.454735
  39 H     1.0000    0     1.008   13.164960    7.148127   14.042476
  40 C     6.0000    0    12.011   12.732769   10.367525   11.633035
  41 H     1.0000    0     1.008   11.059666   11.045447   12.600305
  42 C     6.0000    0    12.011   17.096059   12.206323    5.964900
  43 C     6.0000    0    12.011   17.296204   10.186731    3.890332
  44 H     1.0000    0     1.008   18.393234    8.544642    4.480578
  45 H     1.0000    0     1.008   18.224557   10.997548    2.232059
  46 H     1.0000    0     1.008   15.422121    9.531913    3.317596
  47 C     6.0000    0    12.011   15.775575   14.467596    4.766084
  48 H     1.0000    0     1.008   13.852148   14.049299    4.175418
  49 H     1.0000    0     1.008   16.847133   15.002952    3.081728
  50 H     1.0000    0     1.008   15.729177   16.115454    5.994587
  51 C     6.0000    0    12.011   19.761125   13.052580    6.724360
  52 H     1.0000    0     1.008   19.685358   14.494878    8.200193
  53 H     1.0000    0     1.008   20.724018   13.863594    5.085119
  54 H     1.0000    0     1.008   20.908633   11.485058    7.419220
  55 C     6.0000    0    12.011   12.900352   16.333470    9.872113
  56 C     6.0000    0    12.011   15.474397   16.792985   10.934194
  57 C     6.0000    0    12.011   16.533618   15.365673   12.872807
  58 H     1.0000    0     1.008   15.535953   13.755152   13.639926
  59 C     6.0000    0    12.011   18.869237   16.027535   13.862725
  60 H     1.0000    0     1.008   19.669426   14.915994   15.386377
  61 C     6.0000    0    12.011   20.176067   18.090586   12.909857
  62 H     1.0000    0     1.008   22.013304   18.583977   13.671256
  63 C     6.0000    0    12.011   19.116001   19.532519   10.989982
  64 H     1.0000    0     1.008   20.119767   21.155274   10.244111
  65 C     6.0000    0    12.011   16.763785   18.905861   10.031398
  66 H     1.0000    0     1.008   15.915052   20.042917    8.553811

--------------------------------
INTERNAL COORDINATES (ANGSTROEM)
--------------------------------
 O      0   0   0     0.000000000000     0.00000000     0.00000000
 O      1   0   0     2.995812112162     0.00000000     0.00000000
 N      1   2   0     2.270283657665    72.26755659     0.00000000
 H      3   1   2     1.008231512230   143.09687603   307.35391392
 N      2   1   3     2.245926060832    65.04579069   103.89025224
 C      1   2   3     1.226781714492    59.15159408   331.67423934
 C      5   2   1     1.472499568503    87.01844953   304.31702809
 H      7   5   2     1.094163206933   107.78417301   292.69072739
 C      7   5   2     1.507445381434   114.17821727   172.61281444
 C      9   7   5     1.391765449034   122.08851359   303.97852942
 H     10   9   7     1.082061266111   120.15693878     2.32588980
 C     10   9   7     1.385937867051   120.32664390   182.07333369
 H     12  10   9     1.084436790841   119.56639319   180.56970987
 C     12  10   9     1.388968127145   120.30759385     0.69680949
 H     14  12  10     1.084317176504   120.14707701   179.97558526
 C     14  12  10     1.387097822879   119.63030253     0.02578273
 H     16  14  12     1.084310918773   120.22902395   179.96970859
 C     16  14  12     1.387464737526   120.01078181   359.45447974
 H     18  16  14     1.085009613909   119.92319867   180.72863948
 C      3   1   2     1.468815338773   100.26116093   119.59286943
 C     20   3   1     1.521252860560   106.02953642   178.51548303
 H     21  20   3     1.093493095677   111.01363280   298.88067533
 H     21  20   3     1.091204631813   109.92844594   179.13414065
 H     21  20   3     1.093663750785   110.91418518    59.57910575
 C     20   3   1     1.524035860977   110.43535106    59.92151726
 H     25  20   3     1.092543476030   109.55134876   175.70874792
 H     25  20   3     1.092874334491   110.51411808    56.54510030
 H     25  20   3     1.090158718467   111.64535280   295.64411855
 C     20   3   1     1.525427484187   109.95164193   296.98352020
 H     29  20   3     1.092906502538   110.50706206   301.97044438
 H     29  20   3     1.092609107490   109.77405537   182.58722361
 H     29  20   3     1.090627038767   111.39068956    62.65626157
 C      5   2   1     1.435137258735   149.68097529   156.05622010
 C     33   5   2     1.400244074310   124.99781455   267.49173715
 C     34  33   5     1.404783082806   115.48541084   177.14732739
 H     35  34  33     1.082249321644   118.40000200   181.76697457
 C     35  34  33     1.379457955900   123.76668892     2.16123012
 H     37  35  34     1.084323155461   119.76894217   179.53204694
 C     37  35  34     1.388034113199   119.55065250   359.71285055
 H     39  37  35     1.083809485615   121.24225179   179.86663308
 C     39  37  35     1.376855233299   118.35331276   358.67930743
 H     41  39  37     1.083775432898   119.87714195   182.34587993
 C     34  33   5     1.537268847478   129.55286080   357.55657301
 C     43  34  33     1.535766793372   108.23404842   235.42829782
 H     44  43  34     1.090711181977   112.73104819   300.38220718
 H     44  43  34     1.093379311092   109.36654973   180.65587909
 H     44  43  34     1.093362726066   110.86350278    61.64495218
 C     43  34  33     1.524011212194   116.96487146   355.35602385
 H     48  43  34     1.087511531734   112.88948256   302.75502126
 H     48  43  34     1.093733671910   107.75148044   183.98279733
 H     48  43  34     1.087946393489   113.01330723    66.07808852
 C     43  34  33     1.533290920206   108.50936261   117.16303236
 H     52  43  34     1.092727853917   110.95155709   297.65331809
 H     52  43  34     1.093748914140   109.58586320   178.41742028
 H     52  43  34     1.091790204137   112.20635611    58.66882352
 C      2   1   3     1.231062815319    88.84008107   125.16434161
 C     56   2   1     1.493450050702   118.64810310   139.77505976
 C     57  56   2     1.391785559545   123.80345964   128.56277912
 H     58  57  56     1.081593005584   120.50924206     3.33558696
 C     58  57  56     1.387323730592   120.00686014   184.32364971
 H     60  58  57     1.084147307192   119.45933921   179.33956031
 C     60  58  57     1.387206181186   120.36829620   359.19485896
 H     62  60  58     1.084310155667   120.09372155   180.89505735
 C     62  60  58     1.388909286789   119.79492055     1.34733791
 H     64  62  60     1.084129469081   120.23707966   179.58090536
 C     64  62  60     1.384433487753   119.97064770   359.90186144
 H     66  64  62     1.084039154985   120.25409728   179.01707888

---------------------------
INTERNAL COORDINATES (A.U.)
---------------------------
 O      0   0   0     0.000000000000     0.00000000     0.00000000
 O      1   0   0     5.661264440670     0.00000000     0.00000000
 N      1   2   0     4.290214359304    72.26755659     0.00000000
 H      3   1   2     1.905281437703   143.09687603   307.35391392
 N      2   1   3     4.244185172009    65.04579069   103.89025224
 C      1   2   3     2.318281466492    59.15159408   331.67423934
 C      5   2   1     2.782620916788    87.01844953   304.31702809
 H      7   5   2     2.067668806916   107.78417301   292.69072739
 C      7   5   2     2.848658932756   114.17821727   172.61281444
 C      9   7   5     2.630055541328   122.08851359   303.97852942
 H     10   9   7     2.044799453074   120.15693878     2.32588980
 C     10   9   7     2.619043007357   120.32664390   182.07333369
 H     12  10   9     2.049288544238   119.56639319   180.56970987
 C     12  10   9     2.624769369050   120.30759385     0.69680949
 H     14  12  10     2.049062505900   120.14707701   179.97558526
 C     14  12  10     2.621235006201   119.63030253     0.02578273
 H     16  14  12     2.049050680502   120.22902395   179.96970859
 C     16  14  12     2.621928374397   120.01078181   359.45447974
 H     18  16  14     2.050371022959   119.92319867   180.72863948
 C      3   1   2     2.775658731583   100.26116093   119.59286943
 C     20   3   1     2.874751286903   106.02953642   178.51548303
 H     21  20   3     2.066402480164   111.01363280   298.88067533
 H     21  20   3     2.062077910193   109.92844594   179.13414065
 H     21  20   3     2.066724971581   110.91418518    59.57910575
 C     20   3   1     2.880010395522   110.43535106    59.92151726
 H     25  20   3     2.064607959099   109.55134876   175.70874792
 H     25  20   3     2.065233190979   110.51411808    56.54510030
 H     25  20   3     2.060101420409   111.64535280   295.64411855
 C     20   3   1     2.882640182270   109.95164193   296.98352020
 H     29  20   3     2.065293979778   110.50706206   301.97044438
 H     29  20   3     2.064731984585   109.77405537   182.58722361
 H     29  20   3     2.060986417519   111.39068956    62.65626157
 C      5   2   1     2.712016383596   149.68097529   156.05622010
 C     33   5   2     2.646077821092   124.99781455   267.49173715
 C     34  33   5     2.654655304069   115.48541084   177.14732739
 H     35  34  33     2.045154826528   118.40000200   181.76697457
 C     35  34  33     2.606797749911   123.76668892     2.16123012
 H     37  35  34     2.049073804491   119.76894217   179.53204694
 C     37  35  34     2.623004338486   119.55065250   359.71285055
 H     39  37  35     2.048103109158   121.24225179   179.86663308
 C     39  37  35     2.601879316991   118.35331276   358.67930743
 H     41  39  37     2.048038758850   119.87714195   182.34587993
 C     34  33   5     2.905017115943   129.55286080   357.55657301
 C     43  34  33     2.902178645043   108.23404842   235.42829782
 H     44  43  34     2.061145425142   112.73104819   300.38220718
 H     44  43  34     2.066187458460   109.36654973   180.65587909
 H     44  43  34     2.066156117302   110.86350278    61.64495218
 C     43  34  33     2.879963816071   116.96487146   355.35602385
 H     48  43  34     2.055098962458   112.88948256   302.75502126
 H     48  43  34     2.066857103357   107.75148044   183.98279733
 H     48  43  34     2.055920732082   113.01330723    66.07808852
 C     43  34  33     2.897499922817   108.50936261   117.16303236
 H     52  43  34     2.064956382811   110.95155709   297.65331809
 H     52  43  34     2.066885906998   109.58586320   178.41742028
 H     52  43  34     2.063184481517   112.20635611    58.66882352
 C      2   1   3     2.326371574608    88.84008107   125.16434161
 C     56   2   1     2.822211590518   118.64810310   139.77505976
 C     57  56   2     2.630093544686   123.80345964   128.56277912
 H     58  57  56     2.043914568919   120.50924206     3.33558696
 C     58  57  56     2.621661909909   120.00686014   184.32364971
 H     60  58  57     2.048741499421   119.45933921   179.33956031
 C     60  58  57     2.621439773725   120.36829620   359.19485896
 H     62  60  58     2.049049238440   120.09372155   180.89505735
 C     62  60  58     2.624658176891   119.79492055     1.34733791
 H     64  62  60     2.048707790276   120.23707966   179.58090536
 C     64  62  60     2.616200142482   119.97064770   359.90186144
 H     66  64  62     2.048537121369   120.25409728   179.01707888

---------------------
BASIS SET INFORMATION
---------------------
There are 4 groups of distinct atoms

 Group   1 Type O   : 15s8p3d2f1g contracted to 7s4p3d2f1g pattern {8211111/5111/111/11/1}
 Group   2 Type N   : 15s8p3d2f1g contracted to 7s4p3d2f1g pattern {8211111/5111/111/11/1}
 Group   3 Type H   : 7s3p2d1f contracted to 4s3p2d1f pattern {4111/111/11/1}
 Group   4 Type C   : 15s8p3d2f1g contracted to 7s4p3d2f1g pattern {8211111/5111/111/11/1}

Atom   0O    basis set group =>   1
Atom   1O    basis set group =>   1
Atom   2N    basis set group =>   2
Atom   3H    basis set group =>   3
Atom   4N    basis set group =>   2
Atom   5C    basis set group =>   4
Atom   6C    basis set group =>   4
Atom   7H    basis set group =>   3
Atom   8C    basis set group =>   4
Atom   9C    basis set group =>   4
Atom  10H    basis set group =>   3
Atom  11C    basis set group =>   4
Atom  12H    basis set group =>   3
Atom  13C    basis set group =>   4
Atom  14H    basis set group =>   3
Atom  15C    basis set group =>   4
Atom  16H    basis set group =>   3
Atom  17C    basis set group =>   4
Atom  18H    basis set group =>   3
Atom  19C    basis set group =>   4
Atom  20C    basis set group =>   4
Atom  21H    basis set group =>   3
Atom  22H    basis set group =>   3
Atom  23H    basis set group =>   3
Atom  24C    basis set group =>   4
Atom  25H    basis set group =>   3
Atom  26H    basis set group =>   3
Atom  27H    basis set group =>   3
Atom  28C    basis set group =>   4
Atom  29H    basis set group =>   3
Atom  30H    basis set group =>   3
Atom  31H    basis set group =>   3
Atom  32C    basis set group =>   4
Atom  33C    basis set group =>   4
Atom  34C    basis set group =>   4
Atom  35H    basis set group =>   3
Atom  36C    basis set group =>   4
Atom  37H    basis set group =>   3
Atom  38C    basis set group =>   4
Atom  39H    basis set group =>   3
Atom  40C    basis set group =>   4
Atom  41H    basis set group =>   3
Atom  42C    basis set group =>   4
Atom  43C    basis set group =>   4
Atom  44H    basis set group =>   3
Atom  45H    basis set group =>   3
Atom  46H    basis set group =>   3
Atom  47C    basis set group =>   4
Atom  48H    basis set group =>   3
Atom  49H    basis set group =>   3
Atom  50H    basis set group =>   3
Atom  51C    basis set group =>   4
Atom  52H    basis set group =>   3
Atom  53H    basis set group =>   3
Atom  54H    basis set group =>   3
Atom  55C    basis set group =>   4
Atom  56C    basis set group =>   4
Atom  57C    basis set group =>   4
Atom  58H    basis set group =>   3
Atom  59C    basis set group =>   4
Atom  60H    basis set group =>   3
Atom  61C    basis set group =>   4
Atom  62H    basis set group =>   3
Atom  63C    basis set group =>   4
Atom  64H    basis set group =>   3
Atom  65C    basis set group =>   4
Atom  66H    basis set group =>   3
---------------------------------
AUXILIARY/J BASIS SET INFORMATION
---------------------------------
There are 4 groups of distinct atoms

 Group   1 Type O   : 12s5p4d2f1g contracted to 6s4p3d1f1g pattern {711111/2111/211/2/1}
 Group   2 Type N   : 12s5p4d2f1g contracted to 6s4p3d1f1g pattern {711111/2111/211/2/1}
 Group   3 Type H   : 5s2p1d contracted to 3s1p1d pattern {311/2/1}
 Group   4 Type C   : 12s5p4d2f1g contracted to 6s4p3d1f1g pattern {711111/2111/211/2/1}

Atom   0O    basis set group =>   1
Atom   1O    basis set group =>   1
Atom   2N    basis set group =>   2
Atom   3H    basis set group =>   3
Atom   4N    basis set group =>   2
Atom   5C    basis set group =>   4
Atom   6C    basis set group =>   4
Atom   7H    basis set group =>   3
Atom   8C    basis set group =>   4
Atom   9C    basis set group =>   4
Atom  10H    basis set group =>   3
Atom  11C    basis set group =>   4
Atom  12H    basis set group =>   3
Atom  13C    basis set group =>   4
Atom  14H    basis set group =>   3
Atom  15C    basis set group =>   4
Atom  16H    basis set group =>   3
Atom  17C    basis set group =>   4
Atom  18H    basis set group =>   3
Atom  19C    basis set group =>   4
Atom  20C    basis set group =>   4
Atom  21H    basis set group =>   3
Atom  22H    basis set group =>   3
Atom  23H    basis set group =>   3
Atom  24C    basis set group =>   4
Atom  25H    basis set group =>   3
Atom  26H    basis set group =>   3
Atom  27H    basis set group =>   3
Atom  28C    basis set group =>   4
Atom  29H    basis set group =>   3
Atom  30H    basis set group =>   3
Atom  31H    basis set group =>   3
Atom  32C    basis set group =>   4
Atom  33C    basis set group =>   4
Atom  34C    basis set group =>   4
Atom  35H    basis set group =>   3
Atom  36C    basis set group =>   4
Atom  37H    basis set group =>   3
Atom  38C    basis set group =>   4
Atom  39H    basis set group =>   3
Atom  40C    basis set group =>   4
Atom  41H    basis set group =>   3
Atom  42C    basis set group =>   4
Atom  43C    basis set group =>   4
Atom  44H    basis set group =>   3
Atom  45H    basis set group =>   3
Atom  46H    basis set group =>   3
Atom  47C    basis set group =>   4
Atom  48H    basis set group =>   3
Atom  49H    basis set group =>   3
Atom  50H    basis set group =>   3
Atom  51C    basis set group =>   4
Atom  52H    basis set group =>   3
Atom  53H    basis set group =>   3
Atom  54H    basis set group =>   3
Atom  55C    basis set group =>   4
Atom  56C    basis set group =>   4
Atom  57C    basis set group =>   4
Atom  58H    basis set group =>   3
Atom  59C    basis set group =>   4
Atom  60H    basis set group =>   3
Atom  61C    basis set group =>   4
Atom  62H    basis set group =>   3
Atom  63C    basis set group =>   4
Atom  64H    basis set group =>   3
Atom  65C    basis set group =>   4
Atom  66H    basis set group =>   3


           ************************************************************
           *        Program running with 20 parallel MPI-processes    *
           *              working on a common directory               *
           ************************************************************
------------------------------------------------------------------------------
                           ORCA GTO INTEGRAL CALCULATION
                           -- RI-GTO INTEGRALS CHOSEN --
------------------------------------------------------------------------------
------------------------------------------------------------------------------
                   ___                                                        
                  /   \      - P O W E R E D   B Y -                         
                 /     \                                                     
                 |  |  |   _    _      __       _____    __    __             
                 |  |  |  | |  | |    /  \     |  _  \  |  |  /  |          
                  \  \/   | |  | |   /    \    | | | |  |  | /  /          
                 / \  \   | |__| |  /  /\  \   | |_| |  |  |/  /          
                |  |  |   |  __  | /  /__\  \  |    /   |      \           
                |  |  |   | |  | | |   __   |  |    \   |  |\   \          
                \     /   | |  | | |  |  |  |  | |\  \  |  | \   \       
                 \___/    |_|  |_| |__|  |__|  |_| \__\ |__|  \__/        
                                                                              
                      - O R C A' S   B I G   F R I E N D -                    
                                      &                                       
                       - I N T E G R A L  F E E D E R -                       
                                                                              
 v1 FN, 2020, v2 2021                                                         
------------------------------------------------------------------------------


Reading SHARK input file Prod_RR3Aa.SHARKINP.tmp ... ok
----------------------
SHARK INTEGRAL PACKAGE
----------------------

Number of atoms                             ...     67
Number of basis functions                   ...   2901
Number of shells                            ...    901
Maximum angular momentum                    ...      4
Integral batch strategy                     ... SHARK/LIBINT Hybrid
RI-J (if used) integral strategy            ... SPLIT-RIJ (Revised 2003 algorithm where possible)
Printlevel                                  ...      1
Contraction scheme used                     ... SEGMENTED contraction
Coulomb Range Separation                    ... NOT USED
Exchange Range Separation                   ... Long Range
   Mu parameter                             ...  0.300000
   Scaling (regular/separated)              ...  0.150000  0.850000
Finite Nucleus Model                        ... NOT USED
Auxiliary Coulomb fitting basis             ... AVAILABLE
   # of basis functions in Aux-J            ...   1991
   # of shells in Aux-J                     ...    665
   Maximum angular momentum in Aux-J        ...      4
Auxiliary J/K fitting basis                 ... NOT available
Auxiliary Correlation fitting basis         ... NOT available
Auxiliary 'external' fitting basis          ... NOT available
Integral threshold                          ...     1.000000e-10
Primitive cut-off                           ...     1.000000e-11
Primitive pair pre-selection threshold      ...     1.000000e-11

Calculating pre-screening integrals         ... done (  0.6 sec) Dimension = 901
Organizing shell pair data                  ... done (  3.2 sec)
Shell pair information
Total number of shell pairs                 ...    406351
Shell pairs after pre-screening             ...    214060
Total number of primitive shell pairs       ...    980791
Primitive shell pairs kept                  ...    350736
          la=0 lb=0:  35373 shell pairs
          la=1 lb=0:  50173 shell pairs
          la=1 lb=1:  17601 shell pairs
          la=2 lb=0:  29944 shell pairs
          la=2 lb=1:  21890 shell pairs
          la=2 lb=2:   6456 shell pairs
          la=3 lb=0:  16836 shell pairs
          la=3 lb=1:  12553 shell pairs
          la=3 lb=2:   7114 shell pairs
          la=3 lb=3:   2030 shell pairs
          la=4 lb=0:   5785 shell pairs
          la=4 lb=1:   4272 shell pairs
          la=4 lb=2:   2430 shell pairs
          la=4 lb=3:   1354 shell pairs
          la=4 lb=4:    249 shell pairs

Calculating one electron integrals          ... done (  0.9 sec)
Calculating RI/J V-Matrix + Cholesky decomp.... done (  1.0 sec)
Calculating Nuclear repulsion               ... done (  0.0 sec) ENN=   3614.956899532770 Eh

SHARK setup successfully completed in  10.2 seconds

Maximum memory used throughout the entire GTOINT-calculation: 367.1 MB
[1720882457.674086] [node092:894387:0]          mpool.c:43   UCX  WARN  object 0xbda9c40 was not returned to mpool ucp_requests
[1720882457.674104] [node092:894387:0]          mpool.c:43   UCX  WARN  object 0xbda9e00 was not returned to mpool ucp_requests
[1720882457.674108] [node092:894387:0]          mpool.c:43   UCX  WARN  object 0xbda9fc0 was not returned to mpool ucp_requests
[1720882457.674111] [node092:894387:0]          mpool.c:43   UCX  WARN  object 0xbdaa180 was not returned to mpool ucp_requests
[1720882457.674113] [node092:894387:0]          mpool.c:43   UCX  WARN  object 0xbdaa340 was not returned to mpool ucp_requests
[1720882457.674117] [node092:894387:0]          mpool.c:43   UCX  WARN  object 0xbdaa500 was not returned to mpool ucp_requests
[1720882457.674120] [node092:894387:0]          mpool.c:43   UCX  WARN  object 0xbdaa6c0 was not returned to mpool ucp_requests
[1720882457.674123] [node092:894387:0]          mpool.c:43   UCX  WARN  object 0xbdaa880 was not returned to mpool ucp_requests
[1720882457.674126] [node092:894387:0]          mpool.c:43   UCX  WARN  object 0xbdaaa40 was not returned to mpool ucp_requests
[1720882457.674129] [node092:894387:0]          mpool.c:43   UCX  WARN  object 0xbdaac00 was not returned to mpool ucp_requests
[1720882457.674132] [node092:894387:0]          mpool.c:43   UCX  WARN  object 0xbdaadc0 was not returned to mpool ucp_requests
[1720882457.674137] [node092:894387:0]          mpool.c:43   UCX  WARN  object 0xbdaaf80 was not returned to mpool ucp_requests
[1720882457.674140] [node092:894387:0]          mpool.c:43   UCX  WARN  object 0xbdab140 was not returned to mpool ucp_requests
[1720882457.680077] [node092:894383:0]          mpool.c:43   UCX  WARN  object 0xb251e00 was not returned to mpool ucp_requests
[1720882457.680094] [node092:894383:0]          mpool.c:43   UCX  WARN  object 0xb251fc0 was not returned to mpool ucp_requests
[1720882457.680099] [node092:894383:0]          mpool.c:43   UCX  WARN  object 0xb252180 was not returned to mpool ucp_requests
[1720882457.680102] [node092:894383:0]          mpool.c:43   UCX  WARN  object 0xb252340 was not returned to mpool ucp_requests
[1720882457.680105] [node092:894383:0]          mpool.c:43   UCX  WARN  object 0xb252500 was not returned to mpool ucp_requests
[1720882457.680109] [node092:894383:0]          mpool.c:43   UCX  WARN  object 0xb2526c0 was not returned to mpool ucp_requests
[1720882457.680112] [node092:894383:0]          mpool.c:43   UCX  WARN  object 0xb252880 was not returned to mpool ucp_requests
[1720882457.680115] [node092:894383:0]          mpool.c:43   UCX  WARN  object 0xb252a40 was not returned to mpool ucp_requests
[1720882457.680118] [node092:894383:0]          mpool.c:43   UCX  WARN  object 0xb252c00 was not returned to mpool ucp_requests
[1720882457.680121] [node092:894383:0]          mpool.c:43   UCX  WARN  object 0xb252dc0 was not returned to mpool ucp_requests
[1720882457.680125] [node092:894383:0]          mpool.c:43   UCX  WARN  object 0xb252f80 was not returned to mpool ucp_requests
[1720882457.689690] [node092:894384:0]          mpool.c:43   UCX  WARN  object 0xae99b00 was not returned to mpool ucp_requests
[1720882457.689709] [node092:894384:0]          mpool.c:43   UCX  WARN  object 0xae99cc0 was not returned to mpool ucp_requests
[1720882457.689715] [node092:894384:0]          mpool.c:43   UCX  WARN  object 0xae99e80 was not returned to mpool ucp_requests
[1720882457.689720] [node092:894384:0]          mpool.c:43   UCX  WARN  object 0xae9a040 was not returned to mpool ucp_requests
[1720882457.689723] [node092:894384:0]          mpool.c:43   UCX  WARN  object 0xae9a200 was not returned to mpool ucp_requests
[1720882457.689727] [node092:894384:0]          mpool.c:43   UCX  WARN  object 0xae9a3c0 was not returned to mpool ucp_requests
[1720882457.689729] [node092:894384:0]          mpool.c:43   UCX  WARN  object 0xae9a580 was not returned to mpool ucp_requests
[1720882457.689733] [node092:894384:0]          mpool.c:43   UCX  WARN  object 0xae9a740 was not returned to mpool ucp_requests
[1720882457.689736] [node092:894384:0]          mpool.c:43   UCX  WARN  object 0xae9a900 was not returned to mpool ucp_requests
[1720882457.689740] [node092:894384:0]          mpool.c:43   UCX  WARN  object 0xae9aac0 was not returned to mpool ucp_requests
[1720882457.689742] [node092:894384:0]          mpool.c:43   UCX  WARN  object 0xae9ac80 was not returned to mpool ucp_requests
[1720882457.689747] [node092:894384:0]          mpool.c:43   UCX  WARN  object 0xae9ae40 was not returned to mpool ucp_requests
[1720882457.689749] [node092:894384:0]          mpool.c:43   UCX  WARN  object 0xae9b000 was not returned to mpool ucp_requests
[1720882457.691658] [node092:894386:0]          mpool.c:43   UCX  WARN  object 0xb073a40 was not returned to mpool ucp_requests
[1720882457.691676] [node092:894386:0]          mpool.c:43   UCX  WARN  object 0xb073c00 was not returned to mpool ucp_requests
[1720882457.691682] [node092:894386:0]          mpool.c:43   UCX  WARN  object 0xb073dc0 was not returned to mpool ucp_requests
[1720882457.691685] [node092:894386:0]          mpool.c:43   UCX  WARN  object 0xb073f80 was not returned to mpool ucp_requests
[1720882457.691689] [node092:894386:0]          mpool.c:43   UCX  WARN  object 0xb074140 was not returned to mpool ucp_requests
[1720882457.691693] [node092:894386:0]          mpool.c:43   UCX  WARN  object 0xb074300 was not returned to mpool ucp_requests
[1720882457.691696] [node092:894386:0]          mpool.c:43   UCX  WARN  object 0xb0744c0 was not returned to mpool ucp_requests
[1720882457.691699] [node092:894386:0]          mpool.c:43   UCX  WARN  object 0xb074680 was not returned to mpool ucp_requests
[1720882457.691703] [node092:894386:0]          mpool.c:43   UCX  WARN  object 0xb074840 was not returned to mpool ucp_requests
[1720882457.691705] [node092:894386:0]          mpool.c:43   UCX  WARN  object 0xb074a00 was not returned to mpool ucp_requests
[1720882457.691709] [node092:894386:0]          mpool.c:43   UCX  WARN  object 0xb074bc0 was not returned to mpool ucp_requests
[1720882457.691712] [node092:894386:0]          mpool.c:43   UCX  WARN  object 0xb074d80 was not returned to mpool ucp_requests
[1720882457.691715] [node092:894386:0]          mpool.c:43   UCX  WARN  object 0xb074f40 was not returned to mpool ucp_requests
[1720882457.709841] [node092:894391:0]          mpool.c:43   UCX  WARN  object 0xb722900 was not returned to mpool ucp_requests
[1720882457.709853] [node092:894391:0]          mpool.c:43   UCX  WARN  object 0xb722ac0 was not returned to mpool ucp_requests
[1720882457.709857] [node092:894391:0]          mpool.c:43   UCX  WARN  object 0xb722c80 was not returned to mpool ucp_requests
[1720882457.709861] [node092:894391:0]          mpool.c:43   UCX  WARN  object 0xb722e40 was not returned to mpool ucp_requests
[1720882457.709864] [node092:894391:0]          mpool.c:43   UCX  WARN  object 0xb723000 was not returned to mpool ucp_requests
[1720882457.709868] [node092:894391:0]          mpool.c:43   UCX  WARN  object 0xb7231c0 was not returned to mpool ucp_requests
[1720882457.709871] [node092:894391:0]          mpool.c:43   UCX  WARN  object 0xb723380 was not returned to mpool ucp_requests
[1720882457.709876] [node092:894391:0]          mpool.c:43   UCX  WARN  object 0xb723540 was not returned to mpool ucp_requests
[1720882457.709880] [node092:894391:0]          mpool.c:43   UCX  WARN  object 0xb723700 was not returned to mpool ucp_requests
[1720882457.709884] [node092:894391:0]          mpool.c:43   UCX  WARN  object 0xb7238c0 was not returned to mpool ucp_requests
[1720882457.709887] [node092:894391:0]          mpool.c:43   UCX  WARN  object 0xb723a80 was not returned to mpool ucp_requests
[1720882457.709890] [node092:894391:0]          mpool.c:43   UCX  WARN  object 0xb723c40 was not returned to mpool ucp_requests
[1720882457.709893] [node092:894391:0]          mpool.c:43   UCX  WARN  object 0xb723e00 was not returned to mpool ucp_requests
[1720882457.709896] [node092:894391:0]          mpool.c:43   UCX  WARN  object 0xb723fc0 was not returned to mpool ucp_requests
[1720882457.710052] [node092:894397:0]          mpool.c:43   UCX  WARN  object 0xc11ee80 was not returned to mpool ucp_requests
[1720882457.710075] [node092:894397:0]          mpool.c:43   UCX  WARN  object 0xc11f040 was not returned to mpool ucp_requests
[1720882457.710080] [node092:894397:0]          mpool.c:43   UCX  WARN  object 0xc11f200 was not returned to mpool ucp_requests
[1720882457.710084] [node092:894397:0]          mpool.c:43   UCX  WARN  object 0xc11f3c0 was not returned to mpool ucp_requests
[1720882457.710088] [node092:894397:0]          mpool.c:43   UCX  WARN  object 0xc11f580 was not returned to mpool ucp_requests
[1720882457.710092] [node092:894397:0]          mpool.c:43   UCX  WARN  object 0xc11f740 was not returned to mpool ucp_requests
[1720882457.710094] [node092:894397:0]          mpool.c:43   UCX  WARN  object 0xc11f900 was not returned to mpool ucp_requests
[1720882457.710098] [node092:894397:0]          mpool.c:43   UCX  WARN  object 0xc11fac0 was not returned to mpool ucp_requests
[1720882457.710101] [node092:894397:0]          mpool.c:43   UCX  WARN  object 0xc11fc80 was not returned to mpool ucp_requests
[1720882457.710106] [node092:894397:0]          mpool.c:43   UCX  WARN  object 0xc11fe40 was not returned to mpool ucp_requests
[1720882457.710109] [node092:894397:0]          mpool.c:43   UCX  WARN  object 0xc120000 was not returned to mpool ucp_requests
[1720882457.710113] [node092:894397:0]          mpool.c:43   UCX  WARN  object 0xc1201c0 was not returned to mpool ucp_requests
[1720882457.710163] [node092:894392:0]          mpool.c:43   UCX  WARN  object 0xc240e00 was not returned to mpool ucp_requests
[1720882457.710177] [node092:894392:0]          mpool.c:43   UCX  WARN  object 0xc240fc0 was not returned to mpool ucp_requests
[1720882457.710181] [node092:894392:0]          mpool.c:43   UCX  WARN  object 0xc241180 was not returned to mpool ucp_requests
[1720882457.710184] [node092:894392:0]          mpool.c:43   UCX  WARN  object 0xc241340 was not returned to mpool ucp_requests
[1720882457.710186] [node092:894392:0]          mpool.c:43   UCX  WARN  object 0xc241500 was not returned to mpool ucp_requests
[1720882457.710189] [node092:894392:0]          mpool.c:43   UCX  WARN  object 0xc2416c0 was not returned to mpool ucp_requests
[1720882457.710192] [node092:894392:0]          mpool.c:43   UCX  WARN  object 0xc241880 was not returned to mpool ucp_requests
[1720882457.710194] [node092:894392:0]          mpool.c:43   UCX  WARN  object 0xc241a40 was not returned to mpool ucp_requests
[1720882457.710197] [node092:894392:0]          mpool.c:43   UCX  WARN  object 0xc241c00 was not returned to mpool ucp_requests
[1720882457.710199] [node092:894392:0]          mpool.c:43   UCX  WARN  object 0xc241dc0 was not returned to mpool ucp_requests
[1720882457.710202] [node092:894392:0]          mpool.c:43   UCX  WARN  object 0xc241f80 was not returned to mpool ucp_requests
[1720882457.710205] [node092:894392:0]          mpool.c:43   UCX  WARN  object 0xc242140 was not returned to mpool ucp_requests
[1720882457.712881] [node092:894385:0]          mpool.c:43   UCX  WARN  object 0xb702c40 was not returned to mpool ucp_requests
[1720882457.712893] [node092:894385:0]          mpool.c:43   UCX  WARN  object 0xb702e00 was not returned to mpool ucp_requests
[1720882457.712897] [node092:894385:0]          mpool.c:43   UCX  WARN  object 0xb702fc0 was not returned to mpool ucp_requests
[1720882457.712901] [node092:894385:0]          mpool.c:43   UCX  WARN  object 0xb703180 was not returned to mpool ucp_requests
[1720882457.712904] [node092:894385:0]          mpool.c:43   UCX  WARN  object 0xb703340 was not returned to mpool ucp_requests
[1720882457.712907] [node092:894385:0]          mpool.c:43   UCX  WARN  object 0xb703500 was not returned to mpool ucp_requests
[1720882457.712910] [node092:894385:0]          mpool.c:43   UCX  WARN  object 0xb7036c0 was not returned to mpool ucp_requests
[1720882457.712914] [node092:894385:0]          mpool.c:43   UCX  WARN  object 0xb703880 was not returned to mpool ucp_requests
[1720882457.712904] [node092:894399:0]          mpool.c:43   UCX  WARN  object 0xade0e40 was not returned to mpool ucp_requests
[1720882457.712917] [node092:894399:0]          mpool.c:43   UCX  WARN  object 0xade1000 was not returned to mpool ucp_requests
[1720882457.712920] [node092:894399:0]          mpool.c:43   UCX  WARN  object 0xade11c0 was not returned to mpool ucp_requests
[1720882457.712923] [node092:894399:0]          mpool.c:43   UCX  WARN  object 0xade1380 was not returned to mpool ucp_requests
[1720882457.712925] [node092:894399:0]          mpool.c:43   UCX  WARN  object 0xade1540 was not returned to mpool ucp_requests
[1720882457.712928] [node092:894399:0]          mpool.c:43   UCX  WARN  object 0xade1700 was not returned to mpool ucp_requests
[1720882457.712930] [node092:894399:0]          mpool.c:43   UCX  WARN  object 0xade18c0 was not returned to mpool ucp_requests
[1720882457.712932] [node092:894399:0]          mpool.c:43   UCX  WARN  object 0xade1a80 was not returned to mpool ucp_requests
[1720882457.712934] [node092:894399:0]          mpool.c:43   UCX  WARN  object 0xade1c40 was not returned to mpool ucp_requests
[1720882457.712937] [node092:894399:0]          mpool.c:43   UCX  WARN  object 0xade1e00 was not returned to mpool ucp_requests
[1720882457.712939] [node092:894399:0]          mpool.c:43   UCX  WARN  object 0xade1fc0 was not returned to mpool ucp_requests
[1720882457.712941] [node092:894399:0]          mpool.c:43   UCX  WARN  object 0xade2180 was not returned to mpool ucp_requests
[1720882457.712916] [node092:894385:0]          mpool.c:43   UCX  WARN  object 0xb703a40 was not returned to mpool ucp_requests
[1720882457.712920] [node092:894385:0]          mpool.c:43   UCX  WARN  object 0xb703c00 was not returned to mpool ucp_requests
[1720882457.712924] [node092:894385:0]          mpool.c:43   UCX  WARN  object 0xb703dc0 was not returned to mpool ucp_requests
[1720882457.712927] [node092:894385:0]          mpool.c:43   UCX  WARN  object 0xb703f80 was not returned to mpool ucp_requests
[1720882457.712930] [node092:894385:0]          mpool.c:43   UCX  WARN  object 0xb704140 was not returned to mpool ucp_requests
[1720882457.713093] [node092:894388:0]          mpool.c:43   UCX  WARN  object 0xc221f00 was not returned to mpool ucp_requests
[1720882457.713105] [node092:894388:0]          mpool.c:43   UCX  WARN  object 0xc2220c0 was not returned to mpool ucp_requests
[1720882457.713108] [node092:894388:0]          mpool.c:43   UCX  WARN  object 0xc222280 was not returned to mpool ucp_requests
[1720882457.713110] [node092:894388:0]          mpool.c:43   UCX  WARN  object 0xc222440 was not returned to mpool ucp_requests
[1720882457.713113] [node092:894388:0]          mpool.c:43   UCX  WARN  object 0xc222600 was not returned to mpool ucp_requests
[1720882457.713048] [node092:894393:0]          mpool.c:43   UCX  WARN  object 0xb79db40 was not returned to mpool ucp_requests
[1720882457.713060] [node092:894393:0]          mpool.c:43   UCX  WARN  object 0xb79dd00 was not returned to mpool ucp_requests
[1720882457.713076] [node092:894393:0]          mpool.c:43   UCX  WARN  object 0xb79dec0 was not returned to mpool ucp_requests
[1720882457.713080] [node092:894393:0]          mpool.c:43   UCX  WARN  object 0xb79e080 was not returned to mpool ucp_requests
[1720882457.713083] [node092:894393:0]          mpool.c:43   UCX  WARN  object 0xb79e240 was not returned to mpool ucp_requests
[1720882457.713086] [node092:894393:0]          mpool.c:43   UCX  WARN  object 0xb79e400 was not returned to mpool ucp_requests
[1720882457.713089] [node092:894393:0]          mpool.c:43   UCX  WARN  object 0xb79e5c0 was not returned to mpool ucp_requests
[1720882457.713093] [node092:894393:0]          mpool.c:43   UCX  WARN  object 0xb79e780 was not returned to mpool ucp_requests
[1720882457.713096] [node092:894393:0]          mpool.c:43   UCX  WARN  object 0xb79e940 was not returned to mpool ucp_requests
[1720882457.713101] [node092:894393:0]          mpool.c:43   UCX  WARN  object 0xb79eb00 was not returned to mpool ucp_requests
[1720882457.713105] [node092:894393:0]          mpool.c:43   UCX  WARN  object 0xb79ecc0 was not returned to mpool ucp_requests
[1720882457.713108] [node092:894393:0]          mpool.c:43   UCX  WARN  object 0xb79ee80 was not returned to mpool ucp_requests
[1720882457.713063] [node092:894398:0]          mpool.c:43   UCX  WARN  object 0xb61fe40 was not returned to mpool ucp_requests
[1720882457.713083] [node092:894398:0]          mpool.c:43   UCX  WARN  object 0xb620000 was not returned to mpool ucp_requests
[1720882457.713086] [node092:894398:0]          mpool.c:43   UCX  WARN  object 0xb6201c0 was not returned to mpool ucp_requests
[1720882457.713088] [node092:894398:0]          mpool.c:43   UCX  WARN  object 0xb620380 was not returned to mpool ucp_requests
[1720882457.713090] [node092:894398:0]          mpool.c:43   UCX  WARN  object 0xb620540 was not returned to mpool ucp_requests
[1720882457.713093] [node092:894398:0]          mpool.c:43   UCX  WARN  object 0xb620700 was not returned to mpool ucp_requests
[1720882457.713095] [node092:894398:0]          mpool.c:43   UCX  WARN  object 0xb6208c0 was not returned to mpool ucp_requests
[1720882457.713097] [node092:894398:0]          mpool.c:43   UCX  WARN  object 0xb620a80 was not returned to mpool ucp_requests
[1720882457.713099] [node092:894398:0]          mpool.c:43   UCX  WARN  object 0xb620c40 was not returned to mpool ucp_requests
[1720882457.713102] [node092:894398:0]          mpool.c:43   UCX  WARN  object 0xb620e00 was not returned to mpool ucp_requests
[1720882457.713104] [node092:894398:0]          mpool.c:43   UCX  WARN  object 0xb620fc0 was not returned to mpool ucp_requests
[1720882457.713107] [node092:894398:0]          mpool.c:43   UCX  WARN  object 0xb621180 was not returned to mpool ucp_requests
[1720882457.713051] [node092:894381:0]          mpool.c:43   UCX  WARN  object 0xb21de00 was not returned to mpool ucp_requests
[1720882457.713064] [node092:894381:0]          mpool.c:43   UCX  WARN  object 0xb21dfc0 was not returned to mpool ucp_requests
[1720882457.713078] [node092:894381:0]          mpool.c:43   UCX  WARN  object 0xb21e180 was not returned to mpool ucp_requests
[1720882457.713081] [node092:894381:0]          mpool.c:43   UCX  WARN  object 0xb21e340 was not returned to mpool ucp_requests
[1720882457.713083] [node092:894381:0]          mpool.c:43   UCX  WARN  object 0xb21e500 was not returned to mpool ucp_requests
[1720882457.713086] [node092:894381:0]          mpool.c:43   UCX  WARN  object 0xb21e6c0 was not returned to mpool ucp_requests
[1720882457.713089] [node092:894381:0]          mpool.c:43   UCX  WARN  object 0xb21e880 was not returned to mpool ucp_requests
[1720882457.713092] [node092:894381:0]          mpool.c:43   UCX  WARN  object 0xb21ea40 was not returned to mpool ucp_requests
[1720882457.713096] [node092:894381:0]          mpool.c:43   UCX  WARN  object 0xb21ec00 was not returned to mpool ucp_requests
[1720882457.713098] [node092:894381:0]          mpool.c:43   UCX  WARN  object 0xb21ef80 was not returned to mpool ucp_requests
[1720882457.713103] [node092:894381:0]          mpool.c:43   UCX  WARN  object 0xb21f140 was not returned to mpool ucp_requests
[1720882457.713099] [node092:894382:0]          mpool.c:43   UCX  WARN  object 0xbe95d00 was not returned to mpool ucp_requests
[1720882457.713110] [node092:894382:0]          mpool.c:43   UCX  WARN  object 0xbe95ec0 was not returned to mpool ucp_requests
[1720882457.713113] [node092:894382:0]          mpool.c:43   UCX  WARN  object 0xbe96080 was not returned to mpool ucp_requests
[1720882457.713115] [node092:894382:0]          mpool.c:43   UCX  WARN  object 0xbe96240 was not returned to mpool ucp_requests
[1720882457.713117] [node092:894382:0]          mpool.c:43   UCX  WARN  object 0xbe96400 was not returned to mpool ucp_requests
[1720882457.713120] [node092:894382:0]          mpool.c:43   UCX  WARN  object 0xbe965c0 was not returned to mpool ucp_requests
[1720882457.713122] [node092:894382:0]          mpool.c:43   UCX  WARN  object 0xbe96780 was not returned to mpool ucp_requests
[1720882457.713124] [node092:894382:0]          mpool.c:43   UCX  WARN  object 0xbe96940 was not returned to mpool ucp_requests
[1720882457.713126] [node092:894382:0]          mpool.c:43   UCX  WARN  object 0xbe96b00 was not returned to mpool ucp_requests
[1720882457.713129] [node092:894382:0]          mpool.c:43   UCX  WARN  object 0xbe96cc0 was not returned to mpool ucp_requests
[1720882457.716813] [node092:894390:0]          mpool.c:43   UCX  WARN  object 0xacfb9c0 was not returned to mpool ucp_requests
[1720882457.716825] [node092:894390:0]          mpool.c:43   UCX  WARN  object 0xacfbb80 was not returned to mpool ucp_requests
[1720882457.716830] [node092:894390:0]          mpool.c:43   UCX  WARN  object 0xacfbd40 was not returned to mpool ucp_requests
[1720882457.716833] [node092:894390:0]          mpool.c:43   UCX  WARN  object 0xacfbf00 was not returned to mpool ucp_requests
[1720882457.716835] [node092:894390:0]          mpool.c:43   UCX  WARN  object 0xacfc0c0 was not returned to mpool ucp_requests
[1720882457.716837] [node092:894390:0]          mpool.c:43   UCX  WARN  object 0xacfc280 was not returned to mpool ucp_requests
[1720882457.716840] [node092:894390:0]          mpool.c:43   UCX  WARN  object 0xacfc440 was not returned to mpool ucp_requests
[1720882457.716842] [node092:894390:0]          mpool.c:43   UCX  WARN  object 0xacfc600 was not returned to mpool ucp_requests
[1720882457.716844] [node092:894390:0]          mpool.c:43   UCX  WARN  object 0xacfc7c0 was not returned to mpool ucp_requests
[1720882457.716846] [node092:894390:0]          mpool.c:43   UCX  WARN  object 0xacfc980 was not returned to mpool ucp_requests
[1720882457.716848] [node092:894390:0]          mpool.c:43   UCX  WARN  object 0xacfcb40 was not returned to mpool ucp_requests
[1720882457.716851] [node092:894390:0]          mpool.c:43   UCX  WARN  object 0xacfcd00 was not returned to mpool ucp_requests
[1720882457.716853] [node092:894390:0]          mpool.c:43   UCX  WARN  object 0xacfcec0 was not returned to mpool ucp_requests
[1720882457.716940] [node092:894394:0]          mpool.c:43   UCX  WARN  object 0xc478d00 was not returned to mpool ucp_requests
[1720882457.716952] [node092:894394:0]          mpool.c:43   UCX  WARN  object 0xc478ec0 was not returned to mpool ucp_requests
[1720882457.716955] [node092:894394:0]          mpool.c:43   UCX  WARN  object 0xc479080 was not returned to mpool ucp_requests
[1720882457.716958] [node092:894394:0]          mpool.c:43   UCX  WARN  object 0xc479240 was not returned to mpool ucp_requests
[1720882457.716961] [node092:894394:0]          mpool.c:43   UCX  WARN  object 0xc479400 was not returned to mpool ucp_requests
[1720882457.716964] [node092:894394:0]          mpool.c:43   UCX  WARN  object 0xc4795c0 was not returned to mpool ucp_requests
[1720882457.716966] [node092:894394:0]          mpool.c:43   UCX  WARN  object 0xc479780 was not returned to mpool ucp_requests
[1720882457.716969] [node092:894394:0]          mpool.c:43   UCX  WARN  object 0xc479940 was not returned to mpool ucp_requests
[1720882457.716972] [node092:894394:0]          mpool.c:43   UCX  WARN  object 0xc479b00 was not returned to mpool ucp_requests
[1720882457.716974] [node092:894394:0]          mpool.c:43   UCX  WARN  object 0xc479cc0 was not returned to mpool ucp_requests
[1720882457.716977] [node092:894394:0]          mpool.c:43   UCX  WARN  object 0xc479e80 was not returned to mpool ucp_requests
[1720882457.716980] [node092:894394:0]          mpool.c:43   UCX  WARN  object 0xc47a040 was not returned to mpool ucp_requests
[1720882457.717239] [node092:894395:0]          mpool.c:43   UCX  WARN  object 0xb61bb40 was not returned to mpool ucp_requests
[1720882457.717251] [node092:894395:0]          mpool.c:43   UCX  WARN  object 0xb61bd00 was not returned to mpool ucp_requests
[1720882457.717255] [node092:894395:0]          mpool.c:43   UCX  WARN  object 0xb61bec0 was not returned to mpool ucp_requests
[1720882457.717259] [node092:894395:0]          mpool.c:43   UCX  WARN  object 0xb61c080 was not returned to mpool ucp_requests
[1720882457.717263] [node092:894395:0]          mpool.c:43   UCX  WARN  object 0xb61c240 was not returned to mpool ucp_requests
[1720882457.717267] [node092:894395:0]          mpool.c:43   UCX  WARN  object 0xb61c400 was not returned to mpool ucp_requests
[1720882457.717270] [node092:894395:0]          mpool.c:43   UCX  WARN  object 0xb61c5c0 was not returned to mpool ucp_requests
[1720882457.717274] [node092:894395:0]          mpool.c:43   UCX  WARN  object 0xb61c780 was not returned to mpool ucp_requests
[1720882457.717277] [node092:894395:0]          mpool.c:43   UCX  WARN  object 0xb61c940 was not returned to mpool ucp_requests
[1720882457.717281] [node092:894395:0]          mpool.c:43   UCX  WARN  object 0xb61cb00 was not returned to mpool ucp_requests
[1720882457.717284] [node092:894395:0]          mpool.c:43   UCX  WARN  object 0xb61ccc0 was not returned to mpool ucp_requests
[1720882457.717288] [node092:894395:0]          mpool.c:43   UCX  WARN  object 0xb61ce80 was not returned to mpool ucp_requests
[1720882457.718960] [node092:894389:0]          mpool.c:43   UCX  WARN  object 0xa853b80 was not returned to mpool ucp_requests
[1720882457.718971] [node092:894389:0]          mpool.c:43   UCX  WARN  object 0xa853d40 was not returned to mpool ucp_requests
[1720882457.718975] [node092:894389:0]          mpool.c:43   UCX  WARN  object 0xa853f00 was not returned to mpool ucp_requests
[1720882457.718979] [node092:894389:0]          mpool.c:43   UCX  WARN  object 0xa8540c0 was not returned to mpool ucp_requests
[1720882457.718982] [node092:894389:0]          mpool.c:43   UCX  WARN  object 0xa854280 was not returned to mpool ucp_requests
[1720882457.718985] [node092:894389:0]          mpool.c:43   UCX  WARN  object 0xa854440 was not returned to mpool ucp_requests
[1720882457.718989] [node092:894389:0]          mpool.c:43   UCX  WARN  object 0xa854600 was not returned to mpool ucp_requests
[1720882457.718992] [node092:894389:0]          mpool.c:43   UCX  WARN  object 0xa8547c0 was not returned to mpool ucp_requests
[1720882457.718996] [node092:894389:0]          mpool.c:43   UCX  WARN  object 0xa854980 was not returned to mpool ucp_requests
[1720882457.719000] [node092:894389:0]          mpool.c:43   UCX  WARN  object 0xa854b40 was not returned to mpool ucp_requests
[1720882457.719004] [node092:894389:0]          mpool.c:43   UCX  WARN  object 0xa854d00 was not returned to mpool ucp_requests
[1720882457.719007] [node092:894389:0]          mpool.c:43   UCX  WARN  object 0xa854ec0 was not returned to mpool ucp_requests
[1720882457.719010] [node092:894389:0]          mpool.c:43   UCX  WARN  object 0xa855080 was not returned to mpool ucp_requests
[1720882457.729149] [node092:894396:0]          mpool.c:43   UCX  WARN  object 0xa8d4e00 was not returned to mpool ucp_requests
[1720882457.729160] [node092:894396:0]          mpool.c:43   UCX  WARN  object 0xa8d4fc0 was not returned to mpool ucp_requests
[1720882457.729165] [node092:894396:0]          mpool.c:43   UCX  WARN  object 0xa8d5180 was not returned to mpool ucp_requests
[1720882457.729170] [node092:894396:0]          mpool.c:43   UCX  WARN  object 0xa8d5340 was not returned to mpool ucp_requests
[1720882457.729173] [node092:894396:0]          mpool.c:43   UCX  WARN  object 0xa8d5500 was not returned to mpool ucp_requests
[1720882457.729176] [node092:894396:0]          mpool.c:43   UCX  WARN  object 0xa8d56c0 was not returned to mpool ucp_requests
[1720882457.729180] [node092:894396:0]          mpool.c:43   UCX  WARN  object 0xa8d5880 was not returned to mpool ucp_requests
[1720882457.729183] [node092:894396:0]          mpool.c:43   UCX  WARN  object 0xa8d5a40 was not returned to mpool ucp_requests
[1720882457.729186] [node092:894396:0]          mpool.c:43   UCX  WARN  object 0xa8d5c00 was not returned to mpool ucp_requests
[1720882457.729189] [node092:894396:0]          mpool.c:43   UCX  WARN  object 0xa8d5dc0 was not returned to mpool ucp_requests
[1720882457.729192] [node092:894396:0]          mpool.c:43   UCX  WARN  object 0xa8d5f80 was not returned to mpool ucp_requests
[1720882457.729194] [node092:894396:0]          mpool.c:43   UCX  WARN  object 0xa8d6140 was not returned to mpool ucp_requests


           ************************************************************
           *        Program running with 20 parallel MPI-processes    *
           *              working on a common directory               *
           ************************************************************
-------------------------------------------------------------------------------
                                 ORCA SCF
-------------------------------------------------------------------------------

------------
SCF SETTINGS
------------
Hamiltonian:
 Density Functional     Method          .... DFT(GTOs)
 Exchange Functional    Exchange        .... WB97M-V
 Correlation Functional Correlation     .... WB97M-V
 Gradients option       PostSCFGGA      .... off
 Hybrid DFT is turned on
   Fraction HF Exchange ScalHFX         ....  0.150000
   Scaling of DF-GGA-X  ScalDFX         ....  0.000000
   Scaling of DF-GGA-C  ScalDFC         ....  1.000000
   Scaling of DF-LDA-C  ScalLDAC        ....  1.000000
   Perturbative correction              ....  0.000000
   Density functional embedding theory  .... OFF
 Long-range corrected/Screened/Range-Separated Hybrid DFT is turned on
   Amount of maximum screened exact exchange              ....  0.850000
   Range separation parameter mu (erf(mu*r12)/r12)        ....  0.300000
   NL short-range parameter             ....  6.000000
   NL long-range parameter              ....  0.010000
 RI-approximation to the Coulomb term is turned on
   Number of AuxJ basis functions       .... 1991
   RIJ-COSX (HFX calculated with COS-X)).... on


General Settings:
 Integral files         IntName         .... Prod_RR3Aa
 Hartree-Fock type      HFTyp           .... RHF
 Total Charge           Charge          ....    0
 Multiplicity           Mult            ....    1
 Number of Electrons    NEL             ....  238
 Basis Dimension        Dim             .... 2901
 Nuclear Repulsion      ENuc            ....   3614.9568995328 Eh

Convergence Acceleration:
 DIIS                   CNVDIIS         .... on
   Start iteration      DIISMaxIt       ....    12
   Startup error        DIISStart       ....  0.200000
   # of expansion vecs  DIISMaxEq       ....     5
   Bias factor          DIISBfac        ....   1.050
   Max. coefficient     DIISMaxC        ....  10.000
 Trust-Rad. Augm. Hess. CNVTRAH         .... auto
   Auto Start mean grad. ratio tolernc. ....  1.125000
   Auto Start start iteration           ....    20
   Auto Start num. interpolation iter.  ....    10
   Max. Number of Micro iterations      ....    16
   Max. Number of Macro iterations      .... Maxiter - #DIIS iter
   Number of Davidson start vectors     ....     2
   Converg. threshold I  (grad. norm)   ....   5.000e-05
   Converg. threshold II (energy diff.) ....   1.000e-06
   Grad. Scal. Fac. for Micro threshold ....   0.100
   Minimum threshold for Micro iter.    ....   0.010
   NR start threshold (gradient norm)   ....   0.001
   Initial trust radius                 ....   0.400
   Minimum AH scaling param. (alpha)    ....   1.000
   Maximum AH scaling param. (alpha)    .... 1000.000
   Orbital update algorithm             .... Taylor
   White noise on init. David. guess    .... on
   Maximum white noise                  ....   0.010
   Quad. conv. algorithm                .... NR
 SOSCF                  CNVSOSCF        .... on
   Start iteration      SOSCFMaxIt      ....   150
   Startup grad/error   SOSCFStart      ....  0.003300
 Level Shifting         CNVShift        .... on
   Level shift para.    LevelShift      ....    0.2500
   Turn off err/grad.   ShiftErr        ....    0.0010
 Zerner damping         CNVZerner       .... off
 Static damping         CNVDamp         .... on
   Fraction old density DampFac         ....    0.7000
   Max. Damping (<1)    DampMax         ....    0.9800
   Min. Damping (>=0)   DampMin         ....    0.0000
   Turn off err/grad.   DampErr         ....    0.1000
 Fernandez-Rico         CNVRico         .... off

SCF Procedure:
 Maximum # iterations   MaxIter         ....   125
 SCF integral mode      SCFMode         .... Direct
   Integral package                     .... SHARK and LIBINT hybrid scheme
 Reset frequency        DirectResetFreq ....    20
 Integral Threshold     Thresh          ....  1.000e-10 Eh
 Primitive CutOff       TCut            ....  1.000e-11 Eh

Convergence Tolerance:
 Convergence Check Mode ConvCheckMode   .... Total+1el-Energy
 Convergence forced     ConvForced      .... 0
 Energy Change          TolE            ....  1.000e-06 Eh
 1-El. energy change                    ....  1.000e-03 Eh
 Orbital Gradient       TolG            ....  5.000e-05
 Orbital Rotation angle TolX            ....  5.000e-05
 DIIS Error             TolErr          ....  1.000e-06


Diagonalization of the overlap matrix:
Smallest eigenvalue                        ... 1.916e-06
Time for diagonalization                   ...    1.788 sec
Threshold for overlap eigenvalues          ... 1.000e-08
Number of eigenvalues below threshold      ... 0
Time for construction of square roots      ...    1.333 sec
Total time needed                          ...    3.369 sec

Time for model grid setup =    0.881 sec

------------------------------
INITIAL GUESS: MODEL POTENTIAL
------------------------------
Loading Hartree-Fock densities                     ... done
Calculating cut-offs                               ... done
Initializing the effective Hamiltonian             ... done
Setting up the integral package (SHARK)            ... done
Starting the Coulomb interaction                   ... done (   4.1 sec)
Reading the grid                                   ... done
Mapping shells                                     ... done
Starting the XC term evaluation                    ... done (   1.5 sec)
  promolecular density results
     # of electrons  =    237.984777895
     EX              =   -187.885077780
     EC              =     -7.986647296
     EX+EC           =   -195.871725075
Transforming the Hamiltonian                       ... done (   1.2 sec)
Diagonalizing the Hamiltonian                      ... done (   1.5 sec)
Back transforming the eigenvectors                 ... done (   0.4 sec)
Now organizing SCF variables                       ... done
                      ------------------
                      INITIAL GUESS DONE (  10.0 sec)
                      ------------------
-------------------
DFT GRID GENERATION
-------------------

General Integration Accuracy     IntAcc      ... 4.388
Radial Grid Type                 RadialGrid  ... OptM3 with GC (2021)
Angular Grid (max. ang.)         AngularGrid ... 4 (Lebedev-302)
Angular grid pruning method      GridPruning ... 4 (adaptive)
Weight generation scheme         WeightScheme... Becke
Basis function cutoff            BFCut       ... 1.0000e-10
Integration weight cutoff        WCut        ... 1.0000e-14
Angular grids for H and He will be reduced by one unit
Partially contracted basis set               ... off
Rotationally invariant grid construction     ... off

Total number of grid points                  ...   309000
Total number of batches                      ...     4864
Average number of points per batch           ...       63
Average number of grid points per atom       ...     4612
Time for grid setup =    2.753 sec

--------------------
COSX GRID GENERATION
--------------------

GRIDX 1
-------
General Integration Accuracy     IntAcc      ... 3.816
Radial Grid Type                 RadialGrid  ... OptM3 with GC (2021)
Angular Grid (max. ang.)         AngularGrid ... 1 (Lebedev-50)
Angular grid pruning method      GridPruning ... 4 (adaptive)
Weight generation scheme         WeightScheme... Becke
Basis function cutoff            BFCut       ... 1.0000e-10
Integration weight cutoff        WCut        ... 1.0000e-14
Angular grids for H and He will be reduced by one unit
Partially contracted basis set               ... on
Rotationally invariant grid construction     ... off

Total number of grid points                  ...    39127
Total number of batches                      ...      645
Average number of points per batch           ...       60
Average number of grid points per atom       ...      584
UseSFitting                                  ... on

GRIDX 2
-------
General Integration Accuracy     IntAcc      ... 4.020
Radial Grid Type                 RadialGrid  ... OptM3 with GC (2021)
Angular Grid (max. ang.)         AngularGrid ... 2 (Lebedev-110)
Angular grid pruning method      GridPruning ... 4 (adaptive)
Weight generation scheme         WeightScheme... Becke
Basis function cutoff            BFCut       ... 1.0000e-10
Integration weight cutoff        WCut        ... 1.0000e-14
Angular grids for H and He will be reduced by one unit
Partially contracted basis set               ... on
Rotationally invariant grid construction     ... off

Total number of grid points                  ...    87251
Total number of batches                      ...     1395
Average number of points per batch           ...       62
Average number of grid points per atom       ...     1302
UseSFitting                                  ... on

GRIDX 3
-------
General Integration Accuracy     IntAcc      ... 4.338
Radial Grid Type                 RadialGrid  ... OptM3 with GC (2021)
Angular Grid (max. ang.)         AngularGrid ... 3 (Lebedev-194)
Angular grid pruning method      GridPruning ... 4 (adaptive)
Weight generation scheme         WeightScheme... Becke
Basis function cutoff            BFCut       ... 1.0000e-10
Integration weight cutoff        WCut        ... 1.0000e-14
Angular grids for H and He will be reduced by one unit
Partially contracted basis set               ... on
Rotationally invariant grid construction     ... off

Total number of grid points                  ...   187937
Total number of batches                      ...     2973
Average number of points per batch           ...       63
Average number of grid points per atom       ...     2805
UseSFitting                                  ... on

Time for X-Grid setup             =   19.772 sec


--------------------
CPCM SOLVATION MODEL
--------------------
CPCM parameters:
  Epsilon                                         ...      26.7260
  Refrac                                          ...       1.2907
  Rsolv                                           ...       1.3000
  Surface type                                    ... GAUSSIAN VDW
  Epsilon function type                           ...         CPCM
Solvent:                                     ... 2,2,2-TRIFLUOROETHANOL
SMD-CDS solvent descriptors:
  Soln                                       ...    1.2907
  Soln25                                     ... Unavailable
  Sola                                       ...    0.5700
  Solb                                       ...    0.2500
  Solg                                       ...   42.0200
  Solc                                       ...    0.0000
  Solh                                       ...    0.5000
Radii:
 Radius for O  used is    2.8724 Bohr (=   1.5200 Ang.)
 Radius for N  used is    3.5716 Bohr (=   1.8900 Ang.)
 Radius for H  used is    2.2677 Bohr (=   1.2000 Ang.)
 Radius for C  used is    3.4960 Bohr (=   1.8500 Ang.)
Calculating surface                               ...        done! (  0.0s)
GEPOL surface points                              ...         3835
GEPOL Volume                                      ...    3153.6824
GEPOL Surface-area                                ...    1706.5484
Calculating surface distance matrix               ...        done! (  0.2s)
Performing Cholesky decomposition & store         ...        done! (  0.9s)
Overall time for CPCM initialization              ...                 1.1s
--------------
SCF ITERATIONS
--------------
ITER       Energy         Delta-E        Max-DP      RMS-DP      [F,P]     Damp
               ***  Starting incremental Fock matrix formation  ***
  0  -1385.5557544792   0.000000000000 0.06064853  0.00020273  0.3093575 0.7000
  1  -1385.9268155323  -0.371061053076 0.04219160  0.00016938  0.1507622 0.7000
                               ***Turning on DIIS***
  2  -1386.1202373973  -0.193421865032 0.10030096  0.00041759  0.0879030 0.0000
  3  -1386.4460410309  -0.325803633571 0.01247521  0.00010912  0.0680766 0.0000
  4  -1386.4879309820  -0.041889951192 0.00766465  0.00004320  0.0144847 0.0000
  5  -1386.4889920956  -0.001061113569 0.00273784  0.00001746  0.0119142 0.0000
                      *** Initiating the SOSCF procedure ***
                           *** Shutting down DIIS ***
                      *** Re-Reading the Fockian *** 
                      *** Removing any level shift *** 
ITER      Energy       Delta-E        Grad      Rot      Max-DP    RMS-DP
  6  -1386.48930075  -0.0003086549  0.000482  0.000482  0.001723  0.000008
               *** Restarting incremental Fock matrix formation ***
  7  -1386.48935115  -0.0000503954  0.000362  0.000962  0.020031  0.000182
  8  -1386.48936809  -0.0000169450  0.000137  0.000587  0.005026  0.000048
  9  -1386.48936916  -0.0000010659  0.000056  0.000056  0.003045  0.000033
 10  -1386.48937110  -0.0000019479  0.000037  0.000115  0.001650  0.000009
 11  -1386.48937097   0.0000001348  0.000022  0.000041  0.001485  0.000003
                  ***Gradient check signals convergence***
              ***Rediagonalizing the Fockian in SOSCF/NRSCF***

               *****************************************************
               *                     SUCCESS                       *
               *           SCF CONVERGED AFTER  12 CYCLES          *
               *****************************************************

Old exchange energy                            =    -60.476796809 Eh
New exchange energy                            =    -60.476792536 Eh
Exchange energy change after final integration =      0.000004273 Eh
Total energy after final integration           =  -1386.489367166 Eh
Final COS-X integration done in                =   226.141 sec

------------------
NL GRID GENERATION
------------------

General Integration Accuracy     IntAcc      ... 4.004
Radial Grid Type                 RadialGrid  ... OptM3 with GC (2021)
Angular Grid (max. ang.)         AngularGrid ... 2 (Lebedev-110)
Angular grid pruning method      GridPruning ... 4 (adaptive)
Weight generation scheme         WeightScheme... Becke
Basis function cutoff            BFCut       ... 1.0000e-10
Integration weight cutoff        WCut        ... 1.0000e-14
Angular grids for H and He will be reduced by one unit
Partially contracted basis set               ... off
Rotationally invariant grid construction     ... off

Total number of grid points                  ...    97452
Total number of batches                      ...     1557
Average number of points per batch           ...       62
Average number of grid points per atom       ...     1455
Final grid set up in    1.1 sec

-------------------------------------------------------------------------------
                    post-SCF DFT-NL dispersion correction                      
-------------------------------------------------------------------------------

SCF Energy:   -1386.489367166 
NL    Energy:  0.855559732 
SC+NL Energy: -1385.633807434 
NL done in:    8.1 sec
-------------------------------------------------------------------------------

SMD CDS free energy correction energy :                 1.84438     Kcal/mol
Total Energy after SMD CDS correction =             -1385.630868235 Eh

----------------
TOTAL SCF ENERGY
----------------

Total Energy       :        -1385.63086823 Eh          -37704.93281 eV

Components:
Nuclear Repulsion  :         3614.95689953 Eh           98367.97817 eV
Electronic Energy  :        -5000.58776777 Eh         -136072.91097 eV
One Electron Energy:        -9073.20853879 Eh         -246894.55622 eV
Two Electron Energy:         4072.62077102 Eh          110821.64524 eV
Max COSX asymmetry :            0.00000067 Eh               0.00002 eV
CPCM Dielectric    :           -0.05185025 Eh              -1.41092 eV
SMD CDS (Gcds)     :            0.00293920 Eh               0.07998 eV

Virial components:
Potential Energy   :        -2767.06229162 Eh          -75295.59291 eV
Kinetic Energy     :         1381.43142338 Eh           37590.66010 eV
Virial Ratio       :            2.00303992


DFT components:
N(Alpha)           :      119.000389553292 electrons
N(Beta)            :      119.000389553292 electrons
N(Total)           :      238.000779106583 electrons
E(X)               :     -134.058312766744 Eh       
E(C)               :       -7.504024785654 Eh       
NL Energy, E(C,NL) :        0.855559731673 Eh       
E(XC)              :     -140.706777820724 Eh       
DFET-embed. en.    :        0.000000000000 Eh       
CPCM Solvation Model Properties:
Surface-charge          :           -0.08639159
Charge-correction       :           -0.00083455 Eh              -0.02271 eV
Free-energy (cav+disp)  :            0.00293920 Eh               0.07998 eV

---------------
SCF CONVERGENCE
---------------

  Last Energy change         ...   -4.6908e-07  Tolerance :   1.0000e-06
  Last MAX-Density change    ...    2.4425e-15  Tolerance :   1.0000e-05
  Last RMS-Density change    ...    3.8445e-18  Tolerance :   1.0000e-06
  Last Orbital Gradient      ...    3.1736e-06  Tolerance :   5.0000e-05
  Last Orbital Rotation      ...    1.2243e-05  Tolerance :   5.0000e-05

             **** THE GBW FILE WAS UPDATED (Prod_RR3Aa.gbw) ****
             **** DENSITY Prod_RR3Aa.scfp WAS UPDATED ****
             **** ENERGY FILE WAS UPDATED (Prod_RR3Aa.en.tmp) ****
             **** THE GBW FILE WAS UPDATED (Prod_RR3Aa.gbw) ****
             **** DENSITY Prod_RR3Aa.scfp WAS UPDATED ****
----------------
ORBITAL ENERGIES
----------------

  NO   OCC          E(Eh)            E(eV) 
   0   2.0000     -19.314483      -525.5738 
   1   2.0000     -19.301824      -525.2293 
   2   2.0000     -14.551019      -395.9533 
   3   2.0000     -14.523665      -395.2090 
   4   2.0000     -10.464914      -284.7648 
   5   2.0000     -10.455903      -284.5196 
   6   2.0000     -10.401547      -283.0405 
   7   2.0000     -10.393193      -282.8132 
   8   2.0000     -10.390916      -282.7512 
   9   2.0000     -10.366266      -282.0804 
  10   2.0000     -10.364514      -282.0328 
  11   2.0000     -10.363553      -282.0066 
  12   2.0000     -10.360376      -281.9202 
  13   2.0000     -10.355104      -281.7767 
  14   2.0000     -10.354281      -281.7543 
  15   2.0000     -10.352162      -281.6966 
  16   2.0000     -10.350089      -281.6403 
  17   2.0000     -10.350017      -281.6383 
  18   2.0000     -10.349563      -281.6259 
  19   2.0000     -10.348612      -281.6001 
  20   2.0000     -10.348345      -281.5928 
  21   2.0000     -10.348014      -281.5838 
  22   2.0000     -10.347731      -281.5761 
  23   2.0000     -10.347584      -281.5721 
  24   2.0000     -10.346972      -281.5554 
  25   2.0000     -10.346184      -281.5340 
  26   2.0000     -10.344011      -281.4748 
  27   2.0000     -10.326744      -281.0050 
  28   2.0000     -10.321581      -280.8645 
  29   2.0000     -10.321459      -280.8612 
  30   2.0000     -10.321178      -280.8535 
  31   2.0000     -10.320719      -280.8410 
  32   2.0000     -10.314855      -280.6815 
  33   2.0000      -1.193592       -32.4793 
  34   2.0000      -1.172594       -31.9079 
  35   2.0000      -1.087387       -29.5893 
  36   2.0000      -1.060346       -28.8535 
  37   2.0000      -0.997209       -27.1354 
  38   2.0000      -0.992789       -27.0152 
  39   2.0000      -0.988568       -26.9003 
  40   2.0000      -0.943082       -25.6626 
  41   2.0000      -0.933216       -25.3941 
  42   2.0000      -0.906565       -24.6689 
  43   2.0000      -0.888177       -24.1685 
  44   2.0000      -0.876996       -23.8643 
  45   2.0000      -0.874030       -23.7836 
  46   2.0000      -0.873133       -23.7591 
  47   2.0000      -0.863727       -23.5032 
  48   2.0000      -0.826726       -22.4964 
  49   2.0000      -0.809619       -22.0308 
  50   2.0000      -0.805008       -21.9054 
  51   2.0000      -0.799952       -21.7678 
  52   2.0000      -0.797537       -21.7021 
  53   2.0000      -0.765713       -20.8361 
  54   2.0000      -0.743483       -20.2312 
  55   2.0000      -0.733252       -19.9528 
  56   2.0000      -0.731630       -19.9087 
  57   2.0000      -0.726394       -19.7662 
  58   2.0000      -0.724758       -19.7217 
  59   2.0000      -0.703436       -19.1415 
  60   2.0000      -0.685381       -18.6502 
  61   2.0000      -0.671510       -18.2727 
  62   2.0000      -0.664010       -18.0686 
  63   2.0000      -0.646504       -17.5923 
  64   2.0000      -0.631555       -17.1855 
  65   2.0000      -0.629906       -17.1406 
  66   2.0000      -0.611674       -16.6445 
  67   2.0000      -0.602902       -16.4058 
  68   2.0000      -0.593175       -16.1411 
  69   2.0000      -0.582886       -15.8611 
  70   2.0000      -0.580616       -15.7994 
  71   2.0000      -0.571201       -15.5432 
  72   2.0000      -0.569068       -15.4851 
  73   2.0000      -0.564927       -15.3724 
  74   2.0000      -0.559992       -15.2382 
  75   2.0000      -0.554143       -15.0790 
  76   2.0000      -0.551211       -14.9992 
  77   2.0000      -0.546107       -14.8603 
  78   2.0000      -0.541909       -14.7461 
  79   2.0000      -0.536281       -14.5930 
  80   2.0000      -0.533555       -14.5188 
  81   2.0000      -0.530287       -14.4298 
  82   2.0000      -0.527316       -14.3490 
  83   2.0000      -0.524610       -14.2754 
  84   2.0000      -0.521922       -14.2022 
  85   2.0000      -0.519675       -14.1411 
  86   2.0000      -0.514263       -13.9938 
  87   2.0000      -0.503405       -13.6983 
  88   2.0000      -0.498382       -13.5617 
  89   2.0000      -0.487096       -13.2546 
  90   2.0000      -0.484116       -13.1735 
  91   2.0000      -0.482254       -13.1228 
  92   2.0000      -0.479564       -13.0496 
  93   2.0000      -0.471708       -12.8358 
  94   2.0000      -0.469843       -12.7851 
  95   2.0000      -0.469066       -12.7639 
  96   2.0000      -0.466179       -12.6854 
  97   2.0000      -0.459758       -12.5107 
  98   2.0000      -0.458557       -12.4780 
  99   2.0000      -0.455535       -12.3957 
 100   2.0000      -0.453562       -12.3420 
 101   2.0000      -0.444322       -12.0906 
 102   2.0000      -0.442005       -12.0276 
 103   2.0000      -0.439608       -11.9623 
 104   2.0000      -0.435246       -11.8437 
 105   2.0000      -0.430468       -11.7136 
 106   2.0000      -0.423082       -11.5126 
 107   2.0000      -0.420500       -11.4424 
 108   2.0000      -0.411182       -11.1888 
 109   2.0000      -0.392079       -10.6690 
 110   2.0000      -0.380784       -10.3617 
 111   2.0000      -0.371700       -10.1145 
 112   2.0000      -0.362610        -9.8671 
 113   2.0000      -0.356585        -9.7032 
 114   2.0000      -0.350426        -9.5356 
 115   2.0000      -0.349033        -9.4977 
 116   2.0000      -0.340678        -9.2703 
 117   2.0000      -0.333538        -9.0760 
 118   2.0000      -0.325536        -8.8583 
 119   0.0000       0.030938         0.8419 
 120   0.0000       0.045755         1.2451 
 121   0.0000       0.050850         1.3837 
 122   0.0000       0.057037         1.5521 
 123   0.0000       0.061139         1.6637 
 124   0.0000       0.063139         1.7181 
 125   0.0000       0.070238         1.9113 
 126   0.0000       0.074338         2.0229 
 127   0.0000       0.076916         2.0930 
 128   0.0000       0.080970         2.2033 
 129   0.0000       0.087208         2.3730 
 130   0.0000       0.090372         2.4592 
 131   0.0000       0.092748         2.5238 
 132   0.0000       0.098902         2.6913 
 133   0.0000       0.100705         2.7403 
 134   0.0000       0.105587         2.8732 
 135   0.0000       0.107911         2.9364 
 136   0.0000       0.109136         2.9697 
 137   0.0000       0.113300         3.0831 
 138   0.0000       0.114154         3.1063 
 139   0.0000       0.118176         3.2157 
 140   0.0000       0.119569         3.2536 
 141   0.0000       0.121897         3.3170 
 142   0.0000       0.124066         3.3760 
 143   0.0000       0.129756         3.5308 
 144   0.0000       0.130941         3.5631 
 145   0.0000       0.132615         3.6086 
 146   0.0000       0.134408         3.6574 
 147   0.0000       0.141494         3.8502 
 148   0.0000       0.143257         3.8982 
 149   0.0000       0.148745         4.0476 
 150   0.0000       0.150138         4.0855 
 151   0.0000       0.155882         4.2418 
 152   0.0000       0.159369         4.3366 
 153   0.0000       0.164657         4.4805 
 154   0.0000       0.165675         4.5083 
 155   0.0000       0.168597         4.5878 
 156   0.0000       0.173838         4.7304 
 157   0.0000       0.175766         4.7828 
 158   0.0000       0.177977         4.8430 
 159   0.0000       0.181168         4.9298 
 160   0.0000       0.184064         5.0086 
 161   0.0000       0.186140         5.0651 
 162   0.0000       0.189524         5.1572 
 163   0.0000       0.193705         5.2710 
 164   0.0000       0.196844         5.3564 
 165   0.0000       0.198132         5.3914 
 166   0.0000       0.201513         5.4835 
 167   0.0000       0.204903         5.5757 
 168   0.0000       0.206701         5.6246 
 169   0.0000       0.208130         5.6635 
 170   0.0000       0.210038         5.7154 
 171   0.0000       0.211535         5.7562 
 172   0.0000       0.217439         5.9168 
 173   0.0000       0.220290         5.9944 
 174   0.0000       0.222217         6.0468 
 175   0.0000       0.223820         6.0904 
 176   0.0000       0.225023         6.1232 
 177   0.0000       0.225842         6.1455 
 178   0.0000       0.229401         6.2423 
 179   0.0000       0.236431         6.4336 
 180   0.0000       0.238222         6.4824 
 181   0.0000       0.240465         6.5434 
 182   0.0000       0.241301         6.5661 
 183   0.0000       0.242397         6.5960 
 184   0.0000       0.244123         6.6429 
 185   0.0000       0.250700         6.8219 
 186   0.0000       0.253107         6.8874 
 187   0.0000       0.256167         6.9707 
 188   0.0000       0.262647         7.1470 
 189   0.0000       0.263532         7.1711 
 190   0.0000       0.267857         7.2888 
 191   0.0000       0.272933         7.4269 
 192   0.0000       0.273859         7.4521 
 193   0.0000       0.277640         7.5550 
 194   0.0000       0.279548         7.6069 
 195   0.0000       0.282518         7.6877 
 196   0.0000       0.286002         7.7825 
 197   0.0000       0.288953         7.8628 
 198   0.0000       0.289515         7.8781 
 199   0.0000       0.291570         7.9340 
 200   0.0000       0.295131         8.0309 
 201   0.0000       0.301665         8.2087 
 202   0.0000       0.304212         8.2780 
 203   0.0000       0.305597         8.3157 
 204   0.0000       0.307114         8.3570 
 205   0.0000       0.310571         8.4511 
 206   0.0000       0.313876         8.5410 
 207   0.0000       0.316079         8.6010 
 208   0.0000       0.317836         8.6487 
 209   0.0000       0.320108         8.7106 
 210   0.0000       0.324854         8.8397 
 211   0.0000       0.325155         8.8479 
 212   0.0000       0.326160         8.8753 
 213   0.0000       0.327443         8.9102 
 214   0.0000       0.329282         8.9602 
 215   0.0000       0.331201         9.0124 
 216   0.0000       0.335586         9.1318 
 217   0.0000       0.336599         9.1593 
 218   0.0000       0.339430         9.2364 
 219   0.0000       0.339737         9.2447 
 220   0.0000       0.341475         9.2920 
 221   0.0000       0.343414         9.3448 
 222   0.0000       0.346103         9.4180 
 223   0.0000       0.348472         9.4824 
 224   0.0000       0.349970         9.5232 
 225   0.0000       0.351917         9.5762 
 226   0.0000       0.353422         9.6171 
 227   0.0000       0.354292         9.6408 
 228   0.0000       0.357009         9.7147 
 229   0.0000       0.361178         9.8282 
 230   0.0000       0.362079         9.8527 
 231   0.0000       0.362918         9.8755 
 232   0.0000       0.363673         9.8960 
 233   0.0000       0.367722        10.0062 
 234   0.0000       0.369038        10.0420 
 235   0.0000       0.369937        10.0665 
 236   0.0000       0.373972        10.1763 
 237   0.0000       0.375175        10.2090 
 238   0.0000       0.378269        10.2932 
 239   0.0000       0.381163        10.3720 
 240   0.0000       0.384890        10.4734 
 241   0.0000       0.386188        10.5087 
 242   0.0000       0.388458        10.5705 
 243   0.0000       0.391053        10.6411 
 244   0.0000       0.391939        10.6652 
 245   0.0000       0.393605        10.7105 
 246   0.0000       0.395766        10.7693 
 247   0.0000       0.396629        10.7928 
 248   0.0000       0.397714        10.8224 
 249   0.0000       0.398779        10.8513 
 250   0.0000       0.400667        10.9027 
 251   0.0000       0.402406        10.9500 
 252   0.0000       0.406532        11.0623 
 253   0.0000       0.407086        11.0774 
 254   0.0000       0.407966        11.1013 
 255   0.0000       0.411482        11.1970 
 256   0.0000       0.415274        11.3002 
 257   0.0000       0.418257        11.3813 
 258   0.0000       0.418575        11.3900 
 259   0.0000       0.420071        11.4307 
 260   0.0000       0.421215        11.4618 
 261   0.0000       0.424072        11.5396 
 262   0.0000       0.427024        11.6199 
 263   0.0000       0.430558        11.7161 
 264   0.0000       0.430974        11.7274 
 265   0.0000       0.433973        11.8090 
 266   0.0000       0.435831        11.8596 
 267   0.0000       0.438036        11.9196 
 268   0.0000       0.440418        11.9844 
 269   0.0000       0.441522        12.0144 
 270   0.0000       0.444352        12.0914 
 271   0.0000       0.447029        12.1643 
 272   0.0000       0.449730        12.2378 
 273   0.0000       0.451618        12.2892 
 274   0.0000       0.453534        12.3413 
 275   0.0000       0.460834        12.5399 
 276   0.0000       0.461037        12.5455 
 277   0.0000       0.462888        12.5958 
 278   0.0000       0.467375        12.7179 
 279   0.0000       0.467997        12.7348 
 280   0.0000       0.471352        12.8261 
 281   0.0000       0.472249        12.8506 
 282   0.0000       0.475155        12.9296 
 283   0.0000       0.479989        13.0612 
 284   0.0000       0.480666        13.0796 
 285   0.0000       0.482082        13.1181 
 286   0.0000       0.487796        13.2736 
 287   0.0000       0.490262        13.3407 
 288   0.0000       0.491270        13.3681 
 289   0.0000       0.492997        13.4151 
 290   0.0000       0.496165        13.5013 
 291   0.0000       0.499174        13.5832 
 292   0.0000       0.501024        13.6336 
 293   0.0000       0.502771        13.6811 
 294   0.0000       0.506424        13.7805 
 295   0.0000       0.511862        13.9285 
 296   0.0000       0.513061        13.9611 
 297   0.0000       0.515818        14.0361 
 298   0.0000       0.517536        14.0829 
 299   0.0000       0.518664        14.1136 
 300   0.0000       0.525032        14.2869 
 301   0.0000       0.528544        14.3824 
 302   0.0000       0.532373        14.4866 
 303   0.0000       0.533480        14.5167 
 304   0.0000       0.535437        14.5700 
 305   0.0000       0.539155        14.6712 
 306   0.0000       0.541248        14.7281 
 307   0.0000       0.545842        14.8531 
 308   0.0000       0.548492        14.9252 
 309   0.0000       0.551825        15.0159 
 310   0.0000       0.555110        15.1053 
 311   0.0000       0.557011        15.1570 
 312   0.0000       0.560556        15.2535 
 313   0.0000       0.561967        15.2919 
 314   0.0000       0.563773        15.3410 
 315   0.0000       0.569317        15.4919 
 316   0.0000       0.572903        15.5895 
 317   0.0000       0.574482        15.6325 
 318   0.0000       0.576922        15.6988 
 319   0.0000       0.580738        15.8027 
 320   0.0000       0.584281        15.8991 
 321   0.0000       0.586648        15.9635 
 322   0.0000       0.590058        16.0563 
 323   0.0000       0.593283        16.1441 
 324   0.0000       0.594334        16.1726 
 325   0.0000       0.602064        16.3830 
 326   0.0000       0.604812        16.4578 
 327   0.0000       0.607398        16.5281 
 328   0.0000       0.609731        16.5916 
 329   0.0000       0.614062        16.7095 
 330   0.0000       0.619416        16.8552 
 331   0.0000       0.622624        16.9425 
 332   0.0000       0.627846        17.0846 
 333   0.0000       0.631098        17.1730 
 334   0.0000       0.632133        17.2012 
 335   0.0000       0.633603        17.2412 
 336   0.0000       0.636304        17.3147 
 337   0.0000       0.638028        17.3616 
 338   0.0000       0.644087        17.5265 
 339   0.0000       0.645141        17.5552 
 340   0.0000       0.650410        17.6985 
 341   0.0000       0.652768        17.7627 
 342   0.0000       0.653659        17.7870 
 343   0.0000       0.660131        17.9631 
 344   0.0000       0.660957        17.9856 
 345   0.0000       0.664816        18.0906 
 346   0.0000       0.666585        18.1387 
 347   0.0000       0.669300        18.2126 
 348   0.0000       0.670846        18.2547 
 349   0.0000       0.674240        18.3470 
 350   0.0000       0.677730        18.4420 
 351   0.0000       0.678396        18.4601 
 352   0.0000       0.683942        18.6110 
 353   0.0000       0.687610        18.7108 
 354   0.0000       0.689875        18.7725 
 355   0.0000       0.690640        18.7933 
 356   0.0000       0.691594        18.8192 
 357   0.0000       0.697435        18.9782 
 358   0.0000       0.699310        19.0292 
 359   0.0000       0.702718        19.1219 
 360   0.0000       0.704949        19.1826 
 361   0.0000       0.710851        19.3432 
 362   0.0000       0.711500        19.3609 
 363   0.0000       0.714726        19.4487 
 364   0.0000       0.715606        19.4726 
 365   0.0000       0.719727        19.5848 
 366   0.0000       0.721428        19.6311 
 367   0.0000       0.725398        19.7391 
 368   0.0000       0.726617        19.7723 
 369   0.0000       0.730207        19.8699 
 370   0.0000       0.732521        19.9329 
 371   0.0000       0.737176        20.0596 
 372   0.0000       0.740852        20.1596 
 373   0.0000       0.742958        20.2169 
 374   0.0000       0.746241        20.3063 
 375   0.0000       0.749580        20.3971 
 376   0.0000       0.753511        20.5041 
 377   0.0000       0.758191        20.6314 
 378   0.0000       0.759560        20.6687 
 379   0.0000       0.762298        20.7432 
 380   0.0000       0.763377        20.7726 
 381   0.0000       0.769577        20.9413 
 382   0.0000       0.770510        20.9666 
 383   0.0000       0.773527        21.0487 
 384   0.0000       0.779016        21.1981 
 385   0.0000       0.780621        21.2418 
 386   0.0000       0.783020        21.3070 
 387   0.0000       0.785901        21.3855 
 388   0.0000       0.788452        21.4549 
 389   0.0000       0.791196        21.5295 
 390   0.0000       0.792346        21.5608 
 391   0.0000       0.794288        21.6137 
 392   0.0000       0.798316        21.7233 
 393   0.0000       0.800135        21.7728 
 394   0.0000       0.801481        21.8094 
 395   0.0000       0.804015        21.8784 
 396   0.0000       0.807435        21.9714 
 397   0.0000       0.808996        22.0139 
 398   0.0000       0.810417        22.0526 
 399   0.0000       0.816545        22.2193 
 400   0.0000       0.817151        22.2358 
 401   0.0000       0.821320        22.3492 
 402   0.0000       0.824527        22.4365 
 403   0.0000       0.827962        22.5300 
 404   0.0000       0.829067        22.5601 
 405   0.0000       0.831962        22.6388 
 406   0.0000       0.833750        22.6875 
 407   0.0000       0.837605        22.7924 
 408   0.0000       0.840071        22.8595 
 409   0.0000       0.841764        22.9056 
 410   0.0000       0.844543        22.9812 
 411   0.0000       0.846368        23.0309 
 412   0.0000       0.848792        23.0968 
 413   0.0000       0.851690        23.1757 
 414   0.0000       0.851811        23.1790 
 415   0.0000       0.855656        23.2836 
 416   0.0000       0.860025        23.4025 
 417   0.0000       0.863538        23.4981 
 418   0.0000       0.864151        23.5147 
 419   0.0000       0.865682        23.5564 
 420   0.0000       0.868436        23.6313 
 421   0.0000       0.869278        23.6543 
 422   0.0000       0.873966        23.7818 
 423   0.0000       0.877787        23.8858 
 424   0.0000       0.879451        23.9311 
 425   0.0000       0.881271        23.9806 
 426   0.0000       0.882369        24.0105 
 427   0.0000       0.885357        24.0918 
 428   0.0000       0.889607        24.2074 
 429   0.0000       0.891228        24.2516 
 430   0.0000       0.894470        24.3398 
 431   0.0000       0.896288        24.3892 
 432   0.0000       0.899937        24.4885 
 433   0.0000       0.900627        24.5073 
 434   0.0000       0.902760        24.5653 
 435   0.0000       0.905033        24.6272 
 436   0.0000       0.906007        24.6537 
 437   0.0000       0.909800        24.7569 
 438   0.0000       0.910955        24.7884 
 439   0.0000       0.912507        24.8306 
 440   0.0000       0.918890        25.0043 
 441   0.0000       0.921101        25.0644 
 442   0.0000       0.921717        25.0812 
 443   0.0000       0.926345        25.2071 
 444   0.0000       0.927195        25.2303 
 445   0.0000       0.927964        25.2512 
 446   0.0000       0.932279        25.3686 
 447   0.0000       0.933877        25.4121 
 448   0.0000       0.934783        25.4367 
 449   0.0000       0.937361        25.5069 
 450   0.0000       0.940244        25.5853 
 451   0.0000       0.940837        25.6015 
 452   0.0000       0.942638        25.6505 
 453   0.0000       0.945369        25.7248 
 454   0.0000       0.951886        25.9021 
 455   0.0000       0.953055        25.9339 
 456   0.0000       0.954275        25.9672 
 457   0.0000       0.955736        26.0069 
 458   0.0000       0.957930        26.0666 
 459   0.0000       0.963618        26.2214 
 460   0.0000       0.965145        26.2629 
 461   0.0000       0.966587        26.3022 
 462   0.0000       0.972011        26.4498 
 463   0.0000       0.972739        26.4696 
 464   0.0000       0.976701        26.5774 
 465   0.0000       0.977394        26.5962 
 466   0.0000       0.979684        26.6585 
 467   0.0000       0.981714        26.7138 
 468   0.0000       0.982996        26.7487 
 469   0.0000       0.984869        26.7996 
 470   0.0000       0.985922        26.8283 
 471   0.0000       0.987449        26.8699 
 472   0.0000       0.990078        26.9414 
 473   0.0000       0.992390        27.0043 
 474   0.0000       0.995647        27.0929 
 475   0.0000       0.999089        27.1866 
 476   0.0000       0.999767        27.2050 
 477   0.0000       1.003206        27.2986 
 478   0.0000       1.004902        27.3448 
 479   0.0000       1.007745        27.4221 
 480   0.0000       1.009986        27.4831 
 481   0.0000       1.015401        27.6305 
 482   0.0000       1.017154        27.6782 
 483   0.0000       1.018104        27.7040 
 484   0.0000       1.021107        27.7857 
 485   0.0000       1.022488        27.8233 
 486   0.0000       1.025887        27.9158 
 487   0.0000       1.028439        27.9852 
 488   0.0000       1.029312        28.0090 
 489   0.0000       1.034394        28.1473 
 490   0.0000       1.036051        28.1924 
 491   0.0000       1.037490        28.2315 
 492   0.0000       1.039566        28.2880 
 493   0.0000       1.041617        28.3438 
 494   0.0000       1.047693        28.5092 
 495   0.0000       1.050011        28.5722 
 496   0.0000       1.051036        28.6001 
 497   0.0000       1.053009        28.6538 
 498   0.0000       1.055667        28.7261 
 499   0.0000       1.056320        28.7439 
 500   0.0000       1.060913        28.8689 
 501   0.0000       1.063797        28.9474 
 502   0.0000       1.067104        29.0374 
 503   0.0000       1.068511        29.0757 
 504   0.0000       1.069745        29.1092 
 505   0.0000       1.075105        29.2551 
 506   0.0000       1.079985        29.3879 
 507   0.0000       1.080771        29.4093 
 508   0.0000       1.081310        29.4239 
 509   0.0000       1.090288        29.6682 
 510   0.0000       1.091614        29.7043 
 511   0.0000       1.092665        29.7329 
 512   0.0000       1.095851        29.8196 
 513   0.0000       1.098914        29.9030 
 514   0.0000       1.099289        29.9132 
 515   0.0000       1.101033        29.9606 
 516   0.0000       1.105517        30.0826 
 517   0.0000       1.107803        30.1449 
 518   0.0000       1.109437        30.1893 
 519   0.0000       1.111600        30.2482 
 520   0.0000       1.115696        30.3596 
 521   0.0000       1.119009        30.4498 
 522   0.0000       1.121200        30.5094 
 523   0.0000       1.122790        30.5527 
 524   0.0000       1.125964        30.6390 
 525   0.0000       1.129326        30.7305 
 526   0.0000       1.131620        30.7929 
 527   0.0000       1.135245        30.8916 
 528   0.0000       1.138266        30.9738 
 529   0.0000       1.140543        31.0358 
 530   0.0000       1.142063        31.0771 
 531   0.0000       1.144933        31.1552 
 532   0.0000       1.147109        31.2144 
 533   0.0000       1.151501        31.3339 
 534   0.0000       1.152257        31.3545 
 535   0.0000       1.155556        31.4443 
 536   0.0000       1.159396        31.5488 
 537   0.0000       1.163563        31.6622 
 538   0.0000       1.165518        31.7154 
 539   0.0000       1.166936        31.7539 
 540   0.0000       1.171446        31.8767 
 541   0.0000       1.175321        31.9821 
 542   0.0000       1.179241        32.0888 
 543   0.0000       1.181828        32.1592 
 544   0.0000       1.184940        32.2438 
 545   0.0000       1.189009        32.3546 
 546   0.0000       1.190384        32.3920 
 547   0.0000       1.191509        32.4226 
 548   0.0000       1.194507        32.5042 
 549   0.0000       1.196438        32.5567 
 550   0.0000       1.200951        32.6795 
 551   0.0000       1.205184        32.7947 
 552   0.0000       1.209416        32.9099 
 553   0.0000       1.210600        32.9421 
 554   0.0000       1.214125        33.0380 
 555   0.0000       1.215062        33.0635 
 556   0.0000       1.216969        33.1154 
 557   0.0000       1.221353        33.2347 
 558   0.0000       1.224281        33.3144 
 559   0.0000       1.228776        33.4367 
 560   0.0000       1.233404        33.5626 
 561   0.0000       1.236269        33.6406 
 562   0.0000       1.238375        33.6979 
 563   0.0000       1.240923        33.7672 
 564   0.0000       1.243060        33.8254 
 565   0.0000       1.246530        33.9198 
 566   0.0000       1.246873        33.9292 
 567   0.0000       1.249379        33.9973 
 568   0.0000       1.252224        34.0747 
 569   0.0000       1.256583        34.1934 
 570   0.0000       1.258120        34.2352 
 571   0.0000       1.263356        34.3777 
 572   0.0000       1.264393        34.4059 
 573   0.0000       1.269755        34.5518 
 574   0.0000       1.272793        34.6345 
 575   0.0000       1.280244        34.8372 
 576   0.0000       1.282784        34.9063 
 577   0.0000       1.287306        35.0294 
 578   0.0000       1.289331        35.0845 
 579   0.0000       1.291678        35.1483 
 580   0.0000       1.296535        35.2805 
 581   0.0000       1.298350        35.3299 
 582   0.0000       1.302514        35.4432 
 583   0.0000       1.303963        35.4826 
 584   0.0000       1.308116        35.5956 
 585   0.0000       1.311398        35.6849 
 586   0.0000       1.313456        35.7410 
 587   0.0000       1.314850        35.7789 
 588   0.0000       1.317610        35.8540 
 589   0.0000       1.320148        35.9231 
 590   0.0000       1.324722        36.0475 
 591   0.0000       1.327380        36.1199 
 592   0.0000       1.330233        36.1975 
 593   0.0000       1.333616        36.2895 
 594   0.0000       1.338628        36.4259 
 595   0.0000       1.341283        36.4982 
 596   0.0000       1.344328        36.5810 
 597   0.0000       1.347343        36.6631 
 598   0.0000       1.349374        36.7183 
 599   0.0000       1.350606        36.7518 
 600   0.0000       1.353476        36.8300 
 601   0.0000       1.358952        36.9790 
 602   0.0000       1.362314        37.0704 
 603   0.0000       1.365687        37.1622 
 604   0.0000       1.366843        37.1937 
 605   0.0000       1.370094        37.2822 
 606   0.0000       1.373048        37.3625 
 607   0.0000       1.375543        37.4304 
 608   0.0000       1.378092        37.4998 
 609   0.0000       1.381910        37.6037 
 610   0.0000       1.383685        37.6520 
 611   0.0000       1.389139        37.8004 
 612   0.0000       1.392347        37.8877 
 613   0.0000       1.393676        37.9238 
 614   0.0000       1.400734        38.1159 
 615   0.0000       1.405807        38.2540 
 616   0.0000       1.407377        38.2967 
 617   0.0000       1.409502        38.3545 
 618   0.0000       1.411887        38.4194 
 619   0.0000       1.414540        38.4916 
 620   0.0000       1.419749        38.6333 
 621   0.0000       1.422738        38.7147 
 622   0.0000       1.424628        38.7661 
 623   0.0000       1.431873        38.9633 
 624   0.0000       1.434568        39.0366 
 625   0.0000       1.437366        39.1127 
 626   0.0000       1.439904        39.1818 
 627   0.0000       1.443587        39.2820 
 628   0.0000       1.447419        39.3863 
 629   0.0000       1.449180        39.4342 
 630   0.0000       1.454482        39.5785 
 631   0.0000       1.457105        39.6498 
 632   0.0000       1.459706        39.7206 
 633   0.0000       1.465349        39.8742 
 634   0.0000       1.468670        39.9645 
 635   0.0000       1.473921        40.1074 
 636   0.0000       1.478794        40.2400 
 637   0.0000       1.485401        40.4198 
 638   0.0000       1.487078        40.4654 
 639   0.0000       1.491038        40.5732 
 640   0.0000       1.494076        40.6559 
 641   0.0000       1.498007        40.7628 
 642   0.0000       1.499762        40.8106 
 643   0.0000       1.503348        40.9082 
 644   0.0000       1.505907        40.9778 
 645   0.0000       1.510058        41.0908 
 646   0.0000       1.513264        41.1780 
 647   0.0000       1.517929        41.3050 
 648   0.0000       1.520849        41.3844 
 649   0.0000       1.526413        41.5358 
 650   0.0000       1.530360        41.6432 
 651   0.0000       1.531121        41.6639 
 652   0.0000       1.534499        41.7558 
 653   0.0000       1.538565        41.8665 
 654   0.0000       1.540013        41.9059 
 655   0.0000       1.542966        41.9862 
 656   0.0000       1.549664        42.1685 
 657   0.0000       1.551840        42.2277 
 658   0.0000       1.555594        42.3299 
 659   0.0000       1.559593        42.4387 
 660   0.0000       1.560908        42.4745 
 661   0.0000       1.566015        42.6134 
 662   0.0000       1.568479        42.6805 
 663   0.0000       1.572485        42.7895 
 664   0.0000       1.578106        42.9425 
 665   0.0000       1.579777        42.9879 
 666   0.0000       1.585000        43.1300 
 667   0.0000       1.588694        43.2306 
 668   0.0000       1.591313        43.3018 
 669   0.0000       1.593134        43.3514 
 670   0.0000       1.598156        43.4880 
 671   0.0000       1.599781        43.5322 
 672   0.0000       1.602625        43.6096 
 673   0.0000       1.609156        43.7874 
 674   0.0000       1.614921        43.9442 
 675   0.0000       1.618448        44.0402 
 676   0.0000       1.621990        44.1366 
 677   0.0000       1.624248        44.1980 
 678   0.0000       1.629718        44.3469 
 679   0.0000       1.631989        44.4087 
 680   0.0000       1.636734        44.5378 
 681   0.0000       1.638677        44.5907 
 682   0.0000       1.642340        44.6904 
 683   0.0000       1.645255        44.7697 
 684   0.0000       1.646189        44.7951 
 685   0.0000       1.648993        44.8714 
 686   0.0000       1.655603        45.0512 
 687   0.0000       1.659121        45.1470 
 688   0.0000       1.663083        45.2548 
 689   0.0000       1.665681        45.3255 
 690   0.0000       1.673327        45.5335 
 691   0.0000       1.675296        45.5871 
 692   0.0000       1.680371        45.7252 
 693   0.0000       1.686160        45.8827 
 694   0.0000       1.686896        45.9028 
 695   0.0000       1.692583        46.0575 
 696   0.0000       1.697621        46.1946 
 697   0.0000       1.702952        46.3397 
 698   0.0000       1.704458        46.3807 
 699   0.0000       1.708732        46.4970 
 700   0.0000       1.715886        46.6916 
 701   0.0000       1.716874        46.7185 
 702   0.0000       1.718716        46.7686 
 703   0.0000       1.721393        46.8415 
 704   0.0000       1.727316        47.0027 
 705   0.0000       1.730895        47.1000 
 706   0.0000       1.739151        47.3247 
 707   0.0000       1.740490        47.3611 
 708   0.0000       1.744972        47.4831 
 709   0.0000       1.748066        47.5673 
 710   0.0000       1.750122        47.6233 
 711   0.0000       1.754243        47.7354 
 712   0.0000       1.757656        47.8283 
 713   0.0000       1.761405        47.9303 
 714   0.0000       1.765736        48.0481 
 715   0.0000       1.770657        48.1820 
 716   0.0000       1.773027        48.2465 
 717   0.0000       1.777568        48.3701 
 718   0.0000       1.779067        48.4109 
 719   0.0000       1.782998        48.5178 
 720   0.0000       1.792482        48.7759 
 721   0.0000       1.795504        48.8582 
 722   0.0000       1.797552        48.9139 
 723   0.0000       1.798433        48.9379 
 724   0.0000       1.805851        49.1397 
 725   0.0000       1.808325        49.2070 
 726   0.0000       1.812968        49.3334 
 727   0.0000       1.813342        49.3436 
 728   0.0000       1.822375        49.5893 
 729   0.0000       1.825884        49.6848 
 730   0.0000       1.827511        49.7291 
 731   0.0000       1.830239        49.8033 
 732   0.0000       1.834487        49.9189 
 733   0.0000       1.837582        50.0031 
 734   0.0000       1.839308        50.0501 
 735   0.0000       1.841442        50.1082 
 736   0.0000       1.846536        50.2468 
 737   0.0000       1.849397        50.3247 
 738   0.0000       1.853217        50.4286 
 739   0.0000       1.855619        50.4940 
 740   0.0000       1.863182        50.6997 
 741   0.0000       1.864753        50.7425 
 742   0.0000       1.865344        50.7586 
 743   0.0000       1.866846        50.7995 
 744   0.0000       1.870286        50.8931 
 745   0.0000       1.876842        51.0715 
 746   0.0000       1.879467        51.1429 
 747   0.0000       1.880838        51.1802 
 748   0.0000       1.884491        51.2796 
 749   0.0000       1.886292        51.3286 
 750   0.0000       1.891027        51.4575 
 751   0.0000       1.892397        51.4947 
 752   0.0000       1.896746        51.6131 
 753   0.0000       1.900144        51.7055 
 754   0.0000       1.901264        51.7360 
 755   0.0000       1.904842        51.8334 
 756   0.0000       1.909278        51.9541 
 757   0.0000       1.917012        52.1646 
 758   0.0000       1.921739        52.2932 
 759   0.0000       1.923619        52.3443 
 760   0.0000       1.924846        52.3777 
 761   0.0000       1.926560        52.4244 
 762   0.0000       1.935472        52.6669 
 763   0.0000       1.938172        52.7403 
 764   0.0000       1.940219        52.7961 
 765   0.0000       1.944709        52.9182 
 766   0.0000       1.948830        53.0304 
 767   0.0000       1.951754        53.1099 
 768   0.0000       1.955414        53.2095 
 769   0.0000       1.957976        53.2792 
 770   0.0000       1.963146        53.4199 
 771   0.0000       1.967315        53.5334 
 772   0.0000       1.968315        53.5606 
 773   0.0000       1.972137        53.6646 
 774   0.0000       1.973941        53.7137 
 775   0.0000       1.975972        53.7689 
 776   0.0000       1.980127        53.8820 
 777   0.0000       1.983995        53.9872 
 778   0.0000       1.987005        54.0692 
 779   0.0000       1.989556        54.1386 
 780   0.0000       1.993770        54.2532 
 781   0.0000       1.995712        54.3061 
 782   0.0000       1.998666        54.3865 
 783   0.0000       2.002117        54.4804 
 784   0.0000       2.002483        54.4903 
 785   0.0000       2.006312        54.5945 
 786   0.0000       2.010619        54.7117 
 787   0.0000       2.012442        54.7613 
 788   0.0000       2.017965        54.9116 
 789   0.0000       2.020114        54.9701 
 790   0.0000       2.021753        55.0147 
 791   0.0000       2.024873        55.0996 
 792   0.0000       2.025964        55.1293 
 793   0.0000       2.029626        55.2289 
 794   0.0000       2.033392        55.3314 
 795   0.0000       2.036169        55.4070 
 796   0.0000       2.039793        55.5056 
 797   0.0000       2.043899        55.6173 
 798   0.0000       2.045253        55.6542 
 799   0.0000       2.047992        55.7287 
 800   0.0000       2.049488        55.7694 
 801   0.0000       2.054075        55.8942 
 802   0.0000       2.058025        56.0017 
 803   0.0000       2.060889        56.0797 
 804   0.0000       2.062532        56.1243 
 805   0.0000       2.064259        56.1714 
 806   0.0000       2.068341        56.2824 
 807   0.0000       2.068763        56.2939 
 808   0.0000       2.070743        56.3478 
 809   0.0000       2.073243        56.4158 
 810   0.0000       2.076255        56.4978 
 811   0.0000       2.080035        56.6006 
 812   0.0000       2.081761        56.6476 
 813   0.0000       2.086603        56.7794 
 814   0.0000       2.090054        56.8733 
 815   0.0000       2.092325        56.9351 
 816   0.0000       2.098161        57.0939 
 817   0.0000       2.099300        57.1249 
 818   0.0000       2.101519        57.1852 
 819   0.0000       2.102934        57.2237 
 820   0.0000       2.105207        57.2856 
 821   0.0000       2.107472        57.3472 
 822   0.0000       2.114079        57.5270 
 823   0.0000       2.117872        57.6302 
 824   0.0000       2.118961        57.6599 
 825   0.0000       2.122520        57.7567 
 826   0.0000       2.125938        57.8497 
 827   0.0000       2.127962        57.9048 
 828   0.0000       2.129941        57.9586 
 829   0.0000       2.135169        58.1009 
 830   0.0000       2.138103        58.1807 
 831   0.0000       2.140021        58.2329 
 832   0.0000       2.141443        58.2716 
 833   0.0000       2.145353        58.3780 
 834   0.0000       2.147368        58.4328 
 835   0.0000       2.150100        58.5072 
 836   0.0000       2.152924        58.5840 
 837   0.0000       2.157842        58.7179 
 838   0.0000       2.160830        58.7992 
 839   0.0000       2.163406        58.8693 
 840   0.0000       2.165498        58.9262 
 841   0.0000       2.172002        59.1032 
 842   0.0000       2.175746        59.2051 
 843   0.0000       2.179231        59.2999 
 844   0.0000       2.180901        59.3453 
 845   0.0000       2.182451        59.3875 
 846   0.0000       2.185035        59.4578 
 847   0.0000       2.189066        59.5675 
 848   0.0000       2.190424        59.6045 
 849   0.0000       2.193492        59.6880 
 850   0.0000       2.199363        59.8477 
 851   0.0000       2.200312        59.8735 
 852   0.0000       2.200988        59.8919 
 853   0.0000       2.202431        59.9312 
 854   0.0000       2.204137        59.9776 
 855   0.0000       2.208663        60.1008 
 856   0.0000       2.213907        60.2435 
 857   0.0000       2.215941        60.2988 
 858   0.0000       2.218753        60.3753 
 859   0.0000       2.220952        60.4352 
 860   0.0000       2.223478        60.5039 
 861   0.0000       2.225638        60.5627 
 862   0.0000       2.229860        60.6776 
 863   0.0000       2.234046        60.7915 
 864   0.0000       2.237956        60.8979 
 865   0.0000       2.238927        60.9243 
 866   0.0000       2.240469        60.9663 
 867   0.0000       2.243538        61.0498 
 868   0.0000       2.244464        61.0750 
 869   0.0000       2.247890        61.1682 
 870   0.0000       2.248983        61.1979 
 871   0.0000       2.252254        61.2870 
 872   0.0000       2.254243        61.3411 
 873   0.0000       2.255677        61.3801 
 874   0.0000       2.258512        61.4572 
 875   0.0000       2.264398        61.6174 
 876   0.0000       2.268486        61.7287 
 877   0.0000       2.271307        61.8054 
 878   0.0000       2.274457        61.8911 
 879   0.0000       2.277729        61.9801 
 880   0.0000       2.278930        62.0128 
 881   0.0000       2.280903        62.0665 
 882   0.0000       2.282031        62.0972 
 883   0.0000       2.284764        62.1716 
 884   0.0000       2.287392        62.2431 
 885   0.0000       2.287690        62.2512 
 886   0.0000       2.290842        62.3370 
 887   0.0000       2.293264        62.4029 
 888   0.0000       2.296530        62.4917 
 889   0.0000       2.297030        62.5054 
 890   0.0000       2.301461        62.6259 
 891   0.0000       2.302971        62.6670 
 892   0.0000       2.306814        62.7716 
 893   0.0000       2.309462        62.8437 
 894   0.0000       2.310332        62.8673 
 895   0.0000       2.315007        62.9945 
 896   0.0000       2.316722        63.0412 
 897   0.0000       2.320357        63.1401 
 898   0.0000       2.322782        63.2061 
 899   0.0000       2.324928        63.2645 
 900   0.0000       2.327316        63.3295 
 901   0.0000       2.330526        63.4168 
 902   0.0000       2.331146        63.4337 
 903   0.0000       2.333304        63.4924 
 904   0.0000       2.334781        63.5326 
 905   0.0000       2.341430        63.7135 
 906   0.0000       2.345686        63.8294 
 907   0.0000       2.347937        63.8906 
 908   0.0000       2.349967        63.9459 
 909   0.0000       2.352361        64.0110 
 910   0.0000       2.356918        64.1350 
 911   0.0000       2.358116        64.1676 
 912   0.0000       2.359499        64.2052 
 913   0.0000       2.363472        64.3133 
 914   0.0000       2.366004        64.3822 
 915   0.0000       2.369501        64.4774 
 916   0.0000       2.370646        64.5086 
 917   0.0000       2.374399        64.6107 
 918   0.0000       2.377717        64.7010 
 919   0.0000       2.380332        64.7721 
 920   0.0000       2.383706        64.8639 
 921   0.0000       2.384909        64.8967 
 922   0.0000       2.388955        65.0068 
 923   0.0000       2.394553        65.1591 
 924   0.0000       2.396457        65.2109 
 925   0.0000       2.398066        65.2547 
 926   0.0000       2.402476        65.3747 
 927   0.0000       2.407228        65.5040 
 928   0.0000       2.411380        65.6170 
 929   0.0000       2.411640        65.6241 
 930   0.0000       2.416560        65.7579 
 931   0.0000       2.420629        65.8687 
 932   0.0000       2.422739        65.9261 
 933   0.0000       2.425333        65.9967 
 934   0.0000       2.430519        66.1378 
 935   0.0000       2.431110        66.1539 
 936   0.0000       2.434317        66.2411 
 937   0.0000       2.435267        66.2670 
 938   0.0000       2.437091        66.3166 
 939   0.0000       2.441193        66.4282 
 940   0.0000       2.443890        66.5016 
 941   0.0000       2.448336        66.6226 
 942   0.0000       2.452661        66.7403 
 943   0.0000       2.456257        66.8381 
 944   0.0000       2.456616        66.8479 
 945   0.0000       2.462623        67.0114 
 946   0.0000       2.465573        67.0916 
 947   0.0000       2.466905        67.1279 
 948   0.0000       2.468356        67.1674 
 949   0.0000       2.473245        67.3004 
 950   0.0000       2.475305        67.3565 
 951   0.0000       2.477779        67.4238 
 952   0.0000       2.481374        67.5216 
 953   0.0000       2.482306        67.5470 
 954   0.0000       2.484320        67.6018 
 955   0.0000       2.485402        67.6312 
 956   0.0000       2.491457        67.7960 
 957   0.0000       2.494088        67.8676 
 958   0.0000       2.496438        67.9315 
 959   0.0000       2.501690        68.0745 
 960   0.0000       2.504620        68.1542 
 961   0.0000       2.505150        68.1686 
 962   0.0000       2.506862        68.2152 
 963   0.0000       2.510686        68.3192 
 964   0.0000       2.513788        68.4036 
 965   0.0000       2.516281        68.4715 
 966   0.0000       2.519434        68.5573 
 967   0.0000       2.522107        68.6300 
 968   0.0000       2.526125        68.7394 
 969   0.0000       2.529586        68.8335 
 970   0.0000       2.530616        68.8616 
 971   0.0000       2.535859        69.0042 
 972   0.0000       2.538067        69.0643 
 973   0.0000       2.540244        69.1236 
 974   0.0000       2.544335        69.2349 
 975   0.0000       2.545862        69.2764 
 976   0.0000       2.550198        69.3944 
 977   0.0000       2.555376        69.5353 
 978   0.0000       2.557152        69.5837 
 979   0.0000       2.560460        69.6737 
 980   0.0000       2.562901        69.7401 
 981   0.0000       2.566614        69.8411 
 982   0.0000       2.568411        69.8900 
 983   0.0000       2.569928        69.9313 
 984   0.0000       2.573803        70.0368 
 985   0.0000       2.575693        70.0882 
 986   0.0000       2.579749        70.1985 
 987   0.0000       2.581420        70.2440 
 988   0.0000       2.582566        70.2752 
 989   0.0000       2.585961        70.3676 
 990   0.0000       2.587256        70.4028 
 991   0.0000       2.591634        70.5220 
 992   0.0000       2.592906        70.5566 
 993   0.0000       2.596855        70.6640 
 994   0.0000       2.601439        70.7887 
 995   0.0000       2.606226        70.9190 
 996   0.0000       2.606672        70.9312 
 997   0.0000       2.611283        71.0566 
 998   0.0000       2.613077        71.1054 
 999   0.0000       2.615437        71.1697 
 1000   0.0000       2.618055        71.2409 
 1001   0.0000       2.623011        71.3758 
 1002   0.0000       2.623984        71.4022 
 1003   0.0000       2.626870        71.4808 
 1004   0.0000       2.628968        71.5379 
 1005   0.0000       2.635140        71.7058 
 1006   0.0000       2.636289        71.7371 
 1007   0.0000       2.640349        71.8475 
 1008   0.0000       2.641270        71.8726 
 1009   0.0000       2.644539        71.9616 
 1010   0.0000       2.647092        72.0310 
 1011   0.0000       2.650263        72.1173 
 1012   0.0000       2.653654        72.2096 
 1013   0.0000       2.661020        72.4100 
 1014   0.0000       2.661777        72.4306 
 1015   0.0000       2.665031        72.5192 
 1016   0.0000       2.666127        72.5490 
 1017   0.0000       2.670388        72.6649 
 1018   0.0000       2.671661        72.6996 
 1019   0.0000       2.674882        72.7872 
 1020   0.0000       2.679355        72.9090 
 1021   0.0000       2.680493        72.9399 
 1022   0.0000       2.681624        72.9707 
 1023   0.0000       2.686875        73.1136 
 1024   0.0000       2.688652        73.1619 
 1025   0.0000       2.692665        73.2712 
 1026   0.0000       2.693434        73.2921 
 1027   0.0000       2.695774        73.3558 
 1028   0.0000       2.699415        73.4548 
 1029   0.0000       2.702596        73.5414 
 1030   0.0000       2.705056        73.6083 
 1031   0.0000       2.707720        73.6808 
 1032   0.0000       2.711074        73.7721 
 1033   0.0000       2.715119        73.8822 
 1034   0.0000       2.716695        73.9250 
 1035   0.0000       2.719447        73.9999 
 1036   0.0000       2.720816        74.0372 
 1037   0.0000       2.722859        74.0928 
 1038   0.0000       2.725310        74.1595 
 1039   0.0000       2.726965        74.2045 
 1040   0.0000       2.730769        74.3080 
 1041   0.0000       2.734740        74.4161 
 1042   0.0000       2.739282        74.5397 
 1043   0.0000       2.742811        74.6357 
 1044   0.0000       2.744363        74.6779 
 1045   0.0000       2.749509        74.8179 
 1046   0.0000       2.750304        74.8396 
 1047   0.0000       2.754466        74.9528 
 1048   0.0000       2.755459        74.9799 
 1049   0.0000       2.757137        75.0255 
 1050   0.0000       2.760206        75.1090 
 1051   0.0000       2.765502        75.2531 
 1052   0.0000       2.766074        75.2687 
 1053   0.0000       2.771386        75.4133 
 1054   0.0000       2.775188        75.5167 
 1055   0.0000       2.780740        75.6678 
 1056   0.0000       2.781404        75.6859 
 1057   0.0000       2.785232        75.7900 
 1058   0.0000       2.787637        75.8555 
 1059   0.0000       2.788957        75.8914 
 1060   0.0000       2.793900        76.0259 
 1061   0.0000       2.794533        76.0431 
 1062   0.0000       2.797199        76.1157 
 1063   0.0000       2.799524        76.1789 
 1064   0.0000       2.799867        76.1883 
 1065   0.0000       2.806721        76.3748 
 1066   0.0000       2.808590        76.4256 
 1067   0.0000       2.811736        76.5112 
 1068   0.0000       2.816446        76.6394 
 1069   0.0000       2.819102        76.7117 
 1070   0.0000       2.820884        76.7601 
 1071   0.0000       2.823694        76.8366 
 1072   0.0000       2.828454        76.9661 
 1073   0.0000       2.832519        77.0768 
 1074   0.0000       2.834159        77.1214 
 1075   0.0000       2.836592        77.1876 
 1076   0.0000       2.838459        77.2384 
 1077   0.0000       2.841286        77.3153 
 1078   0.0000       2.843495        77.3754 
 1079   0.0000       2.845095        77.4190 
 1080   0.0000       2.854546        77.6762 
 1081   0.0000       2.855965        77.7148 
 1082   0.0000       2.857416        77.7542 
 1083   0.0000       2.858923        77.7953 
 1084   0.0000       2.861636        77.8691 
 1085   0.0000       2.863938        77.9317 
 1086   0.0000       2.866830        78.0104 
 1087   0.0000       2.871826        78.1464 
 1088   0.0000       2.874450        78.2178 
 1089   0.0000       2.876530        78.2744 
 1090   0.0000       2.877646        78.3047 
 1091   0.0000       2.881131        78.3996 
 1092   0.0000       2.885491        78.5182 
 1093   0.0000       2.886994        78.5591 
 1094   0.0000       2.893342        78.7318 
 1095   0.0000       2.893604        78.7390 
 1096   0.0000       2.895411        78.7881 
 1097   0.0000       2.898560        78.8738 
 1098   0.0000       2.900313        78.9215 
 1099   0.0000       2.903288        79.0025 
 1100   0.0000       2.904935        79.0473 
 1101   0.0000       2.908436        79.1426 
 1102   0.0000       2.911978        79.2390 
 1103   0.0000       2.915241        79.3277 
 1104   0.0000       2.917181        79.3805 
 1105   0.0000       2.922860        79.5351 
 1106   0.0000       2.927447        79.6599 
 1107   0.0000       2.929552        79.7172 
 1108   0.0000       2.931364        79.7665 
 1109   0.0000       2.934069        79.8401 
 1110   0.0000       2.936135        79.8963 
 1111   0.0000       2.939949        80.0001 
 1112   0.0000       2.944364        80.1202 
 1113   0.0000       2.945789        80.1590 
 1114   0.0000       2.949089        80.2488 
 1115   0.0000       2.950666        80.2917 
 1116   0.0000       2.953608        80.3718 
 1117   0.0000       2.956324        80.4457 
 1118   0.0000       2.959943        80.5442 
 1119   0.0000       2.963605        80.6438 
 1120   0.0000       2.966159        80.7133 
 1121   0.0000       2.971768        80.8659 
 1122   0.0000       2.973145        80.9034 
 1123   0.0000       2.975332        80.9629 
 1124   0.0000       2.981374        81.1273 
 1125   0.0000       2.982931        81.1697 
 1126   0.0000       2.984638        81.2161 
 1127   0.0000       2.987053        81.2818 
 1128   0.0000       2.989930        81.3601 
 1129   0.0000       2.991374        81.3994 
 1130   0.0000       2.996687        81.5440 
 1131   0.0000       2.998758        81.6003 
 1132   0.0000       3.002914        81.7134 
 1133   0.0000       3.006684        81.8160 
 1134   0.0000       3.008966        81.8781 
 1135   0.0000       3.011073        81.9355 
 1136   0.0000       3.012212        81.9665 
 1137   0.0000       3.014780        82.0363 
 1138   0.0000       3.018514        82.1379 
 1139   0.0000       3.022355        82.2425 
 1140   0.0000       3.023563        82.2753 
 1141   0.0000       3.026934        82.3671 
 1142   0.0000       3.033456        82.5445 
 1143   0.0000       3.036073        82.6158 
 1144   0.0000       3.039003        82.6955 
 1145   0.0000       3.041398        82.7606 
 1146   0.0000       3.043913        82.8291 
 1147   0.0000       3.046521        82.9001 
 1148   0.0000       3.051692        83.0408 
 1149   0.0000       3.052996        83.0763 
 1150   0.0000       3.058306        83.2207 
 1151   0.0000       3.059619        83.2565 
 1152   0.0000       3.062478        83.3343 
 1153   0.0000       3.064447        83.3878 
 1154   0.0000       3.068653        83.5023 
 1155   0.0000       3.069400        83.5226 
 1156   0.0000       3.074806        83.6697 
 1157   0.0000       3.077438        83.7413 
 1158   0.0000       3.081993        83.8653 
 1159   0.0000       3.083524        83.9069 
 1160   0.0000       3.088731        84.0486 
 1161   0.0000       3.091243        84.1170 
 1162   0.0000       3.096430        84.2581 
 1163   0.0000       3.096626        84.2635 
 1164   0.0000       3.098468        84.3136 
 1165   0.0000       3.101854        84.4057 
 1166   0.0000       3.106125        84.5219 
 1167   0.0000       3.108063        84.5747 
 1168   0.0000       3.110177        84.6322 
 1169   0.0000       3.113955        84.7350 
 1170   0.0000       3.118609        84.8617 
 1171   0.0000       3.123780        85.0024 
 1172   0.0000       3.126480        85.0759 
 1173   0.0000       3.131304        85.2071 
 1174   0.0000       3.135747        85.3280 
 1175   0.0000       3.137284        85.3698 
 1176   0.0000       3.143235        85.5318 
 1177   0.0000       3.146047        85.6083 
 1178   0.0000       3.148409        85.6726 
 1179   0.0000       3.150346        85.7253 
 1180   0.0000       3.156015        85.8795 
 1181   0.0000       3.160360        85.9978 
 1182   0.0000       3.163842        86.0925 
 1183   0.0000       3.165937        86.1495 
 1184   0.0000       3.167708        86.1977 
 1185   0.0000       3.171438        86.2992 
 1186   0.0000       3.179978        86.5316 
 1187   0.0000       3.181811        86.5815 
 1188   0.0000       3.187864        86.7462 
 1189   0.0000       3.191362        86.8414 
 1190   0.0000       3.194032        86.9140 
 1191   0.0000       3.197508        87.0086 
 1192   0.0000       3.203142        87.1619 
 1193   0.0000       3.207341        87.2762 
 1194   0.0000       3.210781        87.3698 
 1195   0.0000       3.213005        87.4303 
 1196   0.0000       3.217337        87.5482 
 1197   0.0000       3.221006        87.6480 
 1198   0.0000       3.229055        87.8671 
 1199   0.0000       3.233318        87.9831 
 1200   0.0000       3.237013        88.0836 
 1201   0.0000       3.237319        88.0919 
 1202   0.0000       3.245414        88.3122 
 1203   0.0000       3.248829        88.4051 
 1204   0.0000       3.251056        88.4657 
 1205   0.0000       3.257401        88.6384 
 1206   0.0000       3.259559        88.6971 
 1207   0.0000       3.261174        88.7410 
 1208   0.0000       3.264437        88.8299 
 1209   0.0000       3.268365        88.9367 
 1210   0.0000       3.273645        89.0804 
 1211   0.0000       3.277345        89.1811 
 1212   0.0000       3.279671        89.2444 
 1213   0.0000       3.282473        89.3206 
 1214   0.0000       3.287612        89.4605 
 1215   0.0000       3.291251        89.5595 
 1216   0.0000       3.299575        89.7860 
 1217   0.0000       3.300769        89.8185 
 1218   0.0000       3.304611        89.9230 
 1219   0.0000       3.307475        90.0010 
 1220   0.0000       3.310406        90.0807 
 1221   0.0000       3.316940        90.2585 
 1222   0.0000       3.321626        90.3860 
 1223   0.0000       3.323405        90.4345 
 1224   0.0000       3.325954        90.5038 
 1225   0.0000       3.334058        90.7243 
 1226   0.0000       3.336306        90.7855 
 1227   0.0000       3.339233        90.8652 
 1228   0.0000       3.342943        90.9661 
 1229   0.0000       3.347967        91.1028 
 1230   0.0000       3.349996        91.1580 
 1231   0.0000       3.354211        91.2727 
 1232   0.0000       3.355365        91.3041 
 1233   0.0000       3.360569        91.4457 
 1234   0.0000       3.361219        91.4634 
 1235   0.0000       3.363910        91.5366 
 1236   0.0000       3.368197        91.6533 
 1237   0.0000       3.373839        91.8068 
 1238   0.0000       3.381030        92.0025 
 1239   0.0000       3.383395        92.0669 
 1240   0.0000       3.390582        92.2624 
 1241   0.0000       3.391593        92.2899 
 1242   0.0000       3.398733        92.4842 
 1243   0.0000       3.399296        92.4996 
 1244   0.0000       3.402092        92.5756 
 1245   0.0000       3.407564        92.7245 
 1246   0.0000       3.409843        92.7865 
 1247   0.0000       3.416113        92.9572 
 1248   0.0000       3.421068        93.0920 
 1249   0.0000       3.423673        93.1629 
 1250   0.0000       3.430263        93.3422 
 1251   0.0000       3.433806        93.4386 
 1252   0.0000       3.440594        93.6233 
 1253   0.0000       3.443250        93.6956 
 1254   0.0000       3.447165        93.8021 
 1255   0.0000       3.448396        93.8356 
 1256   0.0000       3.452974        93.9602 
 1257   0.0000       3.454505        94.0018 
 1258   0.0000       3.459862        94.1476 
 1259   0.0000       3.462576        94.2215 
 1260   0.0000       3.464968        94.2866 
 1261   0.0000       3.466496        94.3281 
 1262   0.0000       3.472866        94.5015 
 1263   0.0000       3.476240        94.5933 
 1264   0.0000       3.478831        94.6638 
 1265   0.0000       3.484941        94.8301 
 1266   0.0000       3.487858        94.9095 
 1267   0.0000       3.491591        95.0110 
 1268   0.0000       3.493595        95.0656 
 1269   0.0000       3.495383        95.1142 
 1270   0.0000       3.497489        95.1715 
 1271   0.0000       3.499993        95.2396 
 1272   0.0000       3.505406        95.3869 
 1273   0.0000       3.510020        95.5125 
 1274   0.0000       3.515933        95.6734 
 1275   0.0000       3.517057        95.7040 
 1276   0.0000       3.521126        95.8147 
 1277   0.0000       3.523111        95.8687 
 1278   0.0000       3.528995        96.0288 
 1279   0.0000       3.530685        96.0748 
 1280   0.0000       3.532326        96.1195 
 1281   0.0000       3.534126        96.1685 
 1282   0.0000       3.539751        96.3215 
 1283   0.0000       3.540219        96.3343 
 1284   0.0000       3.544502        96.4508 
 1285   0.0000       3.549055        96.5747 
 1286   0.0000       3.551233        96.6339 
 1287   0.0000       3.556117        96.7669 
 1288   0.0000       3.558203        96.8236 
 1289   0.0000       3.562782        96.9482 
 1290   0.0000       3.567224        97.0691 
 1291   0.0000       3.569999        97.1446 
 1292   0.0000       3.571330        97.1808 
 1293   0.0000       3.574604        97.2699 
 1294   0.0000       3.577802        97.3570 
 1295   0.0000       3.582382        97.4816 
 1296   0.0000       3.588081        97.6367 
 1297   0.0000       3.589277        97.6692 
 1298   0.0000       3.589697        97.6806 
 1299   0.0000       3.592840        97.7661 
 1300   0.0000       3.598767        97.9274 
 1301   0.0000       3.599670        97.9520 
 1302   0.0000       3.605622        98.1140 
 1303   0.0000       3.608118        98.1819 
 1304   0.0000       3.609703        98.2250 
 1305   0.0000       3.612200        98.2930 
 1306   0.0000       3.618787        98.4722 
 1307   0.0000       3.622303        98.5679 
 1308   0.0000       3.626564        98.6838 
 1309   0.0000       3.629297        98.7582 
 1310   0.0000       3.631602        98.8209 
 1311   0.0000       3.636302        98.9488 
 1312   0.0000       3.638277        99.0025 
 1313   0.0000       3.641883        99.1007 
 1314   0.0000       3.652421        99.3874 
 1315   0.0000       3.656050        99.4862 
 1316   0.0000       3.660084        99.5959 
 1317   0.0000       3.662678        99.6665 
 1318   0.0000       3.668815        99.8335 
 1319   0.0000       3.669944        99.8642 
 1320   0.0000       3.674314        99.9832 
 1321   0.0000       3.682509       100.2062 
 1322   0.0000       3.685113       100.2770 
 1323   0.0000       3.690321       100.4188 
 1324   0.0000       3.693913       100.5165 
 1325   0.0000       3.696417       100.5846 
 1326   0.0000       3.704218       100.7969 
 1327   0.0000       3.705931       100.8435 
 1328   0.0000       3.710119       100.9575 
 1329   0.0000       3.712793       101.0302 
 1330   0.0000       3.718479       101.1850 
 1331   0.0000       3.719439       101.2111 
 1332   0.0000       3.723335       101.3171 
 1333   0.0000       3.726280       101.3972 
 1334   0.0000       3.735037       101.6355 
 1335   0.0000       3.738872       101.7399 
 1336   0.0000       3.747686       101.9797 
 1337   0.0000       3.751440       102.0819 
 1338   0.0000       3.754136       102.1552 
 1339   0.0000       3.761188       102.3471 
 1340   0.0000       3.764846       102.4467 
 1341   0.0000       3.766981       102.5048 
 1342   0.0000       3.772625       102.6584 
 1343   0.0000       3.775450       102.7352 
 1344   0.0000       3.779853       102.8550 
 1345   0.0000       3.786284       103.0300 
 1346   0.0000       3.788862       103.1002 
 1347   0.0000       3.792068       103.1874 
 1348   0.0000       3.795453       103.2795 
 1349   0.0000       3.798993       103.3759 
 1350   0.0000       3.810088       103.6778 
 1351   0.0000       3.811647       103.7202 
 1352   0.0000       3.814200       103.7897 
 1353   0.0000       3.819568       103.9357 
 1354   0.0000       3.820619       103.9643 
 1355   0.0000       3.822920       104.0269 
 1356   0.0000       3.828637       104.1825 
 1357   0.0000       3.833189       104.3064 
 1358   0.0000       3.835872       104.3794 
 1359   0.0000       3.844155       104.6048 
 1360   0.0000       3.851618       104.8079 
 1361   0.0000       3.852107       104.8212 
 1362   0.0000       3.854371       104.8828 
 1363   0.0000       3.862526       105.1047 
 1364   0.0000       3.865218       105.1779 
 1365   0.0000       3.870733       105.3280 
 1366   0.0000       3.875927       105.4693 
 1367   0.0000       3.878237       105.5322 
 1368   0.0000       3.884835       105.7117 
 1369   0.0000       3.894387       105.9717 
 1370   0.0000       3.896375       106.0258 
 1371   0.0000       3.902234       106.1852 
 1372   0.0000       3.907725       106.3346 
 1373   0.0000       3.910679       106.4150 
 1374   0.0000       3.913110       106.4811 
 1375   0.0000       3.918174       106.6189 
 1376   0.0000       3.922489       106.7363 
 1377   0.0000       3.927559       106.8743 
 1378   0.0000       3.934373       107.0597 
 1379   0.0000       3.938024       107.1591 
 1380   0.0000       3.941886       107.2642 
 1381   0.0000       3.947421       107.4148 
 1382   0.0000       3.955910       107.6458 
 1383   0.0000       3.958665       107.7208 
 1384   0.0000       3.961048       107.7856 
 1385   0.0000       3.964453       107.8782 
 1386   0.0000       3.968517       107.9888 
 1387   0.0000       3.972663       108.1017 
 1388   0.0000       3.980042       108.3024 
 1389   0.0000       3.983910       108.4077 
 1390   0.0000       3.988162       108.5234 
 1391   0.0000       3.991553       108.6157 
 1392   0.0000       3.997727       108.7837 
 1393   0.0000       4.001003       108.8728 
 1394   0.0000       4.001958       108.8988 
 1395   0.0000       4.008384       109.0737 
 1396   0.0000       4.012594       109.1882 
 1397   0.0000       4.015306       109.2620 
 1398   0.0000       4.017313       109.3166 
 1399   0.0000       4.020830       109.4123 
 1400   0.0000       4.027860       109.6037 
 1401   0.0000       4.029560       109.6499 
 1402   0.0000       4.031436       109.7010 
 1403   0.0000       4.037228       109.8586 
 1404   0.0000       4.041300       109.9694 
 1405   0.0000       4.047996       110.1516 
 1406   0.0000       4.048436       110.1635 
 1407   0.0000       4.052771       110.2815 
 1408   0.0000       4.059454       110.4634 
 1409   0.0000       4.063744       110.5801 
 1410   0.0000       4.064890       110.6113 
 1411   0.0000       4.072298       110.8129 
 1412   0.0000       4.075801       110.9082 
 1413   0.0000       4.088012       111.2405 
 1414   0.0000       4.091772       111.3428 
 1415   0.0000       4.095783       111.4519 
 1416   0.0000       4.098237       111.5187 
 1417   0.0000       4.104818       111.6978 
 1418   0.0000       4.109952       111.8375 
 1419   0.0000       4.112763       111.9140 
 1420   0.0000       4.119270       112.0910 
 1421   0.0000       4.128883       112.3526 
 1422   0.0000       4.133580       112.4804 
 1423   0.0000       4.135970       112.5455 
 1424   0.0000       4.138997       112.6278 
 1425   0.0000       4.143579       112.7525 
 1426   0.0000       4.148847       112.8959 
 1427   0.0000       4.150851       112.9504 
 1428   0.0000       4.161012       113.2269 
 1429   0.0000       4.165491       113.3488 
 1430   0.0000       4.167547       113.4047 
 1431   0.0000       4.183289       113.8331 
 1432   0.0000       4.185297       113.8877 
 1433   0.0000       4.192265       114.0773 
 1434   0.0000       4.194932       114.1499 
 1435   0.0000       4.199449       114.2728 
 1436   0.0000       4.203708       114.3887 
 1437   0.0000       4.208588       114.5215 
 1438   0.0000       4.220069       114.8339 
 1439   0.0000       4.225619       114.9849 
 1440   0.0000       4.228152       115.0539 
 1441   0.0000       4.232236       115.1650 
 1442   0.0000       4.241156       115.4077 
 1443   0.0000       4.249098       115.6238 
 1444   0.0000       4.257858       115.8622 
 1445   0.0000       4.259968       115.9196 
 1446   0.0000       4.267243       116.1176 
 1447   0.0000       4.273460       116.2868 
 1448   0.0000       4.280002       116.4648 
 1449   0.0000       4.287001       116.6552 
 1450   0.0000       4.291843       116.7870 
 1451   0.0000       4.298689       116.9733 
 1452   0.0000       4.310858       117.3044 
 1453   0.0000       4.313762       117.3834 
 1454   0.0000       4.319406       117.5370 
 1455   0.0000       4.326804       117.7383 
 1456   0.0000       4.332440       117.8917 
 1457   0.0000       4.337653       118.0335 
 1458   0.0000       4.354037       118.4794 
 1459   0.0000       4.364347       118.7599 
 1460   0.0000       4.367100       118.8348 
 1461   0.0000       4.375953       119.0757 
 1462   0.0000       4.382677       119.2587 
 1463   0.0000       4.400474       119.7430 
 1464   0.0000       4.404282       119.8466 
 1465   0.0000       4.407375       119.9308 
 1466   0.0000       4.424313       120.3917 
 1467   0.0000       4.430004       120.5465 
 1468   0.0000       4.435002       120.6826 
 1469   0.0000       4.452896       121.1695 
 1470   0.0000       4.456732       121.2738 
 1471   0.0000       4.458022       121.3090 
 1472   0.0000       4.472931       121.7146 
 1473   0.0000       4.482304       121.9697 
 1474   0.0000       4.486306       122.0786 
 1475   0.0000       4.494847       122.3110 
 1476   0.0000       4.515961       122.8856 
 1477   0.0000       4.517855       122.9371 
 1478   0.0000       4.523280       123.0847 
 1479   0.0000       4.530913       123.2924 
 1480   0.0000       4.532068       123.3238 
 1481   0.0000       4.536942       123.4565 
 1482   0.0000       4.555480       123.9609 
 1483   0.0000       4.558935       124.0549 
 1484   0.0000       4.570637       124.3734 
 1485   0.0000       4.576878       124.5432 
 1486   0.0000       4.581416       124.6667 
 1487   0.0000       4.588442       124.8578 
 1488   0.0000       4.593014       124.9823 
 1489   0.0000       4.599429       125.1568 
 1490   0.0000       4.610252       125.4513 
 1491   0.0000       4.622128       125.7745 
 1492   0.0000       4.623263       125.8054 
 1493   0.0000       4.632939       126.0687 
 1494   0.0000       4.640813       126.2829 
 1495   0.0000       4.646001       126.4241 
 1496   0.0000       4.651354       126.5698 
 1497   0.0000       4.654035       126.6427 
 1498   0.0000       4.665596       126.9573 
 1499   0.0000       4.679137       127.3258 
 1500   0.0000       4.679422       127.3335 
 1501   0.0000       4.683048       127.4322 
 1502   0.0000       4.697726       127.8316 
 1503   0.0000       4.703470       127.9879 
 1504   0.0000       4.711640       128.2102 
 1505   0.0000       4.725647       128.5914 
 1506   0.0000       4.732390       128.7749 
 1507   0.0000       4.739139       128.9585 
 1508   0.0000       4.758776       129.4929 
 1509   0.0000       4.762032       129.5815 
 1510   0.0000       4.772381       129.8631 
 1511   0.0000       4.786940       130.2593 
 1512   0.0000       4.791834       130.3924 
 1513   0.0000       4.804653       130.7413 
 1514   0.0000       4.807034       130.8061 
 1515   0.0000       4.819506       131.1454 
 1516   0.0000       4.821422       131.1976 
 1517   0.0000       4.830160       131.4353 
 1518   0.0000       4.835268       131.5743 
 1519   0.0000       4.843143       131.7886 
 1520   0.0000       4.848500       131.9344 
 1521   0.0000       4.852268       132.0369 
 1522   0.0000       4.863204       132.3345 
 1523   0.0000       4.866599       132.4269 
 1524   0.0000       4.884067       132.9022 
 1525   0.0000       4.899967       133.3349 
 1526   0.0000       4.907261       133.5334 
 1527   0.0000       4.911392       133.6458 
 1528   0.0000       4.922944       133.9601 
 1529   0.0000       4.927477       134.0835 
 1530   0.0000       4.936462       134.3280 
 1531   0.0000       4.948380       134.6523 
 1532   0.0000       4.953318       134.7866 
 1533   0.0000       4.966611       135.1484 
 1534   0.0000       4.972470       135.3078 
 1535   0.0000       4.976520       135.4180 
 1536   0.0000       4.983007       135.5945 
 1537   0.0000       4.990966       135.8111 
 1538   0.0000       4.992693       135.8581 
 1539   0.0000       4.996042       135.9492 
 1540   0.0000       5.003531       136.1530 
 1541   0.0000       5.011963       136.3824 
 1542   0.0000       5.016759       136.5129 
 1543   0.0000       5.023734       136.7028 
 1544   0.0000       5.028366       136.8288 
 1545   0.0000       5.039735       137.1382 
 1546   0.0000       5.046437       137.3205 
 1547   0.0000       5.054825       137.5488 
 1548   0.0000       5.057286       137.6158 
 1549   0.0000       5.069890       137.9587 
 1550   0.0000       5.082372       138.2984 
 1551   0.0000       5.085128       138.3734 
 1552   0.0000       5.093336       138.5967 
 1553   0.0000       5.099964       138.7771 
 1554   0.0000       5.109376       139.0332 
 1555   0.0000       5.120206       139.3279 
 1556   0.0000       5.126510       139.4994 
 1557   0.0000       5.127233       139.5191 
 1558   0.0000       5.147406       140.0680 
 1559   0.0000       5.149439       140.1234 
 1560   0.0000       5.154495       140.2610 
 1561   0.0000       5.159226       140.3897 
 1562   0.0000       5.169018       140.6561 
 1563   0.0000       5.170948       140.7086 
 1564   0.0000       5.176462       140.8587 
 1565   0.0000       5.183769       141.0575 
 1566   0.0000       5.188649       141.1903 
 1567   0.0000       5.197936       141.4430 
 1568   0.0000       5.206876       141.6863 
 1569   0.0000       5.208746       141.7372 
 1570   0.0000       5.213366       141.8629 
 1571   0.0000       5.221089       142.0731 
 1572   0.0000       5.226300       142.2148 
 1573   0.0000       5.234848       142.4475 
 1574   0.0000       5.240083       142.5899 
 1575   0.0000       5.244616       142.7132 
 1576   0.0000       5.248252       142.8122 
 1577   0.0000       5.250053       142.8612 
 1578   0.0000       5.255826       143.0183 
 1579   0.0000       5.257796       143.0719 
 1580   0.0000       5.260059       143.1335 
 1581   0.0000       5.267110       143.3254 
 1582   0.0000       5.270186       143.4091 
 1583   0.0000       5.272499       143.4720 
 1584   0.0000       5.283165       143.7622 
 1585   0.0000       5.289256       143.9280 
 1586   0.0000       5.293653       144.0476 
 1587   0.0000       5.298594       144.1821 
 1588   0.0000       5.305937       144.3819 
 1589   0.0000       5.308640       144.4554 
 1590   0.0000       5.315495       144.6420 
 1591   0.0000       5.318480       144.7232 
 1592   0.0000       5.330850       145.0598 
 1593   0.0000       5.333551       145.1333 
 1594   0.0000       5.337783       145.2485 
 1595   0.0000       5.347102       145.5021 
 1596   0.0000       5.351015       145.6085 
 1597   0.0000       5.358884       145.8227 
 1598   0.0000       5.361443       145.8923 
 1599   0.0000       5.362455       145.9198 
 1600   0.0000       5.367029       146.0443 
 1601   0.0000       5.375083       146.2634 
 1602   0.0000       5.379102       146.3728 
 1603   0.0000       5.386027       146.5612 
 1604   0.0000       5.390074       146.6714 
 1605   0.0000       5.395974       146.8319 
 1606   0.0000       5.401779       146.9899 
 1607   0.0000       5.409990       147.2133 
 1608   0.0000       5.411445       147.2529 
 1609   0.0000       5.416329       147.3858 
 1610   0.0000       5.425658       147.6396 
 1611   0.0000       5.433540       147.8541 
 1612   0.0000       5.439360       148.0125 
 1613   0.0000       5.442024       148.0850 
 1614   0.0000       5.448628       148.2647 
 1615   0.0000       5.456293       148.4733 
 1616   0.0000       5.459258       148.5540 
 1617   0.0000       5.462468       148.6413 
 1618   0.0000       5.467214       148.7705 
 1619   0.0000       5.475676       149.0007 
 1620   0.0000       5.480775       149.1395 
 1621   0.0000       5.488636       149.3534 
 1622   0.0000       5.493713       149.4915 
 1623   0.0000       5.495926       149.5517 
 1624   0.0000       5.501936       149.7153 
 1625   0.0000       5.507070       149.8550 
 1626   0.0000       5.512355       149.9988 
 1627   0.0000       5.525339       150.3521 
 1628   0.0000       5.526711       150.3895 
 1629   0.0000       5.527842       150.4202 
 1630   0.0000       5.535913       150.6398 
 1631   0.0000       5.537949       150.6953 
 1632   0.0000       5.542678       150.8239 
 1633   0.0000       5.546687       150.9330 
 1634   0.0000       5.552771       151.0986 
 1635   0.0000       5.558024       151.2415 
 1636   0.0000       5.562635       151.3670 
 1637   0.0000       5.565074       151.4334 
 1638   0.0000       5.569368       151.5502 
 1639   0.0000       5.572593       151.6380 
 1640   0.0000       5.575491       151.7168 
 1641   0.0000       5.579547       151.8272 
 1642   0.0000       5.582666       151.9121 
 1643   0.0000       5.588460       152.0697 
 1644   0.0000       5.593395       152.2040 
 1645   0.0000       5.593842       152.2162 
 1646   0.0000       5.596496       152.2884 
 1647   0.0000       5.600788       152.4052 
 1648   0.0000       5.603357       152.4751 
 1649   0.0000       5.607144       152.5781 
 1650   0.0000       5.612576       152.7260 
 1651   0.0000       5.618873       152.8973 
 1652   0.0000       5.622428       152.9940 
 1653   0.0000       5.624260       153.0439 
 1654   0.0000       5.630122       153.2034 
 1655   0.0000       5.634645       153.3265 
 1656   0.0000       5.635759       153.3568 
 1657   0.0000       5.639867       153.4686 
 1658   0.0000       5.645795       153.6299 
 1659   0.0000       5.651825       153.7940 
 1660   0.0000       5.655679       153.8988 
 1661   0.0000       5.660384       154.0269 
 1662   0.0000       5.661149       154.0477 
 1663   0.0000       5.664158       154.1296 
 1664   0.0000       5.668099       154.2368 
 1665   0.0000       5.671248       154.3225 
 1666   0.0000       5.674958       154.4235 
 1667   0.0000       5.677510       154.4929 
 1668   0.0000       5.684266       154.6767 
 1669   0.0000       5.684855       154.6928 
 1670   0.0000       5.686901       154.7484 
 1671   0.0000       5.691281       154.8676 
 1672   0.0000       5.697158       155.0275 
 1673   0.0000       5.700334       155.1140 
 1674   0.0000       5.705388       155.2515 
 1675   0.0000       5.713573       155.4742 
 1676   0.0000       5.716372       155.5504 
 1677   0.0000       5.723292       155.7387 
 1678   0.0000       5.732073       155.9776 
 1679   0.0000       5.736109       156.0875 
 1680   0.0000       5.740469       156.2061 
 1681   0.0000       5.744155       156.3064 
 1682   0.0000       5.753809       156.5691 
 1683   0.0000       5.757942       156.6816 
 1684   0.0000       5.761042       156.7659 
 1685   0.0000       5.762148       156.7960 
 1686   0.0000       5.771568       157.0523 
 1687   0.0000       5.778582       157.2432 
 1688   0.0000       5.783347       157.3729 
 1689   0.0000       5.784411       157.4018 
 1690   0.0000       5.789123       157.5301 
 1691   0.0000       5.795063       157.6917 
 1692   0.0000       5.795701       157.7090 
 1693   0.0000       5.806150       157.9934 
 1694   0.0000       5.810217       158.1040 
 1695   0.0000       5.814804       158.2289 
 1696   0.0000       5.817801       158.3104 
 1697   0.0000       5.824096       158.4817 
 1698   0.0000       5.825860       158.5297 
 1699   0.0000       5.830923       158.6675 
 1700   0.0000       5.835507       158.7922 
 1701   0.0000       5.841406       158.9527 
 1702   0.0000       5.842511       158.9828 
 1703   0.0000       5.843432       159.0079 
 1704   0.0000       5.852190       159.2462 
 1705   0.0000       5.853179       159.2731 
 1706   0.0000       5.857781       159.3983 
 1707   0.0000       5.862237       159.5196 
 1708   0.0000       5.868082       159.6786 
 1709   0.0000       5.869706       159.7228 
 1710   0.0000       5.872853       159.8084 
 1711   0.0000       5.879532       159.9902 
 1712   0.0000       5.881750       160.0506 
 1713   0.0000       5.886648       160.1838 
 1714   0.0000       5.897949       160.4914 
 1715   0.0000       5.899315       160.5285 
 1716   0.0000       5.902341       160.6109 
 1717   0.0000       5.903864       160.6523 
 1718   0.0000       5.908618       160.7817 
 1719   0.0000       5.911782       160.8678 
 1720   0.0000       5.915915       160.9802 
 1721   0.0000       5.922518       161.1599 
 1722   0.0000       5.925285       161.2352 
 1723   0.0000       5.927383       161.2923 
 1724   0.0000       5.929763       161.3571 
 1725   0.0000       5.932784       161.4393 
 1726   0.0000       5.936543       161.5415 
 1727   0.0000       5.941352       161.6724 
 1728   0.0000       5.942432       161.7018 
 1729   0.0000       5.945629       161.7888 
 1730   0.0000       5.948065       161.8551 
 1731   0.0000       5.951578       161.9507 
 1732   0.0000       5.952330       161.9711 
 1733   0.0000       5.954821       162.0389 
 1734   0.0000       5.959218       162.1586 
 1735   0.0000       5.961762       162.2278 
 1736   0.0000       5.963967       162.2878 
 1737   0.0000       5.969454       162.4371 
 1738   0.0000       5.976585       162.6311 
 1739   0.0000       5.980049       162.7254 
 1740   0.0000       5.982258       162.7855 
 1741   0.0000       5.984833       162.8556 
 1742   0.0000       5.985904       162.8847 
 1743   0.0000       5.987931       162.9399 
 1744   0.0000       5.995377       163.1425 
 1745   0.0000       5.996325       163.1683 
 1746   0.0000       5.998228       163.2201 
 1747   0.0000       6.003914       163.3748 
 1748   0.0000       6.004561       163.3924 
 1749   0.0000       6.007757       163.4794 
 1750   0.0000       6.011328       163.5765 
 1751   0.0000       6.014829       163.6718 
 1752   0.0000       6.017796       163.7526 
 1753   0.0000       6.021120       163.8430 
 1754   0.0000       6.022443       163.8790 
 1755   0.0000       6.028684       164.0488 
 1756   0.0000       6.031293       164.1198 
 1757   0.0000       6.036398       164.2587 
 1758   0.0000       6.041351       164.3935 
 1759   0.0000       6.046217       164.5259 
 1760   0.0000       6.047741       164.5674 
 1761   0.0000       6.050862       164.6523 
 1762   0.0000       6.053018       164.7110 
 1763   0.0000       6.055580       164.7807 
 1764   0.0000       6.062135       164.9591 
 1765   0.0000       6.064871       165.0335 
 1766   0.0000       6.065621       165.0539 
 1767   0.0000       6.070895       165.1975 
 1768   0.0000       6.074271       165.2893 
 1769   0.0000       6.076652       165.3541 
 1770   0.0000       6.080128       165.4487 
 1771   0.0000       6.084031       165.5549 
 1772   0.0000       6.088848       165.6860 
 1773   0.0000       6.091147       165.7485 
 1774   0.0000       6.092074       165.7738 
 1775   0.0000       6.094644       165.8437 
 1776   0.0000       6.096378       165.8909 
 1777   0.0000       6.100134       165.9931 
 1778   0.0000       6.105471       166.1383 
 1779   0.0000       6.106232       166.1590 
 1780   0.0000       6.108678       166.2256 
 1781   0.0000       6.112130       166.3195 
 1782   0.0000       6.115194       166.4029 
 1783   0.0000       6.117900       166.4765 
 1784   0.0000       6.119379       166.5168 
 1785   0.0000       6.121645       166.5784 
 1786   0.0000       6.122980       166.6148 
 1787   0.0000       6.128840       166.7742 
 1788   0.0000       6.133336       166.8966 
 1789   0.0000       6.139128       167.0542 
 1790   0.0000       6.145362       167.2238 
 1791   0.0000       6.146775       167.2622 
 1792   0.0000       6.149133       167.3264 
 1793   0.0000       6.150529       167.3644 
 1794   0.0000       6.153871       167.4553 
 1795   0.0000       6.160563       167.6374 
 1796   0.0000       6.163075       167.7058 
 1797   0.0000       6.163760       167.7244 
 1798   0.0000       6.167048       167.8139 
 1799   0.0000       6.169248       167.8738 
 1800   0.0000       6.171694       167.9403 
 1801   0.0000       6.172935       167.9741 
 1802   0.0000       6.177140       168.0885 
 1803   0.0000       6.178345       168.1213 
 1804   0.0000       6.181901       168.2181 
 1805   0.0000       6.183680       168.2665 
 1806   0.0000       6.185155       168.3066 
 1807   0.0000       6.187937       168.3823 
 1808   0.0000       6.191286       168.4735 
 1809   0.0000       6.195031       168.5754 
 1810   0.0000       6.197726       168.6487 
 1811   0.0000       6.201331       168.7468 
 1812   0.0000       6.203915       168.8171 
 1813   0.0000       6.205007       168.8468 
 1814   0.0000       6.208705       168.9475 
 1815   0.0000       6.209318       168.9641 
 1816   0.0000       6.213714       169.0838 
 1817   0.0000       6.215244       169.1254 
 1818   0.0000       6.216290       169.1539 
 1819   0.0000       6.222576       169.3249 
 1820   0.0000       6.224840       169.3865 
 1821   0.0000       6.226879       169.4420 
 1822   0.0000       6.228477       169.4855 
 1823   0.0000       6.229855       169.5230 
 1824   0.0000       6.235949       169.6888 
 1825   0.0000       6.243082       169.8829 
 1826   0.0000       6.243501       169.8943 
 1827   0.0000       6.244234       169.9143 
 1828   0.0000       6.248305       170.0250 
 1829   0.0000       6.250799       170.0929 
 1830   0.0000       6.254315       170.1886 
 1831   0.0000       6.254600       170.1963 
 1832   0.0000       6.259393       170.3267 
 1833   0.0000       6.261110       170.3735 
 1834   0.0000       6.266510       170.5204 
 1835   0.0000       6.269700       170.6072 
 1836   0.0000       6.271854       170.6658 
 1837   0.0000       6.273453       170.7093 
 1838   0.0000       6.275867       170.7750 
 1839   0.0000       6.277029       170.8066 
 1840   0.0000       6.281667       170.9329 
 1841   0.0000       6.285300       171.0317 
 1842   0.0000       6.289102       171.1352 
 1843   0.0000       6.290061       171.1613 
 1844   0.0000       6.293319       171.2499 
 1845   0.0000       6.296801       171.3447 
 1846   0.0000       6.298145       171.3812 
 1847   0.0000       6.300432       171.4435 
 1848   0.0000       6.303775       171.5344 
 1849   0.0000       6.304995       171.5676 
 1850   0.0000       6.309846       171.6996 
 1851   0.0000       6.311268       171.7383 
 1852   0.0000       6.312224       171.7644 
 1853   0.0000       6.315162       171.8443 
 1854   0.0000       6.319108       171.9517 
 1855   0.0000       6.324974       172.1113 
 1856   0.0000       6.325859       172.1354 
 1857   0.0000       6.327549       172.1814 
 1858   0.0000       6.329735       172.2408 
 1859   0.0000       6.331669       172.2935 
 1860   0.0000       6.339012       172.4933 
 1861   0.0000       6.341682       172.5660 
 1862   0.0000       6.342145       172.5785 
 1863   0.0000       6.347668       172.7288 
 1864   0.0000       6.349522       172.7793 
 1865   0.0000       6.353207       172.8796 
 1866   0.0000       6.354642       172.9186 
 1867   0.0000       6.358118       173.0132 
 1868   0.0000       6.362129       173.1223 
 1869   0.0000       6.362900       173.1433 
 1870   0.0000       6.366257       173.2347 
 1871   0.0000       6.368791       173.3036 
 1872   0.0000       6.372048       173.3922 
 1873   0.0000       6.373326       173.4270 
 1874   0.0000       6.380444       173.6207 
 1875   0.0000       6.382096       173.6657 
 1876   0.0000       6.387950       173.8250 
 1877   0.0000       6.388625       173.8433 
 1878   0.0000       6.392195       173.9405 
 1879   0.0000       6.394889       174.0138 
 1880   0.0000       6.395176       174.0216 
 1881   0.0000       6.402245       174.2139 
 1882   0.0000       6.404230       174.2680 
 1883   0.0000       6.405163       174.2933 
 1884   0.0000       6.408548       174.3855 
 1885   0.0000       6.411137       174.4559 
 1886   0.0000       6.413586       174.5225 
 1887   0.0000       6.416947       174.6140 
 1888   0.0000       6.420775       174.7182 
 1889   0.0000       6.423057       174.7803 
 1890   0.0000       6.426152       174.8645 
 1891   0.0000       6.428305       174.9231 
 1892   0.0000       6.430674       174.9875 
 1893   0.0000       6.434119       175.0813 
 1894   0.0000       6.436814       175.1546 
 1895   0.0000       6.438161       175.1913 
 1896   0.0000       6.440382       175.2517 
 1897   0.0000       6.443561       175.3382 
 1898   0.0000       6.446753       175.4251 
 1899   0.0000       6.448604       175.4754 
 1900   0.0000       6.451502       175.5543 
 1901   0.0000       6.455277       175.6570 
 1902   0.0000       6.456121       175.6800 
 1903   0.0000       6.460573       175.8011 
 1904   0.0000       6.462630       175.8571 
 1905   0.0000       6.466421       175.9603 
 1906   0.0000       6.469959       176.0565 
 1907   0.0000       6.473715       176.1587 
 1908   0.0000       6.475599       176.2100 
 1909   0.0000       6.479920       176.3276 
 1910   0.0000       6.481084       176.3593 
 1911   0.0000       6.483697       176.4304 
 1912   0.0000       6.484152       176.4427 
 1913   0.0000       6.487833       176.5429 
 1914   0.0000       6.491962       176.6553 
 1915   0.0000       6.496972       176.7916 
 1916   0.0000       6.498019       176.8201 
 1917   0.0000       6.501237       176.9077 
 1918   0.0000       6.505553       177.0251 
 1919   0.0000       6.511057       177.1749 
 1920   0.0000       6.513740       177.2479 
 1921   0.0000       6.517406       177.3476 
 1922   0.0000       6.523093       177.5024 
 1923   0.0000       6.526373       177.5916 
 1924   0.0000       6.529517       177.6772 
 1925   0.0000       6.533847       177.7950 
 1926   0.0000       6.540516       177.9765 
 1927   0.0000       6.541189       177.9948 
 1928   0.0000       6.544412       178.0825 
 1929   0.0000       6.546047       178.1270 
 1930   0.0000       6.548415       178.1914 
 1931   0.0000       6.551652       178.2795 
 1932   0.0000       6.557979       178.4517 
 1933   0.0000       6.562240       178.5676 
 1934   0.0000       6.564653       178.6333 
 1935   0.0000       6.567571       178.7127 
 1936   0.0000       6.571222       178.8120 
 1937   0.0000       6.574562       178.9029 
 1938   0.0000       6.578700       179.0155 
 1939   0.0000       6.580956       179.0769 
 1940   0.0000       6.585127       179.1904 
 1941   0.0000       6.586140       179.2180 
 1942   0.0000       6.592503       179.3911 
 1943   0.0000       6.596631       179.5034 
 1944   0.0000       6.602460       179.6621 
 1945   0.0000       6.604089       179.7064 
 1946   0.0000       6.611171       179.8991 
 1947   0.0000       6.613084       179.9512 
 1948   0.0000       6.618034       180.0859 
 1949   0.0000       6.621012       180.1669 
 1950   0.0000       6.625695       180.2943 
 1951   0.0000       6.631178       180.4435 
 1952   0.0000       6.633929       180.5184 
 1953   0.0000       6.638552       180.6442 
 1954   0.0000       6.641898       180.7352 
 1955   0.0000       6.643839       180.7880 
 1956   0.0000       6.649392       180.9391 
 1957   0.0000       6.655148       181.0958 
 1958   0.0000       6.661725       181.2748 
 1959   0.0000       6.663953       181.3354 
 1960   0.0000       6.666875       181.4149 
 1961   0.0000       6.668088       181.4479 
 1962   0.0000       6.673169       181.5862 
 1963   0.0000       6.677582       181.7062 
 1964   0.0000       6.679533       181.7593 
 1965   0.0000       6.682710       181.8458 
 1966   0.0000       6.687829       181.9851 
 1967   0.0000       6.692288       182.1064 
 1968   0.0000       6.696762       182.2282 
 1969   0.0000       6.697165       182.2391 
 1970   0.0000       6.698315       182.2704 
 1971   0.0000       6.700259       182.3233 
 1972   0.0000       6.704429       182.4368 
 1973   0.0000       6.706290       182.4874 
 1974   0.0000       6.710903       182.6130 
 1975   0.0000       6.714151       182.7013 
 1976   0.0000       6.716044       182.7528 
 1977   0.0000       6.718612       182.8227 
 1978   0.0000       6.720563       182.8758 
 1979   0.0000       6.723580       182.9579 
 1980   0.0000       6.727691       183.0698 
 1981   0.0000       6.732843       183.2100 
 1982   0.0000       6.734105       183.2443 
 1983   0.0000       6.736947       183.3217 
 1984   0.0000       6.744566       183.5290 
 1985   0.0000       6.749242       183.6562 
 1986   0.0000       6.751439       183.7160 
 1987   0.0000       6.754668       183.8039 
 1988   0.0000       6.758058       183.8961 
 1989   0.0000       6.762782       184.0246 
 1990   0.0000       6.765516       184.0990 
 1991   0.0000       6.767696       184.1584 
 1992   0.0000       6.769306       184.2022 
 1993   0.0000       6.775659       184.3750 
 1994   0.0000       6.781505       184.5341 
 1995   0.0000       6.782710       184.5669 
 1996   0.0000       6.785007       184.6294 
 1997   0.0000       6.788955       184.7368 
 1998   0.0000       6.789153       184.7422 
 1999   0.0000       6.793166       184.8515 
 2000   0.0000       6.799444       185.0223 
 2001   0.0000       6.801161       185.0690 
 2002   0.0000       6.803696       185.1380 
 2003   0.0000       6.805151       185.1776 
 2004   0.0000       6.809990       185.3093 
 2005   0.0000       6.812433       185.3757 
 2006   0.0000       6.818741       185.5474 
 2007   0.0000       6.820904       185.6062 
 2008   0.0000       6.823828       185.6858 
 2009   0.0000       6.827091       185.7746 
 2010   0.0000       6.831213       185.8868 
 2011   0.0000       6.835300       185.9980 
 2012   0.0000       6.837159       186.0485 
 2013   0.0000       6.842196       186.1856 
 2014   0.0000       6.846161       186.2935 
 2015   0.0000       6.851191       186.4304 
 2016   0.0000       6.854455       186.5192 
 2017   0.0000       6.857477       186.6014 
 2018   0.0000       6.861339       186.7065 
 2019   0.0000       6.862487       186.7378 
 2020   0.0000       6.868708       186.9071 
 2021   0.0000       6.875383       187.0887 
 2022   0.0000       6.879143       187.1910 
 2023   0.0000       6.882143       187.2726 
 2024   0.0000       6.885522       187.3646 
 2025   0.0000       6.891011       187.5139 
 2026   0.0000       6.893398       187.5789 
 2027   0.0000       6.894402       187.6062 
 2028   0.0000       6.898134       187.7078 
 2029   0.0000       6.904090       187.8699 
 2030   0.0000       6.910819       188.0529 
 2031   0.0000       6.914673       188.1578 
 2032   0.0000       6.919494       188.2890 
 2033   0.0000       6.922901       188.3817 
 2034   0.0000       6.925813       188.4610 
 2035   0.0000       6.935925       188.7361 
 2036   0.0000       6.939679       188.8383 
 2037   0.0000       6.940298       188.8551 
 2038   0.0000       6.945684       189.0017 
 2039   0.0000       6.946464       189.0229 
 2040   0.0000       6.955910       189.2799 
 2041   0.0000       6.958284       189.3445 
 2042   0.0000       6.964072       189.5020 
 2043   0.0000       6.966437       189.5664 
 2044   0.0000       6.970616       189.6801 
 2045   0.0000       6.979673       189.9265 
 2046   0.0000       6.980205       189.9410 
 2047   0.0000       6.989295       190.1884 
 2048   0.0000       6.994949       190.3422 
 2049   0.0000       6.996372       190.3809 
 2050   0.0000       7.001392       190.5176 
 2051   0.0000       7.008509       190.7112 
 2052   0.0000       7.018090       190.9719 
 2053   0.0000       7.022600       191.0947 
 2054   0.0000       7.024870       191.1564 
 2055   0.0000       7.028907       191.2663 
 2056   0.0000       7.030494       191.3095 
 2057   0.0000       7.034395       191.4156 
 2058   0.0000       7.036060       191.4609 
 2059   0.0000       7.040271       191.5755 
 2060   0.0000       7.044306       191.6853 
 2061   0.0000       7.045129       191.7077 
 2062   0.0000       7.050552       191.8553 
 2063   0.0000       7.056830       192.0261 
 2064   0.0000       7.060509       192.1262 
 2065   0.0000       7.073925       192.4913 
 2066   0.0000       7.077725       192.5947 
 2067   0.0000       7.078862       192.6256 
 2068   0.0000       7.081369       192.6938 
 2069   0.0000       7.082813       192.7331 
 2070   0.0000       7.087307       192.8554 
 2071   0.0000       7.093510       193.0242 
 2072   0.0000       7.095187       193.0699 
 2073   0.0000       7.097993       193.1462 
 2074   0.0000       7.100348       193.2103 
 2075   0.0000       7.102744       193.2755 
 2076   0.0000       7.109812       193.4678 
 2077   0.0000       7.114452       193.5941 
 2078   0.0000       7.119949       193.7437 
 2079   0.0000       7.122932       193.8248 
 2080   0.0000       7.127180       193.9404 
 2081   0.0000       7.131802       194.0662 
 2082   0.0000       7.136953       194.2064 
 2083   0.0000       7.138270       194.2422 
 2084   0.0000       7.147158       194.4841 
 2085   0.0000       7.150637       194.5787 
 2086   0.0000       7.155239       194.7039 
 2087   0.0000       7.158962       194.8053 
 2088   0.0000       7.160895       194.8579 
 2089   0.0000       7.166150       195.0008 
 2090   0.0000       7.167864       195.0475 
 2091   0.0000       7.172149       195.1641 
 2092   0.0000       7.173336       195.1964 
 2093   0.0000       7.178060       195.3249 
 2094   0.0000       7.185966       195.5401 
 2095   0.0000       7.191173       195.6818 
 2096   0.0000       7.200467       195.9347 
 2097   0.0000       7.203286       196.0114 
 2098   0.0000       7.207514       196.1264 
 2099   0.0000       7.209393       196.1776 
 2100   0.0000       7.212680       196.2670 
 2101   0.0000       7.219425       196.4506 
 2102   0.0000       7.220987       196.4930 
 2103   0.0000       7.228967       196.7102 
 2104   0.0000       7.233458       196.8324 
 2105   0.0000       7.235674       196.8927 
 2106   0.0000       7.240996       197.0375 
 2107   0.0000       7.246790       197.1952 
 2108   0.0000       7.251738       197.3298 
 2109   0.0000       7.254384       197.4018 
 2110   0.0000       7.256123       197.4492 
 2111   0.0000       7.262411       197.6203 
 2112   0.0000       7.267822       197.7675 
 2113   0.0000       7.275138       197.9666 
 2114   0.0000       7.280760       198.1196 
 2115   0.0000       7.282281       198.1609 
 2116   0.0000       7.286025       198.2628 
 2117   0.0000       7.294110       198.4828 
 2118   0.0000       7.298133       198.5923 
 2119   0.0000       7.301398       198.6811 
 2120   0.0000       7.306858       198.8297 
 2121   0.0000       7.308520       198.8749 
 2122   0.0000       7.312810       198.9917 
 2123   0.0000       7.315345       199.0606 
 2124   0.0000       7.322437       199.2536 
 2125   0.0000       7.328358       199.4148 
 2126   0.0000       7.330531       199.4739 
 2127   0.0000       7.341916       199.7837 
 2128   0.0000       7.346458       199.9073 
 2129   0.0000       7.348816       199.9714 
 2130   0.0000       7.354760       200.1332 
 2131   0.0000       7.357695       200.2131 
 2132   0.0000       7.371072       200.5771 
 2133   0.0000       7.372697       200.6213 
 2134   0.0000       7.380605       200.8365 
 2135   0.0000       7.388361       201.0475 
 2136   0.0000       7.391615       201.1361 
 2137   0.0000       7.400582       201.3801 
 2138   0.0000       7.409368       201.6191 
 2139   0.0000       7.413267       201.7253 
 2140   0.0000       7.422490       201.9762 
 2141   0.0000       7.423669       202.0083 
 2142   0.0000       7.424623       202.0343 
 2143   0.0000       7.433112       202.2653 
 2144   0.0000       7.437515       202.3851 
 2145   0.0000       7.439238       202.4320 
 2146   0.0000       7.442756       202.5277 
 2147   0.0000       7.447078       202.6453 
 2148   0.0000       7.456904       202.9127 
 2149   0.0000       7.459262       202.9768 
 2150   0.0000       7.460203       203.0024 
 2151   0.0000       7.466667       203.1783 
 2152   0.0000       7.471677       203.3147 
 2153   0.0000       7.474741       203.3980 
 2154   0.0000       7.481828       203.5909 
 2155   0.0000       7.483541       203.6375 
 2156   0.0000       7.484319       203.6587 
 2157   0.0000       7.487218       203.7376 
 2158   0.0000       7.494749       203.9425 
 2159   0.0000       7.497009       204.0040 
 2160   0.0000       7.504440       204.2062 
 2161   0.0000       7.505924       204.2466 
 2162   0.0000       7.508933       204.3285 
 2163   0.0000       7.515839       204.5164 
 2164   0.0000       7.518104       204.5780 
 2165   0.0000       7.524039       204.7395 
 2166   0.0000       7.529809       204.8965 
 2167   0.0000       7.532108       204.9591 
 2168   0.0000       7.536701       205.0841 
 2169   0.0000       7.540845       205.1968 
 2170   0.0000       7.544202       205.2882 
 2171   0.0000       7.552050       205.5017 
 2172   0.0000       7.553605       205.5440 
 2173   0.0000       7.557715       205.6559 
 2174   0.0000       7.560014       205.7184 
 2175   0.0000       7.565081       205.8563 
 2176   0.0000       7.566969       205.9077 
 2177   0.0000       7.568761       205.9564 
 2178   0.0000       7.572629       206.0617 
 2179   0.0000       7.577253       206.1875 
 2180   0.0000       7.583017       206.3444 
 2181   0.0000       7.584513       206.3851 
 2182   0.0000       7.590336       206.5436 
 2183   0.0000       7.594381       206.6536 
 2184   0.0000       7.598949       206.7779 
 2185   0.0000       7.602112       206.8640 
 2186   0.0000       7.604671       206.9336 
 2187   0.0000       7.608159       207.0285 
 2188   0.0000       7.611855       207.1291 
 2189   0.0000       7.620273       207.3582 
 2190   0.0000       7.624214       207.4654 
 2191   0.0000       7.625868       207.5104 
 2192   0.0000       7.628960       207.5946 
 2193   0.0000       7.630774       207.6439 
 2194   0.0000       7.635657       207.7768 
 2195   0.0000       7.641346       207.9316 
 2196   0.0000       7.644143       208.0077 
 2197   0.0000       7.647986       208.1123 
 2198   0.0000       7.650207       208.1727 
 2199   0.0000       7.656162       208.3347 
 2200   0.0000       7.662064       208.4954 
 2201   0.0000       7.665478       208.5883 
 2202   0.0000       7.667980       208.6563 
 2203   0.0000       7.670968       208.7377 
 2204   0.0000       7.675124       208.8507 
 2205   0.0000       7.677390       208.9124 
 2206   0.0000       7.688056       209.2026 
 2207   0.0000       7.690721       209.2752 
 2208   0.0000       7.695452       209.4039 
 2209   0.0000       7.696935       209.4442 
 2210   0.0000       7.699258       209.5074 
 2211   0.0000       7.704188       209.6416 
 2212   0.0000       7.709593       209.7887 
 2213   0.0000       7.712389       209.8648 
 2214   0.0000       7.713246       209.8881 
 2215   0.0000       7.718412       210.0287 
 2216   0.0000       7.725949       210.2338 
 2217   0.0000       7.728025       210.2903 
 2218   0.0000       7.735035       210.4810 
 2219   0.0000       7.738646       210.5793 
 2220   0.0000       7.740267       210.6234 
 2221   0.0000       7.745279       210.7598 
 2222   0.0000       7.752507       210.9565 
 2223   0.0000       7.755557       211.0394 
 2224   0.0000       7.758452       211.1182 
 2225   0.0000       7.762583       211.2306 
 2226   0.0000       7.767354       211.3604 
 2227   0.0000       7.776529       211.6101 
 2228   0.0000       7.777548       211.6378 
 2229   0.0000       7.778920       211.6752 
 2230   0.0000       7.785377       211.8509 
 2231   0.0000       7.794294       212.0935 
 2232   0.0000       7.796786       212.1613 
 2233   0.0000       7.801420       212.2874 
 2234   0.0000       7.802939       212.3288 
 2235   0.0000       7.811090       212.5506 
 2236   0.0000       7.815594       212.6731 
 2237   0.0000       7.818579       212.7544 
 2238   0.0000       7.822418       212.8588 
 2239   0.0000       7.825654       212.9469 
 2240   0.0000       7.832975       213.1461 
 2241   0.0000       7.839562       213.3253 
 2242   0.0000       7.846293       213.5085 
 2243   0.0000       7.852433       213.6756 
 2244   0.0000       7.857435       213.8117 
 2245   0.0000       7.860473       213.8943 
 2246   0.0000       7.861352       213.9183 
 2247   0.0000       7.866398       214.0556 
 2248   0.0000       7.872708       214.2273 
 2249   0.0000       7.875793       214.3112 
 2250   0.0000       7.878108       214.3742 
 2251   0.0000       7.885510       214.5756 
 2252   0.0000       7.889396       214.6814 
 2253   0.0000       7.893789       214.8009 
 2254   0.0000       7.897320       214.8970 
 2255   0.0000       7.899518       214.9568 
 2256   0.0000       7.904025       215.0795 
 2257   0.0000       7.905538       215.1206 
 2258   0.0000       7.912697       215.3154 
 2259   0.0000       7.917584       215.4484 
 2260   0.0000       7.921677       215.5598 
 2261   0.0000       7.924477       215.6360 
 2262   0.0000       7.930249       215.7930 
 2263   0.0000       7.934545       215.9099 
 2264   0.0000       7.935257       215.9293 
 2265   0.0000       7.941355       216.0953 
 2266   0.0000       7.946807       216.2436 
 2267   0.0000       7.949987       216.3301 
 2268   0.0000       7.953599       216.4284 
 2269   0.0000       7.954759       216.4600 
 2270   0.0000       7.962043       216.6582 
 2271   0.0000       7.964866       216.7350 
 2272   0.0000       7.969278       216.8551 
 2273   0.0000       7.972397       216.9400 
 2274   0.0000       7.973652       216.9741 
 2275   0.0000       7.982260       217.2083 
 2276   0.0000       7.985575       217.2985 
 2277   0.0000       7.986636       217.3274 
 2278   0.0000       7.988987       217.3914 
 2279   0.0000       7.989438       217.4037 
 2280   0.0000       7.992544       217.4882 
 2281   0.0000       7.999092       217.6664 
 2282   0.0000       8.001897       217.7427 
 2283   0.0000       8.006517       217.8684 
 2284   0.0000       8.010196       217.9685 
 2285   0.0000       8.013260       218.0519 
 2286   0.0000       8.014695       218.0909 
 2287   0.0000       8.020239       218.2418 
 2288   0.0000       8.023178       218.3218 
 2289   0.0000       8.026454       218.4109 
 2290   0.0000       8.030570       218.5229 
 2291   0.0000       8.032042       218.5630 
 2292   0.0000       8.037965       218.7241 
 2293   0.0000       8.042418       218.8453 
 2294   0.0000       8.048220       219.0032 
 2295   0.0000       8.052705       219.1252 
 2296   0.0000       8.056203       219.2204 
 2297   0.0000       8.057824       219.2645 
 2298   0.0000       8.063093       219.4079 
 2299   0.0000       8.065643       219.4773 
 2300   0.0000       8.071178       219.6279 
 2301   0.0000       8.079781       219.8620 
 2302   0.0000       8.080219       219.8739 
 2303   0.0000       8.084802       219.9987 
 2304   0.0000       8.092734       220.2145 
 2305   0.0000       8.097322       220.3393 
 2306   0.0000       8.098985       220.3846 
 2307   0.0000       8.108381       220.6403 
 2308   0.0000       8.116112       220.8506 
 2309   0.0000       8.117221       220.8808 
 2310   0.0000       8.121791       221.0052 
 2311   0.0000       8.126991       221.1467 
 2312   0.0000       8.128390       221.1847 
 2313   0.0000       8.130446       221.2407 
 2314   0.0000       8.138246       221.4529 
 2315   0.0000       8.143594       221.5985 
 2316   0.0000       8.146926       221.6891 
 2317   0.0000       8.152685       221.8458 
 2318   0.0000       8.153426       221.8660 
 2319   0.0000       8.155078       221.9109 
 2320   0.0000       8.159509       222.0315 
 2321   0.0000       8.162240       222.1058 
 2322   0.0000       8.171344       222.3536 
 2323   0.0000       8.173633       222.4159 
 2324   0.0000       8.176463       222.4929 
 2325   0.0000       8.178784       222.5560 
 2326   0.0000       8.182544       222.6583 
 2327   0.0000       8.187436       222.7915 
 2328   0.0000       8.189268       222.8413 
 2329   0.0000       8.195371       223.0074 
 2330   0.0000       8.197716       223.0712 
 2331   0.0000       8.202124       223.1912 
 2332   0.0000       8.204654       223.2600 
 2333   0.0000       8.205504       223.2831 
 2334   0.0000       8.211754       223.4532 
 2335   0.0000       8.214977       223.5409 
 2336   0.0000       8.216542       223.5835 
 2337   0.0000       8.220425       223.6891 
 2338   0.0000       8.223628       223.7763 
 2339   0.0000       8.225495       223.8271 
 2340   0.0000       8.226230       223.8471 
 2341   0.0000       8.229170       223.9271 
 2342   0.0000       8.232170       224.0087 
 2343   0.0000       8.237472       224.1530 
 2344   0.0000       8.243461       224.3160 
 2345   0.0000       8.244322       224.3394 
 2346   0.0000       8.251958       224.5472 
 2347   0.0000       8.259641       224.7563 
 2348   0.0000       8.262813       224.8426 
 2349   0.0000       8.268967       225.0100 
 2350   0.0000       8.275272       225.1816 
 2351   0.0000       8.277054       225.2301 
 2352   0.0000       8.280993       225.3373 
 2353   0.0000       8.285164       225.4508 
 2354   0.0000       8.291733       225.6295 
 2355   0.0000       8.300155       225.8587 
 2356   0.0000       8.308075       226.0742 
 2357   0.0000       8.310445       226.1387 
 2358   0.0000       8.314366       226.2454 
 2359   0.0000       8.316877       226.3137 
 2360   0.0000       8.326976       226.5885 
 2361   0.0000       8.329369       226.6536 
 2362   0.0000       8.335426       226.8185 
 2363   0.0000       8.339160       226.9201 
 2364   0.0000       8.340906       226.9676 
 2365   0.0000       8.348986       227.1875 
 2366   0.0000       8.351251       227.2491 
 2367   0.0000       8.358967       227.4591 
 2368   0.0000       8.361617       227.5312 
 2369   0.0000       8.365164       227.6277 
 2370   0.0000       8.370424       227.7708 
 2371   0.0000       8.376036       227.9235 
 2372   0.0000       8.377502       227.9634 
 2373   0.0000       8.379747       228.0245 
 2374   0.0000       8.382239       228.0923 
 2375   0.0000       8.383952       228.1389 
 2376   0.0000       8.386143       228.1986 
 2377   0.0000       8.390436       228.3154 
 2378   0.0000       8.391668       228.3489 
 2379   0.0000       8.394172       228.4170 
 2380   0.0000       8.400033       228.5765 
 2381   0.0000       8.401732       228.6228 
 2382   0.0000       8.404430       228.6962 
 2383   0.0000       8.406242       228.7455 
 2384   0.0000       8.411233       228.8813 
 2385   0.0000       8.412183       228.9071 
 2386   0.0000       8.413083       228.9316 
 2387   0.0000       8.416585       229.0269 
 2388   0.0000       8.421957       229.1731 
 2389   0.0000       8.425286       229.2637 
 2390   0.0000       8.428521       229.3517 
 2391   0.0000       8.431069       229.4211 
 2392   0.0000       8.436288       229.5631 
 2393   0.0000       8.440345       229.6735 
 2394   0.0000       8.442105       229.7213 
 2395   0.0000       8.445249       229.8069 
 2396   0.0000       8.447156       229.8588 
 2397   0.0000       8.452963       230.0168 
 2398   0.0000       8.453928       230.0431 
 2399   0.0000       8.457826       230.1492 
 2400   0.0000       8.461871       230.2592 
 2401   0.0000       8.463577       230.3056 
 2402   0.0000       8.468854       230.4492 
 2403   0.0000       8.474994       230.6163 
 2404   0.0000       8.482205       230.8125 
 2405   0.0000       8.483900       230.8587 
 2406   0.0000       8.486669       230.9340 
 2407   0.0000       8.487942       230.9686 
 2408   0.0000       8.492883       231.1031 
 2409   0.0000       8.494081       231.1357 
 2410   0.0000       8.498154       231.2465 
 2411   0.0000       8.500900       231.3212 
 2412   0.0000       8.504544       231.4204 
 2413   0.0000       8.509674       231.5600 
 2414   0.0000       8.514373       231.6879 
 2415   0.0000       8.517129       231.7629 
 2416   0.0000       8.520854       231.8642 
 2417   0.0000       8.521881       231.8922 
 2418   0.0000       8.525722       231.9967 
 2419   0.0000       8.531607       232.1568 
 2420   0.0000       8.534815       232.2441 
 2421   0.0000       8.536408       232.2875 
 2422   0.0000       8.536774       232.2974 
 2423   0.0000       8.542121       232.4429 
 2424   0.0000       8.544924       232.5192 
 2425   0.0000       8.551396       232.6953 
 2426   0.0000       8.552911       232.7366 
 2427   0.0000       8.555025       232.7941 
 2428   0.0000       8.556047       232.8219 
 2429   0.0000       8.559912       232.9270 
 2430   0.0000       8.561632       232.9739 
 2431   0.0000       8.564246       233.0450 
 2432   0.0000       8.570083       233.2038 
 2433   0.0000       8.570447       233.2137 
 2434   0.0000       8.572879       233.2799 
 2435   0.0000       8.577501       233.4057 
 2436   0.0000       8.579911       233.4712 
 2437   0.0000       8.582852       233.5513 
 2438   0.0000       8.586085       233.6392 
 2439   0.0000       8.589383       233.7290 
 2440   0.0000       8.592893       233.8245 
 2441   0.0000       8.594791       233.8762 
 2442   0.0000       8.597879       233.9602 
 2443   0.0000       8.604417       234.1381 
 2444   0.0000       8.607296       234.2164 
 2445   0.0000       8.610897       234.3144 
 2446   0.0000       8.611370       234.3273 
 2447   0.0000       8.618284       234.5154 
 2448   0.0000       8.625249       234.7050 
 2449   0.0000       8.625603       234.7146 
 2450   0.0000       8.633146       234.9199 
 2451   0.0000       8.635032       234.9712 
 2452   0.0000       8.638419       235.0633 
 2453   0.0000       8.643525       235.2023 
 2454   0.0000       8.645482       235.2555 
 2455   0.0000       8.652146       235.4369 
 2456   0.0000       8.654372       235.4974 
 2457   0.0000       8.662326       235.7139 
 2458   0.0000       8.663655       235.7500 
 2459   0.0000       8.668599       235.8846 
 2460   0.0000       8.670236       235.9291 
 2461   0.0000       8.675134       236.0624 
 2462   0.0000       8.679376       236.1778 
 2463   0.0000       8.686996       236.3852 
 2464   0.0000       8.689855       236.4630 
 2465   0.0000       8.692135       236.5250 
 2466   0.0000       8.694028       236.5765 
 2467   0.0000       8.697961       236.6836 
 2468   0.0000       8.701335       236.7754 
 2469   0.0000       8.704415       236.8592 
 2470   0.0000       8.708383       236.9671 
 2471   0.0000       8.715826       237.1697 
 2472   0.0000       8.719235       237.2624 
 2473   0.0000       8.725815       237.4415 
 2474   0.0000       8.730609       237.5719 
 2475   0.0000       8.733024       237.6377 
 2476   0.0000       8.735407       237.7025 
 2477   0.0000       8.741447       237.8669 
 2478   0.0000       8.748586       238.0611 
 2479   0.0000       8.757353       238.2997 
 2480   0.0000       8.763015       238.4538 
 2481   0.0000       8.773563       238.7408 
 2482   0.0000       8.776666       238.8252 
 2483   0.0000       8.782170       238.9750 
 2484   0.0000       8.784657       239.0427 
 2485   0.0000       8.786268       239.0865 
 2486   0.0000       8.792051       239.2439 
 2487   0.0000       8.797534       239.3931 
 2488   0.0000       8.801935       239.5128 
 2489   0.0000       8.804389       239.5796 
 2490   0.0000       8.810811       239.7543 
 2491   0.0000       8.818612       239.9666 
 2492   0.0000       8.820696       240.0233 
 2493   0.0000       8.823238       240.0925 
 2494   0.0000       8.825920       240.1655 
 2495   0.0000       8.830376       240.2867 
 2496   0.0000       8.834163       240.3898 
 2497   0.0000       8.842602       240.6194 
 2498   0.0000       8.846631       240.7291 
 2499   0.0000       8.850400       240.8316 
 2500   0.0000       8.855351       240.9663 
 2501   0.0000       8.859674       241.0840 
 2502   0.0000       8.869736       241.3578 
 2503   0.0000       8.878691       241.6015 
 2504   0.0000       8.886529       241.8148 
 2505   0.0000       8.892890       241.9878 
 2506   0.0000       8.897491       242.1130 
 2507   0.0000       8.903455       242.2753 
 2508   0.0000       8.908337       242.4082 
 2509   0.0000       8.910938       242.4790 
 2510   0.0000       8.911318       242.4893 
 2511   0.0000       8.919436       242.7102 
 2512   0.0000       8.923301       242.8154 
 2513   0.0000       8.927233       242.9224 
 2514   0.0000       8.930429       243.0093 
 2515   0.0000       8.938019       243.2159 
 2516   0.0000       8.944949       243.4044 
 2517   0.0000       8.947158       243.4645 
 2518   0.0000       8.949879       243.5386 
 2519   0.0000       8.953687       243.6422 
 2520   0.0000       8.963242       243.9022 
 2521   0.0000       8.965368       243.9601 
 2522   0.0000       8.970957       244.1121 
 2523   0.0000       8.975609       244.2387 
 2524   0.0000       8.977870       244.3003 
 2525   0.0000       8.981424       244.3970 
 2526   0.0000       8.984881       244.4910 
 2527   0.0000       8.988387       244.5865 
 2528   0.0000       8.991380       244.6679 
 2529   0.0000       8.993064       244.7137 
 2530   0.0000       8.993473       244.7248 
 2531   0.0000       8.999713       244.8947 
 2532   0.0000       9.003417       244.9954 
 2533   0.0000       9.006410       245.0769 
 2534   0.0000       9.012531       245.2434 
 2535   0.0000       9.014973       245.3099 
 2536   0.0000       9.022983       245.5278 
 2537   0.0000       9.026467       245.6227 
 2538   0.0000       9.032833       245.7959 
 2539   0.0000       9.035329       245.8638 
 2540   0.0000       9.036905       245.9067 
 2541   0.0000       9.041860       246.0415 
 2542   0.0000       9.044454       246.1121 
 2543   0.0000       9.052824       246.3399 
 2544   0.0000       9.057930       246.4788 
 2545   0.0000       9.060933       246.5605 
 2546   0.0000       9.069179       246.7849 
 2547   0.0000       9.073946       246.9146 
 2548   0.0000       9.076915       246.9954 
 2549   0.0000       9.080197       247.0847 
 2550   0.0000       9.081515       247.1206 
 2551   0.0000       9.093407       247.4442 
 2552   0.0000       9.097819       247.5642 
 2553   0.0000       9.103629       247.7223 
 2554   0.0000       9.112438       247.9621 
 2555   0.0000       9.116790       248.0805 
 2556   0.0000       9.118531       248.1278 
 2557   0.0000       9.122045       248.2235 
 2558   0.0000       9.126987       248.3579 
 2559   0.0000       9.128872       248.4092 
 2560   0.0000       9.133230       248.5278 
 2561   0.0000       9.147026       248.9032 
 2562   0.0000       9.154934       249.1184 
 2563   0.0000       9.155975       249.1468 
 2564   0.0000       9.163492       249.3513 
 2565   0.0000       9.168160       249.4783 
 2566   0.0000       9.172634       249.6001 
 2567   0.0000       9.176122       249.6950 
 2568   0.0000       9.181284       249.8354 
 2569   0.0000       9.186982       249.9905 
 2570   0.0000       9.194335       250.1906 
 2571   0.0000       9.202789       250.4206 
 2572   0.0000       9.218793       250.8561 
 2573   0.0000       9.225691       251.0438 
 2574   0.0000       9.241338       251.4696 
 2575   0.0000       9.256676       251.8870 
 2576   0.0000       9.271147       252.2807 
 2577   0.0000       9.278704       252.4864 
 2578   0.0000       9.294140       252.9064 
 2579   0.0000       9.306225       253.2353 
 2580   0.0000       9.319833       253.6055 
 2581   0.0000       9.332257       253.9436 
 2582   0.0000       9.332561       253.9519 
 2583   0.0000       9.347618       254.3616 
 2584   0.0000       9.360914       254.7234 
 2585   0.0000       9.382011       255.2975 
 2586   0.0000       9.393746       255.6168 
 2587   0.0000       9.404453       255.9082 
 2588   0.0000       9.419799       256.3258 
 2589   0.0000       9.430816       256.6256 
 2590   0.0000       9.438652       256.8388 
 2591   0.0000       9.451502       257.1884 
 2592   0.0000       9.459868       257.4161 
 2593   0.0000       9.462512       257.4880 
 2594   0.0000       9.501573       258.5510 
 2595   0.0000       9.502978       258.5892 
 2596   0.0000       9.511381       258.8178 
 2597   0.0000       9.520684       259.0710 
 2598   0.0000       9.524846       259.1842 
 2599   0.0000       9.540751       259.6170 
 2600   0.0000       9.556020       260.0325 
 2601   0.0000       9.568201       260.3640 
 2602   0.0000       9.570347       260.4224 
 2603   0.0000       9.581301       260.7205 
 2604   0.0000       9.584868       260.8175 
 2605   0.0000       9.602750       261.3041 
 2606   0.0000       9.605740       261.3855 
 2607   0.0000       9.624998       261.9095 
 2608   0.0000       9.631334       262.0819 
 2609   0.0000       9.640743       262.3379 
 2610   0.0000       9.655187       262.7310 
 2611   0.0000       9.667342       263.0617 
 2612   0.0000       9.682544       263.4754 
 2613   0.0000       9.689465       263.6637 
 2614   0.0000       9.696745       263.8618 
 2615   0.0000       9.708423       264.1796 
 2616   0.0000       9.708727       264.1879 
 2617   0.0000       9.715797       264.3803 
 2618   0.0000       9.724959       264.6296 
 2619   0.0000       9.735337       264.9120 
 2620   0.0000       9.740547       265.0538 
 2621   0.0000       9.745225       265.1810 
 2622   0.0000       9.748338       265.2658 
 2623   0.0000       9.754705       265.4390 
 2624   0.0000       9.764150       265.6960 
 2625   0.0000       9.765161       265.7235 
 2626   0.0000       9.774970       265.9905 
 2627   0.0000       9.786277       266.2981 
 2628   0.0000       9.791049       266.4280 
 2629   0.0000       9.792123       266.4572 
 2630   0.0000       9.796405       266.5737 
 2631   0.0000       9.798180       266.6220 
 2632   0.0000       9.803330       266.7622 
 2633   0.0000       9.805130       266.8112 
 2634   0.0000       9.813485       267.0385 
 2635   0.0000       9.816870       267.1306 
 2636   0.0000       9.819620       267.2054 
 2637   0.0000       9.821742       267.2632 
 2638   0.0000       9.826541       267.3938 
 2639   0.0000       9.828685       267.4521 
 2640   0.0000       9.837531       267.6928 
 2641   0.0000       9.844552       267.8839 
 2642   0.0000       9.858597       268.2661 
 2643   0.0000       9.860454       268.3166 
 2644   0.0000       9.873485       268.6712 
 2645   0.0000       9.876851       268.7628 
 2646   0.0000       9.881460       268.8882 
 2647   0.0000       9.882596       268.9191 
 2648   0.0000       9.885587       269.0005 
 2649   0.0000       9.888080       269.0683 
 2650   0.0000       9.890898       269.1450 
 2651   0.0000       9.894863       269.2529 
 2652   0.0000       9.897550       269.3260 
 2653   0.0000       9.900657       269.4106 
 2654   0.0000       9.904315       269.5101 
 2655   0.0000       9.904869       269.5252 
 2656   0.0000       9.907203       269.5887 
 2657   0.0000       9.909820       269.6599 
 2658   0.0000       9.913142       269.7503 
 2659   0.0000       9.928251       270.1614 
 2660   0.0000       9.933316       270.2993 
 2661   0.0000       9.948862       270.7223 
 2662   0.0000       9.955704       270.9085 
 2663   0.0000       9.960731       271.0453 
 2664   0.0000       9.967106       271.2187 
 2665   0.0000       9.970392       271.3082 
 2666   0.0000       9.984041       271.6796 
 2667   0.0000       9.990691       271.8605 
 2668   0.0000      10.001878       272.1649 
 2669   0.0000      10.004392       272.2334 
 2670   0.0000      10.005702       272.2690 
 2671   0.0000      10.011540       272.4278 
 2672   0.0000      10.014461       272.5074 
 2673   0.0000      10.022253       272.7194 
 2674   0.0000      10.030177       272.9350 
 2675   0.0000      10.037564       273.1360 
 2676   0.0000      10.043958       273.3100 
 2677   0.0000      10.051706       273.5208 
 2678   0.0000      10.055596       273.6267 
 2679   0.0000      10.069814       274.0136 
 2680   0.0000      10.075973       274.1812 
 2681   0.0000      10.078150       274.2404 
 2682   0.0000      10.093197       274.6499 
 2683   0.0000      10.101100       274.8649 
 2684   0.0000      10.107313       275.0340 
 2685   0.0000      10.113464       275.2013 
 2686   0.0000      10.119804       275.3739 
 2687   0.0000      10.123724       275.4805 
 2688   0.0000      10.127425       275.5813 
 2689   0.0000      10.143260       276.0121 
 2690   0.0000      10.156728       276.3786 
 2691   0.0000      10.163929       276.5746 
 2692   0.0000      10.170204       276.7453 
 2693   0.0000      10.184326       277.1296 
 2694   0.0000      10.187446       277.2145 
 2695   0.0000      10.208798       277.7955 
 2696   0.0000      10.210592       277.8443 
 2697   0.0000      10.222103       278.1576 
 2698   0.0000      10.238541       278.6049 
 2699   0.0000      10.245278       278.7882 
 2700   0.0000      10.255177       279.0576 
 2701   0.0000      10.258503       279.1481 
 2702   0.0000      10.263820       279.2927 
 2703   0.0000      10.271115       279.4912 
 2704   0.0000      10.284049       279.8432 
 2705   0.0000      10.294248       280.1207 
 2706   0.0000      10.333449       281.1874 
 2707   0.0000      10.354860       281.7701 
 2708   0.0000      10.373752       282.2841 
 2709   0.0000      10.376082       282.3475 
 2710   0.0000      10.383257       282.5428 
 2711   0.0000      10.384150       282.5671 
 2712   0.0000      10.390966       282.7526 
 2713   0.0000      10.395091       282.8648 
 2714   0.0000      10.398677       282.9624 
 2715   0.0000      10.401546       283.0405 
 2716   0.0000      10.411682       283.3163 
 2717   0.0000      10.414131       283.3829 
 2718   0.0000      10.416270       283.4411 
 2719   0.0000      10.420643       283.5601 
 2720   0.0000      10.425875       283.7025 
 2721   0.0000      10.438955       284.0584 
 2722   0.0000      10.443555       284.1836 
 2723   0.0000      10.454923       284.4929 
 2724   0.0000      10.460319       284.6397 
 2725   0.0000      10.462155       284.6897 
 2726   0.0000      10.475078       285.0414 
 2727   0.0000      10.489167       285.4247 
 2728   0.0000      10.498277       285.6726 
 2729   0.0000      10.505188       285.8607 
 2730   0.0000      10.522651       286.3359 
 2731   0.0000      10.542684       286.8810 
 2732   0.0000      10.553643       287.1792 
 2733   0.0000      10.577516       287.8289 
 2734   0.0000      10.600225       288.4468 
 2735   0.0000      10.625647       289.1386 
 2736   0.0000      10.635839       289.4159 
 2737   0.0000      10.645664       289.6832 
 2738   0.0000      10.647662       289.7376 
 2739   0.0000      10.659514       290.0601 
 2740   0.0000      10.698060       291.1090 
 2741   0.0000      10.725170       291.8467 
 2742   0.0000      10.732488       292.0458 
 2743   0.0000      10.743142       292.3358 
 2744   0.0000      10.751648       292.5672 
 2745   0.0000      10.755483       292.6716 
 2746   0.0000      10.762845       292.8719 
 2747   0.0000      10.780268       293.3460 
 2748   0.0000      10.792745       293.6855 
 2749   0.0000      10.809177       294.1327 
 2750   0.0000      10.817034       294.3465 
 2751   0.0000      10.831109       294.7295 
 2752   0.0000      10.838131       294.9205 
 2753   0.0000      10.856029       295.4076 
 2754   0.0000      10.874261       295.9037 
 2755   0.0000      10.878964       296.0317 
 2756   0.0000      10.892156       296.3906 
 2757   0.0000      10.940340       297.7018 
 2758   0.0000      10.964235       298.3520 
 2759   0.0000      10.981610       298.8248 
 2760   0.0000      10.987597       298.9877 
 2761   0.0000      11.026787       300.0541 
 2762   0.0000      11.112709       302.3922 
 2763   0.0000      11.289309       307.1977 
 2764   0.0000      11.316956       307.9500 
 2765   0.0000      11.334435       308.4257 
 2766   0.0000      11.358154       309.0711 
 2767   0.0000      11.380149       309.6696 
 2768   0.0000      11.598759       315.6183 
 2769   0.0000      11.622771       316.2717 
 2770   0.0000      11.632557       316.5380 
 2771   0.0000      11.653419       317.1056 
 2772   0.0000      11.715763       318.8021 
 2773   0.0000      11.723900       319.0235 
 2774   0.0000      11.757303       319.9325 
 2775   0.0000      11.784427       320.6706 
 2776   0.0000      11.837436       322.1130 
 2777   0.0000      11.861657       322.7721 
 2778   0.0000      11.941605       324.9476 
 2779   0.0000      11.994841       326.3962 
 2780   0.0000      12.054566       328.0214 
 2781   0.0000      12.113967       329.6378 
 2782   0.0000      12.139389       330.3296 
 2783   0.0000      12.190755       331.7273 
 2784   0.0000      12.198837       331.9472 
 2785   0.0000      12.205069       332.1168 
 2786   0.0000      12.207163       332.1738 
 2787   0.0000      12.217008       332.4417 
 2788   0.0000      12.231234       332.8288 
 2789   0.0000      12.278024       334.1020 
 2790   0.0000      12.282353       334.2198 
 2791   0.0000      12.304262       334.8160 
 2792   0.0000      12.330572       335.5319 
 2793   0.0000      12.342346       335.8523 
 2794   0.0000      12.368434       336.5622 
 2795   0.0000      12.383991       336.9855 
 2796   0.0000      12.387556       337.0825 
 2797   0.0000      12.470086       339.3283 
 2798   0.0000      12.487444       339.8006 
 2799   0.0000      12.509125       340.3906 
 2800   0.0000      12.512480       340.4819 
 2801   0.0000      12.545564       341.3822 
 2802   0.0000      12.568958       342.0187 
 2803   0.0000      12.598503       342.8227 
 2804   0.0000      12.610836       343.1583 
 2805   0.0000      12.617696       343.3450 
 2806   0.0000      12.628412       343.6366 
 2807   0.0000      12.672755       344.8432 
 2808   0.0000      12.736299       346.5723 
 2809   0.0000      12.759968       347.2164 
 2810   0.0000      12.763735       347.3189 
 2811   0.0000      12.786770       347.9457 
 2812   0.0000      12.847772       349.6056 
 2813   0.0000      12.893409       350.8475 
 2814   0.0000      12.925538       351.7218 
 2815   0.0000      12.965810       352.8176 
 2816   0.0000      13.099836       356.4647 
 2817   0.0000      13.149558       357.8177 
 2818   0.0000      13.159236       358.0810 
 2819   0.0000      13.180434       358.6578 
 2820   0.0000      13.276284       361.2661 
 2821   0.0000      13.278874       361.3365 
 2822   0.0000      13.319708       362.4477 
 2823   0.0000      13.333299       362.8175 
 2824   0.0000      13.334795       362.8582 
 2825   0.0000      13.348789       363.2390 
 2826   0.0000      13.386353       364.2612 
 2827   0.0000      13.472676       366.6102 
 2828   0.0000      13.588478       369.7613 
 2829   0.0000      13.688605       372.4859 
 2830   0.0000      14.508272       394.7901 
 2831   0.0000      14.578867       396.7112 
 2832   0.0000      14.648381       398.6027 
 2833   0.0000      14.706242       400.1772 
 2834   0.0000      15.169197       412.7748 
 2835   0.0000      28.323944       770.7337 
 2836   0.0000      28.368404       771.9435 
 2837   0.0000      28.495881       775.4123 
 2838   0.0000      28.742918       782.1346 
 2839   0.0000      28.761747       782.6469 
 2840   0.0000      28.776739       783.0549 
 2841   0.0000      28.796788       783.6004 
 2842   0.0000      28.802050       783.7436 
 2843   0.0000      28.828129       784.4533 
 2844   0.0000      28.881873       785.9157 
 2845   0.0000      28.911310       786.7167 
 2846   0.0000      29.100761       791.8720 
 2847   0.0000      29.146210       793.1087 
 2848   0.0000      29.159098       793.4594 
 2849   0.0000      29.162978       793.5650 
 2850   0.0000      29.191737       794.3476 
 2851   0.0000      29.255526       796.0833 
 2852   0.0000      29.262112       796.2625 
 2853   0.0000      29.268066       796.4246 
 2854   0.0000      29.337132       798.3039 
 2855   0.0000      29.376830       799.3842 
 2856   0.0000      29.406855       800.2012 
 2857   0.0000      29.417783       800.4986 
 2858   0.0000      29.456085       801.5408 
 2859   0.0000      29.470050       801.9208 
 2860   0.0000      29.542175       803.8835 
 2861   0.0000      29.570824       804.6630 
 2862   0.0000      29.581612       804.9566 
 2863   0.0000      29.594263       805.3008 
 2864   0.0000      38.552653      1049.0710 
 2865   0.0000      38.575933      1049.7045 
 2866   0.0000      48.690125      1324.9257 
 2867   0.0000      48.768853      1327.0680 
 2868   0.0000     149.167286      4059.0482 
 2869   0.0000     149.211412      4060.2489 
 2870   0.0000     149.347986      4063.9653 
 2871   0.0000     149.542749      4069.2651 
 2872   0.0000     149.577529      4070.2115 
 2873   0.0000     149.606607      4071.0027 
 2874   0.0000     149.624652      4071.4938 
 2875   0.0000     149.625591      4071.5193 
 2876   0.0000     149.675530      4072.8782 
 2877   0.0000     149.691705      4073.3184 
 2878   0.0000     149.735945      4074.5222 
 2879   0.0000     149.920819      4079.5529 
 2880   0.0000     149.946219      4080.2440 
 2881   0.0000     149.961181      4080.6512 
 2882   0.0000     149.988424      4081.3925 
 2883   0.0000     150.012857      4082.0574 
 2884   0.0000     150.035273      4082.6673 
 2885   0.0000     150.049487      4083.0541 
 2886   0.0000     150.059213      4083.3188 
 2887   0.0000     150.221268      4087.7285 
 2888   0.0000     150.242650      4088.3104 
 2889   0.0000     150.246061      4088.4032 
 2890   0.0000     150.270813      4089.0767 
 2891   0.0000     150.298009      4089.8167 
 2892   0.0000     150.335308      4090.8317 
 2893   0.0000     150.376584      4091.9549 
 2894   0.0000     150.390178      4092.3248 
 2895   0.0000     150.404858      4092.7243 
 2896   0.0000     150.415895      4093.0246 
 2897   0.0000     200.013028      5442.6312 
 2898   0.0000     200.039033      5443.3388 
 2899   0.0000     256.126815      6969.5650 
 2900   0.0000     256.218447      6972.0584 

                    ********************************
                    * MULLIKEN POPULATION ANALYSIS *
                    ********************************

-----------------------
MULLIKEN ATOMIC CHARGES
-----------------------
   0 O :   -0.551685
   1 O :   -0.496925
   2 N :   -0.387249
   3 H :    0.229433
   4 N :   -0.213964
   5 C :    0.340750
   6 C :    0.365424
   7 H :    0.022023
   8 C :    0.002453
   9 C :   -0.140900
  10 H :    0.115749
  11 C :   -0.142071
  12 H :    0.147596
  13 C :   -0.128916
  14 H :    0.139503
  15 C :   -0.135146
  16 H :    0.141608
  17 C :   -0.184515
  18 H :    0.129219
  19 C :   -0.001107
  20 C :   -0.289381
  21 H :    0.121228
  22 H :    0.118421
  23 H :    0.116914
  24 C :   -0.249809
  25 H :    0.114792
  26 H :    0.111775
  27 H :    0.090060
  28 C :   -0.248343
  29 H :    0.107030
  30 H :    0.114120
  31 H :    0.090501
  32 C :    0.180811
  33 C :   -0.028472
  34 C :   -0.054376
  35 H :    0.093030
  36 C :   -0.151396
  37 H :    0.140088
  38 C :   -0.133910
  39 H :    0.149846
  40 C :   -0.168421
  41 H :    0.140741
  42 C :   -0.124442
  43 C :   -0.227504
  44 H :    0.095185
  45 H :    0.099364
  46 H :    0.096990
  47 C :   -0.178601
  48 H :    0.083583
  49 H :    0.062285
  50 H :    0.069690
  51 C :   -0.204870
  52 H :    0.074145
  53 H :    0.103153
  54 H :    0.091042
  55 C :    0.190084
  56 C :    0.131948
  57 C :   -0.133259
  58 H :    0.106456
  59 C :   -0.140870
  60 H :    0.149906
  61 C :   -0.117125
  62 H :    0.142305
  63 C :   -0.147021
  64 H :    0.145978
  65 C :   -0.107884
  66 H :    0.122936
Sum of atomic charges:   -0.0000000

--------------------------------
MULLIKEN REDUCED ORBITAL CHARGES
--------------------------------
  0 O s       :     3.829309  s :     3.829309
      pz      :     1.415374  p :     4.687501
      px      :     1.642837
      py      :     1.629290
      dz2     :     0.009430  d :     0.031176
      dxz     :     0.008583
      dyz     :     0.006439
      dx2y2   :     0.003196
      dxy     :     0.003530
      f0      :     0.000834  f :     0.003510
      f+1     :     0.000844
      f-1     :     0.000417
      f+2     :     0.000531
      f-2     :     0.000613
      f+3     :     0.000120
      f-3     :     0.000151
      g0      :     0.000026  g :     0.000188
      g+1     :     0.000051
      g-1     :     0.000011
      g+2     :     0.000034
      g-2     :     0.000035
      g+3     :     0.000011
      g-3     :     0.000017
      g+4     :     0.000001
      g-4     :     0.000002
  1 O s       :     3.799154  s :     3.799154
      pz      :     1.540982  p :     4.660399
      px      :     1.580995
      py      :     1.538421
      dz2     :     0.003107  d :     0.033502
      dxz     :     0.004741
      dyz     :     0.006772
      dx2y2   :     0.009145
      dxy     :     0.009737
      f0      :     0.000426  f :     0.003676
      f+1     :     0.000190
      f-1     :     0.000301
      f+2     :     0.000090
      f-2     :     0.000784
      f+3     :     0.000922
      f-3     :     0.000963
      g0      :     0.000012  g :     0.000193
      g+1     :     0.000013
      g-1     :     0.000020
      g+2     :     0.000006
      g-2     :     0.000027
      g+3     :     0.000021
      g-3     :     0.000006
      g+4     :     0.000048
      g-4     :     0.000040
  2 N s       :     3.585389  s :     3.585389
      pz      :     1.215466  p :     3.730429
      px      :     1.158130
      py      :     1.356833
      dz2     :     0.013809  d :     0.062228
      dxz     :     0.014128
      dyz     :     0.005932
      dx2y2   :     0.015137
      dxy     :     0.013222
      f0      :     0.000677  f :     0.008700
      f+1     :     0.001304
      f-1     :     0.001014
      f+2     :     0.001028
      f-2     :     0.001337
      f+3     :     0.001686
      f-3     :     0.001654
      g0      :     0.000047  g :     0.000502
      g+1     :     0.000074
      g-1     :     0.000029
      g+2     :     0.000028
      g-2     :     0.000064
      g+3     :     0.000057
      g-3     :     0.000066
      g+4     :     0.000067
      g-4     :     0.000070
  3 H s       :     0.708814  s :     0.708814
      pz      :     0.013201  p :     0.052566
      px      :     0.016989
      py      :     0.022377
      dz2     :     0.002273  d :     0.008327
      dxz     :     0.001899
      dyz     :     0.002427
      dx2y2   :     0.000744
      dxy     :     0.000984
      f0      :     0.000296  f :     0.000860
      f+1     :     0.000105
      f-1     :     0.000165
      f+2     :     0.000120
      f-2     :     0.000138
      f+3     :     0.000013
      f-3     :     0.000022
  4 N s       :     3.577691  s :     3.577691
      pz      :     1.461262  p :     3.544557
      px      :     1.058261
      py      :     1.025033
      dz2     :     0.008449  d :     0.080632
      dxz     :     0.010941
      dyz     :     0.015502
      dx2y2   :     0.022966
      dxy     :     0.022774
      f0      :     0.001224  f :     0.010400
      f+1     :     0.001085
      f-1     :     0.001495
      f+2     :     0.001304
      f-2     :     0.001045
      f+3     :     0.001740
      f-3     :     0.002507
      g0      :     0.000041  g :     0.000684
      g+1     :     0.000033
      g-1     :     0.000058
      g+2     :     0.000059
      g-2     :     0.000032
      g+3     :     0.000104
      g-3     :     0.000052
      g+4     :     0.000145
      g-4     :     0.000160
  5 C s       :     3.126286  s :     3.126286
      pz      :     0.783649  p :     2.233001
      px      :     0.721634
      py      :     0.727719
      dz2     :     0.055236  d :     0.262796
      dxz     :     0.048893
      dyz     :     0.061428
      dx2y2   :     0.053115
      dxy     :     0.044124
      f0      :     0.007582  f :     0.033290
      f+1     :     0.003340
      f-1     :     0.004672
      f+2     :     0.005328
      f-2     :     0.005175
      f+3     :     0.004706
      f-3     :     0.002488
      g0      :     0.000470  g :     0.003877
      g+1     :     0.000667
      g-1     :     0.000266
      g+2     :     0.000578
      g-2     :     0.000554
      g+3     :     0.000342
      g-3     :     0.000417
      g+4     :     0.000343
      g-4     :     0.000241
  6 C s       :     3.235921  s :     3.235921
      pz      :     0.848028  p :     2.260872
      px      :     0.603371
      py      :     0.809474
      dz2     :     0.011614  d :     0.116130
      dxz     :     0.036159
      dyz     :     0.017071
      dx2y2   :     0.023360
      dxy     :     0.027926
      f0      :     0.002363  f :     0.019955
      f+1     :     0.001936
      f-1     :     0.002478
      f+2     :     0.004490
      f-2     :     0.001816
      f+3     :     0.002612
      f-3     :     0.004258
      g0      :     0.000144  g :     0.001698
      g+1     :     0.000183
      g-1     :     0.000134
      g+2     :     0.000239
      g-2     :     0.000109
      g+3     :     0.000261
      g-3     :     0.000139
      g+4     :     0.000247
      g-4     :     0.000242
  7 H s       :     0.950025  s :     0.950025
      pz      :     0.002983  p :     0.022211
      px      :     0.008483
      py      :     0.010745
      dz2     :     0.001440  d :     0.005336
      dxz     :     0.000721
      dyz     :     0.001695
      dx2y2   :     0.000872
      dxy     :     0.000608
      f0      :     0.000105  f :     0.000406
      f+1     :     0.000037
      f-1     :     0.000095
      f+2     :     0.000069
      f-2     :     0.000069
      f+3     :     0.000024
      f-3     :     0.000007
  8 C s       :     3.265865  s :     3.265865
      pz      :     0.903245  p :     2.597391
      px      :     0.944156
      py      :     0.749990
      dz2     :     0.023950  d :     0.114158
      dxz     :     0.022150
      dyz     :     0.019722
      dx2y2   :     0.035262
      dxy     :     0.013074
      f0      :     0.002130  f :     0.018569
      f+1     :     0.002372
      f-1     :     0.002875
      f+2     :     0.004183
      f-2     :     0.001956
      f+3     :     0.002860
      f-3     :     0.002194
      g0      :     0.000178  g :     0.001563
      g+1     :     0.000135
      g-1     :     0.000190
      g+2     :     0.000142
      g-2     :     0.000211
      g+3     :     0.000206
      g-3     :     0.000207
      g+4     :     0.000125
      g-4     :     0.000170
  9 C s       :     3.272920  s :     3.272920
      pz      :     0.900720  p :     2.756372
      px      :     0.935416
      py      :     0.920237
      dz2     :     0.017377  d :     0.096829
      dxz     :     0.015144
      dyz     :     0.026822
      dx2y2   :     0.017304
      dxy     :     0.020182
      f0      :     0.002062  f :     0.013559
      f+1     :     0.001420
      f-1     :     0.002187
      f+2     :     0.002705
      f-2     :     0.001705
      f+3     :     0.001483
      f-3     :     0.001998
      g0      :     0.000160  g :     0.001220
      g+1     :     0.000096
      g-1     :     0.000161
      g+2     :     0.000125
      g-2     :     0.000150
      g+3     :     0.000139
      g-3     :     0.000169
      g+4     :     0.000132
      g-4     :     0.000089
 10 H s       :     0.850089  s :     0.850089
      pz      :     0.009331  p :     0.030260
      px      :     0.011005
      py      :     0.009924
      dz2     :     0.000813  d :     0.003582
      dxz     :     0.000692
      dyz     :     0.000442
      dx2y2   :     0.001085
      dxy     :     0.000549
      f0      :     0.000009  f :     0.000320
      f+1     :     0.000080
      f-1     :     0.000035
      f+2     :     0.000061
      f-2     :     0.000033
      f+3     :     0.000074
      f-3     :     0.000028
 11 C s       :     3.184324  s :     3.184324
      pz      :     0.970707  p :     2.822236
      px      :     0.915069
      py      :     0.936460
      dz2     :     0.026923  d :     0.121696
      dxz     :     0.014901
      dyz     :     0.024211
      dx2y2   :     0.024335
      dxy     :     0.031326
      f0      :     0.000378  f :     0.012536
      f+1     :     0.002134
      f-1     :     0.002388
      f+2     :     0.002378
      f-2     :     0.001476
      f+3     :     0.002216
      f-3     :     0.001566
      g0      :     0.000119  g :     0.001279
      g+1     :     0.000095
      g-1     :     0.000121
      g+2     :     0.000075
      g-2     :     0.000189
      g+3     :     0.000192
      g-3     :     0.000168
      g+4     :     0.000175
      g-4     :     0.000146
 12 H s       :     0.826873  s :     0.826873
      pz      :     0.006669  p :     0.022401
      px      :     0.008596
      py      :     0.007136
      dz2     :     0.000883  d :     0.002844
      dxz     :     0.000586
      dyz     :     0.000596
      dx2y2   :     0.000457
      dxy     :     0.000322
      f0      :     0.000091  f :     0.000285
      f+1     :     0.000028
      f-1     :     0.000033
      f+2     :     0.000069
      f-2     :     0.000040
      f+3     :     0.000012
      f-3     :     0.000012
 13 C s       :     3.196974  s :     3.196974
      pz      :     0.920042  p :     2.792253
      px      :     0.921060
      py      :     0.951151
      dz2     :     0.028143  d :     0.125977
      dxz     :     0.029468
      dyz     :     0.021433
      dx2y2   :     0.032336
      dxy     :     0.014597
      f0      :     0.001688  f :     0.012455
      f+1     :     0.002068
      f-1     :     0.001673
      f+2     :     0.002847
      f-2     :     0.001229
      f+3     :     0.002023
      f-3     :     0.000928
      g0      :     0.000134  g :     0.001257
      g+1     :     0.000131
      g-1     :     0.000149
      g+2     :     0.000097
      g-2     :     0.000203
      g+3     :     0.000179
      g-3     :     0.000174
      g+4     :     0.000071
      g-4     :     0.000117
 14 H s       :     0.833990  s :     0.833990
      pz      :     0.008137  p :     0.023291
      px      :     0.008598
      py      :     0.006556
      dz2     :     0.000447  d :     0.002933
      dxz     :     0.000255
      dyz     :     0.000783
      dx2y2   :     0.000624
      dxy     :     0.000825
      f0      :     0.000012  f :     0.000284
      f+1     :     0.000009
      f-1     :     0.000072
      f+2     :     0.000032
      f-2     :     0.000044
      f+3     :     0.000040
      f-3     :     0.000075
 15 C s       :     3.183386  s :     3.183386
      pz      :     0.922313  p :     2.808662
      px      :     0.960932
      py      :     0.925417
      dz2     :     0.022369  d :     0.129258
      dxz     :     0.016972
      dyz     :     0.042077
      dx2y2   :     0.021904
      dxy     :     0.025937
      f0      :     0.001858  f :     0.012571
      f+1     :     0.001400
      f-1     :     0.001930
      f+2     :     0.002528
      f-2     :     0.001638
      f+3     :     0.001423
      f-3     :     0.001794
      g0      :     0.000148  g :     0.001268
      g+1     :     0.000113
      g-1     :     0.000158
      g+2     :     0.000135
      g-2     :     0.000153
      g+3     :     0.000148
      g-3     :     0.000182
      g+4     :     0.000135
      g-4     :     0.000096
 16 H s       :     0.832175  s :     0.832175
      pz      :     0.008006  p :     0.023031
      px      :     0.007610
      py      :     0.007415
      dz2     :     0.000678  d :     0.002902
      dxz     :     0.000467
      dyz     :     0.000412
      dx2y2   :     0.000893
      dxy     :     0.000452
      f0      :     0.000007  f :     0.000285
      f+1     :     0.000071
      f-1     :     0.000032
      f+2     :     0.000049
      f-2     :     0.000029
      f+3     :     0.000069
      f-3     :     0.000028
 17 C s       :     3.237754  s :     3.237754
      pz      :     0.945296  p :     2.817307
      px      :     0.981260
      py      :     0.890751
      dz2     :     0.024874  d :     0.114758
      dxz     :     0.013814
      dyz     :     0.023374
      dx2y2   :     0.024153
      dxy     :     0.028542
      f0      :     0.000407  f :     0.013446
      f+1     :     0.002087
      f-1     :     0.002751
      f+2     :     0.002310
      f-2     :     0.001496
      f+3     :     0.002552
      f-3     :     0.001842
      g0      :     0.000115  g :     0.001249
      g+1     :     0.000096
      g-1     :     0.000121
      g+2     :     0.000067
      g-2     :     0.000182
      g+3     :     0.000185
      g-3     :     0.000163
      g+4     :     0.000170
      g-4     :     0.000151
 18 H s       :     0.843392  s :     0.843392
      pz      :     0.007556  p :     0.023875
      px      :     0.008452
      py      :     0.007867
      dz2     :     0.000936  d :     0.003211
      dxz     :     0.000714
      dyz     :     0.000662
      dx2y2   :     0.000553
      dxy     :     0.000345
      f0      :     0.000094  f :     0.000303
      f+1     :     0.000037
      f-1     :     0.000033
      f+2     :     0.000075
      f-2     :     0.000039
      f+3     :     0.000013
      f-3     :     0.000012
 19 C s       :     3.255649  s :     3.255649
      pz      :     0.877922  p :     2.583650
      px      :     0.879250
      py      :     0.826478
      dz2     :     0.026946  d :     0.135366
      dxz     :     0.031865
      dyz     :     0.024456
      dx2y2   :     0.032975
      dxy     :     0.019124
      f0      :     0.002833  f :     0.024476
      f+1     :     0.004305
      f-1     :     0.002959
      f+2     :     0.003593
      f-2     :     0.003621
      f+3     :     0.002661
      f-3     :     0.004504
      g0      :     0.000215  g :     0.001966
      g+1     :     0.000191
      g-1     :     0.000240
      g+2     :     0.000163
      g-2     :     0.000249
      g+3     :     0.000289
      g-3     :     0.000193
      g+4     :     0.000203
      g-4     :     0.000223
 20 C s       :     3.167881  s :     3.167881
      pz      :     1.024439  p :     3.043482
      px      :     0.974051
      py      :     1.044991
      dz2     :     0.017972  d :     0.070808
      dxz     :     0.012325
      dyz     :     0.011625
      dx2y2   :     0.009633
      dxy     :     0.019253
      f0      :     0.000806  f :     0.006447
      f+1     :     0.001012
      f-1     :     0.000752
      f+2     :     0.000499
      f-2     :     0.001110
      f+3     :     0.001071
      f-3     :     0.001196
      g0      :     0.000073  g :     0.000765
      g+1     :     0.000100
      g-1     :     0.000084
      g+2     :     0.000056
      g-2     :     0.000049
      g+3     :     0.000133
      g-3     :     0.000086
      g+4     :     0.000097
      g-4     :     0.000085
 21 H s       :     0.848897  s :     0.848897
      pz      :     0.009747  p :     0.025647
      px      :     0.007343
      py      :     0.008558
      dz2     :     0.000135  d :     0.003844
      dxz     :     0.000461
      dyz     :     0.001302
      dx2y2   :     0.001207
      dxy     :     0.000740
      f0      :     0.000065  f :     0.000384
      f+1     :     0.000013
      f-1     :     0.000008
      f+2     :     0.000033
      f-2     :     0.000092
      f+3     :     0.000024
      f-3     :     0.000149
 22 H s       :     0.850567  s :     0.850567
      pz      :     0.009365  p :     0.026884
      px      :     0.007969
      py      :     0.009551
      dz2     :     0.000946  d :     0.003754
      dxz     :     0.000548
      dyz     :     0.000411
      dx2y2   :     0.001182
      dxy     :     0.000667
      f0      :     0.000013  f :     0.000373
      f+1     :     0.000073
      f-1     :     0.000060
      f+2     :     0.000067
      f-2     :     0.000023
      f+3     :     0.000041
      f-3     :     0.000096
 23 H s       :     0.853911  s :     0.853911
      pz      :     0.007245  p :     0.024986
      px      :     0.008263
      py      :     0.009479
      dz2     :     0.001073  d :     0.003805
      dxz     :     0.001163
      dyz     :     0.001099
      dx2y2   :     0.000210
      dxy     :     0.000259
      f0      :     0.000122  f :     0.000384
      f+1     :     0.000096
      f-1     :     0.000068
      f+2     :     0.000046
      f-2     :     0.000043
      f+3     :     0.000006
      f-3     :     0.000002
 24 C s       :     3.156329  s :     3.156329
      pz      :     0.969409  p :     3.017043
      px      :     1.021750
      py      :     1.025884
      dz2     :     0.013680  d :     0.069339
      dxz     :     0.017420
      dyz     :     0.012409
      dx2y2   :     0.009120
      dxy     :     0.016711
      f0      :     0.001408  f :     0.006349
      f+1     :     0.001472
      f-1     :     0.001026
      f+2     :     0.000304
      f-2     :     0.001141
      f+3     :     0.000981
      f-3     :     0.000016
      g0      :     0.000117  g :     0.000749
      g+1     :     0.000099
      g-1     :     0.000155
      g+2     :     0.000079
      g-2     :     0.000125
      g+3     :     0.000072
      g-3     :     0.000035
      g+4     :     0.000022
      g-4     :     0.000046
 25 H s       :     0.854495  s :     0.854495
      pz      :     0.008228  p :     0.026462
      px      :     0.009311
      py      :     0.008924
      dz2     :     0.000920  d :     0.003867
      dxz     :     0.000668
      dyz     :     0.000608
      dx2y2   :     0.001241
      dxy     :     0.000430
      f0      :     0.000013  f :     0.000384
      f+1     :     0.000075
      f-1     :     0.000069
      f+2     :     0.000084
      f-2     :     0.000029
      f+3     :     0.000028
      f-3     :     0.000084
 26 H s       :     0.857533  s :     0.857533
      pz      :     0.008485  p :     0.026411
      px      :     0.009935
      py      :     0.007991
      dz2     :     0.000174  d :     0.003901
      dxz     :     0.000410
      dyz     :     0.001155
      dx2y2   :     0.001371
      dxy     :     0.000791
      f0      :     0.000059  f :     0.000381
      f+1     :     0.000014
      f-1     :     0.000018
      f+2     :     0.000031
      f-2     :     0.000064
      f+3     :     0.000028
      f-3     :     0.000167
 27 H s       :     0.873908  s :     0.873908
      pz      :     0.008744  p :     0.031496
      px      :     0.012281
      py      :     0.010471
      dz2     :     0.000971  d :     0.004149
      dxz     :     0.001032
      dyz     :     0.000495
      dx2y2   :     0.000345
      dxy     :     0.001305
      f0      :     0.000012  f :     0.000387
      f+1     :     0.000141
      f-1     :     0.000011
      f+2     :     0.000026
      f-2     :     0.000088
      f+3     :     0.000021
      f-3     :     0.000088
 28 C s       :     3.161755  s :     3.161755
      pz      :     1.032774  p :     3.011487
      px      :     0.999709
      py      :     0.979004
      dz2     :     0.010540  d :     0.067959
      dxz     :     0.014146
      dyz     :     0.016296
      dx2y2   :     0.012426
      dxy     :     0.014551
      f0      :     0.001187  f :     0.006394
      f+1     :     0.000195
      f-1     :     0.000625
      f+2     :     0.000728
      f-2     :     0.001266
      f+3     :     0.001207
      f-3     :     0.001186
      g0      :     0.000049  g :     0.000749
      g+1     :     0.000049
      g-1     :     0.000112
      g+2     :     0.000045
      g-2     :     0.000083
      g+3     :     0.000141
      g-3     :     0.000013
      g+4     :     0.000120
      g-4     :     0.000137
 29 H s       :     0.861551  s :     0.861551
      pz      :     0.008847  p :     0.027063
      px      :     0.010329
      py      :     0.007887
      dz2     :     0.000728  d :     0.003973
      dxz     :     0.001450
      dyz     :     0.001191
      dx2y2   :     0.000279
      dxy     :     0.000325
      f0      :     0.000077  f :     0.000383
      f+1     :     0.000114
      f-1     :     0.000063
      f+2     :     0.000056
      f-2     :     0.000064
      f+3     :     0.000006
      f-3     :     0.000003
 30 H s       :     0.854806  s :     0.854806
      pz      :     0.010011  p :     0.026795
      px      :     0.008892
      py      :     0.007892
      dz2     :     0.001027  d :     0.003894
      dxz     :     0.000433
      dyz     :     0.000644
      dx2y2   :     0.001216
      dxy     :     0.000573
      f0      :     0.000017  f :     0.000384
      f+1     :     0.000068
      f-1     :     0.000084
      f+2     :     0.000069
      f-2     :     0.000022
      f+3     :     0.000041
      f-3     :     0.000084
 31 H s       :     0.874622  s :     0.874622
      pz      :     0.010219  p :     0.030394
      px      :     0.009427
      py      :     0.010748
      dz2     :     0.000997  d :     0.004096
      dxz     :     0.000841
      dyz     :     0.000343
      dx2y2   :     0.000723
      dxy     :     0.001191
      f0      :     0.000013  f :     0.000386
      f+1     :     0.000147
      f-1     :     0.000006
      f+2     :     0.000036
      f-2     :     0.000053
      f+3     :     0.000039
      f-3     :     0.000093
 32 C s       :     3.231236  s :     3.231236
      pz      :     0.898090  p :     2.442649
      px      :     0.845139
      py      :     0.699420
      dz2     :     0.031368  d :     0.119669
      dxz     :     0.024221
      dyz     :     0.023919
      dx2y2   :     0.019855
      dxy     :     0.020305
      f0      :     0.002772  f :     0.023660
      f+1     :     0.003858
      f-1     :     0.002083
      f+2     :     0.003495
      f-2     :     0.004304
      f+3     :     0.003125
      f-3     :     0.004024
      g0      :     0.000181  g :     0.001975
      g+1     :     0.000144
      g-1     :     0.000237
      g+2     :     0.000184
      g-2     :     0.000257
      g+3     :     0.000310
      g-3     :     0.000164
      g+4     :     0.000253
      g-4     :     0.000244
 33 C s       :     3.337383  s :     3.337383
      pz      :     0.837837  p :     2.570504
      px      :     0.848426
      py      :     0.884242
      dz2     :     0.026689  d :     0.100092
      dxz     :     0.008554
      dyz     :     0.022562
      dx2y2   :     0.022179
      dxy     :     0.020109
      f0      :     0.001537  f :     0.018983
      f+1     :     0.003469
      f-1     :     0.003021
      f+2     :     0.003465
      f-2     :     0.002458
      f+3     :     0.001911
      f-3     :     0.003121
      g0      :     0.000135  g :     0.001509
      g+1     :     0.000176
      g-1     :     0.000127
      g+2     :     0.000097
      g-2     :     0.000245
      g+3     :     0.000206
      g-3     :     0.000203
      g+4     :     0.000171
      g-4     :     0.000150
 34 C s       :     3.194535  s :     3.194535
      pz      :     0.903118  p :     2.749553
      px      :     0.924324
      py      :     0.922110
      dz2     :     0.018570  d :     0.095705
      dxz     :     0.015722
      dyz     :     0.022636
      dx2y2   :     0.023391
      dxy     :     0.015386
      f0      :     0.001914  f :     0.013340
      f+1     :     0.001516
      f-1     :     0.001865
      f+2     :     0.002859
      f-2     :     0.001707
      f+3     :     0.001012
      f-3     :     0.002466
      g0      :     0.000119  g :     0.001243
      g+1     :     0.000097
      g-1     :     0.000173
      g+2     :     0.000106
      g-2     :     0.000156
      g+3     :     0.000184
      g-3     :     0.000174
      g+4     :     0.000101
      g-4     :     0.000132
 35 H s       :     0.874981  s :     0.874981
      pz      :     0.010048  p :     0.028055
      px      :     0.006856
      py      :     0.011151
      dz2     :     0.000917  d :     0.003609
      dxz     :     0.000544
      dyz     :     0.000400
      dx2y2   :     0.000704
      dxy     :     0.001045
      f0      :     0.000009  f :     0.000325
      f+1     :     0.000098
      f-1     :     0.000016
      f+2     :     0.000031
      f-2     :     0.000051
      f+3     :     0.000072
      f-3     :     0.000048
 36 C s       :     3.198487  s :     3.198487
      pz      :     0.933241  p :     2.811736
      px      :     0.911461
      py      :     0.967034
      dz2     :     0.029379  d :     0.126918
      dxz     :     0.030991
      dyz     :     0.014043
      dx2y2   :     0.023488
      dxy     :     0.029017
      f0      :     0.001642  f :     0.012982
      f+1     :     0.002553
      f-1     :     0.001202
      f+2     :     0.002475
      f-2     :     0.001797
      f+3     :     0.001656
      f-3     :     0.001657
      g0      :     0.000113  g :     0.001273
      g+1     :     0.000113
      g-1     :     0.000157
      g+2     :     0.000151
      g-2     :     0.000157
      g+3     :     0.000214
      g-3     :     0.000159
      g+4     :     0.000109
      g-4     :     0.000100
 37 H s       :     0.834013  s :     0.834013
      pz      :     0.008136  p :     0.022695
      px      :     0.007682
      py      :     0.006876
      dz2     :     0.000390  d :     0.002917
      dxz     :     0.000365
      dyz     :     0.000713
      dx2y2   :     0.000942
      dxy     :     0.000507
      f0      :     0.000016  f :     0.000287
      f+1     :     0.000018
      f-1     :     0.000055
      f+2     :     0.000029
      f-2     :     0.000049
      f+3     :     0.000021
      f-3     :     0.000098
 38 C s       :     3.180977  s :     3.180977
      pz      :     0.959597  p :     2.813503
      px      :     0.906841
      py      :     0.947065
      dz2     :     0.023968  d :     0.125311
      dxz     :     0.016368
      dyz     :     0.023794
      dx2y2   :     0.025702
      dxy     :     0.035478
      f0      :     0.000396  f :     0.012858
      f+1     :     0.002567
      f-1     :     0.001771
      f+2     :     0.002281
      f-2     :     0.001814
      f+3     :     0.001387
      f-3     :     0.002643
      g0      :     0.000116  g :     0.001261
      g+1     :     0.000106
      g-1     :     0.000086
      g+2     :     0.000085
      g-2     :     0.000171
      g+3     :     0.000189
      g-3     :     0.000157
      g+4     :     0.000195
      g-4     :     0.000155
 39 H s       :     0.824383  s :     0.824383
      pz      :     0.006866  p :     0.022536
      px      :     0.008151
      py      :     0.007519
      dz2     :     0.000969  d :     0.002944
      dxz     :     0.000621
      dyz     :     0.000436
      dx2y2   :     0.000507
      dxy     :     0.000411
      f0      :     0.000084  f :     0.000291
      f+1     :     0.000031
      f-1     :     0.000034
      f+2     :     0.000067
      f-2     :     0.000043
      f+3     :     0.000014
      f-3     :     0.000018
 40 C s       :     3.254886  s :     3.254886
      pz      :     0.919176  p :     2.790171
      px      :     0.965451
      py      :     0.905544
      dz2     :     0.018771  d :     0.108388
      dxz     :     0.018290
      dyz     :     0.023553
      dx2y2   :     0.028089
      dxy     :     0.019684
      f0      :     0.002241  f :     0.013702
      f+1     :     0.001512
      f-1     :     0.001881
      f+2     :     0.002409
      f-2     :     0.001990
      f+3     :     0.000800
      f-3     :     0.002868
      g0      :     0.000128  g :     0.001275
      g+1     :     0.000080
      g-1     :     0.000187
      g+2     :     0.000097
      g-2     :     0.000168
      g+3     :     0.000190
      g-3     :     0.000160
      g+4     :     0.000130
      g-4     :     0.000135
 41 H s       :     0.833025  s :     0.833025
      pz      :     0.007934  p :     0.022611
      px      :     0.006945
      py      :     0.007733
      dz2     :     0.000691  d :     0.003315
      dxz     :     0.000769
      dyz     :     0.000372
      dx2y2   :     0.000724
      dxy     :     0.000759
      f0      :     0.000006  f :     0.000308
      f+1     :     0.000097
      f-1     :     0.000014
      f+2     :     0.000043
      f-2     :     0.000048
      f+3     :     0.000068
      f-3     :     0.000031
 42 C s       :     3.273271  s :     3.273271
      pz      :     0.862132  p :     2.711270
      px      :     0.927404
      py      :     0.921734
      dz2     :     0.014241  d :     0.118237
      dxz     :     0.017640
      dyz     :     0.033117
      dx2y2   :     0.034323
      dxy     :     0.018917
      f0      :     0.002440  f :     0.020052
      f+1     :     0.001697
      f-1     :     0.003463
      f+2     :     0.003713
      f-2     :     0.003623
      f+3     :     0.002502
      f-3     :     0.002614
      g0      :     0.000126  g :     0.001612
      g+1     :     0.000127
      g-1     :     0.000208
      g+2     :     0.000203
      g-2     :     0.000215
      g+3     :     0.000229
      g-3     :     0.000219
      g+4     :     0.000131
      g-4     :     0.000153
 43 C s       :     3.147839  s :     3.147839
      pz      :     0.990947  p :     3.000090
      px      :     1.021087
      py      :     0.988056
      dz2     :     0.012524  d :     0.072271
      dxz     :     0.014426
      dyz     :     0.016016
      dx2y2   :     0.010826
      dxy     :     0.018479
      f0      :     0.000532  f :     0.006555
      f+1     :     0.000633
      f-1     :     0.001574
      f+2     :     0.000914
      f-2     :     0.001610
      f+3     :     0.000914
      f-3     :     0.000378
      g0      :     0.000051  g :     0.000749
      g+1     :     0.000065
      g-1     :     0.000128
      g+2     :     0.000134
      g-2     :     0.000095
      g+3     :     0.000074
      g-3     :     0.000104
      g+4     :     0.000027
      g-4     :     0.000071
 44 H s       :     0.871273  s :     0.871273
      pz      :     0.011300  p :     0.029004
      px      :     0.009954
      py      :     0.007750
      dz2     :     0.000637  d :     0.004147
      dxz     :     0.000387
      dyz     :     0.000865
      dx2y2   :     0.001501
      dxy     :     0.000756
      f0      :     0.000026  f :     0.000392
      f+1     :     0.000026
      f-1     :     0.000066
      f+2     :     0.000052
      f-2     :     0.000038
      f+3     :     0.000052
      f-3     :     0.000131
 45 H s       :     0.869648  s :     0.869648
      pz      :     0.007704  p :     0.026589
      px      :     0.009880
      py      :     0.009005
      dz2     :     0.001391  d :     0.004009
      dxz     :     0.000832
      dyz     :     0.000743
      dx2y2   :     0.000629
      dxy     :     0.000413
      f0      :     0.000109  f :     0.000390
      f+1     :     0.000060
      f-1     :     0.000053
      f+2     :     0.000101
      f-2     :     0.000036
      f+3     :     0.000009
      f-3     :     0.000023
 46 H s       :     0.870131  s :     0.870131
      pz      :     0.009480  p :     0.028516
      px      :     0.008754
      py      :     0.010281
      dz2     :     0.000340  d :     0.003977
      dxz     :     0.001343
      dyz     :     0.000374
      dx2y2   :     0.000594
      dxy     :     0.001326
      f0      :     0.000036  f :     0.000386
      f+1     :     0.000058
      f-1     :     0.000013
      f+2     :     0.000056
      f-2     :     0.000067
      f+3     :     0.000078
      f-3     :     0.000076
 47 C s       :     3.187592  s :     3.187592
      pz      :     0.974927  p :     2.919713
      px      :     0.990562
      py      :     0.954224
      dz2     :     0.009802  d :     0.064049
      dxz     :     0.016715
      dyz     :     0.013315
      dx2y2   :     0.015328
      dxy     :     0.008888
      f0      :     0.000251  f :     0.006543
      f+1     :     0.000381
      f-1     :     0.001226
      f+2     :     0.001793
      f-2     :     0.001022
      f+3     :     0.000753
      f-3     :     0.001117
      g0      :     0.000044  g :     0.000703
      g+1     :     0.000069
      g-1     :     0.000074
      g+2     :     0.000044
      g-2     :     0.000071
      g+3     :     0.000139
      g-3     :     0.000100
      g+4     :     0.000072
      g-4     :     0.000090
 48 H s       :     0.877791  s :     0.877791
      pz      :     0.008626  p :     0.033904
      px      :     0.013460
      py      :     0.011818
      dz2     :     0.000368  d :     0.004322
      dxz     :     0.001478
      dyz     :     0.000319
      dx2y2   :     0.000592
      dxy     :     0.001566
      f0      :     0.000037  f :     0.000400
      f+1     :     0.000074
      f-1     :     0.000005
      f+2     :     0.000074
      f-2     :     0.000058
      f+3     :     0.000069
      f-3     :     0.000083
 49 H s       :     0.907941  s :     0.907941
      pz      :     0.006698  p :     0.025182
      px      :     0.009868
      py      :     0.008616
      dz2     :     0.001367  d :     0.004175
      dxz     :     0.000520
      dyz     :     0.001235
      dx2y2   :     0.000546
      dxy     :     0.000507
      f0      :     0.000121  f :     0.000417
      f+1     :     0.000041
      f-1     :     0.000085
      f+2     :     0.000062
      f-2     :     0.000073
      f+3     :     0.000015
      f-3     :     0.000020
 50 H s       :     0.892809  s :     0.892809
      pz      :     0.011907  p :     0.032745
      px      :     0.013002
      py      :     0.007836
      dz2     :     0.001302  d :     0.004356
      dxz     :     0.000823
      dyz     :     0.000246
      dx2y2   :     0.000767
      dxy     :     0.001218
      f0      :     0.000032  f :     0.000401
      f+1     :     0.000010
      f-1     :     0.000110
      f+2     :     0.000021
      f-2     :     0.000113
      f+3     :     0.000072
      f-3     :     0.000041
 51 C s       :     3.159940  s :     3.159940
      pz      :     1.009039  p :     2.969244
      px      :     0.971349
      py      :     0.988856
      dz2     :     0.009243  d :     0.068295
      dxz     :     0.017371
      dyz     :     0.015044
      dx2y2   :     0.009904
      dxy     :     0.016734
      f0      :     0.000544  f :     0.006649
      f+1     :     0.000635
      f-1     :     0.000845
      f+2     :     0.001019
      f-2     :     0.001402
      f+3     :     0.001053
      f-3     :     0.001151
      g0      :     0.000047  g :     0.000743
      g+1     :     0.000088
      g-1     :     0.000027
      g+2     :     0.000084
      g-2     :     0.000072
      g+3     :     0.000078
      g-3     :     0.000125
      g+4     :     0.000101
      g-4     :     0.000119
 52 H s       :     0.886818  s :     0.886818
      pz      :     0.011969  p :     0.034498
      px      :     0.010704
      py      :     0.011826
      dz2     :     0.001606  d :     0.004150
      dxz     :     0.000877
      dyz     :     0.000227
      dx2y2   :     0.000573
      dxy     :     0.000866
      f0      :     0.000092  f :     0.000389
      f+1     :     0.000027
      f-1     :     0.000082
      f+2     :     0.000030
      f-2     :     0.000091
      f+3     :     0.000041
      f-3     :     0.000026
 53 H s       :     0.865907  s :     0.865907
      pz      :     0.008876  p :     0.026559
      px      :     0.006933
      py      :     0.010750
      dz2     :     0.001082  d :     0.003993
      dxz     :     0.000877
      dyz     :     0.000927
      dx2y2   :     0.000590
      dxy     :     0.000517
      f0      :     0.000091  f :     0.000388
      f+1     :     0.000053
      f-1     :     0.000039
      f+2     :     0.000106
      f-2     :     0.000057
      f+3     :     0.000015
      f-3     :     0.000027
 54 H s       :     0.876045  s :     0.876045
      pz      :     0.011445  p :     0.028387
      px      :     0.007748
      py      :     0.009194
      dz2     :     0.000543  d :     0.004134
      dxz     :     0.000594
      dyz     :     0.000971
      dx2y2   :     0.001248
      dxy     :     0.000778
      f0      :     0.000020  f :     0.000391
      f+1     :     0.000036
      f-1     :     0.000076
      f+2     :     0.000049
      f-2     :     0.000062
      f+3     :     0.000044
      f-3     :     0.000105
 55 C s       :     3.167822  s :     3.167822
      pz      :     0.765723  p :     2.371972
      px      :     0.821231
      py      :     0.785019
      dz2     :     0.022007  d :     0.234493
      dxz     :     0.031628
      dyz     :     0.052824
      dx2y2   :     0.079776
      dxy     :     0.048258
      f0      :     0.002954  f :     0.031981
      f+1     :     0.002183
      f-1     :     0.003611
      f+2     :     0.002248
      f-2     :     0.005219
      f+3     :     0.006881
      f-3     :     0.008885
      g0      :     0.000211  g :     0.003648
      g+1     :     0.000211
      g-1     :     0.000319
      g+2     :     0.000309
      g-2     :     0.000264
      g+3     :     0.000466
      g-3     :     0.000273
      g+4     :     0.000702
      g-4     :     0.000891
 56 C s       :     3.261049  s :     3.261049
      pz      :     0.916932  p :     2.488580
      px      :     0.657528
      py      :     0.914120
      dz2     :     0.024057  d :     0.099708
      dxz     :     0.011867
      dyz     :     0.020746
      dx2y2   :     0.034195
      dxy     :     0.008842
      f0      :     0.001615  f :     0.017212
      f+1     :     0.002384
      f-1     :     0.001987
      f+2     :     0.003398
      f-2     :     0.002324
      f+3     :     0.001566
      f-3     :     0.003938
      g0      :     0.000140  g :     0.001503
      g+1     :     0.000143
      g-1     :     0.000137
      g+2     :     0.000124
      g-2     :     0.000180
      g+3     :     0.000248
      g-3     :     0.000166
      g+4     :     0.000179
      g-4     :     0.000186
 57 C s       :     3.251592  s :     3.251592
      pz      :     0.948902  p :     2.768341
      px      :     0.911875
      py      :     0.907565
      dz2     :     0.018017  d :     0.098609
      dxz     :     0.022668
      dyz     :     0.011833
      dx2y2   :     0.020568
      dxy     :     0.025523
      f0      :     0.001629  f :     0.013474
      f+1     :     0.002444
      f-1     :     0.001350
      f+2     :     0.002628
      f-2     :     0.001626
      f+3     :     0.001805
      f-3     :     0.001994
      g0      :     0.000100  g :     0.001243
      g+1     :     0.000123
      g-1     :     0.000134
      g+2     :     0.000123
      g-2     :     0.000145
      g+3     :     0.000205
      g-3     :     0.000161
      g+4     :     0.000140
      g-4     :     0.000111
 58 H s       :     0.859096  s :     0.859096
      pz      :     0.010484  p :     0.030761
      px      :     0.009139
      py      :     0.011138
      dz2     :     0.000498  d :     0.003384
      dxz     :     0.000465
      dyz     :     0.000917
      dx2y2   :     0.001026
      dxy     :     0.000478
      f0      :     0.000009  f :     0.000303
      f+1     :     0.000025
      f-1     :     0.000071
      f+2     :     0.000040
      f-2     :     0.000042
      f+3     :     0.000026
      f-3     :     0.000089
 59 C s       :     3.185793  s :     3.185793
      pz      :     0.972055  p :     2.818081
      px      :     0.915529
      py      :     0.930496
      dz2     :     0.020655  d :     0.123244
      dxz     :     0.019504
      dyz     :     0.020041
      dx2y2   :     0.025172
      dxy     :     0.037872
      f0      :     0.000406  f :     0.012478
      f+1     :     0.002194
      f-1     :     0.001810
      f+2     :     0.002166
      f-2     :     0.001821
      f+3     :     0.001325
      f-3     :     0.002757
      g0      :     0.000126  g :     0.001274
      g+1     :     0.000094
      g-1     :     0.000069
      g+2     :     0.000087
      g-2     :     0.000175
      g+3     :     0.000186
      g-3     :     0.000161
      g+4     :     0.000200
      g-4     :     0.000176
 60 H s       :     0.824191  s :     0.824191
      pz      :     0.007487  p :     0.022750
      px      :     0.007200
      py      :     0.008064
      dz2     :     0.000953  d :     0.002869
      dxz     :     0.000537
      dyz     :     0.000418
      dx2y2   :     0.000575
      dxy     :     0.000387
      f0      :     0.000070  f :     0.000284
      f+1     :     0.000032
      f-1     :     0.000038
      f+2     :     0.000070
      f-2     :     0.000035
      f+3     :     0.000017
      f-3     :     0.000023
 61 C s       :     3.198783  s :     3.198783
      pz      :     0.921431  p :     2.779669
      px      :     0.948042
      py      :     0.910197
      dz2     :     0.020834  d :     0.125075
      dxz     :     0.019298
      dyz     :     0.029097
      dx2y2   :     0.039757
      dxy     :     0.016088
      f0      :     0.001422  f :     0.012332
      f+1     :     0.001444
      f-1     :     0.001892
      f+2     :     0.002656
      f-2     :     0.001399
      f+3     :     0.000900
      f-3     :     0.002619
      g0      :     0.000094  g :     0.001266
      g+1     :     0.000114
      g-1     :     0.000138
      g+2     :     0.000086
      g-2     :     0.000183
      g+3     :     0.000203
      g-3     :     0.000175
      g+4     :     0.000120
      g-4     :     0.000153
 62 H s       :     0.831224  s :     0.831224
      pz      :     0.008389  p :     0.023290
      px      :     0.006806
      py      :     0.008095
      dz2     :     0.000492  d :     0.002900
      dxz     :     0.000724
      dyz     :     0.000250
      dx2y2   :     0.000535
      dxy     :     0.000899
      f0      :     0.000008  f :     0.000281
      f+1     :     0.000083
      f-1     :     0.000006
      f+2     :     0.000030
      f-2     :     0.000044
      f+3     :     0.000058
      f-3     :     0.000051
 63 C s       :     3.192155  s :     3.192155
      pz      :     0.925308  p :     2.815978
      px      :     0.919730
      py      :     0.970941
      dz2     :     0.023274  d :     0.125025
      dxz     :     0.035760
      dyz     :     0.010985
      dx2y2   :     0.024305
      dxy     :     0.030701
      f0      :     0.001385  f :     0.012588
      f+1     :     0.002112
      f-1     :     0.001367
      f+2     :     0.002582
      f-2     :     0.001628
      f+3     :     0.001554
      f-3     :     0.001959
      g0      :     0.000099  g :     0.001275
      g+1     :     0.000118
      g-1     :     0.000130
      g+2     :     0.000137
      g-2     :     0.000136
      g+3     :     0.000213
      g-3     :     0.000167
      g+4     :     0.000149
      g-4     :     0.000126
 64 H s       :     0.827937  s :     0.827937
      pz      :     0.008652  p :     0.022930
      px      :     0.007137
      py      :     0.007141
      dz2     :     0.000457  d :     0.002871
      dxz     :     0.000371
      dyz     :     0.000635
      dx2y2   :     0.000934
      dxy     :     0.000474
      f0      :     0.000009  f :     0.000283
      f+1     :     0.000023
      f-1     :     0.000065
      f+2     :     0.000034
      f-2     :     0.000041
      f+3     :     0.000023
      f-3     :     0.000088
 65 C s       :     3.216368  s :     3.216368
      pz      :     0.928641  p :     2.767780
      px      :     0.905221
      py      :     0.933918
      dz2     :     0.017118  d :     0.109078
      dxz     :     0.020311
      dyz     :     0.017556
      dx2y2   :     0.024459
      dxy     :     0.029633
      f0      :     0.000480  f :     0.013406
      f+1     :     0.002465
      f-1     :     0.001657
      f+2     :     0.002096
      f-2     :     0.002102
      f+3     :     0.001461
      f-3     :     0.003145
      g0      :     0.000126  g :     0.001252
      g+1     :     0.000087
      g-1     :     0.000063
      g+2     :     0.000092
      g-2     :     0.000154
      g+3     :     0.000178
      g-3     :     0.000144
      g+4     :     0.000217
      g-4     :     0.000191
 66 H s       :     0.847817  s :     0.847817
      pz      :     0.008673  p :     0.025643
      px      :     0.008669
      py      :     0.008301
      dz2     :     0.000928  d :     0.003297
      dxz     :     0.000536
      dyz     :     0.000590
      dx2y2   :     0.000792
      dxy     :     0.000452
      f0      :     0.000061  f :     0.000307
      f+1     :     0.000033
      f-1     :     0.000051
      f+2     :     0.000082
      f-2     :     0.000032
      f+3     :     0.000020
      f-3     :     0.000028


                     *******************************
                     * LOEWDIN POPULATION ANALYSIS *
                     *******************************

----------------------
LOEWDIN ATOMIC CHARGES
----------------------
   0 O :    0.262716
   1 O :    0.290277
   2 N :    0.610862
   3 H :   -0.132141
   4 N :    0.451793
   5 C :   -0.676313
   6 C :   -0.109822
   7 H :   -0.010276
   8 C :   -0.100954
   9 C :    0.089796
  10 H :   -0.046884
  11 C :    0.066451
  12 H :   -0.049975
  13 C :    0.062583
  14 H :   -0.051287
  15 C :    0.063722
  16 H :   -0.050664
  17 C :    0.086415
  18 H :   -0.040673
  19 C :   -0.352480
  20 C :    0.242234
  21 H :   -0.047407
  22 H :   -0.042137
  23 H :   -0.047216
  24 C :    0.241627
  25 H :   -0.045492
  26 H :   -0.049582
  27 H :   -0.059941
  28 C :    0.240151
  29 H :   -0.050154
  30 H :   -0.046031
  31 H :   -0.058048
  32 C :   -0.187772
  33 C :   -0.038316
  34 C :    0.085114
  35 H :   -0.043927
  36 C :    0.064689
  37 H :   -0.048726
  38 C :    0.062591
  39 H :   -0.049731
  40 C :    0.080038
  41 H :   -0.034318
  42 C :   -0.238291
  43 C :    0.249283
  44 H :   -0.053892
  45 H :   -0.046452
  46 H :   -0.046941
  47 C :    0.243840
  48 H :   -0.066649
  49 H :   -0.044449
  50 H :   -0.054531
  51 C :    0.251765
  52 H :   -0.046477
  53 H :   -0.045546
  54 H :   -0.050945
  55 C :   -0.619600
  56 C :   -0.109453
  57 C :    0.093897
  58 H :   -0.043318
  59 C :    0.068775
  60 H :   -0.049364
  61 C :    0.069121
  62 H :   -0.049075
  63 C :    0.066771
  64 H :   -0.049549
  65 C :    0.081381
  66 H :   -0.041089

-------------------------------
LOEWDIN REDUCED ORBITAL CHARGES
-------------------------------
  0 O s       :     3.238223  s :     3.238223
      pz      :     1.462529  p :     4.380546
      px      :     1.486375
      py      :     1.431643
      dz2     :     0.026761  d :     0.096157
      dxz     :     0.028509
      dyz     :     0.021413
      dx2y2   :     0.011672
      dxy     :     0.007802
      f0      :     0.004157  f :     0.021204
      f+1     :     0.004702
      f-1     :     0.003337
      f+2     :     0.004362
      f-2     :     0.003135
      f+3     :     0.000835
      f-3     :     0.000675
      g0      :     0.000136  g :     0.001155
      g+1     :     0.000241
      g-1     :     0.000112
      g+2     :     0.000255
      g-2     :     0.000192
      g+3     :     0.000115
      g-3     :     0.000081
      g+4     :     0.000012
      g-4     :     0.000010
  1 O s       :     3.234930  s :     3.234930
      pz      :     1.366362  p :     4.353424
      px      :     1.484834
      py      :     1.502229
      dz2     :     0.010037  d :     0.098931
      dxz     :     0.010641
      dyz     :     0.014266
      dx2y2   :     0.033018
      dxy     :     0.030969
      f0      :     0.002055  f :     0.021299
      f+1     :     0.001187
      f-1     :     0.001754
      f+2     :     0.000501
      f-2     :     0.003388
      f+3     :     0.005302
      f-3     :     0.007112
      g0      :     0.000051  g :     0.001139
      g+1     :     0.000069
      g-1     :     0.000096
      g+2     :     0.000062
      g-2     :     0.000108
      g+3     :     0.000097
      g-3     :     0.000038
      g+4     :     0.000243
      g-4     :     0.000374
  2 N s       :     2.681605  s :     2.681605
      pz      :     1.085292  p :     3.324843
      px      :     1.117315
      py      :     1.122236
      dz2     :     0.070460  d :     0.326216
      dxz     :     0.077532
      dyz     :     0.038362
      dx2y2   :     0.068751
      dxy     :     0.071111
      f0      :     0.005688  f :     0.053295
      f+1     :     0.010164
      f-1     :     0.005845
      f+2     :     0.008733
      f-2     :     0.005546
      f+3     :     0.006743
      f-3     :     0.010575
      g0      :     0.000264  g :     0.003181
      g+1     :     0.000360
      g-1     :     0.000233
      g+2     :     0.000203
      g-2     :     0.000388
      g+3     :     0.000196
      g-3     :     0.000532
      g+4     :     0.000543
      g-4     :     0.000462
  3 H s       :     0.678550  s :     0.678550
      pz      :     0.134306  p :     0.303859
      px      :     0.077252
      py      :     0.092302
      dz2     :     0.041263  d :     0.126690
      dxz     :     0.030796
      dyz     :     0.034370
      dx2y2   :     0.008640
      dxy     :     0.011621
      f0      :     0.007441  f :     0.023041
      f+1     :     0.003975
      f-1     :     0.004307
      f+2     :     0.003090
      f-2     :     0.003428
      f+3     :     0.000369
      f-3     :     0.000433
  4 N s       :     2.697954  s :     2.697954
      pz      :     1.199417  p :     3.364984
      px      :     1.058211
      py      :     1.107355
      dz2     :     0.034492  d :     0.407315
      dxz     :     0.054911
      dyz     :     0.070504
      dx2y2   :     0.128595
      dxy     :     0.118813
      f0      :     0.006945  f :     0.074088
      f+1     :     0.004421
      f-1     :     0.007687
      f+2     :     0.010962
      f-2     :     0.009951
      f+3     :     0.011428
      f-3     :     0.022695
      g0      :     0.000298  g :     0.003867
      g+1     :     0.000281
      g-1     :     0.000399
      g+2     :     0.000390
      g-2     :     0.000304
      g+3     :     0.000522
      g-3     :     0.000373
      g+4     :     0.000687
      g-4     :     0.000613
  5 C s       :     2.593769  s :     2.593769
      pz      :     0.925322  p :     2.609761
      px      :     0.896693
      py      :     0.787746
      dz2     :     0.253750  d :     1.117160
      dxz     :     0.262715
      dyz     :     0.216195
      dx2y2   :     0.206539
      dxy     :     0.177960
      f0      :     0.065083  f :     0.313335
      f+1     :     0.046625
      f-1     :     0.043984
      f+2     :     0.052268
      f-2     :     0.038759
      f+3     :     0.039484
      f-3     :     0.027131
      g0      :     0.004898  g :     0.042288
      g+1     :     0.006386
      g-1     :     0.003562
      g+2     :     0.007514
      g-2     :     0.005617
      g+3     :     0.003671
      g-3     :     0.004637
      g+4     :     0.003931
      g-4     :     0.002071
  6 C s       :     2.524268  s :     2.524268
      pz      :     0.937208  p :     2.674401
      px      :     0.803210
      py      :     0.933983
      dz2     :     0.112674  d :     0.707883
      dxz     :     0.161974
      dyz     :     0.129600
      dx2y2   :     0.175511
      dxy     :     0.128124
      f0      :     0.019678  f :     0.189705
      f+1     :     0.023862
      f-1     :     0.023163
      f+2     :     0.033065
      f-2     :     0.021530
      f+3     :     0.030684
      f-3     :     0.037723
      g0      :     0.001367  g :     0.013566
      g+1     :     0.001454
      g-1     :     0.000927
      g+2     :     0.001717
      g-2     :     0.000883
      g+3     :     0.001861
      g-3     :     0.001289
      g+4     :     0.001896
      g-4     :     0.002172
  7 H s       :     0.742429  s :     0.742429
      pz      :     0.083597  p :     0.186172
      px      :     0.053999
      py      :     0.048576
      dz2     :     0.021031  d :     0.071765
      dxz     :     0.015198
      dyz     :     0.021112
      dx2y2   :     0.008564
      dxy     :     0.005860
      f0      :     0.002318  f :     0.009910
      f+1     :     0.002030
      f-1     :     0.001947
      f+2     :     0.001664
      f-2     :     0.001431
      f+3     :     0.000361
      f-3     :     0.000158
  8 C s       :     2.558468  s :     2.558468
      pz      :     0.926976  p :     2.703850
      px      :     0.892741
      py      :     0.884133
      dz2     :     0.136458  d :     0.661323
      dxz     :     0.117745
      dyz     :     0.151966
      dx2y2   :     0.141415
      dxy     :     0.113738
      f0      :     0.018028  f :     0.162750
      f+1     :     0.021778
      f-1     :     0.030277
      f+2     :     0.032918
      f-2     :     0.014999
      f+3     :     0.024350
      f-3     :     0.020402
      g0      :     0.001383  g :     0.014562
      g+1     :     0.001312
      g-1     :     0.001406
      g+2     :     0.002395
      g-2     :     0.001897
      g+3     :     0.001904
      g-3     :     0.001530
      g+4     :     0.001439
      g-4     :     0.001295
  9 C s       :     2.572717  s :     2.572717
      pz      :     0.901622  p :     2.702054
      px      :     0.858320
      py      :     0.942112
      dz2     :     0.098537  d :     0.506930
      dxz     :     0.087306
      dyz     :     0.132646
      dx2y2   :     0.084270
      dxy     :     0.104171
      f0      :     0.017997  f :     0.116685
      f+1     :     0.012816
      f-1     :     0.021009
      f+2     :     0.023383
      f-2     :     0.010847
      f+3     :     0.014438
      f-3     :     0.016195
      g0      :     0.001246  g :     0.011818
      g+1     :     0.001194
      g-1     :     0.001182
      g+2     :     0.002220
      g-2     :     0.001200
      g+3     :     0.001236
      g-3     :     0.001362
      g+4     :     0.001223
      g-4     :     0.000953
 10 H s       :     0.773782  s :     0.773782
      pz      :     0.056676  p :     0.196751
      px      :     0.077428
      py      :     0.062647
      dz2     :     0.013140  d :     0.066506
      dxz     :     0.013904
      dyz     :     0.008780
      dx2y2   :     0.016619
      dxy     :     0.014063
      f0      :     0.000657  f :     0.009844
      f+1     :     0.001986
      f-1     :     0.000898
      f+2     :     0.001531
      f-2     :     0.001656
      f+3     :     0.001845
      f-3     :     0.001271
 11 C s       :     2.585588  s :     2.585588
      pz      :     0.888023  p :     2.714487
      px      :     0.882152
      py      :     0.944312
      dz2     :     0.083332  d :     0.507913
      dxz     :     0.079460
      dyz     :     0.111965
      dx2y2   :     0.112854
      dxy     :     0.120302
      f0      :     0.006756  f :     0.113904
      f+1     :     0.016707
      f-1     :     0.021817
      f+2     :     0.020384
      f-2     :     0.010581
      f+3     :     0.023181
      f-3     :     0.014477
      g0      :     0.001118  g :     0.011657
      g+1     :     0.000862
      g-1     :     0.000885
      g+2     :     0.001057
      g-2     :     0.001594
      g+3     :     0.001776
      g-3     :     0.001324
      g+4     :     0.001737
      g-4     :     0.001302
 12 H s       :     0.789364  s :     0.789364
      pz      :     0.078632  p :     0.186470
      px      :     0.056046
      py      :     0.051791
      dz2     :     0.018172  d :     0.064514
      dxz     :     0.015295
      dyz     :     0.015894
      dx2y2   :     0.008621
      dxy     :     0.006532
      f0      :     0.001947  f :     0.009628
      f+1     :     0.001686
      f-1     :     0.001627
      f+2     :     0.002151
      f-2     :     0.001492
      f+3     :     0.000380
      f-3     :     0.000345
 13 C s       :     2.587351  s :     2.587351
      pz      :     0.917249  p :     2.717099
      px      :     0.886241
      py      :     0.913610
      dz2     :     0.113476  d :     0.507626
      dxz     :     0.106553
      dyz     :     0.103393
      dx2y2   :     0.101329
      dxy     :     0.082876
      f0      :     0.014378  f :     0.113735
      f+1     :     0.019601
      f-1     :     0.017037
      f+2     :     0.023691
      f-2     :     0.011342
      f+3     :     0.017532
      f-3     :     0.010154
      g0      :     0.000988  g :     0.011607
      g+1     :     0.001304
      g-1     :     0.001218
      g+2     :     0.001740
      g-2     :     0.001751
      g+3     :     0.001699
      g-3     :     0.001147
      g+4     :     0.000764
      g-4     :     0.000996
 14 H s       :     0.790869  s :     0.790869
      pz      :     0.051318  p :     0.186459
      px      :     0.051135
      py      :     0.084007
      dz2     :     0.009300  d :     0.064332
      dxz     :     0.004188
      dyz     :     0.018095
      dx2y2   :     0.014866
      dxy     :     0.017882
      f0      :     0.000738  f :     0.009627
      f+1     :     0.000284
      f-1     :     0.002083
      f+2     :     0.001507
      f-2     :     0.001131
      f+3     :     0.001891
      f-3     :     0.001992
 15 C s       :     2.586395  s :     2.586395
      pz      :     0.912886  p :     2.717660
      px      :     0.865378
      py      :     0.939395
      dz2     :     0.097717  d :     0.506957
      dxz     :     0.086796
      dyz     :     0.133308
      dx2y2   :     0.084801
      dxy     :     0.104334
      f0      :     0.016810  f :     0.113620
      f+1     :     0.012813
      f-1     :     0.020148
      f+2     :     0.023160
      f-2     :     0.010536
      f+3     :     0.014176
      f-3     :     0.015976
      g0      :     0.001162  g :     0.011647
      g+1     :     0.001209
      g-1     :     0.001104
      g+2     :     0.002211
      g-2     :     0.001185
      g+3     :     0.001250
      g-3     :     0.001367
      g+4     :     0.001216
      g-4     :     0.000943
 16 H s       :     0.789939  s :     0.789939
      pz      :     0.057168  p :     0.186604
      px      :     0.073042
      py      :     0.056393
      dz2     :     0.012781  d :     0.064486
      dxz     :     0.013580
      dyz     :     0.008433
      dx2y2   :     0.016006
      dxy     :     0.013686
      f0      :     0.000634  f :     0.009636
      f+1     :     0.001949
      f-1     :     0.000870
      f+2     :     0.001465
      f-2     :     0.001621
      f+3     :     0.001841
      f-3     :     0.001256
 17 C s       :     2.576192  s :     2.576192
      pz      :     0.884340  p :     2.700361
      px      :     0.875525
      py      :     0.940496
      dz2     :     0.083139  d :     0.508824
      dxz     :     0.079468
      dyz     :     0.114422
      dx2y2   :     0.112610
      dxy     :     0.119185
      f0      :     0.006998  f :     0.116390
      f+1     :     0.016979
      f-1     :     0.022477
      f+2     :     0.020382
      f-2     :     0.011076
      f+3     :     0.023384
      f-3     :     0.015095
      g0      :     0.001113  g :     0.011817
      g+1     :     0.000880
      g-1     :     0.000917
      g+2     :     0.001020
      g-2     :     0.001624
      g+3     :     0.001829
      g-3     :     0.001313
      g+4     :     0.001776
      g-4     :     0.001345
 18 H s       :     0.778594  s :     0.778594
      pz      :     0.079530  p :     0.186925
      px      :     0.054508
      py      :     0.052887
      dz2     :     0.018526  d :     0.065488
      dxz     :     0.015768
      dyz     :     0.015957
      dx2y2   :     0.008639
      dxy     :     0.006598
      f0      :     0.002000  f :     0.009666
      f+1     :     0.001711
      f-1     :     0.001648
      f+2     :     0.002131
      f-2     :     0.001468
      f+3     :     0.000371
      f-3     :     0.000337
 19 C s       :     2.539921  s :     2.539921
      pz      :     0.904854  p :     2.682111
      px      :     0.896941
      py      :     0.880316
      dz2     :     0.170278  d :     0.875070
      dxz     :     0.181503
      dyz     :     0.177236
      dx2y2   :     0.164193
      dxy     :     0.181860
      f0      :     0.030193  f :     0.239703
      f+1     :     0.041392
      f-1     :     0.027647
      f+2     :     0.034671
      f-2     :     0.038596
      f+3     :     0.024299
      f-3     :     0.042905
      g0      :     0.001660  g :     0.015676
      g+1     :     0.001542
      g-1     :     0.001599
      g+2     :     0.001612
      g-2     :     0.001865
      g+3     :     0.001910
      g-3     :     0.002225
      g+4     :     0.001555
      g-4     :     0.001707
 20 C s       :     2.537900  s :     2.537900
      pz      :     0.922260  p :     2.751214
      px      :     0.892462
      py      :     0.936492
      dz2     :     0.093649  d :     0.389052
      dxz     :     0.073729
      dyz     :     0.056692
      dx2y2   :     0.048803
      dxy     :     0.116179
      f0      :     0.007312  f :     0.075652
      f+1     :     0.015533
      f-1     :     0.007566
      f+2     :     0.009140
      f-2     :     0.012400
      f+3     :     0.012179
      f-3     :     0.011521
      g0      :     0.000325  g :     0.003948
      g+1     :     0.000466
      g-1     :     0.000303
      g+2     :     0.000538
      g-2     :     0.000249
      g+3     :     0.000474
      g-3     :     0.000667
      g+4     :     0.000401
      g-4     :     0.000525
 21 H s       :     0.781492  s :     0.781492
      pz      :     0.052330  p :     0.189407
      px      :     0.058874
      py      :     0.078203
      dz2     :     0.004250  d :     0.067168
      dxz     :     0.007001
      dyz     :     0.018954
      dx2y2   :     0.020827
      dxy     :     0.016136
      f0      :     0.001262  f :     0.009340
      f+1     :     0.000414
      f-1     :     0.000751
      f+2     :     0.000606
      f-2     :     0.001657
      f+3     :     0.001699
      f-3     :     0.002952
 22 H s       :     0.776386  s :     0.776386
      pz      :     0.060147  p :     0.188841
      px      :     0.059710
      py      :     0.068984
      dz2     :     0.015321  d :     0.067440
      dxz     :     0.010287
      dyz     :     0.010205
      dx2y2   :     0.018692
      dxy     :     0.012934
      f0      :     0.000637  f :     0.009470
      f+1     :     0.001412
      f-1     :     0.001375
      f+2     :     0.001382
      f-2     :     0.001522
      f+3     :     0.001149
      f-3     :     0.001993
 23 H s       :     0.781062  s :     0.781062
      pz      :     0.081699  p :     0.189582
      px      :     0.049516
      py      :     0.058367
      dz2     :     0.019746  d :     0.067235
      dxz     :     0.020514
      dyz     :     0.019069
      dx2y2   :     0.003237
      dxy     :     0.004669
      f0      :     0.002726  f :     0.009337
      f+1     :     0.002289
      f-1     :     0.002175
      f+2     :     0.000898
      f-2     :     0.001094
      f+3     :     0.000120
      f-3     :     0.000034
 24 C s       :     2.538446  s :     2.538446
      pz      :     0.891932  p :     2.758439
      px      :     0.937644
      py      :     0.928863
      dz2     :     0.081772  d :     0.383326
      dxz     :     0.108406
      dyz     :     0.074791
      dx2y2   :     0.041738
      dxy     :     0.076620
      f0      :     0.016914  f :     0.074306
      f+1     :     0.013266
      f-1     :     0.013122
      f+2     :     0.009048
      f-2     :     0.011273
      f+3     :     0.008496
      f-3     :     0.002188
      g0      :     0.000864  g :     0.003856
      g+1     :     0.000600
      g-1     :     0.000559
      g+2     :     0.000508
      g-2     :     0.000643
      g+3     :     0.000317
      g-3     :     0.000127
      g+4     :     0.000078
      g-4     :     0.000158
 25 H s       :     0.778626  s :     0.778626
      pz      :     0.057693  p :     0.190081
      px      :     0.066066
      py      :     0.066322
      dz2     :     0.014578  d :     0.067361
      dxz     :     0.011113
      dyz     :     0.010987
      dx2y2   :     0.019008
      dxy     :     0.011675
      f0      :     0.000629  f :     0.009424
      f+1     :     0.001562
      f-1     :     0.001315
      f+2     :     0.001499
      f-2     :     0.001552
      f+3     :     0.001053
      f-3     :     0.001814
 26 H s       :     0.782711  s :     0.782711
      pz      :     0.048439  p :     0.189987
      px      :     0.062608
      py      :     0.078939
      dz2     :     0.004329  d :     0.067501
      dxz     :     0.006531
      dyz     :     0.018739
      dx2y2   :     0.021399
      dxy     :     0.016503
      f0      :     0.001216  f :     0.009384
      f+1     :     0.000375
      f-1     :     0.000821
      f+2     :     0.000696
      f-2     :     0.001512
      f+3     :     0.001767
      f-3     :     0.002998
 27 H s       :     0.783474  s :     0.783474
      pz      :     0.060925  p :     0.198863
      px      :     0.083606
      py      :     0.054332
      dz2     :     0.015424  d :     0.068143
      dxz     :     0.015792
      dyz     :     0.006660
      dx2y2   :     0.010467
      dxy     :     0.019800
      f0      :     0.000670  f :     0.009461
      f+1     :     0.002667
      f-1     :     0.000212
      f+2     :     0.001518
      f-2     :     0.001623
      f+3     :     0.000975
      f-3     :     0.001796
 28 C s       :     2.538496  s :     2.538496
      pz      :     0.939073  p :     2.760194
      px      :     0.928299
      py      :     0.892821
      dz2     :     0.054524  d :     0.383135
      dxz     :     0.069909
      dyz     :     0.090956
      dx2y2   :     0.082594
      dxy     :     0.085151
      f0      :     0.012230  f :     0.074188
      f+1     :     0.003368
      f-1     :     0.008282
      f+2     :     0.009266
      f-2     :     0.013282
      f+3     :     0.011594
      f-3     :     0.016167
      g0      :     0.000123  g :     0.003836
      g+1     :     0.000313
      g-1     :     0.000716
      g+2     :     0.000167
      g-2     :     0.000229
      g+3     :     0.000806
      g-3     :     0.000101
      g+4     :     0.000846
      g-4     :     0.000535
 29 H s       :     0.783182  s :     0.783182
      pz      :     0.081773  p :     0.190096
      px      :     0.054116
      py      :     0.054207
      dz2     :     0.018079  d :     0.067492
      dxz     :     0.022048
      dyz     :     0.019176
      dx2y2   :     0.003442
      dxy     :     0.004747
      f0      :     0.002493  f :     0.009384
      f+1     :     0.002351
      f-1     :     0.002116
      f+2     :     0.001002
      f-2     :     0.001226
      f+3     :     0.000152
      f-3     :     0.000045
 30 H s       :     0.779336  s :     0.779336
      pz      :     0.062793  p :     0.190012
      px      :     0.062683
      py      :     0.064536
      dz2     :     0.015903  d :     0.067270
      dxz     :     0.009604
      dyz     :     0.011275
      dx2y2   :     0.018318
      dxy     :     0.012170
      f0      :     0.000675  f :     0.009413
      f+1     :     0.001352
      f-1     :     0.001492
      f+2     :     0.001484
      f-2     :     0.001481
      f+3     :     0.001076
      f-3     :     0.001854
 31 H s       :     0.783097  s :     0.783097
      pz      :     0.062369  p :     0.197551
      px      :     0.080351
      py      :     0.054831
      dz2     :     0.014848  d :     0.067950
      dxz     :     0.015878
      dyz     :     0.005374
      dx2y2   :     0.011927
      dxy     :     0.019923
      f0      :     0.000623  f :     0.009450
      f+1     :     0.002667
      f-1     :     0.000138
      f+2     :     0.001544
      f-2     :     0.001331
      f+3     :     0.001156
      f-3     :     0.001990
 32 C s       :     2.553520  s :     2.553520
      pz      :     0.931394  p :     2.682186
      px      :     0.913053
      py      :     0.837739
      dz2     :     0.138353  d :     0.733201
      dxz     :     0.133892
      dyz     :     0.154080
      dx2y2   :     0.141026
      dxy     :     0.165851
      f0      :     0.024328  f :     0.199360
      f+1     :     0.030146
      f-1     :     0.021568
      f+2     :     0.031520
      f-2     :     0.027218
      f+3     :     0.026807
      f-3     :     0.037774
      g0      :     0.001617  g :     0.019504
      g+1     :     0.001539
      g-1     :     0.002085
      g+2     :     0.002322
      g-2     :     0.002114
      g+3     :     0.002776
      g-3     :     0.001887
      g+4     :     0.002685
      g-4     :     0.002478
 33 C s       :     2.563317  s :     2.563317
      pz      :     0.868101  p :     2.679638
      px      :     0.913516
      py      :     0.898021
      dz2     :     0.125139  d :     0.626729
      dxz     :     0.123619
      dyz     :     0.121168
      dx2y2   :     0.129437
      dxy     :     0.127366
      f0      :     0.017323  f :     0.154598
      f+1     :     0.028173
      f-1     :     0.020947
      f+2     :     0.027736
      f-2     :     0.016178
      f+3     :     0.017312
      f-3     :     0.026928
      g0      :     0.001279  g :     0.014034
      g+1     :     0.001772
      g-1     :     0.000939
      g+2     :     0.001791
      g-2     :     0.001635
      g+3     :     0.001800
      g-3     :     0.002005
      g+4     :     0.001660
      g-4     :     0.001154
 34 C s       :     2.567738  s :     2.567738
      pz      :     0.900343  p :     2.701494
      px      :     0.888802
      py      :     0.912349
      dz2     :     0.096857  d :     0.517065
      dxz     :     0.096725
      dyz     :     0.118333
      dx2y2   :     0.108501
      dxy     :     0.096650
      f0      :     0.016684  f :     0.116881
      f+1     :     0.013775
      f-1     :     0.017127
      f+2     :     0.023216
      f-2     :     0.013140
      f+3     :     0.011309
      f-3     :     0.021630
      g0      :     0.001021  g :     0.011709
      g+1     :     0.000963
      g-1     :     0.001373
      g+2     :     0.001729
      g-2     :     0.001503
      g+3     :     0.001267
      g-3     :     0.001772
      g+4     :     0.001067
      g-4     :     0.001015
 35 H s       :     0.770247  s :     0.770247
      pz      :     0.062300  p :     0.195484
      px      :     0.082565
      py      :     0.050619
      dz2     :     0.013763  d :     0.068321
      dxz     :     0.016140
      dyz     :     0.006423
      dx2y2   :     0.014427
      dxy     :     0.017568
      f0      :     0.000626  f :     0.009875
      f+1     :     0.002408
      f-1     :     0.000370
      f+2     :     0.001571
      f-2     :     0.001474
      f+3     :     0.001806
      f-3     :     0.001620
 36 C s       :     2.583573  s :     2.583573
      pz      :     0.901986  p :     2.710594
      px      :     0.916984
      py      :     0.891624
      dz2     :     0.112130  d :     0.513927
      dxz     :     0.116639
      dyz     :     0.082748
      dx2y2   :     0.089390
      dxy     :     0.113021
      f0      :     0.013439  f :     0.115358
      f+1     :     0.022090
      f-1     :     0.012630
      f+2     :     0.023212
      f-2     :     0.012960
      f+3     :     0.015990
      f-3     :     0.015036
      g0      :     0.000928  g :     0.011860
      g+1     :     0.001106
      g-1     :     0.001367
      g+2     :     0.002150
      g-2     :     0.001220
      g+3     :     0.001580
      g-3     :     0.001628
      g+4     :     0.000964
      g-4     :     0.000916
 37 H s       :     0.789450  s :     0.789450
      pz      :     0.050127  p :     0.185397
      px      :     0.057196
      py      :     0.078074
      dz2     :     0.008361  d :     0.064244
      dxz     :     0.006562
      dyz     :     0.015703
      dx2y2   :     0.018162
      dxy     :     0.015454
      f0      :     0.000803  f :     0.009635
      f+1     :     0.000630
      f-1     :     0.001540
      f+2     :     0.000995
      f-2     :     0.001534
      f+3     :     0.001609
      f-3     :     0.002524
 38 C s       :     2.583172  s :     2.583172
      pz      :     0.877566  p :     2.717092
      px      :     0.922233
      py      :     0.917293
      dz2     :     0.074075  d :     0.509366
      dxz     :     0.093244
      dyz     :     0.099079
      dx2y2   :     0.118799
      dxy     :     0.124170
      f0      :     0.007182  f :     0.115829
      f+1     :     0.021661
      f-1     :     0.014528
      f+2     :     0.019132
      f-2     :     0.012229
      f+3     :     0.015810
      f-3     :     0.025286
      g0      :     0.001181  g :     0.011950
      g+1     :     0.000954
      g-1     :     0.000739
      g+2     :     0.001309
      g-2     :     0.001327
      g+3     :     0.001769
      g-3     :     0.001486
      g+4     :     0.001922
      g-4     :     0.001264
 39 H s       :     0.789753  s :     0.789753
      pz      :     0.076052  p :     0.186004
      px      :     0.052038
      py      :     0.057915
      dz2     :     0.017656  d :     0.064312
      dxz     :     0.014615
      dyz     :     0.014465
      dx2y2   :     0.009972
      dxy     :     0.007604
      f0      :     0.001688  f :     0.009662
      f+1     :     0.001360
      f-1     :     0.001726
      f+2     :     0.002270
      f-2     :     0.001620
      f+3     :     0.000444
      f-3     :     0.000555
 40 C s       :     2.571900  s :     2.571900
      pz      :     0.882182  p :     2.699784
      px      :     0.888080
      py      :     0.929522
      dz2     :     0.097275  d :     0.518217
      dxz     :     0.092245
      dyz     :     0.118922
      dx2y2   :     0.105326
      dxy     :     0.104449
      f0      :     0.018763  f :     0.118107
      f+1     :     0.012909
      f-1     :     0.016888
      f+2     :     0.021565
      f-2     :     0.013466
      f+3     :     0.011759
      f-3     :     0.022758
      g0      :     0.001106  g :     0.011954
      g+1     :     0.000996
      g-1     :     0.001510
      g+2     :     0.001518
      g-2     :     0.001429
      g+3     :     0.001361
      g-3     :     0.001610
      g+4     :     0.001280
      g-4     :     0.001144
 41 H s       :     0.769636  s :     0.769636
      pz      :     0.056220  p :     0.187862
      px      :     0.080375
      py      :     0.051266
      dz2     :     0.012588  d :     0.066984
      dxz     :     0.016202
      dyz     :     0.006812
      dx2y2   :     0.015202
      dxy     :     0.016180
      f0      :     0.000617  f :     0.009836
      f+1     :     0.002410
      f-1     :     0.000397
      f+2     :     0.001624
      f-2     :     0.001556
      f+3     :     0.001757
      f-3     :     0.001476
 42 C s       :     2.528407  s :     2.528407
      pz      :     0.896350  p :     2.711366
      px      :     0.904031
      py      :     0.910985
      dz2     :     0.142584  d :     0.788668
      dxz     :     0.156736
      dyz     :     0.186599
      dx2y2   :     0.150077
      dxy     :     0.152672
      f0      :     0.027316  f :     0.198257
      f+1     :     0.022083
      f-1     :     0.032611
      f+2     :     0.031732
      f-2     :     0.031153
      f+3     :     0.024562
      f-3     :     0.028801
      g0      :     0.001215  g :     0.011593
      g+1     :     0.000793
      g-1     :     0.001611
      g+2     :     0.001369
      g-2     :     0.001409
      g+3     :     0.001479
      g-3     :     0.001506
      g+4     :     0.001262
      g-4     :     0.000949
 43 C s       :     2.533205  s :     2.533205
      pz      :     0.897663  p :     2.740056
      px      :     0.934312
      py      :     0.908080
      dz2     :     0.084068  d :     0.398033
      dxz     :     0.076698
      dyz     :     0.086626
      dx2y2   :     0.058583
      dxy     :     0.092057
      f0      :     0.011364  f :     0.075624
      f+1     :     0.009531
      f-1     :     0.014029
      f+2     :     0.008520
      f-2     :     0.015139
      f+3     :     0.010131
      f-3     :     0.006910
      g0      :     0.000183  g :     0.003800
      g+1     :     0.000302
      g-1     :     0.000933
      g+2     :     0.000334
      g-2     :     0.000618
      g+3     :     0.000607
      g-3     :     0.000352
      g+4     :     0.000107
      g-4     :     0.000365
 44 H s       :     0.779065  s :     0.779065
      pz      :     0.058279  p :     0.197050
      px      :     0.064697
      py      :     0.074074
      dz2     :     0.008740  d :     0.068353
      dxz     :     0.007032
      dyz     :     0.016643
      dx2y2   :     0.022155
      dxy     :     0.013783
      f0      :     0.000799  f :     0.009423
      f+1     :     0.000538
      f-1     :     0.001360
      f+2     :     0.001069
      f-2     :     0.001466
      f+3     :     0.001814
      f-3     :     0.002377
 45 H s       :     0.778581  s :     0.778581
      pz      :     0.073332  p :     0.190797
      px      :     0.061101
      py      :     0.056364
      dz2     :     0.020977  d :     0.067697
      dxz     :     0.013818
      dyz     :     0.015868
      dx2y2   :     0.009392
      dxy     :     0.007642
      f0      :     0.002078  f :     0.009377
      f+1     :     0.001725
      f-1     :     0.001542
      f+2     :     0.001881
      f-2     :     0.001407
      f+3     :     0.000235
      f-3     :     0.000510
 46 H s       :     0.779439  s :     0.779439
      pz      :     0.053921  p :     0.191028
      px      :     0.082175
      py      :     0.054933
      dz2     :     0.006259  d :     0.067134
      dxz     :     0.020086
      dyz     :     0.005819
      dx2y2   :     0.014537
      dxy     :     0.020431
      f0      :     0.000919  f :     0.009340
      f+1     :     0.001394
      f-1     :     0.000267
      f+2     :     0.001322
      f-2     :     0.001372
      f+3     :     0.001984
      f-3     :     0.002082
 47 C s       :     2.527441  s :     2.527441
      pz      :     0.915730  p :     2.745680
      px      :     0.932034
      py      :     0.897916
      dz2     :     0.052107  d :     0.402091
      dxz     :     0.077906
      dyz     :     0.104082
      dx2y2   :     0.113104
      dxy     :     0.054893
      f0      :     0.006610  f :     0.076958
      f+1     :     0.009641
      f-1     :     0.012712
      f+2     :     0.013030
      f-2     :     0.009569
      f+3     :     0.010492
      f-3     :     0.014904
      g0      :     0.000426  g :     0.003989
      g+1     :     0.000359
      g-1     :     0.000228
      g+2     :     0.000286
      g-2     :     0.000545
      g+3     :     0.000329
      g-3     :     0.000746
      g+4     :     0.000538
      g-4     :     0.000532
 48 H s       :     0.777980  s :     0.777980
      pz      :     0.058334  p :     0.209174
      px      :     0.094454
      py      :     0.056385
      dz2     :     0.006644  d :     0.069871
      dxz     :     0.022649
      dyz     :     0.004928
      dx2y2   :     0.015186
      dxy     :     0.020462
      f0      :     0.000946  f :     0.009625
      f+1     :     0.001606
      f-1     :     0.000123
      f+2     :     0.001712
      f-2     :     0.001160
      f+3     :     0.001953
      f-3     :     0.002125
 49 H s       :     0.774283  s :     0.774283
      pz      :     0.075734  p :     0.192319
      px      :     0.063368
      py      :     0.053217
      dz2     :     0.020404  d :     0.068392
      dxz     :     0.013037
      dyz     :     0.018982
      dx2y2   :     0.008896
      dxy     :     0.007074
      f0      :     0.002032  f :     0.009455
      f+1     :     0.001840
      f-1     :     0.001681
      f+2     :     0.001701
      f-2     :     0.001532
      f+3     :     0.000279
      f-3     :     0.000389
 50 H s       :     0.772237  s :     0.772237
      pz      :     0.072586  p :     0.203294
      px      :     0.055159
      py      :     0.075548
      dz2     :     0.016902  d :     0.069381
      dxz     :     0.011183
      dyz     :     0.013417
      dx2y2   :     0.011976
      dxy     :     0.015904
      f0      :     0.000870  f :     0.009619
      f+1     :     0.000229
      f-1     :     0.002615
      f+2     :     0.001565
      f-2     :     0.002020
      f+3     :     0.001318
      f-3     :     0.001003
 51 C s       :     2.533100  s :     2.533100
      pz      :     0.930673  p :     2.740166
      px      :     0.882941
      py      :     0.926552
      dz2     :     0.040770  d :     0.395621
      dxz     :     0.090887
      dyz     :     0.097879
      dx2y2   :     0.065925
      dxy     :     0.100159
      f0      :     0.008062  f :     0.075542
      f+1     :     0.011868
      f-1     :     0.006469
      f+2     :     0.010767
      f-2     :     0.010783
      f+3     :     0.014998
      f-3     :     0.012596
      g0      :     0.000369  g :     0.003806
      g+1     :     0.000440
      g-1     :     0.000123
      g+2     :     0.000391
      g-2     :     0.000286
      g+3     :     0.000375
      g-3     :     0.000548
      g+4     :     0.000801
      g-4     :     0.000473
 52 H s       :     0.774577  s :     0.774577
      pz      :     0.071945  p :     0.195019
      px      :     0.050810
      py      :     0.072263
      dz2     :     0.020454  d :     0.067501
      dxz     :     0.012303
      dyz     :     0.013033
      dx2y2   :     0.009154
      dxy     :     0.012556
      f0      :     0.001584  f :     0.009381
      f+1     :     0.000533
      f-1     :     0.002369
      f+2     :     0.001537
      f-2     :     0.002011
      f+3     :     0.000805
      f-3     :     0.000542
 53 H s       :     0.778357  s :     0.778357
      pz      :     0.074689  p :     0.190405
      px      :     0.055932
      py      :     0.059784
      dz2     :     0.019227  d :     0.067429
      dxz     :     0.014304
      dyz     :     0.017022
      dx2y2   :     0.008896
      dxy     :     0.007980
      f0      :     0.001947  f :     0.009355
      f+1     :     0.001651
      f-1     :     0.001460
      f+2     :     0.001911
      f-2     :     0.001556
      f+3     :     0.000272
      f-3     :     0.000558
 54 H s       :     0.779359  s :     0.779359
      pz      :     0.059017  p :     0.194440
      px      :     0.059869
      py      :     0.075554
      dz2     :     0.008755  d :     0.067760
      dxz     :     0.008397
      dyz     :     0.016617
      dx2y2   :     0.020208
      dxy     :     0.013784
      f0      :     0.000740  f :     0.009386
      f+1     :     0.000627
      f-1     :     0.001500
      f+2     :     0.001103
      f-2     :     0.001628
      f+3     :     0.001674
      f-3     :     0.002114
 55 C s       :     2.588216  s :     2.588216
      pz      :     0.714937  p :     2.597242
      px      :     0.946608
      py      :     0.935697
      dz2     :     0.108472  d :     1.075419
      dxz     :     0.124823
      dyz     :     0.221610
      dx2y2   :     0.338208
      dxy     :     0.282307
      f0      :     0.019929  f :     0.317316
      f+1     :     0.018863
      f-1     :     0.034565
      f+2     :     0.022839
      f-2     :     0.057486
      f+3     :     0.068527
      f-3     :     0.095107
      g0      :     0.003034  g :     0.041408
      g+1     :     0.002898
      g-1     :     0.004822
      g+2     :     0.004262
      g-2     :     0.003458
      g+3     :     0.004261
      g-3     :     0.002669
      g+4     :     0.006320
      g-4     :     0.009683
 56 C s       :     2.567958  s :     2.567958
      pz      :     0.900562  p :     2.740823
      px      :     0.912589
      py      :     0.927672
      dz2     :     0.111367  d :     0.630036
      dxz     :     0.121497
      dyz     :     0.112488
      dx2y2   :     0.154338
      dxy     :     0.130346
      f0      :     0.016198  f :     0.156017
      f+1     :     0.022929
      f-1     :     0.015566
      f+2     :     0.030542
      f-2     :     0.017365
      f+3     :     0.018565
      f-3     :     0.034852
      g0      :     0.001196  g :     0.014619
      g+1     :     0.001295
      g-1     :     0.001191
      g+2     :     0.001860
      g-2     :     0.001582
      g+3     :     0.001915
      g-3     :     0.002249
      g+4     :     0.001720
      g-4     :     0.001611
 57 C s       :     2.574731  s :     2.574731
      pz      :     0.877935  p :     2.690969
      px      :     0.936943
      py      :     0.876091
      dz2     :     0.097574  d :     0.511893
      dxz     :     0.118234
      dyz     :     0.081176
      dx2y2   :     0.094573
      dxy     :     0.120336
      f0      :     0.014555  f :     0.116701
      f+1     :     0.018957
      f-1     :     0.011707
      f+2     :     0.024158
      f-2     :     0.012351
      f+3     :     0.016543
      f-3     :     0.018430
      g0      :     0.000956  g :     0.011809
      g+1     :     0.001033
      g-1     :     0.001370
      g+2     :     0.001929
      g-2     :     0.000962
      g+3     :     0.001624
      g-3     :     0.001763
      g+4     :     0.001097
      g-4     :     0.001075
 58 H s       :     0.769150  s :     0.769150
      pz      :     0.053320  p :     0.197760
      px      :     0.061151
      py      :     0.083289
      dz2     :     0.010062  d :     0.066625
      dxz     :     0.007665
      dyz     :     0.015819
      dx2y2   :     0.017746
      dxy     :     0.015333
      f0      :     0.000668  f :     0.009783
      f+1     :     0.000700
      f-1     :     0.001756
      f+2     :     0.001222
      f-2     :     0.001563
      f+3     :     0.001545
      f-3     :     0.002329
 59 C s       :     2.584806  s :     2.584806
      pz      :     0.869524  p :     2.716586
      px      :     0.942961
      py      :     0.904101
      dz2     :     0.066801  d :     0.504616
      dxz     :     0.100534
      dyz     :     0.088449
      dx2y2   :     0.117833
      dxy     :     0.130999
      f0      :     0.006525  f :     0.113566
      f+1     :     0.020627
      f-1     :     0.013493
      f+2     :     0.018870
      f-2     :     0.011443
      f+3     :     0.014731
      f-3     :     0.027877
      g0      :     0.001312  g :     0.011650
      g+1     :     0.000791
      g-1     :     0.000636
      g+2     :     0.001175
      g-2     :     0.001281
      g+3     :     0.001575
      g-3     :     0.001512
      g+4     :     0.001886
      g-4     :     0.001483
 60 H s       :     0.788786  s :     0.788786
      pz      :     0.073959  p :     0.186350
      px      :     0.051652
      py      :     0.060739
      dz2     :     0.017139  d :     0.064577
      dxz     :     0.013961
      dyz     :     0.013932
      dx2y2   :     0.011091
      dxy     :     0.008454
      f0      :     0.001472  f :     0.009650
      f+1     :     0.001246
      f-1     :     0.001685
      f+2     :     0.002325
      f-2     :     0.001687
      f+3     :     0.000538
      f-3     :     0.000698
 61 C s       :     2.586983  s :     2.586983
      pz      :     0.881099  p :     2.710332
      px      :     0.914758
      py      :     0.914475
      dz2     :     0.093632  d :     0.508043
      dxz     :     0.089996
      dyz     :     0.105543
      dx2y2   :     0.123110
      dxy     :     0.095762
      f0      :     0.013393  f :     0.113897
      f+1     :     0.014062
      f-1     :     0.015426
      f+2     :     0.023222
      f-2     :     0.012625
      f+3     :     0.011908
      f-3     :     0.023261
      g0      :     0.000935  g :     0.011624
      g+1     :     0.001068
      g-1     :     0.001195
      g+2     :     0.001333
      g-2     :     0.001500
      g+3     :     0.001433
      g-3     :     0.001916
      g+4     :     0.001117
      g-4     :     0.001126
 62 H s       :     0.789867  s :     0.789867
      pz      :     0.052942  p :     0.185436
      px      :     0.084296
      py      :     0.048199
      dz2     :     0.009691  d :     0.064167
      dxz     :     0.017639
      dyz     :     0.004110
      dx2y2   :     0.014058
      dxy     :     0.018668
      f0      :     0.000658  f :     0.009605
      f+1     :     0.002167
      f-1     :     0.000197
      f+2     :     0.001597
      f-2     :     0.001140
      f+3     :     0.001819
      f-3     :     0.002026
 63 C s       :     2.585296  s :     2.585296
      pz      :     0.884218  p :     2.718221
      px      :     0.943884
      py      :     0.890118
      dz2     :     0.092349  d :     0.504324
      dxz     :     0.119383
      dyz     :     0.075114
      dx2y2   :     0.098022
      dxy     :     0.119456
      f0      :     0.013048  f :     0.113707
      f+1     :     0.018117
      f-1     :     0.011414
      f+2     :     0.024332
      f-2     :     0.011804
      f+3     :     0.015986
      f-3     :     0.019006
      g0      :     0.000932  g :     0.011682
      g+1     :     0.000955
      g-1     :     0.001276
      g+2     :     0.001944
      g-2     :     0.000902
      g+3     :     0.001642
      g-3     :     0.001769
      g+4     :     0.001118
      g-4     :     0.001143
 64 H s       :     0.789173  s :     0.789173
      pz      :     0.053428  p :     0.186240
      px      :     0.056013
      py      :     0.076798
      dz2     :     0.009553  d :     0.064491
      dxz     :     0.007103
      dyz     :     0.014812
      dx2y2   :     0.017966
      dxy     :     0.015056
      f0      :     0.000669  f :     0.009646
      f+1     :     0.000680
      f-1     :     0.001665
      f+2     :     0.001175
      f-2     :     0.001547
      f+3     :     0.001524
      f-3     :     0.002386
 65 C s       :     2.576191  s :     2.576191
      pz      :     0.854792  p :     2.698560
      px      :     0.950860
      py      :     0.892907
      dz2     :     0.064178  d :     0.514630
      dxz     :     0.103123
      dyz     :     0.089301
      dx2y2   :     0.121166
      dxy     :     0.136862
      f0      :     0.007029  f :     0.117391
      f+1     :     0.020513
      f-1     :     0.013498
      f+2     :     0.018464
      f-2     :     0.011838
      f+3     :     0.015795
      f-3     :     0.030252
      g0      :     0.001354  g :     0.011848
      g+1     :     0.000796
      g-1     :     0.000602
      g+2     :     0.001227
      g-2     :     0.001210
      g+3     :     0.001576
      g-3     :     0.001493
      g+4     :     0.002016
      g-4     :     0.001573
 66 H s       :     0.779622  s :     0.779622
      pz      :     0.073234  p :     0.186315
      px      :     0.054048
      py      :     0.059032
      dz2     :     0.016936  d :     0.065466
      dxz     :     0.013400
      dyz     :     0.013914
      dx2y2   :     0.012232
      dxy     :     0.008983
      f0      :     0.001319  f :     0.009687
      f+1     :     0.001187
      f-1     :     0.001678
      f+2     :     0.002368
      f-2     :     0.001695
      f+3     :     0.000622
      f-3     :     0.000818


                      *****************************
                      * MAYER POPULATION ANALYSIS *
                      *****************************

  NA   - Mulliken gross atomic population
  ZA   - Total nuclear charge
  QA   - Mulliken gross atomic charge
  VA   - Mayer's total valence
  BVA  - Mayer's bonded valence
  FA   - Mayer's free valence

  ATOM       NA         ZA         QA         VA         BVA        FA
  0 O      8.5517     8.0000    -0.5517     1.9176     1.9176     0.0000
  1 O      8.4969     8.0000    -0.4969     1.9828     1.9828    -0.0000
  2 N      7.3872     7.0000    -0.3872     3.1577     3.1577    -0.0000
  3 H      0.7706     1.0000     0.2294     0.9959     0.9959    -0.0000
  4 N      7.2140     7.0000    -0.2140     2.7603     2.7603     0.0000
  5 C      5.6593     6.0000     0.3407     3.9289     3.9289    -0.0000
  6 C      5.6346     6.0000     0.3654     3.6946     3.6946    -0.0000
  7 H      0.9780     1.0000     0.0220     0.9738     0.9738     0.0000
  8 C      5.9975     6.0000     0.0025     3.8761     3.8761     0.0000
  9 C      6.1409     6.0000    -0.1409     3.8891     3.8891    -0.0000
 10 H      0.8843     1.0000     0.1157     0.9982     0.9982    -0.0000
 11 C      6.1421     6.0000    -0.1421     4.0018     4.0018    -0.0000
 12 H      0.8524     1.0000     0.1476     0.9678     0.9678     0.0000
 13 C      6.1289     6.0000    -0.1289     3.9693     3.9693    -0.0000
 14 H      0.8605     1.0000     0.1395     0.9746     0.9746     0.0000
 15 C      6.1351     6.0000    -0.1351     3.9831     3.9831    -0.0000
 16 H      0.8584     1.0000     0.1416     0.9733     0.9733    -0.0000
 17 C      6.1845     6.0000    -0.1845     3.9948     3.9948     0.0000
 18 H      0.8708     1.0000     0.1292     0.9858     0.9858     0.0000
 19 C      6.0011     6.0000    -0.0011     4.2767     4.2767    -0.0000
 20 C      6.2894     6.0000    -0.2894     3.9583     3.9583    -0.0000
 21 H      0.8788     1.0000     0.1212     0.9851     0.9851    -0.0000
 22 H      0.8816     1.0000     0.1184     0.9866     0.9866     0.0000
 23 H      0.8831     1.0000     0.1169     0.9834     0.9834    -0.0000
 24 C      6.2498     6.0000    -0.2498     3.9227     3.9227    -0.0000
 25 H      0.8852     1.0000     0.1148     0.9834     0.9834     0.0000
 26 H      0.8882     1.0000     0.1118     0.9902     0.9902     0.0000
 27 H      0.9099     1.0000     0.0901     1.0092     1.0092    -0.0000
 28 C      6.2483     6.0000    -0.2483     3.9223     3.9223     0.0000
 29 H      0.8930     1.0000     0.1070     0.9932     0.9932     0.0000
 30 H      0.8859     1.0000     0.1141     0.9840     0.9840     0.0000
 31 H      0.9095     1.0000     0.0905     1.0065     1.0065     0.0000
 32 C      5.8192     6.0000     0.1808     3.5690     3.5690    -0.0000
 33 C      6.0285     6.0000    -0.0285     3.7602     3.7602    -0.0000
 34 C      6.0544     6.0000    -0.0544     3.9112     3.9112     0.0000
 35 H      0.9070     1.0000     0.0930     0.9884     0.9884     0.0000
 36 C      6.1514     6.0000    -0.1514     3.9777     3.9777     0.0000
 37 H      0.8599     1.0000     0.1401     0.9704     0.9704     0.0000
 38 C      6.1339     6.0000    -0.1339     3.9518     3.9518    -0.0000
 39 H      0.8502     1.0000     0.1498     0.9684     0.9684     0.0000
 40 C      6.1684     6.0000    -0.1684     3.9984     3.9984    -0.0000
 41 H      0.8593     1.0000     0.1407     0.9802     0.9802    -0.0000
 42 C      6.1244     6.0000    -0.1244     4.2131     4.2131     0.0000
 43 C      6.2275     6.0000    -0.2275     3.9809     3.9809     0.0000
 44 H      0.9048     1.0000     0.0952     0.9900     0.9900    -0.0000
 45 H      0.9006     1.0000     0.0994     0.9868     0.9868    -0.0000
 46 H      0.9030     1.0000     0.0970     0.9947     0.9947     0.0000
 47 C      6.1786     6.0000    -0.1786     3.9434     3.9434     0.0000
 48 H      0.9164     1.0000     0.0836     1.0167     1.0167    -0.0000
 49 H      0.9377     1.0000     0.0623     0.9921     0.9921     0.0000
 50 H      0.9303     1.0000     0.0697     1.0126     1.0126     0.0000
 51 C      6.2049     6.0000    -0.2049     3.9835     3.9835    -0.0000
 52 H      0.9259     1.0000     0.0741     0.9996     0.9996    -0.0000
 53 H      0.8968     1.0000     0.1032     0.9880     0.9880     0.0000
 54 H      0.9090     1.0000     0.0910     0.9906     0.9906    -0.0000
 55 C      5.8099     6.0000     0.1901     4.1764     4.1764    -0.0000
 56 C      5.8681     6.0000     0.1319     3.6366     3.6366    -0.0000
 57 C      6.1333     6.0000    -0.1333     3.8852     3.8852    -0.0000
 58 H      0.8935     1.0000     0.1065     1.0197     1.0197    -0.0000
 59 C      6.1409     6.0000    -0.1409     3.9900     3.9900     0.0000
 60 H      0.8501     1.0000     0.1499     0.9705     0.9705     0.0000
 61 C      6.1171     6.0000    -0.1171     3.9716     3.9716    -0.0000
 62 H      0.8577     1.0000     0.1423     0.9746     0.9746    -0.0000
 63 C      6.1470     6.0000    -0.1470     3.9816     3.9816    -0.0000
 64 H      0.8540     1.0000     0.1460     0.9711     0.9711    -0.0000
 65 C      6.1079     6.0000    -0.1079     3.9269     3.9269    -0.0000
 66 H      0.8771     1.0000     0.1229     0.9870     0.9870    -0.0000

  Mayer bond orders larger than 0.100000
B(  0-O ,  5-C ) :   1.6911 B(  1-O , 55-C ) :   1.8795 B(  2-N ,  3-H ) :   0.9213 
B(  2-N ,  5-C ) :   1.2985 B(  2-N , 19-C ) :   0.8889 B(  4-N ,  6-C ) :   0.7838 
B(  4-N , 32-C ) :   0.7575 B(  4-N , 55-C ) :   1.3045 B(  5-C ,  6-C ) :   0.9015 
B(  6-C ,  7-H ) :   0.9187 B(  6-C ,  8-C ) :   0.9193 B(  8-C ,  9-C ) :   1.2929 
B(  8-C , 17-C ) :   1.4452 B(  9-C , 10-H ) :   0.9371 B(  9-C , 11-C ) :   1.5026 
B( 11-C , 12-H ) :   0.9164 B( 11-C , 13-C ) :   1.4478 B( 13-C , 14-H ) :   0.9269 
B( 13-C , 15-C ) :   1.4576 B( 15-C , 16-H ) :   0.9217 B( 15-C , 17-C ) :   1.4758 
B( 17-C , 18-H ) :   0.9151 B( 19-C , 20-C ) :   1.0908 B( 19-C , 24-C ) :   1.0713 
B( 19-C , 28-C ) :   1.0599 B( 20-C , 21-H ) :   0.9558 B( 20-C , 22-H ) :   0.9622 
B( 20-C , 23-H ) :   0.9547 B( 24-C , 25-H ) :   0.9568 B( 24-C , 26-H ) :   0.9589 
B( 24-C , 27-H ) :   0.9624 B( 28-C , 29-H ) :   0.9614 B( 28-C , 30-H ) :   0.9550 
B( 28-C , 31-H ) :   0.9597 B( 32-C , 33-C ) :   1.2829 B( 32-C , 40-C ) :   1.4373 
B( 33-C , 34-C ) :   1.4517 B( 33-C , 42-C ) :   0.8860 B( 34-C , 35-H ) :   0.9211 
B( 34-C , 36-C ) :   1.4955 B( 36-C , 37-H ) :   0.9149 B( 36-C , 38-C ) :   1.4141 
B( 38-C , 39-H ) :   0.9122 B( 38-C , 40-C ) :   1.4969 B( 40-C , 41-H ) :   0.9064 
B( 42-C , 43-C ) :   1.0765 B( 42-C , 47-C ) :   1.0734 B( 42-C , 51-C ) :   1.0555 
B( 43-C , 44-H ) :   0.9594 B( 43-C , 45-H ) :   0.9557 B( 43-C , 46-H ) :   0.9576 
B( 47-C , 48-H ) :   0.9669 B( 47-C , 49-H ) :   0.9505 B( 47-C , 50-H ) :   0.9553 
B( 51-C , 52-H ) :   0.9745 B( 51-C , 53-H ) :   0.9471 B( 51-C , 54-H ) :   0.9523 
B( 55-C , 56-C ) :   0.9293 B( 56-C , 57-C ) :   1.3029 B( 56-C , 65-C ) :   1.3574 
B( 57-C , 58-H ) :   0.9407 B( 57-C , 59-C ) :   1.4782 B( 59-C , 60-H ) :   0.9233 
B( 59-C , 61-C ) :   1.4601 B( 61-C , 62-H ) :   0.9273 B( 61-C , 63-C ) :   1.4436 
B( 63-C , 64-H ) :   0.9246 B( 63-C , 65-C ) :   1.4784 B( 65-C , 66-H ) :   0.9380 


-------
TIMINGS
-------

Total SCF time: 0 days 0 hours 26 min 21 sec 

Total time                  ....    1581.959 sec
Sum of individual times     ....    1545.001 sec  ( 97.7%)

Fock matrix formation       ....    1458.736 sec  ( 92.2%)
  Split-RI-J                ....      72.336 sec  (  5.0% of F)
  Chain of spheres X        ....    1159.367 sec  ( 79.5% of F)
  XC integration            ....     114.061 sec  (  7.8% of F)
    Basis function eval.    ....       4.826 sec  (  4.2% of XC)
    Density eval.           ....      50.803 sec  ( 44.5% of XC)
    XC-Functional eval.     ....       1.098 sec  (  1.0% of XC)
    XC-Potential eval.      ....      29.348 sec  ( 25.7% of XC)
Diagonalization             ....      15.580 sec  (  1.0%)
Density matrix formation    ....       3.237 sec  (  0.2%)
Population analysis         ....       6.593 sec  (  0.4%)
Initial guess               ....       9.071 sec  (  0.6%)
Orbital Transformation      ....       0.000 sec  (  0.0%)
Orbital Orthonormalization  ....       0.000 sec  (  0.0%)
DIIS solution               ....      13.551 sec  (  0.9%)
SOSCF solution              ....      13.722 sec  (  0.9%)
Grid generation             ....      24.510 sec  (  1.5%)

Maximum memory used throughout the entire SCF-calculation: 1183.8 MB
[1720884042.599766] [node092:894658:0]          mpool.c:43   UCX  WARN  object 0x135e8e80 was not returned to mpool ucp_requests
[1720884042.599784] [node092:894658:0]          mpool.c:43   UCX  WARN  object 0x135e9200 was not returned to mpool ucp_requests
[1720884042.599787] [node092:894658:0]          mpool.c:43   UCX  WARN  object 0x135e93c0 was not returned to mpool ucp_requests
[1720884042.599793] [node092:894658:0]          mpool.c:43   UCX  WARN  object 0x135e9580 was not returned to mpool ucp_requests
[1720884042.599797] [node092:894658:0]          mpool.c:43   UCX  WARN  object 0x135e9740 was not returned to mpool ucp_requests
[1720884042.599799] [node092:894658:0]          mpool.c:43   UCX  WARN  object 0x135e9900 was not returned to mpool ucp_requests
[1720884042.599801] [node092:894658:0]          mpool.c:43   UCX  WARN  object 0x135e9ac0 was not returned to mpool ucp_requests
[1720884042.599804] [node092:894658:0]          mpool.c:43   UCX  WARN  object 0x135e9c80 was not returned to mpool ucp_requests
[1720884042.599806] [node092:894658:0]          mpool.c:43   UCX  WARN  object 0x135e9e40 was not returned to mpool ucp_requests
[1720884042.599809] [node092:894658:0]          mpool.c:43   UCX  WARN  object 0x135ea000 was not returned to mpool ucp_requests
[1720884042.599811] [node092:894658:0]          mpool.c:43   UCX  WARN  object 0x135ea1c0 was not returned to mpool ucp_requests
[1720884042.599813] [node092:894658:0]          mpool.c:43   UCX  WARN  object 0x135ea380 was not returned to mpool ucp_requests
[1720884042.599816] [node092:894658:0]          mpool.c:43   UCX  WARN  object 0x135ea540 was not returned to mpool ucp_requests
[1720884042.599818] [node092:894658:0]          mpool.c:43   UCX  WARN  object 0x135ea700 was not returned to mpool ucp_requests
[1720884042.599821] [node092:894658:0]          mpool.c:43   UCX  WARN  object 0x135ea8c0 was not returned to mpool ucp_requests
[1720884042.599823] [node092:894658:0]          mpool.c:43   UCX  WARN  object 0x135eaa80 was not returned to mpool ucp_requests
[1720884042.599826] [node092:894658:0]          mpool.c:43   UCX  WARN  object 0x135eac40 was not returned to mpool ucp_requests
[1720884042.599829] [node092:894658:0]          mpool.c:43   UCX  WARN  object 0x135eafc0 was not returned to mpool ucp_requests
[1720884042.607337] [node092:894656:0]          mpool.c:43   UCX  WARN  object 0x14168040 was not returned to mpool ucp_requests
[1720884042.607356] [node092:894656:0]          mpool.c:43   UCX  WARN  object 0x141683c0 was not returned to mpool ucp_requests
[1720884042.607361] [node092:894656:0]          mpool.c:43   UCX  WARN  object 0x14168580 was not returned to mpool ucp_requests
[1720884042.607365] [node092:894656:0]          mpool.c:43   UCX  WARN  object 0x14168740 was not returned to mpool ucp_requests
[1720884042.607369] [node092:894656:0]          mpool.c:43   UCX  WARN  object 0x14168900 was not returned to mpool ucp_requests
[1720884042.607373] [node092:894656:0]          mpool.c:43   UCX  WARN  object 0x14168ac0 was not returned to mpool ucp_requests
[1720884042.607375] [node092:894656:0]          mpool.c:43   UCX  WARN  object 0x14168c80 was not returned to mpool ucp_requests
[1720884042.607378] [node092:894656:0]          mpool.c:43   UCX  WARN  object 0x14168e40 was not returned to mpool ucp_requests
[1720884042.607380] [node092:894656:0]          mpool.c:43   UCX  WARN  object 0x14169000 was not returned to mpool ucp_requests
[1720884042.607383] [node092:894656:0]          mpool.c:43   UCX  WARN  object 0x141691c0 was not returned to mpool ucp_requests
[1720884042.607386] [node092:894656:0]          mpool.c:43   UCX  WARN  object 0x14169380 was not returned to mpool ucp_requests
[1720884042.607388] [node092:894656:0]          mpool.c:43   UCX  WARN  object 0x14169540 was not returned to mpool ucp_requests
[1720884042.607390] [node092:894656:0]          mpool.c:43   UCX  WARN  object 0x14169700 was not returned to mpool ucp_requests
[1720884042.607394] [node092:894656:0]          mpool.c:43   UCX  WARN  object 0x141698c0 was not returned to mpool ucp_requests
[1720884042.607396] [node092:894656:0]          mpool.c:43   UCX  WARN  object 0x14169a80 was not returned to mpool ucp_requests
[1720884042.607399] [node092:894656:0]          mpool.c:43   UCX  WARN  object 0x14169c40 was not returned to mpool ucp_requests
[1720884042.607401] [node092:894656:0]          mpool.c:43   UCX  WARN  object 0x14169fc0 was not returned to mpool ucp_requests
[1720884042.607403] [node092:894656:0]          mpool.c:43   UCX  WARN  object 0x1416a180 was not returned to mpool ucp_requests
[1720884042.655753] [node092:894646:0]          mpool.c:43   UCX  WARN  object 0x1492fec0 was not returned to mpool ucp_requests
[1720884042.655775] [node092:894646:0]          mpool.c:43   UCX  WARN  object 0x14930400 was not returned to mpool ucp_requests
[1720884042.655778] [node092:894646:0]          mpool.c:43   UCX  WARN  object 0x14930780 was not returned to mpool ucp_requests
[1720884042.655781] [node092:894646:0]          mpool.c:43   UCX  WARN  object 0x14930940 was not returned to mpool ucp_requests
[1720884042.655783] [node092:894646:0]          mpool.c:43   UCX  WARN  object 0x14930b00 was not returned to mpool ucp_requests
[1720884042.655786] [node092:894646:0]          mpool.c:43   UCX  WARN  object 0x14930cc0 was not returned to mpool ucp_requests
[1720884042.655788] [node092:894646:0]          mpool.c:43   UCX  WARN  object 0x14930e80 was not returned to mpool ucp_requests
[1720884042.655790] [node092:894646:0]          mpool.c:43   UCX  WARN  object 0x14931040 was not returned to mpool ucp_requests
[1720884042.655793] [node092:894646:0]          mpool.c:43   UCX  WARN  object 0x14931200 was not returned to mpool ucp_requests
[1720884042.655795] [node092:894646:0]          mpool.c:43   UCX  WARN  object 0x149313c0 was not returned to mpool ucp_requests
[1720884042.655798] [node092:894646:0]          mpool.c:43   UCX  WARN  object 0x14931580 was not returned to mpool ucp_requests
[1720884042.655800] [node092:894646:0]          mpool.c:43   UCX  WARN  object 0x14931740 was not returned to mpool ucp_requests
[1720884042.655803] [node092:894646:0]          mpool.c:43   UCX  WARN  object 0x14931900 was not returned to mpool ucp_requests
[1720884042.655805] [node092:894646:0]          mpool.c:43   UCX  WARN  object 0x14931ac0 was not returned to mpool ucp_requests
[1720884042.655808] [node092:894646:0]          mpool.c:43   UCX  WARN  object 0x14931c80 was not returned to mpool ucp_requests
[1720884042.655810] [node092:894646:0]          mpool.c:43   UCX  WARN  object 0x14931e40 was not returned to mpool ucp_requests
[1720884042.655813] [node092:894646:0]          mpool.c:43   UCX  WARN  object 0x14932000 was not returned to mpool ucp_requests
[1720884042.655815] [node092:894646:0]          mpool.c:43   UCX  WARN  object 0x149321c0 was not returned to mpool ucp_requests
[1720884042.663363] [node092:894643:0]          mpool.c:43   UCX  WARN  object 0x1442bbc0 was not returned to mpool ucp_requests
[1720884042.663376] [node092:894643:0]          mpool.c:43   UCX  WARN  object 0x1442c2c0 was not returned to mpool ucp_requests
[1720884042.663381] [node092:894643:0]          mpool.c:43   UCX  WARN  object 0x1442c480 was not returned to mpool ucp_requests
[1720884042.663386] [node092:894643:0]          mpool.c:43   UCX  WARN  object 0x1442c640 was not returned to mpool ucp_requests
[1720884042.663389] [node092:894643:0]          mpool.c:43   UCX  WARN  object 0x1442c800 was not returned to mpool ucp_requests
[1720884042.663391] [node092:894643:0]          mpool.c:43   UCX  WARN  object 0x1442c9c0 was not returned to mpool ucp_requests
[1720884042.663394] [node092:894643:0]          mpool.c:43   UCX  WARN  object 0x1442cb80 was not returned to mpool ucp_requests
[1720884042.663396] [node092:894643:0]          mpool.c:43   UCX  WARN  object 0x1442cd40 was not returned to mpool ucp_requests
[1720884042.663399] [node092:894643:0]          mpool.c:43   UCX  WARN  object 0x1442cf00 was not returned to mpool ucp_requests
[1720884042.663401] [node092:894643:0]          mpool.c:43   UCX  WARN  object 0x1442d0c0 was not returned to mpool ucp_requests
[1720884042.663403] [node092:894643:0]          mpool.c:43   UCX  WARN  object 0x1442d280 was not returned to mpool ucp_requests
[1720884042.663406] [node092:894643:0]          mpool.c:43   UCX  WARN  object 0x1442d440 was not returned to mpool ucp_requests
[1720884042.663408] [node092:894643:0]          mpool.c:43   UCX  WARN  object 0x1442d7c0 was not returned to mpool ucp_requests
[1720884042.663411] [node092:894643:0]          mpool.c:43   UCX  WARN  object 0x1442d980 was not returned to mpool ucp_requests
[1720884042.663413] [node092:894643:0]          mpool.c:43   UCX  WARN  object 0x1442db40 was not returned to mpool ucp_requests
[1720884042.663415] [node092:894643:0]          mpool.c:43   UCX  WARN  object 0x1442dd00 was not returned to mpool ucp_requests
[1720884042.663418] [node092:894643:0]          mpool.c:43   UCX  WARN  object 0x1442dec0 was not returned to mpool ucp_requests
[1720884042.663420] [node092:894643:0]          mpool.c:43   UCX  WARN  object 0x1442e080 was not returned to mpool ucp_requests
[1720884042.685908] [node092:894649:0]          mpool.c:43   UCX  WARN  object 0x135aa080 was not returned to mpool ucp_requests
[1720884042.685921] [node092:894649:0]          mpool.c:43   UCX  WARN  object 0x135aa5c0 was not returned to mpool ucp_requests
[1720884042.685926] [node092:894649:0]          mpool.c:43   UCX  WARN  object 0x135aa780 was not returned to mpool ucp_requests
[1720884042.685929] [node092:894649:0]          mpool.c:43   UCX  WARN  object 0x135aa940 was not returned to mpool ucp_requests
[1720884042.685933] [node092:894649:0]          mpool.c:43   UCX  WARN  object 0x135aab00 was not returned to mpool ucp_requests
[1720884042.685936] [node092:894649:0]          mpool.c:43   UCX  WARN  object 0x135aacc0 was not returned to mpool ucp_requests
[1720884042.685940] [node092:894649:0]          mpool.c:43   UCX  WARN  object 0x135aae80 was not returned to mpool ucp_requests
[1720884042.685944] [node092:894649:0]          mpool.c:43   UCX  WARN  object 0x135ab040 was not returned to mpool ucp_requests
[1720884042.685947] [node092:894649:0]          mpool.c:43   UCX  WARN  object 0x135ab200 was not returned to mpool ucp_requests
[1720884042.685951] [node092:894649:0]          mpool.c:43   UCX  WARN  object 0x135ab3c0 was not returned to mpool ucp_requests
[1720884042.685954] [node092:894649:0]          mpool.c:43   UCX  WARN  object 0x135ab580 was not returned to mpool ucp_requests
[1720884042.685959] [node092:894649:0]          mpool.c:43   UCX  WARN  object 0x135ab740 was not returned to mpool ucp_requests
[1720884042.685962] [node092:894649:0]          mpool.c:43   UCX  WARN  object 0x135ab900 was not returned to mpool ucp_requests
[1720884042.685966] [node092:894649:0]          mpool.c:43   UCX  WARN  object 0x135abac0 was not returned to mpool ucp_requests
[1720884042.685969] [node092:894649:0]          mpool.c:43   UCX  WARN  object 0x135abc80 was not returned to mpool ucp_requests
[1720884042.685973] [node092:894649:0]          mpool.c:43   UCX  WARN  object 0x135abe40 was not returned to mpool ucp_requests
[1720884042.685976] [node092:894649:0]          mpool.c:43   UCX  WARN  object 0x135ac000 was not returned to mpool ucp_requests
[1720884042.685980] [node092:894649:0]          mpool.c:43   UCX  WARN  object 0x135ac1c0 was not returned to mpool ucp_requests
[1720884042.686025] [node092:894644:0]          mpool.c:43   UCX  WARN  object 0x12deddc0 was not returned to mpool ucp_requests
[1720884042.686046] [node092:894644:0]          mpool.c:43   UCX  WARN  object 0x12dee4c0 was not returned to mpool ucp_requests
[1720884042.686050] [node092:894644:0]          mpool.c:43   UCX  WARN  object 0x12dee680 was not returned to mpool ucp_requests
[1720884042.686053] [node092:894644:0]          mpool.c:43   UCX  WARN  object 0x12dee840 was not returned to mpool ucp_requests
[1720884042.686055] [node092:894644:0]          mpool.c:43   UCX  WARN  object 0x12deea00 was not returned to mpool ucp_requests
[1720884042.686057] [node092:894644:0]          mpool.c:43   UCX  WARN  object 0x12deebc0 was not returned to mpool ucp_requests
[1720884042.686060] [node092:894644:0]          mpool.c:43   UCX  WARN  object 0x12deed80 was not returned to mpool ucp_requests
[1720884042.686062] [node092:894644:0]          mpool.c:43   UCX  WARN  object 0x12def100 was not returned to mpool ucp_requests
[1720884042.686071] [node092:894644:0]          mpool.c:43   UCX  WARN  object 0x12def2c0 was not returned to mpool ucp_requests
[1720884042.686075] [node092:894644:0]          mpool.c:43   UCX  WARN  object 0x12def480 was not returned to mpool ucp_requests
[1720884042.686077] [node092:894644:0]          mpool.c:43   UCX  WARN  object 0x12def640 was not returned to mpool ucp_requests
[1720884042.686080] [node092:894644:0]          mpool.c:43   UCX  WARN  object 0x12def800 was not returned to mpool ucp_requests
[1720884042.686083] [node092:894644:0]          mpool.c:43   UCX  WARN  object 0x12def9c0 was not returned to mpool ucp_requests
[1720884042.686086] [node092:894644:0]          mpool.c:43   UCX  WARN  object 0x12defb80 was not returned to mpool ucp_requests
[1720884042.686088] [node092:894644:0]          mpool.c:43   UCX  WARN  object 0x12defd40 was not returned to mpool ucp_requests
[1720884042.686090] [node092:894644:0]          mpool.c:43   UCX  WARN  object 0x12deff00 was not returned to mpool ucp_requests
[1720884042.686093] [node092:894644:0]          mpool.c:43   UCX  WARN  object 0x12df00c0 was not returned to mpool ucp_requests
[1720884042.686095] [node092:894644:0]          mpool.c:43   UCX  WARN  object 0x12df0280 was not returned to mpool ucp_requests
[1720884042.686050] [node092:894648:0]          mpool.c:43   UCX  WARN  object 0x13890d80 was not returned to mpool ucp_requests
[1720884042.686062] [node092:894648:0]          mpool.c:43   UCX  WARN  object 0x13891100 was not returned to mpool ucp_requests
[1720884042.686065] [node092:894648:0]          mpool.c:43   UCX  WARN  object 0x138912c0 was not returned to mpool ucp_requests
[1720884042.686073] [node092:894648:0]          mpool.c:43   UCX  WARN  object 0x13891480 was not returned to mpool ucp_requests
[1720884042.686076] [node092:894648:0]          mpool.c:43   UCX  WARN  object 0x13891640 was not returned to mpool ucp_requests
[1720884042.686079] [node092:894648:0]          mpool.c:43   UCX  WARN  object 0x13891800 was not returned to mpool ucp_requests
[1720884042.686082] [node092:894648:0]          mpool.c:43   UCX  WARN  object 0x138919c0 was not returned to mpool ucp_requests
[1720884042.686085] [node092:894648:0]          mpool.c:43   UCX  WARN  object 0x13891b80 was not returned to mpool ucp_requests
[1720884042.686087] [node092:894648:0]          mpool.c:43   UCX  WARN  object 0x13891d40 was not returned to mpool ucp_requests
[1720884042.686089] [node092:894648:0]          mpool.c:43   UCX  WARN  object 0x13891f00 was not returned to mpool ucp_requests
[1720884042.686092] [node092:894648:0]          mpool.c:43   UCX  WARN  object 0x138920c0 was not returned to mpool ucp_requests
[1720884042.686094] [node092:894648:0]          mpool.c:43   UCX  WARN  object 0x13892280 was not returned to mpool ucp_requests
[1720884042.686096] [node092:894648:0]          mpool.c:43   UCX  WARN  object 0x13892440 was not returned to mpool ucp_requests
[1720884042.686099] [node092:894648:0]          mpool.c:43   UCX  WARN  object 0x13892600 was not returned to mpool ucp_requests
[1720884042.686101] [node092:894648:0]          mpool.c:43   UCX  WARN  object 0x138927c0 was not returned to mpool ucp_requests
[1720884042.686103] [node092:894648:0]          mpool.c:43   UCX  WARN  object 0x13892980 was not returned to mpool ucp_requests
[1720884042.686106] [node092:894648:0]          mpool.c:43   UCX  WARN  object 0x13892d00 was not returned to mpool ucp_requests
[1720884042.686108] [node092:894648:0]          mpool.c:43   UCX  WARN  object 0x13892ec0 was not returned to mpool ucp_requests
[1720884042.686809] [node092:894650:0]          mpool.c:43   UCX  WARN  object 0x14879280 was not returned to mpool ucp_requests
[1720884042.686822] [node092:894650:0]          mpool.c:43   UCX  WARN  object 0x14879440 was not returned to mpool ucp_requests
[1720884042.686827] [node092:894650:0]          mpool.c:43   UCX  WARN  object 0x14879600 was not returned to mpool ucp_requests
[1720884042.686830] [node092:894650:0]          mpool.c:43   UCX  WARN  object 0x148797c0 was not returned to mpool ucp_requests
[1720884042.686834] [node092:894650:0]          mpool.c:43   UCX  WARN  object 0x14879980 was not returned to mpool ucp_requests
[1720884042.686837] [node092:894650:0]          mpool.c:43   UCX  WARN  object 0x14879b40 was not returned to mpool ucp_requests
[1720884042.686841] [node092:894650:0]          mpool.c:43   UCX  WARN  object 0x14879d00 was not returned to mpool ucp_requests
[1720884042.686844] [node092:894650:0]          mpool.c:43   UCX  WARN  object 0x14879ec0 was not returned to mpool ucp_requests
[1720884042.686847] [node092:894650:0]          mpool.c:43   UCX  WARN  object 0x1487a080 was not returned to mpool ucp_requests
[1720884042.686850] [node092:894650:0]          mpool.c:43   UCX  WARN  object 0x1487a240 was not returned to mpool ucp_requests
[1720884042.686854] [node092:894650:0]          mpool.c:43   UCX  WARN  object 0x1487a400 was not returned to mpool ucp_requests
[1720884042.686857] [node092:894650:0]          mpool.c:43   UCX  WARN  object 0x1487a5c0 was not returned to mpool ucp_requests
[1720884042.686860] [node092:894650:0]          mpool.c:43   UCX  WARN  object 0x1487a780 was not returned to mpool ucp_requests
[1720884042.686863] [node092:894650:0]          mpool.c:43   UCX  WARN  object 0x1487a940 was not returned to mpool ucp_requests
[1720884042.686867] [node092:894650:0]          mpool.c:43   UCX  WARN  object 0x1487ab00 was not returned to mpool ucp_requests
[1720884042.686870] [node092:894650:0]          mpool.c:43   UCX  WARN  object 0x1487acc0 was not returned to mpool ucp_requests
[1720884042.686873] [node092:894650:0]          mpool.c:43   UCX  WARN  object 0x1487ae80 was not returned to mpool ucp_requests
[1720884042.686877] [node092:894650:0]          mpool.c:43   UCX  WARN  object 0x1487b040 was not returned to mpool ucp_requests
[1720884042.686579] [node092:894651:0]          mpool.c:43   UCX  WARN  object 0x12cf0e00 was not returned to mpool ucp_requests
[1720884042.686597] [node092:894651:0]          mpool.c:43   UCX  WARN  object 0x12cf1180 was not returned to mpool ucp_requests
[1720884042.686601] [node092:894651:0]          mpool.c:43   UCX  WARN  object 0x12cf1340 was not returned to mpool ucp_requests
[1720884042.686604] [node092:894651:0]          mpool.c:43   UCX  WARN  object 0x12cf1500 was not returned to mpool ucp_requests
[1720884042.686606] [node092:894651:0]          mpool.c:43   UCX  WARN  object 0x12cf1880 was not returned to mpool ucp_requests
[1720884042.686609] [node092:894651:0]          mpool.c:43   UCX  WARN  object 0x12cf1a40 was not returned to mpool ucp_requests
[1720884042.686612] [node092:894651:0]          mpool.c:43   UCX  WARN  object 0x12cf1c00 was not returned to mpool ucp_requests
[1720884042.686614] [node092:894651:0]          mpool.c:43   UCX  WARN  object 0x12cf1dc0 was not returned to mpool ucp_requests
[1720884042.686617] [node092:894651:0]          mpool.c:43   UCX  WARN  object 0x12cf1f80 was not returned to mpool ucp_requests
[1720884042.686620] [node092:894651:0]          mpool.c:43   UCX  WARN  object 0x12cf2140 was not returned to mpool ucp_requests
[1720884042.686623] [node092:894651:0]          mpool.c:43   UCX  WARN  object 0x12cf2300 was not returned to mpool ucp_requests
[1720884042.686625] [node092:894651:0]          mpool.c:43   UCX  WARN  object 0x12cf24c0 was not returned to mpool ucp_requests
[1720884042.686628] [node092:894651:0]          mpool.c:43   UCX  WARN  object 0x12cf2680 was not returned to mpool ucp_requests
[1720884042.686631] [node092:894651:0]          mpool.c:43   UCX  WARN  object 0x12cf2840 was not returned to mpool ucp_requests
[1720884042.686633] [node092:894651:0]          mpool.c:43   UCX  WARN  object 0x12cf2a00 was not returned to mpool ucp_requests
[1720884042.686636] [node092:894651:0]          mpool.c:43   UCX  WARN  object 0x12cf2bc0 was not returned to mpool ucp_requests
[1720884042.686639] [node092:894651:0]          mpool.c:43   UCX  WARN  object 0x12cf2d80 was not returned to mpool ucp_requests
[1720884042.686641] [node092:894651:0]          mpool.c:43   UCX  WARN  object 0x12cf2f40 was not returned to mpool ucp_requests
[1720884042.703610] [node092:894641:0]          mpool.c:43   UCX  WARN  object 0x13b25b80 was not returned to mpool ucp_requests
[1720884042.703621] [node092:894641:0]          mpool.c:43   UCX  WARN  object 0x13b26440 was not returned to mpool ucp_requests
[1720884042.703626] [node092:894641:0]          mpool.c:43   UCX  WARN  object 0x13b26600 was not returned to mpool ucp_requests
[1720884042.703629] [node092:894641:0]          mpool.c:43   UCX  WARN  object 0x13b267c0 was not returned to mpool ucp_requests
[1720884042.703633] [node092:894641:0]          mpool.c:43   UCX  WARN  object 0x13b26980 was not returned to mpool ucp_requests
[1720884042.703636] [node092:894641:0]          mpool.c:43   UCX  WARN  object 0x13b26b40 was not returned to mpool ucp_requests
[1720884042.703640] [node092:894641:0]          mpool.c:43   UCX  WARN  object 0x13b26d00 was not returned to mpool ucp_requests
[1720884042.703643] [node092:894641:0]          mpool.c:43   UCX  WARN  object 0x13b26ec0 was not returned to mpool ucp_requests
[1720884042.703647] [node092:894641:0]          mpool.c:43   UCX  WARN  object 0x13b27080 was not returned to mpool ucp_requests
[1720884042.703650] [node092:894641:0]          mpool.c:43   UCX  WARN  object 0x13b27240 was not returned to mpool ucp_requests
[1720884042.703653] [node092:894641:0]          mpool.c:43   UCX  WARN  object 0x13b27400 was not returned to mpool ucp_requests
[1720884042.703657] [node092:894641:0]          mpool.c:43   UCX  WARN  object 0x13b275c0 was not returned to mpool ucp_requests
[1720884042.703660] [node092:894641:0]          mpool.c:43   UCX  WARN  object 0x13b27780 was not returned to mpool ucp_requests
[1720884042.703663] [node092:894641:0]          mpool.c:43   UCX  WARN  object 0x13b27940 was not returned to mpool ucp_requests
[1720884042.703667] [node092:894641:0]          mpool.c:43   UCX  WARN  object 0x13b27b00 was not returned to mpool ucp_requests
[1720884042.703670] [node092:894641:0]          mpool.c:43   UCX  WARN  object 0x13b27cc0 was not returned to mpool ucp_requests
[1720884042.703924] [node092:894640:0]          mpool.c:43   UCX  WARN  object 0x13d47d80 was not returned to mpool ucp_requests
[1720884042.703936] [node092:894640:0]          mpool.c:43   UCX  WARN  object 0x13d47f40 was not returned to mpool ucp_requests
[1720884042.703939] [node092:894640:0]          mpool.c:43   UCX  WARN  object 0x13d48100 was not returned to mpool ucp_requests
[1720884042.703942] [node092:894640:0]          mpool.c:43   UCX  WARN  object 0x13d482c0 was not returned to mpool ucp_requests
[1720884042.703944] [node092:894640:0]          mpool.c:43   UCX  WARN  object 0x13d48640 was not returned to mpool ucp_requests
[1720884042.703947] [node092:894640:0]          mpool.c:43   UCX  WARN  object 0x13d48800 was not returned to mpool ucp_requests
[1720884042.703949] [node092:894640:0]          mpool.c:43   UCX  WARN  object 0x13d489c0 was not returned to mpool ucp_requests
[1720884042.703952] [node092:894640:0]          mpool.c:43   UCX  WARN  object 0x13d48b80 was not returned to mpool ucp_requests
[1720884042.703954] [node092:894640:0]          mpool.c:43   UCX  WARN  object 0x13d48d40 was not returned to mpool ucp_requests
[1720884042.703957] [node092:894640:0]          mpool.c:43   UCX  WARN  object 0x13d48f00 was not returned to mpool ucp_requests
[1720884042.703959] [node092:894640:0]          mpool.c:43   UCX  WARN  object 0x13d490c0 was not returned to mpool ucp_requests
[1720884042.703962] [node092:894640:0]          mpool.c:43   UCX  WARN  object 0x13d49280 was not returned to mpool ucp_requests
[1720884042.703965] [node092:894640:0]          mpool.c:43   UCX  WARN  object 0x13d49440 was not returned to mpool ucp_requests
[1720884042.703967] [node092:894640:0]          mpool.c:43   UCX  WARN  object 0x13d49600 was not returned to mpool ucp_requests
[1720884042.703970] [node092:894640:0]          mpool.c:43   UCX  WARN  object 0x13d497c0 was not returned to mpool ucp_requests
[1720884042.703972] [node092:894640:0]          mpool.c:43   UCX  WARN  object 0x13d49980 was not returned to mpool ucp_requests
[1720884042.703975] [node092:894640:0]          mpool.c:43   UCX  WARN  object 0x13d49b40 was not returned to mpool ucp_requests
[1720884042.703977] [node092:894640:0]          mpool.c:43   UCX  WARN  object 0x13d49d00 was not returned to mpool ucp_requests
[1720884042.703980] [node092:894640:0]          mpool.c:43   UCX  WARN  object 0x13d49ec0 was not returned to mpool ucp_requests
[1720884042.704008] [node092:894642:0]          mpool.c:43   UCX  WARN  object 0x13815a00 was not returned to mpool ucp_requests
[1720884042.704019] [node092:894642:0]          mpool.c:43   UCX  WARN  object 0x13815bc0 was not returned to mpool ucp_requests
[1720884042.704022] [node092:894642:0]          mpool.c:43   UCX  WARN  object 0x138162c0 was not returned to mpool ucp_requests
[1720884042.704024] [node092:894642:0]          mpool.c:43   UCX  WARN  object 0x13816480 was not returned to mpool ucp_requests
[1720884042.704027] [node092:894642:0]          mpool.c:43   UCX  WARN  object 0x13816640 was not returned to mpool ucp_requests
[1720884042.704029] [node092:894642:0]          mpool.c:43   UCX  WARN  object 0x13816800 was not returned to mpool ucp_requests
[1720884042.704031] [node092:894642:0]          mpool.c:43   UCX  WARN  object 0x138169c0 was not returned to mpool ucp_requests
[1720884042.704034] [node092:894642:0]          mpool.c:43   UCX  WARN  object 0x13816d40 was not returned to mpool ucp_requests
[1720884042.704037] [node092:894642:0]          mpool.c:43   UCX  WARN  object 0x13816f00 was not returned to mpool ucp_requests
[1720884042.704039] [node092:894642:0]          mpool.c:43   UCX  WARN  object 0x138170c0 was not returned to mpool ucp_requests
[1720884042.704042] [node092:894642:0]          mpool.c:43   UCX  WARN  object 0x13817280 was not returned to mpool ucp_requests
[1720884042.704044] [node092:894642:0]          mpool.c:43   UCX  WARN  object 0x13817440 was not returned to mpool ucp_requests
[1720884042.704046] [node092:894642:0]          mpool.c:43   UCX  WARN  object 0x13817600 was not returned to mpool ucp_requests
[1720884042.704049] [node092:894642:0]          mpool.c:43   UCX  WARN  object 0x138177c0 was not returned to mpool ucp_requests
[1720884042.704051] [node092:894642:0]          mpool.c:43   UCX  WARN  object 0x13817980 was not returned to mpool ucp_requests
[1720884042.704053] [node092:894642:0]          mpool.c:43   UCX  WARN  object 0x13817b40 was not returned to mpool ucp_requests
[1720884042.704056] [node092:894642:0]          mpool.c:43   UCX  WARN  object 0x13817d00 was not returned to mpool ucp_requests
[1720884042.704058] [node092:894642:0]          mpool.c:43   UCX  WARN  object 0x13817ec0 was not returned to mpool ucp_requests
[1720884042.704061] [node092:894642:0]          mpool.c:43   UCX  WARN  object 0x13818080 was not returned to mpool ucp_requests
[1720884042.704063] [node092:894642:0]          mpool.c:43   UCX  WARN  object 0x13818240 was not returned to mpool ucp_requests
[1720884042.714986] [node092:894655:0]          mpool.c:43   UCX  WARN  object 0x1441d080 was not returned to mpool ucp_requests
[1720884042.714999] [node092:894655:0]          mpool.c:43   UCX  WARN  object 0x1441d400 was not returned to mpool ucp_requests
[1720884042.715004] [node092:894655:0]          mpool.c:43   UCX  WARN  object 0x1441d5c0 was not returned to mpool ucp_requests
[1720884042.715008] [node092:894655:0]          mpool.c:43   UCX  WARN  object 0x1441d780 was not returned to mpool ucp_requests
[1720884042.715013] [node092:894655:0]          mpool.c:43   UCX  WARN  object 0x1441d940 was not returned to mpool ucp_requests
[1720884042.715016] [node092:894655:0]          mpool.c:43   UCX  WARN  object 0x1441db00 was not returned to mpool ucp_requests
[1720884042.715019] [node092:894655:0]          mpool.c:43   UCX  WARN  object 0x1441dcc0 was not returned to mpool ucp_requests
[1720884042.715022] [node092:894655:0]          mpool.c:43   UCX  WARN  object 0x1441de80 was not returned to mpool ucp_requests
[1720884042.715025] [node092:894655:0]          mpool.c:43   UCX  WARN  object 0x1441e040 was not returned to mpool ucp_requests
[1720884042.715029] [node092:894655:0]          mpool.c:43   UCX  WARN  object 0x1441e200 was not returned to mpool ucp_requests
[1720884042.715033] [node092:894655:0]          mpool.c:43   UCX  WARN  object 0x1441e3c0 was not returned to mpool ucp_requests
[1720884042.715036] [node092:894655:0]          mpool.c:43   UCX  WARN  object 0x1441e580 was not returned to mpool ucp_requests
[1720884042.715040] [node092:894655:0]          mpool.c:43   UCX  WARN  object 0x1441e740 was not returned to mpool ucp_requests
[1720884042.715043] [node092:894655:0]          mpool.c:43   UCX  WARN  object 0x1441e900 was not returned to mpool ucp_requests
[1720884042.715047] [node092:894655:0]          mpool.c:43   UCX  WARN  object 0x1441eac0 was not returned to mpool ucp_requests
[1720884042.715050] [node092:894655:0]          mpool.c:43   UCX  WARN  object 0x1441ee40 was not returned to mpool ucp_requests
[1720884042.715053] [node092:894655:0]          mpool.c:43   UCX  WARN  object 0x1441f000 was not returned to mpool ucp_requests
[1720884042.715056] [node092:894655:0]          mpool.c:43   UCX  WARN  object 0x1441f1c0 was not returned to mpool ucp_requests
[1720884042.715648] [node092:894647:0]          mpool.c:43   UCX  WARN  object 0x142ebf40 was not returned to mpool ucp_requests
[1720884042.715661] [node092:894647:0]          mpool.c:43   UCX  WARN  object 0x142ec2c0 was not returned to mpool ucp_requests
[1720884042.715665] [node092:894647:0]          mpool.c:43   UCX  WARN  object 0x142ec640 was not returned to mpool ucp_requests
[1720884042.715668] [node092:894647:0]          mpool.c:43   UCX  WARN  object 0x142ec800 was not returned to mpool ucp_requests
[1720884042.715671] [node092:894647:0]          mpool.c:43   UCX  WARN  object 0x142ec9c0 was not returned to mpool ucp_requests
[1720884042.715674] [node092:894647:0]          mpool.c:43   UCX  WARN  object 0x142ecb80 was not returned to mpool ucp_requests
[1720884042.715677] [node092:894647:0]          mpool.c:43   UCX  WARN  object 0x142ecd40 was not returned to mpool ucp_requests
[1720884042.715679] [node092:894647:0]          mpool.c:43   UCX  WARN  object 0x142ecf00 was not returned to mpool ucp_requests
[1720884042.715682] [node092:894647:0]          mpool.c:43   UCX  WARN  object 0x142ed0c0 was not returned to mpool ucp_requests
[1720884042.715685] [node092:894647:0]          mpool.c:43   UCX  WARN  object 0x142ed280 was not returned to mpool ucp_requests
[1720884042.715687] [node092:894647:0]          mpool.c:43   UCX  WARN  object 0x142ed440 was not returned to mpool ucp_requests
[1720884042.715690] [node092:894647:0]          mpool.c:43   UCX  WARN  object 0x142ed600 was not returned to mpool ucp_requests
[1720884042.715692] [node092:894647:0]          mpool.c:43   UCX  WARN  object 0x142ed7c0 was not returned to mpool ucp_requests
[1720884042.715695] [node092:894647:0]          mpool.c:43   UCX  WARN  object 0x142ed980 was not returned to mpool ucp_requests
[1720884042.715698] [node092:894647:0]          mpool.c:43   UCX  WARN  object 0x142edb40 was not returned to mpool ucp_requests
[1720884042.715700] [node092:894647:0]          mpool.c:43   UCX  WARN  object 0x142edd00 was not returned to mpool ucp_requests
[1720884042.715703] [node092:894647:0]          mpool.c:43   UCX  WARN  object 0x142edec0 was not returned to mpool ucp_requests
[1720884042.715706] [node092:894647:0]          mpool.c:43   UCX  WARN  object 0x142ee080 was not returned to mpool ucp_requests
[1720884042.715495] [node092:894652:0]          mpool.c:43   UCX  WARN  object 0x13e2bb80 was not returned to mpool ucp_requests
[1720884042.715508] [node092:894652:0]          mpool.c:43   UCX  WARN  object 0x13e2c280 was not returned to mpool ucp_requests
[1720884042.715511] [node092:894652:0]          mpool.c:43   UCX  WARN  object 0x13e2c440 was not returned to mpool ucp_requests
[1720884042.715514] [node092:894652:0]          mpool.c:43   UCX  WARN  object 0x13e2c600 was not returned to mpool ucp_requests
[1720884042.715516] [node092:894652:0]          mpool.c:43   UCX  WARN  object 0x13e2c7c0 was not returned to mpool ucp_requests
[1720884042.715518] [node092:894652:0]          mpool.c:43   UCX  WARN  object 0x13e2c980 was not returned to mpool ucp_requests
[1720884042.715520] [node092:894652:0]          mpool.c:43   UCX  WARN  object 0x13e2cb40 was not returned to mpool ucp_requests
[1720884042.715523] [node092:894652:0]          mpool.c:43   UCX  WARN  object 0x13e2cd00 was not returned to mpool ucp_requests
[1720884042.715525] [node092:894652:0]          mpool.c:43   UCX  WARN  object 0x13e2cec0 was not returned to mpool ucp_requests
[1720884042.715527] [node092:894652:0]          mpool.c:43   UCX  WARN  object 0x13e2d080 was not returned to mpool ucp_requests
[1720884042.715529] [node092:894652:0]          mpool.c:43   UCX  WARN  object 0x13e2d240 was not returned to mpool ucp_requests
[1720884042.715531] [node092:894652:0]          mpool.c:43   UCX  WARN  object 0x13e2d400 was not returned to mpool ucp_requests
[1720884042.715534] [node092:894652:0]          mpool.c:43   UCX  WARN  object 0x13e2d5c0 was not returned to mpool ucp_requests
[1720884042.715536] [node092:894652:0]          mpool.c:43   UCX  WARN  object 0x13e2d780 was not returned to mpool ucp_requests
[1720884042.715539] [node092:894652:0]          mpool.c:43   UCX  WARN  object 0x13e2d940 was not returned to mpool ucp_requests
[1720884042.715541] [node092:894652:0]          mpool.c:43   UCX  WARN  object 0x13e2db00 was not returned to mpool ucp_requests
[1720884042.715543] [node092:894652:0]          mpool.c:43   UCX  WARN  object 0x13e2dcc0 was not returned to mpool ucp_requests
[1720884042.715545] [node092:894652:0]          mpool.c:43   UCX  WARN  object 0x13e2e040 was not returned to mpool ucp_requests
[1720884042.717468] [node092:894653:0]          mpool.c:43   UCX  WARN  object 0x13c880c0 was not returned to mpool ucp_requests
[1720884042.717480] [node092:894653:0]          mpool.c:43   UCX  WARN  object 0x13c88600 was not returned to mpool ucp_requests
[1720884042.717483] [node092:894653:0]          mpool.c:43   UCX  WARN  object 0x13c887c0 was not returned to mpool ucp_requests
[1720884042.717485] [node092:894653:0]          mpool.c:43   UCX  WARN  object 0x13c88980 was not returned to mpool ucp_requests
[1720884042.717488] [node092:894653:0]          mpool.c:43   UCX  WARN  object 0x13c88b40 was not returned to mpool ucp_requests
[1720884042.717490] [node092:894653:0]          mpool.c:43   UCX  WARN  object 0x13c88d00 was not returned to mpool ucp_requests
[1720884042.717492] [node092:894653:0]          mpool.c:43   UCX  WARN  object 0x13c88ec0 was not returned to mpool ucp_requests
[1720884042.717495] [node092:894653:0]          mpool.c:43   UCX  WARN  object 0x13c89080 was not returned to mpool ucp_requests
[1720884042.717497] [node092:894653:0]          mpool.c:43   UCX  WARN  object 0x13c89240 was not returned to mpool ucp_requests
[1720884042.717499] [node092:894653:0]          mpool.c:43   UCX  WARN  object 0x13c89400 was not returned to mpool ucp_requests
[1720884042.717502] [node092:894653:0]          mpool.c:43   UCX  WARN  object 0x13c895c0 was not returned to mpool ucp_requests
[1720884042.717504] [node092:894653:0]          mpool.c:43   UCX  WARN  object 0x13c89780 was not returned to mpool ucp_requests
[1720884042.717506] [node092:894653:0]          mpool.c:43   UCX  WARN  object 0x13c89940 was not returned to mpool ucp_requests
[1720884042.717509] [node092:894653:0]          mpool.c:43   UCX  WARN  object 0x13c89b00 was not returned to mpool ucp_requests
[1720884042.717511] [node092:894653:0]          mpool.c:43   UCX  WARN  object 0x13c89cc0 was not returned to mpool ucp_requests
[1720884042.717513] [node092:894653:0]          mpool.c:43   UCX  WARN  object 0x13c89e80 was not returned to mpool ucp_requests
[1720884042.717516] [node092:894653:0]          mpool.c:43   UCX  WARN  object 0x13c8a040 was not returned to mpool ucp_requests
[1720884042.717518] [node092:894653:0]          mpool.c:43   UCX  WARN  object 0x13c8a200 was not returned to mpool ucp_requests
[1720884042.716971] [node092:894654:0]          mpool.c:43   UCX  WARN  object 0x14418d80 was not returned to mpool ucp_requests
[1720884042.716984] [node092:894654:0]          mpool.c:43   UCX  WARN  object 0x14419100 was not returned to mpool ucp_requests
[1720884042.716988] [node092:894654:0]          mpool.c:43   UCX  WARN  object 0x144192c0 was not returned to mpool ucp_requests
[1720884042.716990] [node092:894654:0]          mpool.c:43   UCX  WARN  object 0x14419480 was not returned to mpool ucp_requests
[1720884042.716992] [node092:894654:0]          mpool.c:43   UCX  WARN  object 0x14419640 was not returned to mpool ucp_requests
[1720884042.716995] [node092:894654:0]          mpool.c:43   UCX  WARN  object 0x14419800 was not returned to mpool ucp_requests
[1720884042.716997] [node092:894654:0]          mpool.c:43   UCX  WARN  object 0x144199c0 was not returned to mpool ucp_requests
[1720884042.716999] [node092:894654:0]          mpool.c:43   UCX  WARN  object 0x14419b80 was not returned to mpool ucp_requests
[1720884042.717001] [node092:894654:0]          mpool.c:43   UCX  WARN  object 0x14419d40 was not returned to mpool ucp_requests
[1720884042.717004] [node092:894654:0]          mpool.c:43   UCX  WARN  object 0x14419f00 was not returned to mpool ucp_requests
[1720884042.717006] [node092:894654:0]          mpool.c:43   UCX  WARN  object 0x1441a0c0 was not returned to mpool ucp_requests
[1720884042.717008] [node092:894654:0]          mpool.c:43   UCX  WARN  object 0x1441a280 was not returned to mpool ucp_requests
[1720884042.717011] [node092:894654:0]          mpool.c:43   UCX  WARN  object 0x1441a440 was not returned to mpool ucp_requests
[1720884042.717013] [node092:894654:0]          mpool.c:43   UCX  WARN  object 0x1441a600 was not returned to mpool ucp_requests
[1720884042.717015] [node092:894654:0]          mpool.c:43   UCX  WARN  object 0x1441a7c0 was not returned to mpool ucp_requests
[1720884042.717017] [node092:894654:0]          mpool.c:43   UCX  WARN  object 0x1441a980 was not returned to mpool ucp_requests
[1720884042.717020] [node092:894654:0]          mpool.c:43   UCX  WARN  object 0x1441ab40 was not returned to mpool ucp_requests
[1720884042.717022] [node092:894654:0]          mpool.c:43   UCX  WARN  object 0x1441ad00 was not returned to mpool ucp_requests
[1720884042.716722] [node092:894657:0]          mpool.c:43   UCX  WARN  object 0x1373df40 was not returned to mpool ucp_requests
[1720884042.716735] [node092:894657:0]          mpool.c:43   UCX  WARN  object 0x1373e2c0 was not returned to mpool ucp_requests
[1720884042.716739] [node092:894657:0]          mpool.c:43   UCX  WARN  object 0x1373e480 was not returned to mpool ucp_requests
[1720884042.716742] [node092:894657:0]          mpool.c:43   UCX  WARN  object 0x1373e640 was not returned to mpool ucp_requests
[1720884042.716746] [node092:894657:0]          mpool.c:43   UCX  WARN  object 0x1373e800 was not returned to mpool ucp_requests
[1720884042.716749] [node092:894657:0]          mpool.c:43   UCX  WARN  object 0x1373e9c0 was not returned to mpool ucp_requests
[1720884042.716751] [node092:894657:0]          mpool.c:43   UCX  WARN  object 0x1373eb80 was not returned to mpool ucp_requests
[1720884042.716754] [node092:894657:0]          mpool.c:43   UCX  WARN  object 0x1373ed40 was not returned to mpool ucp_requests
[1720884042.716757] [node092:894657:0]          mpool.c:43   UCX  WARN  object 0x1373ef00 was not returned to mpool ucp_requests
[1720884042.716759] [node092:894657:0]          mpool.c:43   UCX  WARN  object 0x1373f0c0 was not returned to mpool ucp_requests
[1720884042.716762] [node092:894657:0]          mpool.c:43   UCX  WARN  object 0x1373f280 was not returned to mpool ucp_requests
[1720884042.716765] [node092:894657:0]          mpool.c:43   UCX  WARN  object 0x1373f440 was not returned to mpool ucp_requests
[1720884042.716767] [node092:894657:0]          mpool.c:43   UCX  WARN  object 0x1373f600 was not returned to mpool ucp_requests
[1720884042.716770] [node092:894657:0]          mpool.c:43   UCX  WARN  object 0x1373f7c0 was not returned to mpool ucp_requests
[1720884042.716772] [node092:894657:0]          mpool.c:43   UCX  WARN  object 0x1373f980 was not returned to mpool ucp_requests
[1720884042.716775] [node092:894657:0]          mpool.c:43   UCX  WARN  object 0x1373fb40 was not returned to mpool ucp_requests
[1720884042.716778] [node092:894657:0]          mpool.c:43   UCX  WARN  object 0x1373fd00 was not returned to mpool ucp_requests
[1720884042.716780] [node092:894657:0]          mpool.c:43   UCX  WARN  object 0x1373fec0 was not returned to mpool ucp_requests
[1720884042.717162] [node092:894645:0]          mpool.c:43   UCX  WARN  object 0x13a1f9c0 was not returned to mpool ucp_requests
[1720884042.717175] [node092:894645:0]          mpool.c:43   UCX  WARN  object 0x13a200c0 was not returned to mpool ucp_requests
[1720884042.717178] [node092:894645:0]          mpool.c:43   UCX  WARN  object 0x13a20280 was not returned to mpool ucp_requests
[1720884042.717180] [node092:894645:0]          mpool.c:43   UCX  WARN  object 0x13a20440 was not returned to mpool ucp_requests
[1720884042.717183] [node092:894645:0]          mpool.c:43   UCX  WARN  object 0x13a20600 was not returned to mpool ucp_requests
[1720884042.717185] [node092:894645:0]          mpool.c:43   UCX  WARN  object 0x13a207c0 was not returned to mpool ucp_requests
[1720884042.717187] [node092:894645:0]          mpool.c:43   UCX  WARN  object 0x13a20980 was not returned to mpool ucp_requests
[1720884042.717190] [node092:894645:0]          mpool.c:43   UCX  WARN  object 0x13a20b40 was not returned to mpool ucp_requests
[1720884042.717192] [node092:894645:0]          mpool.c:43   UCX  WARN  object 0x13a20d00 was not returned to mpool ucp_requests
[1720884042.717194] [node092:894645:0]          mpool.c:43   UCX  WARN  object 0x13a20ec0 was not returned to mpool ucp_requests
[1720884042.717197] [node092:894645:0]          mpool.c:43   UCX  WARN  object 0x13a21080 was not returned to mpool ucp_requests
[1720884042.717199] [node092:894645:0]          mpool.c:43   UCX  WARN  object 0x13a21240 was not returned to mpool ucp_requests
[1720884042.717202] [node092:894645:0]          mpool.c:43   UCX  WARN  object 0x13a215c0 was not returned to mpool ucp_requests
[1720884042.717204] [node092:894645:0]          mpool.c:43   UCX  WARN  object 0x13a21780 was not returned to mpool ucp_requests
[1720884042.717206] [node092:894645:0]          mpool.c:43   UCX  WARN  object 0x13a21940 was not returned to mpool ucp_requests
[1720884042.717209] [node092:894645:0]          mpool.c:43   UCX  WARN  object 0x13a21b00 was not returned to mpool ucp_requests
[1720884042.717211] [node092:894645:0]          mpool.c:43   UCX  WARN  object 0x13a21cc0 was not returned to mpool ucp_requests
[1720884042.717214] [node092:894645:0]          mpool.c:43   UCX  WARN  object 0x13a21e80 was not returned to mpool ucp_requests

-------------------------   --------------------
FINAL SINGLE POINT ENERGY     -1385.630868234588
-------------------------   --------------------


                            ***************************************
                            *     ORCA property calculations      *
                            ***************************************

                                    ---------------------
                                    Active property flags
                                    ---------------------
   (+) Dipole Moment


------------------------------------------------------------------------------
                       ORCA ELECTRIC PROPERTIES CALCULATION
------------------------------------------------------------------------------

Dipole Moment Calculation                       ... on
Quadrupole Moment Calculation                   ... off
Polarizability Calculation                      ... off
GBWName                                         ... Prod_RR3Aa.gbw
Electron density                                ... Prod_RR3Aa.scfp
The origin for moment calculation is the CENTER OF MASS  = (12.100571, 13.776632  8.150269)

-------------
DIPOLE MOMENT
-------------
                                X             Y             Z
Electronic contribution:      3.96850      -6.36971      15.78867
Nuclear contribution   :     -4.38116       4.49217     -14.18764
                        -----------------------------------------
Total Dipole Moment    :     -0.41266      -1.87754       1.60103
                        -----------------------------------------
Magnitude (a.u.)       :      2.50175
Magnitude (Debye)      :      6.35894


--------------------
Rotational spectrum 
--------------------
 
Rotational constants in cm-1:     0.005953     0.003969     0.002994 
Rotational constants in MHz :   178.468027   118.985426    89.749384 

 Dipole components along the rotational axes: 
x,y,z [a.u.] :     0.345695     1.715282     1.788029 
x,y,z [Debye]:     0.878687     4.359901     4.544808 

 

Timings for individual modules:

Sum of individual times         ...     1597.964 sec (=  26.633 min)
GTO integral calculation        ...       12.850 sec (=   0.214 min)   0.8 %
SCF iterations                  ...     1585.113 sec (=  26.419 min)  99.2 %
                             ****ORCA TERMINATED NORMALLY****
TOTAL RUN TIME: 0 days 0 hours 26 minutes 44 seconds 224 msec
