# Supplementary material for: A stereodivergent multicomponent approach for the synthesis of C–N atropisomeric peptide analogues
Source: Chem Sci. 2024 Sep 16;15(40):16743–51. doi: 10.1039/d4sc04700a (PMC11418089; doi:10.1039/d4sc04700a)
Supplement: SC-015-D4SC04700A-s001 [file SC-015-D4SC04700A-s001.zip › CompData/_6_1a/Prod_RS1freq.out]

                                 *****************
                                 * O   R   C   A *
                                 *****************

                                            #,                                       
                                            ###                                      
                                            ####                                     
                                            #####                                    
                                            ######                                   
                                           ########,                                 
                                     ,,################,,,,,                         
                               ,,#################################,,                 
                          ,,##########################################,,             
                       ,#########################################, ''#####,          
                    ,#############################################,,   '####,        
                  ,##################################################,,,,####,       
                ,###########''''           ''''###############################       
              ,#####''   ,,,,##########,,,,          '''####'''          '####       
            ,##' ,,,,###########################,,,                        '##       
           ' ,,###''''                  '''############,,,                           
         ,,##''                                '''############,,,,        ,,,,,,###''
      ,#''                                            '''#######################'''  
     '                                                          ''''####''''         
             ,#######,   #######,   ,#######,      ##                                
            ,#'     '#,  ##    ##  ,#'     '#,    #''#        ######   ,####,        
            ##       ##  ##   ,#'  ##            #'  '#       #        #'  '#        
            ##       ##  #######   ##           ,######,      #####,   #    #        
            '#,     ,#'  ##    ##  '#,     ,#' ,#      #,         ##   #,  ,#        
             '#######'   ##     ##  '#######'  #'      '#     #####' # '####'        


                  #######################################################
                  #                        -***-                        #
                  #          Department of theory and spectroscopy      #
                  #    Directorship and core code : Frank Neese         #
                  #        Max Planck Institute fuer Kohlenforschung    #
                  #                Kaiser Wilhelm Platz 1               #
                  #                 D-45470 Muelheim/Ruhr               #
                  #                      Germany                        #
                  #                                                     #
                  #                  All rights reserved                #
                  #                        -***-                        #
                  #######################################################


                         Program Version 5.0.2 -  RELEASE  -


 With contributions from (in alphabetic order):
   Daniel Aravena         : Magnetic Suceptibility
   Michael Atanasov       : Ab Initio Ligand Field Theory (pilot matlab implementation)
   Alexander A. Auer      : GIAO ZORA, VPT2 properties, NMR spectrum
   Ute Becker             : Parallelization
   Giovanni Bistoni       : ED, misc. LED, open-shell LED, HFLD
   Martin Brehm           : Molecular dynamics
   Dmytro Bykov           : SCF Hessian
   Vijay G. Chilkuri      : MRCI spin determinant printing, contributions to CSF-ICE
   Dipayan Datta          : RHF DLPNO-CCSD density
   Achintya Kumar Dutta   : EOM-CC, STEOM-CC
   Dmitry Ganyushin       : Spin-Orbit,Spin-Spin,Magnetic field MRCI
   Miquel Garcia          : C-PCM and meta-GGA Hessian, CC/C-PCM, Gaussian charge scheme
   Yang Guo               : DLPNO-NEVPT2, F12-NEVPT2, CIM, IAO-localization
   Andreas Hansen         : Spin unrestricted coupled pair/coupled cluster methods
   Benjamin Helmich-Paris : MC-RPA, TRAH-SCF, COSX integrals
   Lee Huntington         : MR-EOM, pCC
   Robert Izsak           : Overlap fitted RIJCOSX, COSX-SCS-MP3, EOM
   Marcus Kettner         : VPT2
   Christian Kollmar      : KDIIS, OOCD, Brueckner-CCSD(T), CCSD density, CASPT2, CASPT2-K
   Simone Kossmann        : Meta GGA functionals, TD-DFT gradient, OOMP2, MP2 Hessian
   Martin Krupicka        : Initial AUTO-CI
   Lucas Lang             : DCDCAS
   Marvin Lechner         : AUTO-CI (C++ implementation), FIC-MRCC
   Dagmar Lenk            : GEPOL surface, SMD
   Dimitrios Liakos       : Extrapolation schemes; Compound Job, initial MDCI parallelization
   Dimitrios Manganas     : Further ROCIS development; embedding schemes
   Dimitrios Pantazis     : SARC Basis sets
   Anastasios Papadopoulos: AUTO-CI, single reference methods and gradients
   Taras Petrenko         : DFT Hessian,TD-DFT gradient, ASA, ECA, R-Raman, ABS, FL, XAS/XES, NRVS
   Peter Pinski           : DLPNO-MP2, DLPNO-MP2 Gradient
   Christoph Reimann      : Effective Core Potentials
   Marius Retegan         : Local ZFS, SOC
   Christoph Riplinger    : Optimizer, TS searches, QM/MM, DLPNO-CCSD(T), (RO)-DLPNO pert. Triples
   Tobias Risthaus        : Range-separated hybrids, TD-DFT gradient, RPA, STAB
   Michael Roemelt        : Original ROCIS implementation
   Masaaki Saitow         : Open-shell DLPNO-CCSD energy and density
   Barbara Sandhoefer     : DKH picture change effects
   Avijit Sen             : IP-ROCIS
   Kantharuban Sivalingam : CASSCF convergence, NEVPT2, FIC-MRCI
   Bernardo de Souza      : ESD, SOC TD-DFT
   Georgi Stoychev        : AutoAux, RI-MP2 NMR, DLPNO-MP2 response
   Willem Van den Heuvel  : Paramagnetic NMR
   Boris Wezisla          : Elementary symmetry handling
   Frank Wennmohs         : Technical directorship


 We gratefully acknowledge several colleagues who have allowed us to
 interface, adapt or use parts of their codes:
   Stefan Grimme, W. Hujo, H. Kruse, P. Pracht,  : VdW corrections, initial TS optimization,
                  C. Bannwarth, S. Ehlert          DFT functionals, gCP, sTDA/sTD-DF
   Ed Valeev, F. Pavosevic, A. Kumar             : LibInt (2-el integral package), F12 methods
   Garnet Chan, S. Sharma, J. Yang, R. Olivares  : DMRG
   Ulf Ekstrom                                   : XCFun DFT Library
   Mihaly Kallay                                 : mrcc  (arbitrary order and MRCC methods)
   Jiri Pittner, Ondrej Demel                    : Mk-CCSD
   Frank Weinhold                                : gennbo (NPA and NBO analysis)
   Christopher J. Cramer and Donald G. Truhlar   : smd solvation model
   Lars Goerigk                                  : TD-DFT with DH, B97 family of functionals
   V. Asgeirsson, H. Jonsson                     : NEB implementation
   FAccTs GmbH                                   : IRC, NEB, NEB-TS, DLPNO-Multilevel, CI-OPT
                                                   MM, QMMM, 2- and 3-layer-ONIOM, Crystal-QMMM,
                                                   LR-CPCM, SF, NACMEs, symmetry and pop. for TD-DFT,
                                                   nearIR, NL-DFT gradient (VV10), updates on ESD,
                                                   ML-optimized integration grids
   S Lehtola, MJT Oliveira, MAL Marques          : LibXC Library
   Liviu Ungur et al                             : ANISO software


 Your calculation uses the libint2 library for the computation of 2-el integrals
 For citations please refer to: http://libint.valeyev.net

 Your ORCA version has been built with support for libXC version: 5.1.0
 For citations please refer to: https://tddft.org/programs/libxc/

 This ORCA versions uses:
   CBLAS   interface :  Fast vector & matrix operations
   LAPACKE interface :  Fast linear algebra routines
   SCALAPACK package :  Parallel linear algebra routines
   Shared memory     :  Shared parallel matrices
   BLAS/LAPACK       :  OpenBLAS 0.3.15  USE64BITINT DYNAMIC_ARCH NO_AFFINITY Zen SINGLE_THREADED
        Core in use  :  Zen
   Copyright (c) 2011-2014, The OpenBLAS Project


Your calculation utilizes the atom-pairwise dispersion correction
with the Becke-Johnson damping scheme (D3BJ)
Cite in your paper:
S.Grimme, S.Ehrlich, L.Goerigk, J Comput Chem, (2011), 32, 1456–1465 
S.Grimme, J.Antony, S.Ehrlich and H.Krieg, J.Chem.Phys., 132, (2010), 154104 
   

Your calculation utilizes the SMD solvation module
Please cite in your paper:
A.V. Marenich, C.J. Cramer, D.G. Truhlar J. Phys. Chem. B, 113, (2009), 6378 

================================================================================

----- Orbital basis set information -----
Your calculation utilizes the basis: def2-TZVP
   F. Weigend and R. Ahlrichs, Phys. Chem. Chem. Phys. 7, 3297 (2005).

----- AuxJ basis set information -----
Your calculation utilizes the auxiliary basis: def2/J
   F. Weigend, Phys. Chem. Chem. Phys. 8, 1057 (2006).

================================================================================
                                        WARNINGS
                       Please study these warnings very carefully!
================================================================================

WARNING: Gradients needed for Numerical Frequencies
  ===> : Setting RunTyp to EnGrad

WARNING: The environment variable RSH_COMMAND is not set!
  ===> : All Displacements for the Numerical Hessian or Gradient calculation
         will be started on localhost

INFO   : the flag for use of the SHARK integral package has been found!

================================================================================
                                       INPUT FILE
================================================================================
NAME = Prod_RS1freq.inp
|  1> ! PBE0 D3 def2-tzvp NumFreq
|  2> %maxcore 2660
|  3> %pal nprocs 20
|  4> end
|  5> %CPCM SMD TRUE
|  6>    SMDSOLVENT "2,2,2-TRIFLUOROETHANOL"
|  7> end
|  8> 
|  9> *xyz 0 1
| 10> O  3.814531  7.567136  2.543200
| 11> O  5.797562  9.055617  6.390845
| 12> N  4.178484  9.332717  3.922246
| 13> H  4.538714  9.577562  4.836579
| 14> N  6.308281  7.506806  4.830101
| 15> C  4.227992  8.039778  3.597451
| 16> C  4.872715  7.171520  4.700711
| 17> H  4.430005  7.496939  5.642644
| 18> C  4.581133  5.702590  4.552363
| 19> C  4.921067  4.955069  3.425651
| 20> H  5.426640  5.420288  2.590995
| 21> C  4.613003  3.604425  3.358106
| 22> H  4.888440  3.038589  2.474950
| 23> C  3.955934  2.978380  4.408269
| 24> H  3.719126  1.921643  4.351379
| 25> C  3.600322  3.715212  5.528022
| 26> H  3.081573  3.240998  6.353631
| 27> C  3.909950  5.065822  5.593808
| 28> H  3.629188  5.636573  6.473001
| 29> C  3.748297  10.441591  3.059867
| 30> C  4.610166  10.494179  1.803081
| 31> H  5.665321  10.599409  2.067405
| 32> H  4.323504  11.356219  1.196065
| 33> H  4.488080  9.595884  1.196888
| 34> C  3.956554  11.708917  3.875751
| 35> H  3.658699  12.580565  3.290709
| 36> H  5.007481  11.826471  4.154236
| 37> H  3.356343  11.689173  4.789537
| 38> C  2.273221  10.297742  2.703274
| 39> H  2.090621  9.399824  2.112034
| 40> H  1.950060  11.162997  2.119644
| 41> H  1.661999  10.247557  3.607735
| 42> C  7.250852  6.852401  3.975839
| 43> C  8.089196  5.814029  4.396769
| 44> C  8.943442  5.290159  3.414402
| 45> H  9.624874  4.495394  3.689488
| 46> C  8.956135  5.727672  2.105241
| 47> H  9.638419  5.274550  1.394574
| 48> C  8.095148  6.741431  1.709005
| 49> H  8.085148  7.102879  0.687393
| 50> C  7.257047  7.295070  2.651747
| 51> H  6.593349  8.105718  2.375429
| 52> C  8.198378  5.163667  5.784754
| 53> C  9.630737  5.359096  6.297786
| 54> H  10.373038  4.905777  5.638277
| 55> H  9.734551  4.898236  7.284145
| 56> H  9.866533  6.422202  6.395620
| 57> C  7.259458  5.673378  6.874791
| 58> H  7.464661  6.700731  7.167873
| 59> H  6.209669  5.584070  6.603809
| 60> H  7.419201  5.056042  7.763093
| 61> C  7.907225  3.664464  5.630435
| 62> H  6.885990  3.504889  5.273751
| 63> H  8.007917  3.171229  6.601031
| 64> H  8.589862  3.173901  4.934928
| 65> C  6.644618  8.499265  5.684206
| 66> C  8.068275  8.935447  5.798718
| 67> C  8.853926  9.285107  4.704536
| 68> H  8.458885  9.214939  3.700690
| 69> C  10.146556  9.750074  4.896573
| 70> H  10.746076  10.028705  4.037337
| 71> C  10.669202  9.857596  6.177051
| 72> H  11.685140  10.207426  6.322505
| 73> C  9.881796  9.529036  7.272664
| 74> H  10.278465  9.622009  8.277301
| 75> C  8.582987  9.087293  7.085259
| 76> H  7.961839  8.845530  7.940002
| 77> *
| 78> 
| 79>                          ****END OF INPUT****
================================================================================

                     *******************************
                     * Energy+Gradient Calculation *
                     *******************************

---------------------------------
CARTESIAN COORDINATES (ANGSTROEM)
---------------------------------
  O      3.814531    7.567136    2.543200
  O      5.797562    9.055617    6.390845
  N      4.178484    9.332717    3.922246
  H      4.538714    9.577562    4.836579
  N      6.308281    7.506806    4.830101
  C      4.227992    8.039778    3.597451
  C      4.872715    7.171520    4.700711
  H      4.430005    7.496939    5.642644
  C      4.581133    5.702590    4.552363
  C      4.921067    4.955069    3.425651
  H      5.426640    5.420288    2.590995
  C      4.613003    3.604425    3.358106
  H      4.888440    3.038589    2.474950
  C      3.955934    2.978380    4.408269
  H      3.719126    1.921643    4.351379
  C      3.600322    3.715212    5.528022
  H      3.081573    3.240998    6.353631
  C      3.909950    5.065822    5.593808
  H      3.629188    5.636573    6.473001
  C      3.748297   10.441591    3.059867
  C      4.610166   10.494179    1.803081
  H      5.665321   10.599409    2.067405
  H      4.323504   11.356219    1.196065
  H      4.488080    9.595884    1.196888
  C      3.956554   11.708917    3.875751
  H      3.658699   12.580565    3.290709
  H      5.007481   11.826471    4.154236
  H      3.356343   11.689173    4.789537
  C      2.273221   10.297742    2.703274
  H      2.090621    9.399824    2.112034
  H      1.950060   11.162997    2.119644
  H      1.661999   10.247557    3.607735
  C      7.250852    6.852401    3.975839
  C      8.089196    5.814029    4.396769
  C      8.943442    5.290159    3.414402
  H      9.624874    4.495394    3.689488
  C      8.956135    5.727672    2.105241
  H      9.638419    5.274550    1.394574
  C      8.095148    6.741431    1.709005
  H      8.085148    7.102879    0.687393
  C      7.257047    7.295070    2.651747
  H      6.593349    8.105718    2.375429
  C      8.198378    5.163667    5.784754
  C      9.630737    5.359096    6.297786
  H     10.373038    4.905777    5.638277
  H      9.734551    4.898236    7.284145
  H      9.866533    6.422202    6.395620
  C      7.259458    5.673378    6.874791
  H      7.464661    6.700731    7.167873
  H      6.209669    5.584070    6.603809
  H      7.419201    5.056042    7.763093
  C      7.907225    3.664464    5.630435
  H      6.885990    3.504889    5.273751
  H      8.007917    3.171229    6.601031
  H      8.589862    3.173901    4.934928
  C      6.644618    8.499265    5.684206
  C      8.068275    8.935447    5.798718
  C      8.853926    9.285107    4.704536
  H      8.458885    9.214939    3.700690
  C     10.146556    9.750074    4.896573
  H     10.746076   10.028705    4.037337
  C     10.669202    9.857596    6.177051
  H     11.685140   10.207426    6.322505
  C      9.881796    9.529036    7.272664
  H     10.278465    9.622009    8.277301
  C      8.582987    9.087293    7.085259
  H      7.961839    8.845530    7.940002

----------------------------
CARTESIAN COORDINATES (A.U.)
----------------------------
  NO LB      ZA    FRAG     MASS         X           Y           Z
   0 O     8.0000    0    15.999    7.208419   14.299815    4.805952
   1 O     8.0000    0    15.999   10.955804   17.112636   12.076947
   2 N     7.0000    0    14.007    7.896190   17.636279    7.411971
   3 H     1.0000    0     1.008    8.576926   18.098969    9.139810
   4 N     7.0000    0    14.007   11.920923   14.185807    9.127568
   5 C     6.0000    0    12.011    7.989747   15.192979    6.798197
   6 C     6.0000    0    12.011    9.208097   13.552209    8.883056
   7 H     1.0000    0     1.008    8.371496   14.167162   10.663052
   8 C     6.0000    0    12.011    8.657087   10.776333    8.602719
   9 C     6.0000    0    12.011    9.299469    9.363723    6.473542
  10 H     1.0000    0     1.008   10.254863   10.242860    4.896271
  11 C     6.0000    0    12.011    8.717312    6.811376    6.345901
  12 H     1.0000    0     1.008    9.237813    5.742101    4.676978
  13 C     6.0000    0    12.011    7.475632    5.628323    8.330421
  14 H     1.0000    0     1.008    7.028130    3.631379    8.222915
  15 C     6.0000    0    12.011    6.803623    7.020733   10.446448
  16 H     1.0000    0     1.008    5.823329    6.124599   12.006623
  17 C     6.0000    0    12.011    7.388735    9.573016   10.570765
  18 H     1.0000    0     1.008    6.858171   10.651579   12.232199
  19 C     6.0000    0    12.011    7.083255   19.731747    5.782311
  20 C     6.0000    0    12.011    8.711951   19.831124    3.407329
  21 H     1.0000    0     1.008   10.705905   20.029980    3.906829
  22 H     1.0000    0     1.008    8.170238   21.460144    2.260235
  23 H     1.0000    0     1.008    8.481242   18.133593    2.261791
  24 C     6.0000    0    12.011    7.476803   22.126646    7.324108
  25 H     1.0000    0     1.008    6.913939   23.773822    6.218539
  26 H     1.0000    0     1.008    9.462768   22.348791    7.850368
  27 H     1.0000    0     1.008    6.342569   22.089336    9.050913
  28 C     6.0000    0    12.011    4.295765   19.459912    5.108448
  29 H     1.0000    0     1.008    3.950701   17.763093    3.991166
  30 H     1.0000    0     1.008    3.685079   21.095007    4.005547
  31 H     1.0000    0     1.008    3.140723   19.365076    6.817631
  32 C     6.0000    0    12.011   13.702125   12.949161    7.513247
  33 C     6.0000    0    12.011   15.286365   10.986923    8.308689
  34 C     6.0000    0    12.011   16.900656    9.996952    6.452285
  35 H     1.0000    0     1.008   18.188376    8.495064    6.972122
  36 C     6.0000    0    12.011   16.924642   10.823731    3.978329
  37 H     1.0000    0     1.008   18.213972    9.967455    2.635363
  38 C     6.0000    0    12.011   15.297613   12.739458    3.229551
  39 H     1.0000    0     1.008   15.278715   13.422496    1.298985
  40 C     6.0000    0    12.011   13.713831   13.785684    5.011076
  41 H     1.0000    0     1.008   12.459624   15.317587    4.488910
  42 C     6.0000    0    12.011   15.492689    9.757916   10.931601
  43 C     6.0000    0    12.011   18.199455   10.127224   11.901091
  44 H     1.0000    0     1.008   19.602201    9.270575   10.654799
  45 H     1.0000    0     1.008   18.395635    9.256325   13.765039
  46 H     1.0000    0     1.008   18.645045   12.136203   12.085970
  47 C     6.0000    0    12.011   13.718388   10.721131   12.991472
  48 H     1.0000    0     1.008   14.106165   12.662546   13.545317
  49 H     1.0000    0     1.008   11.734574   10.552363   12.479390
  50 H     1.0000    0     1.008   14.020258    9.554535   14.670120
  51 C     6.0000    0    12.011   14.942490    6.924833   10.639980
  52 H     1.0000    0     1.008   13.012635    6.623280    9.965945
  53 H     1.0000    0     1.008   15.132770    5.992754   12.474141
  54 H     1.0000    0     1.008   16.232487    5.997804    9.325662
  55 C     6.0000    0    12.011   12.556508   16.061283   10.741593
  56 C     6.0000    0    12.011   15.246830   16.885548   10.957989
  57 C     6.0000    0    12.011   16.731495   17.546309    8.890285
  58 H     1.0000    0     1.008   15.984976   17.413711    6.993291
  59 C     6.0000    0    12.011   19.174212   18.424970    9.253182
  60 H     1.0000    0     1.008   20.307141   18.951506    7.629461
  61 C     6.0000    0    12.011   20.161870   18.628157   11.672935
  62 H     1.0000    0     1.008   22.081714   19.289240   11.947803
  63 C     6.0000    0    12.011   18.673888   18.007268   13.743343
  64 H     1.0000    0     1.008   19.423484   18.182962   15.641832
  65 C     6.0000    0    12.011   16.219495   17.172495   13.389199
  66 H     1.0000    0     1.008   15.045695   16.715629   15.004429

--------------------------------
INTERNAL COORDINATES (ANGSTROEM)
--------------------------------
 O      0   0   0     0.000000000000     0.00000000     0.00000000
 O      1   0   0     4.577374758565     0.00000000     0.00000000
 N      1   2   0     2.269692914005    33.57578818     0.00000000
 H      3   1   2     1.012778140470   142.52580605   349.06627972
 N      2   1   3     2.257337202152    45.06672708   212.79733516
 C      1   2   3     1.227104571618     6.58975553   319.14435379
 C      5   2   1     1.479867634031    89.79535551   323.61950997
 H      7   5   2     1.090471203723   104.51843931   337.27952822
 C      7   5   2     1.504919445262   114.69058627   220.04700869
 C      9   7   5     1.394210421974   123.76312588   291.47592022
 H     10   9   7     1.081056619528   120.47993825     0.20061701
 C     10   9   7     1.386976917565   120.48524993   180.33847123
 H     12  10   9     1.084435539901   119.42980532   180.21049764
 C     12  10   9     1.387989315288   120.49942056     0.31828940
 H     14  12  10     1.084438835589   120.21233233   180.12367164
 C     14  12  10     1.386804986931   119.51515903     0.36438030
 H     16  14  12     1.084255349850   120.33982272   179.64457876
 C     16  14  12     1.387207507289   119.89125436   359.60732927
 H     18  16  14     1.085156364721   119.52210377   180.02242220
 C      3   1   2     1.469135780820   100.57544539   166.10667286
 C     20   3   1     1.524826128023   110.14129586   298.93533308
 H     21  20   3     1.092836952112   110.46915826   302.48782275
 H     21  20   3     1.092591638308   109.68364460   183.34980368
 H     21  20   3     1.090554378135   111.49763665    63.56841314
 C     20   3   1     1.521562640768   105.89228817   180.48571126
 H     25  20   3     1.091220407935   109.90560474   179.78060790
 H     25  20   3     1.093535732141   110.95468350    60.10297608
 H     25  20   3     1.093456868767   110.97358246   299.44383801
 C     20   3   1     1.524368822899   110.45289939    61.82824192
 H     29  20   3     1.090488070693   111.50401336   296.01094980
 H     29  20   3     1.092576415564   109.66020337   176.14722333
 H     29  20   3     1.092776540758   110.60726188    56.83948987
 C      5   2   1     1.430541701143   151.14260481   137.85031955
 C     33   5   2     1.399363833183   123.67990030    82.99228939
 C     34  33   5     1.403289324446   115.53932363   179.66035052
 H     35  34  33     1.082438581743   118.64761130   179.03846274
 C     35  34  33     1.380391705763   123.44924041   358.51428461
 H     37  35  34     1.084379356327   119.66275467   180.38578471
 C     37  35  34     1.387807224346   119.77515999     0.28913906
 H     39  37  35     1.083713862257   121.23230218   180.01065532
 C     39  37  35     1.377567387494   118.40016582     0.76981205
 H     41  39  37     1.083511353070   119.92249615   178.39466966
 C     34  33   5     1.536682726002   128.92520967     0.00000000
 C     43  34  33     1.533964351589   108.33125539   240.12342011
 H     44  43  34     1.091540659546   112.33495981   300.16224540
 H     44  43  34     1.093651390104   109.66912230   180.33131735
 H     44  43  34     1.093327769888   110.80508644    61.22932464
 C     43  34  33     1.526288547847   117.38852174     1.40932346
 H     48  43  34     1.087869255261   113.06311514   293.30104020
 H     48  43  34     1.087871365424   112.84991184    57.68165973
 H     48  43  34     1.093481598450   107.56353374   175.80714053
 C     43  34  33     1.534989921263   108.00348807   121.50723759
 H     52  43  34     1.093438878816   110.63927574   297.29847080
 H     52  43  34     1.093378360544   109.50452313   178.31493788
 H     52  43  34     1.091043224527   112.61618654    58.40889124
 C      2   1   3     1.235463512760    70.71976303   233.18952358
 C     56   2   1     1.493374363285   118.56947241   151.76398048
 C     57  56   2     1.391669450166   123.45486602   231.11520017
 H     58  57  56     1.081058616182   120.49608893   357.62383079
 C     58  57  56     1.387070595665   120.09742199   176.49442295
 H     60  58  57     1.084133740946   119.45688287   180.59534569
 C     60  58  57     1.387207169201   120.32387751     0.62190402
 H     62  60  58     1.084282211816   120.12230958   179.08631295
 C     62  60  58     1.388642404727   119.75572991   358.40679843
 H     64  62  60     1.084105980086   120.22389227   180.76174576
 C     64  62  60     1.384616311674   120.03913981     0.43518016
 H     66  64  62     1.083909489820   120.13089051   180.97718309

---------------------------
INTERNAL COORDINATES (A.U.)
---------------------------
 O      0   0   0     0.000000000000     0.00000000     0.00000000
 O      1   0   0     8.649984706012     0.00000000     0.00000000
 N      1   2   0     4.289098015572    33.57578818     0.00000000
 H      3   1   2     1.913873319910   142.52580605   349.06627972
 N      2   1   3     4.265749103979    45.06672708   212.79733516
 C      1   2   3     2.318891578041     6.58975553   319.14435379
 C      5   2   1     2.796544542772    89.79535551   323.61950997
 H      7   5   2     2.060691931965   104.51843931   337.27952822
 C      7   5   2     2.843885605158   114.69058627   220.04700869
 C      9   7   5     2.634675870590   123.76312588   291.47592022
 H     10   9   7     2.042900946171   120.47993825     0.20061701
 C     10   9   7     2.621006528267   120.48524993   180.33847123
 H     12  10   9     2.049286180304   119.42980532   180.21049764
 C     12  10   9     2.622919682704   120.49942056     0.31828940
 H     14  12  10     2.049292408251   120.21233233   180.12367164
 C     14  12  10     2.620681626456   119.51515903     0.36438030
 H     16  14  12     2.048945670455   120.33982272   179.64457876
 C     16  14  12     2.621442279696   119.89125436   359.60732927
 H     18  16  14     2.050648341804   119.52210377   180.02242220
 C      3   1   2     2.776264279295   100.57544539   166.10667286
 C     20   3   1     2.881503783811   110.14129586   298.93533308
 H     21  20   3     2.065162548521   110.46915826   302.48782275
 H     21  20   3     2.064698972614   109.68364460   183.34980368
 H     21  20   3     2.060849108824   111.49763665    63.56841314
 C     20   3   1     2.875336686658   105.89228817   180.48571126
 H     25  20   3     2.062107722742   109.90560474   179.78060790
 H     25  20   3     2.066483051404   110.95468350    60.10297608
 H     25  20   3     2.066334021224   110.97358246   299.44383801
 C     20   3   1     2.880639602367   110.45289939    61.82824192
 H     29  20   3     2.060723805918   111.50401336   296.01094980
 H     29  20   3     2.064670205797   109.66020337   176.14722333
 H     29  20   3     2.065048387606   110.60726188    56.83948987
 C      5   2   1     2.703332038315   151.14260481   137.85031955
 C     33   5   2     2.644414406430   123.67990030    82.99228939
 C     34  33   5     2.651832509859   115.53932363   179.66035052
 H     35  34  33     2.045512476284   118.64761130   179.03846274
 C     35  34  33     2.608562281428   123.44924041   358.51428461
 H     37  35  34     2.049180008737   119.66275467   180.38578471
 C     37  35  34     2.622575580691   119.77515999     0.28913906
 H     39  37  35     2.047922407200   121.23230218   180.01065532
 C     39  37  35     2.603225093384   118.40016582     0.76981205
 H     41  39  37     2.047539720297   119.92249615   178.39466966
 C     34  33   5     2.903909506871   128.92520967     0.00000000
 C     43  34  33     2.898772523701   108.33125539   240.12342011
 H     44  43  34     2.062712910582   112.33495981   300.16224540
 H     44  43  34     2.066701613279   109.66912230   180.33131735
 H     44  43  34     2.066090059699   110.80508644    61.22932464
 C     43  34  33     2.884267356772   117.38852174     1.40932346
 H     48  43  34     2.055774961956   113.06311514   293.30104020
 H     48  43  34     2.055778949586   112.84991184    57.68165973
 H     48  43  34     2.066380753553   107.56353374   175.80714053
 C     43  34  33     2.900710569516   108.00348807   121.50723759
 H     52  43  34     2.066300025144   110.63927574   297.29847080
 H     52  43  34     2.066185662183   109.50452313   178.31493788
 H     52  43  34     2.061772894627   112.61618654    58.40889124
 C      2   1   3     2.334687687569    70.71976303   233.18952358
 C     56   2   1     2.822068562028   118.56947241   151.76398048
 C     57  56   2     2.629874129758   123.45486602   231.11520017
 H     58  57  56     2.042904719300   120.49608893   357.62383079
 C     58  57  56     2.621183554222   120.09742199   176.49442295
 H     60  58  57     2.048715862931   119.45688287   180.59534569
 C     60  58  57     2.621441640803   120.32387751     0.62190402
 H     62  60  58     2.048996432214   120.12230958   179.08631295
 C     62  60  58     2.624153842883   119.75572991   358.40679843
 H     64  62  60     2.048663402510   120.22389227   180.76174576
 C     64  62  60     2.616545629625   120.03913981     0.43518016
 H     66  64  62     2.048292089718   120.13089051   180.97718309

---------------------
BASIS SET INFORMATION
---------------------
There are 4 groups of distinct atoms

 Group   1 Type O   : 11s6p2d1f contracted to 5s3p2d1f pattern {62111/411/11/1}
 Group   2 Type N   : 11s6p2d1f contracted to 5s3p2d1f pattern {62111/411/11/1}
 Group   3 Type H   : 5s1p contracted to 3s1p pattern {311/1}
 Group   4 Type C   : 11s6p2d1f contracted to 5s3p2d1f pattern {62111/411/11/1}

Atom   0O    basis set group =>   1
Atom   1O    basis set group =>   1
Atom   2N    basis set group =>   2
Atom   3H    basis set group =>   3
Atom   4N    basis set group =>   2
Atom   5C    basis set group =>   4
Atom   6C    basis set group =>   4
Atom   7H    basis set group =>   3
Atom   8C    basis set group =>   4
Atom   9C    basis set group =>   4
Atom  10H    basis set group =>   3
Atom  11C    basis set group =>   4
Atom  12H    basis set group =>   3
Atom  13C    basis set group =>   4
Atom  14H    basis set group =>   3
Atom  15C    basis set group =>   4
Atom  16H    basis set group =>   3
Atom  17C    basis set group =>   4
Atom  18H    basis set group =>   3
Atom  19C    basis set group =>   4
Atom  20C    basis set group =>   4
Atom  21H    basis set group =>   3
Atom  22H    basis set group =>   3
Atom  23H    basis set group =>   3
Atom  24C    basis set group =>   4
Atom  25H    basis set group =>   3
Atom  26H    basis set group =>   3
Atom  27H    basis set group =>   3
Atom  28C    basis set group =>   4
Atom  29H    basis set group =>   3
Atom  30H    basis set group =>   3
Atom  31H    basis set group =>   3
Atom  32C    basis set group =>   4
Atom  33C    basis set group =>   4
Atom  34C    basis set group =>   4
Atom  35H    basis set group =>   3
Atom  36C    basis set group =>   4
Atom  37H    basis set group =>   3
Atom  38C    basis set group =>   4
Atom  39H    basis set group =>   3
Atom  40C    basis set group =>   4
Atom  41H    basis set group =>   3
Atom  42C    basis set group =>   4
Atom  43C    basis set group =>   4
Atom  44H    basis set group =>   3
Atom  45H    basis set group =>   3
Atom  46H    basis set group =>   3
Atom  47C    basis set group =>   4
Atom  48H    basis set group =>   3
Atom  49H    basis set group =>   3
Atom  50H    basis set group =>   3
Atom  51C    basis set group =>   4
Atom  52H    basis set group =>   3
Atom  53H    basis set group =>   3
Atom  54H    basis set group =>   3
Atom  55C    basis set group =>   4
Atom  56C    basis set group =>   4
Atom  57C    basis set group =>   4
Atom  58H    basis set group =>   3
Atom  59C    basis set group =>   4
Atom  60H    basis set group =>   3
Atom  61C    basis set group =>   4
Atom  62H    basis set group =>   3
Atom  63C    basis set group =>   4
Atom  64H    basis set group =>   3
Atom  65C    basis set group =>   4
Atom  66H    basis set group =>   3
---------------------------------
AUXILIARY/J BASIS SET INFORMATION
---------------------------------
There are 4 groups of distinct atoms

 Group   1 Type O   : 12s5p4d2f1g contracted to 6s4p3d1f1g pattern {711111/2111/211/2/1}
 Group   2 Type N   : 12s5p4d2f1g contracted to 6s4p3d1f1g pattern {711111/2111/211/2/1}
 Group   3 Type H   : 5s2p1d contracted to 3s1p1d pattern {311/2/1}
 Group   4 Type C   : 12s5p4d2f1g contracted to 6s4p3d1f1g pattern {711111/2111/211/2/1}

Atom   0O    basis set group =>   1
Atom   1O    basis set group =>   1
Atom   2N    basis set group =>   2
Atom   3H    basis set group =>   3
Atom   4N    basis set group =>   2
Atom   5C    basis set group =>   4
Atom   6C    basis set group =>   4
Atom   7H    basis set group =>   3
Atom   8C    basis set group =>   4
Atom   9C    basis set group =>   4
Atom  10H    basis set group =>   3
Atom  11C    basis set group =>   4
Atom  12H    basis set group =>   3
Atom  13C    basis set group =>   4
Atom  14H    basis set group =>   3
Atom  15C    basis set group =>   4
Atom  16H    basis set group =>   3
Atom  17C    basis set group =>   4
Atom  18H    basis set group =>   3
Atom  19C    basis set group =>   4
Atom  20C    basis set group =>   4
Atom  21H    basis set group =>   3
Atom  22H    basis set group =>   3
Atom  23H    basis set group =>   3
Atom  24C    basis set group =>   4
Atom  25H    basis set group =>   3
Atom  26H    basis set group =>   3
Atom  27H    basis set group =>   3
Atom  28C    basis set group =>   4
Atom  29H    basis set group =>   3
Atom  30H    basis set group =>   3
Atom  31H    basis set group =>   3
Atom  32C    basis set group =>   4
Atom  33C    basis set group =>   4
Atom  34C    basis set group =>   4
Atom  35H    basis set group =>   3
Atom  36C    basis set group =>   4
Atom  37H    basis set group =>   3
Atom  38C    basis set group =>   4
Atom  39H    basis set group =>   3
Atom  40C    basis set group =>   4
Atom  41H    basis set group =>   3
Atom  42C    basis set group =>   4
Atom  43C    basis set group =>   4
Atom  44H    basis set group =>   3
Atom  45H    basis set group =>   3
Atom  46H    basis set group =>   3
Atom  47C    basis set group =>   4
Atom  48H    basis set group =>   3
Atom  49H    basis set group =>   3
Atom  50H    basis set group =>   3
Atom  51C    basis set group =>   4
Atom  52H    basis set group =>   3
Atom  53H    basis set group =>   3
Atom  54H    basis set group =>   3
Atom  55C    basis set group =>   4
Atom  56C    basis set group =>   4
Atom  57C    basis set group =>   4
Atom  58H    basis set group =>   3
Atom  59C    basis set group =>   4
Atom  60H    basis set group =>   3
Atom  61C    basis set group =>   4
Atom  62H    basis set group =>   3
Atom  63C    basis set group =>   4
Atom  64H    basis set group =>   3
Atom  65C    basis set group =>   4
Atom  66H    basis set group =>   3


           ************************************************************
           *        Program running with 20 parallel MPI-processes    *
           *              working on a common directory               *
           ************************************************************
------------------------------------------------------------------------------
                           ORCA GTO INTEGRAL CALCULATION
                           -- RI-GTO INTEGRALS CHOSEN --
------------------------------------------------------------------------------
------------------------------------------------------------------------------
                   ___                                                        
                  /   \      - P O W E R E D   B Y -                         
                 /     \                                                     
                 |  |  |   _    _      __       _____    __    __             
                 |  |  |  | |  | |    /  \     |  _  \  |  |  /  |          
                  \  \/   | |  | |   /    \    | | | |  |  | /  /          
                 / \  \   | |__| |  /  /\  \   | |_| |  |  |/  /          
                |  |  |   |  __  | /  /__\  \  |    /   |      \           
                |  |  |   | |  | | |   __   |  |    \   |  |\   \          
                \     /   | |  | | |  |  |  |  | |\  \  |  | \   \       
                 \___/    |_|  |_| |__|  |__|  |_| \__\ |__|  \__/        
                                                                              
                      - O R C A' S   B I G   F R I E N D -                    
                                      &                                       
                       - I N T E G R A L  F E E D E R -                       
                                                                              
 v1 FN, 2020, v2 2021                                                         
------------------------------------------------------------------------------


Reading SHARK input file Prod_RS1freq.SHARKINP.tmp ... ok
----------------------
SHARK INTEGRAL PACKAGE
----------------------

Number of atoms                             ...     67
Number of basis functions                   ...   1227
Number of shells                            ...    499
Maximum angular momentum                    ...      3
Integral batch strategy                     ... SHARK/LIBINT Hybrid
RI-J (if used) integral strategy            ... SPLIT-RIJ (Revised 2003 algorithm where possible)
Printlevel                                  ...      1
Contraction scheme used                     ... SEGMENTED contraction
Coulomb Range Separation                    ... NOT USED
Exchange Range Separation                   ... NOT USED
Finite Nucleus Model                        ... NOT USED
Auxiliary Coulomb fitting basis             ... AVAILABLE
   # of basis functions in Aux-J            ...   1991
   # of shells in Aux-J                     ...    665
   Maximum angular momentum in Aux-J        ...      4
Auxiliary J/K fitting basis                 ... NOT available
Auxiliary Correlation fitting basis         ... NOT available
Auxiliary 'external' fitting basis          ... NOT available
Integral threshold                          ...     2.500000e-11
Primitive cut-off                           ...     2.500000e-12
Primitive pair pre-selection threshold      ...     2.500000e-12

Calculating pre-screening integrals         ... done (  0.1 sec) Dimension = 499
Organizing shell pair data                  ... done (  0.8 sec)
Shell pair information
Total number of shell pairs                 ...    124750
Shell pairs after pre-screening             ...     84377
Total number of primitive shell pairs       ...    374508
Primitive shell pairs kept                  ...    162700
          la=0 lb=0:  23473 shell pairs
          la=1 lb=0:  24955 shell pairs
          la=1 lb=1:   6656 shell pairs
          la=2 lb=0:  11589 shell pairs
          la=2 lb=1:   6231 shell pairs
          la=2 lb=2:   1511 shell pairs
          la=3 lb=0:   5324 shell pairs
          la=3 lb=1:   2932 shell pairs
          la=3 lb=2:   1367 shell pairs
          la=3 lb=3:    339 shell pairs

Calculating one electron integrals          ... done (  0.2 sec)
Calculating RI/J V-Matrix + Cholesky decomp.... done (  0.8 sec)
Calculating Nuclear repulsion               ... done (  0.0 sec) ENN=   3652.363241192234 Eh

SHARK setup successfully completed in   3.9 seconds

Maximum memory used throughout the entire GTOINT-calculation: 121.2 MB
[1710416871.209354] [node128:4023458:0]          mpool.c:43   UCX  WARN  object 0xabd1b40 was not returned to mpool ucp_requests
[1710416871.209373] [node128:4023458:0]          mpool.c:43   UCX  WARN  object 0xabd1d00 was not returned to mpool ucp_requests
[1710416871.209379] [node128:4023458:0]          mpool.c:43   UCX  WARN  object 0xabd1ec0 was not returned to mpool ucp_requests
[1710416871.209382] [node128:4023458:0]          mpool.c:43   UCX  WARN  object 0xabd2080 was not returned to mpool ucp_requests
[1710416871.209385] [node128:4023458:0]          mpool.c:43   UCX  WARN  object 0xabd2240 was not returned to mpool ucp_requests
[1710416871.209389] [node128:4023458:0]          mpool.c:43   UCX  WARN  object 0xabd2400 was not returned to mpool ucp_requests
[1710416871.209392] [node128:4023458:0]          mpool.c:43   UCX  WARN  object 0xabd25c0 was not returned to mpool ucp_requests
[1710416871.209394] [node128:4023458:0]          mpool.c:43   UCX  WARN  object 0xabd2780 was not returned to mpool ucp_requests
[1710416871.209397] [node128:4023458:0]          mpool.c:43   UCX  WARN  object 0xabd2940 was not returned to mpool ucp_requests
[1710416871.209399] [node128:4023458:0]          mpool.c:43   UCX  WARN  object 0xabd2b00 was not returned to mpool ucp_requests
[1710416871.209401] [node128:4023458:0]          mpool.c:43   UCX  WARN  object 0xabd2cc0 was not returned to mpool ucp_requests
[1710416871.209404] [node128:4023458:0]          mpool.c:43   UCX  WARN  object 0xabd2e80 was not returned to mpool ucp_requests
[1710416871.219889] [node128:4023450:0]          mpool.c:43   UCX  WARN  object 0xa919980 was not returned to mpool ucp_requests
[1710416871.219907] [node128:4023450:0]          mpool.c:43   UCX  WARN  object 0xa919b40 was not returned to mpool ucp_requests
[1710416871.219910] [node128:4023450:0]          mpool.c:43   UCX  WARN  object 0xa919d00 was not returned to mpool ucp_requests
[1710416871.219913] [node128:4023450:0]          mpool.c:43   UCX  WARN  object 0xa919ec0 was not returned to mpool ucp_requests
[1710416871.219916] [node128:4023450:0]          mpool.c:43   UCX  WARN  object 0xa91a080 was not returned to mpool ucp_requests
[1710416871.219918] [node128:4023450:0]          mpool.c:43   UCX  WARN  object 0xa91a240 was not returned to mpool ucp_requests
[1710416871.219921] [node128:4023450:0]          mpool.c:43   UCX  WARN  object 0xa91a400 was not returned to mpool ucp_requests
[1710416871.219923] [node128:4023450:0]          mpool.c:43   UCX  WARN  object 0xa91a5c0 was not returned to mpool ucp_requests
[1710416871.219926] [node128:4023450:0]          mpool.c:43   UCX  WARN  object 0xa91a780 was not returned to mpool ucp_requests
[1710416871.219928] [node128:4023450:0]          mpool.c:43   UCX  WARN  object 0xa91a940 was not returned to mpool ucp_requests
[1710416871.219931] [node128:4023450:0]          mpool.c:43   UCX  WARN  object 0xa91ab00 was not returned to mpool ucp_requests
[1710416871.219934] [node128:4023450:0]          mpool.c:43   UCX  WARN  object 0xa91acc0 was not returned to mpool ucp_requests
[1710416871.219936] [node128:4023450:0]          mpool.c:43   UCX  WARN  object 0xa91ae80 was not returned to mpool ucp_requests
[1710416871.227855] [node128:4023436:0]          mpool.c:43   UCX  WARN  object 0xbd5dcc0 was not returned to mpool ucp_requests
[1710416871.227872] [node128:4023436:0]          mpool.c:43   UCX  WARN  object 0xbd5de80 was not returned to mpool ucp_requests
[1710416871.227877] [node128:4023436:0]          mpool.c:43   UCX  WARN  object 0xbd5e040 was not returned to mpool ucp_requests
[1710416871.227882] [node128:4023436:0]          mpool.c:43   UCX  WARN  object 0xbd5e200 was not returned to mpool ucp_requests
[1710416871.227886] [node128:4023436:0]          mpool.c:43   UCX  WARN  object 0xbd5e3c0 was not returned to mpool ucp_requests
[1710416871.227890] [node128:4023436:0]          mpool.c:43   UCX  WARN  object 0xbd5e580 was not returned to mpool ucp_requests
[1710416871.227893] [node128:4023436:0]          mpool.c:43   UCX  WARN  object 0xbd5e740 was not returned to mpool ucp_requests
[1710416871.227898] [node128:4023436:0]          mpool.c:43   UCX  WARN  object 0xbd5e900 was not returned to mpool ucp_requests
[1710416871.227901] [node128:4023436:0]          mpool.c:43   UCX  WARN  object 0xbd5eac0 was not returned to mpool ucp_requests
[1710416871.227906] [node128:4023436:0]          mpool.c:43   UCX  WARN  object 0xbd5ec80 was not returned to mpool ucp_requests
[1710416871.227909] [node128:4023436:0]          mpool.c:43   UCX  WARN  object 0xbd5ee40 was not returned to mpool ucp_requests
[1710416871.227912] [node128:4023436:0]          mpool.c:43   UCX  WARN  object 0xbd5f000 was not returned to mpool ucp_requests
[1710416871.231199] [node128:4023452:0]          mpool.c:43   UCX  WARN  object 0xb260980 was not returned to mpool ucp_requests
[1710416871.231213] [node128:4023452:0]          mpool.c:43   UCX  WARN  object 0xb260b40 was not returned to mpool ucp_requests
[1710416871.231217] [node128:4023452:0]          mpool.c:43   UCX  WARN  object 0xb260d00 was not returned to mpool ucp_requests
[1710416871.231219] [node128:4023452:0]          mpool.c:43   UCX  WARN  object 0xb260ec0 was not returned to mpool ucp_requests
[1710416871.231222] [node128:4023452:0]          mpool.c:43   UCX  WARN  object 0xb261080 was not returned to mpool ucp_requests
[1710416871.231224] [node128:4023452:0]          mpool.c:43   UCX  WARN  object 0xb261240 was not returned to mpool ucp_requests
[1710416871.231227] [node128:4023452:0]          mpool.c:43   UCX  WARN  object 0xb261400 was not returned to mpool ucp_requests
[1710416871.231229] [node128:4023452:0]          mpool.c:43   UCX  WARN  object 0xb2615c0 was not returned to mpool ucp_requests
[1710416871.231232] [node128:4023452:0]          mpool.c:43   UCX  WARN  object 0xb261780 was not returned to mpool ucp_requests
[1710416871.231234] [node128:4023452:0]          mpool.c:43   UCX  WARN  object 0xb261940 was not returned to mpool ucp_requests
[1710416871.231236] [node128:4023452:0]          mpool.c:43   UCX  WARN  object 0xb261b00 was not returned to mpool ucp_requests
[1710416871.231239] [node128:4023452:0]          mpool.c:43   UCX  WARN  object 0xb261cc0 was not returned to mpool ucp_requests
[1710416871.231241] [node128:4023452:0]          mpool.c:43   UCX  WARN  object 0xb261e80 was not returned to mpool ucp_requests
[1710416871.231244] [node128:4023452:0]          mpool.c:43   UCX  WARN  object 0xb262040 was not returned to mpool ucp_requests
[1710416871.231179] [node128:4023454:0]          mpool.c:43   UCX  WARN  object 0xba1ab00 was not returned to mpool ucp_requests
[1710416871.231193] [node128:4023454:0]          mpool.c:43   UCX  WARN  object 0xba1acc0 was not returned to mpool ucp_requests
[1710416871.231196] [node128:4023454:0]          mpool.c:43   UCX  WARN  object 0xba1ae80 was not returned to mpool ucp_requests
[1710416871.231198] [node128:4023454:0]          mpool.c:43   UCX  WARN  object 0xba1b040 was not returned to mpool ucp_requests
[1710416871.231201] [node128:4023454:0]          mpool.c:43   UCX  WARN  object 0xba1b200 was not returned to mpool ucp_requests
[1710416871.231203] [node128:4023454:0]          mpool.c:43   UCX  WARN  object 0xba1b3c0 was not returned to mpool ucp_requests
[1710416871.231206] [node128:4023454:0]          mpool.c:43   UCX  WARN  object 0xba1b580 was not returned to mpool ucp_requests
[1710416871.231208] [node128:4023454:0]          mpool.c:43   UCX  WARN  object 0xba1b740 was not returned to mpool ucp_requests
[1710416871.231211] [node128:4023454:0]          mpool.c:43   UCX  WARN  object 0xba1b900 was not returned to mpool ucp_requests
[1710416871.231213] [node128:4023454:0]          mpool.c:43   UCX  WARN  object 0xba1bac0 was not returned to mpool ucp_requests
[1710416871.231215] [node128:4023454:0]          mpool.c:43   UCX  WARN  object 0xba1bc80 was not returned to mpool ucp_requests
[1710416871.231218] [node128:4023454:0]          mpool.c:43   UCX  WARN  object 0xba1be40 was not returned to mpool ucp_requests
[1710416871.231220] [node128:4023454:0]          mpool.c:43   UCX  WARN  object 0xba1c000 was not returned to mpool ucp_requests
[1710416871.230916] [node128:4023460:0]          mpool.c:43   UCX  WARN  object 0xb0bcc40 was not returned to mpool ucp_requests
[1710416871.230928] [node128:4023460:0]          mpool.c:43   UCX  WARN  object 0xb0bce00 was not returned to mpool ucp_requests
[1710416871.230932] [node128:4023460:0]          mpool.c:43   UCX  WARN  object 0xb0bcfc0 was not returned to mpool ucp_requests
[1710416871.230934] [node128:4023460:0]          mpool.c:43   UCX  WARN  object 0xb0bd180 was not returned to mpool ucp_requests
[1710416871.230937] [node128:4023460:0]          mpool.c:43   UCX  WARN  object 0xb0bd340 was not returned to mpool ucp_requests
[1710416871.230939] [node128:4023460:0]          mpool.c:43   UCX  WARN  object 0xb0bd500 was not returned to mpool ucp_requests
[1710416871.230942] [node128:4023460:0]          mpool.c:43   UCX  WARN  object 0xb0bd6c0 was not returned to mpool ucp_requests
[1710416871.230944] [node128:4023460:0]          mpool.c:43   UCX  WARN  object 0xb0bd880 was not returned to mpool ucp_requests
[1710416871.230947] [node128:4023460:0]          mpool.c:43   UCX  WARN  object 0xb0bda40 was not returned to mpool ucp_requests
[1710416871.230949] [node128:4023460:0]          mpool.c:43   UCX  WARN  object 0xb0bdc00 was not returned to mpool ucp_requests
[1710416871.230951] [node128:4023460:0]          mpool.c:43   UCX  WARN  object 0xb0bddc0 was not returned to mpool ucp_requests
[1710416871.230954] [node128:4023460:0]          mpool.c:43   UCX  WARN  object 0xb0bdf80 was not returned to mpool ucp_requests
[1710416871.231208] [node128:4023462:0]          mpool.c:43   UCX  WARN  object 0xb8dfdc0 was not returned to mpool ucp_requests
[1710416871.231219] [node128:4023462:0]          mpool.c:43   UCX  WARN  object 0xb8dff80 was not returned to mpool ucp_requests
[1710416871.231222] [node128:4023462:0]          mpool.c:43   UCX  WARN  object 0xb8e0140 was not returned to mpool ucp_requests
[1710416871.231225] [node128:4023462:0]          mpool.c:43   UCX  WARN  object 0xb8e0300 was not returned to mpool ucp_requests
[1710416871.231227] [node128:4023462:0]          mpool.c:43   UCX  WARN  object 0xb8e04c0 was not returned to mpool ucp_requests
[1710416871.231230] [node128:4023462:0]          mpool.c:43   UCX  WARN  object 0xb8e0680 was not returned to mpool ucp_requests
[1710416871.231232] [node128:4023462:0]          mpool.c:43   UCX  WARN  object 0xb8e0840 was not returned to mpool ucp_requests
[1710416871.231234] [node128:4023462:0]          mpool.c:43   UCX  WARN  object 0xb8e0a00 was not returned to mpool ucp_requests
[1710416871.231237] [node128:4023462:0]          mpool.c:43   UCX  WARN  object 0xb8e0bc0 was not returned to mpool ucp_requests
[1710416871.231239] [node128:4023462:0]          mpool.c:43   UCX  WARN  object 0xb8e0d80 was not returned to mpool ucp_requests
[1710416871.231242] [node128:4023462:0]          mpool.c:43   UCX  WARN  object 0xb8e0f40 was not returned to mpool ucp_requests
[1710416871.231244] [node128:4023462:0]          mpool.c:43   UCX  WARN  object 0xb8e1100 was not returned to mpool ucp_requests
[1710416871.236366] [node128:4023467:0]          mpool.c:43   UCX  WARN  object 0xaef0c00 was not returned to mpool ucp_requests
[1710416871.236379] [node128:4023467:0]          mpool.c:43   UCX  WARN  object 0xaef0dc0 was not returned to mpool ucp_requests
[1710416871.236382] [node128:4023467:0]          mpool.c:43   UCX  WARN  object 0xaef0f80 was not returned to mpool ucp_requests
[1710416871.236385] [node128:4023467:0]          mpool.c:43   UCX  WARN  object 0xaef1140 was not returned to mpool ucp_requests
[1710416871.236387] [node128:4023467:0]          mpool.c:43   UCX  WARN  object 0xaef1300 was not returned to mpool ucp_requests
[1710416871.236390] [node128:4023467:0]          mpool.c:43   UCX  WARN  object 0xaef14c0 was not returned to mpool ucp_requests
[1710416871.236392] [node128:4023467:0]          mpool.c:43   UCX  WARN  object 0xaef1680 was not returned to mpool ucp_requests
[1710416871.236395] [node128:4023467:0]          mpool.c:43   UCX  WARN  object 0xaef1840 was not returned to mpool ucp_requests
[1710416871.236397] [node128:4023467:0]          mpool.c:43   UCX  WARN  object 0xaef1a00 was not returned to mpool ucp_requests
[1710416871.236399] [node128:4023467:0]          mpool.c:43   UCX  WARN  object 0xaef1bc0 was not returned to mpool ucp_requests
[1710416871.236402] [node128:4023467:0]          mpool.c:43   UCX  WARN  object 0xaef1d80 was not returned to mpool ucp_requests
[1710416871.236404] [node128:4023467:0]          mpool.c:43   UCX  WARN  object 0xaef1f40 was not returned to mpool ucp_requests
[1710416871.236448] [node128:4023469:0]          mpool.c:43   UCX  WARN  object 0xbf26c40 was not returned to mpool ucp_requests
[1710416871.236461] [node128:4023469:0]          mpool.c:43   UCX  WARN  object 0xbf26e00 was not returned to mpool ucp_requests
[1710416871.236465] [node128:4023469:0]          mpool.c:43   UCX  WARN  object 0xbf26fc0 was not returned to mpool ucp_requests
[1710416871.236468] [node128:4023469:0]          mpool.c:43   UCX  WARN  object 0xbf27180 was not returned to mpool ucp_requests
[1710416871.236471] [node128:4023469:0]          mpool.c:43   UCX  WARN  object 0xbf27340 was not returned to mpool ucp_requests
[1710416871.236474] [node128:4023469:0]          mpool.c:43   UCX  WARN  object 0xbf27500 was not returned to mpool ucp_requests
[1710416871.236478] [node128:4023469:0]          mpool.c:43   UCX  WARN  object 0xbf276c0 was not returned to mpool ucp_requests
[1710416871.236481] [node128:4023469:0]          mpool.c:43   UCX  WARN  object 0xbf27880 was not returned to mpool ucp_requests
[1710416871.236484] [node128:4023469:0]          mpool.c:43   UCX  WARN  object 0xbf27a40 was not returned to mpool ucp_requests
[1710416871.236487] [node128:4023469:0]          mpool.c:43   UCX  WARN  object 0xbf27c00 was not returned to mpool ucp_requests
[1710416871.236490] [node128:4023469:0]          mpool.c:43   UCX  WARN  object 0xbf27dc0 was not returned to mpool ucp_requests
[1710416871.236492] [node128:4023469:0]          mpool.c:43   UCX  WARN  object 0xbf27f80 was not returned to mpool ucp_requests
[1710416871.236434] [node128:4023434:0]          mpool.c:43   UCX  WARN  object 0xc290e80 was not returned to mpool ucp_requests
[1710416871.236447] [node128:4023434:0]          mpool.c:43   UCX  WARN  object 0xc291040 was not returned to mpool ucp_requests
[1710416871.236453] [node128:4023434:0]          mpool.c:43   UCX  WARN  object 0xc291200 was not returned to mpool ucp_requests
[1710416871.236456] [node128:4023434:0]          mpool.c:43   UCX  WARN  object 0xc2913c0 was not returned to mpool ucp_requests
[1710416871.236460] [node128:4023434:0]          mpool.c:43   UCX  WARN  object 0xc291580 was not returned to mpool ucp_requests
[1710416871.236463] [node128:4023434:0]          mpool.c:43   UCX  WARN  object 0xc291740 was not returned to mpool ucp_requests
[1710416871.236467] [node128:4023434:0]          mpool.c:43   UCX  WARN  object 0xc291900 was not returned to mpool ucp_requests
[1710416871.236471] [node128:4023434:0]          mpool.c:43   UCX  WARN  object 0xc291ac0 was not returned to mpool ucp_requests
[1710416871.236475] [node128:4023434:0]          mpool.c:43   UCX  WARN  object 0xc291c80 was not returned to mpool ucp_requests
[1710416871.236479] [node128:4023434:0]          mpool.c:43   UCX  WARN  object 0xc291e40 was not returned to mpool ucp_requests
[1710416871.236409] [node128:4023444:0]          mpool.c:43   UCX  WARN  object 0xadf4b80 was not returned to mpool ucp_requests
[1710416871.236420] [node128:4023444:0]          mpool.c:43   UCX  WARN  object 0xadf4d40 was not returned to mpool ucp_requests
[1710416871.236424] [node128:4023444:0]          mpool.c:43   UCX  WARN  object 0xadf4f00 was not returned to mpool ucp_requests
[1710416871.236426] [node128:4023444:0]          mpool.c:43   UCX  WARN  object 0xadf50c0 was not returned to mpool ucp_requests
[1710416871.236429] [node128:4023444:0]          mpool.c:43   UCX  WARN  object 0xadf5280 was not returned to mpool ucp_requests
[1710416871.236431] [node128:4023444:0]          mpool.c:43   UCX  WARN  object 0xadf5440 was not returned to mpool ucp_requests
[1710416871.236434] [node128:4023444:0]          mpool.c:43   UCX  WARN  object 0xadf5600 was not returned to mpool ucp_requests
[1710416871.236436] [node128:4023444:0]          mpool.c:43   UCX  WARN  object 0xadf57c0 was not returned to mpool ucp_requests
[1710416871.236439] [node128:4023444:0]          mpool.c:43   UCX  WARN  object 0xadf5980 was not returned to mpool ucp_requests
[1710416871.236441] [node128:4023444:0]          mpool.c:43   UCX  WARN  object 0xadf5b40 was not returned to mpool ucp_requests
[1710416871.236444] [node128:4023444:0]          mpool.c:43   UCX  WARN  object 0xadf5d00 was not returned to mpool ucp_requests
[1710416871.236446] [node128:4023444:0]          mpool.c:43   UCX  WARN  object 0xadf5ec0 was not returned to mpool ucp_requests
[1710416871.236449] [node128:4023444:0]          mpool.c:43   UCX  WARN  object 0xadf6080 was not returned to mpool ucp_requests
[1710416871.236470] [node128:4023446:0]          mpool.c:43   UCX  WARN  object 0xb33e980 was not returned to mpool ucp_requests
[1710416871.236487] [node128:4023446:0]          mpool.c:43   UCX  WARN  object 0xb33eb40 was not returned to mpool ucp_requests
[1710416871.236492] [node128:4023446:0]          mpool.c:43   UCX  WARN  object 0xb33ed00 was not returned to mpool ucp_requests
[1710416871.236496] [node128:4023446:0]          mpool.c:43   UCX  WARN  object 0xb33eec0 was not returned to mpool ucp_requests
[1710416871.236500] [node128:4023446:0]          mpool.c:43   UCX  WARN  object 0xb33f080 was not returned to mpool ucp_requests
[1710416871.236503] [node128:4023446:0]          mpool.c:43   UCX  WARN  object 0xb33f240 was not returned to mpool ucp_requests
[1710416871.236506] [node128:4023446:0]          mpool.c:43   UCX  WARN  object 0xb33f400 was not returned to mpool ucp_requests
[1710416871.236510] [node128:4023446:0]          mpool.c:43   UCX  WARN  object 0xb33f5c0 was not returned to mpool ucp_requests
[1710416871.236513] [node128:4023446:0]          mpool.c:43   UCX  WARN  object 0xb33f780 was not returned to mpool ucp_requests
[1710416871.236516] [node128:4023446:0]          mpool.c:43   UCX  WARN  object 0xb33f940 was not returned to mpool ucp_requests
[1710416871.236520] [node128:4023446:0]          mpool.c:43   UCX  WARN  object 0xb33fb00 was not returned to mpool ucp_requests
[1710416871.236523] [node128:4023446:0]          mpool.c:43   UCX  WARN  object 0xb33fcc0 was not returned to mpool ucp_requests
[1710416871.236526] [node128:4023446:0]          mpool.c:43   UCX  WARN  object 0xb33fe80 was not returned to mpool ucp_requests
[1710416871.236459] [node128:4023456:0]          mpool.c:43   UCX  WARN  object 0xc6d9f80 was not returned to mpool ucp_requests
[1710416871.236473] [node128:4023456:0]          mpool.c:43   UCX  WARN  object 0xc6da140 was not returned to mpool ucp_requests
[1710416871.236476] [node128:4023456:0]          mpool.c:43   UCX  WARN  object 0xc6da300 was not returned to mpool ucp_requests
[1710416871.236479] [node128:4023456:0]          mpool.c:43   UCX  WARN  object 0xc6da4c0 was not returned to mpool ucp_requests
[1710416871.236482] [node128:4023456:0]          mpool.c:43   UCX  WARN  object 0xc6da680 was not returned to mpool ucp_requests
[1710416871.236484] [node128:4023456:0]          mpool.c:43   UCX  WARN  object 0xc6da840 was not returned to mpool ucp_requests
[1710416871.236487] [node128:4023456:0]          mpool.c:43   UCX  WARN  object 0xc6daa00 was not returned to mpool ucp_requests
[1710416871.236489] [node128:4023456:0]          mpool.c:43   UCX  WARN  object 0xc6dabc0 was not returned to mpool ucp_requests
[1710416871.236491] [node128:4023456:0]          mpool.c:43   UCX  WARN  object 0xc6dad80 was not returned to mpool ucp_requests
[1710416871.236494] [node128:4023456:0]          mpool.c:43   UCX  WARN  object 0xc6daf40 was not returned to mpool ucp_requests
[1710416871.236473] [node128:4023440:0]          mpool.c:43   UCX  WARN  object 0xbc9d980 was not returned to mpool ucp_requests
[1710416871.236484] [node128:4023440:0]          mpool.c:43   UCX  WARN  object 0xbc9db40 was not returned to mpool ucp_requests
[1710416871.236488] [node128:4023440:0]          mpool.c:43   UCX  WARN  object 0xbc9dd00 was not returned to mpool ucp_requests
[1710416871.236490] [node128:4023440:0]          mpool.c:43   UCX  WARN  object 0xbc9dec0 was not returned to mpool ucp_requests
[1710416871.236493] [node128:4023440:0]          mpool.c:43   UCX  WARN  object 0xbc9e080 was not returned to mpool ucp_requests
[1710416871.236495] [node128:4023440:0]          mpool.c:43   UCX  WARN  object 0xbc9e240 was not returned to mpool ucp_requests
[1710416871.236498] [node128:4023440:0]          mpool.c:43   UCX  WARN  object 0xbc9e400 was not returned to mpool ucp_requests
[1710416871.236500] [node128:4023440:0]          mpool.c:43   UCX  WARN  object 0xbc9e5c0 was not returned to mpool ucp_requests
[1710416871.236502] [node128:4023440:0]          mpool.c:43   UCX  WARN  object 0xbc9e780 was not returned to mpool ucp_requests
[1710416871.236505] [node128:4023440:0]          mpool.c:43   UCX  WARN  object 0xbc9e940 was not returned to mpool ucp_requests
[1710416871.236507] [node128:4023440:0]          mpool.c:43   UCX  WARN  object 0xbc9eb00 was not returned to mpool ucp_requests
[1710416871.236510] [node128:4023440:0]          mpool.c:43   UCX  WARN  object 0xbc9ecc0 was not returned to mpool ucp_requests
[1710416871.236512] [node128:4023440:0]          mpool.c:43   UCX  WARN  object 0xbc9ee80 was not returned to mpool ucp_requests
[1710416871.237404] [node128:4023465:0]          mpool.c:43   UCX  WARN  object 0xb96fbc0 was not returned to mpool ucp_requests
[1710416871.237416] [node128:4023465:0]          mpool.c:43   UCX  WARN  object 0xb96fd80 was not returned to mpool ucp_requests
[1710416871.237421] [node128:4023465:0]          mpool.c:43   UCX  WARN  object 0xb96ff40 was not returned to mpool ucp_requests
[1710416871.237426] [node128:4023465:0]          mpool.c:43   UCX  WARN  object 0xb970100 was not returned to mpool ucp_requests
[1710416871.237430] [node128:4023465:0]          mpool.c:43   UCX  WARN  object 0xb9702c0 was not returned to mpool ucp_requests
[1710416871.237433] [node128:4023465:0]          mpool.c:43   UCX  WARN  object 0xb970480 was not returned to mpool ucp_requests
[1710416871.237437] [node128:4023465:0]          mpool.c:43   UCX  WARN  object 0xb970640 was not returned to mpool ucp_requests
[1710416871.237441] [node128:4023465:0]          mpool.c:43   UCX  WARN  object 0xb970800 was not returned to mpool ucp_requests
[1710416871.237444] [node128:4023465:0]          mpool.c:43   UCX  WARN  object 0xb9709c0 was not returned to mpool ucp_requests
[1710416871.237448] [node128:4023465:0]          mpool.c:43   UCX  WARN  object 0xb970b80 was not returned to mpool ucp_requests
[1710416871.237451] [node128:4023465:0]          mpool.c:43   UCX  WARN  object 0xb970d40 was not returned to mpool ucp_requests
[1710416871.237454] [node128:4023465:0]          mpool.c:43   UCX  WARN  object 0xb970f00 was not returned to mpool ucp_requests
[1710416871.237449] [node128:4023438:0]          mpool.c:43   UCX  WARN  object 0xbf2e1c0 was not returned to mpool ucp_requests
[1710416871.237461] [node128:4023438:0]          mpool.c:43   UCX  WARN  object 0xbf2e380 was not returned to mpool ucp_requests
[1710416871.237466] [node128:4023438:0]          mpool.c:43   UCX  WARN  object 0xbf2e540 was not returned to mpool ucp_requests
[1710416871.237469] [node128:4023438:0]          mpool.c:43   UCX  WARN  object 0xbf2e700 was not returned to mpool ucp_requests
[1710416871.237473] [node128:4023438:0]          mpool.c:43   UCX  WARN  object 0xbf2e8c0 was not returned to mpool ucp_requests
[1710416871.237476] [node128:4023438:0]          mpool.c:43   UCX  WARN  object 0xbf2ea80 was not returned to mpool ucp_requests
[1710416871.237480] [node128:4023438:0]          mpool.c:43   UCX  WARN  object 0xbf2ec40 was not returned to mpool ucp_requests
[1710416871.237484] [node128:4023438:0]          mpool.c:43   UCX  WARN  object 0xbf2ee00 was not returned to mpool ucp_requests
[1710416871.237488] [node128:4023438:0]          mpool.c:43   UCX  WARN  object 0xbf2efc0 was not returned to mpool ucp_requests
[1710416871.237491] [node128:4023438:0]          mpool.c:43   UCX  WARN  object 0xbf2f180 was not returned to mpool ucp_requests
[1710416871.238596] [node128:4023448:0]          mpool.c:43   UCX  WARN  object 0xbdae800 was not returned to mpool ucp_requests
[1710416871.238607] [node128:4023448:0]          mpool.c:43   UCX  WARN  object 0xbdae9c0 was not returned to mpool ucp_requests
[1710416871.238612] [node128:4023448:0]          mpool.c:43   UCX  WARN  object 0xbdaeb80 was not returned to mpool ucp_requests
[1710416871.238615] [node128:4023448:0]          mpool.c:43   UCX  WARN  object 0xbdaed40 was not returned to mpool ucp_requests
[1710416871.238619] [node128:4023448:0]          mpool.c:43   UCX  WARN  object 0xbdaef00 was not returned to mpool ucp_requests
[1710416871.238623] [node128:4023448:0]          mpool.c:43   UCX  WARN  object 0xbdaf0c0 was not returned to mpool ucp_requests
[1710416871.238626] [node128:4023448:0]          mpool.c:43   UCX  WARN  object 0xbdaf280 was not returned to mpool ucp_requests
[1710416871.238630] [node128:4023448:0]          mpool.c:43   UCX  WARN  object 0xbdaf440 was not returned to mpool ucp_requests
[1710416871.238634] [node128:4023448:0]          mpool.c:43   UCX  WARN  object 0xbdaf600 was not returned to mpool ucp_requests
[1710416871.238639] [node128:4023448:0]          mpool.c:43   UCX  WARN  object 0xbdaf7c0 was not returned to mpool ucp_requests
[1710416871.238643] [node128:4023448:0]          mpool.c:43   UCX  WARN  object 0xbdaf980 was not returned to mpool ucp_requests
[1710416871.238646] [node128:4023448:0]          mpool.c:43   UCX  WARN  object 0xbdafb40 was not returned to mpool ucp_requests
[1710416871.238624] [node128:4023442:0]          mpool.c:43   UCX  WARN  object 0xb3e6b80 was not returned to mpool ucp_requests
[1710416871.238635] [node128:4023442:0]          mpool.c:43   UCX  WARN  object 0xb3e6d40 was not returned to mpool ucp_requests
[1710416871.238640] [node128:4023442:0]          mpool.c:43   UCX  WARN  object 0xb3e6f00 was not returned to mpool ucp_requests
[1710416871.238643] [node128:4023442:0]          mpool.c:43   UCX  WARN  object 0xb3e70c0 was not returned to mpool ucp_requests
[1710416871.238646] [node128:4023442:0]          mpool.c:43   UCX  WARN  object 0xb3e7280 was not returned to mpool ucp_requests
[1710416871.238650] [node128:4023442:0]          mpool.c:43   UCX  WARN  object 0xb3e7440 was not returned to mpool ucp_requests
[1710416871.238653] [node128:4023442:0]          mpool.c:43   UCX  WARN  object 0xb3e7600 was not returned to mpool ucp_requests
[1710416871.238656] [node128:4023442:0]          mpool.c:43   UCX  WARN  object 0xb3e77c0 was not returned to mpool ucp_requests
[1710416871.238649] [node128:4023448:0]          mpool.c:43   UCX  WARN  object 0xbdafd00 was not returned to mpool ucp_requests
[1710416871.238653] [node128:4023448:0]          mpool.c:43   UCX  WARN  object 0xbdafec0 was not returned to mpool ucp_requests
[1710416871.238660] [node128:4023442:0]          mpool.c:43   UCX  WARN  object 0xb3e7980 was not returned to mpool ucp_requests
[1710416871.238663] [node128:4023442:0]          mpool.c:43   UCX  WARN  object 0xb3e7b40 was not returned to mpool ucp_requests
[1710416871.238666] [node128:4023442:0]          mpool.c:43   UCX  WARN  object 0xb3e7d00 was not returned to mpool ucp_requests
[1710416871.238669] [node128:4023442:0]          mpool.c:43   UCX  WARN  object 0xb3e7ec0 was not returned to mpool ucp_requests
[1710416871.238673] [node128:4023442:0]          mpool.c:43   UCX  WARN  object 0xb3e8080 was not returned to mpool ucp_requests
[1710416871.255636] [node128:4023463:0]          mpool.c:43   UCX  WARN  object 0xafbcc00 was not returned to mpool ucp_requests
[1710416871.255649] [node128:4023463:0]          mpool.c:43   UCX  WARN  object 0xafbcdc0 was not returned to mpool ucp_requests
[1710416871.255653] [node128:4023463:0]          mpool.c:43   UCX  WARN  object 0xafbcf80 was not returned to mpool ucp_requests
[1710416871.255656] [node128:4023463:0]          mpool.c:43   UCX  WARN  object 0xafbd140 was not returned to mpool ucp_requests
[1710416871.255659] [node128:4023463:0]          mpool.c:43   UCX  WARN  object 0xafbd300 was not returned to mpool ucp_requests
[1710416871.255662] [node128:4023463:0]          mpool.c:43   UCX  WARN  object 0xafbd4c0 was not returned to mpool ucp_requests
[1710416871.255666] [node128:4023463:0]          mpool.c:43   UCX  WARN  object 0xafbd680 was not returned to mpool ucp_requests
[1710416871.255669] [node128:4023463:0]          mpool.c:43   UCX  WARN  object 0xafbd840 was not returned to mpool ucp_requests
[1710416871.255671] [node128:4023463:0]          mpool.c:43   UCX  WARN  object 0xafbda00 was not returned to mpool ucp_requests
[1710416871.255674] [node128:4023463:0]          mpool.c:43   UCX  WARN  object 0xafbdbc0 was not returned to mpool ucp_requests
[1710416871.255677] [node128:4023463:0]          mpool.c:43   UCX  WARN  object 0xafbdd80 was not returned to mpool ucp_requests
[1710416871.255679] [node128:4023463:0]          mpool.c:43   UCX  WARN  object 0xafbdf40 was not returned to mpool ucp_requests


           ************************************************************
           *        Program running with 20 parallel MPI-processes    *
           *              working on a common directory               *
           ************************************************************
-------------------------------------------------------------------------------
                                 ORCA SCF
-------------------------------------------------------------------------------

------------
SCF SETTINGS
------------
Hamiltonian:
 Density Functional     Method          .... DFT(GTOs)
 Exchange Functional    Exchange        .... PBE
   PBE kappa parameter   XKappa         ....  0.804000
   PBE mue parameter    XMuePBE         ....  0.219520
 Correlation Functional Correlation     .... PBE
   PBE beta parameter  CBetaPBE         ....  0.066725
 LDA part of GGA corr.  LDAOpt          .... PW91-LDA
 Gradients option       PostSCFGGA      .... off
 Hybrid DFT is turned on
   Fraction HF Exchange ScalHFX         ....  0.250000
   Scaling of DF-GGA-X  ScalDFX         ....  0.750000
   Scaling of DF-GGA-C  ScalDFC         ....  1.000000
   Scaling of DF-LDA-C  ScalLDAC        ....  1.000000
   Perturbative correction              ....  0.000000
   Density functional embedding theory  .... OFF
   NL short-range parameter             ....  6.900000
 RI-approximation to the Coulomb term is turned on
   Number of AuxJ basis functions       .... 1991
   RIJ-COSX (HFX calculated with COS-X)).... on


General Settings:
 Integral files         IntName         .... Prod_RS1freq
 Hartree-Fock type      HFTyp           .... RHF
 Total Charge           Charge          ....    0
 Multiplicity           Mult            ....    1
 Number of Electrons    NEL             ....  238
 Basis Dimension        Dim             .... 1227
 Nuclear Repulsion      ENuc            ....   3652.3632411922 Eh

Convergence Acceleration:
 DIIS                   CNVDIIS         .... on
   Start iteration      DIISMaxIt       ....    12
   Startup error        DIISStart       ....  0.200000
   # of expansion vecs  DIISMaxEq       ....     5
   Bias factor          DIISBfac        ....   1.050
   Max. coefficient     DIISMaxC        ....  10.000
 Trust-Rad. Augm. Hess. CNVTRAH         .... auto
   Auto Start mean grad. ratio tolernc. ....  1.125000
   Auto Start start iteration           ....    20
   Auto Start num. interpolation iter.  ....    10
   Max. Number of Micro iterations      ....    16
   Max. Number of Macro iterations      .... Maxiter - #DIIS iter
   Number of Davidson start vectors     ....     2
   Converg. threshold I  (grad. norm)   ....   1.000e-05
   Converg. threshold II (energy diff.) ....   1.000e-08
   Grad. Scal. Fac. for Micro threshold ....   0.100
   Minimum threshold for Micro iter.    ....   0.010
   NR start threshold (gradient norm)   ....   0.001
   Initial trust radius                 ....   0.400
   Minimum AH scaling param. (alpha)    ....   1.000
   Maximum AH scaling param. (alpha)    .... 1000.000
   Orbital update algorithm             .... Taylor
   White noise on init. David. guess    .... on
   Maximum white noise                  ....   0.010
   Quad. conv. algorithm                .... NR
 SOSCF                  CNVSOSCF        .... on
   Start iteration      SOSCFMaxIt      ....   150
   Startup grad/error   SOSCFStart      ....  0.003300
 Level Shifting         CNVShift        .... on
   Level shift para.    LevelShift      ....    0.2500
   Turn off err/grad.   ShiftErr        ....    0.0010
 Zerner damping         CNVZerner       .... off
 Static damping         CNVDamp         .... on
   Fraction old density DampFac         ....    0.7000
   Max. Damping (<1)    DampMax         ....    0.9800
   Min. Damping (>=0)   DampMin         ....    0.0000
   Turn off err/grad.   DampErr         ....    0.1000
 Fernandez-Rico         CNVRico         .... off

SCF Procedure:
 Maximum # iterations   MaxIter         ....   125
 SCF integral mode      SCFMode         .... Direct
   Integral package                     .... SHARK and LIBINT hybrid scheme
 Reset frequency        DirectResetFreq ....    20
 Integral Threshold     Thresh          ....  2.500e-11 Eh
 Primitive CutOff       TCut            ....  2.500e-12 Eh

Convergence Tolerance:
 Convergence Check Mode ConvCheckMode   .... Total+1el-Energy
 Convergence forced     ConvForced      .... 0
 Energy Change          TolE            ....  1.000e-08 Eh
 1-El. energy change                    ....  1.000e-05 Eh
 Orbital Gradient       TolG            ....  1.000e-05
 Orbital Rotation angle TolX            ....  1.000e-05
 DIIS Error             TolErr          ....  5.000e-07


Diagonalization of the overlap matrix:
Smallest eigenvalue                        ... 2.763e-06
Time for diagonalization                   ...    1.271 sec
Threshold for overlap eigenvalues          ... 1.000e-08
Number of eigenvalues below threshold      ... 0
Time for construction of square roots      ...    0.647 sec
Total time needed                          ...    2.024 sec

Time for model grid setup =    0.982 sec

------------------------------
INITIAL GUESS: MODEL POTENTIAL
------------------------------
Loading Hartree-Fock densities                     ... done
Calculating cut-offs                               ... done
Initializing the effective Hamiltonian             ... done
Setting up the integral package (SHARK)            ... done
Starting the Coulomb interaction                   ... done (   1.5 sec)
Reading the grid                                   ... done
Mapping shells                                     ... done
Starting the XC term evaluation                    ... done (   0.4 sec)
  promolecular density results
     # of electrons  =    237.960833809
     EX              =   -187.881975284
     EC              =     -7.989850967
     EX+EC           =   -195.871826251
Transforming the Hamiltonian                       ... done (   0.6 sec)
Diagonalizing the Hamiltonian                      ... done (   0.5 sec)
Back transforming the eigenvectors                 ... done (   0.1 sec)
Now organizing SCF variables                       ... done
                      ------------------
                      INITIAL GUESS DONE (   5.1 sec)
                      ------------------
-------------------
DFT GRID GENERATION
-------------------

General Integration Accuracy     IntAcc      ... 4.388
Radial Grid Type                 RadialGrid  ... OptM3 with GC (2021)
Angular Grid (max. ang.)         AngularGrid ... 4 (Lebedev-302)
Angular grid pruning method      GridPruning ... 4 (adaptive)
Weight generation scheme         WeightScheme... Becke
Basis function cutoff            BFCut       ... 1.0000e-11
Integration weight cutoff        WCut        ... 1.0000e-14
Angular grids for H and He will be reduced by one unit
Partially contracted basis set               ... off
Rotationally invariant grid construction     ... off

Total number of grid points                  ...   301773
Total number of batches                      ...     4751
Average number of points per batch           ...       63
Average number of grid points per atom       ...     4504
Time for grid setup =    2.513 sec

--------------------
COSX GRID GENERATION
--------------------

GRIDX 1
-------
General Integration Accuracy     IntAcc      ... 3.816
Radial Grid Type                 RadialGrid  ... OptM3 with GC (2021)
Angular Grid (max. ang.)         AngularGrid ... 1 (Lebedev-50)
Angular grid pruning method      GridPruning ... 4 (adaptive)
Weight generation scheme         WeightScheme... Becke
Basis function cutoff            BFCut       ... 1.0000e-11
Integration weight cutoff        WCut        ... 1.0000e-14
Angular grids for H and He will be reduced by one unit
Partially contracted basis set               ... on
Rotationally invariant grid construction     ... off

Total number of grid points                  ...    38346
Total number of batches                      ...      629
Average number of points per batch           ...       60
Average number of grid points per atom       ...      572
UseSFitting                                  ... on

GRIDX 2
-------
General Integration Accuracy     IntAcc      ... 4.020
Radial Grid Type                 RadialGrid  ... OptM3 with GC (2021)
Angular Grid (max. ang.)         AngularGrid ... 2 (Lebedev-110)
Angular grid pruning method      GridPruning ... 4 (adaptive)
Weight generation scheme         WeightScheme... Becke
Basis function cutoff            BFCut       ... 1.0000e-11
Integration weight cutoff        WCut        ... 1.0000e-14
Angular grids for H and He will be reduced by one unit
Partially contracted basis set               ... on
Rotationally invariant grid construction     ... off

Total number of grid points                  ...    80828
Total number of batches                      ...     1292
Average number of points per batch           ...       62
Average number of grid points per atom       ...     1206
UseSFitting                                  ... on

GRIDX 3
-------
General Integration Accuracy     IntAcc      ... 4.338
Radial Grid Type                 RadialGrid  ... OptM3 with GC (2021)
Angular Grid (max. ang.)         AngularGrid ... 3 (Lebedev-194)
Angular grid pruning method      GridPruning ... 4 (adaptive)
Weight generation scheme         WeightScheme... Becke
Basis function cutoff            BFCut       ... 1.0000e-11
Integration weight cutoff        WCut        ... 1.0000e-14
Angular grids for H and He will be reduced by one unit
Partially contracted basis set               ... on
Rotationally invariant grid construction     ... off

Total number of grid points                  ...   175283
Total number of batches                      ...     2773
Average number of points per batch           ...       63
Average number of grid points per atom       ...     2616
UseSFitting                                  ... on

Time for X-Grid setup             =    7.666 sec


--------------------
CPCM SOLVATION MODEL
--------------------
CPCM parameters:
  Epsilon                                         ...      26.7260
  Refrac                                          ...       1.2907
  Rsolv                                           ...       1.3000
  Surface type                                    ... GAUSSIAN VDW
  Epsilon function type                           ...         CPCM
Solvent:                                     ... 2,2,2-TRIFLUOROETHANOL
SMD-CDS solvent descriptors:
  Soln                                       ...    1.2907
  Soln25                                     ... Unavailable
  Sola                                       ...    0.5700
  Solb                                       ...    0.2500
  Solg                                       ...   42.0200
  Solc                                       ...    0.0000
  Solh                                       ...    0.5000
Radii:
 Radius for O  used is    2.8724 Bohr (=   1.5200 Ang.)
 Radius for N  used is    3.5716 Bohr (=   1.8900 Ang.)
 Radius for H  used is    2.2677 Bohr (=   1.2000 Ang.)
 Radius for C  used is    3.4960 Bohr (=   1.8500 Ang.)
Calculating surface                               ...        done! (  0.0s)
GEPOL surface points                              ...         3774
GEPOL Volume                                      ...    3121.5592
GEPOL Surface-area                                ...    1689.4439
Calculating surface distance matrix               ...        done! (  0.2s)
Performing Cholesky decomposition & store         ...        done! (  0.7s)
Overall time for CPCM initialization              ...                 0.9s
--------------
SCF ITERATIONS
--------------
ITER       Energy         Delta-E        Max-DP      RMS-DP      [F,P]     Damp
               ***  Starting incremental Fock matrix formation  ***
  0  -1383.5872794009   0.000000000000 0.12304565  0.00063961  0.2746935 0.7000
  1  -1383.9696449952  -0.382365594309 0.14225541  0.00052329  0.1177214 0.7000
                               ***Turning on DIIS***
  2  -1384.1335264746  -0.163881479472 0.22070621  0.00099979  0.0391169 0.0000
  3  -1384.3806726175  -0.247146142827 0.12922294  0.00037137  0.0543317 0.0000
  4  -1384.4359344013  -0.055261783863 0.04086891  0.00014247  0.0108651 0.0000
  5  -1384.4385542279  -0.002619826567 0.02300014  0.00006591  0.0103673 0.0000
                      *** Initiating the SOSCF procedure ***
                           *** Shutting down DIIS ***
                      *** Re-Reading the Fockian *** 
                      *** Removing any level shift *** 
ITER      Energy       Delta-E        Grad      Rot      Max-DP    RMS-DP
  6  -1384.43889700  -0.0003427696  0.000232  0.000232  0.005646  0.000023
               *** Restarting incremental Fock matrix formation ***
  7  -1384.43884042   0.0000565734  0.000108  0.000385  0.004656  0.000042
  8  -1384.43884024   0.0000001873  0.000193  0.000273  0.000764  0.000008
  9  -1384.43884406  -0.0000038226  0.000025  0.000050  0.000685  0.000007
 10  -1384.43884401   0.0000000461  0.000033  0.000039  0.000176  0.000001
 11  -1384.43884418  -0.0000001714  0.000006  0.000021  0.000293  0.000002
 12  -1384.43884419  -0.0000000102  0.000009  0.000014  0.000327  0.000001
                  ***Gradient check signals convergence***
              ***Rediagonalizing the Fockian in SOSCF/NRSCF***

               *****************************************************
               *                     SUCCESS                       *
               *           SCF CONVERGED AFTER  13 CYCLES          *
               *****************************************************

Old exchange energy                            =    -48.107846657 Eh
New exchange energy                            =    -48.107832684 Eh
Exchange energy change after final integration =      0.000013973 Eh
Total energy after final integration           =  -1384.438830166 Eh
Final COS-X integration done in                =    36.741 sec

SMD CDS free energy correction energy :                 2.15043     Kcal/mol
Total Energy after SMD CDS correction =             -1384.435403245 Eh

----------------
TOTAL SCF ENERGY
----------------

Total Energy       :        -1384.43540324 Eh          -37672.40255 eV

Components:
Nuclear Repulsion  :         3652.36324119 Eh           99385.85647 eV
Electronic Energy  :        -5036.79864444 Eh         -137058.25902 eV
One Electron Energy:        -9147.76366505 Eh         -248923.30434 eV
Two Electron Energy:         4110.96502061 Eh          111865.04532 eV
Max COSX asymmetry :            0.00000266 Eh               0.00007 eV
CPCM Dielectric    :           -0.04060481 Eh              -1.10491 eV
SMD CDS (Gcds)     :            0.00342692 Eh               0.09325 eV

Virial components:
Potential Energy   :        -2762.29352015 Eh          -75165.82804 eV
Kinetic Energy     :         1377.85811691 Eh           37493.42549 eV
Virial Ratio       :            2.00477356


DFT components:
N(Alpha)           :      119.000169464638 electrons
N(Beta)            :      119.000169464638 electrons
N(Total)           :      238.000338929275 electrons
E(X)               :     -143.826263003746 Eh       
E(C)               :       -7.968335910391 Eh       
E(XC)              :     -151.794598914137 Eh       
DFET-embed. en.    :        0.000000000000 Eh       
CPCM Solvation Model Properties:
Surface-charge          :           -0.07859070
Charge-correction       :           -0.00060659 Eh              -0.01651 eV
Free-energy (cav+disp)  :            0.00342692 Eh               0.09325 eV

---------------
SCF CONVERGENCE
---------------

  Last Energy change         ...    5.5888e-08  Tolerance :   1.0000e-08
  Last MAX-Density change    ...    2.2204e-15  Tolerance :   1.0000e-07
  Last RMS-Density change    ...    1.2206e-17  Tolerance :   5.0000e-09
  Last Orbital Gradient      ...    1.2099e-06  Tolerance :   1.0000e-05
  Last Orbital Rotation      ...    3.2372e-06  Tolerance :   1.0000e-05

             **** THE GBW FILE WAS UPDATED (Prod_RS1freq.gbw) ****
             **** DENSITY Prod_RS1freq.scfp WAS UPDATED ****
             **** ENERGY FILE WAS UPDATED (Prod_RS1freq.en.tmp) ****
             **** THE GBW FILE WAS UPDATED (Prod_RS1freq.gbw) ****
             **** DENSITY Prod_RS1freq.scfp WAS UPDATED ****
----------------
ORBITAL ENERGIES
----------------

  NO   OCC          E(Eh)            E(eV) 
   0   2.0000     -19.189504      -522.1730 
   1   2.0000     -19.180595      -521.9305 
   2   2.0000     -14.436789      -392.8450 
   3   2.0000     -14.403874      -391.9493 
   4   2.0000     -10.340173      -281.3704 
   5   2.0000     -10.327940      -281.0375 
   6   2.0000     -10.277993      -279.6784 
   7   2.0000     -10.271208      -279.4938 
   8   2.0000     -10.269113      -279.4368 
   9   2.0000     -10.246094      -278.8104 
  10   2.0000     -10.244048      -278.7547 
  11   2.0000     -10.241301      -278.6800 
  12   2.0000     -10.240131      -278.6481 
  13   2.0000     -10.233584      -278.4700 
  14   2.0000     -10.233066      -278.4559 
  15   2.0000     -10.230445      -278.3846 
  16   2.0000     -10.228811      -278.3401 
  17   2.0000     -10.228682      -278.3366 
  18   2.0000     -10.227247      -278.2975 
  19   2.0000     -10.226997      -278.2907 
  20   2.0000     -10.226653      -278.2814 
  21   2.0000     -10.225532      -278.2509 
  22   2.0000     -10.225343      -278.2457 
  23   2.0000     -10.225300      -278.2446 
  24   2.0000     -10.224194      -278.2145 
  25   2.0000     -10.224134      -278.2128 
  26   2.0000     -10.223722      -278.2016 
  27   2.0000     -10.204328      -277.6739 
  28   2.0000     -10.200280      -277.5637 
  29   2.0000     -10.200108      -277.5591 
  30   2.0000     -10.199943      -277.5546 
  31   2.0000     -10.199381      -277.5393 
  32   2.0000     -10.196077      -277.4493 
  33   2.0000      -1.090844       -29.6834 
  34   2.0000      -1.075554       -29.2673 
  35   2.0000      -0.990150       -26.9434 
  36   2.0000      -0.959610       -26.1123 
  37   2.0000      -0.895629       -24.3713 
  38   2.0000      -0.892219       -24.2785 
  39   2.0000      -0.887555       -24.1516 
  40   2.0000      -0.843700       -22.9583 
  41   2.0000      -0.830983       -22.6122 
  42   2.0000      -0.807319       -21.9683 
  43   2.0000      -0.788565       -21.4579 
  44   2.0000      -0.777214       -21.1491 
  45   2.0000      -0.774600       -21.0779 
  46   2.0000      -0.770552       -20.9678 
  47   2.0000      -0.765214       -20.8225 
  48   2.0000      -0.729266       -19.8443 
  49   2.0000      -0.709499       -19.3064 
  50   2.0000      -0.705238       -19.1905 
  51   2.0000      -0.700797       -19.0697 
  52   2.0000      -0.698869       -19.0172 
  53   2.0000      -0.667044       -18.1512 
  54   2.0000      -0.646779       -17.5998 
  55   2.0000      -0.640669       -17.4335 
  56   2.0000      -0.633024       -17.2255 
  57   2.0000      -0.630044       -17.1444 
  58   2.0000      -0.626382       -17.0447 
  59   2.0000      -0.605217       -16.4688 
  60   2.0000      -0.589624       -16.0445 
  61   2.0000      -0.576477       -15.6867 
  62   2.0000      -0.571146       -15.5417 
  63   2.0000      -0.551416       -15.0048 
  64   2.0000      -0.537518       -14.6266 
  65   2.0000      -0.535073       -14.5601 
  66   2.0000      -0.515421       -14.0253 
  67   2.0000      -0.506508       -13.7828 
  68   2.0000      -0.498769       -13.5722 
  69   2.0000      -0.490881       -13.3576 
  70   2.0000      -0.489934       -13.3318 
  71   2.0000      -0.480172       -13.0661 
  72   2.0000      -0.470885       -12.8134 
  73   2.0000      -0.468812       -12.7570 
  74   2.0000      -0.465430       -12.6650 
  75   2.0000      -0.464908       -12.6508 
  76   2.0000      -0.457985       -12.4624 
  77   2.0000      -0.454076       -12.3560 
  78   2.0000      -0.449297       -12.2260 
  79   2.0000      -0.445731       -12.1290 
  80   2.0000      -0.439507       -11.9596 
  81   2.0000      -0.437657       -11.9093 
  82   2.0000      -0.435647       -11.8546 
  83   2.0000      -0.434700       -11.8288 
  84   2.0000      -0.431325       -11.7369 
  85   2.0000      -0.426672       -11.6103 
  86   2.0000      -0.420839       -11.4516 
  87   2.0000      -0.409371       -11.1396 
  88   2.0000      -0.408306       -11.1106 
  89   2.0000      -0.394395       -10.7320 
  90   2.0000      -0.392070       -10.6688 
  91   2.0000      -0.391626       -10.6567 
  92   2.0000      -0.388112       -10.5611 
  93   2.0000      -0.383505       -10.4357 
  94   2.0000      -0.381870       -10.3912 
  95   2.0000      -0.379984       -10.3399 
  96   2.0000      -0.376868       -10.2551 
  97   2.0000      -0.371643       -10.1129 
  98   2.0000      -0.370108       -10.0711 
  99   2.0000      -0.368347       -10.0232 
 100   2.0000      -0.364945        -9.9307 
 101   2.0000      -0.358353        -9.7513 
 102   2.0000      -0.355122        -9.6633 
 103   2.0000      -0.351173        -9.5559 
 104   2.0000      -0.348010        -9.4698 
 105   2.0000      -0.345011        -9.3882 
 106   2.0000      -0.338390        -9.2081 
 107   2.0000      -0.336239        -9.1495 
 108   2.0000      -0.326382        -8.8813 
 109   2.0000      -0.304041        -8.2734 
 110   2.0000      -0.301413        -8.2019 
 111   2.0000      -0.283465        -7.7135 
 112   2.0000      -0.277073        -7.5395 
 113   2.0000      -0.273665        -7.4468 
 114   2.0000      -0.272198        -7.4069 
 115   2.0000      -0.269451        -7.3321 
 116   2.0000      -0.263830        -7.1792 
 117   2.0000      -0.259922        -7.0728 
 118   2.0000      -0.252017        -6.8577 
 119   0.0000      -0.040595        -1.1046 
 120   0.0000      -0.021586        -0.5874 
 121   0.0000      -0.016199        -0.4408 
 122   0.0000      -0.013108        -0.3567 
 123   0.0000      -0.010098        -0.2748 
 124   0.0000      -0.001526        -0.0415 
 125   0.0000       0.014138         0.3847 
 126   0.0000       0.035356         0.9621 
 127   0.0000       0.042732         1.1628 
 128   0.0000       0.058316         1.5869 
 129   0.0000       0.069260         1.8846 
 130   0.0000       0.070960         1.9309 
 131   0.0000       0.071948         1.9578 
 132   0.0000       0.080932         2.2023 
 133   0.0000       0.089921         2.4469 
 134   0.0000       0.092804         2.5253 
 135   0.0000       0.097297         2.6476 
 136   0.0000       0.099946         2.7197 
 137   0.0000       0.100783         2.7424 
 138   0.0000       0.102023         2.7762 
 139   0.0000       0.106077         2.8865 
 140   0.0000       0.109064         2.9678 
 141   0.0000       0.111966         3.0468 
 142   0.0000       0.114003         3.1022 
 143   0.0000       0.115816         3.1515 
 144   0.0000       0.121828         3.3151 
 145   0.0000       0.125736         3.4215 
 146   0.0000       0.128920         3.5081 
 147   0.0000       0.129422         3.5217 
 148   0.0000       0.131690         3.5835 
 149   0.0000       0.135683         3.6921 
 150   0.0000       0.137667         3.7461 
 151   0.0000       0.140543         3.8244 
 152   0.0000       0.141194         3.8421 
 153   0.0000       0.144757         3.9390 
 154   0.0000       0.147634         4.0173 
 155   0.0000       0.150280         4.0893 
 156   0.0000       0.153025         4.1640 
 157   0.0000       0.158552         4.3144 
 158   0.0000       0.165505         4.5036 
 159   0.0000       0.167986         4.5711 
 160   0.0000       0.169613         4.6154 
 161   0.0000       0.172574         4.6960 
 162   0.0000       0.173834         4.7303 
 163   0.0000       0.175675         4.7804 
 164   0.0000       0.178692         4.8625 
 165   0.0000       0.179804         4.8927 
 166   0.0000       0.181866         4.9488 
 167   0.0000       0.185464         5.0467 
 168   0.0000       0.189159         5.1473 
 169   0.0000       0.191282         5.2051 
 170   0.0000       0.193069         5.2537 
 171   0.0000       0.196832         5.3561 
 172   0.0000       0.197750         5.3810 
 173   0.0000       0.199123         5.4184 
 174   0.0000       0.203931         5.5492 
 175   0.0000       0.205547         5.5932 
 176   0.0000       0.206459         5.6180 
 177   0.0000       0.212822         5.7912 
 178   0.0000       0.216093         5.8802 
 179   0.0000       0.226935         6.1752 
 180   0.0000       0.227715         6.1965 
 181   0.0000       0.229861         6.2548 
 182   0.0000       0.232709         6.3323 
 183   0.0000       0.238420         6.4877 
 184   0.0000       0.240717         6.5503 
 185   0.0000       0.241551         6.5729 
 186   0.0000       0.243773         6.6334 
 187   0.0000       0.246614         6.7107 
 188   0.0000       0.253597         6.9007 
 189   0.0000       0.255224         6.9450 
 190   0.0000       0.258590         7.0366 
 191   0.0000       0.262508         7.1432 
 192   0.0000       0.267868         7.2891 
 193   0.0000       0.269966         7.3461 
 194   0.0000       0.275198         7.4885 
 195   0.0000       0.280170         7.6238 
 196   0.0000       0.280643         7.6367 
 197   0.0000       0.283173         7.7055 
 198   0.0000       0.283860         7.7242 
 199   0.0000       0.285558         7.7704 
 200   0.0000       0.289089         7.8665 
 201   0.0000       0.291711         7.9379 
 202   0.0000       0.294889         8.0243 
 203   0.0000       0.295855         8.0506 
 204   0.0000       0.302664         8.2359 
 205   0.0000       0.307974         8.3804 
 206   0.0000       0.311739         8.4829 
 207   0.0000       0.315611         8.5882 
 208   0.0000       0.319677         8.6989 
 209   0.0000       0.321371         8.7449 
 210   0.0000       0.325382         8.8541 
 211   0.0000       0.327601         8.9145 
 212   0.0000       0.329759         8.9732 
 213   0.0000       0.336387         9.1536 
 214   0.0000       0.337844         9.1932 
 215   0.0000       0.338799         9.2192 
 216   0.0000       0.342054         9.3078 
 217   0.0000       0.345221         9.3939 
 218   0.0000       0.349374         9.5070 
 219   0.0000       0.351955         9.5772 
 220   0.0000       0.354858         9.6562 
 221   0.0000       0.356610         9.7038 
 222   0.0000       0.357430         9.7262 
 223   0.0000       0.365127         9.9356 
 224   0.0000       0.365790         9.9536 
 225   0.0000       0.371493        10.1088 
 226   0.0000       0.372843        10.1456 
 227   0.0000       0.374900        10.2015 
 228   0.0000       0.376322        10.2402 
 229   0.0000       0.381861        10.3910 
 230   0.0000       0.385714        10.4958 
 231   0.0000       0.387905        10.5554 
 232   0.0000       0.390472        10.6253 
 233   0.0000       0.393671        10.7123 
 234   0.0000       0.397100        10.8057 
 235   0.0000       0.400710        10.9039 
 236   0.0000       0.403480        10.9793 
 237   0.0000       0.404452        11.0057 
 238   0.0000       0.409119        11.1327 
 239   0.0000       0.411408        11.1950 
 240   0.0000       0.413901        11.2628 
 241   0.0000       0.415621        11.3096 
 242   0.0000       0.419423        11.4131 
 243   0.0000       0.423199        11.5158 
 244   0.0000       0.427081        11.6215 
 245   0.0000       0.429805        11.6956 
 246   0.0000       0.431828        11.7506 
 247   0.0000       0.432731        11.7752 
 248   0.0000       0.434323        11.8185 
 249   0.0000       0.437442        11.9034 
 250   0.0000       0.440618        11.9898 
 251   0.0000       0.443314        12.0632 
 252   0.0000       0.447885        12.1876 
 253   0.0000       0.448641        12.2081 
 254   0.0000       0.450179        12.2500 
 255   0.0000       0.456121        12.4117 
 256   0.0000       0.459428        12.5017 
 257   0.0000       0.460742        12.5374 
 258   0.0000       0.463896        12.6233 
 259   0.0000       0.465904        12.6779 
 260   0.0000       0.466476        12.6935 
 261   0.0000       0.470169        12.7940 
 262   0.0000       0.471718        12.8361 
 263   0.0000       0.472347        12.8532 
 264   0.0000       0.475147        12.9294 
 265   0.0000       0.478809        13.0291 
 266   0.0000       0.480038        13.0625 
 267   0.0000       0.482618        13.1327 
 268   0.0000       0.485054        13.1990 
 269   0.0000       0.486659        13.2427 
 270   0.0000       0.487562        13.2672 
 271   0.0000       0.489474        13.3193 
 272   0.0000       0.493057        13.4168 
 273   0.0000       0.494129        13.4459 
 274   0.0000       0.495523        13.4839 
 275   0.0000       0.496644        13.5144 
 276   0.0000       0.502951        13.6860 
 277   0.0000       0.504108        13.7175 
 278   0.0000       0.507811        13.8182 
 279   0.0000       0.508021        13.8240 
 280   0.0000       0.511530        13.9194 
 281   0.0000       0.512641        13.9497 
 282   0.0000       0.519048        14.1240 
 283   0.0000       0.521876        14.2010 
 284   0.0000       0.526151        14.3173 
 285   0.0000       0.528013        14.3680 
 286   0.0000       0.535452        14.5704 
 287   0.0000       0.537987        14.6394 
 288   0.0000       0.541877        14.7452 
 289   0.0000       0.543225        14.7819 
 290   0.0000       0.544571        14.8185 
 291   0.0000       0.546481        14.8705 
 292   0.0000       0.548409        14.9230 
 293   0.0000       0.552711        15.0400 
 294   0.0000       0.555736        15.1223 
 295   0.0000       0.557479        15.1698 
 296   0.0000       0.563915        15.3449 
 297   0.0000       0.570415        15.5218 
 298   0.0000       0.572780        15.5861 
 299   0.0000       0.576306        15.6821 
 300   0.0000       0.580319        15.7913 
 301   0.0000       0.584059        15.8931 
 302   0.0000       0.588344        16.0097 
 303   0.0000       0.593439        16.1483 
 304   0.0000       0.599233        16.3059 
 305   0.0000       0.602030        16.3821 
 306   0.0000       0.607384        16.5278 
 307   0.0000       0.613869        16.7042 
 308   0.0000       0.618106        16.8195 
 309   0.0000       0.624077        16.9820 
 310   0.0000       0.629014        17.1163 
 311   0.0000       0.632974        17.2241 
 312   0.0000       0.639108        17.3910 
 313   0.0000       0.641821        17.4648 
 314   0.0000       0.648457        17.6454 
 315   0.0000       0.649881        17.6842 
 316   0.0000       0.652464        17.7544 
 317   0.0000       0.663027        18.0419 
 318   0.0000       0.666426        18.1344 
 319   0.0000       0.669422        18.2159 
 320   0.0000       0.676068        18.3968 
 321   0.0000       0.680864        18.5273 
 322   0.0000       0.682305        18.5665 
 323   0.0000       0.685339        18.6490 
 324   0.0000       0.690964        18.8021 
 325   0.0000       0.693368        18.8675 
 326   0.0000       0.696925        18.9643 
 327   0.0000       0.699356        19.0304 
 328   0.0000       0.701162        19.0796 
 329   0.0000       0.707447        19.2506 
 330   0.0000       0.710214        19.3259 
 331   0.0000       0.714268        19.4362 
 332   0.0000       0.717650        19.5283 
 333   0.0000       0.721798        19.6411 
 334   0.0000       0.723673        19.6921 
 335   0.0000       0.725005        19.7284 
 336   0.0000       0.732709        19.9380 
 337   0.0000       0.737933        20.0802 
 338   0.0000       0.741273        20.1711 
 339   0.0000       0.741564        20.1790 
 340   0.0000       0.745985        20.2993 
 341   0.0000       0.749685        20.4000 
 342   0.0000       0.753485        20.5034 
 343   0.0000       0.756936        20.5973 
 344   0.0000       0.762003        20.7352 
 345   0.0000       0.769873        20.9493 
 346   0.0000       0.772253        21.0141 
 347   0.0000       0.775299        21.0970 
 348   0.0000       0.779974        21.2242 
 349   0.0000       0.783324        21.3153 
 350   0.0000       0.789318        21.4784 
 351   0.0000       0.790523        21.5112 
 352   0.0000       0.796885        21.6843 
 353   0.0000       0.802561        21.8388 
 354   0.0000       0.807536        21.9742 
 355   0.0000       0.812839        22.1185 
 356   0.0000       0.819114        22.2892 
 357   0.0000       0.822861        22.3912 
 358   0.0000       0.824729        22.4420 
 359   0.0000       0.827893        22.5281 
 360   0.0000       0.834311        22.7028 
 361   0.0000       0.837066        22.7777 
 362   0.0000       0.840837        22.8803 
 363   0.0000       0.844833        22.9891 
 364   0.0000       0.849061        23.1041 
 365   0.0000       0.855620        23.2826 
 366   0.0000       0.857930        23.3455 
 367   0.0000       0.859462        23.3871 
 368   0.0000       0.864457        23.5231 
 369   0.0000       0.871158        23.7054 
 370   0.0000       0.879597        23.9351 
 371   0.0000       0.884191        24.0601 
 372   0.0000       0.885922        24.1072 
 373   0.0000       0.887360        24.1463 
 374   0.0000       0.897815        24.4308 
 375   0.0000       0.900439        24.5022 
 376   0.0000       0.901745        24.5377 
 377   0.0000       0.912008        24.8170 
 378   0.0000       0.914994        24.8983 
 379   0.0000       0.915405        24.9094 
 380   0.0000       0.921107        25.0646 
 381   0.0000       0.923890        25.1403 
 382   0.0000       0.926886        25.2218 
 383   0.0000       0.934782        25.4367 
 384   0.0000       0.935296        25.4507 
 385   0.0000       0.939871        25.5752 
 386   0.0000       0.944185        25.6926 
 387   0.0000       0.948792        25.8180 
 388   0.0000       0.952176        25.9100 
 389   0.0000       0.956263        26.0212 
 390   0.0000       0.959058        26.0973 
 391   0.0000       0.965817        26.2812 
 392   0.0000       0.977477        26.5985 
 393   0.0000       0.979926        26.6651 
 394   0.0000       0.980178        26.6720 
 395   0.0000       0.983142        26.7526 
 396   0.0000       0.985793        26.8248 
 397   0.0000       0.990406        26.9503 
 398   0.0000       1.005582        27.3633 
 399   0.0000       1.007997        27.4290 
 400   0.0000       1.010983        27.5102 
 401   0.0000       1.017839        27.6968 
 402   0.0000       1.021483        27.7960 
 403   0.0000       1.030961        28.0539 
 404   0.0000       1.032594        28.0983 
 405   0.0000       1.043038        28.3825 
 406   0.0000       1.047580        28.5061 
 407   0.0000       1.055061        28.7097 
 408   0.0000       1.063940        28.9513 
 409   0.0000       1.068277        29.0693 
 410   0.0000       1.073806        29.2197 
 411   0.0000       1.076096        29.2820 
 412   0.0000       1.083736        29.4899 
 413   0.0000       1.087831        29.6014 
 414   0.0000       1.089604        29.6496 
 415   0.0000       1.098721        29.8977 
 416   0.0000       1.100382        29.9429 
 417   0.0000       1.107656        30.1409 
 418   0.0000       1.111166        30.2364 
 419   0.0000       1.114814        30.3356 
 420   0.0000       1.119052        30.4509 
 421   0.0000       1.125430        30.6245 
 422   0.0000       1.129838        30.7445 
 423   0.0000       1.134069        30.8596 
 424   0.0000       1.135833        30.9076 
 425   0.0000       1.140563        31.0363 
 426   0.0000       1.143409        31.1138 
 427   0.0000       1.149250        31.2727 
 428   0.0000       1.155492        31.4425 
 429   0.0000       1.158010        31.5110 
 430   0.0000       1.162939        31.6452 
 431   0.0000       1.163744        31.6671 
 432   0.0000       1.168591        31.7990 
 433   0.0000       1.171817        31.8868 
 434   0.0000       1.177797        32.0495 
 435   0.0000       1.180868        32.1331 
 436   0.0000       1.185113        32.2486 
 437   0.0000       1.188383        32.3375 
 438   0.0000       1.191559        32.4240 
 439   0.0000       1.198682        32.6178 
 440   0.0000       1.204761        32.7832 
 441   0.0000       1.207150        32.8482 
 442   0.0000       1.213262        33.0145 
 443   0.0000       1.216312        33.0975 
 444   0.0000       1.223454        33.2919 
 445   0.0000       1.224662        33.3247 
 446   0.0000       1.230758        33.4906 
 447   0.0000       1.239749        33.7353 
 448   0.0000       1.239959        33.7410 
 449   0.0000       1.245507        33.8920 
 450   0.0000       1.254188        34.1282 
 451   0.0000       1.257667        34.2229 
 452   0.0000       1.259520        34.2733 
 453   0.0000       1.262552        34.3558 
 454   0.0000       1.263778        34.3892 
 455   0.0000       1.269090        34.5337 
 456   0.0000       1.275646        34.7121 
 457   0.0000       1.284997        34.9665 
 458   0.0000       1.292327        35.1660 
 459   0.0000       1.292970        35.1835 
 460   0.0000       1.298318        35.3290 
 461   0.0000       1.300411        35.3860 
 462   0.0000       1.310027        35.6476 
 463   0.0000       1.311808        35.6961 
 464   0.0000       1.314573        35.7713 
 465   0.0000       1.319696        35.9108 
 466   0.0000       1.321233        35.9526 
 467   0.0000       1.330160        36.1955 
 468   0.0000       1.331405        36.2294 
 469   0.0000       1.338924        36.4340 
 470   0.0000       1.344295        36.5801 
 471   0.0000       1.350056        36.7369 
 472   0.0000       1.360093        37.0100 
 473   0.0000       1.361015        37.0351 
 474   0.0000       1.366105        37.1736 
 475   0.0000       1.372443        37.3461 
 476   0.0000       1.378682        37.5158 
 477   0.0000       1.383216        37.6392 
 478   0.0000       1.391200        37.8565 
 479   0.0000       1.399300        38.0769 
 480   0.0000       1.402933        38.1757 
 481   0.0000       1.407462        38.2990 
 482   0.0000       1.410375        38.3782 
 483   0.0000       1.425004        38.7763 
 484   0.0000       1.432967        38.9930 
 485   0.0000       1.436315        39.0841 
 486   0.0000       1.437106        39.1057 
 487   0.0000       1.447077        39.3770 
 488   0.0000       1.454604        39.5818 
 489   0.0000       1.457891        39.6712 
 490   0.0000       1.462448        39.7952 
 491   0.0000       1.475034        40.1377 
 492   0.0000       1.479865        40.2692 
 493   0.0000       1.480463        40.2854 
 494   0.0000       1.485964        40.4351 
 495   0.0000       1.488059        40.4922 
 496   0.0000       1.495220        40.6870 
 497   0.0000       1.507720        41.0272 
 498   0.0000       1.508326        41.0436 
 499   0.0000       1.514522        41.2122 
 500   0.0000       1.517244        41.2863 
 501   0.0000       1.526416        41.5359 
 502   0.0000       1.533579        41.7308 
 503   0.0000       1.537692        41.8427 
 504   0.0000       1.544973        42.0409 
 505   0.0000       1.546740        42.0889 
 506   0.0000       1.556911        42.3657 
 507   0.0000       1.559116        42.4257 
 508   0.0000       1.562102        42.5070 
 509   0.0000       1.564414        42.5699 
 510   0.0000       1.567762        42.6610 
 511   0.0000       1.569704        42.7138 
 512   0.0000       1.575932        42.8833 
 513   0.0000       1.582216        43.0543 
 514   0.0000       1.585036        43.1310 
 515   0.0000       1.585457        43.1425 
 516   0.0000       1.592517        43.3346 
 517   0.0000       1.595560        43.4174 
 518   0.0000       1.602855        43.6159 
 519   0.0000       1.603936        43.6453 
 520   0.0000       1.613077        43.8940 
 521   0.0000       1.613753        43.9124 
 522   0.0000       1.619932        44.0806 
 523   0.0000       1.621733        44.1296 
 524   0.0000       1.626576        44.2614 
 525   0.0000       1.630288        44.3624 
 526   0.0000       1.633719        44.4558 
 527   0.0000       1.636108        44.5208 
 528   0.0000       1.638514        44.5862 
 529   0.0000       1.641543        44.6687 
 530   0.0000       1.644527        44.7499 
 531   0.0000       1.647783        44.8384 
 532   0.0000       1.650362        44.9086 
 533   0.0000       1.657253        45.0961 
 534   0.0000       1.657955        45.1153 
 535   0.0000       1.662962        45.2515 
 536   0.0000       1.665407        45.3180 
 537   0.0000       1.666327        45.3431 
 538   0.0000       1.669351        45.4253 
 539   0.0000       1.674867        45.5754 
 540   0.0000       1.681757        45.7629 
 541   0.0000       1.683559        45.8120 
 542   0.0000       1.687746        45.9259 
 543   0.0000       1.690186        45.9923 
 544   0.0000       1.695175        46.1280 
 545   0.0000       1.698690        46.2237 
 546   0.0000       1.701329        46.2955 
 547   0.0000       1.709179        46.5091 
 548   0.0000       1.713033        46.6140 
 549   0.0000       1.716455        46.7071 
 550   0.0000       1.719896        46.8008 
 551   0.0000       1.721245        46.8375 
 552   0.0000       1.726200        46.9723 
 553   0.0000       1.729782        47.0698 
 554   0.0000       1.736019        47.2395 
 555   0.0000       1.737191        47.2714 
 556   0.0000       1.743365        47.4394 
 557   0.0000       1.744958        47.4827 
 558   0.0000       1.749323        47.6015 
 559   0.0000       1.756548        47.7981 
 560   0.0000       1.765715        48.0476 
 561   0.0000       1.771568        48.2068 
 562   0.0000       1.773873        48.2695 
 563   0.0000       1.777462        48.3672 
 564   0.0000       1.789734        48.7012 
 565   0.0000       1.791922        48.7607 
 566   0.0000       1.797717        48.9184 
 567   0.0000       1.801954        49.0337 
 568   0.0000       1.807251        49.1778 
 569   0.0000       1.811552        49.2948 
 570   0.0000       1.816936        49.4413 
 571   0.0000       1.823673        49.6247 
 572   0.0000       1.829027        49.7704 
 573   0.0000       1.834109        49.9087 
 574   0.0000       1.844209        50.1835 
 575   0.0000       1.847391        50.2701 
 576   0.0000       1.856070        50.5062 
 577   0.0000       1.861380        50.6507 
 578   0.0000       1.865951        50.7751 
 579   0.0000       1.869497        50.8716 
 580   0.0000       1.880791        51.1789 
 581   0.0000       1.882794        51.2334 
 582   0.0000       1.886366        51.3306 
 583   0.0000       1.895053        51.5670 
 584   0.0000       1.900954        51.7276 
 585   0.0000       1.907119        51.8953 
 586   0.0000       1.911456        52.0134 
 587   0.0000       1.918458        52.2039 
 588   0.0000       1.925985        52.4087 
 589   0.0000       1.932617        52.5892 
 590   0.0000       1.937232        52.7148 
 591   0.0000       1.943131        52.8753 
 592   0.0000       1.947200        52.9860 
 593   0.0000       1.958182        53.2848 
 594   0.0000       1.959814        53.3292 
 595   0.0000       1.967608        53.5413 
 596   0.0000       1.971804        53.6555 
 597   0.0000       1.974068        53.7171 
 598   0.0000       1.983122        53.9635 
 599   0.0000       1.987743        54.0892 
 600   0.0000       1.992629        54.2222 
 601   0.0000       2.000459        54.4352 
 602   0.0000       2.004985        54.5584 
 603   0.0000       2.012801        54.7711 
 604   0.0000       2.013501        54.7901 
 605   0.0000       2.025473        55.1159 
 606   0.0000       2.032456        55.3059 
 607   0.0000       2.039428        55.4957 
 608   0.0000       2.044145        55.6240 
 609   0.0000       2.049770        55.7771 
 610   0.0000       2.054521        55.9064 
 611   0.0000       2.058341        56.0103 
 612   0.0000       2.064924        56.1894 
 613   0.0000       2.068378        56.2834 
 614   0.0000       2.076827        56.5133 
 615   0.0000       2.082284        56.6618 
 616   0.0000       2.090212        56.8776 
 617   0.0000       2.094640        56.9980 
 618   0.0000       2.097579        57.0780 
 619   0.0000       2.105781        57.3012 
 620   0.0000       2.107396        57.3452 
 621   0.0000       2.114976        57.5514 
 622   0.0000       2.120897        57.7125 
 623   0.0000       2.128907        57.9305 
 624   0.0000       2.134658        58.0870 
 625   0.0000       2.136448        58.1357 
 626   0.0000       2.144898        58.3656 
 627   0.0000       2.152769        58.5798 
 628   0.0000       2.153554        58.6012 
 629   0.0000       2.163657        58.8761 
 630   0.0000       2.168092        58.9968 
 631   0.0000       2.175528        59.1991 
 632   0.0000       2.182953        59.4012 
 633   0.0000       2.185602        59.4733 
 634   0.0000       2.190321        59.6017 
 635   0.0000       2.194073        59.7038 
 636   0.0000       2.200178        59.8699 
 637   0.0000       2.201865        59.9158 
 638   0.0000       2.212734        60.2116 
 639   0.0000       2.215285        60.2810 
 640   0.0000       2.222318        60.4723 
 641   0.0000       2.229670        60.6724 
 642   0.0000       2.235179        60.8223 
 643   0.0000       2.240495        60.9670 
 644   0.0000       2.243356        61.0448 
 645   0.0000       2.248368        61.1812 
 646   0.0000       2.252206        61.2856 
 647   0.0000       2.257499        61.4297 
 648   0.0000       2.259892        61.4948 
 649   0.0000       2.269507        61.7564 
 650   0.0000       2.277960        61.9864 
 651   0.0000       2.279909        62.0395 
 652   0.0000       2.287584        62.2483 
 653   0.0000       2.293102        62.3985 
 654   0.0000       2.293382        62.4061 
 655   0.0000       2.300171        62.5908 
 656   0.0000       2.306618        62.7663 
 657   0.0000       2.314275        62.9746 
 658   0.0000       2.320494        63.1439 
 659   0.0000       2.330304        63.4108 
 660   0.0000       2.331839        63.4526 
 661   0.0000       2.337051        63.5944 
 662   0.0000       2.340063        63.6764 
 663   0.0000       2.342846        63.7521 
 664   0.0000       2.346621        63.8548 
 665   0.0000       2.352486        64.0144 
 666   0.0000       2.356133        64.1137 
 667   0.0000       2.367388        64.4199 
 668   0.0000       2.374038        64.6009 
 669   0.0000       2.380749        64.7835 
 670   0.0000       2.384620        64.8888 
 671   0.0000       2.387144        64.9575 
 672   0.0000       2.390681        65.0538 
 673   0.0000       2.396417        65.2098 
 674   0.0000       2.399019        65.2806 
 675   0.0000       2.411848        65.6297 
 676   0.0000       2.414893        65.7126 
 677   0.0000       2.420188        65.8567 
 678   0.0000       2.423063        65.9349 
 679   0.0000       2.425349        65.9971 
 680   0.0000       2.432905        66.2027 
 681   0.0000       2.441892        66.4473 
 682   0.0000       2.446673        66.5773 
 683   0.0000       2.452087        66.7247 
 684   0.0000       2.456145        66.8351 
 685   0.0000       2.459276        66.9203 
 686   0.0000       2.466814        67.1254 
 687   0.0000       2.471808        67.2613 
 688   0.0000       2.479164        67.4615 
 689   0.0000       2.484850        67.6162 
 690   0.0000       2.491190        67.7887 
 691   0.0000       2.495653        67.9102 
 692   0.0000       2.503551        68.1251 
 693   0.0000       2.511106        68.3307 
 694   0.0000       2.516368        68.4739 
 695   0.0000       2.520041        68.5738 
 696   0.0000       2.529004        68.8177 
 697   0.0000       2.531432        68.8838 
 698   0.0000       2.533676        68.9448 
 699   0.0000       2.540464        69.1295 
 700   0.0000       2.545475        69.2659 
 701   0.0000       2.550061        69.3907 
 702   0.0000       2.552229        69.4497 
 703   0.0000       2.556637        69.5696 
 704   0.0000       2.559783        69.6552 
 705   0.0000       2.567214        69.8575 
 706   0.0000       2.573003        70.0150 
 707   0.0000       2.574302        70.0503 
 708   0.0000       2.578768        70.1718 
 709   0.0000       2.580201        70.2108 
 710   0.0000       2.588109        70.4260 
 711   0.0000       2.596694        70.6596 
 712   0.0000       2.598941        70.7208 
 713   0.0000       2.606015        70.9133 
 714   0.0000       2.610991        71.0487 
 715   0.0000       2.617118        71.2154 
 716   0.0000       2.624643        71.4202 
 717   0.0000       2.626330        71.4661 
 718   0.0000       2.632806        71.6423 
 719   0.0000       2.637894        71.7807 
 720   0.0000       2.639134        71.8145 
 721   0.0000       2.642872        71.9162 
 722   0.0000       2.646656        72.0192 
 723   0.0000       2.649824        72.1054 
 724   0.0000       2.652182        72.1695 
 725   0.0000       2.658479        72.3409 
 726   0.0000       2.661849        72.4326 
 727   0.0000       2.669619        72.6440 
 728   0.0000       2.671716        72.7011 
 729   0.0000       2.675441        72.8025 
 730   0.0000       2.679729        72.9191 
 731   0.0000       2.682165        72.9854 
 732   0.0000       2.684453        73.0477 
 733   0.0000       2.687153        73.1211 
 734   0.0000       2.691226        73.2320 
 735   0.0000       2.697355        73.3988 
 736   0.0000       2.699091        73.4460 
 737   0.0000       2.703909        73.5771 
 738   0.0000       2.707542        73.6760 
 739   0.0000       2.712568        73.8127 
 740   0.0000       2.714624        73.8687 
 741   0.0000       2.719171        73.9924 
 742   0.0000       2.722640        74.0868 
 743   0.0000       2.723688        74.1153 
 744   0.0000       2.727169        74.2100 
 745   0.0000       2.732245        74.3482 
 746   0.0000       2.733749        74.3891 
 747   0.0000       2.735827        74.4456 
 748   0.0000       2.739792        74.5535 
 749   0.0000       2.743519        74.6550 
 750   0.0000       2.747806        74.7716 
 751   0.0000       2.752477        74.8987 
 752   0.0000       2.758624        75.0660 
 753   0.0000       2.766942        75.2923 
 754   0.0000       2.769095        75.3509 
 755   0.0000       2.773512        75.4711 
 756   0.0000       2.775354        75.5212 
 757   0.0000       2.778199        75.5986 
 758   0.0000       2.783253        75.7362 
 759   0.0000       2.790140        75.9236 
 760   0.0000       2.792625        75.9912 
 761   0.0000       2.795461        76.0684 
 762   0.0000       2.798138        76.1412 
 763   0.0000       2.803633        76.2907 
 764   0.0000       2.809301        76.4450 
 765   0.0000       2.811508        76.5050 
 766   0.0000       2.821966        76.7896 
 767   0.0000       2.824012        76.8453 
 768   0.0000       2.825211        76.8779 
 769   0.0000       2.832314        77.0712 
 770   0.0000       2.835754        77.1648 
 771   0.0000       2.838390        77.2365 
 772   0.0000       2.841138        77.3113 
 773   0.0000       2.846636        77.4609 
 774   0.0000       2.851236        77.5861 
 775   0.0000       2.856600        77.7320 
 776   0.0000       2.860751        77.8450 
 777   0.0000       2.867115        78.0182 
 778   0.0000       2.870036        78.0976 
 779   0.0000       2.876513        78.2739 
 780   0.0000       2.880374        78.3790 
 781   0.0000       2.880774        78.3899 
 782   0.0000       2.886800        78.5538 
 783   0.0000       2.889946        78.6394 
 784   0.0000       2.891413        78.6793 
 785   0.0000       2.895124        78.7803 
 786   0.0000       2.899519        78.8999 
 787   0.0000       2.906361        79.0861 
 788   0.0000       2.907410        79.1147 
 789   0.0000       2.913351        79.2763 
 790   0.0000       2.918336        79.4120 
 791   0.0000       2.921234        79.4908 
 792   0.0000       2.928197        79.6803 
 793   0.0000       2.933094        79.8135 
 794   0.0000       2.933997        79.8381 
 795   0.0000       2.936893        79.9169 
 796   0.0000       2.942409        80.0670 
 797   0.0000       2.952238        80.3345 
 798   0.0000       2.956360        80.4467 
 799   0.0000       2.963966        80.6536 
 800   0.0000       2.968733        80.7833 
 801   0.0000       2.981274        81.1246 
 802   0.0000       2.985898        81.2504 
 803   0.0000       2.992438        81.4284 
 804   0.0000       2.996979        81.5519 
 805   0.0000       3.003299        81.7239 
 806   0.0000       3.006670        81.8156 
 807   0.0000       3.012796        81.9823 
 808   0.0000       3.016353        82.0791 
 809   0.0000       3.020520        82.1925 
 810   0.0000       3.026345        82.3510 
 811   0.0000       3.029274        82.4307 
 812   0.0000       3.038975        82.6947 
 813   0.0000       3.045960        82.8848 
 814   0.0000       3.046492        82.8993 
 815   0.0000       3.058653        83.2302 
 816   0.0000       3.068289        83.4924 
 817   0.0000       3.070724        83.5586 
 818   0.0000       3.073389        83.6312 
 819   0.0000       3.079843        83.8068 
 820   0.0000       3.083712        83.9121 
 821   0.0000       3.092810        84.1596 
 822   0.0000       3.094924        84.2172 
 823   0.0000       3.106802        84.5404 
 824   0.0000       3.108368        84.5830 
 825   0.0000       3.118912        84.8699 
 826   0.0000       3.120503        84.9132 
 827   0.0000       3.130078        85.1738 
 828   0.0000       3.131481        85.2119 
 829   0.0000       3.134646        85.2981 
 830   0.0000       3.137019        85.3626 
 831   0.0000       3.143170        85.5300 
 832   0.0000       3.151579        85.7588 
 833   0.0000       3.158924        85.9587 
 834   0.0000       3.162181        86.0473 
 835   0.0000       3.170400        86.2710 
 836   0.0000       3.173113        86.3448 
 837   0.0000       3.174645        86.3865 
 838   0.0000       3.176202        86.4289 
 839   0.0000       3.185471        86.6811 
 840   0.0000       3.187534        86.7372 
 841   0.0000       3.192152        86.8629 
 842   0.0000       3.196011        86.9679 
 843   0.0000       3.199146        87.0532 
 844   0.0000       3.202010        87.1311 
 845   0.0000       3.206521        87.2539 
 846   0.0000       3.210389        87.3591 
 847   0.0000       3.214238        87.4639 
 848   0.0000       3.217553        87.5541 
 849   0.0000       3.224250        87.7363 
 850   0.0000       3.225785        87.7781 
 851   0.0000       3.229217        87.8715 
 852   0.0000       3.231597        87.9362 
 853   0.0000       3.232341        87.9565 
 854   0.0000       3.235465        88.0415 
 855   0.0000       3.246035        88.3291 
 856   0.0000       3.248162        88.3870 
 857   0.0000       3.251730        88.4841 
 858   0.0000       3.254974        88.5724 
 859   0.0000       3.256975        88.6268 
 860   0.0000       3.262656        88.7814 
 861   0.0000       3.267298        88.9077 
 862   0.0000       3.268988        88.9537 
 863   0.0000       3.275498        89.1308 
 864   0.0000       3.280689        89.2721 
 865   0.0000       3.283016        89.3354 
 866   0.0000       3.288676        89.4894 
 867   0.0000       3.292287        89.5877 
 868   0.0000       3.295324        89.6703 
 869   0.0000       3.299512        89.7843 
 870   0.0000       3.303851        89.9023 
 871   0.0000       3.308494        90.0287 
 872   0.0000       3.310187        90.0748 
 873   0.0000       3.318026        90.2881 
 874   0.0000       3.320604        90.3582 
 875   0.0000       3.325521        90.4920 
 876   0.0000       3.330989        90.6408 
 877   0.0000       3.333520        90.7097 
 878   0.0000       3.342082        90.9427 
 879   0.0000       3.345678        91.0405 
 880   0.0000       3.347400        91.0874 
 881   0.0000       3.354359        91.2768 
 882   0.0000       3.357047        91.3499 
 883   0.0000       3.360838        91.4530 
 884   0.0000       3.364790        91.5606 
 885   0.0000       3.365762        91.5870 
 886   0.0000       3.369897        91.6996 
 887   0.0000       3.372822        91.7791 
 888   0.0000       3.374874        91.8350 
 889   0.0000       3.380162        91.9789 
 890   0.0000       3.382141        92.0327 
 891   0.0000       3.386145        92.1417 
 892   0.0000       3.388894        92.2165 
 893   0.0000       3.392115        92.3041 
 894   0.0000       3.395215        92.3885 
 895   0.0000       3.398345        92.4737 
 896   0.0000       3.401232        92.5522 
 897   0.0000       3.402948        92.5989 
 898   0.0000       3.404532        92.6420 
 899   0.0000       3.412968        92.8716 
 900   0.0000       3.413633        92.8897 
 901   0.0000       3.418257        93.0155 
 902   0.0000       3.422975        93.1439 
 903   0.0000       3.426033        93.2271 
 904   0.0000       3.434206        93.4495 
 905   0.0000       3.435271        93.4785 
 906   0.0000       3.440072        93.6091 
 907   0.0000       3.446068        93.7723 
 908   0.0000       3.446971        93.7968 
 909   0.0000       3.447507        93.8114 
 910   0.0000       3.449382        93.8625 
 911   0.0000       3.453557        93.9761 
 912   0.0000       3.461043        94.1798 
 913   0.0000       3.463949        94.2588 
 914   0.0000       3.469130        94.3998 
 915   0.0000       3.469730        94.4162 
 916   0.0000       3.472880        94.5019 
 917   0.0000       3.481761        94.7435 
 918   0.0000       3.486720        94.8785 
 919   0.0000       3.492470        95.0349 
 920   0.0000       3.495576        95.1195 
 921   0.0000       3.498105        95.1883 
 922   0.0000       3.501675        95.2854 
 923   0.0000       3.507507        95.4441 
 924   0.0000       3.510330        95.5209 
 925   0.0000       3.514348        95.6303 
 926   0.0000       3.517280        95.7100 
 927   0.0000       3.518063        95.7313 
 928   0.0000       3.519725        95.7766 
 929   0.0000       3.526001        95.9474 
 930   0.0000       3.541135        96.3592 
 931   0.0000       3.543303        96.4182 
 932   0.0000       3.547236        96.5252 
 933   0.0000       3.551714        96.6471 
 934   0.0000       3.552896        96.6792 
 935   0.0000       3.555807        96.7584 
 936   0.0000       3.562337        96.9361 
 937   0.0000       3.565776        97.0297 
 938   0.0000       3.571622        97.1888 
 939   0.0000       3.577571        97.3506 
 940   0.0000       3.581719        97.4635 
 941   0.0000       3.586241        97.5866 
 942   0.0000       3.591444        97.7281 
 943   0.0000       3.594060        97.7993 
 944   0.0000       3.603096        98.0452 
 945   0.0000       3.609765        98.2267 
 946   0.0000       3.616349        98.4059 
 947   0.0000       3.618554        98.4659 
 948   0.0000       3.628415        98.7342 
 949   0.0000       3.629307        98.7585 
 950   0.0000       3.631431        98.8162 
 951   0.0000       3.641658        99.0945 
 952   0.0000       3.647029        99.2407 
 953   0.0000       3.653683        99.4218 
 954   0.0000       3.662487        99.6613 
 955   0.0000       3.665107        99.7326 
 956   0.0000       3.673358        99.9572 
 957   0.0000       3.674279        99.9822 
 958   0.0000       3.679913       100.1355 
 959   0.0000       3.686139       100.3049 
 960   0.0000       3.700804       100.7040 
 961   0.0000       3.704334       100.8000 
 962   0.0000       3.710905       100.9789 
 963   0.0000       3.713451       101.0481 
 964   0.0000       3.719384       101.2096 
 965   0.0000       3.724772       101.3562 
 966   0.0000       3.727757       101.4374 
 967   0.0000       3.735676       101.6529 
 968   0.0000       3.740206       101.7762 
 969   0.0000       3.750939       102.0683 
 970   0.0000       3.755432       102.1905 
 971   0.0000       3.762470       102.3820 
 972   0.0000       3.764137       102.4274 
 973   0.0000       3.773462       102.6811 
 974   0.0000       3.777656       102.7952 
 975   0.0000       3.783968       102.9670 
 976   0.0000       3.790665       103.1492 
 977   0.0000       3.794187       103.2451 
 978   0.0000       3.806262       103.5737 
 979   0.0000       3.815147       103.8154 
 980   0.0000       3.822693       104.0208 
 981   0.0000       3.830608       104.2361 
 982   0.0000       3.835465       104.3683 
 983   0.0000       3.840984       104.5185 
 984   0.0000       3.855670       104.9181 
 985   0.0000       3.863882       105.1416 
 986   0.0000       3.867910       105.2512 
 987   0.0000       3.881615       105.6241 
 988   0.0000       3.888332       105.8069 
 989   0.0000       3.897901       106.0673 
 990   0.0000       3.902397       106.1896 
 991   0.0000       3.919637       106.6587 
 992   0.0000       3.928228       106.8925 
 993   0.0000       3.935539       107.0915 
 994   0.0000       3.942271       107.2746 
 995   0.0000       3.959308       107.7382 
 996   0.0000       3.968966       108.0010 
 997   0.0000       3.975596       108.1815 
 998   0.0000       3.986405       108.4756 
 999   0.0000       3.987839       108.5146 
 1000   0.0000       3.994170       108.6869 
 1001   0.0000       4.003694       108.9461 
 1002   0.0000       4.014117       109.2297 
 1003   0.0000       4.021367       109.4270 
 1004   0.0000       4.027829       109.6028 
 1005   0.0000       4.040303       109.9422 
 1006   0.0000       4.046655       110.1151 
 1007   0.0000       4.055887       110.3663 
 1008   0.0000       4.069054       110.7246 
 1009   0.0000       4.074919       110.8842 
 1010   0.0000       4.079909       111.0200 
 1011   0.0000       4.094305       111.4117 
 1012   0.0000       4.101529       111.6083 
 1013   0.0000       4.103709       111.6676 
 1014   0.0000       4.109859       111.8350 
 1015   0.0000       4.115283       111.9825 
 1016   0.0000       4.129054       112.3573 
 1017   0.0000       4.131919       112.4352 
 1018   0.0000       4.135226       112.5252 
 1019   0.0000       4.147273       112.8530 
 1020   0.0000       4.149280       112.9076 
 1021   0.0000       4.150838       112.9500 
 1022   0.0000       4.153714       113.0283 
 1023   0.0000       4.168196       113.4224 
 1024   0.0000       4.170953       113.4974 
 1025   0.0000       4.172977       113.5525 
 1026   0.0000       4.178323       113.6980 
 1027   0.0000       4.187520       113.9482 
 1028   0.0000       4.194936       114.1500 
 1029   0.0000       4.200257       114.2948 
 1030   0.0000       4.204861       114.4201 
 1031   0.0000       4.207776       114.4994 
 1032   0.0000       4.221626       114.8763 
 1033   0.0000       4.224280       114.9485 
 1034   0.0000       4.227230       115.0288 
 1035   0.0000       4.232618       115.1754 
 1036   0.0000       4.233821       115.2081 
 1037   0.0000       4.239542       115.3638 
 1038   0.0000       4.243109       115.4609 
 1039   0.0000       4.248173       115.5987 
 1040   0.0000       4.255164       115.7889 
 1041   0.0000       4.265069       116.0584 
 1042   0.0000       4.268552       116.1532 
 1043   0.0000       4.275721       116.3483 
 1044   0.0000       4.278765       116.4311 
 1045   0.0000       4.280938       116.4903 
 1046   0.0000       4.286403       116.6390 
 1047   0.0000       4.297572       116.9429 
 1048   0.0000       4.300429       117.0206 
 1049   0.0000       4.306778       117.1934 
 1050   0.0000       4.317114       117.4746 
 1051   0.0000       4.318162       117.5032 
 1052   0.0000       4.325015       117.6896 
 1053   0.0000       4.334211       117.9399 
 1054   0.0000       4.337480       118.0288 
 1055   0.0000       4.340350       118.1069 
 1056   0.0000       4.346539       118.2753 
 1057   0.0000       4.351829       118.4193 
 1058   0.0000       4.366636       118.8222 
 1059   0.0000       4.372581       118.9840 
 1060   0.0000       4.376770       119.0980 
 1061   0.0000       4.380042       119.1870 
 1062   0.0000       4.393155       119.5438 
 1063   0.0000       4.401072       119.7593 
 1064   0.0000       4.412744       120.0769 
 1065   0.0000       4.421692       120.3203 
 1066   0.0000       4.438383       120.7745 
 1067   0.0000       4.441273       120.8532 
 1068   0.0000       4.444712       120.9468 
 1069   0.0000       4.453934       121.1977 
 1070   0.0000       4.460830       121.3854 
 1071   0.0000       4.464283       121.4793 
 1072   0.0000       4.482577       121.9771 
 1073   0.0000       4.486021       122.0708 
 1074   0.0000       4.492543       122.2483 
 1075   0.0000       4.497639       122.3870 
 1076   0.0000       4.510668       122.7415 
 1077   0.0000       4.514513       122.8461 
 1078   0.0000       4.522133       123.0535 
 1079   0.0000       4.527733       123.2059 
 1080   0.0000       4.537861       123.4815 
 1081   0.0000       4.538539       123.4999 
 1082   0.0000       4.550544       123.8266 
 1083   0.0000       4.556872       123.9988 
 1084   0.0000       4.568062       124.3033 
 1085   0.0000       4.574197       124.4702 
 1086   0.0000       4.592660       124.9726 
 1087   0.0000       4.594043       125.0103 
 1088   0.0000       4.629727       125.9813 
 1089   0.0000       4.631282       126.0236 
 1090   0.0000       4.660570       126.8206 
 1091   0.0000       4.676456       127.2528 
 1092   0.0000       4.685077       127.4874 
 1093   0.0000       4.687147       127.5437 
 1094   0.0000       4.694057       127.7318 
 1095   0.0000       4.703041       127.9762 
 1096   0.0000       4.717219       128.3620 
 1097   0.0000       4.734183       128.8237 
 1098   0.0000       4.734932       128.8440 
 1099   0.0000       4.744936       129.1163 
 1100   0.0000       4.751783       129.3026 
 1101   0.0000       4.757001       129.4446 
 1102   0.0000       4.774844       129.9301 
 1103   0.0000       4.779820       130.0655 
 1104   0.0000       4.785859       130.2298 
 1105   0.0000       4.790618       130.3594 
 1106   0.0000       4.804551       130.7385 
 1107   0.0000       4.829095       131.4063 
 1108   0.0000       4.840008       131.7033 
 1109   0.0000       4.855983       132.1380 
 1110   0.0000       4.868370       132.4751 
 1111   0.0000       4.876971       132.7091 
 1112   0.0000       4.885928       132.9529 
 1113   0.0000       4.901192       133.3682 
 1114   0.0000       4.912726       133.6821 
 1115   0.0000       4.921354       133.9169 
 1116   0.0000       4.927505       134.0842 
 1117   0.0000       4.935301       134.2964 
 1118   0.0000       4.948444       134.6540 
 1119   0.0000       4.964301       135.0855 
 1120   0.0000       4.970948       135.2664 
 1121   0.0000       4.984875       135.6453 
 1122   0.0000       5.012834       136.4062 
 1123   0.0000       5.018418       136.5581 
 1124   0.0000       5.031960       136.9266 
 1125   0.0000       5.044261       137.2613 
 1126   0.0000       5.068106       137.9102 
 1127   0.0000       5.081722       138.2807 
 1128   0.0000       5.106813       138.9635 
 1129   0.0000       5.118000       139.2679 
 1130   0.0000       5.135849       139.7536 
 1131   0.0000       5.143013       139.9485 
 1132   0.0000       5.165814       140.5689 
 1133   0.0000       5.171642       140.7275 
 1134   0.0000       5.177100       140.8760 
 1135   0.0000       5.189246       141.2066 
 1136   0.0000       5.218734       142.0090 
 1137   0.0000       5.236113       142.4819 
 1138   0.0000       5.244468       142.7092 
 1139   0.0000       5.256120       143.0263 
 1140   0.0000       5.263450       143.2258 
 1141   0.0000       5.270216       143.4099 
 1142   0.0000       5.275571       143.5556 
 1143   0.0000       5.289131       143.9246 
 1144   0.0000       5.297784       144.1600 
 1145   0.0000       5.329889       145.0336 
 1146   0.0000       5.341368       145.3460 
 1147   0.0000       5.354062       145.6914 
 1148   0.0000       5.360236       145.8594 
 1149   0.0000       5.373759       146.2274 
 1150   0.0000       5.400966       146.9678 
 1151   0.0000       5.405587       147.0935 
 1152   0.0000       5.422704       147.5593 
 1153   0.0000       5.437524       147.9625 
 1154   0.0000       5.461670       148.6196 
 1155   0.0000       5.474389       148.9657 
 1156   0.0000       5.479158       149.0955 
 1157   0.0000       5.512047       149.9904 
 1158   0.0000       5.515416       150.0821 
 1159   0.0000       5.520899       150.2313 
 1160   0.0000       5.566871       151.4823 
 1161   0.0000       5.608213       152.6072 
 1162   0.0000       5.624036       153.0378 
 1163   0.0000       5.627847       153.1415 
 1164   0.0000       5.659653       154.0070 
 1165   0.0000       5.677899       154.5035 
 1166   0.0000       5.710170       155.3816 
 1167   0.0000       5.715989       155.5400 
 1168   0.0000       5.732900       156.0001 
 1169   0.0000       5.742945       156.2735 
 1170   0.0000       5.770721       157.0293 
 1171   0.0000       5.804644       157.9524 
 1172   0.0000       5.921060       161.1202 
 1173   0.0000       5.968596       162.4138 
 1174   0.0000       5.981858       162.7746 
 1175   0.0000       6.034432       164.2052 
 1176   0.0000       6.101215       166.0225 
 1177   0.0000       6.173421       167.9873 
 1178   0.0000       6.202563       168.7803 
 1179   0.0000       6.254830       170.2026 
 1180   0.0000       6.398795       174.1201 
 1181   0.0000       6.421654       174.7421 
 1182   0.0000       6.491407       176.6402 
 1183   0.0000       6.531181       177.7225 
 1184   0.0000       6.647384       180.8845 
 1185   0.0000       6.667165       181.4228 
 1186   0.0000       6.772755       184.2960 
 1187   0.0000       6.791655       184.8103 
 1188   0.0000       6.895703       187.6416 
 1189   0.0000       6.918155       188.2526 
 1190   0.0000       7.127804       193.9574 
 1191   0.0000       7.134500       194.1396 
 1192   0.0000       7.185457       195.5262 
 1193   0.0000       7.215204       196.3357 
 1194   0.0000      22.260690       605.7442 
 1195   0.0000      22.374527       608.8418 
 1196   0.0000      22.482296       611.7744 
 1197   0.0000      22.504892       612.3892 
 1198   0.0000      22.550371       613.6268 
 1199   0.0000      22.559289       613.8695 
 1200   0.0000      22.579064       614.4076 
 1201   0.0000      22.588924       614.6759 
 1202   0.0000      22.702476       617.7658 
 1203   0.0000      22.706943       617.8873 
 1204   0.0000      22.713063       618.0539 
 1205   0.0000      22.724757       618.3721 
 1206   0.0000      22.736779       618.6992 
 1207   0.0000      22.800651       620.4373 
 1208   0.0000      22.849234       621.7593 
 1209   0.0000      22.863122       622.1372 
 1210   0.0000      22.900107       623.1436 
 1211   0.0000      22.914568       623.5371 
 1212   0.0000      22.938487       624.1880 
 1213   0.0000      22.945463       624.3778 
 1214   0.0000      22.979770       625.3113 
 1215   0.0000      23.038080       626.8980 
 1216   0.0000      23.081670       628.0842 
 1217   0.0000      23.131471       629.4393 
 1218   0.0000      23.334002       634.9505 
 1219   0.0000      23.385109       636.3412 
 1220   0.0000      23.520778       640.0329 
 1221   0.0000      23.623234       642.8209 
 1222   0.0000      23.704814       645.0408 
 1223   0.0000      32.885056       894.8479 
 1224   0.0000      33.358714       907.7368 
 1225   0.0000      44.222573      1203.3574 
 1226   0.0000      44.239200      1203.8098 

                    ********************************
                    * MULLIKEN POPULATION ANALYSIS *
                    ********************************

-----------------------
MULLIKEN ATOMIC CHARGES
-----------------------
   0 O :   -0.509302
   1 O :   -0.523390
   2 N :   -0.179080
   3 H :    0.268533
   4 N :    0.118465
   5 C :    0.162193
   6 C :    0.182037
   7 H :    0.159133
   8 C :    0.113923
   9 C :   -0.262899
  10 H :    0.152029
  11 C :   -0.169501
  12 H :    0.154242
  13 C :   -0.154619
  14 H :    0.156929
  15 C :   -0.169531
  16 H :    0.155562
  17 C :   -0.213287
  18 H :    0.157257
  19 C :    0.107665
  20 C :   -0.413299
  21 H :    0.137940
  22 H :    0.150545
  23 H :    0.141057
  24 C :   -0.441390
  25 H :    0.148357
  26 H :    0.149520
  27 H :    0.147997
  28 C :   -0.420094
  29 H :    0.140745
  30 H :    0.143325
  31 H :    0.135224
  32 C :   -0.115669
  33 C :    0.067929
  34 C :   -0.194827
  35 H :    0.165776
  36 C :   -0.193085
  37 H :    0.154029
  38 C :   -0.128742
  39 H :    0.153824
  40 C :   -0.215565
  41 H :    0.158750
  42 C :    0.104924
  43 C :   -0.442626
  44 H :    0.140648
  45 H :    0.139735
  46 H :    0.151724
  47 C :   -0.382257
  48 H :    0.111819
  49 H :    0.114785
  50 H :    0.142339
  51 C :   -0.439365
  52 H :    0.149180
  53 H :    0.139548
  54 H :    0.139626
  55 C :    0.345413
  56 C :    0.119476
  57 C :   -0.216058
  58 H :    0.164194
  59 C :   -0.169079
  60 H :    0.159542
  61 C :   -0.137201
  62 H :    0.160802
  63 C :   -0.166048
  64 H :    0.159016
  65 C :   -0.231682
  66 H :    0.162840
Sum of atomic charges:   -0.0000000

--------------------------------
MULLIKEN REDUCED ORBITAL CHARGES
--------------------------------
  0 O s       :     3.833985  s :     3.833985
      pz      :     1.407945  p :     4.644309
      px      :     1.506669
      py      :     1.729696
      dz2     :     0.009259  d :     0.029202
      dxz     :     0.007510
      dyz     :     0.007291
      dx2y2   :     0.002541
      dxy     :     0.002602
      f0      :     0.000469  f :     0.001806
      f+1     :     0.000289
      f-1     :     0.000396
      f+2     :     0.000268
      f-2     :     0.000281
      f+3     :     0.000047
      f-3     :     0.000056
  1 O s       :     3.844718  s :     3.844718
      pz      :     1.504078  p :     4.647730
      px      :     1.562222
      py      :     1.581430
      dz2     :     0.006407  d :     0.029181
      dxz     :     0.006962
      dyz     :     0.004401
      dx2y2   :     0.005143
      dxy     :     0.006268
      f0      :     0.000148  f :     0.001762
      f+1     :     0.000357
      f-1     :     0.000144
      f+2     :     0.000295
      f-2     :     0.000340
      f+3     :     0.000255
      f-3     :     0.000223
  2 N s       :     3.423197  s :     3.423197
      pz      :     1.160195  p :     3.692567
      px      :     1.500637
      py      :     1.031734
      dz2     :     0.012815  d :     0.059201
      dxz     :     0.005770
      dyz     :     0.015469
      dx2y2   :     0.012468
      dxy     :     0.012678
      f0      :     0.000309  f :     0.004115
      f+1     :     0.000425
      f-1     :     0.000691
      f+2     :     0.000733
      f-2     :     0.000479
      f+3     :     0.000823
      f-3     :     0.000655
  3 H s       :     0.688679  s :     0.688679
      pz      :     0.022759  p :     0.042788
      px      :     0.013226
      py      :     0.006804
  4 N s       :     3.362738  s :     3.362738
      pz      :     1.230590  p :     3.425111
      px      :     0.963266
      py      :     1.231255
      dz2     :     0.015164  d :     0.088820
      dxz     :     0.021199
      dyz     :     0.012556
      dx2y2   :     0.021148
      dxy     :     0.018754
      f0      :     0.000586  f :     0.004866
      f+1     :     0.000481
      f-1     :     0.000886
      f+2     :     0.000897
      f-2     :     0.000813
      f+3     :     0.000654
      f-3     :     0.000549
  5 C s       :     3.158286  s :     3.158286
      pz      :     0.786748  p :     2.408448
      px      :     0.779206
      py      :     0.842494
      dz2     :     0.058256  d :     0.248958
      dxz     :     0.038494
      dyz     :     0.067971
      dx2y2   :     0.031280
      dxy     :     0.052958
      f0      :     0.004756  f :     0.022115
      f+1     :     0.002512
      f-1     :     0.003800
      f+2     :     0.004378
      f-2     :     0.002124
      f+3     :     0.003067
      f-3     :     0.001480
  6 C s       :     2.916014  s :     2.916014
      pz      :     1.027383  p :     2.740372
      px      :     0.796024
      py      :     0.916964
      dz2     :     0.016971  d :     0.151784
      dxz     :     0.032952
      dyz     :     0.029477
      dx2y2   :     0.029130
      dxy     :     0.043253
      f0      :     0.001193  f :     0.009794
      f+1     :     0.001106
      f-1     :     0.001011
      f+2     :     0.001701
      f-2     :     0.000744
      f+3     :     0.002056
      f-3     :     0.001983
  7 H s       :     0.816264  s :     0.816264
      pz      :     0.013157  p :     0.024603
      px      :     0.005509
      py      :     0.005937
  8 C s       :     3.255726  s :     3.255726
      pz      :     0.843042  p :     2.479257
      px      :     0.942687
      py      :     0.693527
      dz2     :     0.033794  d :     0.141094
      dxz     :     0.021441
      dyz     :     0.040247
      dx2y2   :     0.023177
      dxy     :     0.022434
      f0      :     0.002045  f :     0.010000
      f+1     :     0.001033
      f-1     :     0.001290
      f+2     :     0.002252
      f-2     :     0.001159
      f+3     :     0.001116
      f-3     :     0.001105
  9 C s       :     3.291866  s :     3.291866
      pz      :     0.969017  p :     2.865603
      px      :     0.938936
      py      :     0.957651
      dz2     :     0.018224  d :     0.098124
      dxz     :     0.012330
      dyz     :     0.030894
      dx2y2   :     0.016124
      dxy     :     0.020552
      f0      :     0.001345  f :     0.007305
      f+1     :     0.000787
      f-1     :     0.000775
      f+2     :     0.001376
      f-2     :     0.000961
      f+3     :     0.001074
      f-3     :     0.000987
 10 H s       :     0.824595  s :     0.824595
      pz      :     0.010242  p :     0.023376
      px      :     0.006984
      py      :     0.006151
 11 C s       :     3.199948  s :     3.199948
      pz      :     0.962662  p :     2.868379
      px      :     0.961195
      py      :     0.944522
      dz2     :     0.017659  d :     0.093949
      dxz     :     0.008882
      dyz     :     0.032388
      dx2y2   :     0.015147
      dxy     :     0.019873
      f0      :     0.001208  f :     0.007225
      f+1     :     0.000731
      f-1     :     0.000862
      f+2     :     0.001637
      f-2     :     0.000692
      f+3     :     0.001161
      f-3     :     0.000933
 12 H s       :     0.823733  s :     0.823733
      pz      :     0.010535  p :     0.022024
      px      :     0.005078
      py      :     0.006412
 13 C s       :     3.187537  s :     3.187537
      pz      :     0.931283  p :     2.865209
      px      :     0.957050
      py      :     0.976875
      dz2     :     0.031371  d :     0.094680
      dxz     :     0.018596
      dyz     :     0.018529
      dx2y2   :     0.016278
      dxy     :     0.009906
      f0      :     0.001494  f :     0.007194
      f+1     :     0.000920
      f-1     :     0.000979
      f+2     :     0.001551
      f-2     :     0.001001
      f+3     :     0.000572
      f-3     :     0.000676
 14 H s       :     0.821085  s :     0.821085
      pz      :     0.003803  p :     0.021987
      px      :     0.004854
      py      :     0.013329
 15 C s       :     3.195721  s :     3.195721
      pz      :     0.974723  p :     2.871896
      px      :     0.957145
      py      :     0.940028
      dz2     :     0.016781  d :     0.094672
      dxz     :     0.012615
      dyz     :     0.030701
      dx2y2   :     0.013677
      dxy     :     0.020899
      f0      :     0.001342  f :     0.007241
      f+1     :     0.000839
      f-1     :     0.000699
      f+2     :     0.001393
      f-2     :     0.000937
      f+3     :     0.001103
      f-3     :     0.000926
 16 H s       :     0.822384  s :     0.822384
      pz      :     0.009713  p :     0.022054
      px      :     0.006734
      py      :     0.005607
 17 C s       :     3.212140  s :     3.212140
      pz      :     0.960211  p :     2.895152
      px      :     0.965629
      py      :     0.969312
      dz2     :     0.017184  d :     0.098613
      dxz     :     0.009044
      dyz     :     0.033651
      dx2y2   :     0.018631
      dxy     :     0.020102
      f0      :     0.001176  f :     0.007382
      f+1     :     0.000712
      f-1     :     0.000941
      f+2     :     0.001676
      f-2     :     0.000708
      f+3     :     0.001216
      f-3     :     0.000953
 18 H s       :     0.820653  s :     0.820653
      pz      :     0.010477  p :     0.022091
      px      :     0.005017
      py      :     0.006597
 19 C s       :     3.071511  s :     3.071511
      pz      :     0.860089  p :     2.595626
      px      :     0.907880
      py      :     0.827657
      dz2     :     0.036403  d :     0.211944
      dxz     :     0.043850
      dyz     :     0.047215
      dx2y2   :     0.041949
      dxy     :     0.042527
      f0      :     0.001502  f :     0.013254
      f+1     :     0.001148
      f-1     :     0.002375
      f+2     :     0.002543
      f-2     :     0.002220
      f+3     :     0.001560
      f-3     :     0.001906
 20 C s       :     3.259129  s :     3.259129
      pz      :     0.979126  p :     3.094383
      px      :     1.029777
      py      :     1.085480
      dz2     :     0.010588  d :     0.056344
      dxz     :     0.007199
      dyz     :     0.020620
      dx2y2   :     0.014669
      dxy     :     0.003268
      f0      :     0.000687  f :     0.003443
      f+1     :     0.000509
      f-1     :     0.000305
      f+2     :     0.001112
      f-2     :     0.000457
      f+3     :     0.000280
      f-3     :     0.000095
 21 H s       :     0.840930  s :     0.840930
      pz      :     0.004547  p :     0.021130
      px      :     0.012088
      py      :     0.004494
 22 H s       :     0.828253  s :     0.828253
      pz      :     0.007158  p :     0.021203
      px      :     0.004786
      py      :     0.009259
 23 H s       :     0.837108  s :     0.837108
      pz      :     0.006994  p :     0.021834
      px      :     0.004460
      py      :     0.010380
 24 C s       :     3.278540  s :     3.278540
      pz      :     1.039274  p :     3.101345
      px      :     1.085986
      py      :     0.976086
      dz2     :     0.011263  d :     0.057941
      dxz     :     0.012180
      dyz     :     0.010820
      dx2y2   :     0.014475
      dxy     :     0.009202
      f0      :     0.000177  f :     0.003564
      f+1     :     0.000354
      f-1     :     0.000655
      f+2     :     0.001059
      f-2     :     0.000411
      f+3     :     0.000634
      f-3     :     0.000273
 25 H s       :     0.830279  s :     0.830279
      pz      :     0.006423  p :     0.021365
      px      :     0.005057
      py      :     0.009884
 26 H s       :     0.829585  s :     0.829585
      pz      :     0.004962  p :     0.020894
      px      :     0.011592
      py      :     0.004340
 27 H s       :     0.831102  s :     0.831102
      pz      :     0.010079  p :     0.020901
      px      :     0.006643
      py      :     0.004179
 28 C s       :     3.268960  s :     3.268960
      pz      :     1.072649  p :     3.091217
      px      :     0.935029
      py      :     1.083539
      dz2     :     0.003942  d :     0.056469
      dxz     :     0.018469
      dyz     :     0.011193
      dx2y2   :     0.010636
      dxy     :     0.012229
      f0      :     0.000269  f :     0.003447
      f+1     :     0.000697
      f-1     :     0.000035
      f+2     :     0.001221
      f-2     :     0.000138
      f+3     :     0.000459
      f-3     :     0.000628
 29 H s       :     0.837493  s :     0.837493
      pz      :     0.006799  p :     0.021762
      px      :     0.004656
      py      :     0.010307
 30 H s       :     0.835430  s :     0.835430
      pz      :     0.006792  p :     0.021245
      px      :     0.005219
      py      :     0.009234
 31 H s       :     0.843728  s :     0.843728
      pz      :     0.009462  p :     0.021048
      px      :     0.007148
      py      :     0.004439
 32 C s       :     3.281216  s :     3.281216
      pz      :     0.820483  p :     2.652180
      px      :     0.909837
      py      :     0.921860
      dz2     :     0.045029  d :     0.169202
      dxz     :     0.036410
      dyz     :     0.033217
      dx2y2   :     0.027893
      dxy     :     0.026652
      f0      :     0.001801  f :     0.013071
      f+1     :     0.002651
      f-1     :     0.001957
      f+2     :     0.001444
      f-2     :     0.002165
      f+3     :     0.001370
      f-3     :     0.001683
 33 C s       :     3.353705  s :     3.353705
      pz      :     0.811411  p :     2.438219
      px      :     0.834820
      py      :     0.791988
      dz2     :     0.033695  d :     0.130647
      dxz     :     0.028550
      dyz     :     0.027859
      dx2y2   :     0.024259
      dxy     :     0.016284
      f0      :     0.001557  f :     0.009500
      f+1     :     0.001477
      f-1     :     0.001363
      f+2     :     0.001292
      f-2     :     0.001503
      f+3     :     0.001007
      f-3     :     0.001301
 34 C s       :     3.182616  s :     3.182616
      pz      :     0.961583  p :     2.907168
      px      :     0.956424
      py      :     0.989160
      dz2     :     0.028826  d :     0.097526
      dxz     :     0.024971
      dyz     :     0.022862
      dx2y2   :     0.008150
      dxy     :     0.012716
      f0      :     0.001543  f :     0.007517
      f+1     :     0.001687
      f-1     :     0.001111
      f+2     :     0.000899
      f-2     :     0.001055
      f+3     :     0.000734
      f-3     :     0.000488
 35 H s       :     0.811176  s :     0.811176
      pz      :     0.004777  p :     0.023048
      px      :     0.008330
      py      :     0.009941
 36 C s       :     3.226110  s :     3.226110
      pz      :     0.966249  p :     2.863617
      px      :     0.951806
      py      :     0.945563
      dz2     :     0.017297  d :     0.096112
      dxz     :     0.027681
      dyz     :     0.025753
      dx2y2   :     0.015129
      dxy     :     0.010251
      f0      :     0.001183  f :     0.007247
      f+1     :     0.001418
      f-1     :     0.001144
      f+2     :     0.000391
      f-2     :     0.001237
      f+3     :     0.000752
      f-3     :     0.001122
 37 H s       :     0.823972  s :     0.823972
      pz      :     0.008031  p :     0.021999
      px      :     0.008133
      py      :     0.005835
 38 C s       :     3.187919  s :     3.187919
      pz      :     0.954337  p :     2.841495
      px      :     0.938919
      py      :     0.948239
      dz2     :     0.025534  d :     0.092119
      dxz     :     0.013025
      dyz     :     0.017859
      dx2y2   :     0.020875
      dxy     :     0.014826
      f0      :     0.001019  f :     0.007209
      f+1     :     0.000935
      f-1     :     0.001081
      f+2     :     0.000908
      f-2     :     0.001084
      f+3     :     0.000993
      f-3     :     0.001188
 39 H s       :     0.824106  s :     0.824106
      pz      :     0.012799  p :     0.022070
      px      :     0.004080
      py      :     0.005191
 40 C s       :     3.282286  s :     3.282286
      pz      :     0.902516  p :     2.827304
      px      :     0.953116
      py      :     0.971672
      dz2     :     0.029426  d :     0.098343
      dxz     :     0.023803
      dyz     :     0.021406
      dx2y2   :     0.008797
      dxy     :     0.014910
      f0      :     0.001478  f :     0.007633
      f+1     :     0.001715
      f-1     :     0.001150
      f+2     :     0.000973
      f-2     :     0.000967
      f+3     :     0.000832
      f-3     :     0.000517
 41 H s       :     0.818663  s :     0.818663
      pz      :     0.004311  p :     0.022586
      px      :     0.008213
      py      :     0.010062
 42 C s       :     3.011386  s :     3.011386
      pz      :     0.888692  p :     2.688743
      px      :     0.899292
      py      :     0.900759
      dz2     :     0.038964  d :     0.184717
      dxz     :     0.034978
      dyz     :     0.039017
      dx2y2   :     0.037419
      dxy     :     0.034340
      f0      :     0.001641  f :     0.010230
      f+1     :     0.001744
      f-1     :     0.001093
      f+2     :     0.001887
      f-2     :     0.000990
      f+3     :     0.001467
      f-3     :     0.001407
 43 C s       :     3.282915  s :     3.282915
      pz      :     1.061672  p :     3.097441
      px      :     0.945838
      py      :     1.089931
      dz2     :     0.012197  d :     0.058848
      dxz     :     0.014038
      dyz     :     0.006459
      dx2y2   :     0.012214
      dxy     :     0.013940
      f0      :     0.000319  f :     0.003421
      f+1     :     0.000565
      f-1     :     0.000459
      f+2     :     0.000589
      f-2     :     0.000251
      f+3     :     0.000447
      f-3     :     0.000792
 44 H s       :     0.837591  s :     0.837591
      pz      :     0.007420  p :     0.021761
      px      :     0.008578
      py      :     0.005762
 45 H s       :     0.839021  s :     0.839021
      pz      :     0.010988  p :     0.021244
      px      :     0.004471
      py      :     0.005785
 46 H s       :     0.826987  s :     0.826987
      pz      :     0.004501  p :     0.021288
      px      :     0.004844
      py      :     0.011944
 47 C s       :     3.224290  s :     3.224290
      pz      :     1.004604  p :     3.094634
      px      :     1.027152
      py      :     1.062879
      dz2     :     0.015525  d :     0.059940
      dxz     :     0.006002
      dyz     :     0.015968
      dx2y2   :     0.018805
      dxy     :     0.003641
      f0      :     0.000384  f :     0.003393
      f+1     :     0.000553
      f-1     :     0.000525
      f+2     :     0.000950
      f-2     :     0.000328
      f+3     :     0.000408
      f-3     :     0.000244
 48 H s       :     0.865576  s :     0.865576
      pz      :     0.005391  p :     0.022605
      px      :     0.004766
      py      :     0.012449
 49 H s       :     0.862416  s :     0.862416
      pz      :     0.005112  p :     0.022799
      px      :     0.013155
      py      :     0.004533
 50 H s       :     0.836324  s :     0.836324
      pz      :     0.009887  p :     0.021338
      px      :     0.004591
      py      :     0.006860
 51 C s       :     3.278111  s :     3.278111
      pz      :     1.083155  p :     3.098816
      px      :     1.084641
      py      :     0.931020
      dz2     :     0.006342  d :     0.059019
      dxz     :     0.006700
      dyz     :     0.020702
      dx2y2   :     0.011477
      dxy     :     0.013798
      f0      :     0.000481  f :     0.003420
      f+1     :     0.000150
      f-1     :     0.000607
      f+2     :     0.000692
      f-2     :     0.000095
      f+3     :     0.000815
      f-3     :     0.000580
 52 H s       :     0.829427  s :     0.829427
      pz      :     0.005317  p :     0.021393
      px      :     0.011468
      py      :     0.004608
 53 H s       :     0.839206  s :     0.839206
      pz      :     0.010494  p :     0.021246
      px      :     0.004528
      py      :     0.006224
 54 H s       :     0.838480  s :     0.838480
      pz      :     0.007943  p :     0.021894
      px      :     0.007563
      py      :     0.006389
 55 C s       :     3.047125  s :     3.047125
      pz      :     0.750908  p :     2.326271
      px      :     0.811094
      py      :     0.764268
      dz2     :     0.069318  d :     0.259365
      dxz     :     0.034703
      dyz     :     0.034287
      dx2y2   :     0.075229
      dxy     :     0.045828
      f0      :     0.002000  f :     0.021827
      f+1     :     0.003282
      f-1     :     0.003025
      f+2     :     0.004053
      f-2     :     0.003465
      f+3     :     0.003316
      f-3     :     0.002685
 56 C s       :     3.260854  s :     3.260854
      pz      :     0.813767  p :     2.478736
      px      :     0.707177
      py      :     0.957792
      dz2     :     0.037170  d :     0.131069
      dxz     :     0.033813
      dyz     :     0.025871
      dx2y2   :     0.019156
      dxy     :     0.015059
      f0      :     0.002184  f :     0.009864
      f+1     :     0.001553
      f-1     :     0.001297
      f+2     :     0.001447
      f-2     :     0.001145
      f+3     :     0.001130
      f-3     :     0.001108
 57 C s       :     3.258661  s :     3.258661
      pz      :     0.984911  p :     2.851897
      px      :     0.955395
      py      :     0.911591
      dz2     :     0.021805  d :     0.098196
      dxz     :     0.030419
      dyz     :     0.010983
      dx2y2   :     0.017219
      dxy     :     0.017770
      f0      :     0.001411  f :     0.007304
      f+1     :     0.001074
      f-1     :     0.000595
      f+2     :     0.001113
      f-2     :     0.000867
      f+3     :     0.001354
      f-3     :     0.000890
 58 H s       :     0.812399  s :     0.812399
      pz      :     0.013272  p :     0.023407
      px      :     0.005398
      py      :     0.004737
 59 C s       :     3.192509  s :     3.192509
      pz      :     0.962347  p :     2.874857
      px      :     0.950510
      py      :     0.962001
      dz2     :     0.018313  d :     0.094471
      dxz     :     0.035414
      dyz     :     0.015063
      dx2y2   :     0.012010
      dxy     :     0.013671
      f0      :     0.001379  f :     0.007242
      f+1     :     0.001135
      f-1     :     0.001114
      f+2     :     0.000827
      f-2     :     0.000742
      f+3     :     0.001227
      f-3     :     0.000818
 60 H s       :     0.818401  s :     0.818401
      pz      :     0.010054  p :     0.022057
      px      :     0.006842
      py      :     0.005161
 61 C s       :     3.181359  s :     3.181359
      pz      :     0.924349  p :     2.853987
      px      :     0.982110
      py      :     0.947528
      dz2     :     0.032495  d :     0.094684
      dxz     :     0.022652
      dyz     :     0.022099
      dx2y2   :     0.009508
      dxy     :     0.007930
      f0      :     0.001713  f :     0.007171
      f+1     :     0.001116
      f-1     :     0.001229
      f+2     :     0.000961
      f-2     :     0.000958
      f+3     :     0.000562
      f-3     :     0.000631
 62 H s       :     0.817201  s :     0.817201
      pz      :     0.003783  p :     0.021997
      px      :     0.012758
      py      :     0.005455
 63 C s       :     3.191332  s :     3.191332
      pz      :     0.975367  p :     2.872290
      px      :     0.938336
      py      :     0.958587
      dz2     :     0.022907  d :     0.095167
      dxz     :     0.029853
      dyz     :     0.010249
      dx2y2   :     0.014697
      dxy     :     0.017462
      f0      :     0.001456  f :     0.007258
      f+1     :     0.001035
      f-1     :     0.000598
      f+2     :     0.001102
      f-2     :     0.000833
      f+3     :     0.001305
      f-3     :     0.000928
 64 H s       :     0.818905  s :     0.818905
      pz      :     0.012446  p :     0.022079
      px      :     0.005064
      py      :     0.004569
 65 C s       :     3.251483  s :     3.251483
      pz      :     0.964661  p :     2.874043
      px      :     0.975446
      py      :     0.933937
      dz2     :     0.017962  d :     0.098713
      dxz     :     0.036602
      dyz     :     0.016005
      dx2y2   :     0.013499
      dxy     :     0.014644
      f0      :     0.001368  f :     0.007444
      f+1     :     0.001188
      f-1     :     0.001116
      f+2     :     0.000931
      f-2     :     0.000750
      f+3     :     0.001228
      f-3     :     0.000863
 66 H s       :     0.814846  s :     0.814846
      pz      :     0.010039  p :     0.022314
      px      :     0.007393
      py      :     0.004883


                     *******************************
                     * LOEWDIN POPULATION ANALYSIS *
                     *******************************

----------------------
LOEWDIN ATOMIC CHARGES
----------------------
   0 O :    0.007164
   1 O :    0.001283
   2 N :    0.205034
   3 H :    0.203712
   4 N :    0.298937
   5 C :   -0.427330
   6 C :   -0.156531
   7 H :    0.187725
   8 C :   -0.133593
   9 C :   -0.107689
  10 H :    0.161919
  11 C :   -0.149536
  12 H :    0.155746
  13 C :   -0.147924
  14 H :    0.155021
  15 C :   -0.150572
  16 H :    0.155598
  17 C :   -0.115508
  18 H :    0.161743
  19 C :   -0.390406
  20 C :   -0.267425
  21 H :    0.129270
  22 H :    0.134050
  23 H :    0.126696
  24 C :   -0.266088
  25 H :    0.135844
  26 H :    0.131231
  27 H :    0.131597
  28 C :   -0.266030
  29 H :    0.125828
  30 H :    0.133672
  31 H :    0.129500
  32 C :   -0.147874
  33 C :   -0.054842
  34 C :   -0.103527
  35 H :    0.162531
  36 C :   -0.142642
  37 H :    0.156897
  38 C :   -0.146986
  39 H :    0.156942
  40 C :   -0.118078
  41 H :    0.165524
  42 C :   -0.305205
  43 C :   -0.255913
  44 H :    0.127630
  45 H :    0.131553
  46 H :    0.130955
  47 C :   -0.252860
  48 H :    0.130938
  49 H :    0.131869
  50 H :    0.134148
  51 C :   -0.255476
  52 H :    0.132170
  53 H :    0.130896
  54 H :    0.127613
  55 C :   -0.384582
  56 C :   -0.123473
  57 C :   -0.094913
  58 H :    0.166305
  59 C :   -0.141441
  60 H :    0.157704
  61 C :   -0.136778
  62 H :    0.156927
  63 C :   -0.142972
  64 H :    0.157618
  65 C :   -0.106076
  66 H :    0.162485

-------------------------------
LOEWDIN REDUCED ORBITAL CHARGES
-------------------------------
  0 O s       :     3.397583  s :     3.397583
      pz      :     1.486170  p :     4.523606
      px      :     1.430058
      py      :     1.607378
      dz2     :     0.021044  d :     0.065847
      dxz     :     0.015882
      dyz     :     0.018679
      dx2y2   :     0.005330
      dxy     :     0.004912
      f0      :     0.001239  f :     0.005800
      f+1     :     0.001141
      f-1     :     0.001425
      f+2     :     0.000859
      f-2     :     0.000879
      f+3     :     0.000140
      f-3     :     0.000118
  1 O s       :     3.398428  s :     3.398428
      pz      :     1.469378  p :     4.528204
      px      :     1.554470
      py      :     1.504356
      dz2     :     0.010863  d :     0.066366
      dxz     :     0.017223
      dyz     :     0.011130
      dx2y2   :     0.013428
      dxy     :     0.013722
      f0      :     0.000538  f :     0.005719
      f+1     :     0.000887
      f-1     :     0.000480
      f+2     :     0.001040
      f-2     :     0.001328
      f+3     :     0.000743
      f-3     :     0.000703
  2 N s       :     2.915682  s :     2.915682
      pz      :     1.160516  p :     3.645400
      px      :     1.328288
      py      :     1.156596
      dz2     :     0.050384  d :     0.219427
      dxz     :     0.018388
      dyz     :     0.061686
      dx2y2   :     0.050031
      dxy     :     0.038938
      f0      :     0.001359  f :     0.014458
      f+1     :     0.001247
      f-1     :     0.003154
      f+2     :     0.002415
      f-2     :     0.001638
      f+3     :     0.002108
      f-3     :     0.002536
  3 H s       :     0.679776  s :     0.679776
      pz      :     0.061464  p :     0.116512
      px      :     0.037781
      py      :     0.017267
  4 N s       :     2.861391  s :     2.861391
      pz      :     1.229121  p :     3.530584
      px      :     1.086850
      py      :     1.214613
      dz2     :     0.046828  d :     0.289674
      dxz     :     0.065911
      dyz     :     0.044015
      dx2y2   :     0.071620
      dxy     :     0.061300
      f0      :     0.002386  f :     0.019415
      f+1     :     0.002114
      f-1     :     0.002639
      f+2     :     0.003758
      f-2     :     0.002834
      f+3     :     0.003028
      f-3     :     0.002656
  5 C s       :     2.735835  s :     2.735835
      pz      :     0.941415  p :     2.663297
      px      :     0.782776
      py      :     0.939106
      dz2     :     0.210383  d :     0.896585
      dxz     :     0.139628
      dyz     :     0.260735
      dx2y2   :     0.124107
      dxy     :     0.161732
      f0      :     0.029375  f :     0.131613
      f+1     :     0.017128
      f-1     :     0.023747
      f+2     :     0.024046
      f-2     :     0.011667
      f+3     :     0.016064
      f-3     :     0.009587
  6 C s       :     2.720231  s :     2.720231
      pz      :     1.015974  p :     2.849508
      px      :     0.845360
      py      :     0.988174
      dz2     :     0.079775  d :     0.524749
      dxz     :     0.100231
      dyz     :     0.094620
      dx2y2   :     0.126351
      dxy     :     0.123772
      f0      :     0.007003  f :     0.062043
      f+1     :     0.007736
      f-1     :     0.006342
      f+2     :     0.009221
      f-2     :     0.007466
      f+3     :     0.012483
      f-3     :     0.011792
  7 H s       :     0.748205  s :     0.748205
      pz      :     0.034213  p :     0.064070
      px      :     0.014326
      py      :     0.015531
  8 C s       :     2.701157  s :     2.701157
      pz      :     1.023813  p :     2.859059
      px      :     0.888983
      py      :     0.946264
      dz2     :     0.129879  d :     0.515404
      dxz     :     0.080394
      dyz     :     0.140973
      dx2y2   :     0.092386
      dxy     :     0.071772
      f0      :     0.011021  f :     0.057974
      f+1     :     0.007041
      f-1     :     0.008731
      f+2     :     0.012067
      f-2     :     0.007420
      f+3     :     0.005980
      f-3     :     0.005713
  9 C s       :     2.756857  s :     2.756857
      pz      :     0.982843  p :     2.915832
      px      :     0.889836
      py      :     1.043153
      dz2     :     0.074002  d :     0.391860
      dxz     :     0.051646
      dyz     :     0.128481
      dx2y2   :     0.063154
      dxy     :     0.074576
      f0      :     0.008513  f :     0.043141
      f+1     :     0.004838
      f-1     :     0.006102
      f+2     :     0.007580
      f-2     :     0.004738
      f+3     :     0.005445
      f-3     :     0.005925
 10 H s       :     0.775035  s :     0.775035
      pz      :     0.027179  p :     0.063046
      px      :     0.019070
      py      :     0.016797
 11 C s       :     2.764292  s :     2.764292
      pz      :     0.990026  p :     2.949981
      px      :     0.921531
      py      :     1.038423
      dz2     :     0.076099  d :     0.391986
      dxz     :     0.037309
      dyz     :     0.132573
      dx2y2   :     0.068212
      dxy     :     0.077793
      f0      :     0.007842  f :     0.043278
      f+1     :     0.004944
      f-1     :     0.005944
      f+2     :     0.008256
      f-2     :     0.004682
      f+3     :     0.006695
      f-3     :     0.004915
 12 H s       :     0.783996  s :     0.783996
      pz      :     0.028105  p :     0.060258
      px      :     0.014423
      py      :     0.017731
 13 C s       :     2.765580  s :     2.765580
      pz      :     1.037744  p :     2.945178
      px      :     0.916520
      py      :     0.990915
      dz2     :     0.125732  d :     0.393596
      dxz     :     0.076414
      dyz     :     0.087237
      dx2y2   :     0.067260
      dxy     :     0.036953
      f0      :     0.007953  f :     0.043570
      f+1     :     0.006269
      f-1     :     0.007659
      f+2     :     0.008531
      f-2     :     0.007149
      f+3     :     0.002898
      f-3     :     0.003111
 14 H s       :     0.784740  s :     0.784740
      pz      :     0.011273  p :     0.060238
      px      :     0.013751
      py      :     0.035215
 15 C s       :     2.764089  s :     2.764089
      pz      :     0.994815  p :     2.952293
      px      :     0.911185
      py      :     1.046292
      dz2     :     0.072896  d :     0.390848
      dxz     :     0.050694
      dyz     :     0.128795
      dx2y2   :     0.064089
      dxy     :     0.074374
      f0      :     0.008637  f :     0.043343
      f+1     :     0.004965
      f-1     :     0.005981
      f+2     :     0.007757
      f-2     :     0.004564
      f+3     :     0.005499
      f-3     :     0.005939
 16 H s       :     0.784077  s :     0.784077
      pz      :     0.026051  p :     0.060325
      px      :     0.018543
      py      :     0.015732
 17 C s       :     2.758130  s :     2.758130
      pz      :     0.972897  p :     2.919461
      px      :     0.912257
      py      :     1.034306
      dz2     :     0.074861  d :     0.394923
      dxz     :     0.037720
      dyz     :     0.132144
      dx2y2   :     0.071293
      dxy     :     0.078905
      f0      :     0.007570  f :     0.042994
      f+1     :     0.004790
      f-1     :     0.006004
      f+2     :     0.008188
      f-2     :     0.004650
      f+3     :     0.006819
      f-3     :     0.004973
 18 H s       :     0.777744  s :     0.777744
      pz      :     0.028197  p :     0.060513
      px      :     0.014371
      py      :     0.017945
 19 C s       :     2.697770  s :     2.697770
      pz      :     0.969608  p :     2.886436
      px      :     1.008150
      py      :     0.908678
      dz2     :     0.124124  d :     0.719740
      dxz     :     0.151185
      dyz     :     0.168377
      dx2y2   :     0.151717
      dxy     :     0.124337
      f0      :     0.011020  f :     0.086461
      f+1     :     0.008333
      f-1     :     0.015551
      f+2     :     0.013184
      f-2     :     0.014967
      f+3     :     0.010983
      f-3     :     0.012423
 20 C s       :     2.826940  s :     2.826940
      pz      :     1.033711  p :     3.158649
      px      :     1.050200
      py      :     1.074739
      dz2     :     0.048906  d :     0.257672
      dxz     :     0.042977
      dyz     :     0.086636
      dx2y2   :     0.066201
      dxy     :     0.012951
      f0      :     0.006065  f :     0.024164
      f+1     :     0.004253
      f-1     :     0.002130
      f+2     :     0.003625
      f-2     :     0.003956
      f+3     :     0.002354
      f-3     :     0.001780
 21 H s       :     0.808264  s :     0.808264
      pz      :     0.014224  p :     0.062466
      px      :     0.034323
      py      :     0.013919
 22 H s       :     0.803532  s :     0.803532
      pz      :     0.019728  p :     0.062418
      px      :     0.014849
      py      :     0.027841
 23 H s       :     0.808899  s :     0.808899
      pz      :     0.019979  p :     0.064405
      px      :     0.013624
      py      :     0.030802
 24 C s       :     2.827723  s :     2.827723
      pz      :     1.054286  p :     3.153581
      px      :     1.069979
      py      :     1.029317
      dz2     :     0.045169  d :     0.260280
      dxz     :     0.052001
      dyz     :     0.059764
      dx2y2   :     0.065644
      dxy     :     0.037701
      f0      :     0.002561  f :     0.024505
      f+1     :     0.002666
      f-1     :     0.004538
      f+2     :     0.003502
      f-2     :     0.003807
      f+3     :     0.004900
      f-3     :     0.002531
 25 H s       :     0.801651  s :     0.801651
      pz      :     0.020079  p :     0.062505
      px      :     0.015363
      py      :     0.027064
 26 H s       :     0.806168  s :     0.806168
      pz      :     0.014595  p :     0.062600
      px      :     0.034877
      py      :     0.013128
 27 H s       :     0.805818  s :     0.805818
      pz      :     0.029136  p :     0.062585
      px      :     0.020577
      py      :     0.012872
 28 C s       :     2.827485  s :     2.827485
      pz      :     1.070501  p :     3.156972
      px      :     1.012966
      py      :     1.073505
      dz2     :     0.019454  d :     0.257440
      dxz     :     0.079796
      dyz     :     0.049816
      dx2y2   :     0.059750
      dxy     :     0.048624
      f0      :     0.002941  f :     0.024134
      f+1     :     0.005337
      f-1     :     0.000691
      f+2     :     0.004371
      f-2     :     0.001829
      f+3     :     0.003838
      f-3     :     0.005126
 29 H s       :     0.809891  s :     0.809891
      pz      :     0.020480  p :     0.064281
      px      :     0.013387
      py      :     0.030414
 30 H s       :     0.803948  s :     0.803948
      pz      :     0.019982  p :     0.062380
      px      :     0.014393
      py      :     0.028005
 31 H s       :     0.808079  s :     0.808079
      pz      :     0.029161  p :     0.062421
      px      :     0.019496
      py      :     0.013764
 32 C s       :     2.692256  s :     2.692256
      pz      :     0.967667  p :     2.794679
      px      :     0.887001
      py      :     0.940011
      dz2     :     0.142923  d :     0.587735
      dxz     :     0.138688
      dyz     :     0.127754
      dx2y2   :     0.085296
      dxy     :     0.093073
      f0      :     0.011151  f :     0.073204
      f+1     :     0.015303
      f-1     :     0.012010
      f+2     :     0.009018
      f-2     :     0.010854
      f+3     :     0.007186
      f-3     :     0.007683
 33 C s       :     2.705277  s :     2.705277
      pz      :     0.957218  p :     2.796594
      px      :     0.922894
      py      :     0.916482
      dz2     :     0.118726  d :     0.498801
      dxz     :     0.109160
      dyz     :     0.111304
      dx2y2   :     0.087491
      dxy     :     0.072119
      f0      :     0.009011  f :     0.054171
      f+1     :     0.009455
      f-1     :     0.007459
      f+2     :     0.008546
      f-2     :     0.008895
      f+3     :     0.004921
      f-3     :     0.005885
 34 C s       :     2.750352  s :     2.750352
      pz      :     1.041667  p :     2.918955
      px      :     0.938893
      py      :     0.938395
      dz2     :     0.123715  d :     0.391476
      dxz     :     0.100013
      dyz     :     0.089599
      dx2y2   :     0.024135
      dxy     :     0.054013
      f0      :     0.009126  f :     0.042744
      f+1     :     0.010045
      f-1     :     0.006869
      f+2     :     0.006039
      f-2     :     0.005849
      f+3     :     0.002726
      f-3     :     0.002089
 35 H s       :     0.776001  s :     0.776001
      pz      :     0.012929  p :     0.061468
      px      :     0.022260
      py      :     0.026280
 36 C s       :     2.762158  s :     2.762158
      pz      :     1.028572  p :     2.938892
      px      :     0.945086
      py      :     0.965235
      dz2     :     0.082254  d :     0.397447
      dxz     :     0.107150
      dyz     :     0.106084
      dx2y2   :     0.051858
      dxy     :     0.050101
      f0      :     0.008808  f :     0.044145
      f+1     :     0.008690
      f-1     :     0.008370
      f+2     :     0.002491
      f-2     :     0.006222
      f+3     :     0.004338
      f-3     :     0.005226
 37 H s       :     0.783036  s :     0.783036
      pz      :     0.021804  p :     0.060067
      px      :     0.021976
      py      :     0.016287
 38 C s       :     2.761450  s :     2.761450
      pz      :     0.994878  p :     2.947117
      px      :     0.978224
      py      :     0.974014
      dz2     :     0.105203  d :     0.393958
      dxz     :     0.061618
      dyz     :     0.079623
      dx2y2   :     0.077807
      dxy     :     0.069707
      f0      :     0.006222  f :     0.044462
      f+1     :     0.007266
      f-1     :     0.006378
      f+2     :     0.006746
      f-2     :     0.007632
      f+3     :     0.004618
      f-3     :     0.005601
 39 H s       :     0.782569  s :     0.782569
      pz      :     0.033729  p :     0.060489
      px      :     0.011959
      py      :     0.014800
 40 C s       :     2.756923  s :     2.756923
      pz      :     1.031811  p :     2.922558
      px      :     0.946497
      py      :     0.944249
      dz2     :     0.126685  d :     0.394906
      dxz     :     0.094936
      dyz     :     0.090935
      dx2y2   :     0.024022
      dxy     :     0.058327
      f0      :     0.009007  f :     0.043692
      f+1     :     0.010008
      f-1     :     0.007148
      f+2     :     0.006459
      f-2     :     0.005761
      f+3     :     0.003135
      f-3     :     0.002173
 41 H s       :     0.772648  s :     0.772648
      pz      :     0.012439  p :     0.061828
      px      :     0.022389
      py      :     0.027000
 42 C s       :     2.684507  s :     2.684507
      pz      :     0.953454  p :     2.917507
      px      :     0.988626
      py      :     0.975428
      dz2     :     0.136402  d :     0.634775
      dxz     :     0.127286
      dyz     :     0.124242
      dx2y2   :     0.140413
      dxy     :     0.106434
      f0      :     0.010933  f :     0.068415
      f+1     :     0.011383
      f-1     :     0.007781
      f+2     :     0.011022
      f-2     :     0.007867
      f+3     :     0.009862
      f-3     :     0.009568
 43 C s       :     2.823630  s :     2.823630
      pz      :     1.058585  p :     3.141466
      px      :     1.012996
      py      :     1.069885
      dz2     :     0.050296  d :     0.266639
      dxz     :     0.065662
      dyz     :     0.028907
      dx2y2   :     0.063477
      dxy     :     0.058297
      f0      :     0.002248  f :     0.024178
      f+1     :     0.003901
      f-1     :     0.002869
      f+2     :     0.002935
      f-2     :     0.003664
      f+3     :     0.003217
      f-3     :     0.005342
 44 H s       :     0.809041  s :     0.809041
      pz      :     0.022452  p :     0.063329
      px      :     0.023143
      py      :     0.017734
 45 H s       :     0.806305  s :     0.806305
      pz      :     0.031840  p :     0.062142
      px      :     0.012687
      py      :     0.017615
 46 H s       :     0.806124  s :     0.806124
      pz      :     0.013737  p :     0.062921
      px      :     0.013667
      py      :     0.035518
 47 C s       :     2.815666  s :     2.815666
      pz      :     1.035829  p :     3.140202
      px      :     1.047997
      py      :     1.056377
      dz2     :     0.062622  d :     0.272310
      dxz     :     0.037260
      dyz     :     0.067505
      dx2y2   :     0.086134
      dxy     :     0.018789
      f0      :     0.003598  f :     0.024682
      f+1     :     0.003796
      f-1     :     0.003884
      f+2     :     0.003956
      f-2     :     0.004040
      f+3     :     0.003142
      f-3     :     0.002266
 48 H s       :     0.803855  s :     0.803855
      pz      :     0.015264  p :     0.065207
      px      :     0.014706
      py      :     0.035238
 49 H s       :     0.801711  s :     0.801711
      pz      :     0.015542  p :     0.066421
      px      :     0.036824
      py      :     0.014055
 50 H s       :     0.803881  s :     0.803881
      pz      :     0.026878  p :     0.061971
      px      :     0.014077
      py      :     0.021016
 51 C s       :     2.823446  s :     2.823446
      pz      :     1.068709  p :     3.140834
      px      :     1.068302
      py      :     1.003823
      dz2     :     0.031883  d :     0.267014
      dxz     :     0.030622
      dyz     :     0.083314
      dx2y2   :     0.061452
      dxy     :     0.059743
      f0      :     0.003084  f :     0.024183
      f+1     :     0.001206
      f-1     :     0.004072
      f+2     :     0.003535
      f-2     :     0.002703
      f+3     :     0.005568
      f-3     :     0.004015
 52 H s       :     0.804539  s :     0.804539
      pz      :     0.016247  p :     0.063291
      px      :     0.034034
      py      :     0.013010
 53 H s       :     0.806909  s :     0.806909
      pz      :     0.031531  p :     0.062195
      px      :     0.013892
      py      :     0.016772
 54 H s       :     0.808794  s :     0.808794
      pz      :     0.023473  p :     0.063593
      px      :     0.022991
      py      :     0.017129
 55 C s       :     2.722891  s :     2.722891
      pz      :     0.822078  p :     2.646093
      px      :     0.977530
      py      :     0.846485
      dz2     :     0.198466  d :     0.882580
      dxz     :     0.157597
      dyz     :     0.141834
      dx2y2   :     0.221498
      dxy     :     0.163185
      f0      :     0.012414  f :     0.133018
      f+1     :     0.021886
      f-1     :     0.013735
      f+2     :     0.021969
      f-2     :     0.021898
      f+3     :     0.023241
      f-3     :     0.017876
 56 C s       :     2.703265  s :     2.703265
      pz      :     1.051753  p :     2.865436
      px      :     0.944858
      py      :     0.868825
      dz2     :     0.149341  d :     0.498433
      dxz     :     0.136269
      dyz     :     0.086972
      dx2y2   :     0.067454
      dxy     :     0.058397
      f0      :     0.014539  f :     0.056339
      f+1     :     0.010046
      f-1     :     0.005294
      f+2     :     0.009143
      f-2     :     0.008015
      f+3     :     0.004472
      f-3     :     0.004830
 57 C s       :     2.755801  s :     2.755801
      pz      :     0.996835  p :     2.905366
      px      :     1.023302
      py      :     0.885229
      dz2     :     0.101040  d :     0.390457
      dxz     :     0.123113
      dyz     :     0.035093
      dx2y2   :     0.065407
      dxy     :     0.065805
      f0      :     0.009073  f :     0.043289
      f+1     :     0.007706
      f-1     :     0.003355
      f+2     :     0.007180
      f-2     :     0.006181
      f+3     :     0.004795
      f-3     :     0.004999
 58 H s       :     0.770135  s :     0.770135
      pz      :     0.035100  p :     0.063560
      px      :     0.015128
      py      :     0.013332
 59 C s       :     2.763752  s :     2.763752
      pz      :     1.024080  p :     2.944476
      px      :     1.020985
      py      :     0.899411
      dz2     :     0.085988  d :     0.389901
      dxz     :     0.149129
      dyz     :     0.053021
      dx2y2   :     0.049331
      dxy     :     0.052433
      f0      :     0.010604  f :     0.043313
      f+1     :     0.007994
      f-1     :     0.005595
      f+2     :     0.005356
      f-2     :     0.004195
      f+3     :     0.004908
      f-3     :     0.004660
 60 H s       :     0.781908  s :     0.781908
      pz      :     0.027018  p :     0.060388
      px      :     0.018832
      py      :     0.014538
 61 C s       :     2.765809  s :     2.765809
      pz      :     1.070526  p :     2.935792
      px      :     0.984479
      py      :     0.880788
      dz2     :     0.139434  d :     0.391781
      dxz     :     0.105188
      dyz     :     0.080892
      dx2y2   :     0.038145
      dxy     :     0.028122
      f0      :     0.011826  f :     0.043396
      f+1     :     0.008817
      f-1     :     0.004722
      f+2     :     0.007382
      f-2     :     0.007195
      f+3     :     0.001348
      f-3     :     0.002106
 62 H s       :     0.782793  s :     0.782793
      pz      :     0.011237  p :     0.060281
      px      :     0.033784
      py      :     0.015259
 63 C s       :     2.763933  s :     2.763933
      pz      :     1.006760  p :     2.945897
      px      :     1.039078
      py      :     0.900059
      dz2     :     0.103592  d :     0.389723
      dxz     :     0.124262
      dyz     :     0.033237
      dx2y2   :     0.063626
      dxy     :     0.065006
      f0      :     0.009528  f :     0.043418
      f+1     :     0.007705
      f-1     :     0.003258
      f+2     :     0.007188
      f-2     :     0.005843
      f+3     :     0.004835
      f-3     :     0.005060
 64 H s       :     0.782000  s :     0.782000
      pz      :     0.032986  p :     0.060383
      px      :     0.014366
      py      :     0.013031
 65 C s       :     2.757018  s :     2.757018
      pz      :     1.005100  p :     2.914673
      px      :     1.025183
      py      :     0.884390
      dz2     :     0.083774  d :     0.390989
      dxz     :     0.148691
      dyz     :     0.052887
      dx2y2   :     0.051176
      dxy     :     0.054461
      f0      :     0.010391  f :     0.043396
      f+1     :     0.007981
      f-1     :     0.005670
      f+2     :     0.005573
      f-2     :     0.004149
      f+3     :     0.004921
      f-3     :     0.004712
 66 H s       :     0.776248  s :     0.776248
      pz      :     0.027080  p :     0.061266
      px      :     0.020052
      py      :     0.014134


                      *****************************
                      * MAYER POPULATION ANALYSIS *
                      *****************************

  NA   - Mulliken gross atomic population
  ZA   - Total nuclear charge
  QA   - Mulliken gross atomic charge
  VA   - Mayer's total valence
  BVA  - Mayer's bonded valence
  FA   - Mayer's free valence

  ATOM       NA         ZA         QA         VA         BVA        FA
  0 O      8.5093     8.0000    -0.5093     2.0008     2.0008     0.0000
  1 O      8.5234     8.0000    -0.5234     1.9654     1.9654     0.0000
  2 N      7.1791     7.0000    -0.1791     3.2000     3.2000     0.0000
  3 H      0.7315     1.0000     0.2685     0.9440     0.9440     0.0000
  4 N      6.8815     7.0000     0.1185     3.0158     3.0158     0.0000
  5 C      5.8378     6.0000     0.1622     4.3612     4.3612     0.0000
  6 C      5.8180     6.0000     0.1820     3.4928     3.4928    -0.0000
  7 H      0.8409     1.0000     0.1591     1.0148     1.0148    -0.0000
  8 C      5.8861     6.0000     0.1139     3.7124     3.7124    -0.0000
  9 C      6.2629     6.0000    -0.2629     3.9542     3.9542    -0.0000
 10 H      0.8480     1.0000     0.1520     0.9765     0.9765    -0.0000
 11 C      6.1695     6.0000    -0.1695     3.8817     3.8817    -0.0000
 12 H      0.8458     1.0000     0.1542     0.9630     0.9630    -0.0000
 13 C      6.1546     6.0000    -0.1546     3.8825     3.8825    -0.0000
 14 H      0.8431     1.0000     0.1569     0.9604     0.9604    -0.0000
 15 C      6.1695     6.0000    -0.1695     3.8856     3.8856    -0.0000
 16 H      0.8444     1.0000     0.1556     0.9624     0.9624    -0.0000
 17 C      6.2133     6.0000    -0.2133     3.9492     3.9492     0.0000
 18 H      0.8427     1.0000     0.1573     0.9685     0.9685     0.0000
 19 C      5.8923     6.0000     0.1077     3.9556     3.9556     0.0000
 20 C      6.4133     6.0000    -0.4133     3.8330     3.8330    -0.0000
 21 H      0.8621     1.0000     0.1379     0.9772     0.9772     0.0000
 22 H      0.8495     1.0000     0.1505     0.9683     0.9683     0.0000
 23 H      0.8589     1.0000     0.1411     0.9896     0.9896    -0.0000
 24 C      6.4414     6.0000    -0.4414     3.8551     3.8551    -0.0000
 25 H      0.8516     1.0000     0.1484     0.9741     0.9741     0.0000
 26 H      0.8505     1.0000     0.1495     0.9732     0.9732     0.0000
 27 H      0.8520     1.0000     0.1480     0.9721     0.9721    -0.0000
 28 C      6.4201     6.0000    -0.4201     3.8395     3.8395    -0.0000
 29 H      0.8593     1.0000     0.1407     0.9893     0.9893    -0.0000
 30 H      0.8567     1.0000     0.1433     0.9720     0.9720    -0.0000
 31 H      0.8648     1.0000     0.1352     0.9792     0.9792    -0.0000
 32 C      6.1157     6.0000    -0.1157     3.8588     3.8588     0.0000
 33 C      5.9321     6.0000     0.0679     3.6885     3.6885    -0.0000
 34 C      6.1948     6.0000    -0.1948     3.8247     3.8247    -0.0000
 35 H      0.8342     1.0000     0.1658     0.9658     0.9658    -0.0000
 36 C      6.1931     6.0000    -0.1931     3.8943     3.8943     0.0000
 37 H      0.8460     1.0000     0.1540     0.9631     0.9631     0.0000
 38 C      6.1287     6.0000    -0.1287     3.7955     3.7955     0.0000
 39 H      0.8462     1.0000     0.1538     0.9631     0.9631     0.0000
 40 C      6.2156     6.0000    -0.2156     3.9371     3.9371     0.0000
 41 H      0.8412     1.0000     0.1588     0.9768     0.9768    -0.0000
 42 C      5.8951     6.0000     0.1049     3.8566     3.8566     0.0000
 43 C      6.4426     6.0000    -0.4426     3.8652     3.8652     0.0000
 44 H      0.8594     1.0000     0.1406     0.9728     0.9728     0.0000
 45 H      0.8603     1.0000     0.1397     0.9706     0.9706    -0.0000
 46 H      0.8483     1.0000     0.1517     0.9684     0.9684     0.0000
 47 C      6.3823     6.0000    -0.3823     3.9156     3.9156    -0.0000
 48 H      0.8882     1.0000     0.1118     1.0031     1.0031    -0.0000
 49 H      0.8852     1.0000     0.1148     1.0109     1.0109    -0.0000
 50 H      0.8577     1.0000     0.1423     0.9730     0.9730    -0.0000
 51 C      6.4394     6.0000    -0.4394     3.8828     3.8828     0.0000
 52 H      0.8508     1.0000     0.1492     0.9627     0.9627     0.0000
 53 H      0.8605     1.0000     0.1395     0.9729     0.9729     0.0000
 54 H      0.8604     1.0000     0.1396     0.9735     0.9735    -0.0000
 55 C      5.6546     6.0000     0.3454     3.9785     3.9785    -0.0000
 56 C      5.8805     6.0000     0.1195     3.6811     3.6811    -0.0000
 57 C      6.2161     6.0000    -0.2161     3.9146     3.9146     0.0000
 58 H      0.8358     1.0000     0.1642     0.9662     0.9662     0.0000
 59 C      6.1691     6.0000    -0.1691     3.8953     3.8953     0.0000
 60 H      0.8405     1.0000     0.1595     0.9618     0.9618     0.0000
 61 C      6.1372     6.0000    -0.1372     3.8875     3.8875    -0.0000
 62 H      0.8392     1.0000     0.1608     0.9593     0.9593    -0.0000
 63 C      6.1660     6.0000    -0.1660     3.9052     3.9052    -0.0000
 64 H      0.8410     1.0000     0.1590     0.9625     0.9625    -0.0000
 65 C      6.2317     6.0000    -0.2317     3.9285     3.9285    -0.0000
 66 H      0.8372     1.0000     0.1628     0.9833     0.9833    -0.0000

  Mayer bond orders larger than 0.100000
B(  0-O ,  5-C ) :   1.8512 B(  1-O , 55-C ) :   1.7371 B(  2-N ,  3-H ) :   0.8722 
B(  2-N ,  5-C ) :   1.3716 B(  2-N , 19-C ) :   0.9187 B(  4-N ,  6-C ) :   0.8451 
B(  4-N , 32-C ) :   0.8476 B(  4-N , 55-C ) :   1.2602 B(  5-C ,  6-C ) :   0.9672 
B(  6-C ,  7-H ) :   0.9112 B(  6-C ,  8-C ) :   0.8523 B(  8-C ,  9-C ) :   1.3187 
B(  8-C , 17-C ) :   1.3530 B(  9-C , 10-H ) :   0.9742 B(  9-C , 11-C ) :   1.4142 
B( 11-C , 12-H ) :   0.9796 B( 11-C , 13-C ) :   1.3739 B( 13-C , 14-H ) :   0.9729 
B( 13-C , 15-C ) :   1.3892 B( 15-C , 16-H ) :   0.9792 B( 15-C , 17-C ) :   1.4074 
B( 17-C , 18-H ) :   0.9692 B( 19-C , 20-C ) :   0.9815 B( 19-C , 24-C ) :   0.9627 
B( 19-C , 28-C ) :   0.9764 B( 20-C , 21-H ) :   0.9635 B( 20-C , 22-H ) :   0.9589 
B( 20-C , 23-H ) :   0.9625 B( 24-C , 25-H ) :   0.9658 B( 24-C , 26-H ) :   0.9659 
B( 24-C , 27-H ) :   0.9643 B( 28-C , 29-H ) :   0.9634 B( 28-C , 30-H ) :   0.9630 
B( 28-C , 31-H ) :   0.9656 B( 32-C , 33-C ) :   1.3513 B( 32-C , 40-C ) :   1.5069 
B( 33-C , 34-C ) :   1.2750 B( 33-C , 42-C ) :   0.9825 B( 34-C , 35-H ) :   0.9633 
B( 34-C , 36-C ) :   1.4406 B( 36-C , 37-H ) :   0.9878 B( 36-C , 38-C ) :   1.3095 
B( 38-C , 39-H ) :   0.9900 B( 38-C , 40-C ) :   1.4024 B( 40-C , 41-H ) :   0.9810 
B( 42-C , 43-C ) :   0.9436 B( 42-C , 47-C ) :   0.9721 B( 42-C , 51-C ) :   0.9431 
B( 43-C , 44-H ) :   0.9596 B( 43-C , 45-H ) :   0.9610 B( 43-C , 46-H ) :   0.9736 
B( 47-C , 48-H ) :   0.9580 B( 47-C , 49-H ) :   0.9709 B( 47-C , 50-H ) :   0.9626 
B( 51-C , 52-H ) :   0.9780 B( 51-C , 53-H ) :   0.9623 B( 51-C , 54-H ) :   0.9589 
B( 55-C , 56-C ) :   0.9431 B( 56-C , 57-C ) :   1.3501 B( 56-C , 65-C ) :   1.3320 
B( 57-C , 58-H ) :   0.9652 B( 57-C , 59-C ) :   1.4146 B( 59-C , 60-H ) :   0.9740 
B( 59-C , 61-C ) :   1.3886 B( 61-C , 62-H ) :   0.9699 B( 61-C , 63-C ) :   1.3820 
B( 63-C , 64-H ) :   0.9748 B( 63-C , 65-C ) :   1.4336 B( 65-C , 66-H ) :   0.9640 


-------
TIMINGS
-------

Total SCF time: 0 days 0 hours 6 min 22 sec 

Total time                  ....     382.360 sec
Sum of individual times     ....     365.795 sec  ( 95.7%)

Fock matrix formation       ....     330.843 sec  ( 86.5%)
  Split-RI-J                ....      29.788 sec  (  9.0% of F)
  Chain of spheres X        ....     197.698 sec  ( 59.8% of F)
  XC integration            ....      36.776 sec  ( 11.1% of F)
    Basis function eval.    ....       2.787 sec  (  7.6% of XC)
    Density eval.           ....       8.440 sec  ( 22.9% of XC)
    XC-Functional eval.     ....       0.383 sec  (  1.0% of XC)
    XC-Potential eval.      ....       4.575 sec  ( 12.4% of XC)
Diagonalization             ....       3.283 sec  (  0.9%)
Density matrix formation    ....       1.480 sec  (  0.4%)
Population analysis         ....       1.302 sec  (  0.3%)
Initial guess               ....       4.078 sec  (  1.1%)
Orbital Transformation      ....       0.000 sec  (  0.0%)
Orbital Orthonormalization  ....       0.000 sec  (  0.0%)
DIIS solution               ....       7.362 sec  (  1.9%)
SOSCF solution              ....       6.286 sec  (  1.6%)
Grid generation             ....      11.161 sec  (  2.9%)

Maximum memory used throughout the entire SCF-calculation: 398.9 MB
[1710417257.265303] [node128:4023807:0]          mpool.c:43   UCX  WARN  object 0x12acc2c0 was not returned to mpool ucp_requests
[1710417257.265321] [node128:4023807:0]          mpool.c:43   UCX  WARN  object 0x12acc480 was not returned to mpool ucp_requests
[1710417257.265326] [node128:4023807:0]          mpool.c:43   UCX  WARN  object 0x12acc640 was not returned to mpool ucp_requests
[1710417257.265330] [node128:4023807:0]          mpool.c:43   UCX  WARN  object 0x12acc800 was not returned to mpool ucp_requests
[1710417257.265333] [node128:4023807:0]          mpool.c:43   UCX  WARN  object 0x12acc9c0 was not returned to mpool ucp_requests
[1710417257.265337] [node128:4023807:0]          mpool.c:43   UCX  WARN  object 0x12accb80 was not returned to mpool ucp_requests
[1710417257.265340] [node128:4023807:0]          mpool.c:43   UCX  WARN  object 0x12accd40 was not returned to mpool ucp_requests
[1710417257.265343] [node128:4023807:0]          mpool.c:43   UCX  WARN  object 0x12accf00 was not returned to mpool ucp_requests
[1710417257.268575] [node128:4023838:0]          mpool.c:43   UCX  WARN  object 0x14870e40 was not returned to mpool ucp_requests
[1710417257.268595] [node128:4023838:0]          mpool.c:43   UCX  WARN  object 0x14871700 was not returned to mpool ucp_requests
[1710417257.268598] [node128:4023838:0]          mpool.c:43   UCX  WARN  object 0x148718c0 was not returned to mpool ucp_requests
[1710417257.268601] [node128:4023838:0]          mpool.c:43   UCX  WARN  object 0x14871c40 was not returned to mpool ucp_requests
[1710417257.268603] [node128:4023838:0]          mpool.c:43   UCX  WARN  object 0x14871e00 was not returned to mpool ucp_requests
[1710417257.268606] [node128:4023838:0]          mpool.c:43   UCX  WARN  object 0x14871fc0 was not returned to mpool ucp_requests
[1710417257.268608] [node128:4023838:0]          mpool.c:43   UCX  WARN  object 0x14872180 was not returned to mpool ucp_requests
[1710417257.270278] [node128:4023815:0]          mpool.c:43   UCX  WARN  object 0x1363f2c0 was not returned to mpool ucp_requests
[1710417257.270291] [node128:4023815:0]          mpool.c:43   UCX  WARN  object 0x1363f480 was not returned to mpool ucp_requests
[1710417257.270294] [node128:4023815:0]          mpool.c:43   UCX  WARN  object 0x1363f640 was not returned to mpool ucp_requests
[1710417257.270297] [node128:4023815:0]          mpool.c:43   UCX  WARN  object 0x1363f800 was not returned to mpool ucp_requests
[1710417257.270299] [node128:4023815:0]          mpool.c:43   UCX  WARN  object 0x1363f9c0 was not returned to mpool ucp_requests
[1710417257.270302] [node128:4023815:0]          mpool.c:43   UCX  WARN  object 0x1363fb80 was not returned to mpool ucp_requests
[1710417257.270304] [node128:4023815:0]          mpool.c:43   UCX  WARN  object 0x1363fd40 was not returned to mpool ucp_requests
[1710417257.270307] [node128:4023815:0]          mpool.c:43   UCX  WARN  object 0x1363ff00 was not returned to mpool ucp_requests
[1710417257.272224] [node128:4023825:0]          mpool.c:43   UCX  WARN  object 0x14989300 was not returned to mpool ucp_requests
[1710417257.272239] [node128:4023825:0]          mpool.c:43   UCX  WARN  object 0x149894c0 was not returned to mpool ucp_requests
[1710417257.272242] [node128:4023825:0]          mpool.c:43   UCX  WARN  object 0x14989680 was not returned to mpool ucp_requests
[1710417257.272244] [node128:4023825:0]          mpool.c:43   UCX  WARN  object 0x14989840 was not returned to mpool ucp_requests
[1710417257.272247] [node128:4023825:0]          mpool.c:43   UCX  WARN  object 0x14989a00 was not returned to mpool ucp_requests
[1710417257.272249] [node128:4023825:0]          mpool.c:43   UCX  WARN  object 0x14989bc0 was not returned to mpool ucp_requests
[1710417257.272251] [node128:4023825:0]          mpool.c:43   UCX  WARN  object 0x14989d80 was not returned to mpool ucp_requests
[1710417257.272254] [node128:4023825:0]          mpool.c:43   UCX  WARN  object 0x14989f40 was not returned to mpool ucp_requests
[1710417257.272943] [node128:4023841:0]          mpool.c:43   UCX  WARN  object 0x13217540 was not returned to mpool ucp_requests
[1710417257.272955] [node128:4023841:0]          mpool.c:43   UCX  WARN  object 0x13217700 was not returned to mpool ucp_requests
[1710417257.272958] [node128:4023841:0]          mpool.c:43   UCX  WARN  object 0x132178c0 was not returned to mpool ucp_requests
[1710417257.272961] [node128:4023841:0]          mpool.c:43   UCX  WARN  object 0x13217a80 was not returned to mpool ucp_requests
[1710417257.272964] [node128:4023841:0]          mpool.c:43   UCX  WARN  object 0x13217c40 was not returned to mpool ucp_requests
[1710417257.272966] [node128:4023841:0]          mpool.c:43   UCX  WARN  object 0x13217e00 was not returned to mpool ucp_requests
[1710417257.272968] [node128:4023841:0]          mpool.c:43   UCX  WARN  object 0x13217fc0 was not returned to mpool ucp_requests
[1710417257.277221] [node128:4023843:0]          mpool.c:43   UCX  WARN  object 0x142d04c0 was not returned to mpool ucp_requests
[1710417257.277233] [node128:4023843:0]          mpool.c:43   UCX  WARN  object 0x142d0680 was not returned to mpool ucp_requests
[1710417257.277238] [node128:4023843:0]          mpool.c:43   UCX  WARN  object 0x142d0840 was not returned to mpool ucp_requests
[1710417257.277242] [node128:4023843:0]          mpool.c:43   UCX  WARN  object 0x142d0a00 was not returned to mpool ucp_requests
[1710417257.277246] [node128:4023843:0]          mpool.c:43   UCX  WARN  object 0x142d0bc0 was not returned to mpool ucp_requests
[1710417257.277249] [node128:4023843:0]          mpool.c:43   UCX  WARN  object 0x142d0d80 was not returned to mpool ucp_requests
[1710417257.277252] [node128:4023843:0]          mpool.c:43   UCX  WARN  object 0x142d0f40 was not returned to mpool ucp_requests
[1710417257.278742] [node128:4023835:0]          mpool.c:43   UCX  WARN  object 0x14290000 was not returned to mpool ucp_requests
[1710417257.278754] [node128:4023835:0]          mpool.c:43   UCX  WARN  object 0x14290540 was not returned to mpool ucp_requests
[1710417257.278758] [node128:4023835:0]          mpool.c:43   UCX  WARN  object 0x14290700 was not returned to mpool ucp_requests
[1710417257.278762] [node128:4023835:0]          mpool.c:43   UCX  WARN  object 0x142908c0 was not returned to mpool ucp_requests
[1710417257.278765] [node128:4023835:0]          mpool.c:43   UCX  WARN  object 0x14290a80 was not returned to mpool ucp_requests
[1710417257.278769] [node128:4023835:0]          mpool.c:43   UCX  WARN  object 0x14290e00 was not returned to mpool ucp_requests
[1710417257.278774] [node128:4023835:0]          mpool.c:43   UCX  WARN  object 0x14290fc0 was not returned to mpool ucp_requests
[1710417257.278777] [node128:4023835:0]          mpool.c:43   UCX  WARN  object 0x14291180 was not returned to mpool ucp_requests
[1710417257.283605] [node128:4023831:0]          mpool.c:43   UCX  WARN  object 0x13e96080 was not returned to mpool ucp_requests
[1710417257.283622] [node128:4023831:0]          mpool.c:43   UCX  WARN  object 0x13e96240 was not returned to mpool ucp_requests
[1710417257.283627] [node128:4023831:0]          mpool.c:43   UCX  WARN  object 0x13e96400 was not returned to mpool ucp_requests
[1710417257.283631] [node128:4023831:0]          mpool.c:43   UCX  WARN  object 0x13e965c0 was not returned to mpool ucp_requests
[1710417257.283633] [node128:4023831:0]          mpool.c:43   UCX  WARN  object 0x13e96780 was not returned to mpool ucp_requests
[1710417257.283636] [node128:4023831:0]          mpool.c:43   UCX  WARN  object 0x13e96940 was not returned to mpool ucp_requests
[1710417257.283638] [node128:4023831:0]          mpool.c:43   UCX  WARN  object 0x13e96cc0 was not returned to mpool ucp_requests
[1710417257.283640] [node128:4023831:0]          mpool.c:43   UCX  WARN  object 0x13e96e80 was not returned to mpool ucp_requests
[1710417257.282796] [node128:4023833:0]          mpool.c:43   UCX  WARN  object 0x14094140 was not returned to mpool ucp_requests
[1710417257.282820] [node128:4023833:0]          mpool.c:43   UCX  WARN  object 0x14094300 was not returned to mpool ucp_requests
[1710417257.282823] [node128:4023833:0]          mpool.c:43   UCX  WARN  object 0x140944c0 was not returned to mpool ucp_requests
[1710417257.282826] [node128:4023833:0]          mpool.c:43   UCX  WARN  object 0x14094680 was not returned to mpool ucp_requests
[1710417257.282828] [node128:4023833:0]          mpool.c:43   UCX  WARN  object 0x14094840 was not returned to mpool ucp_requests
[1710417257.282831] [node128:4023833:0]          mpool.c:43   UCX  WARN  object 0x14094a00 was not returned to mpool ucp_requests
[1710417257.282833] [node128:4023833:0]          mpool.c:43   UCX  WARN  object 0x14094d80 was not returned to mpool ucp_requests
[1710417257.282835] [node128:4023833:0]          mpool.c:43   UCX  WARN  object 0x14094f40 was not returned to mpool ucp_requests
[1710417257.283652] [node128:4023828:0]          mpool.c:43   UCX  WARN  object 0x13c25200 was not returned to mpool ucp_requests
[1710417257.283664] [node128:4023828:0]          mpool.c:43   UCX  WARN  object 0x13c25580 was not returned to mpool ucp_requests
[1710417257.283668] [node128:4023828:0]          mpool.c:43   UCX  WARN  object 0x13c25740 was not returned to mpool ucp_requests
[1710417257.283670] [node128:4023828:0]          mpool.c:43   UCX  WARN  object 0x13c25900 was not returned to mpool ucp_requests
[1710417257.283673] [node128:4023828:0]          mpool.c:43   UCX  WARN  object 0x13c25c80 was not returned to mpool ucp_requests
[1710417257.283675] [node128:4023828:0]          mpool.c:43   UCX  WARN  object 0x13c25e40 was not returned to mpool ucp_requests
[1710417257.283677] [node128:4023828:0]          mpool.c:43   UCX  WARN  object 0x13c26000 was not returned to mpool ucp_requests
[1710417257.283680] [node128:4023828:0]          mpool.c:43   UCX  WARN  object 0x13c261c0 was not returned to mpool ucp_requests
[1710417257.284527] [node128:4023810:0]          mpool.c:43   UCX  WARN  object 0x13a8b400 was not returned to mpool ucp_requests
[1710417257.284539] [node128:4023810:0]          mpool.c:43   UCX  WARN  object 0x13a8b5c0 was not returned to mpool ucp_requests
[1710417257.284542] [node128:4023810:0]          mpool.c:43   UCX  WARN  object 0x13a8b780 was not returned to mpool ucp_requests
[1710417257.284545] [node128:4023810:0]          mpool.c:43   UCX  WARN  object 0x13a8b940 was not returned to mpool ucp_requests
[1710417257.284547] [node128:4023810:0]          mpool.c:43   UCX  WARN  object 0x13a8bb00 was not returned to mpool ucp_requests
[1710417257.284550] [node128:4023810:0]          mpool.c:43   UCX  WARN  object 0x13a8bcc0 was not returned to mpool ucp_requests
[1710417257.284552] [node128:4023810:0]          mpool.c:43   UCX  WARN  object 0x13a8be80 was not returned to mpool ucp_requests
[1710417257.284555] [node128:4023810:0]          mpool.c:43   UCX  WARN  object 0x13a8c040 was not returned to mpool ucp_requests
[1710417257.284559] [node128:4023812:0]          mpool.c:43   UCX  WARN  object 0x1487ad40 was not returned to mpool ucp_requests
[1710417257.284572] [node128:4023812:0]          mpool.c:43   UCX  WARN  object 0x1487b440 was not returned to mpool ucp_requests
[1710417257.284577] [node128:4023812:0]          mpool.c:43   UCX  WARN  object 0x1487b600 was not returned to mpool ucp_requests
[1710417257.284580] [node128:4023812:0]          mpool.c:43   UCX  WARN  object 0x1487b7c0 was not returned to mpool ucp_requests
[1710417257.284584] [node128:4023812:0]          mpool.c:43   UCX  WARN  object 0x1487b980 was not returned to mpool ucp_requests
[1710417257.284587] [node128:4023812:0]          mpool.c:43   UCX  WARN  object 0x1487bb40 was not returned to mpool ucp_requests
[1710417257.284590] [node128:4023812:0]          mpool.c:43   UCX  WARN  object 0x1487bec0 was not returned to mpool ucp_requests
[1710417257.284594] [node128:4023812:0]          mpool.c:43   UCX  WARN  object 0x1487c080 was not returned to mpool ucp_requests
[1710417257.285504] [node128:4023817:0]          mpool.c:43   UCX  WARN  object 0x13362340 was not returned to mpool ucp_requests
[1710417257.285516] [node128:4023817:0]          mpool.c:43   UCX  WARN  object 0x13362500 was not returned to mpool ucp_requests
[1710417257.285520] [node128:4023817:0]          mpool.c:43   UCX  WARN  object 0x133626c0 was not returned to mpool ucp_requests
[1710417257.285522] [node128:4023817:0]          mpool.c:43   UCX  WARN  object 0x13362880 was not returned to mpool ucp_requests
[1710417257.285526] [node128:4023817:0]          mpool.c:43   UCX  WARN  object 0x13362a40 was not returned to mpool ucp_requests
[1710417257.285528] [node128:4023817:0]          mpool.c:43   UCX  WARN  object 0x13362c00 was not returned to mpool ucp_requests
[1710417257.285531] [node128:4023817:0]          mpool.c:43   UCX  WARN  object 0x13362dc0 was not returned to mpool ucp_requests
[1710417257.285534] [node128:4023817:0]          mpool.c:43   UCX  WARN  object 0x13362f80 was not returned to mpool ucp_requests
[1710417257.285529] [node128:4023820:0]          mpool.c:43   UCX  WARN  object 0x12c40380 was not returned to mpool ucp_requests
[1710417257.285545] [node128:4023820:0]          mpool.c:43   UCX  WARN  object 0x12c40540 was not returned to mpool ucp_requests
[1710417257.285550] [node128:4023820:0]          mpool.c:43   UCX  WARN  object 0x12c40700 was not returned to mpool ucp_requests
[1710417257.285553] [node128:4023820:0]          mpool.c:43   UCX  WARN  object 0x12c408c0 was not returned to mpool ucp_requests
[1710417257.285557] [node128:4023820:0]          mpool.c:43   UCX  WARN  object 0x12c40a80 was not returned to mpool ucp_requests
[1710417257.285561] [node128:4023820:0]          mpool.c:43   UCX  WARN  object 0x12c40c40 was not returned to mpool ucp_requests
[1710417257.285564] [node128:4023820:0]          mpool.c:43   UCX  WARN  object 0x12c40e00 was not returned to mpool ucp_requests
[1710417257.285568] [node128:4023820:0]          mpool.c:43   UCX  WARN  object 0x12c40fc0 was not returned to mpool ucp_requests
[1710417257.285515] [node128:4023822:0]          mpool.c:43   UCX  WARN  object 0x141a8300 was not returned to mpool ucp_requests
[1710417257.285528] [node128:4023822:0]          mpool.c:43   UCX  WARN  object 0x141a84c0 was not returned to mpool ucp_requests
[1710417257.285532] [node128:4023822:0]          mpool.c:43   UCX  WARN  object 0x141a8680 was not returned to mpool ucp_requests
[1710417257.285536] [node128:4023822:0]          mpool.c:43   UCX  WARN  object 0x141a8840 was not returned to mpool ucp_requests
[1710417257.285539] [node128:4023822:0]          mpool.c:43   UCX  WARN  object 0x141a8a00 was not returned to mpool ucp_requests
[1710417257.285543] [node128:4023822:0]          mpool.c:43   UCX  WARN  object 0x141a8bc0 was not returned to mpool ucp_requests
[1710417257.285546] [node128:4023822:0]          mpool.c:43   UCX  WARN  object 0x141a8d80 was not returned to mpool ucp_requests
[1710417257.285549] [node128:4023822:0]          mpool.c:43   UCX  WARN  object 0x141a8f40 was not returned to mpool ucp_requests
[1710417257.285541] [node128:4023827:0]          mpool.c:43   UCX  WARN  object 0x12cd32c0 was not returned to mpool ucp_requests
[1710417257.285553] [node128:4023827:0]          mpool.c:43   UCX  WARN  object 0x12cd3480 was not returned to mpool ucp_requests
[1710417257.285558] [node128:4023827:0]          mpool.c:43   UCX  WARN  object 0x12cd3640 was not returned to mpool ucp_requests
[1710417257.285561] [node128:4023827:0]          mpool.c:43   UCX  WARN  object 0x12cd3800 was not returned to mpool ucp_requests
[1710417257.285565] [node128:4023827:0]          mpool.c:43   UCX  WARN  object 0x12cd39c0 was not returned to mpool ucp_requests
[1710417257.285568] [node128:4023827:0]          mpool.c:43   UCX  WARN  object 0x12cd3b80 was not returned to mpool ucp_requests
[1710417257.285571] [node128:4023827:0]          mpool.c:43   UCX  WARN  object 0x12cd3d40 was not returned to mpool ucp_requests
[1710417257.285346] [node128:4023837:0]          mpool.c:43   UCX  WARN  object 0x133a3400 was not returned to mpool ucp_requests
[1710417257.285357] [node128:4023837:0]          mpool.c:43   UCX  WARN  object 0x133a3780 was not returned to mpool ucp_requests
[1710417257.285361] [node128:4023837:0]          mpool.c:43   UCX  WARN  object 0x133a3940 was not returned to mpool ucp_requests
[1710417257.285365] [node128:4023837:0]          mpool.c:43   UCX  WARN  object 0x133a3b00 was not returned to mpool ucp_requests
[1710417257.285368] [node128:4023837:0]          mpool.c:43   UCX  WARN  object 0x133a3cc0 was not returned to mpool ucp_requests
[1710417257.285372] [node128:4023837:0]          mpool.c:43   UCX  WARN  object 0x133a3e80 was not returned to mpool ucp_requests
[1710417257.285375] [node128:4023837:0]          mpool.c:43   UCX  WARN  object 0x133a4200 was not returned to mpool ucp_requests
[1710417257.285575] [node128:4023827:0]          mpool.c:43   UCX  WARN  object 0x12cd3f00 was not returned to mpool ucp_requests
[1710417257.285615] [node128:4023819:0]          mpool.c:43   UCX  WARN  object 0x13708340 was not returned to mpool ucp_requests
[1710417257.285626] [node128:4023819:0]          mpool.c:43   UCX  WARN  object 0x13708500 was not returned to mpool ucp_requests
[1710417257.285630] [node128:4023819:0]          mpool.c:43   UCX  WARN  object 0x137086c0 was not returned to mpool ucp_requests
[1710417257.285633] [node128:4023819:0]          mpool.c:43   UCX  WARN  object 0x13708880 was not returned to mpool ucp_requests
[1710417257.285636] [node128:4023819:0]          mpool.c:43   UCX  WARN  object 0x13708a40 was not returned to mpool ucp_requests
[1710417257.285638] [node128:4023819:0]          mpool.c:43   UCX  WARN  object 0x13708c00 was not returned to mpool ucp_requests
[1710417257.285641] [node128:4023819:0]          mpool.c:43   UCX  WARN  object 0x13708dc0 was not returned to mpool ucp_requests
[1710417257.285644] [node128:4023819:0]          mpool.c:43   UCX  WARN  object 0x13708f80 was not returned to mpool ucp_requests
[1710417257.285612] [node128:4023808:0]          mpool.c:43   UCX  WARN  object 0x12e19440 was not returned to mpool ucp_requests
[1710417257.285624] [node128:4023808:0]          mpool.c:43   UCX  WARN  object 0x12e19600 was not returned to mpool ucp_requests
[1710417257.285628] [node128:4023808:0]          mpool.c:43   UCX  WARN  object 0x12e197c0 was not returned to mpool ucp_requests
[1710417257.285632] [node128:4023808:0]          mpool.c:43   UCX  WARN  object 0x12e19980 was not returned to mpool ucp_requests
[1710417257.285635] [node128:4023808:0]          mpool.c:43   UCX  WARN  object 0x12e19d00 was not returned to mpool ucp_requests
[1710417257.285639] [node128:4023808:0]          mpool.c:43   UCX  WARN  object 0x12e19ec0 was not returned to mpool ucp_requests
[1710417257.285641] [node128:4023808:0]          mpool.c:43   UCX  WARN  object 0x12e1a080 was not returned to mpool ucp_requests


-------------------------------------------------------------------------------
                          DFT DISPERSION CORRECTION                            
                                                                               
                              DFTD3 V3.1  Rev 1                                
                          USING Becke-Johnson damping                          
-------------------------------------------------------------------------------
The PBE0 functional is recognized
Active option DFTDOPT                   ...         4   

molecular C6(AA) [au] = 45393.972688 


            DFT-D V3
 parameters
 s6 scaling factor         :     1.0000 
 a1 scaling factor         :     0.4145 
 s8 scaling factor         :     1.2177 
 a2 scaling factor         :     4.8593 
 ad hoc parameters k1-k3   :    16.0000     1.3333    -4.0000 

 Edisp/kcal,au: -60.189332458665  -0.095917796505 
 E6   /kcal   : -38.644462708 
 E8   /kcal   : -21.544869750 
 % E8         :  35.795163147 

-------------------------   ----------------
Dispersion correction           -0.095917797
-------------------------   ----------------


-------------------------   --------------------
FINAL SINGLE POINT ENERGY     -1384.531321041426
-------------------------   --------------------


           ************************************************************
           *        Program running with 20 parallel MPI-processes    *
           *              working on a common directory               *
           ************************************************************
------------------------------------------------------------------------------
                         ORCA SCF GRADIENT CALCULATION
------------------------------------------------------------------------------

 ... reading COSX grid (gridx3)
Gradient of the Kohn-Sham DFT energy:
Kohn-Sham wavefunction type      ... RKS
Hartree-Fock exchange scaling    ...    0.250
Number of operators              ...    1
Number of atoms                  ...   67
Basis set dimensions             ... 1227
Integral neglect threshold       ... 2.5e-11
Integral primitive cutoff        ... 2.5e-12
SHARK Integral package           ... ON

Nuc. rep. gradient       (SHARK) ... done (  0.1 sec)
HCore & Overlap gradient (SHARK) ... done (  1.2 sec)
RI-J gradient            (SHARK) ... done (  5.5 sec)
COSX-gradient                    ... done ( 47.3 sec)
Exchange-correlation gradient    ... done
Dispersion correction            ... done

------------------
CARTESIAN GRADIENT
------------------

   1   O   :    0.000007732   -0.000011100   -0.000016142
   2   O   :   -0.000008340   -0.000015018   -0.000002117
   3   N   :   -0.000012535   -0.000014691    0.000004444
   4   H   :    0.000005896   -0.000003428   -0.000016588
   5   N   :    0.000005133   -0.000010567   -0.000017455
   6   C   :    0.000009257   -0.000003131   -0.000015637
   7   C   :   -0.000020421   -0.000002540    0.000004336
   8   H   :    0.000011518   -0.000003464   -0.000010520
   9   C   :    0.000013843    0.000005861   -0.000014501
  10   C   :   -0.000004351    0.000005156   -0.000000411
  11   H   :    0.000012838   -0.000008091   -0.000012126
  12   C   :    0.000012753   -0.000010212   -0.000014851
  13   H   :    0.000014935   -0.000003650   -0.000007431
  14   C   :    0.000015506   -0.000004021   -0.000008266
  15   H   :    0.000013079   -0.000003477   -0.000011338
  16   C   :    0.000006133   -0.000007726   -0.000013792
  17   H   :    0.000006423   -0.000004282   -0.000012132
  18   C   :   -0.000010643   -0.000006490   -0.000011084
  19   H   :    0.000004203   -0.000004837   -0.000012243
  20   C   :   -0.000001801   -0.000011626   -0.000006036
  21   C   :    0.000022832    0.000001230   -0.000042322
  22   H   :    0.000002166    0.000002086    0.000006822
  23   H   :    0.000010516   -0.000007032   -0.000014762
  24   H   :   -0.000001670   -0.000006629   -0.000003970
  25   C   :    0.000000272   -0.000010350   -0.000009428
  26   H   :    0.000000554   -0.000005831   -0.000014324
  27   H   :    0.000000917   -0.000003015   -0.000010626
  28   H   :   -0.000002029   -0.000003656   -0.000016981
  29   C   :    0.000006859    0.000006915   -0.000012861
  30   H   :    0.000011745   -0.000011867   -0.000021217
  31   H   :    0.000003176   -0.000008682   -0.000014318
  32   H   :    0.000004484   -0.000007956   -0.000018174
  33   C   :    0.000000511    0.000006891    0.000004234
  34   C   :    0.000022425    0.000001821   -0.000008499
  35   C   :    0.000024861   -0.000014408   -0.000008448
  36   H   :    0.000007302    0.000005764    0.000007992
  37   C   :   -0.000004145    0.000016949   -0.000001644
  38   H   :    0.000018527    0.000001428    0.000003683
  39   C   :    0.000022659   -0.000016581    0.000008669
  40   H   :    0.000009607    0.000000497   -0.000002145
  41   C   :    0.000008181    0.000005074   -0.000031246
  42   H   :    0.000014028   -0.000002972    0.000001734
  43   C   :   -0.000007544    0.000014092   -0.000014534
  44   C   :    0.000010975    0.000010961    0.000009288
  45   H   :   -0.000002847   -0.000002839   -0.000000312
  46   H   :    0.000003177    0.000006223    0.000004250
  47   H   :    0.000001929   -0.000010075    0.000001208
  48   C   :    0.000005920   -0.000000957    0.000000228
  49   H   :   -0.000006270    0.000002979    0.000010871
  50   H   :    0.000013097   -0.000003211   -0.000015236
  51   H   :    0.000000994    0.000001317   -0.000002995
  52   C   :    0.000013602   -0.000019036   -0.000002403
  53   H   :    0.000001842    0.000007545   -0.000002295
  54   H   :    0.000004970    0.000001295   -0.000002723
  55   H   :    0.000007050    0.000000534    0.000000508
  56   C   :   -0.000000798    0.000006114   -0.000010767
  57   C   :   -0.000006113   -0.000002373   -0.000004035
  58   C   :    0.000014031    0.000001888    0.000001068
  59   H   :    0.000002545    0.000004175   -0.000001041
  60   C   :    0.000004041    0.000004022   -0.000000724
  61   H   :   -0.000001479    0.000003320    0.000001953
  62   C   :   -0.000012578   -0.000000032    0.000008898
  63   H   :    0.000002025    0.000007501    0.000005340
  64   C   :    0.000006036    0.000007269    0.000001854
  65   H   :   -0.000008578    0.000004959    0.000002856
  66   C   :    0.000001714   -0.000002170   -0.000000303
  67   H   :   -0.000012684   -0.000000616   -0.000005833

Difference to translation invariance:
           :    0.0002999930   -0.0001247751   -0.0004065984

Difference to rotation invariance:
           :   -0.0053291014    0.0047138988   -0.0037520143

Norm of the cartesian gradient     ...    0.0001408793
RMS gradient                       ...    0.0000099369
MAX gradient                       ...    0.0000423219

-------
TIMINGS
-------

Total SCF gradient time            ...       77.812 sec

One electron gradient       ....       1.248 sec  (  1.6%)
RI-J Coulomb gradient       ....       5.525 sec  (  7.1%)
COSX gradient               ....      47.326 sec  ( 60.8%)
XC gradient                 ....       8.664 sec  ( 11.1%)
CPCM gradient               ....       2.525 sec  (  3.2%)
   A-Matrix (El+Nuc)        ....       0.589 sec  (  0.8%)
   Potential                ....       1.936 sec  (  2.5%)

Maximum memory used throughout the entire SCFGRAD-calculation: 268.2 MB

                            ***************************************
                            *     ORCA property calculations      *
                            ***************************************

                                    ---------------------
                                    Active property flags
                                    ---------------------
   (+) Dipole Moment


------------------------------------------------------------------------------
                       ORCA ELECTRIC PROPERTIES CALCULATION
------------------------------------------------------------------------------

Dipole Moment Calculation                       ... on
Quadrupole Moment Calculation                   ... off
Polarizability Calculation                      ... off
GBWName                                         ... Prod_RS1freq.gbw
Electron density                                ... Prod_RS1freq.scfp
The origin for moment calculation is the CENTER OF MASS  = (12.162147, 13.823219  8.514967)

-------------
DIPOLE MOMENT
-------------
                                X             Y             Z
Electronic contribution:      1.35398      -2.21801       0.13217
Nuclear contribution   :      0.61203       2.29065       0.13174
                        -----------------------------------------
Total Dipole Moment    :      1.96601       0.07264       0.26391
                        -----------------------------------------
Magnitude (a.u.)       :      1.98497
Magnitude (Debye)      :      5.04540


--------------------
Rotational spectrum 
--------------------
 
Rotational constants in cm-1:     0.005127     0.004745     0.003278 
Rotational constants in MHz :   153.691085   142.236580    98.281440 

 Dipole components along the rotational axes: 
x,y,z [a.u.] :    -1.789342     0.707935    -0.487028 
x,y,z [Debye]:    -4.548147     1.799427    -1.237927 

 

----------------------------------------------------------------------------
                           ORCA NUMERICAL FREQUENCIES
                              (20-process run)
----------------------------------------------------------------------------

Number of atoms                ... 67
Central differences            ... used
Number of displacements        ... 402
Numerical increment            ... 5.000e-03 bohr
IR-spectrum generation         ... on
Raman-spectrum generation      ... off
Surface Crossing Hessian       ... off

The output will be reduced. Please look at the following files:
SCF program output             ... >Prod_RS1freq.lastscf
Integral program output        ... >Prod_RS1freq.lastint
Gradient program output        ... >Prod_RS1freq.lastgrad
Dipole moment program output   ... >Prod_RS1freq.lastmom
AutoCI program output          ... >Prod_RS1freq.lastautoci

	<< Calculating on displaced geometry   4 (of 402) >>
	<< Calculating on displaced geometry   9 (of 402) >>
	<< Calculating on displaced geometry   3 (of 402) >>
	<< Calculating on displaced geometry   8 (of 402) >>
	<< Calculating on displaced geometry   5 (of 402) >>
	<< Calculating on displaced geometry   7 (of 402) >>
	<< Calculating on displaced geometry   6 (of 402) >>
	<< Calculating on displaced geometry  10 (of 402) >>
	<< Calculating on displaced geometry   1 (of 402) >>
	<< Calculating on displaced geometry  17 (of 402) >>
	<< Calculating on displaced geometry  15 (of 402) >>
	<< Calculating on displaced geometry  12 (of 402) >>
	<< Calculating on displaced geometry  11 (of 402) >>
	<< Calculating on displaced geometry  16 (of 402) >>
	<< Calculating on displaced geometry   2 (of 402) >>
	<< Calculating on displaced geometry  20 (of 402) >>
	<< Calculating on displaced geometry  19 (of 402) >>
	<< Calculating on displaced geometry  13 (of 402) >>
	<< Calculating on displaced geometry  18 (of 402) >>
	<< Calculating on displaced geometry  14 (of 402) >>
	<< Calculating on displaced geometry  21 (of 402) >>
	<< Calculating on displaced geometry  22 (of 402) >>
	<< Calculating on displaced geometry  23 (of 402) >>
	<< Calculating on displaced geometry  24 (of 402) >>
	<< Calculating on displaced geometry  25 (of 402) >>
	<< Calculating on displaced geometry  26 (of 402) >>
	<< Calculating on displaced geometry  27 (of 402) >>
	<< Calculating on displaced geometry  28 (of 402) >>
	<< Calculating on displaced geometry  29 (of 402) >>
	<< Calculating on displaced geometry  30 (of 402) >>
	<< Calculating on displaced geometry  31 (of 402) >>
	<< Calculating on displaced geometry  32 (of 402) >>
	<< Calculating on displaced geometry  33 (of 402) >>
	<< Calculating on displaced geometry  35 (of 402) >>
	<< Calculating on displaced geometry  36 (of 402) >>
	<< Calculating on displaced geometry  37 (of 402) >>
	<< Calculating on displaced geometry  34 (of 402) >>
	<< Calculating on displaced geometry  38 (of 402) >>
	<< Calculating on displaced geometry  39 (of 402) >>
	<< Calculating on displaced geometry  40 (of 402) >>
	<< Calculating on displaced geometry  41 (of 402) >>
	<< Calculating on displaced geometry  42 (of 402) >>
	<< Calculating on displaced geometry  43 (of 402) >>
	<< Calculating on displaced geometry  44 (of 402) >>
	<< Calculating on displaced geometry  45 (of 402) >>
	<< Calculating on displaced geometry  46 (of 402) >>
	<< Calculating on displaced geometry  47 (of 402) >>
	<< Calculating on displaced geometry  48 (of 402) >>
	<< Calculating on displaced geometry  49 (of 402) >>
	<< Calculating on displaced geometry  50 (of 402) >>
	<< Calculating on displaced geometry  51 (of 402) >>
	<< Calculating on displaced geometry  52 (of 402) >>
	<< Calculating on displaced geometry  53 (of 402) >>
	<< Calculating on displaced geometry  54 (of 402) >>
	<< Calculating on displaced geometry  55 (of 402) >>
	<< Calculating on displaced geometry  56 (of 402) >>
	<< Calculating on displaced geometry  57 (of 402) >>
	<< Calculating on displaced geometry  58 (of 402) >>
	<< Calculating on displaced geometry  59 (of 402) >>
	<< Calculating on displaced geometry  60 (of 402) >>
	<< Calculating on displaced geometry  61 (of 402) >>
	<< Calculating on displaced geometry  62 (of 402) >>
	<< Calculating on displaced geometry  63 (of 402) >>
	<< Calculating on displaced geometry  64 (of 402) >>
	<< Calculating on displaced geometry  65 (of 402) >>
	<< Calculating on displaced geometry  66 (of 402) >>
	<< Calculating on displaced geometry  68 (of 402) >>
	<< Calculating on displaced geometry  67 (of 402) >>
	<< Calculating on displaced geometry  69 (of 402) >>
	<< Calculating on displaced geometry  70 (of 402) >>
	<< Calculating on displaced geometry  72 (of 402) >>
	<< Calculating on displaced geometry  71 (of 402) >>
	<< Calculating on displaced geometry  73 (of 402) >>
	<< Calculating on displaced geometry  74 (of 402) >>
	<< Calculating on displaced geometry  75 (of 402) >>
	<< Calculating on displaced geometry  76 (of 402) >>
	<< Calculating on displaced geometry  77 (of 402) >>
	<< Calculating on displaced geometry  78 (of 402) >>
	<< Calculating on displaced geometry  79 (of 402) >>
	<< Calculating on displaced geometry  80 (of 402) >>
	<< Calculating on displaced geometry  81 (of 402) >>
	<< Calculating on displaced geometry  82 (of 402) >>
	<< Calculating on displaced geometry  83 (of 402) >>
	<< Calculating on displaced geometry  84 (of 402) >>
	<< Calculating on displaced geometry  85 (of 402) >>
	<< Calculating on displaced geometry  86 (of 402) >>
	<< Calculating on displaced geometry  87 (of 402) >>
	<< Calculating on displaced geometry  88 (of 402) >>
	<< Calculating on displaced geometry  89 (of 402) >>
	<< Calculating on displaced geometry  90 (of 402) >>
	<< Calculating on displaced geometry  91 (of 402) >>
	<< Calculating on displaced geometry  92 (of 402) >>
	<< Calculating on displaced geometry  93 (of 402) >>
	<< Calculating on displaced geometry  94 (of 402) >>
	<< Calculating on displaced geometry  95 (of 402) >>
	<< Calculating on displaced geometry  96 (of 402) >>
	<< Calculating on displaced geometry  97 (of 402) >>
	<< Calculating on displaced geometry  98 (of 402) >>
	<< Calculating on displaced geometry  99 (of 402) >>
	<< Calculating on displaced geometry 100 (of 402) >>
	<< Calculating on displaced geometry 101 (of 402) >>
	<< Calculating on displaced geometry 102 (of 402) >>
	<< Calculating on displaced geometry 103 (of 402) >>
	<< Calculating on displaced geometry 104 (of 402) >>
	<< Calculating on displaced geometry 105 (of 402) >>
	<< Calculating on displaced geometry 106 (of 402) >>
	<< Calculating on displaced geometry 108 (of 402) >>
	<< Calculating on displaced geometry 107 (of 402) >>
	<< Calculating on displaced geometry 109 (of 402) >>
	<< Calculating on displaced geometry 110 (of 402) >>
	<< Calculating on displaced geometry 112 (of 402) >>
	<< Calculating on displaced geometry 111 (of 402) >>
	<< Calculating on displaced geometry 113 (of 402) >>
	<< Calculating on displaced geometry 115 (of 402) >>
	<< Calculating on displaced geometry 114 (of 402) >>
	<< Calculating on displaced geometry 116 (of 402) >>
	<< Calculating on displaced geometry 117 (of 402) >>
	<< Calculating on displaced geometry 118 (of 402) >>
	<< Calculating on displaced geometry 119 (of 402) >>
	<< Calculating on displaced geometry 120 (of 402) >>
	<< Calculating on displaced geometry 121 (of 402) >>
	<< Calculating on displaced geometry 122 (of 402) >>
	<< Calculating on displaced geometry 123 (of 402) >>
	<< Calculating on displaced geometry 124 (of 402) >>
	<< Calculating on displaced geometry 125 (of 402) >>
	<< Calculating on displaced geometry 126 (of 402) >>
	<< Calculating on displaced geometry 127 (of 402) >>
	<< Calculating on displaced geometry 128 (of 402) >>
	<< Calculating on displaced geometry 129 (of 402) >>
	<< Calculating on displaced geometry 130 (of 402) >>
	<< Calculating on displaced geometry 131 (of 402) >>
	<< Calculating on displaced geometry 132 (of 402) >>
	<< Calculating on displaced geometry 133 (of 402) >>
	<< Calculating on displaced geometry 134 (of 402) >>
	<< Calculating on displaced geometry 135 (of 402) >>
	<< Calculating on displaced geometry 136 (of 402) >>
	<< Calculating on displaced geometry 137 (of 402) >>
	<< Calculating on displaced geometry 138 (of 402) >>
	<< Calculating on displaced geometry 139 (of 402) >>
	<< Calculating on displaced geometry 140 (of 402) >>
	<< Calculating on displaced geometry 141 (of 402) >>
	<< Calculating on displaced geometry 142 (of 402) >>
	<< Calculating on displaced geometry 143 (of 402) >>
	<< Calculating on displaced geometry 144 (of 402) >>
	<< Calculating on displaced geometry 145 (of 402) >>
	<< Calculating on displaced geometry 146 (of 402) >>
	<< Calculating on displaced geometry 147 (of 402) >>
	<< Calculating on displaced geometry 148 (of 402) >>
	<< Calculating on displaced geometry 149 (of 402) >>
	<< Calculating on displaced geometry 150 (of 402) >>
	<< Calculating on displaced geometry 151 (of 402) >>
	<< Calculating on displaced geometry 152 (of 402) >>
	<< Calculating on displaced geometry 153 (of 402) >>
	<< Calculating on displaced geometry 154 (of 402) >>
	<< Calculating on displaced geometry 155 (of 402) >>
	<< Calculating on displaced geometry 156 (of 402) >>
	<< Calculating on displaced geometry 157 (of 402) >>
	<< Calculating on displaced geometry 158 (of 402) >>
	<< Calculating on displaced geometry 159 (of 402) >>
	<< Calculating on displaced geometry 160 (of 402) >>
	<< Calculating on displaced geometry 161 (of 402) >>
	<< Calculating on displaced geometry 162 (of 402) >>
	<< Calculating on displaced geometry 163 (of 402) >>
	<< Calculating on displaced geometry 166 (of 402) >>
	<< Calculating on displaced geometry 164 (of 402) >>
	<< Calculating on displaced geometry 165 (of 402) >>
	<< Calculating on displaced geometry 167 (of 402) >>
	<< Calculating on displaced geometry 168 (of 402) >>
	<< Calculating on displaced geometry 169 (of 402) >>
	<< Calculating on displaced geometry 170 (of 402) >>
	<< Calculating on displaced geometry 171 (of 402) >>
	<< Calculating on displaced geometry 172 (of 402) >>
	<< Calculating on displaced geometry 173 (of 402) >>
	<< Calculating on displaced geometry 174 (of 402) >>
	<< Calculating on displaced geometry 175 (of 402) >>
	<< Calculating on displaced geometry 176 (of 402) >>
	<< Calculating on displaced geometry 177 (of 402) >>
	<< Calculating on displaced geometry 178 (of 402) >>
	<< Calculating on displaced geometry 179 (of 402) >>
	<< Calculating on displaced geometry 180 (of 402) >>
	<< Calculating on displaced geometry 181 (of 402) >>
	<< Calculating on displaced geometry 182 (of 402) >>
	<< Calculating on displaced geometry 183 (of 402) >>
	<< Calculating on displaced geometry 184 (of 402) >>
	<< Calculating on displaced geometry 185 (of 402) >>
	<< Calculating on displaced geometry 186 (of 402) >>
	<< Calculating on displaced geometry 187 (of 402) >>
	<< Calculating on displaced geometry 188 (of 402) >>
	<< Calculating on displaced geometry 189 (of 402) >>
	<< Calculating on displaced geometry 190 (of 402) >>
	<< Calculating on displaced geometry 191 (of 402) >>
	<< Calculating on displaced geometry 192 (of 402) >>
	<< Calculating on displaced geometry 193 (of 402) >>
	<< Calculating on displaced geometry 194 (of 402) >>
	<< Calculating on displaced geometry 195 (of 402) >>
	<< Calculating on displaced geometry 196 (of 402) >>
	<< Calculating on displaced geometry 197 (of 402) >>
	<< Calculating on displaced geometry 198 (of 402) >>
	<< Calculating on displaced geometry 199 (of 402) >>
	<< Calculating on displaced geometry 200 (of 402) >>
	<< Calculating on displaced geometry 201 (of 402) >>
	<< Calculating on displaced geometry 202 (of 402) >>
	<< Calculating on displaced geometry 203 (of 402) >>
	<< Calculating on displaced geometry 204 (of 402) >>
	<< Calculating on displaced geometry 205 (of 402) >>
	<< Calculating on displaced geometry 206 (of 402) >>
	<< Calculating on displaced geometry 207 (of 402) >>
	<< Calculating on displaced geometry 208 (of 402) >>
	<< Calculating on displaced geometry 209 (of 402) >>
	<< Calculating on displaced geometry 210 (of 402) >>
	<< Calculating on displaced geometry 211 (of 402) >>
	<< Calculating on displaced geometry 212 (of 402) >>
	<< Calculating on displaced geometry 213 (of 402) >>
	<< Calculating on displaced geometry 214 (of 402) >>
	<< Calculating on displaced geometry 215 (of 402) >>
	<< Calculating on displaced geometry 216 (of 402) >>
	<< Calculating on displaced geometry 217 (of 402) >>
	<< Calculating on displaced geometry 218 (of 402) >>
	<< Calculating on displaced geometry 219 (of 402) >>
	<< Calculating on displaced geometry 220 (of 402) >>
	<< Calculating on displaced geometry 221 (of 402) >>
	<< Calculating on displaced geometry 222 (of 402) >>
	<< Calculating on displaced geometry 223 (of 402) >>
	<< Calculating on displaced geometry 224 (of 402) >>
	<< Calculating on displaced geometry 225 (of 402) >>
	<< Calculating on displaced geometry 226 (of 402) >>
	<< Calculating on displaced geometry 227 (of 402) >>
	<< Calculating on displaced geometry 228 (of 402) >>
	<< Calculating on displaced geometry 229 (of 402) >>
	<< Calculating on displaced geometry 230 (of 402) >>
	<< Calculating on displaced geometry 231 (of 402) >>
	<< Calculating on displaced geometry 232 (of 402) >>
	<< Calculating on displaced geometry 233 (of 402) >>
	<< Calculating on displaced geometry 234 (of 402) >>
	<< Calculating on displaced geometry 235 (of 402) >>
	<< Calculating on displaced geometry 236 (of 402) >>
	<< Calculating on displaced geometry 237 (of 402) >>
	<< Calculating on displaced geometry 238 (of 402) >>
	<< Calculating on displaced geometry 239 (of 402) >>
	<< Calculating on displaced geometry 240 (of 402) >>
	<< Calculating on displaced geometry 241 (of 402) >>
	<< Calculating on displaced geometry 242 (of 402) >>
	<< Calculating on displaced geometry 243 (of 402) >>
	<< Calculating on displaced geometry 244 (of 402) >>
	<< Calculating on displaced geometry 245 (of 402) >>
	<< Calculating on displaced geometry 246 (of 402) >>
	<< Calculating on displaced geometry 247 (of 402) >>
	<< Calculating on displaced geometry 248 (of 402) >>
	<< Calculating on displaced geometry 249 (of 402) >>
	<< Calculating on displaced geometry 250 (of 402) >>
	<< Calculating on displaced geometry 251 (of 402) >>
	<< Calculating on displaced geometry 252 (of 402) >>
	<< Calculating on displaced geometry 253 (of 402) >>
	<< Calculating on displaced geometry 254 (of 402) >>
	<< Calculating on displaced geometry 255 (of 402) >>
	<< Calculating on displaced geometry 256 (of 402) >>
	<< Calculating on displaced geometry 257 (of 402) >>
	<< Calculating on displaced geometry 258 (of 402) >>
	<< Calculating on displaced geometry 259 (of 402) >>
	<< Calculating on displaced geometry 260 (of 402) >>
	<< Calculating on displaced geometry 261 (of 402) >>
	<< Calculating on displaced geometry 262 (of 402) >>
	<< Calculating on displaced geometry 263 (of 402) >>
	<< Calculating on displaced geometry 264 (of 402) >>
	<< Calculating on displaced geometry 265 (of 402) >>
	<< Calculating on displaced geometry 266 (of 402) >>
	<< Calculating on displaced geometry 267 (of 402) >>
	<< Calculating on displaced geometry 268 (of 402) >>
	<< Calculating on displaced geometry 269 (of 402) >>
	<< Calculating on displaced geometry 270 (of 402) >>
	<< Calculating on displaced geometry 271 (of 402) >>
	<< Calculating on displaced geometry 272 (of 402) >>
	<< Calculating on displaced geometry 273 (of 402) >>
	<< Calculating on displaced geometry 274 (of 402) >>
	<< Calculating on displaced geometry 275 (of 402) >>
	<< Calculating on displaced geometry 276 (of 402) >>
	<< Calculating on displaced geometry 277 (of 402) >>
	<< Calculating on displaced geometry 278 (of 402) >>
	<< Calculating on displaced geometry 279 (of 402) >>
	<< Calculating on displaced geometry 280 (of 402) >>
	<< Calculating on displaced geometry 281 (of 402) >>
	<< Calculating on displaced geometry 282 (of 402) >>
	<< Calculating on displaced geometry 283 (of 402) >>
	<< Calculating on displaced geometry 284 (of 402) >>
	<< Calculating on displaced geometry 285 (of 402) >>
	<< Calculating on displaced geometry 286 (of 402) >>
	<< Calculating on displaced geometry 287 (of 402) >>
	<< Calculating on displaced geometry 288 (of 402) >>
	<< Calculating on displaced geometry 289 (of 402) >>
	<< Calculating on displaced geometry 290 (of 402) >>
	<< Calculating on displaced geometry 291 (of 402) >>
	<< Calculating on displaced geometry 292 (of 402) >>
	<< Calculating on displaced geometry 293 (of 402) >>
	<< Calculating on displaced geometry 294 (of 402) >>
	<< Calculating on displaced geometry 295 (of 402) >>
	<< Calculating on displaced geometry 296 (of 402) >>
	<< Calculating on displaced geometry 297 (of 402) >>
	<< Calculating on displaced geometry 298 (of 402) >>
	<< Calculating on displaced geometry 299 (of 402) >>
	<< Calculating on displaced geometry 300 (of 402) >>
	<< Calculating on displaced geometry 301 (of 402) >>
	<< Calculating on displaced geometry 302 (of 402) >>
	<< Calculating on displaced geometry 303 (of 402) >>
	<< Calculating on displaced geometry 304 (of 402) >>
	<< Calculating on displaced geometry 305 (of 402) >>
	<< Calculating on displaced geometry 306 (of 402) >>
	<< Calculating on displaced geometry 307 (of 402) >>
	<< Calculating on displaced geometry 308 (of 402) >>
	<< Calculating on displaced geometry 309 (of 402) >>
	<< Calculating on displaced geometry 310 (of 402) >>
	<< Calculating on displaced geometry 311 (of 402) >>
	<< Calculating on displaced geometry 312 (of 402) >>
	<< Calculating on displaced geometry 313 (of 402) >>
	<< Calculating on displaced geometry 314 (of 402) >>
	<< Calculating on displaced geometry 315 (of 402) >>
	<< Calculating on displaced geometry 316 (of 402) >>
	<< Calculating on displaced geometry 317 (of 402) >>
	<< Calculating on displaced geometry 318 (of 402) >>
	<< Calculating on displaced geometry 319 (of 402) >>
	<< Calculating on displaced geometry 320 (of 402) >>
	<< Calculating on displaced geometry 321 (of 402) >>
	<< Calculating on displaced geometry 322 (of 402) >>
	<< Calculating on displaced geometry 323 (of 402) >>
	<< Calculating on displaced geometry 324 (of 402) >>
	<< Calculating on displaced geometry 325 (of 402) >>
	<< Calculating on displaced geometry 326 (of 402) >>
	<< Calculating on displaced geometry 327 (of 402) >>
	<< Calculating on displaced geometry 328 (of 402) >>
	<< Calculating on displaced geometry 329 (of 402) >>
	<< Calculating on displaced geometry 330 (of 402) >>
	<< Calculating on displaced geometry 331 (of 402) >>
	<< Calculating on displaced geometry 332 (of 402) >>
	<< Calculating on displaced geometry 333 (of 402) >>
	<< Calculating on displaced geometry 334 (of 402) >>
	<< Calculating on displaced geometry 335 (of 402) >>
	<< Calculating on displaced geometry 336 (of 402) >>
	<< Calculating on displaced geometry 337 (of 402) >>
	<< Calculating on displaced geometry 338 (of 402) >>
	<< Calculating on displaced geometry 339 (of 402) >>
	<< Calculating on displaced geometry 340 (of 402) >>
	<< Calculating on displaced geometry 341 (of 402) >>
	<< Calculating on displaced geometry 342 (of 402) >>
	<< Calculating on displaced geometry 343 (of 402) >>
	<< Calculating on displaced geometry 344 (of 402) >>
	<< Calculating on displaced geometry 345 (of 402) >>
	<< Calculating on displaced geometry 346 (of 402) >>
	<< Calculating on displaced geometry 347 (of 402) >>
	<< Calculating on displaced geometry 348 (of 402) >>
	<< Calculating on displaced geometry 349 (of 402) >>
	<< Calculating on displaced geometry 350 (of 402) >>
	<< Calculating on displaced geometry 351 (of 402) >>
	<< Calculating on displaced geometry 352 (of 402) >>
	<< Calculating on displaced geometry 353 (of 402) >>
	<< Calculating on displaced geometry 354 (of 402) >>
	<< Calculating on displaced geometry 355 (of 402) >>
	<< Calculating on displaced geometry 356 (of 402) >>
	<< Calculating on displaced geometry 357 (of 402) >>
	<< Calculating on displaced geometry 358 (of 402) >>
	<< Calculating on displaced geometry 359 (of 402) >>
	<< Calculating on displaced geometry 360 (of 402) >>
	<< Calculating on displaced geometry 361 (of 402) >>
	<< Calculating on displaced geometry 362 (of 402) >>
	<< Calculating on displaced geometry 363 (of 402) >>
	<< Calculating on displaced geometry 364 (of 402) >>
	<< Calculating on displaced geometry 365 (of 402) >>
	<< Calculating on displaced geometry 366 (of 402) >>
	<< Calculating on displaced geometry 367 (of 402) >>
	<< Calculating on displaced geometry 368 (of 402) >>
	<< Calculating on displaced geometry 369 (of 402) >>
	<< Calculating on displaced geometry 370 (of 402) >>
	<< Calculating on displaced geometry 371 (of 402) >>
	<< Calculating on displaced geometry 372 (of 402) >>
	<< Calculating on displaced geometry 373 (of 402) >>
	<< Calculating on displaced geometry 374 (of 402) >>
	<< Calculating on displaced geometry 375 (of 402) >>
	<< Calculating on displaced geometry 376 (of 402) >>
	<< Calculating on displaced geometry 377 (of 402) >>
	<< Calculating on displaced geometry 378 (of 402) >>
	<< Calculating on displaced geometry 379 (of 402) >>
	<< Calculating on displaced geometry 380 (of 402) >>
	<< Calculating on displaced geometry 381 (of 402) >>
	<< Calculating on displaced geometry 382 (of 402) >>
	<< Calculating on displaced geometry 383 (of 402) >>
	<< Calculating on displaced geometry 384 (of 402) >>
	<< Calculating on displaced geometry 385 (of 402) >>
	<< Calculating on displaced geometry 386 (of 402) >>
	<< Calculating on displaced geometry 387 (of 402) >>
	<< Calculating on displaced geometry 388 (of 402) >>
	<< Calculating on displaced geometry 389 (of 402) >>
	<< Calculating on displaced geometry 390 (of 402) >>
	<< Calculating on displaced geometry 391 (of 402) >>
	<< Calculating on displaced geometry 392 (of 402) >>
	<< Calculating on displaced geometry 393 (of 402) >>
	<< Calculating on displaced geometry 394 (of 402) >>
	<< Calculating on displaced geometry 395 (of 402) >>
	<< Calculating on displaced geometry 396 (of 402) >>
	<< Calculating on displaced geometry 397 (of 402) >>
	<< Calculating on displaced geometry 398 (of 402) >>
	<< Calculating on displaced geometry 399 (of 402) >>
	<< Calculating on displaced geometry 400 (of 402) >>
	<< Calculating on displaced geometry 401 (of 402) >>
	<< Calculating on displaced geometry 402 (of 402) >>

-----------------------
VIBRATIONAL FREQUENCIES
-----------------------

Scaling factor for frequencies =  1.000000000 (already applied!)

   0:         0.00 cm**-1
   1:         0.00 cm**-1
   2:         0.00 cm**-1
   3:         0.00 cm**-1
   4:         0.00 cm**-1
   5:         0.00 cm**-1
   6:         3.41 cm**-1
   7:        23.33 cm**-1
   8:        28.52 cm**-1
   9:        36.84 cm**-1
  10:        44.20 cm**-1
  11:        48.71 cm**-1
  12:        64.12 cm**-1
  13:        67.38 cm**-1
  14:        78.68 cm**-1
  15:        89.57 cm**-1
  16:        94.73 cm**-1
  17:       109.41 cm**-1
  18:       112.19 cm**-1
  19:       124.13 cm**-1
  20:       138.09 cm**-1
  21:       160.03 cm**-1
  22:       171.23 cm**-1
  23:       186.90 cm**-1
  24:       209.35 cm**-1
  25:       211.37 cm**-1
  26:       218.29 cm**-1
  27:       236.25 cm**-1
  28:       238.79 cm**-1
  29:       247.63 cm**-1
  30:       257.03 cm**-1
  31:       264.90 cm**-1
  32:       265.46 cm**-1
  33:       273.72 cm**-1
  34:       304.74 cm**-1
  35:       329.08 cm**-1
  36:       333.65 cm**-1
  37:       338.07 cm**-1
  38:       345.94 cm**-1
  39:       353.13 cm**-1
  40:       377.17 cm**-1
  41:       380.45 cm**-1
  42:       399.75 cm**-1
  43:       410.23 cm**-1
  44:       411.40 cm**-1
  45:       419.07 cm**-1
  46:       421.10 cm**-1
  47:       438.35 cm**-1
  48:       455.21 cm**-1
  49:       466.36 cm**-1
  50:       482.58 cm**-1
  51:       526.87 cm**-1
  52:       536.38 cm**-1
  53:       545.10 cm**-1
  54:       572.41 cm**-1
  55:       581.94 cm**-1
  56:       597.36 cm**-1
  57:       626.53 cm**-1
  58:       628.72 cm**-1
  59:       631.58 cm**-1
  60:       651.35 cm**-1
  61:       662.09 cm**-1
  62:       681.36 cm**-1
  63:       715.03 cm**-1
  64:       718.07 cm**-1
  65:       721.00 cm**-1
  66:       743.15 cm**-1
  67:       751.20 cm**-1
  68:       775.13 cm**-1
  69:       781.02 cm**-1
  70:       787.91 cm**-1
  71:       812.71 cm**-1
  72:       817.85 cm**-1
  73:       847.33 cm**-1
  74:       854.30 cm**-1
  75:       864.20 cm**-1
  76:       868.45 cm**-1
  77:       869.34 cm**-1
  78:       904.11 cm**-1
  79:       931.57 cm**-1
  80:       937.61 cm**-1
  81:       940.54 cm**-1
  82:       940.85 cm**-1
  83:       947.93 cm**-1
  84:       957.05 cm**-1
  85:       957.21 cm**-1
  86:       957.73 cm**-1
  87:       959.01 cm**-1
  88:       964.94 cm**-1
  89:       987.50 cm**-1
  90:      1000.22 cm**-1
  91:      1001.37 cm**-1
  92:      1001.90 cm**-1
  93:      1012.38 cm**-1
  94:      1017.74 cm**-1
  95:      1019.49 cm**-1
  96:      1024.22 cm**-1
  97:      1024.68 cm**-1
  98:      1040.10 cm**-1
  99:      1044.52 cm**-1
 100:      1049.42 cm**-1
 101:      1053.32 cm**-1
 102:      1060.13 cm**-1
 103:      1064.60 cm**-1
 104:      1064.80 cm**-1
 105:      1084.64 cm**-1
 106:      1110.56 cm**-1
 107:      1111.69 cm**-1
 108:      1123.03 cm**-1
 109:      1160.33 cm**-1
 110:      1165.88 cm**-1
 111:      1168.99 cm**-1
 112:      1182.19 cm**-1
 113:      1186.69 cm**-1
 114:      1195.73 cm**-1
 115:      1201.03 cm**-1
 116:      1227.48 cm**-1
 117:      1229.08 cm**-1
 118:      1233.16 cm**-1
 119:      1242.38 cm**-1
 120:      1253.48 cm**-1
 121:      1254.64 cm**-1
 122:      1262.10 cm**-1
 123:      1278.71 cm**-1
 124:      1296.15 cm**-1
 125:      1315.05 cm**-1
 126:      1340.14 cm**-1
 127:      1342.05 cm**-1
 128:      1346.63 cm**-1
 129:      1365.23 cm**-1
 130:      1366.44 cm**-1
 131:      1368.15 cm**-1
 132:      1378.99 cm**-1
 133:      1382.38 cm**-1
 134:      1382.80 cm**-1
 135:      1391.36 cm**-1
 136:      1392.73 cm**-1
 137:      1401.15 cm**-1
 138:      1412.76 cm**-1
 139:      1436.35 cm**-1
 140:      1447.00 cm**-1
 141:      1457.52 cm**-1
 142:      1457.63 cm**-1
 143:      1459.32 cm**-1
 144:      1461.67 cm**-1
 145:      1463.63 cm**-1
 146:      1464.35 cm**-1
 147:      1470.58 cm**-1
 148:      1473.08 cm**-1
 149:      1480.65 cm**-1
 150:      1483.16 cm**-1
 151:      1483.58 cm**-1
 152:      1488.25 cm**-1
 153:      1489.27 cm**-1
 154:      1493.80 cm**-1
 155:      1532.31 cm**-1
 156:      1537.29 cm**-1
 157:      1539.32 cm**-1
 158:      1578.71 cm**-1
 159:      1624.06 cm**-1
 160:      1635.49 cm**-1
 161:      1646.27 cm**-1
 162:      1651.64 cm**-1
 163:      1665.03 cm**-1
 164:      1668.23 cm**-1
 165:      1669.67 cm**-1
 166:      1705.46 cm**-1
 167:      3044.34 cm**-1
 168:      3047.79 cm**-1
 169:      3048.28 cm**-1
 170:      3053.19 cm**-1
 171:      3058.71 cm**-1
 172:      3070.99 cm**-1
 173:      3110.80 cm**-1
 174:      3118.99 cm**-1
 175:      3120.91 cm**-1
 176:      3122.87 cm**-1
 177:      3131.13 cm**-1
 178:      3132.32 cm**-1
 179:      3133.49 cm**-1
 180:      3140.72 cm**-1
 181:      3144.54 cm**-1
 182:      3146.69 cm**-1
 183:      3147.48 cm**-1
 184:      3149.49 cm**-1
 185:      3186.68 cm**-1
 186:      3186.90 cm**-1
 187:      3192.87 cm**-1
 188:      3194.31 cm**-1
 189:      3194.43 cm**-1
 190:      3202.29 cm**-1
 191:      3202.36 cm**-1
 192:      3204.27 cm**-1
 193:      3209.63 cm**-1
 194:      3212.15 cm**-1
 195:      3215.86 cm**-1
 196:      3217.09 cm**-1
 197:      3221.26 cm**-1
 198:      3234.50 cm**-1
 199:      3237.73 cm**-1
 200:      3532.72 cm**-1


------------
NORMAL MODES
------------

These modes are the cartesian displacements weighted by the diagonal matrix
M(i,i)=1/sqrt(m[i]) where m[i] is the mass of the displaced atom
Thus, these vectors are normalized but *not* orthogonal

                  0          1          2          3          4          5    
      0       0.000000   0.000000   0.000000   0.000000   0.000000   0.000000
      1       0.000000   0.000000   0.000000   0.000000   0.000000   0.000000
      2       0.000000   0.000000   0.000000   0.000000   0.000000   0.000000
      3       0.000000   0.000000   0.000000   0.000000   0.000000   0.000000
      4       0.000000   0.000000   0.000000   0.000000   0.000000   0.000000
      5       0.000000   0.000000   0.000000   0.000000   0.000000   0.000000
      6       0.000000   0.000000   0.000000   0.000000   0.000000   0.000000
      7       0.000000   0.000000   0.000000   0.000000   0.000000   0.000000
      8       0.000000   0.000000   0.000000   0.000000   0.000000   0.000000
      9       0.000000   0.000000   0.000000   0.000000   0.000000   0.000000
     10       0.000000   0.000000   0.000000   0.000000   0.000000   0.000000
     11       0.000000   0.000000   0.000000   0.000000   0.000000   0.000000
     12       0.000000   0.000000   0.000000   0.000000   0.000000   0.000000
     13       0.000000   0.000000   0.000000   0.000000   0.000000   0.000000
     14       0.000000   0.000000   0.000000   0.000000   0.000000   0.000000
     15       0.000000   0.000000   0.000000   0.000000   0.000000   0.000000
     16       0.000000   0.000000   0.000000   0.000000   0.000000   0.000000
     17       0.000000   0.000000   0.000000   0.000000   0.000000   0.000000
     18       0.000000   0.000000   0.000000   0.000000   0.000000   0.000000
     19       0.000000   0.000000   0.000000   0.000000   0.000000   0.000000
     20       0.000000   0.000000   0.000000   0.000000   0.000000   0.000000
     21       0.000000   0.000000   0.000000   0.000000   0.000000   0.000000
     22       0.000000   0.000000   0.000000   0.000000   0.000000   0.000000
     23       0.000000   0.000000   0.000000   0.000000   0.000000   0.000000
     24       0.000000   0.000000   0.000000   0.000000   0.000000   0.000000
     25       0.000000   0.000000   0.000000   0.000000   0.000000   0.000000
     26       0.000000   0.000000   0.000000   0.000000   0.000000   0.000000
     27       0.000000   0.000000   0.000000   0.000000   0.000000   0.000000
     28       0.000000   0.000000   0.000000   0.000000   0.000000   0.000000
     29       0.000000   0.000000   0.000000   0.000000   0.000000   0.000000
     30       0.000000   0.000000   0.000000   0.000000   0.000000   0.000000
     31       0.000000   0.000000   0.000000   0.000000   0.000000   0.000000
     32       0.000000   0.000000   0.000000   0.000000   0.000000   0.000000
     33       0.000000   0.000000   0.000000   0.000000   0.000000   0.000000
     34       0.000000   0.000000   0.000000   0.000000   0.000000   0.000000
     35       0.000000   0.000000   0.000000   0.000000   0.000000   0.000000
     36       0.000000   0.000000   0.000000   0.000000   0.000000   0.000000
     37       0.000000   0.000000   0.000000   0.000000   0.000000   0.000000
     38       0.000000   0.000000   0.000000   0.000000   0.000000   0.000000
     39       0.000000   0.000000   0.000000   0.000000   0.000000   0.000000
     40       0.000000   0.000000   0.000000   0.000000   0.000000   0.000000
     41       0.000000   0.000000   0.000000   0.000000   0.000000   0.000000
     42       0.000000   0.000000   0.000000   0.000000   0.000000   0.000000
     43       0.000000   0.000000   0.000000   0.000000   0.000000   0.000000
     44       0.000000   0.000000   0.000000   0.000000   0.000000   0.000000
     45       0.000000   0.000000   0.000000   0.000000   0.000000   0.000000
     46       0.000000   0.000000   0.000000   0.000000   0.000000   0.000000
     47       0.000000   0.000000   0.000000   0.000000   0.000000   0.000000
     48       0.000000   0.000000   0.000000   0.000000   0.000000   0.000000
     49       0.000000   0.000000   0.000000   0.000000   0.000000   0.000000
     50       0.000000   0.000000   0.000000   0.000000   0.000000   0.000000
     51       0.000000   0.000000   0.000000   0.000000   0.000000   0.000000
     52       0.000000   0.000000   0.000000   0.000000   0.000000   0.000000
     53       0.000000   0.000000   0.000000   0.000000   0.000000   0.000000
     54       0.000000   0.000000   0.000000   0.000000   0.000000   0.000000
     55       0.000000   0.000000   0.000000   0.000000   0.000000   0.000000
     56       0.000000   0.000000   0.000000   0.000000   0.000000   0.000000
     57       0.000000   0.000000   0.000000   0.000000   0.000000   0.000000
     58       0.000000   0.000000   0.000000   0.000000   0.000000   0.000000
     59       0.000000   0.000000   0.000000   0.000000   0.000000   0.000000
     60       0.000000   0.000000   0.000000   0.000000   0.000000   0.000000
     61       0.000000   0.000000   0.000000   0.000000   0.000000   0.000000
     62       0.000000   0.000000   0.000000   0.000000   0.000000   0.000000
     63       0.000000   0.000000   0.000000   0.000000   0.000000   0.000000
     64       0.000000   0.000000   0.000000   0.000000   0.000000   0.000000
     65       0.000000   0.000000   0.000000   0.000000   0.000000   0.000000
     66       0.000000   0.000000   0.000000   0.000000   0.000000   0.000000
     67       0.000000   0.000000   0.000000   0.000000   0.000000   0.000000
     68       0.000000   0.000000   0.000000   0.000000   0.000000   0.000000
     69       0.000000   0.000000   0.000000   0.000000   0.000000   0.000000
     70       0.000000   0.000000   0.000000   0.000000   0.000000   0.000000
     71       0.000000   0.000000   0.000000   0.000000   0.000000   0.000000
     72       0.000000   0.000000   0.000000   0.000000   0.000000   0.000000
     73       0.000000   0.000000   0.000000   0.000000   0.000000   0.000000
     74       0.000000   0.000000   0.000000   0.000000   0.000000   0.000000
     75       0.000000   0.000000   0.000000   0.000000   0.000000   0.000000
     76       0.000000   0.000000   0.000000   0.000000   0.000000   0.000000
     77       0.000000   0.000000   0.000000   0.000000   0.000000   0.000000
     78       0.000000   0.000000   0.000000   0.000000   0.000000   0.000000
     79       0.000000   0.000000   0.000000   0.000000   0.000000   0.000000
     80       0.000000   0.000000   0.000000   0.000000   0.000000   0.000000
     81       0.000000   0.000000   0.000000   0.000000   0.000000   0.000000
     82       0.000000   0.000000   0.000000   0.000000   0.000000   0.000000
     83       0.000000   0.000000   0.000000   0.000000   0.000000   0.000000
     84       0.000000   0.000000   0.000000   0.000000   0.000000   0.000000
     85       0.000000   0.000000   0.000000   0.000000   0.000000   0.000000
     86       0.000000   0.000000   0.000000   0.000000   0.000000   0.000000
     87       0.000000   0.000000   0.000000   0.000000   0.000000   0.000000
     88       0.000000   0.000000   0.000000   0.000000   0.000000   0.000000
     89       0.000000   0.000000   0.000000   0.000000   0.000000   0.000000
     90       0.000000   0.000000   0.000000   0.000000   0.000000   0.000000
     91       0.000000   0.000000   0.000000   0.000000   0.000000   0.000000
     92       0.000000   0.000000   0.000000   0.000000   0.000000   0.000000
     93       0.000000   0.000000   0.000000   0.000000   0.000000   0.000000
     94       0.000000   0.000000   0.000000   0.000000   0.000000   0.000000
     95       0.000000   0.000000   0.000000   0.000000   0.000000   0.000000
     96       0.000000   0.000000   0.000000   0.000000   0.000000   0.000000
     97       0.000000   0.000000   0.000000   0.000000   0.000000   0.000000
     98       0.000000   0.000000   0.000000   0.000000   0.000000   0.000000
     99       0.000000   0.000000   0.000000   0.000000   0.000000   0.000000
    100       0.000000   0.000000   0.000000   0.000000   0.000000   0.000000
    101       0.000000   0.000000   0.000000   0.000000   0.000000   0.000000
    102       0.000000   0.000000   0.000000   0.000000   0.000000   0.000000
    103       0.000000   0.000000   0.000000   0.000000   0.000000   0.000000
    104       0.000000   0.000000   0.000000   0.000000   0.000000   0.000000
    105       0.000000   0.000000   0.000000   0.000000   0.000000   0.000000
    106       0.000000   0.000000   0.000000   0.000000   0.000000   0.000000
    107       0.000000   0.000000   0.000000   0.000000   0.000000   0.000000
    108       0.000000   0.000000   0.000000   0.000000   0.000000   0.000000
    109       0.000000   0.000000   0.000000   0.000000   0.000000   0.000000
    110       0.000000   0.000000   0.000000   0.000000   0.000000   0.000000
    111       0.000000   0.000000   0.000000   0.000000   0.000000   0.000000
    112       0.000000   0.000000   0.000000   0.000000   0.000000   0.000000
    113       0.000000   0.000000   0.000000   0.000000   0.000000   0.000000
    114       0.000000   0.000000   0.000000   0.000000   0.000000   0.000000
    115       0.000000   0.000000   0.000000   0.000000   0.000000   0.000000
    116       0.000000   0.000000   0.000000   0.000000   0.000000   0.000000
    117       0.000000   0.000000   0.000000   0.000000   0.000000   0.000000
    118       0.000000   0.000000   0.000000   0.000000   0.000000   0.000000
    119       0.000000   0.000000   0.000000   0.000000   0.000000   0.000000
    120       0.000000   0.000000   0.000000   0.000000   0.000000   0.000000
    121       0.000000   0.000000   0.000000   0.000000   0.000000   0.000000
    122       0.000000   0.000000   0.000000   0.000000   0.000000   0.000000
    123       0.000000   0.000000   0.000000   0.000000   0.000000   0.000000
    124       0.000000   0.000000   0.000000   0.000000   0.000000   0.000000
    125       0.000000   0.000000   0.000000   0.000000   0.000000   0.000000
    126       0.000000   0.000000   0.000000   0.000000   0.000000   0.000000
    127       0.000000   0.000000   0.000000   0.000000   0.000000   0.000000
    128       0.000000   0.000000   0.000000   0.000000   0.000000   0.000000
    129       0.000000   0.000000   0.000000   0.000000   0.000000   0.000000
    130       0.000000   0.000000   0.000000   0.000000   0.000000   0.000000
    131       0.000000   0.000000   0.000000   0.000000   0.000000   0.000000
    132       0.000000   0.000000   0.000000   0.000000   0.000000   0.000000
    133       0.000000   0.000000   0.000000   0.000000   0.000000   0.000000
    134       0.000000   0.000000   0.000000   0.000000   0.000000   0.000000
    135       0.000000   0.000000   0.000000   0.000000   0.000000   0.000000
    136       0.000000   0.000000   0.000000   0.000000   0.000000   0.000000
    137       0.000000   0.000000   0.000000   0.000000   0.000000   0.000000
    138       0.000000   0.000000   0.000000   0.000000   0.000000   0.000000
    139       0.000000   0.000000   0.000000   0.000000   0.000000   0.000000
    140       0.000000   0.000000   0.000000   0.000000   0.000000   0.000000
    141       0.000000   0.000000   0.000000   0.000000   0.000000   0.000000
    142       0.000000   0.000000   0.000000   0.000000   0.000000   0.000000
    143       0.000000   0.000000   0.000000   0.000000   0.000000   0.000000
    144       0.000000   0.000000   0.000000   0.000000   0.000000   0.000000
    145       0.000000   0.000000   0.000000   0.000000   0.000000   0.000000
    146       0.000000   0.000000   0.000000   0.000000   0.000000   0.000000
    147       0.000000   0.000000   0.000000   0.000000   0.000000   0.000000
    148       0.000000   0.000000   0.000000   0.000000   0.000000   0.000000
    149       0.000000   0.000000   0.000000   0.000000   0.000000   0.000000
    150       0.000000   0.000000   0.000000   0.000000   0.000000   0.000000
    151       0.000000   0.000000   0.000000   0.000000   0.000000   0.000000
    152       0.000000   0.000000   0.000000   0.000000   0.000000   0.000000
    153       0.000000   0.000000   0.000000   0.000000   0.000000   0.000000
    154       0.000000   0.000000   0.000000   0.000000   0.000000   0.000000
    155       0.000000   0.000000   0.000000   0.000000   0.000000   0.000000
    156       0.000000   0.000000   0.000000   0.000000   0.000000   0.000000
    157       0.000000   0.000000   0.000000   0.000000   0.000000   0.000000
    158       0.000000   0.000000   0.000000   0.000000   0.000000   0.000000
    159       0.000000   0.000000   0.000000   0.000000   0.000000   0.000000
    160       0.000000   0.000000   0.000000   0.000000   0.000000   0.000000
    161       0.000000   0.000000   0.000000   0.000000   0.000000   0.000000
    162       0.000000   0.000000   0.000000   0.000000   0.000000   0.000000
    163       0.000000   0.000000   0.000000   0.000000   0.000000   0.000000
    164       0.000000   0.000000   0.000000   0.000000   0.000000   0.000000
    165       0.000000   0.000000   0.000000   0.000000   0.000000   0.000000
    166       0.000000   0.000000   0.000000   0.000000   0.000000   0.000000
    167       0.000000   0.000000   0.000000   0.000000   0.000000   0.000000
    168       0.000000   0.000000   0.000000   0.000000   0.000000   0.000000
    169       0.000000   0.000000   0.000000   0.000000   0.000000   0.000000
    170       0.000000   0.000000   0.000000   0.000000   0.000000   0.000000
    171       0.000000   0.000000   0.000000   0.000000   0.000000   0.000000
    172       0.000000   0.000000   0.000000   0.000000   0.000000   0.000000
    173       0.000000   0.000000   0.000000   0.000000   0.000000   0.000000
    174       0.000000   0.000000   0.000000   0.000000   0.000000   0.000000
    175       0.000000   0.000000   0.000000   0.000000   0.000000   0.000000
    176       0.000000   0.000000   0.000000   0.000000   0.000000   0.000000
    177       0.000000   0.000000   0.000000   0.000000   0.000000   0.000000
    178       0.000000   0.000000   0.000000   0.000000   0.000000   0.000000
    179       0.000000   0.000000   0.000000   0.000000   0.000000   0.000000
    180       0.000000   0.000000   0.000000   0.000000   0.000000   0.000000
    181       0.000000   0.000000   0.000000   0.000000   0.000000   0.000000
    182       0.000000   0.000000   0.000000   0.000000   0.000000   0.000000
    183       0.000000   0.000000   0.000000   0.000000   0.000000   0.000000
    184       0.000000   0.000000   0.000000   0.000000   0.000000   0.000000
    185       0.000000   0.000000   0.000000   0.000000   0.000000   0.000000
    186       0.000000   0.000000   0.000000   0.000000   0.000000   0.000000
    187       0.000000   0.000000   0.000000   0.000000   0.000000   0.000000
    188       0.000000   0.000000   0.000000   0.000000   0.000000   0.000000
    189       0.000000   0.000000   0.000000   0.000000   0.000000   0.000000
    190       0.000000   0.000000   0.000000   0.000000   0.000000   0.000000
    191       0.000000   0.000000   0.000000   0.000000   0.000000   0.000000
    192       0.000000   0.000000   0.000000   0.000000   0.000000   0.000000
    193       0.000000   0.000000   0.000000   0.000000   0.000000   0.000000
    194       0.000000   0.000000   0.000000   0.000000   0.000000   0.000000
    195       0.000000   0.000000   0.000000   0.000000   0.000000   0.000000
    196       0.000000   0.000000   0.000000   0.000000   0.000000   0.000000
    197       0.000000   0.000000   0.000000   0.000000   0.000000   0.000000
    198       0.000000   0.000000   0.000000   0.000000   0.000000   0.000000
    199       0.000000   0.000000   0.000000   0.000000   0.000000   0.000000
    200       0.000000   0.000000   0.000000   0.000000   0.000000   0.000000
                  6          7          8          9         10         11    
      0      -0.115155  -0.002011  -0.009396   0.023470   0.029371  -0.120081
      1      -0.023387  -0.034521   0.003287   0.003047  -0.022495   0.001952
      2       0.059746  -0.004095   0.019143  -0.018681   0.008908   0.055338
      3      -0.018551  -0.015399  -0.024868   0.006337   0.002517  -0.030171
      4      -0.019302  -0.009437  -0.074067  -0.033965   0.028331   0.071179
      5       0.024495   0.021118   0.071535   0.029899   0.045532  -0.024136
      6       0.060810   0.002237   0.009102   0.003133   0.023674  -0.049983
      7       0.005162  -0.005520  -0.015449  -0.003314   0.009744   0.016051
      8      -0.024442  -0.041491   0.040048  -0.005442  -0.033996   0.017782
      9       0.089992  -0.000191   0.005492  -0.018294   0.010917  -0.004645
     10       0.015543   0.013423  -0.031138  -0.006013   0.037111   0.025365
     11      -0.038938  -0.046088   0.045396   0.003129  -0.036930  -0.001917
     12      -0.013843  -0.018469  -0.028430  -0.005619   0.009969  -0.049415
     13      -0.006831  -0.003927  -0.027674  -0.017763   0.032946   0.032130
     14       0.014771   0.013384   0.023605   0.003558   0.040707   0.006586
     15      -0.024487  -0.006250  -0.013382   0.008746   0.025901  -0.075912
     16      -0.008416  -0.013837  -0.014368  -0.001568   0.001436   0.010756
     17       0.017198  -0.011686   0.028259  -0.010758  -0.000711   0.033600
     18      -0.011848  -0.019769  -0.027965  -0.005850   0.015454  -0.047017
     19      -0.009777   0.007648  -0.031743  -0.005971   0.022018   0.011628
     20       0.009704   0.011848   0.022161  -0.005932   0.021614   0.018686
     21      -0.015985  -0.019660  -0.029637  -0.007164  -0.005156  -0.046766
     22      -0.016671   0.038224  -0.041576   0.002173   0.025662  -0.013793
     23       0.010826   0.000916   0.024646  -0.009482   0.010889   0.028758
     24      -0.002941  -0.034707  -0.021496  -0.031056   0.037162   0.002686
     25      -0.010700   0.007028  -0.031366  -0.000355   0.016964   0.002691
     26      -0.000896   0.055031   0.008061  -0.004176   0.023101  -0.008249
     27      -0.007630  -0.028787  -0.025561  -0.011538   0.063239   0.007439
     28       0.004888  -0.034089  -0.016676  -0.015367   0.020799   0.047349
     29      -0.012709   0.084898  -0.003084   0.012473   0.027952  -0.037538
     30      -0.022166  -0.015947  -0.038405   0.028769   0.062461  -0.052177
     31       0.019768  -0.067420  -0.003065  -0.033190   0.028602   0.097182
     32      -0.013398   0.073543  -0.003278   0.026711   0.031901  -0.045213
     33       0.005451  -0.037304  -0.012393  -0.043575   0.090785   0.094139
     34       0.002677  -0.034724  -0.019175  -0.008086   0.014719   0.028821
     35      -0.024484   0.130061  -0.013579   0.010291   0.028325  -0.055235
     36       0.001854  -0.032114  -0.015693  -0.027758   0.112615   0.101482
     37       0.014987  -0.068333  -0.007432  -0.020851   0.018063   0.065856
     38      -0.033499   0.153170  -0.022131   0.023394   0.033094  -0.076551
     39       0.021480  -0.051204   0.005399  -0.096767   0.093450   0.173364
     40      -0.014850   0.006773  -0.036565   0.015513   0.004084  -0.035658
     41      -0.024666   0.145917  -0.012853  -0.008968   0.023697  -0.044131
     42       0.030808  -0.056764   0.015915  -0.122438   0.116311   0.243412
     43      -0.016492   0.006107  -0.038487   0.021499  -0.001259  -0.050968
     44      -0.033946   0.181853  -0.021003  -0.011005   0.024861  -0.055442
     45       0.024755  -0.058133   0.009840  -0.117935   0.068518   0.160951
     46      -0.030267   0.048929  -0.051663   0.031923  -0.000317  -0.080331
     47      -0.013582   0.116289  -0.001519  -0.026316   0.018587  -0.018936
     48       0.036383  -0.068740   0.023700  -0.159535   0.071104   0.219289
     49      -0.044098   0.081360  -0.065601   0.050755  -0.009017  -0.131025
     50      -0.014178   0.128214  -0.000818  -0.041736   0.015247  -0.011321
     51       0.012797  -0.050107  -0.003553  -0.084933   0.040200   0.075145
     52      -0.027835   0.048974  -0.049027   0.023988   0.006392  -0.060932
     53      -0.001741   0.071210   0.008914  -0.023701   0.018011  -0.001335
     54       0.015202  -0.051921   0.000285  -0.100134   0.020409   0.068218
     55      -0.039632   0.081591  -0.060761   0.036272   0.002943  -0.097202
     56       0.006748   0.049398   0.017826  -0.036705   0.013982   0.020152
     57       0.055276   0.030476   0.122867  -0.019809  -0.009350   0.003198
     58      -0.003054  -0.020281   0.012221  -0.003697  -0.021473   0.014976
     59      -0.032257  -0.074998   0.018303   0.005485  -0.058492  -0.011333
     60      -0.074455   0.088991   0.239320  -0.058604  -0.020934   0.067892
     61      -0.125236  -0.032618  -0.008922  -0.002060  -0.031007  -0.015506
     62      -0.126670  -0.035143   0.097330  -0.021031  -0.066766   0.031492
     63      -0.032743   0.071585   0.214303  -0.047821  -0.022700   0.051826
     64      -0.257506   0.023457   0.000195  -0.029081   0.015655   0.016387
     65      -0.240777   0.011680   0.192971  -0.053041  -0.078335   0.082480
     66      -0.032126   0.081127   0.292765  -0.059748  -0.056824   0.082285
     67      -0.092876  -0.070082  -0.023355   0.015240  -0.060408  -0.046982
     68      -0.100538  -0.084909   0.051041   0.004237  -0.091593  -0.020191
     69      -0.254464   0.156646   0.298200  -0.096946   0.006506   0.117071
     70      -0.113301  -0.063797  -0.024045   0.012218  -0.054610  -0.044457
     71      -0.107342  -0.003085   0.106911  -0.033917  -0.037027   0.063633
     72       0.241375  -0.018316   0.100942   0.004228  -0.036010  -0.016064
     73       0.020372  -0.007564  -0.006098  -0.003212   0.004380   0.020043
     74      -0.116101  -0.082577   0.052089  -0.001469  -0.092411  -0.014476
     75       0.223928   0.015161   0.206062  -0.025027  -0.060403   0.048975
     76       0.012743  -0.017261   0.014336  -0.004546  -0.018455   0.020153
     77      -0.118756  -0.113798   0.028483   0.011479  -0.113597  -0.047418
     78       0.283876  -0.034293   0.078383   0.014274  -0.037420  -0.031185
     79      -0.035085  -0.002054  -0.061199   0.003377   0.037402  -0.005761
     80      -0.253433  -0.024005   0.160760  -0.042422  -0.100719   0.053958
     81       0.354611  -0.071166   0.005811   0.040143  -0.031097  -0.077867
     82       0.101989   0.006575   0.016981  -0.008599   0.013418   0.051165
     83      -0.039398  -0.116972  -0.009883   0.022074  -0.088928  -0.054522
     84       0.006839   0.048020   0.149853  -0.030603  -0.009094   0.018683
     85       0.087849  -0.033825   0.077085  -0.007593  -0.066260   0.041862
     86       0.132065  -0.142344  -0.117097   0.051004  -0.043465  -0.085337
     87      -0.126823   0.084240   0.170229  -0.048636   0.008548   0.033452
     88       0.038995  -0.021724   0.109468  -0.022070  -0.077592   0.062330
     89       0.246604  -0.171117  -0.171834   0.077988  -0.031336  -0.119800
     90       0.020675   0.062615   0.231964  -0.046061  -0.037619   0.059737
     91       0.052300  -0.024260   0.113809  -0.021402  -0.081582   0.063686
     92       0.071212  -0.135955  -0.107711   0.038937  -0.050417  -0.075413
     93       0.094222   0.008806   0.067736  -0.004451   0.000675  -0.026054
     94       0.238048  -0.062674   0.059026   0.015543  -0.071689   0.025074
     95       0.199197  -0.170126  -0.173124   0.069793  -0.037148  -0.116231
     96      -0.013252  -0.022697  -0.028429   0.016005   0.009264  -0.046726
     97       0.005349   0.029876  -0.012207  -0.006482   0.043589   0.025384
     98       0.006430  -0.018576   0.011770   0.017145   0.031838   0.015144
     99       0.000613   0.015137  -0.015220   0.042176  -0.048405  -0.027149
    100       0.013611   0.044552  -0.005321   0.022962  -0.017210   0.049737
    101      -0.001817  -0.057015   0.002629   0.040065  -0.003466   0.034599
    102       0.003942   0.023721  -0.018823   0.109337  -0.094902  -0.011863
    103       0.028931   0.100570   0.003370   0.072765  -0.046310   0.055081
    104      -0.007157  -0.079499  -0.005245   0.071803  -0.028006   0.045436
    105       0.015143   0.056360  -0.009658   0.136265  -0.148216   0.007553
    106       0.036571   0.119636   0.008999   0.103570  -0.102753   0.076671
    107      -0.012852  -0.105473  -0.011788   0.093494  -0.058787   0.059357
    108      -0.007286  -0.007357  -0.034828   0.142177  -0.074517  -0.019315
    109       0.034198   0.132269   0.004240   0.084237  -0.005239   0.034559
    110      -0.005503  -0.069062  -0.004976   0.076189  -0.014290   0.038349
    111      -0.004187   0.000180  -0.037589   0.196172  -0.112999  -0.005904
    112       0.046090   0.173759   0.010695   0.126049  -0.031633   0.039859
    113      -0.010167  -0.088366  -0.011729   0.101255  -0.034491   0.047785
    114      -0.023552  -0.048291  -0.047710   0.103110  -0.003061  -0.044140
    115       0.023308   0.111136  -0.003260   0.039752   0.070882   0.005768
    116       0.001751  -0.033393   0.003993   0.047434   0.025648   0.018431
    117      -0.034108  -0.074193  -0.061264   0.125166   0.017063  -0.052310
    118       0.025939   0.136303  -0.002732   0.044522   0.106829  -0.013377
    119       0.002785  -0.024180   0.004287   0.049011   0.038228   0.011755
    120      -0.026204  -0.052413  -0.043979   0.040541   0.035079  -0.057479
    121       0.009354   0.062686  -0.011242  -0.004764   0.090733   0.002772
    122       0.007723  -0.008164   0.011899   0.017979   0.048073   0.008063
    123      -0.037784  -0.073816  -0.053089   0.015936   0.079136  -0.076999
    124       0.001763   0.053943  -0.017299  -0.032377   0.136940  -0.017358
    125       0.012813   0.019116   0.016566  -0.003742   0.077252  -0.005051
    126       0.010389   0.055010  -0.000355   0.008094  -0.066409  -0.019774
    127       0.005610   0.009797  -0.009109   0.006507  -0.055721   0.072086
    128      -0.006326  -0.076043  -0.000345   0.035411  -0.020255   0.044898
    129       0.009365   0.048326   0.002746  -0.024336  -0.040963  -0.029031
    130       0.015143   0.064243  -0.003440   0.054315  -0.160458   0.115640
    131      -0.007342  -0.077940  -0.011403   0.107400  -0.050794   0.053544
    132       0.012664   0.065843  -0.000071   0.024007  -0.086100  -0.012891
    133       0.028031   0.124580   0.002235   0.089625  -0.198274   0.124007
    134      -0.012470  -0.099623  -0.018378   0.137159  -0.074947   0.065378
    135       0.015712   0.078691   0.013339  -0.055734  -0.048810  -0.025490
    136       0.007583   0.033561  -0.005184   0.044357  -0.182940   0.131914
    137      -0.011511  -0.095212  -0.013330   0.106047  -0.060773   0.060989
    138      -0.000858  -0.003903  -0.002449  -0.068452   0.030650  -0.055309
    139       0.016569   0.072071  -0.002272   0.061040  -0.177002   0.122138
    140       0.001538  -0.040935  -0.011000   0.133548  -0.039765   0.040896
    141       0.007120   0.030865   0.006380  -0.069346  -0.000407  -0.044508
    142      -0.012079  -0.070101  -0.017786  -0.054822  -0.007603   0.055368
    143      -0.000748  -0.059561   0.009670  -0.003144   0.013779   0.031636
    144      -0.001296  -0.020087   0.005583  -0.134990   0.069165  -0.078978
    145      -0.013174  -0.070544  -0.018504  -0.050566  -0.020289   0.062369
    146       0.009203  -0.022836   0.013728   0.027715   0.007730   0.027733
    147       0.007764   0.036450   0.004357  -0.050825  -0.015100  -0.038621
    148      -0.018376  -0.110874  -0.019542  -0.099575   0.054504   0.022386
    149      -0.001030  -0.067402   0.017467  -0.060205   0.052574   0.021534
    150       0.012826   0.056627   0.015407  -0.087335  -0.003444  -0.036285
    151      -0.019175  -0.093223  -0.021837  -0.063805  -0.019319   0.066022
    152      -0.006735  -0.080372   0.005181  -0.006110   0.006172   0.037767
    153       0.023715   0.128670   0.005134   0.079376  -0.169307   0.020071
    154       0.004033  -0.000822  -0.009887  -0.003677  -0.033531   0.063119
    155      -0.017362  -0.116467  -0.003736  -0.004771  -0.037320   0.059668
    156       0.024140   0.134857   0.002577   0.103103  -0.187530   0.026859
    157      -0.001967  -0.040470  -0.012572  -0.041256   0.035674   0.034795
    158      -0.015981  -0.115969   0.004656  -0.056584  -0.014056   0.052627
    159       0.030583   0.157916   0.015905   0.053810  -0.175824   0.023009
    160      -0.002613  -0.021361  -0.013595  -0.015218  -0.054220   0.076210
    161      -0.021463  -0.129978  -0.006746  -0.008082  -0.046881   0.065933
    162       0.026160   0.148439   0.000950   0.133915  -0.217072   0.038030
    163       0.015692   0.050528  -0.003795   0.037310  -0.066323   0.071587
    164      -0.023068  -0.132356  -0.012085   0.020120  -0.061671   0.071200
    165      -0.016172  -0.015945  -0.030766  -0.004103   0.002151  -0.038588
    166      -0.011952  -0.011319  -0.037830  -0.023786   0.031353   0.044374
    167       0.020956   0.022493   0.036139   0.011132   0.043726  -0.012760
    168      -0.019220  -0.011877  -0.042145  -0.002955   0.004085  -0.022704
    169      -0.003149  -0.029437   0.008128  -0.018704   0.029386  -0.002075
    170       0.021663   0.041556  -0.006594  -0.022040   0.033727  -0.021021
    171      -0.020241   0.006050  -0.102685  -0.086423  -0.057729  -0.018337
    172       0.001280  -0.022722   0.061363   0.098175   0.145522  -0.031271
    173       0.022335   0.056596  -0.033097  -0.044785   0.026888  -0.027831
    174      -0.017491   0.016540  -0.140397  -0.161851  -0.114276  -0.044792
    175      -0.004875   0.000826   0.059665   0.194855   0.246227   0.026578
    176       0.021727   0.050624  -0.017937  -0.022289   0.041686  -0.021556
    177      -0.024908   0.012125  -0.116943  -0.076554  -0.050312   0.024964
    178       0.013589  -0.049119   0.119282   0.089003   0.134273  -0.147336
    179       0.023881   0.080090  -0.078459  -0.093061   0.004733  -0.042601
    180      -0.025805   0.026337  -0.164046  -0.139853  -0.097416   0.030899
    181       0.017184  -0.042784   0.158920   0.176830   0.224160  -0.174654
    182       0.024426   0.092024  -0.098365  -0.108561   0.001227  -0.047416
    183      -0.028381   0.000527  -0.071163   0.014841   0.017697   0.062342
    184       0.021175  -0.084028   0.125773  -0.034887   0.005823  -0.232208
    185       0.024663   0.087759  -0.097602  -0.119536  -0.012124  -0.050534
    186      -0.031980   0.005572  -0.082331   0.023504   0.024037   0.098256
    187       0.030952  -0.105804   0.172481  -0.043701  -0.004726  -0.330439
    188       0.025884   0.105248  -0.132812  -0.158010  -0.030810  -0.062518
    189      -0.027280  -0.016765  -0.011750   0.095361   0.077164   0.054712
    190       0.015718  -0.091708   0.071815  -0.145957  -0.107515  -0.186209
    191       0.023874   0.072903  -0.070895  -0.095397  -0.003385  -0.043123
    192      -0.029846  -0.025173   0.023947   0.167003   0.130017   0.083221
    193       0.021146  -0.121560   0.077299  -0.243394  -0.208745  -0.248406
    194       0.024415   0.079072  -0.085571  -0.114831  -0.015010  -0.048692
    195      -0.022836  -0.022955   0.002089   0.084767   0.068525   0.012129
    196       0.003539  -0.063737   0.011733  -0.138525  -0.093887  -0.069532
    197       0.022320   0.050207  -0.025282  -0.044609   0.021612  -0.027599
    198      -0.022325  -0.035862   0.046991   0.148646   0.114744   0.011263
    199      -0.000469  -0.071042  -0.029272  -0.226454  -0.178382  -0.042427
    200       0.021504   0.038682  -0.004253  -0.022872   0.031442  -0.020396
                 12         13         14         15         16         17    
      0       0.116114  -0.073578  -0.050366  -0.063368  -0.239680   0.144131
      1       0.068555  -0.018594   0.051105  -0.026231   0.000466   0.047840
      2      -0.157105   0.036297  -0.010517   0.029483   0.118555  -0.032080
      3      -0.048660   0.005199   0.018559  -0.019522   0.052520  -0.017871
      4      -0.046516   0.019052  -0.119283   0.168859   0.012778   0.160479
      5      -0.025440  -0.044445   0.108922  -0.218370  -0.048539  -0.099568
      6      -0.020422  -0.025802   0.090551  -0.038069   0.069497  -0.000850
      7       0.006963  -0.013015   0.062786  -0.028473   0.047989   0.032418
      8      -0.030677   0.015648  -0.072958   0.027397  -0.019344   0.015925
      9      -0.095528   0.009962   0.096537   0.021071   0.191764  -0.058160
     10      -0.049923  -0.009493   0.080957  -0.038257   0.063812   0.037839
     11       0.014185   0.001112  -0.081861   0.009187  -0.071102   0.038163
     12      -0.028036  -0.010764  -0.001273   0.019847   0.008157  -0.022442
     13      -0.010314  -0.010693  -0.019308  -0.003456  -0.010765  -0.044392
     14      -0.056432  -0.018769   0.003399  -0.034067  -0.034681   0.098603
     15       0.022308  -0.039699   0.017964  -0.031206  -0.057252   0.042859
     16       0.025000  -0.015040   0.049639  -0.024355   0.029172   0.034813
     17      -0.099940   0.021149  -0.037315   0.016216   0.034268   0.013865
     18      -0.030543  -0.013706  -0.008229   0.015309  -0.002428  -0.035813
     19       0.007414  -0.011860   0.030472  -0.017795   0.019209   0.016002
     20      -0.086452   0.008860  -0.034728  -0.002137  -0.004664   0.051207
     21      -0.043396   0.005828  -0.018500   0.039571   0.029702  -0.060417
     22       0.028250  -0.009080   0.039975  -0.017966   0.014515   0.023462
     23      -0.100727   0.017407  -0.042903   0.010021   0.013291   0.037018
     24      -0.024842  -0.013858  -0.026591   0.012043  -0.015396  -0.046484
     25       0.002619  -0.012373   0.034674  -0.017296   0.022182   0.020714
     26      -0.032919   0.020907  -0.030340   0.010768  -0.007917   0.023063
     27      -0.014988  -0.085645  -0.155748  -0.102077   0.063764  -0.057924
     28      -0.051707   0.000622   0.062579   0.000873   0.000883   0.061729
     29       0.007420  -0.008586  -0.087332  -0.035043   0.030825  -0.008227
     30      -0.062701  -0.140761  -0.265026  -0.157817   0.082740  -0.100324
     31      -0.078156   0.012420   0.089826   0.009220  -0.006615   0.102237
     32      -0.037235  -0.035932  -0.138458  -0.064989   0.037686  -0.010042
     33       0.075492  -0.086638  -0.148651  -0.158513   0.137146  -0.010283
     34      -0.079474   0.000203   0.060446   0.013798  -0.017527   0.053079
     35       0.117530  -0.001600  -0.076439  -0.046165   0.066888  -0.034986
     36       0.090922  -0.146330  -0.262670  -0.263886   0.219088  -0.020224
     37      -0.126260   0.009344   0.081815   0.028379  -0.038033   0.087370
     38       0.152454  -0.026269  -0.126133  -0.088738   0.105917  -0.060095
     39       0.158294  -0.010518   0.006841  -0.082614   0.107998   0.058208
     40      -0.049950  -0.013117   0.028098   0.006388  -0.008770  -0.000283
     41       0.186490   0.038116   0.002062  -0.002668   0.053730  -0.024340
     42       0.240990  -0.009918   0.017389  -0.127204   0.171268   0.103258
     43      -0.073570  -0.013541   0.025126   0.017073  -0.024816  -0.009634
     44       0.276725   0.043739   0.012601  -0.013324   0.085869  -0.039665
     45       0.133951   0.066624   0.149827   0.053465  -0.009729   0.068050
     46       0.008521  -0.027056  -0.002856  -0.016280   0.022174  -0.042292
     47       0.140697   0.071971   0.067838   0.055590  -0.004239   0.006551
     48       0.194191   0.127991   0.274627   0.119791  -0.045042   0.120401
     49       0.032392  -0.038385  -0.030656  -0.023847   0.032054  -0.086028
     50       0.192266   0.104164   0.130624   0.093095  -0.020938   0.014387
     51       0.040755   0.061851   0.125453   0.094470  -0.066951   0.009965
     52       0.033821  -0.025659   0.003595  -0.026242   0.036484  -0.029198
     53       0.030126   0.061850   0.047924   0.058920  -0.032940   0.028530
     54       0.035936   0.117710   0.228938   0.186689  -0.137301   0.019388
     55       0.077771  -0.033879  -0.015299  -0.038131   0.054448  -0.062458
     56       0.000059   0.085250   0.093585   0.096350  -0.067346   0.053302
     57       0.004233  -0.002234  -0.008358   0.005060   0.010138  -0.004674
     58       0.067172  -0.012146   0.036581  -0.013256   0.039887   0.011413
     59       0.035954   0.005248  -0.061442   0.028916  -0.002147  -0.011177
     60      -0.040213   0.023301  -0.039621   0.032387   0.009322  -0.014766
     61       0.104314  -0.028137   0.098157  -0.030501   0.078462  -0.003598
     62       0.007409   0.021990  -0.080229   0.046919  -0.000566  -0.019281
     63      -0.017449   0.017425  -0.048437   0.030020  -0.008821  -0.009069
     64      -0.043717  -0.020821   0.257831  -0.065920   0.270089  -0.039004
     65      -0.023846   0.042282  -0.107967   0.070325  -0.004509  -0.027626
     66       0.031828   0.033339  -0.170927   0.072937  -0.123957   0.005818
     67       0.205252  -0.039517   0.027340  -0.018261  -0.024192   0.015654
     68       0.117172   0.000966  -0.118761   0.045003  -0.083582  -0.001616
     69      -0.164693   0.038266   0.071830   0.016861   0.154823  -0.047155
     70       0.187983  -0.039342   0.049900  -0.023717   0.000937   0.010887
     71      -0.090602   0.035075  -0.031838   0.039370   0.082246  -0.032428
     72       0.088833  -0.004046  -0.091280   0.029115  -0.049623  -0.010720
     73       0.015509  -0.011548   0.051759  -0.026801   0.040576   0.036305
     74       0.096347   0.004836  -0.064670   0.044875   0.012736  -0.048493
     75       0.066586   0.026602  -0.138449   0.071796  -0.020702  -0.050917
     76       0.057239  -0.009397   0.030311  -0.010544   0.038360   0.013202
     77       0.169467  -0.007645  -0.071999   0.047002  -0.005202  -0.062365
     78       0.110307  -0.009597  -0.101061   0.027064  -0.067238  -0.005440
     79      -0.024630  -0.027357   0.117315  -0.065281   0.050030   0.070060
     80       0.030879   0.032798  -0.055275   0.069011   0.075773  -0.083170
     81       0.151740  -0.029164  -0.098977   0.009064  -0.104269   0.017036
     82      -0.026399   0.003010   0.019482  -0.015318   0.034741   0.045730
     83       0.136892  -0.011404  -0.070593   0.031884  -0.023633  -0.029965
     84      -0.013104   0.003127  -0.007248   0.008425   0.015018  -0.006386
     85       0.136387   0.005337  -0.062476   0.035241  -0.005660  -0.012846
     86       0.082281  -0.023251  -0.032285  -0.001410  -0.005148   0.003115
     87      -0.070502   0.004653   0.048368  -0.007257   0.058988  -0.008943
     88       0.119969   0.016255  -0.020686   0.045600   0.080995  -0.064937
     89       0.121907  -0.039710  -0.110556  -0.012424  -0.147210   0.082211
     90       0.012827   0.022553  -0.096788   0.047063  -0.045220  -0.006272
     91       0.128301   0.017383  -0.034022   0.050070   0.070324  -0.063911
     92       0.055962  -0.016100   0.059640  -0.000844   0.141144  -0.072814
     93       0.009473  -0.014085   0.024452  -0.011825   0.031277  -0.004814
     94       0.200714  -0.001676  -0.199035   0.046839  -0.190209   0.068652
     95       0.100911  -0.035177  -0.018406  -0.014370  -0.004315   0.008676
     96      -0.013560  -0.001942  -0.005629   0.029640   0.000177  -0.030431
     97      -0.014620  -0.004357  -0.032975  -0.023208  -0.034331  -0.045978
     98      -0.038709  -0.014585   0.007663  -0.014948  -0.026742   0.084715
     99      -0.016172   0.030591   0.021204   0.013925  -0.008054  -0.038836
    100      -0.010229   0.029838  -0.008782  -0.036412  -0.037433  -0.076897
    101      -0.018624   0.003442   0.020305  -0.009990  -0.014924   0.029557
    102       0.004102   0.113659   0.031031  -0.002480   0.017136  -0.041048
    103      -0.011667   0.101067  -0.004421  -0.062894  -0.026717  -0.026721
    104      -0.000231   0.038093   0.025679  -0.010355   0.001121  -0.000277
    105       0.001844   0.129785   0.053806  -0.016830   0.023249  -0.039318
    106      -0.007688   0.121095   0.019835  -0.073967  -0.017419  -0.039505
    107       0.016523   0.054830   0.038816  -0.006822   0.013079  -0.041508
    108       0.027945   0.169278   0.008696   0.004486   0.034489  -0.026212
    109      -0.018843   0.143957  -0.036646  -0.071686  -0.027699   0.051437
    110      -0.002212   0.053094   0.015297  -0.013184   0.000854   0.026653
    111       0.043512   0.243487   0.015388  -0.010106   0.052956  -0.021496
    112      -0.019654   0.210522  -0.034613  -0.094121  -0.019431   0.090820
    113       0.013246   0.081783   0.020431  -0.012801   0.013354   0.006075
    114       0.032170   0.119222  -0.024167   0.034515   0.024852  -0.011795
    115      -0.023572   0.091559  -0.070932  -0.047198  -0.042471   0.084264
    116      -0.022653   0.026974  -0.000127  -0.013875  -0.016866   0.082160
    117       0.051955   0.155241  -0.045448   0.043699   0.032623   0.002982
    118      -0.026545   0.115447  -0.095479  -0.049187  -0.050571   0.152965
    119      -0.023952   0.035271  -0.008733  -0.014729  -0.019836   0.106591
    120       0.012070   0.026633  -0.025295   0.047306   0.009500  -0.013923
    121      -0.021631   0.012774  -0.066175  -0.023892  -0.042897   0.029126
    122      -0.041339  -0.008546  -0.004098  -0.014808  -0.029423   0.109749
    123       0.019295  -0.009219  -0.038451   0.057537   0.000834   0.006121
    124      -0.022630  -0.021332  -0.082559  -0.015308  -0.051987   0.060045
    125      -0.060071  -0.024094  -0.020181  -0.016010  -0.039009   0.153977
    126      -0.032570  -0.038038   0.040607   0.030876  -0.043378   0.002356
    127      -0.004724  -0.028078  -0.002725  -0.010862  -0.051228  -0.124174
    128      -0.014072  -0.018662   0.022836  -0.000332  -0.017901   0.003803
    129      -0.040655  -0.031083   0.041221   0.031848  -0.078934  -0.017563
    130       0.003522  -0.189219   0.007958   0.030584   0.005140  -0.016194
    131       0.005204   0.022810   0.017441  -0.017297   0.056996   0.019231
    132      -0.029353  -0.052462   0.043003   0.033551  -0.026034   0.025681
    133      -0.000008  -0.251599   0.009952   0.033145   0.068194   0.108377
    134       0.020342   0.043459   0.018176  -0.017393   0.072507  -0.018114
    135      -0.054563  -0.112954   0.046411   0.052970  -0.101858   0.030612
    136       0.011697  -0.221919   0.012016   0.053573  -0.027712  -0.078272
    137       0.010515   0.015265   0.018803  -0.008588   0.044100  -0.014639
    138      -0.044787   0.074496   0.035156   0.009746  -0.138119  -0.126272
    139       0.004790  -0.214946   0.009502   0.037545   0.013089   0.000658
    140       0.000460   0.055322   0.013705  -0.042580   0.109274   0.096753
    141      -0.048299   0.005880   0.039354   0.023661  -0.122930  -0.052785
    142      -0.006471   0.018629  -0.017030  -0.002866  -0.106346  -0.215963
    143      -0.027506  -0.003702   0.027629  -0.012105  -0.061207  -0.003105
    144      -0.052950   0.087760   0.040172  -0.011762  -0.180930  -0.142578
    145      -0.007282   0.000090  -0.022367   0.014190  -0.101690  -0.195342
    146      -0.022655   0.008067   0.044740  -0.053454  -0.031956   0.000191
    147      -0.043526  -0.003076   0.040943   0.026460  -0.103294  -0.038961
    148      -0.006031   0.101483  -0.009791  -0.047867  -0.144172  -0.295699
    149      -0.042293   0.009560   0.021023  -0.006208  -0.121026  -0.029909
    150      -0.060925  -0.029459   0.034695   0.047145  -0.148762  -0.021629
    151      -0.007260  -0.008137  -0.029477   0.034781  -0.114984  -0.210350
    152      -0.025722  -0.015943   0.019626   0.009816  -0.062563  -0.005022
    153      -0.022699  -0.172376   0.050845   0.058295   0.036195   0.139328
    154      -0.006651   0.006525  -0.004963  -0.019869  -0.064696  -0.148120
    155      -0.012786  -0.101301   0.019020   0.037821  -0.049457  -0.036489
    156      -0.016100  -0.183454   0.049879   0.062467   0.069122   0.167207
    157      -0.013204   0.111250  -0.007948  -0.045158  -0.110888  -0.230732
    158      -0.027555  -0.114970   0.021521   0.035779  -0.121863  -0.079834
    159      -0.034609  -0.216216   0.055544   0.058517  -0.008261   0.144056
    160      -0.002267  -0.057365  -0.008358   0.007895  -0.064216  -0.154973
    161      -0.009236  -0.128574   0.016716   0.051739  -0.044679  -0.040726
    162      -0.009676  -0.207326   0.051093   0.070070   0.107560   0.208749
    163      -0.006075  -0.003187   0.001868  -0.029946  -0.031245  -0.080552
    164      -0.000475  -0.130719   0.014754   0.057035  -0.002274  -0.014487
    165      -0.041010   0.000857   0.010187   0.002207   0.040107  -0.017163
    166      -0.027635   0.002170  -0.074972   0.068472  -0.021953   0.044086
    167      -0.031014  -0.036854   0.065432  -0.116462  -0.037310  -0.008709
    168      -0.045873   0.004085   0.004844   0.006448   0.045396  -0.005289
    169      -0.022862  -0.001943  -0.057780   0.031879  -0.043178   0.007481
    170      -0.014633  -0.037711   0.052746  -0.047542  -0.022341  -0.017835
    171      -0.047471   0.033288  -0.032504   0.018463   0.051726   0.002279
    172       0.004125  -0.052371  -0.026264   0.168673  -0.011449  -0.049376
    173      -0.006786  -0.033460   0.036433   0.007018  -0.007495  -0.031589
    174      -0.047579   0.059565  -0.053779   0.036206   0.075717   0.007099
    175       0.024095  -0.093351  -0.038346   0.269857  -0.035350  -0.091745
    176      -0.008297  -0.040250   0.045392  -0.009877  -0.016002  -0.029097
    177      -0.049806   0.030990  -0.046948   0.003073   0.020507   0.002806
    178       0.005124  -0.050401   0.024540   0.182305   0.066511  -0.045458
    179       0.005100  -0.023502   0.008744   0.094503   0.020389  -0.051770
    180      -0.049506   0.052052  -0.077163   0.015596   0.022079   0.007032
    181       0.026913  -0.091865   0.052078   0.302781   0.101479  -0.093144
    182       0.012432  -0.022360  -0.003366   0.142609   0.032906  -0.064413
    183      -0.051747   0.000825  -0.023096  -0.024289  -0.014659  -0.006737
    184      -0.023054   0.006563   0.040545   0.035717   0.106160   0.027800
    185       0.008332  -0.016236  -0.002310   0.118462   0.031474  -0.054404
    186      -0.052831  -0.001571  -0.034501  -0.036011  -0.042758  -0.009447
    187      -0.023632   0.009773   0.082250   0.043534   0.178316   0.040339
    188       0.017164  -0.007354  -0.023513   0.180434   0.052652  -0.065906
    189      -0.051170  -0.027575   0.015816  -0.034190  -0.012856  -0.012769
    190      -0.050156   0.059546   0.001241  -0.125092   0.045007   0.083365
    191       0.000574  -0.020881   0.014310   0.063103   0.014849  -0.042028
    192      -0.051647  -0.052855   0.035947  -0.053724  -0.037608  -0.018413
    193      -0.072829   0.106700   0.011244  -0.251644   0.064480   0.141397
    194       0.002916  -0.015213   0.005397   0.082617   0.022895  -0.045114
    195      -0.049537  -0.024294   0.028606  -0.023353   0.017697  -0.010422
    196      -0.049113   0.054633  -0.047733  -0.117389  -0.031810   0.064419
    197      -0.010500  -0.032468   0.041908  -0.018206  -0.012280  -0.023647
    198      -0.049958  -0.045872   0.056384  -0.038048   0.013570  -0.014177
    199      -0.069836   0.096422  -0.073506  -0.222369  -0.067226   0.101523
    200      -0.016847  -0.036355   0.054761  -0.059027  -0.025441  -0.015293
                 18         19         20         21         22         23    
      0      -0.073736  -0.001373  -0.097514   0.077302  -0.094588   0.035233
      1      -0.029599   0.057290   0.027877   0.024735  -0.112746  -0.002870
      2       0.000095  -0.002483   0.027450  -0.033710  -0.046862  -0.036601
      3      -0.084926  -0.017194  -0.016476   0.101627   0.042320   0.007679
      4       0.087304   0.042132  -0.070612   0.052531   0.045342   0.011430
      5      -0.083945  -0.050082   0.026643  -0.051662   0.020613   0.000417
      6       0.181243  -0.108315  -0.074630   0.043778  -0.076416  -0.051872
      7      -0.000488   0.045426   0.028378   0.008985  -0.060441  -0.014358
      8      -0.093675   0.034162   0.016916  -0.007721  -0.106472   0.002219
      9       0.201871  -0.101033  -0.035784   0.005218  -0.029560  -0.067529
     10      -0.021034   0.054770   0.037650   0.004273  -0.067517  -0.021559
     11      -0.095122   0.029233  -0.001429   0.009207  -0.123033   0.010405
     12      -0.015209  -0.012063  -0.008309  -0.053651  -0.007840  -0.002481
     13      -0.026574  -0.022456  -0.016234  -0.066934   0.019749   0.003417
     14       0.048390   0.013320  -0.024121   0.021688   0.024287   0.003519
     15       0.033070  -0.038395  -0.055273   0.011923  -0.049723  -0.004438
     16      -0.016095   0.050255   0.027356   0.006729  -0.062070  -0.007397
     17      -0.047308   0.015728   0.011204   0.000099  -0.086648  -0.018603
     18      -0.007571  -0.026904  -0.017234  -0.070281  -0.002449  -0.001337
     19      -0.021615   0.030832   0.011357  -0.015652   0.006604   0.000258
     20      -0.019816   0.001050  -0.017691   0.031756  -0.035766  -0.010981
     21      -0.055389  -0.014381   0.004881  -0.067100  -0.049219  -0.011372
     22      -0.010257   0.023766   0.005309   0.003684   0.026170   0.000296
     23      -0.045345   0.009224  -0.005405   0.027163  -0.063554  -0.015716
     24      -0.004053  -0.035564  -0.027303  -0.093654   0.031814   0.005576
     25      -0.023493   0.036325   0.017171  -0.018265  -0.004785  -0.002777
     26      -0.010782  -0.013731  -0.016284   0.017311  -0.004938  -0.007672
     27       0.023022   0.033818  -0.006273  -0.054324   0.022119   0.003287
     28      -0.040266   0.031283   0.008887   0.002137  -0.010038  -0.007677
     29       0.008121   0.010258  -0.003817   0.013391  -0.005264  -0.005661
     30       0.048652   0.057438  -0.006374  -0.066600   0.027784   0.005566
     31      -0.053454   0.032812   0.007497   0.031134  -0.017414  -0.012567
     32       0.015391   0.026740  -0.005814   0.023432  -0.006185  -0.007039
     33       0.015236   0.089657   0.017092   0.025196  -0.012289  -0.004306
     34      -0.039148   0.019425   0.002709  -0.014706  -0.001584  -0.006498
     35       0.015862   0.019563   0.015423  -0.001686  -0.012032  -0.002560
     36       0.037430   0.160747   0.037007   0.076403  -0.032530  -0.008597
     37      -0.051982   0.013135  -0.008818   0.008788  -0.003363  -0.009498
     38       0.031108   0.046000   0.029128  -0.000594  -0.017263  -0.002007
     39      -0.025026   0.053462   0.013817   0.046969  -0.027745  -0.006249
     40      -0.020612   0.017241   0.010327  -0.059160   0.010486  -0.001527
     41       0.002056  -0.004683   0.018615  -0.015351  -0.014229  -0.000764
     42      -0.036217   0.095574   0.033603   0.116170  -0.063393  -0.012923
     43      -0.018253   0.007262   0.005069  -0.074628   0.019010  -0.000115
     44       0.005590   0.004413   0.033763  -0.018644  -0.023141   0.000883
     45      -0.050502  -0.040450  -0.016869  -0.025755   0.006639   0.001791
     46      -0.004508   0.028067   0.022724  -0.077462   0.010195   0.001861
     47      -0.016767  -0.041844   0.000546  -0.025950  -0.003348  -0.000506
     48      -0.081659  -0.076572  -0.022618  -0.020843   0.002666   0.002275
     49       0.010606   0.026595   0.027855  -0.108616   0.017418   0.006014
     50      -0.027734  -0.065487  -0.000160  -0.040694  -0.001691   0.002188
     51      -0.035863  -0.076107  -0.033173  -0.094557   0.035228   0.007153
     52      -0.007241   0.036812   0.027018  -0.059020   0.003372   0.000685
     53      -0.021155  -0.040919  -0.014886  -0.005895   0.000558  -0.004577
     54      -0.056106  -0.132834  -0.048385  -0.139485   0.048290   0.010555
     55       0.005036   0.040691   0.037361  -0.083938   0.007290   0.003576
     56      -0.035638  -0.061785  -0.026614  -0.003840   0.002263  -0.005374
     57       0.066498  -0.052743  -0.038572   0.020797  -0.040433  -0.021354
     58       0.021534   0.039533   0.029962   0.000548   0.005697  -0.000707
     59      -0.002214  -0.011376  -0.008389  -0.006330  -0.045818   0.002053
     60      -0.005151  -0.015116  -0.007844  -0.001051  -0.038160  -0.031857
     61       0.161606  -0.026019  -0.015247   0.025638   0.079016  -0.038944
     62      -0.043930   0.010842   0.010613  -0.020782  -0.040198  -0.005246
     63      -0.009607  -0.013279  -0.012029   0.002081  -0.007836  -0.058809
     64       0.353053  -0.118011  -0.032446   0.039155  -0.245930   0.292049
     65      -0.101836   0.040233   0.033860  -0.038434  -0.032952  -0.028601
     66      -0.187949   0.073554   0.025134  -0.024989   0.165400  -0.256060
     67       0.098292   0.004544  -0.022750   0.030194   0.288073  -0.241769
     68      -0.047772   0.012641  -0.015449  -0.003149   0.160704  -0.187272
     69       0.122025  -0.074914  -0.013348   0.002543  -0.270528   0.198352
     70       0.126917  -0.009092  -0.026365   0.032779   0.249278  -0.199779
     71      -0.021214  -0.000993   0.028339  -0.031392  -0.249861   0.189171
     72       0.020231  -0.033737  -0.026099   0.001026   0.015791   0.043530
     73      -0.024209   0.063947   0.042495   0.008444  -0.093034  -0.007479
     74       0.083491  -0.054036  -0.030660  -0.014098   0.096899  -0.003583
     75      -0.024940  -0.003817   0.028624  -0.055537  -0.009604   0.338612
     76       0.005546   0.046992   0.036513  -0.004086  -0.009734   0.026236
     77       0.150723  -0.094434  -0.067393  -0.003942   0.234747  -0.103942
     78       0.018221  -0.035314  -0.033097   0.006293   0.032201   0.009445
     79       0.001454   0.050759   0.013958   0.050625  -0.143116  -0.200645
     80       0.079875  -0.042651   0.007999  -0.052225   0.056397   0.206666
     81       0.032986  -0.049263  -0.064164   0.034841   0.068441  -0.148545
     82      -0.119126   0.116792   0.090266  -0.015035  -0.216563   0.151688
     83       0.089680  -0.063157  -0.054742   0.007625   0.128714  -0.126130
     84       0.056884  -0.047416  -0.034265   0.018269  -0.037447  -0.030512
     85      -0.052902   0.087182   0.075713  -0.043773   0.125620   0.055682
     86       0.069303  -0.055425  -0.047642   0.021696  -0.103624   0.011145
     87       0.103974  -0.075088  -0.052126   0.031283  -0.074426  -0.021096
     88       0.060606   0.035479   0.073533  -0.064244   0.171940   0.233356
     89      -0.116369   0.031060  -0.038510   0.048931  -0.165109  -0.264694
     90      -0.074631   0.030260   0.019651  -0.016851   0.056883  -0.085655
     91       0.044390   0.044594   0.079024  -0.067871   0.181261   0.226652
     92       0.286523  -0.161521  -0.072477   0.005389  -0.073188   0.295504
     93       0.129627  -0.090611  -0.065471   0.037606  -0.086604   0.006383
     94      -0.320728   0.222339   0.117701  -0.037470   0.122055  -0.255967
     95       0.103481  -0.077006  -0.066298   0.035068  -0.137030   0.018338
     96       0.001358  -0.000190   0.013081  -0.087055  -0.006698  -0.001546
     97      -0.005514  -0.046799  -0.030292  -0.046443   0.013152   0.003065
     98       0.048159   0.032620  -0.001491  -0.012666   0.037654   0.007156
     99       0.017806   0.082641  -0.044377  -0.053161  -0.010567  -0.001063
    100       0.000101   0.017592  -0.089510  -0.007593   0.006467   0.003389
    101       0.027988   0.044051  -0.016266  -0.007956   0.029594   0.006619
    102       0.003200   0.100427  -0.058856  -0.014041  -0.026445  -0.004514
    103       0.012856   0.050497  -0.112133   0.044641   0.012382   0.004637
    104       0.008158   0.040520  -0.017590   0.000370   0.012949   0.003070
    105       0.006039   0.162484  -0.133421   0.010136  -0.026506  -0.003641
    106       0.009075   0.110383  -0.181811   0.062953   0.006414   0.004155
    107      -0.010071   0.057905  -0.034736  -0.005754  -0.004166  -0.000421
    108      -0.013897   0.014426   0.072909   0.009278  -0.038291  -0.008985
    109       0.028797  -0.028447  -0.003160   0.099557   0.023454   0.005346
    110       0.013705   0.015068   0.021359   0.016941   0.016188   0.003076
    111      -0.022275   0.020098   0.089493   0.058888  -0.048969  -0.011909
    112       0.038640  -0.016840   0.004311   0.161175   0.022742   0.004443
    113      -0.000572   0.013241   0.032508   0.025110   0.006407   0.000833
    114      -0.019515  -0.091046   0.190596  -0.024791  -0.032071  -0.007955
    115       0.033078  -0.127268   0.108047   0.071429   0.033638   0.007088
    116       0.037817  -0.005478   0.051422   0.016683   0.030067   0.005523
    117      -0.031028  -0.178613   0.311295   0.003417  -0.038418  -0.009820
    118       0.049925  -0.193996   0.213802   0.109514   0.042811   0.008291
    119       0.044024  -0.028416   0.087922   0.030026   0.033519   0.005991
    120      -0.013374  -0.074250   0.129343  -0.087698  -0.016949  -0.003842
    121       0.012229  -0.122934   0.057584  -0.004247   0.027525   0.006471
    122       0.053891   0.005999   0.027663   0.003394   0.043778   0.008685
    123      -0.015344  -0.134975   0.179663  -0.108522  -0.012610  -0.002819
    124       0.016020  -0.180944   0.106325  -0.018936   0.037168   0.008667
    125       0.069588  -0.015843   0.044124   0.013576   0.061059   0.013281
    126       0.052734   0.109830   0.028902  -0.026108   0.006369   0.001682
    127      -0.009746  -0.031426  -0.045808   0.048078  -0.013195  -0.000120
    128       0.019809   0.019982  -0.000857   0.015583   0.023116   0.005761
    129       0.081524   0.135193   0.071250   0.002697   0.009074   0.002137
    130      -0.060680  -0.163183   0.022094   0.057037  -0.015515  -0.003253
    131      -0.037995   0.001869  -0.132712  -0.064792   0.017946   0.005981
    132       0.038733   0.092454   0.014656  -0.047562   0.009201   0.002502
    133      -0.101106  -0.197927  -0.094948  -0.125759   0.032667   0.011089
    134      -0.057595  -0.020736  -0.115475   0.004537  -0.015008  -0.003444
    135       0.100550   0.110167   0.143784   0.006031   0.026446   0.005536
    136      -0.049818  -0.213333   0.185924   0.249638  -0.068623  -0.020513
    137      -0.035097  -0.019598  -0.063268   0.024950  -0.008725  -0.002456
    138       0.128636   0.223029   0.092388   0.079016  -0.007100  -0.001566
    139      -0.068289  -0.186026   0.035789   0.060353  -0.017273  -0.004177
    140      -0.063984   0.043300  -0.330135  -0.287550   0.074513   0.024559
    141       0.110348   0.156512   0.096483   0.026733   0.009845   0.002525
    142       0.024542  -0.016327   0.011574   0.094712  -0.035253  -0.004025
    143       0.052684   0.048990   0.028767   0.044637   0.036962   0.008561
    144       0.141409   0.191969   0.128900   0.070310   0.001015   0.000093
    145       0.027651  -0.021637   0.020831   0.084714  -0.035179  -0.003743
    146       0.018911   0.042293  -0.029824   0.038841   0.045404   0.009462
    147       0.095980   0.146653   0.079822   0.012128   0.009020   0.002246
    148       0.039858   0.018365   0.019112   0.127511  -0.040388  -0.005951
    149       0.095290   0.064235   0.081610   0.085912   0.040616   0.009767
    150       0.137150   0.156109   0.131504   0.040625   0.021001   0.005558
    151       0.038977  -0.024160   0.050144   0.092295  -0.042999  -0.004834
    152       0.057728   0.043074   0.048986   0.040714   0.029461   0.007441
    153      -0.002043   0.015805   0.051480  -0.062885   0.020650   0.002400
    154       0.000604  -0.008569  -0.061043   0.051161  -0.015123   0.000040
    155       0.027815  -0.046985   0.128769   0.098548   0.006077   0.001499
    156      -0.026865  -0.000383   0.001683  -0.126889   0.022057   0.003565
    157       0.033447   0.066417  -0.108510   0.057723  -0.022602   0.000297
    158       0.084198  -0.033366   0.291402   0.278114   0.005280  -0.001972
    159       0.038700   0.010818   0.209573   0.099980   0.027093  -0.000280
    160      -0.009095  -0.062009  -0.001357   0.066154  -0.023666  -0.001934
    161       0.018750  -0.073282   0.142499   0.089457   0.000966   0.000753
    162      -0.055366  -0.025300  -0.040758  -0.188024   0.025276   0.004776
    163      -0.012955  -0.006581  -0.087622   0.036030  -0.001430   0.001798
    164      -0.015571  -0.089322   0.057090  -0.015346   0.001218   0.002604
    165      -0.055917  -0.012137  -0.014301   0.041594   0.025766   0.004049
    166       0.037732  -0.004734  -0.034678  -0.059535   0.000674   0.000307
    167      -0.013126  -0.006737   0.001397  -0.033016   0.039587   0.005822
    168      -0.061664  -0.009903  -0.022453   0.082082   0.054664   0.011302
    169       0.040814  -0.025667  -0.014483  -0.144497  -0.045085  -0.011930
    170      -0.006989   0.009213  -0.004045  -0.040886   0.044269   0.008544
    171      -0.063308  -0.025213  -0.024581   0.092314   0.039391   0.009244
    172       0.017008   0.002789  -0.021906  -0.085965  -0.045249  -0.011848
    173      -0.015305   0.008724  -0.007573  -0.015823   0.031198   0.006638
    174      -0.078329  -0.033163  -0.026985   0.133744   0.030321   0.008301
    175       0.036038   0.006284  -0.019781  -0.119766  -0.072237  -0.017783
    176      -0.010112   0.010177  -0.004973  -0.030572   0.037096   0.007514
    177      -0.041060  -0.034550  -0.021012   0.036212   0.026428   0.005670
    178      -0.043089   0.027899  -0.031139   0.062407   0.006197   0.000989
    179      -0.028985   0.010562  -0.015883   0.027711  -0.001928   0.000741
    180      -0.036316  -0.044642  -0.021467   0.025618  -0.001843  -0.000034
    181      -0.069875   0.058374  -0.043111   0.139859   0.009897   0.002568
    182      -0.034389   0.013467  -0.020129   0.045375  -0.020548  -0.002750
    183      -0.023287  -0.028941  -0.018272  -0.011803   0.042288   0.007512
    184      -0.074381   0.010770  -0.023602   0.126365   0.063695   0.014845
    185      -0.033685   0.009966  -0.018138   0.041451  -0.013948  -0.001346
    186      -0.002470  -0.035611  -0.014443  -0.065727   0.026089   0.003034
    187      -0.130512   0.029865  -0.032610   0.269021   0.119480   0.029274
    188      -0.043256   0.010170  -0.022979   0.072919  -0.035378  -0.004881
    189      -0.031293  -0.011685  -0.021579   0.008151   0.072918   0.013808
    190      -0.025247  -0.033109   0.000841  -0.017025   0.038809   0.007093
    191      -0.025032   0.009397  -0.013084   0.012938   0.001118   0.000967
    192      -0.017979  -0.004183  -0.020994  -0.027536   0.083682   0.015055
    193      -0.038041  -0.050900   0.014771  -0.002345   0.071785   0.014282
    194      -0.029140   0.008081  -0.014613   0.025797  -0.006139  -0.000173
    195      -0.053619  -0.006543  -0.023261   0.060232   0.084988   0.017181
    196       0.033872  -0.046703   0.004507  -0.146957  -0.019952  -0.007408
    197      -0.011019   0.009451  -0.006192  -0.029786   0.031675   0.006247
    198      -0.057766   0.000563  -0.024091   0.066014   0.114086   0.023214
    199       0.063108  -0.068143   0.018311  -0.207545  -0.026405  -0.009710
    200      -0.005534   0.008524  -0.003004  -0.043296   0.051633   0.010117
                 24         25         26         27         28         29    
      0      -0.032026   0.030880  -0.020172   0.000996  -0.069149  -0.005082
      1       0.049312  -0.023946   0.039523  -0.049296  -0.002242  -0.028020
      2      -0.005239  -0.001236  -0.004648  -0.013173  -0.067382  -0.005129
      3       0.004825   0.053922   0.031514   0.008437   0.032410  -0.022142
      4       0.016344  -0.090084  -0.033228  -0.008847  -0.027062   0.027031
      5      -0.019461   0.089856   0.065250   0.012164   0.050800  -0.017999
      6       0.000630  -0.000205  -0.009565  -0.007602   0.002614  -0.007995
      7       0.020316  -0.000770   0.028134  -0.013961  -0.063936  -0.016539
      8       0.020962  -0.029089   0.001289  -0.034166  -0.002085  -0.018325
      9       0.025706  -0.054814  -0.010093  -0.014669   0.025642  -0.004481
     10       0.015746   0.011245   0.034562  -0.024320  -0.100665  -0.019616
     11       0.012982  -0.012946  -0.001029  -0.028803  -0.001901  -0.018926
     12      -0.001355  -0.023823   0.004650  -0.007742  -0.022287   0.009567
     13      -0.013905  -0.013140  -0.001999   0.007682   0.013154  -0.011362
     14       0.008017  -0.006372   0.028325  -0.008436  -0.006135   0.017983
     15      -0.003751  -0.010506  -0.002081  -0.008665  -0.015333  -0.005979
     16       0.022095  -0.011075   0.021056  -0.021627  -0.027105  -0.015849
     17      -0.003864   0.008219  -0.003975  -0.021849  -0.074704  -0.009636
     18       0.003227  -0.043093   0.006231  -0.005126  -0.014902  -0.021885
     19      -0.023216   0.000069  -0.031915   0.004936   0.028315  -0.002761
     20      -0.038923   0.050072  -0.026691   0.006149  -0.082490   0.010231
     21      -0.015878  -0.012337  -0.025946  -0.005943  -0.056951  -0.008518
     22      -0.060394   0.040110  -0.080453   0.024878   0.031025   0.025714
     23      -0.033863   0.049702  -0.023643  -0.001371  -0.104045   0.006553
     24       0.002650  -0.072729   0.010666   0.016616  -0.047671  -0.110280
     25      -0.036557   0.004213  -0.061636   0.002168   0.073375   0.006552
     26      -0.067637   0.070956  -0.065915   0.034721  -0.113752   0.005677
     27      -0.015118  -0.048957  -0.014935   0.030234  -0.077031  -0.131308
     28      -0.083201   0.051367  -0.119862   0.016198   0.069184   0.031668
     29      -0.047534   0.049521  -0.044408   0.031569  -0.117142  -0.016744
     30      -0.011864  -0.063166  -0.009158   0.040172  -0.123422  -0.175092
     31      -0.121660   0.101386  -0.167004   0.026888   0.061948   0.067566
     32      -0.069820   0.070449  -0.070181   0.044564  -0.149241  -0.023206
     33      -0.026997   0.012572  -0.039576   0.011062  -0.002531  -0.023722
     34      -0.089148   0.043325  -0.125421   0.024394   0.051095   0.007174
     35       0.005584  -0.001744   0.003382  -0.000221  -0.019297  -0.007424
     36      -0.035760   0.047452  -0.054721   0.009274  -0.003246   0.007796
     37      -0.120643   0.086272  -0.151578   0.038204   0.000832   0.027508
     38       0.022808  -0.018201   0.015095  -0.009565   0.012833  -0.010560
     39      -0.019159   0.034357  -0.033553  -0.017594   0.096896   0.081128
     40      -0.056674  -0.017129  -0.096637   0.018333   0.080464  -0.049597
     41       0.031149  -0.025668   0.025320  -0.022416   0.062953   0.023707
     42      -0.020337   0.087050  -0.044992  -0.049179   0.205303   0.217043
     43      -0.058542  -0.027404  -0.096026   0.027057   0.050991  -0.082277
     44       0.070355  -0.055804   0.060611  -0.052409   0.158690   0.060898
     45      -0.007849  -0.017583  -0.007758   0.002313   0.019213  -0.020758
     46      -0.012055  -0.062177  -0.049229  -0.003609   0.131221  -0.050908
     47       0.004164  -0.010993   0.000963  -0.001022   0.003176  -0.006798
     48      -0.004434  -0.010658  -0.003108  -0.006050   0.048752   0.009764
     49       0.026183  -0.112416  -0.006077  -0.015952   0.150653  -0.082118
     50       0.028285  -0.035341   0.028778  -0.013328   0.032457  -0.005361
     51       0.002276  -0.072733   0.010219   0.021976  -0.059491  -0.131277
     52      -0.011892  -0.047473  -0.048986  -0.009069   0.144924  -0.020211
     53      -0.050259   0.043270  -0.052240   0.030979  -0.092931  -0.018086
     54       0.009706  -0.105447   0.020433   0.027627  -0.078699  -0.182211
     55       0.014285  -0.088225  -0.030015  -0.021550   0.203538  -0.036695
     56      -0.065057   0.059761  -0.061261   0.041039  -0.138242  -0.023203
     57      -0.002985  -0.002035  -0.014534  -0.001575   0.016525  -0.002906
     58       0.015191   0.009191   0.036607   0.014361  -0.080147  -0.008929
     59       0.009499  -0.024637  -0.009444  -0.006270   0.032406  -0.005927
     60       0.012522  -0.029037  -0.013997  -0.002008   0.060993  -0.005826
     61      -0.006308   0.048217   0.039096   0.045247  -0.139145   0.002620
     62       0.018891  -0.041740  -0.009378  -0.004374   0.061797  -0.007039
     63       0.002425  -0.015161  -0.019028  -0.038996   0.041508  -0.016726
     64       0.056105  -0.020008   0.096052   0.433950  -0.077031   0.128177
     65       0.034404  -0.070164  -0.011984  -0.011265   0.114983  -0.013532
     66      -0.015570  -0.008382  -0.054182  -0.268986   0.063196  -0.094774
     67      -0.049869   0.105192   0.010078  -0.165387  -0.208423  -0.065968
     68      -0.029503   0.029172  -0.031376  -0.176777  -0.037308  -0.062253
     69       0.066394  -0.092747   0.028093   0.291489   0.131094   0.086360
     70      -0.042968   0.098742   0.018035  -0.113843  -0.205093  -0.049122
     71       0.063068  -0.104473   0.013461   0.171448   0.146763   0.050748
     72      -0.026221   0.014334  -0.028426   0.007769   0.033728   0.011737
     73       0.045927  -0.014305   0.058818  -0.007209  -0.115604  -0.034204
     74      -0.032562   0.009565  -0.038013   0.025317   0.071878   0.028346
     75      -0.052859   0.025301  -0.030253  -0.014697   0.014704   0.016699
     76       0.013701   0.008027   0.034721   0.008403  -0.078864  -0.009134
     77      -0.067562   0.037965  -0.073293   0.058334   0.135963   0.062766
     78      -0.027933   0.016641  -0.032597   0.013431   0.042955   0.014698
     79       0.086775  -0.038573   0.080116  -0.005651  -0.135694  -0.055846
     80      -0.043760   0.011158  -0.031928   0.001895   0.046643   0.026166
     81      -0.022498   0.017264  -0.039970   0.028261   0.065095   0.017730
     82       0.069031  -0.035208   0.087833  -0.040310  -0.174704  -0.062996
     83      -0.029818   0.011186  -0.045212   0.037791   0.091587   0.031669
     84      -0.002238  -0.002961  -0.014411  -0.004933   0.014786  -0.003708
     85       0.003066   0.026773   0.054681   0.036405  -0.126853   0.008755
     86       0.010083  -0.029721  -0.021285   0.002947   0.065195  -0.009528
     87      -0.021705   0.015080  -0.039351  -0.080207   0.018337  -0.029474
     88      -0.075972   0.114178   0.012541  -0.168604  -0.199348  -0.051891
     89       0.137613  -0.169613   0.050661   0.336724   0.176936   0.090101
     90       0.029441  -0.027501   0.032971   0.105589  -0.018589   0.040694
     91      -0.070794   0.109105   0.018440  -0.150818  -0.199706  -0.045674
     92      -0.116979   0.106028  -0.101146  -0.335179  -0.024389  -0.114621
     93      -0.013549   0.003419  -0.034804  -0.037336   0.041415  -0.020161
     94       0.153309  -0.130917   0.159398   0.447775  -0.036743   0.138366
     95       0.010954  -0.034356  -0.029191   0.004132   0.088452  -0.013356
     96       0.010224  -0.017663  -0.000368  -0.008993  -0.020976   0.029408
     97       0.011360  -0.008676   0.002821   0.000490   0.002394   0.000267
     98       0.011759  -0.005098   0.031656  -0.004094   0.023008   0.008569
     99       0.011173  -0.004602  -0.001180  -0.010837  -0.020974   0.044734
    100       0.015348   0.001735  -0.005842   0.001419   0.002565  -0.002016
    101       0.011816   0.008063   0.021293   0.003027   0.033405  -0.017339
    102      -0.033221  -0.014304   0.008338  -0.003052  -0.024957   0.021620
    103      -0.013676  -0.014639   0.031934   0.003190   0.025578  -0.028842
    104      -0.011320   0.009176   0.011536   0.009205   0.019779  -0.024600
    105      -0.056884  -0.024972   0.036296  -0.002183  -0.013602   0.011857
    106      -0.042581  -0.022498   0.051242   0.006272   0.029759  -0.037390
    107      -0.034921   0.011550  -0.000623   0.014879   0.003680  -0.023126
    108      -0.041530  -0.002202  -0.028380   0.006919  -0.034897  -0.004794
    109       0.000151  -0.018870   0.033726   0.000310   0.037645  -0.044992
    110      -0.008326   0.008861   0.009653   0.009184   0.022454  -0.030571
    111      -0.074294  -0.006530  -0.027572   0.015882  -0.030477  -0.042689
    112      -0.023832  -0.031380   0.050675   0.002423   0.046858  -0.070405
    113      -0.024527   0.012727  -0.000376   0.016447   0.020860  -0.050802
    114       0.007984   0.023335  -0.065895   0.003333  -0.042592   0.023357
    115       0.051619   0.001309   0.002672  -0.006545   0.029241  -0.009305
    116       0.015101   0.007428   0.014628  -0.000234   0.021299  -0.001061
    117       0.026694   0.046018  -0.103833   0.007826  -0.047888   0.016297
    118       0.078240   0.012150  -0.013001  -0.010357   0.032485  -0.001046
    119       0.024457   0.011059   0.009532  -0.001632   0.022693   0.001800
    120       0.019729   0.010952  -0.040113  -0.004568  -0.036847   0.048985
    121       0.047836   0.000196   0.001649  -0.006743   0.013040   0.013500
    122       0.025481  -0.001798   0.034995  -0.006957   0.029645   0.012434
    123       0.036896   0.018018  -0.054324  -0.005918  -0.042868   0.067954
    124       0.070314   0.004174  -0.004448  -0.010066   0.013580   0.030959
    125       0.049408  -0.007076   0.053202  -0.013564   0.046875   0.016338
    126       0.016726   0.017133  -0.006415  -0.004493   0.007867   0.027509
    127       0.025446   0.000029  -0.031054  -0.003973  -0.019516   0.013869
    128       0.020355   0.008734   0.013994   0.001091   0.032231  -0.020953
    129       0.014368   0.020616  -0.010119  -0.001258   0.017917   0.018016
    130      -0.004491  -0.017530  -0.025691   0.001470  -0.036202  -0.010689
    131       0.036730   0.006629   0.023998  -0.009445   0.014963   0.015448
    132       0.045636   0.043270  -0.031689  -0.001149   0.007819   0.000993
    133       0.334359   0.262484  -0.299115   0.028602   0.004715  -0.241761
    134      -0.159692  -0.158473   0.185670  -0.027496  -0.024180   0.152974
    135       0.098684   0.101891  -0.100598   0.015479   0.036797  -0.080667
    136      -0.367215  -0.311473   0.249267  -0.021210  -0.095169   0.200702
    137      -0.141535  -0.139202   0.161736  -0.021806  -0.014741   0.124730
    138      -0.109965  -0.086208   0.101747  -0.015529   0.015734   0.129290
    139      -0.013594  -0.023189  -0.022801   0.002458  -0.041078  -0.014332
    140       0.433819   0.326571  -0.275430   0.014161   0.073406  -0.212014
    141       0.031798   0.039613  -0.028068   0.003895   0.018671  -0.010458
    142       0.031714   0.003036  -0.041660  -0.013793  -0.036482   0.061162
    143       0.033141   0.025124   0.000259   0.012630   0.050022  -0.079806
    144      -0.019134  -0.009773   0.019062  -0.001950   0.013629   0.010294
    145       0.057235   0.032656  -0.064629  -0.011823  -0.034262   0.058214
    146      -0.027921  -0.046725   0.059753   0.010481   0.050932  -0.087341
    147       0.023973   0.030842  -0.019927   0.001625   0.015971   0.001186
    148      -0.046135  -0.075298   0.035431  -0.022140  -0.037184   0.090196
    149       0.081546   0.076194  -0.053279   0.024291   0.051286  -0.133196
    150       0.109242   0.120027  -0.106870   0.019472   0.027727  -0.078361
    151       0.088996   0.065616  -0.099230  -0.013196  -0.041836   0.074714
    152       0.059155   0.054146  -0.025622   0.010246   0.044634  -0.058789
    153      -0.011009   0.009511   0.025573   0.001285   0.024090   0.012627
    154       0.032085   0.001653  -0.037786  -0.005190  -0.023781   0.018277
    155       0.005785  -0.008032   0.018657  -0.004013   0.035320  -0.023240
    156       0.066883   0.075604  -0.048797  -0.005542  -0.017354   0.115021
    157       0.059312   0.012752  -0.069675  -0.008400  -0.040700   0.030346
    158      -0.229054  -0.201805   0.245353   0.017001   0.161333  -0.321490
    159      -0.260415  -0.189659   0.271440   0.025282   0.160383  -0.296539
    160       0.061166   0.024413  -0.069926  -0.011310  -0.038692   0.064163
    161       0.045937   0.023890  -0.022773  -0.009603   0.013656   0.032024
    162       0.134418   0.134980  -0.111253  -0.011513  -0.052212   0.209594
    163      -0.019818  -0.031448   0.021120   0.002999   0.005896  -0.037677
    164       0.184226   0.137931  -0.156534  -0.022114  -0.060281   0.208505
    165       0.003269   0.007738   0.015008  -0.000449   0.002634   0.000419
    166      -0.010865  -0.000621   0.027690  -0.000483   0.006538   0.004997
    167       0.000981  -0.033710  -0.000080  -0.004917  -0.010976   0.027789
    168       0.016912  -0.000428   0.018199  -0.000839   0.010900   0.008132
    169      -0.031408   0.071240   0.104728  -0.004858   0.028777   0.025663
    170       0.007528  -0.114090  -0.052379  -0.015262  -0.059421   0.072908
    171       0.015342   0.062182   0.064112   0.005008   0.046861  -0.014866
    172      -0.029031   0.090895   0.119105  -0.005430   0.039760   0.031878
    173       0.006145  -0.069076  -0.023231  -0.011512  -0.036532   0.059255
    174       0.016824   0.120324   0.096419   0.012293   0.081624  -0.047516
    175      -0.037527   0.127024   0.154831  -0.006555   0.052629   0.040825
    176       0.006940  -0.096211  -0.040696  -0.014384  -0.052155   0.071538
    177       0.007325   0.072401   0.089833   0.001432   0.049554   0.003902
    178      -0.003040   0.041337   0.046862   0.000229   0.025205   0.001909
    179      -0.003007   0.023404   0.025878  -0.000010   0.010367   0.007810
    180      -0.003170   0.129375   0.124174   0.007744   0.076030  -0.024976
    181       0.001532   0.050652   0.035883   0.004334   0.031277  -0.018341
    182      -0.008892   0.066037   0.046067   0.005732   0.030676  -0.018960
    183       0.008133   0.021904   0.081857  -0.009804   0.023473   0.057708
    184       0.024500  -0.037402  -0.034650   0.002619  -0.004706  -0.011768
    185      -0.006240   0.052647   0.037605   0.004660   0.024821  -0.014350
    186      -0.001719   0.035012   0.108336  -0.013495   0.026453   0.076415
    187       0.054795  -0.099840  -0.123055   0.009989  -0.025862  -0.050722
    188      -0.010575   0.112155   0.067014   0.012531   0.055359  -0.050293
    189       0.018615  -0.049908   0.024381  -0.013705  -0.012002   0.071184
    190       0.006926  -0.029144   0.007552  -0.006582  -0.007742   0.035437
    191      -0.003971   0.001007   0.007233  -0.001178  -0.003241   0.010871
    192       0.018525  -0.102659  -0.003416  -0.020527  -0.041974   0.099647
    193       0.020916  -0.083899  -0.040078  -0.008629  -0.031791   0.045238
    194      -0.005196   0.026902   0.022670   0.001690   0.010820  -0.001168
    195       0.026433  -0.055158   0.002422  -0.009571  -0.012003   0.050914
    196      -0.023451   0.038233   0.089453  -0.010320   0.016199   0.054663
    197       0.003624  -0.089101  -0.041271  -0.012188  -0.049442   0.059415
    198       0.038054  -0.110840  -0.027970  -0.016203  -0.037379   0.081731
    199      -0.029225   0.036403   0.104158  -0.014506   0.014408   0.076284
    200       0.010658  -0.131364  -0.059334  -0.018449  -0.068911   0.089132
                 30         31         32         33         34         35    
      0       0.002965  -0.001439   0.009250  -0.018453  -0.089945  -0.034417
      1       0.002227  -0.015364   0.000301   0.017339   0.102969  -0.070913
      2      -0.005520   0.013254   0.004507  -0.014154  -0.162691  -0.059690
      3      -0.018715  -0.006255  -0.004912   0.026835  -0.004478  -0.030108
      4       0.033412  -0.011736  -0.008203   0.021305   0.029341  -0.063483
      5      -0.015585  -0.016194  -0.012146   0.028976   0.032467  -0.065948
      6       0.000339   0.018817  -0.025123   0.003198  -0.014784   0.005193
      7      -0.001965   0.000653   0.000200  -0.000260  -0.017995  -0.033300
      8      -0.000828  -0.010382   0.009847   0.001245  -0.030906  -0.065593
      9      -0.002858   0.034964  -0.036163  -0.000305  -0.035116   0.043553
     10      -0.004596   0.005222   0.002338  -0.004742  -0.072602  -0.065040
     11       0.001400  -0.017943   0.013630   0.003864  -0.008289  -0.071291
     12      -0.002070   0.014406   0.009656  -0.021929  -0.068724   0.023319
     13       0.021957  -0.018314  -0.009724   0.023871   0.104245  -0.110917
     14      -0.007347   0.000510  -0.004098  -0.006234  -0.086367   0.043867
     15      -0.005994   0.009560  -0.002285  -0.013240  -0.085521   0.011866
     16      -0.001405  -0.003696   0.000608   0.001456   0.000930  -0.038020
     17      -0.000132   0.003485   0.008700  -0.009147  -0.113021  -0.087959
     18      -0.013487   0.006386   0.003196  -0.019861  -0.082681   0.006621
     19      -0.000708  -0.002790  -0.002263  -0.003119   0.022730  -0.012648
     20       0.004353   0.007280   0.005606  -0.006369  -0.057597  -0.032753
     21      -0.008254   0.020398   0.018112  -0.017606  -0.093524  -0.020161
     22       0.002416   0.011648   0.003948   0.006869   0.098488   0.049492
     23       0.005760   0.008639   0.010362  -0.007904  -0.088035  -0.068806
     24      -0.038982  -0.021798  -0.013970  -0.023901  -0.018464  -0.013790
     25      -0.007416   0.004035   0.000560  -0.008420  -0.017150   0.006291
     26      -0.000094   0.014441   0.010782   0.010165   0.092497   0.033480
     27      -0.051634  -0.023470  -0.014023  -0.021255   0.036742   0.015750
     28      -0.006974   0.017439   0.008626  -0.004286   0.000656   0.035693
     29      -0.006511   0.007024   0.006676   0.008935   0.104187   0.032097
     30      -0.068510  -0.031453  -0.017544  -0.019454   0.059525   0.019722
     31       0.000799   0.032070   0.017900   0.004853   0.034211   0.063873
     32      -0.012474   0.010469   0.009650   0.013502   0.136622   0.051740
     33      -0.010926  -0.004557  -0.003741  -0.011359   0.027723   0.023660
     34      -0.017933   0.014893   0.007180  -0.007418   0.008355   0.042813
     35      -0.001277  -0.002033  -0.000819   0.002169   0.020036   0.001246
     36       0.003682  -0.000486  -0.001230  -0.006166   0.055477   0.035078
     37      -0.009379   0.024507   0.014269  -0.000300   0.056824   0.054192
     38      -0.002226  -0.006849  -0.004536  -0.000783  -0.002060  -0.002197
     39       0.026367   0.016419   0.008194   0.000325  -0.055231  -0.002290
     40      -0.040243  -0.001414  -0.004024  -0.020584  -0.024463   0.038476
     41       0.008372   0.001057  -0.000282   0.001624  -0.055766  -0.018889
     42       0.077355   0.041718   0.022442   0.014681  -0.126443  -0.020263
     43      -0.052661  -0.007135  -0.007160  -0.023728  -0.003902   0.044075
     44       0.024377   0.001228  -0.001888  -0.000432  -0.140057  -0.047544
     45      -0.014524  -0.001833  -0.001225  -0.005709  -0.010988   0.002751
     46      -0.034504  -0.010245  -0.010518  -0.026180  -0.080627   0.006830
     47      -0.008047   0.001776   0.001548   0.004127  -0.000192   0.005660
     48      -0.007706   0.006104   0.004287   0.002241  -0.025829   0.000198
     49      -0.040976  -0.023830  -0.019533  -0.034436  -0.120055  -0.020587
     50      -0.007323  -0.000977  -0.000108   0.004494  -0.031751  -0.011646
     51      -0.051442  -0.025286  -0.015344  -0.022401   0.017393   0.003026
     52      -0.022395  -0.004146  -0.006664  -0.020388  -0.082794   0.004693
     53      -0.012767   0.008536   0.007049   0.007839   0.091518   0.041538
     54      -0.074853  -0.034002  -0.020111  -0.029787   0.022294   0.008367
     55      -0.030775  -0.011670  -0.012872  -0.028021  -0.135635  -0.003511
     56      -0.014543   0.010800   0.009694   0.010659   0.128734   0.048811
     57       0.002832   0.000998  -0.006352   0.003310   0.011520  -0.010816
     58      -0.002719   0.001621   0.002039  -0.001034  -0.002394   0.013133
     59      -0.000060  -0.002760  -0.001522   0.002935   0.003424  -0.008114
     60       0.001994  -0.014376   0.002842   0.008914   0.093217   0.103411
     61      -0.000229   0.029988  -0.021507  -0.003854  -0.012431  -0.021527
     62      -0.000705  -0.013426   0.005494   0.006480   0.057348   0.071726
     63       0.000343  -0.000175  -0.012881   0.009084   0.070848   0.070969
     64       0.019774  -0.074373   0.121336  -0.027996  -0.075301  -0.102510
     65      -0.001958  -0.027395   0.009791   0.015411   0.173405   0.234862
     66      -0.012217   0.040677  -0.084411   0.030846   0.206408   0.262449
     67      -0.010305   0.100740  -0.111922   0.009333   0.023245  -0.000011
     68      -0.008410   0.061853  -0.082597   0.014856   0.054537   0.027701
     69       0.016490  -0.095134   0.107039  -0.004448   0.114839   0.137440
     70      -0.007623   0.088667  -0.094209   0.005685   0.009676  -0.019498
     71       0.007456  -0.085132   0.093004  -0.004642   0.022157   0.060659
     72       0.004553  -0.008332   0.008087  -0.002455  -0.000803  -0.089397
     73      -0.004976  -0.001744  -0.000114   0.006285   0.036423   0.071877
     74       0.002603   0.006122  -0.002286  -0.007375  -0.056339  -0.075113
     75      -0.018370   0.344962  -0.390043   0.012618  -0.008449  -0.156360
     76      -0.004298   0.029805  -0.029896  -0.000217  -0.009670  -0.016062
     77       0.015258  -0.126963   0.156265  -0.024755  -0.121640  -0.172877
     78       0.009062  -0.069471   0.077672  -0.006330  -0.001674  -0.107509
     79       0.005155  -0.191511   0.209523   0.004542   0.069787   0.198838
     80      -0.018792   0.319667  -0.356601   0.008177  -0.067293  -0.063395
     81       0.024421  -0.290551   0.327982  -0.017988  -0.003016  -0.119196
     82      -0.018699   0.159230  -0.188973   0.022947   0.099227   0.115282
     83       0.015420  -0.176452   0.204495  -0.017264  -0.056697  -0.094410
     84       0.002639   0.001228  -0.005831   0.002433  -0.004684  -0.048711
     85      -0.007244  -0.012877   0.038574  -0.014733  -0.083480   0.077233
     86       0.002992   0.006540  -0.025142   0.012996   0.109902   0.117955
     87       0.005389  -0.014244   0.001582   0.006437  -0.001670  -0.184375
     88      -0.008058  -0.091032   0.123336  -0.016593  -0.096160   0.117700
     89       0.003398   0.130470  -0.157319   0.015244   0.131333   0.096477
     90      -0.003612   0.025104  -0.004715  -0.014595  -0.150138  -0.092155
     91      -0.008680  -0.087306   0.121691  -0.017910  -0.102641   0.132273
     92       0.004393  -0.117983   0.098593   0.017619   0.161990   0.223639
     93       0.005758  -0.005310  -0.014163   0.013523   0.112394   0.083316
     94      -0.011257   0.131291  -0.098332  -0.022832  -0.147517   0.059461
     95       0.004919   0.009801  -0.038019   0.020046   0.185676   0.206202
     96      -0.015619   0.028590   0.025289   0.037977  -0.037465   0.017296
     97       0.012680  -0.000648   0.002746   0.082892   0.045426  -0.070442
     98      -0.023719  -0.001466  -0.000647   0.018283  -0.030731   0.023716
     99      -0.036121   0.040349   0.035308   0.028557  -0.039566   0.040981
    100       0.013134   0.000337   0.002951   0.096992   0.031404  -0.047083
    101      -0.005668  -0.012325  -0.008241   0.051754   0.003838  -0.006234
    102       0.004655   0.011106   0.007753  -0.027834  -0.036828   0.026556
    103      -0.002833  -0.003918  -0.003506  -0.003846   0.019509  -0.030659
    104       0.038416  -0.038688  -0.031267   0.061145   0.018285  -0.037313
    105      -0.005007   0.010361   0.005976  -0.057400  -0.045649   0.040087
    106       0.005407  -0.013450  -0.012404  -0.017922   0.022547  -0.033942
    107       0.078834  -0.058855  -0.047939   0.084713   0.046514  -0.074375
    108       0.058533  -0.027947  -0.026414  -0.086143   0.006583  -0.019067
    109      -0.034436  -0.006711  -0.009078  -0.132061  -0.012788   0.013225
    110       0.036511  -0.044285  -0.037106   0.025800   0.009953  -0.028289
    111       0.094176  -0.064579  -0.060859  -0.198769   0.022257  -0.038921
    112      -0.036418  -0.025887  -0.029954  -0.277452  -0.037206   0.039193
    113       0.072167  -0.067359  -0.056981   0.010680   0.040678  -0.064171
    114       0.043008  -0.005201  -0.002290   0.047911   0.028321  -0.023331
    115      -0.064189   0.024030   0.020958  -0.017537  -0.012349   0.032084
    116      -0.007995  -0.016192  -0.013252   0.026894  -0.026460   0.021139
    117       0.060427  -0.018231  -0.012399   0.068376   0.053736  -0.035961
    118      -0.094675   0.035631   0.030366  -0.049491  -0.027445   0.072847
    119      -0.019220  -0.011984  -0.009849   0.015403  -0.032223   0.035863
    120       0.008984   0.026953   0.027435   0.130315   0.009915  -0.011827
    121      -0.039488   0.029320   0.028635   0.110893   0.009035  -0.013025
    122      -0.046723   0.008648   0.008159   0.026619  -0.049753   0.050066
    123       0.007739   0.036761   0.037047   0.209144   0.019178  -0.020216
    124      -0.058156   0.046448   0.044547   0.174685   0.005045  -0.004640
    125      -0.099861   0.034821   0.031185   0.019210  -0.086385   0.096479
    126      -0.026119   0.020813   0.020331   0.031256   0.008281   0.008580
    127       0.007185   0.008713   0.007122   0.052149  -0.011378  -0.006120
    128      -0.019354   0.001880   0.002940   0.021454  -0.002101   0.007505
    129      -0.010150  -0.002404   0.000660   0.037397   0.018340  -0.018740
    130       0.069322  -0.030009  -0.031075   0.036430  -0.120772   0.102618
    131      -0.090666   0.080540   0.072580   0.025660   0.018300   0.041273
    132       0.010040   0.034406   0.029151   0.015901  -0.018819   0.049651
    133       0.357900   0.073907   0.036646  -0.177628  -0.169596   0.142285
    134      -0.262495   0.049156   0.056726   0.146816   0.009902   0.089581
    135       0.148453  -0.046643  -0.046741  -0.030026  -0.048930  -0.006450
    136      -0.157056  -0.172665  -0.136952   0.250075  -0.192077   0.181197
    137      -0.212880   0.018169   0.027760   0.132332  -0.008325   0.077029
    138      -0.173943  -0.024286  -0.005344   0.130631   0.129549  -0.132987
    139       0.083527  -0.040662  -0.041372   0.037125  -0.151678   0.133375
    140       0.151243   0.246643   0.196772  -0.206109   0.082276  -0.015196
    141       0.014653  -0.014267  -0.011844   0.021951  -0.006609   0.030576
    142      -0.054718   0.031130   0.025934  -0.080462   0.024338  -0.014589
    143       0.044675  -0.038683  -0.033939   0.076487  -0.042681   0.040611
    144       0.001956   0.035903   0.031014   0.027620   0.025343   0.108165
    145      -0.059271   0.007029   0.005273  -0.119623   0.024826  -0.049565
    146       0.076920   0.010866   0.008721   0.223205  -0.065773   0.116282
    147       0.002634  -0.002201  -0.000638   0.025238   0.004517   0.018547
    148      -0.069641   0.104827   0.090266  -0.024775   0.068718   0.075238
    149       0.089695  -0.102373  -0.092149   0.042551  -0.096800   0.061576
    150       0.072515  -0.109462  -0.097036  -0.006039  -0.081835   0.011404
    151      -0.090503  -0.010697  -0.009896  -0.212712   0.042791  -0.092987
    152       0.010272  -0.049867  -0.042946  -0.010854  -0.016815  -0.010231
    153      -0.045113   0.012658   0.016691   0.003573   0.113919  -0.085912
    154       0.013944   0.008983   0.006821   0.078073  -0.040309   0.019579
    155      -0.057094   0.038699   0.031663  -0.173402   0.050647  -0.048804
    156      -0.167372  -0.086588  -0.062212  -0.031395   0.131579  -0.094836
    157       0.053484  -0.000079  -0.003831   0.169057  -0.173480   0.142268
    158       0.274425   0.326536   0.262089  -0.114445   0.061211  -0.080075
    159       0.283613   0.302444   0.250439   0.068439   0.175065  -0.160674
    160      -0.076288  -0.011597  -0.009151  -0.082054   0.026068  -0.046914
    161      -0.136724  -0.001671  -0.000576  -0.261047   0.077898  -0.074809
    162      -0.291709  -0.178759  -0.134834  -0.080680   0.171528  -0.125131
    163       0.072353   0.039219   0.032978   0.161109  -0.006863  -0.006581
    164      -0.337292  -0.169872  -0.134919  -0.308422   0.083583  -0.068958
    165      -0.000045   0.002686   0.000807  -0.011831  -0.026967   0.012864
    166       0.019306  -0.013075  -0.008792   0.007629   0.036867  -0.066943
    167       0.018698  -0.004581  -0.004591  -0.006418   0.000085  -0.008909
    168       0.006947  -0.003077  -0.001789   0.000057   0.007083   0.006872
    169       0.032313  -0.008493  -0.010479  -0.045345   0.003469   0.002828
    170       0.062566   0.000221   0.000469  -0.052911   0.034134  -0.000898
    171      -0.011262  -0.007454  -0.004572   0.021237   0.013459   0.007959
    172       0.036665  -0.007141  -0.010993  -0.059581   0.002745   0.041175
    173       0.051705  -0.001535  -0.000983  -0.044925   0.036335   0.007352
    174      -0.039851  -0.010159  -0.006071   0.048856   0.008450   0.011380
    175       0.042204  -0.005301  -0.011107  -0.064508   0.001276   0.055099
    176       0.061616   0.000025   0.000249  -0.052983   0.037958   0.004107
    177       0.005810  -0.008595  -0.006737   0.003383   0.019704   0.016916
    178       0.009042  -0.006183  -0.006812  -0.027454   0.003101   0.026391
    179       0.009835  -0.004496  -0.004009  -0.016429   0.011421   0.008145
    180      -0.017736  -0.009652  -0.008186   0.021058   0.000128   0.011240
    181      -0.007230  -0.006071  -0.006836  -0.022783  -0.006967   0.032294
    182      -0.011902  -0.005159  -0.005001  -0.002592  -0.005641   0.005971
    183       0.052627  -0.009260  -0.008752  -0.046689   0.044173   0.041186
    184      -0.008808  -0.003483   0.001223   0.030996   0.020915  -0.025261
    185      -0.008688  -0.004701  -0.004123  -0.000411  -0.001200   0.002666
    186       0.069817  -0.009841  -0.011240  -0.072935   0.044177   0.059697
    187      -0.045910  -0.001434   0.008697   0.096175   0.027618  -0.077930
    188      -0.038592  -0.005754  -0.004936   0.024725  -0.016750   0.001154
    189       0.063515  -0.007486  -0.005909  -0.050807   0.051337   0.019521
    190       0.029142  -0.001134  -0.000427  -0.011476   0.020513   0.014372
    191       0.011888  -0.002681  -0.002540  -0.017815   0.004644  -0.001354
    192       0.089091  -0.006311  -0.005385  -0.077650   0.058281   0.013990
    193       0.030741   0.003904   0.005713   0.009019   0.026892   0.009136
    194       0.001757  -0.003637  -0.003329  -0.009191   0.001512   0.001389
    195       0.043877  -0.005839  -0.003075  -0.023896   0.044540   0.007270
    196       0.051172  -0.005645  -0.008957  -0.064979   0.011167   0.040425
    197       0.052094  -0.000003  -0.000014  -0.047975   0.025978  -0.002702
    198       0.068951  -0.005703  -0.001870  -0.039519   0.069607   0.007242
    199       0.068139  -0.005568  -0.010294  -0.083796   0.016128   0.058335
    200       0.076140   0.000082   0.000460  -0.065557   0.046437   0.002910
                 36         37         38         39         40         41    
      0      -0.083212  -0.002155  -0.020205   0.041978   0.013512   0.044527
      1       0.253562  -0.014716   0.034497  -0.033006  -0.012966  -0.043835
      2      -0.079391  -0.004972  -0.028456   0.028370   0.001982   0.044106
      3      -0.020218   0.051729   0.033360   0.006387   0.051974  -0.276209
      4      -0.035779   0.064511   0.038702   0.008686   0.044589  -0.185144
      5      -0.051010   0.069422   0.053908  -0.009304   0.040012  -0.109349
      6       0.043851   0.000460   0.064230   0.100797   0.006789   0.031410
      7       0.033566  -0.002383   0.005614   0.015353   0.004108   0.010454
      8       0.037660  -0.011256  -0.030106  -0.031723  -0.009267   0.007842
      9       0.071556  -0.007657   0.069362   0.094228  -0.012845  -0.033984
     10       0.038929  -0.003022   0.006002   0.021306   0.005006  -0.002819
     11       0.024767  -0.008103  -0.032731  -0.030504  -0.002054   0.037025
     12       0.002416  -0.019874   0.007533   0.003014  -0.026439  -0.053027
     13      -0.073073   0.015567   0.006496   0.034569   0.010560  -0.034252
     14       0.023448   0.047875   0.035885  -0.034723   0.009912  -0.009154
     15      -0.000609  -0.001835   0.029874   0.047642  -0.008561  -0.004329
     16       0.065235  -0.002136   0.007084   0.002312   0.001439  -0.002138
     17      -0.026308  -0.010554  -0.035011   0.008822   0.004172   0.043004
     18      -0.017685  -0.013388   0.010005   0.012898  -0.023095  -0.048298
     19      -0.003588   0.008354   0.002187   0.005666   0.008897  -0.019187
     20      -0.032789   0.002364  -0.011343   0.010569   0.011872   0.019647
     21      -0.032541  -0.052445  -0.020238   0.023628  -0.039038  -0.035538
     22       0.038411  -0.005437   0.026677   0.006098  -0.009357  -0.059898
     23      -0.054503  -0.009307  -0.032783   0.015565   0.011495   0.034844
     24      -0.007312   0.009408  -0.005100   0.000262   0.007105  -0.007008
     25      -0.004969  -0.000156  -0.003485  -0.000387   0.003063   0.003842
     26       0.045790  -0.019874   0.015921   0.001437  -0.018908  -0.023930
     27       0.048064   0.012031  -0.003190  -0.019012   0.011155   0.039510
     28       0.008539  -0.014610  -0.002070  -0.004012  -0.010309   0.011135
     29       0.062832  -0.013513   0.017300  -0.004932  -0.013832  -0.011102
     30       0.069794   0.018576   0.001853  -0.029648   0.010005   0.060923
     31       0.028589  -0.030359   0.004035  -0.005385  -0.025889   0.006272
     32       0.086408  -0.018451   0.022994  -0.011776  -0.022514   0.000292
     33       0.045932  -0.001628  -0.005614  -0.010796   0.010262   0.017518
     34       0.013419  -0.014078  -0.001562  -0.006952  -0.012484   0.019614
     35       0.024385  -0.000356   0.001346  -0.003628   0.003500   0.000046
     36       0.078189  -0.006535  -0.005484  -0.013507   0.015489   0.015031
     37       0.027559  -0.023746   0.009822  -0.001633  -0.023421  -0.002418
     38       0.025746   0.004214  -0.005872  -0.007971   0.012058   0.013492
     39      -0.046686  -0.009412  -0.002483   0.012682  -0.011456  -0.019563
     40       0.016580  -0.002002  -0.013341  -0.017772   0.002271   0.050064
     41      -0.034393   0.002835  -0.004875   0.004785  -0.000639  -0.003408
     42      -0.120817  -0.022613  -0.001859   0.035957  -0.030936  -0.059372
     43       0.036571   0.000668  -0.013033  -0.023642   0.006581   0.059745
     44      -0.094464   0.008553  -0.013218   0.015331   0.001279  -0.014704
     45      -0.005376   0.006040   0.001562  -0.006985   0.001753   0.021625
     46      -0.020878   0.008042  -0.020101  -0.009488   0.011597   0.034649
     47       0.006725  -0.000125   0.002174  -0.007423  -0.004137   0.018564
     48      -0.023558   0.007064   0.007037  -0.009749  -0.004090   0.037795
     49      -0.041739   0.021104  -0.028003  -0.006626   0.025331   0.031742
     50      -0.016576   0.007923   0.001205  -0.007423  -0.000058   0.026665
     51       0.040841   0.014309  -0.007955  -0.016920   0.023579   0.029588
     52      -0.032767   0.005442  -0.015890  -0.004595   0.005247   0.025182
     53       0.066892  -0.015835   0.011560  -0.010513  -0.011363   0.003152
     54       0.071134   0.020775  -0.012366  -0.032450   0.038471   0.061307
     55      -0.057222   0.012708  -0.026055  -0.007308   0.009830   0.043115
     56       0.092956  -0.018613   0.017111  -0.013562  -0.009885   0.000824
     57       0.010409  -0.001174   0.016065   0.039543   0.007767   0.031550
     58      -0.028768   0.001871  -0.001068   0.009118   0.004218   0.012984
     59       0.003517  -0.003136  -0.009545  -0.009629  -0.007096   0.008949
     60      -0.084085   0.013095   0.011807   0.002286   0.007067  -0.018894
     61      -0.105561  -0.006920  -0.091591  -0.113662  -0.011386  -0.022331
     62      -0.067581   0.006576  -0.016544  -0.041203  -0.009668  -0.027664
     63      -0.051100   0.009254   0.019586   0.023952   0.008901   0.001311
     64      -0.083277  -0.017134  -0.146982  -0.190930  -0.020748  -0.042426
     65      -0.208881   0.026068  -0.025573  -0.097317  -0.013078  -0.101059
     66      -0.166303   0.033329   0.064250   0.049463   0.015055  -0.040496
     67      -0.164742  -0.007236  -0.123635  -0.159154  -0.017464  -0.037415
     68      -0.112694  -0.003285  -0.086205  -0.127388  -0.022004  -0.038799
     69      -0.164609   0.016086  -0.047466  -0.105724  -0.003845  -0.082780
     70      -0.159205  -0.009821  -0.135457  -0.174122  -0.019504  -0.039335
     71       0.032462   0.010073   0.061102   0.069922   0.004388   0.009884
     72       0.006929  -0.007593  -0.089932  -0.133100  -0.012370  -0.035082
     73      -0.104822   0.001529  -0.014865  -0.003972  -0.003225   0.018904
     74       0.111119  -0.001046   0.037164   0.057139   0.009863   0.023559
     75       0.049980  -0.010803  -0.119770  -0.186366  -0.017393  -0.059860
     76      -0.006405  -0.000453  -0.012090  -0.007992   0.002876   0.008633
     77       0.236892  -0.002359   0.056780   0.078537   0.021614   0.020611
     78      -0.001137  -0.009656  -0.124300  -0.188142  -0.019195  -0.055646
     79      -0.180726   0.008052   0.057545   0.121104   0.007333   0.074348
     80       0.176337   0.003696   0.135225   0.210171   0.030949   0.076943
     81      -0.021546  -0.012328  -0.168321  -0.256761  -0.028147  -0.079260
     82      -0.234708  -0.002325  -0.109829  -0.147421  -0.030172  -0.024073
     83       0.090569  -0.004265  -0.016110  -0.026823  -0.000994  -0.006163
     84       0.032690  -0.005625   0.000074   0.021452   0.004295   0.037372
     85      -0.026448   0.004001   0.075389   0.117904   0.005518   0.023463
     86      -0.102698   0.014089   0.021444   0.028504   0.010451   0.001899
     87       0.078616  -0.018219  -0.099492  -0.112410  -0.008222   0.033106
     88      -0.050284   0.005623   0.099849   0.157818   0.005652   0.030458
     89      -0.075119   0.015247   0.015404   0.007888   0.013787  -0.008190
     90       0.137858  -0.015983   0.060363   0.109259  -0.004989   0.054798
     91      -0.052488   0.006725   0.113290   0.176031   0.006666   0.031488
     92      -0.200142   0.023913   0.043966   0.065820   0.017359   0.004241
     93      -0.085322   0.012077   0.022883   0.046886   0.021445   0.027103
     94       0.054277   0.001913   0.128258   0.181083   0.006550   0.025468
     95      -0.177733   0.025904   0.039731   0.048897   0.022028  -0.005127
     96      -0.000101  -0.017331   0.040874  -0.028856  -0.065880  -0.061586
     97      -0.054481  -0.019798   0.023626   0.026518  -0.049875  -0.020159
     98       0.014175   0.057838   0.042613  -0.054701  -0.007299   0.027814
     99       0.021042  -0.004748   0.041975  -0.055699  -0.020806  -0.028053
    100      -0.035981  -0.026938   0.009746   0.020496  -0.020006   0.031806
    101      -0.005344   0.007302   0.004350  -0.006680  -0.014711   0.049521
    102       0.005832  -0.002292   0.066760  -0.056234  -0.112890  -0.048667
    103      -0.032798  -0.044085   0.029230   0.006858  -0.120476  -0.013778
    104      -0.026542   0.026032   0.016159   0.003480  -0.040429   0.082862
    105       0.011081  -0.016049   0.071617  -0.061034  -0.167590  -0.056607
    106      -0.037582  -0.049120   0.036635   0.007777  -0.169769  -0.011153
    107      -0.049708   0.041158   0.025510   0.014803  -0.046877   0.096337
    108      -0.010741   0.030110   0.008025   0.006112   0.029072  -0.043673
    109       0.004309  -0.021536  -0.016813   0.014478  -0.002178  -0.032358
    110      -0.016932   0.044802   0.003338   0.005512   0.004505   0.093439
    111      -0.019447   0.045660  -0.026161   0.045874   0.088699  -0.055807
    112       0.024497   0.008879  -0.033142   0.014116   0.056239  -0.053147
    113      -0.038265   0.040784  -0.018931   0.043861   0.024649   0.096010
    114      -0.004590   0.013525  -0.025634   0.021695   0.076333   0.010565
    115       0.025249  -0.026318  -0.038427   0.007834   0.047115   0.011083
    116       0.018487   0.072443   0.021196  -0.043600   0.031878   0.090648
    117       0.000644   0.018929  -0.089331   0.066667   0.188488   0.074989
    118       0.064202  -0.004082  -0.078042   0.002768   0.160493   0.031059
    119       0.032372   0.080446   0.007808  -0.046034   0.070940   0.097729
    120      -0.011846  -0.016117   0.036183  -0.020414  -0.086574  -0.032733
    121      -0.016110  -0.045354   0.015982   0.002050  -0.097683   0.001985
    122       0.031606   0.057253   0.044646  -0.072862  -0.024215   0.046890
    123      -0.019830  -0.017272   0.047709  -0.019757  -0.128746  -0.021570
    124      -0.013908  -0.054648   0.024965  -0.005724  -0.145825   0.006805
    125       0.058213   0.034147   0.043134  -0.097368  -0.061790   0.037539
    126       0.008616   0.016755   0.010531  -0.032687   0.058355   0.019939
    127      -0.006521  -0.016510  -0.004725   0.012166   0.043271   0.052433
    128       0.002478  -0.037052  -0.022790   0.015630  -0.006380   0.006334
    129      -0.015679   0.012517   0.026099  -0.027698   0.032118   0.064765
    130       0.069796   0.036576  -0.000069  -0.049450  -0.009889  -0.053741
    131       0.041395  -0.052065  -0.072896   0.022277   0.117926  -0.069145
    132       0.042758   0.037094  -0.004864  -0.048139   0.072266  -0.035912
    133       0.106857   0.184819   0.023544  -0.091011  -0.117040  -0.084560
    134       0.080413  -0.124778  -0.122191   0.027624   0.232381  -0.159393
    135      -0.020052   0.089814   0.092824  -0.074563  -0.136250   0.110409
    136       0.114555  -0.059214  -0.015889  -0.077823   0.041708  -0.136815
    137       0.063099  -0.103825  -0.087430   0.013846   0.158761  -0.112718
    138      -0.102260  -0.094261   0.021987   0.039315   0.110932   0.180357
    139       0.091191   0.050166   0.001486  -0.067256  -0.024496  -0.083455
    140       0.017775   0.054742  -0.074563   0.048751   0.087919  -0.024720
    141       0.031374  -0.001943  -0.060277   0.026965   0.026299  -0.081047
    142       0.004806   0.098047  -0.002402  -0.000596   0.030725   0.058271
    143       0.022038  -0.128647  -0.099239   0.086711  -0.042243  -0.104499
    144       0.180424   0.353133  -0.387637   0.243973  -0.229685  -0.193485
    145      -0.053125  -0.026285   0.124143  -0.085253   0.138801   0.090726
    146       0.130731   0.066530  -0.339162   0.249447  -0.261379  -0.149821
    147       0.022646   0.018684  -0.036028   0.006689   0.030912  -0.035624
    148       0.186156   0.552603  -0.408958   0.269424  -0.309266  -0.034368
    149       0.005071  -0.332204  -0.064766   0.076920   0.043107  -0.241611
    150      -0.069109  -0.419841   0.157635  -0.104643   0.264095  -0.164346
    151      -0.110620  -0.105805   0.258688  -0.179451   0.258090   0.127067
    152      -0.040109  -0.195102   0.043769  -0.014554   0.073532  -0.040953
    153      -0.043631   0.012665  -0.049018   0.077760   0.022436   0.058608
    154       0.009493  -0.014689   0.000844  -0.009159   0.070159   0.059779
    155      -0.049120  -0.060411   0.043077   0.004585  -0.106754  -0.063352
    156      -0.043762   0.017343  -0.086700   0.120575  -0.027181   0.044150
    157       0.085005  -0.001405   0.037918  -0.121716   0.149357   0.042341
    158      -0.084107  -0.080924   0.135448  -0.067367   0.000705  -0.012313
    159      -0.099467  -0.003478   0.003405   0.065646   0.129408   0.145872
    160      -0.043914  -0.037624   0.036327   0.012100  -0.046267  -0.001266
    161      -0.070557  -0.070707   0.056248   0.016029  -0.175967  -0.103112
    162      -0.058281   0.015753  -0.126967   0.180022  -0.091628   0.031718
    163       0.004230  -0.004644  -0.056366   0.050009   0.119971   0.132644
    164      -0.059324  -0.063155   0.005161   0.064085  -0.248316  -0.136882
    165       0.006282  -0.002785  -0.002190   0.008344   0.006322  -0.100543
    166      -0.048247   0.028772   0.025637   0.008362   0.013156  -0.018447
    167      -0.007446   0.030175   0.020309  -0.007499   0.009972  -0.037911
    168       0.005824  -0.002455  -0.004000   0.000358   0.002632  -0.028977
    169       0.000118  -0.000405   0.002342  -0.001976   0.001001   0.049338
    170       0.004277  -0.021367  -0.014298   0.008988   0.010742  -0.020901
    171       0.005034  -0.001230  -0.003311  -0.011035  -0.014289   0.107043
    172       0.034302  -0.015188  -0.015174  -0.003720   0.004118  -0.023822
    173       0.011271  -0.022998  -0.017951   0.003931   0.005582   0.019746
    174       0.005191   0.007436  -0.000305  -0.021034  -0.024323   0.198803
    175       0.046942  -0.023137  -0.014324  -0.007351  -0.008462  -0.075455
    176       0.009405  -0.025737  -0.018200   0.008016   0.009323  -0.014411
    177       0.012641  -0.010065  -0.005624  -0.014021  -0.020221   0.117003
    178       0.023690  -0.000207  -0.019690   0.001916   0.019543  -0.001925
    179       0.008683  -0.002364  -0.007304  -0.002075   0.004553   0.026535
    180       0.004381   0.001948   0.008334  -0.017879  -0.026507   0.109262
    181       0.030185   0.011425  -0.027601   0.008378   0.039047  -0.058281
    182       0.004912   0.009794  -0.000052  -0.002564   0.006606   0.001871
    183       0.037445  -0.029976  -0.029778  -0.009937  -0.003934   0.108957
    184      -0.020978   0.001641   0.007251  -0.006076  -0.021016   0.124376
    185       0.002148   0.006318   0.000883  -0.003389   0.001241   0.019563
    186       0.053577  -0.037065  -0.038782  -0.008629   0.006408   0.073726
    187      -0.065820   0.017730   0.029992  -0.008082  -0.047533   0.218539
    188      -0.001682   0.016687   0.008328  -0.007815  -0.006711   0.040160
    189       0.020461  -0.026377  -0.025876  -0.002655   0.000557   0.098389
    190       0.013536  -0.021833  -0.005523  -0.004938  -0.006734  -0.009533
    191       0.000301   0.001356  -0.000872   0.003076   0.010037  -0.032841
    192       0.017187  -0.030812  -0.030372   0.005810   0.012385   0.067679
    193       0.010505  -0.033110   0.000036  -0.004927  -0.017428  -0.076491
    194       0.001956   0.004015   0.000276  -0.000297   0.006362  -0.013990
    195       0.008983  -0.020299  -0.014090  -0.005526  -0.010625   0.089441
    196       0.036000  -0.014221  -0.022998   0.003070   0.029603  -0.040796
    197       0.002232  -0.016758  -0.011284   0.010535   0.015351  -0.048486
    198       0.010596  -0.038247  -0.020451  -0.009429  -0.020929   0.163300
    199       0.055225  -0.014365  -0.041802   0.013340   0.053793  -0.112428
    200       0.009363  -0.030723  -0.021748   0.010410   0.014506  -0.012201
                 42         43         44         45         46         47    
      0      -0.000778   0.000857   0.005898   0.012646  -0.008698  -0.066322
      1      -0.001017  -0.023067  -0.015880   0.102397   0.054736   0.054572
      2      -0.002808  -0.000134   0.001673   0.049498   0.010919  -0.059256
      3       0.064447   0.091257   0.023869  -0.009540  -0.004434  -0.020160
      4       0.005481  -0.005024   0.002188  -0.014455  -0.010771  -0.003940
      5      -0.030737  -0.058333  -0.008036  -0.014777  -0.011528   0.006240
      6      -0.003335  -0.000224   0.000302  -0.008342  -0.001825   0.066663
      7      -0.002687  -0.008206  -0.001089   0.028421   0.014212  -0.067725
      8       0.002011   0.007457   0.001415  -0.006450  -0.002181   0.022367
      9       0.024321   0.037234  -0.006562  -0.009401   0.013543   0.155213
     10      -0.003154  -0.022304  -0.009701   0.136790   0.054314  -0.087255
     11      -0.008088  -0.002210   0.006614  -0.037245  -0.019814  -0.006042
     12       0.004335  -0.023306  -0.016556   0.018755   0.012004   0.095049
     13      -0.040696  -0.103262  -0.018066  -0.021982  -0.014946  -0.029025
     14       0.002131   0.026771   0.000639   0.021516   0.012006   0.064561
     15       0.002280  -0.001211  -0.007327   0.021945   0.011656   0.091614
     16      -0.001011  -0.008078  -0.002928   0.033215   0.018539  -0.047842
     17      -0.003738  -0.005343   0.001029   0.071689   0.017915  -0.072589
     18       0.000244  -0.029191  -0.018036   0.019969   0.016669   0.123595
     19      -0.003001  -0.016486  -0.002909  -0.004540   0.000817  -0.039587
     20      -0.003392  -0.003233   0.001050   0.038745   0.010836  -0.037033
     21       0.004631  -0.035891  -0.018357   0.039148   0.016710   0.063638
     22       0.003574  -0.017925  -0.008720  -0.032883  -0.000050   0.039396
     23      -0.003416  -0.006148   0.002977   0.057622   0.011474  -0.092823
     24      -0.004334  -0.019018  -0.006661   0.009410   0.013091   0.059532
     25       0.000843   0.000068   0.000931  -0.001041  -0.001161  -0.027243
     26      -0.002810  -0.024132  -0.011185  -0.010471   0.012191   0.071610
     27       0.017594   0.023900   0.002717  -0.060244   0.175796  -0.054803
     28      -0.000438   0.003604   0.001238   0.009691  -0.044986   0.029373
     29       0.005619  -0.012179  -0.009047  -0.040713   0.089186   0.012833
     30       0.032357   0.038409   0.001414  -0.135725   0.383410  -0.133433
     31      -0.003604   0.001728  -0.000182   0.020728  -0.101725   0.086364
     32       0.013207  -0.004187  -0.010405  -0.081087   0.183242  -0.003099
     33       0.003187   0.021803   0.012883   0.054458  -0.163762  -0.016196
     34       0.004133   0.005940  -0.001123  -0.023247   0.041750   0.028358
     35      -0.000733   0.001834   0.003421   0.029753  -0.077464  -0.012496
     36       0.001069   0.033195   0.023938   0.121275  -0.366049  -0.047970
     37       0.002824  -0.014417  -0.010896  -0.047940   0.096580   0.056407
     38      -0.000543   0.018528   0.013152   0.066394  -0.175959  -0.039974
     39      -0.009869  -0.020450  -0.007836  -0.001265   0.008649   0.069576
     40       0.009921   0.033915   0.010752  -0.004599  -0.005230  -0.005889
     41      -0.005628  -0.006437  -0.001714   0.007392   0.000894   0.017584
     42      -0.027136  -0.056503  -0.020753  -0.001843   0.021215   0.145973
     43       0.014247   0.042633   0.013791  -0.004877  -0.008091  -0.024014
     44      -0.013712  -0.016217  -0.003939   0.013140   0.005250   0.034548
     45       0.013218   0.014369  -0.000207  -0.059149   0.156465  -0.056156
     46       0.001956   0.022026   0.009735   0.018624  -0.042867  -0.001931
     47       0.007075   0.011642   0.000776  -0.027238   0.072493  -0.020039
     48       0.025883   0.026769  -0.002344  -0.132246   0.346119  -0.129339
     49      -0.002695   0.019051   0.012371   0.047819  -0.093145  -0.014732
     50       0.012313   0.017467   0.000840  -0.056620   0.163283  -0.073261
     51       0.006494   0.024514   0.014913   0.067973  -0.174575  -0.030768
     52       0.002308   0.014454   0.004251  -0.014594   0.042352  -0.007105
     53       0.003659   0.003896   0.001182   0.017722  -0.081118   0.035675
     54       0.015260   0.054977   0.032227   0.146590  -0.392311  -0.076005
     55       0.002876   0.026739   0.007419  -0.028191   0.090760  -0.009277
     56       0.006004   0.005078   0.004425   0.051499  -0.182450   0.023537
     57      -0.004817  -0.000183   0.006922  -0.042852  -0.021633  -0.040137
     58      -0.001148   0.007069   0.007936  -0.088438  -0.030379  -0.060578
     59       0.003223   0.022820   0.008503  -0.128937  -0.045163   0.084382
     60      -0.002763  -0.021345  -0.008507   0.116698   0.040506  -0.066913
     61       0.002927  -0.002246  -0.005000   0.058171   0.018084   0.020430
     62       0.005802   0.013071  -0.001442  -0.038513  -0.008780   0.097751
     63      -0.003944  -0.014272  -0.002054   0.053038   0.015995  -0.071235
     64       0.005056  -0.008043  -0.012461   0.140166   0.044884   0.055879
     65       0.009713  -0.013652  -0.024563   0.187117   0.079932   0.100419
     66      -0.002914  -0.031648  -0.014112   0.164148   0.064642  -0.110264
     67       0.004657  -0.005550  -0.009616   0.116588   0.038067   0.049419
     68       0.008335   0.013456  -0.005246   0.020141   0.007575   0.160296
     69       0.001768  -0.043881  -0.030077   0.339068   0.122320  -0.028608
     70       0.005005  -0.005887  -0.010453   0.126557   0.040813   0.057929
     71       0.001820   0.023019   0.010897  -0.184637  -0.058717   0.035643
     72       0.004250   0.004523  -0.002774  -0.002842   0.004689   0.017537
     73       0.001606   0.025020   0.014091  -0.178834  -0.065109   0.020102
     74      -0.003587  -0.000500   0.005556  -0.052944  -0.017540  -0.065288
     75       0.006138  -0.000556  -0.009423   0.045583   0.028664   0.023523
     76      -0.000963   0.005881   0.007008  -0.084556  -0.026009  -0.080808
     77      -0.008427  -0.026973  -0.001870   0.066724   0.029904  -0.219526
     78       0.007434   0.007299  -0.005426   0.005351   0.011203   0.041368
     79      -0.003107   0.036025   0.027322  -0.285410  -0.116568   0.037406
     80      -0.013545  -0.015630   0.009830  -0.038735  -0.020024  -0.162750
     81       0.011731   0.012835  -0.007498   0.004697   0.014728   0.071592
     82       0.013092   0.056581   0.014977  -0.277500  -0.096271   0.228213
     83       0.001481   0.005510   0.002487  -0.050270  -0.011660  -0.025972
     84      -0.003697   0.011353   0.012638  -0.120376  -0.048760  -0.020896
     85      -0.000943  -0.001926  -0.001508   0.038174   0.008943   0.028740
     86      -0.004064  -0.014326  -0.001979   0.052544   0.013662  -0.060267
     87       0.000828   0.046414   0.030409  -0.381480  -0.133910  -0.019929
     88      -0.000013  -0.000870  -0.003237   0.065126   0.016736   0.073809
     89      -0.006921  -0.026904  -0.004940   0.091375   0.028179  -0.127809
     90       0.001154   0.028003   0.010655  -0.125112  -0.050325   0.176423
     91      -0.000340  -0.004158  -0.005260   0.093843   0.025951   0.080812
     92      -0.005840  -0.026673  -0.006280   0.136170   0.039118  -0.092924
     93      -0.011093  -0.027167   0.002147   0.065494   0.011347  -0.186019
     94      -0.002037  -0.012575  -0.009587   0.132568   0.041770   0.078159
     95      -0.009134  -0.041034  -0.009599   0.183867   0.056323  -0.168722
     96      -0.015205  -0.040488  -0.017317  -0.001082   0.004245   0.064089
     97      -0.017461  -0.027925  -0.010559  -0.000490  -0.001165   0.022952
     98      -0.017600  -0.008863  -0.001588  -0.004614   0.000003   0.018953
     99       0.022804  -0.036594  -0.016119  -0.008059  -0.005325  -0.001193
    100       0.037950   0.009723  -0.007702   0.004498  -0.002015  -0.006945
    101       0.017565   0.006400  -0.002749  -0.001778  -0.000555  -0.001872
    102      -0.035410   0.047432   0.003608  -0.000371  -0.009628  -0.044410
    103      -0.021129   0.055231   0.004636  -0.000407  -0.011808  -0.066073
    104       0.001342   0.070769   0.012065   0.010294   0.001512  -0.010933
    105      -0.071409   0.115351   0.020770   0.004371  -0.012964  -0.083364
    106      -0.057618   0.128955   0.023601   0.005773  -0.015216  -0.109714
    107      -0.018394   0.102154   0.022195   0.012597  -0.002133  -0.048609
    108      -0.012536  -0.052057  -0.004823  -0.003034   0.005825   0.033619
    109       0.002343  -0.052876  -0.007369  -0.006294   0.004467   0.037004
    110       0.009762   0.045098   0.010535   0.010780   0.008685   0.028154
    111      -0.017702  -0.097074  -0.001920  -0.003400   0.016408   0.078927
    112      -0.009072  -0.103328  -0.004760  -0.009028   0.015169   0.094137
    113       0.012155   0.034595   0.011793   0.012230   0.012087   0.035516
    114       0.027436  -0.016131  -0.005524   0.001467   0.000037  -0.009732
    115       0.036033  -0.023417  -0.008849  -0.003343  -0.000857  -0.000076
    116       0.006779   0.035107   0.009200   0.005612   0.004865   0.020096
    117       0.079010  -0.003664  -0.002304   0.009804   0.004658  -0.014441
    118       0.068850  -0.055683  -0.012082  -0.008276  -0.001321  -0.005210
    119       0.017990   0.023833   0.008038   0.003776   0.004701   0.018586
    120      -0.039418   0.050041   0.000939   0.000054  -0.011663  -0.051924
    121      -0.023037   0.075491   0.005388   0.007026  -0.008491  -0.043611
    122      -0.020323   0.031630   0.006535  -0.001593  -0.002031   0.001227
    123      -0.068765   0.128508   0.010746   0.005454  -0.022905  -0.106665
    124      -0.049907   0.146912   0.012678   0.011389  -0.019231  -0.094561
    125      -0.027093   0.050717   0.005140  -0.002370  -0.006012  -0.013952
    126       0.045850  -0.087658  -0.016506  -0.024328  -0.016498  -0.065602
    127       0.090174   0.026097  -0.005665   0.021361   0.009347   0.060634
    128       0.044342  -0.017217  -0.010611  -0.000084  -0.000252   0.012520
    129       0.113000  -0.077543  -0.026145  -0.015969  -0.014908  -0.044019
    130      -0.046141  -0.052229  -0.002317  -0.021190  -0.008916  -0.045107
    131      -0.066147  -0.063555   0.005790  -0.021469  -0.006003  -0.049661
    132      -0.034692  -0.135724  -0.009985  -0.050004  -0.027285  -0.144358
    133      -0.095488  -0.082173  -0.001312  -0.041200  -0.020986  -0.104831
    134      -0.197786  -0.105039   0.023675  -0.045188  -0.011391  -0.120241
    135       0.198046  -0.074330  -0.048798  -0.012717  -0.019355  -0.021611
    136      -0.139620  -0.114784  -0.001305  -0.048999  -0.016866  -0.102927
    137      -0.118085  -0.094009   0.008382  -0.034989  -0.009430  -0.079446
    138       0.270676   0.009794  -0.033064   0.032695   0.006324   0.084027
    139      -0.084193  -0.075839  -0.001544  -0.033531  -0.014049  -0.075502
    140      -0.029589  -0.023833   0.012166  -0.006258  -0.002333  -0.030236
    141      -0.128869  -0.022927   0.022701  -0.019242   0.000619  -0.055611
    142      -0.093708   0.118110   0.043962   0.021955   0.023213   0.055998
    143      -0.005453   0.000965  -0.004239   0.010444   0.013367   0.052616
    144      -0.246686  -0.031983   0.047436  -0.021873   0.009182  -0.065946
    145      -0.151505   0.170265   0.057290   0.023091   0.028262   0.057874
    146       0.298900  -0.189233  -0.080545   0.006320  -0.012913   0.048972
    147      -0.056700  -0.053490   0.006717  -0.022561  -0.010015  -0.068927
    148      -0.070757   0.022849   0.037113   0.013964   0.016166   0.030633
    149      -0.281483   0.148252   0.058838   0.028197   0.050037   0.112306
    150      -0.347335   0.131156   0.071471  -0.001849   0.034181   0.008140
    151      -0.318307   0.280676   0.104924   0.025450   0.043144   0.057960
    152      -0.122328   0.087584   0.029542   0.010148   0.021453   0.043822
    153      -0.016419   0.103285   0.022611   0.031815   0.019708   0.075340
    154       0.112773   0.000480  -0.011519   0.016131   0.006483   0.054841
    155       0.065531  -0.066709  -0.027388  -0.012058  -0.020176  -0.047807
    156      -0.010785   0.121594   0.024018   0.039367   0.025076   0.095667
    157       0.172517  -0.188776  -0.047818  -0.039303  -0.027520  -0.074755
    158       0.023656  -0.032438  -0.015013  -0.008514  -0.018838  -0.045845
    159      -0.106105   0.267663   0.064669   0.072027   0.047368   0.175628
    160       0.146561  -0.038162  -0.029785   0.009552  -0.009076   0.009644
    161       0.090573  -0.102616  -0.040665  -0.019587  -0.030854  -0.081356
    162      -0.015251   0.171733   0.031131   0.055996   0.034828   0.134886
    163       0.034745   0.183849   0.034084   0.064103   0.045370   0.190962
    164       0.122125  -0.126089  -0.050403  -0.021028  -0.031732  -0.081087
    165       0.040366   0.050204   0.005364   0.007354   0.006282   0.018181
    166      -0.050790  -0.107991  -0.022642  -0.005378  -0.006059   0.031423
    167      -0.008498  -0.012890  -0.006926   0.000237  -0.000590   0.020528
    168       0.022862   0.037803   0.011765   0.000523   0.001722  -0.009260
    169      -0.044565  -0.100915  -0.029551   0.003702  -0.000038   0.061525
    170       0.007857   0.014269  -0.006789  -0.001814  -0.001601  -0.009191
    171      -0.034716  -0.021094  -0.074993  -0.002911  -0.003692   0.001810
    172       0.055477   0.003173   0.201103   0.004764   0.008416  -0.011559
    173       0.004683   0.013893   0.008129  -0.003604  -0.002530  -0.024589
    174      -0.076646  -0.045384  -0.175588  -0.006265  -0.008609   0.008792
    175       0.116256   0.018332   0.471235   0.010354   0.018776  -0.043181
    176       0.015918   0.022934   0.026067  -0.002599  -0.001453  -0.024679
    177      -0.021099  -0.057106   0.060227   0.001393   0.001919   0.007438
    178       0.012529   0.096989  -0.163748  -0.009529  -0.008383  -0.040670
    179      -0.001830   0.006098  -0.001231  -0.002542  -0.001333  -0.013258
    180      -0.024563  -0.109262   0.134510   0.008013   0.007610   0.043282
    181       0.030894   0.221150  -0.343453  -0.019252  -0.016908  -0.088733
    182       0.001899   0.010394  -0.008183  -0.001072  -0.000125  -0.003771
    183       0.004803   0.022183   0.010210  -0.006581  -0.003320  -0.043774
    184      -0.069497  -0.106455  -0.027468   0.001856  -0.001406   0.038378
    185      -0.005560  -0.010900   0.008448  -0.000022   0.000458   0.002708
    186       0.034593   0.068024   0.019567  -0.008434  -0.003517  -0.064295
    187      -0.151775  -0.231623  -0.053860   0.006570  -0.001167   0.093210
    188      -0.015124  -0.028180   0.005304   0.001376   0.001118   0.012658
    189      -0.024771  -0.003300  -0.067764  -0.005940  -0.005381  -0.014850
    190       0.048205   0.006723   0.194381   0.003173   0.006723  -0.027440
    191       0.009903   0.007072   0.017670   0.000692   0.001299   0.002814
    192      -0.034610   0.004806  -0.160404  -0.007385  -0.008966  -0.000952
    193       0.113055   0.029550   0.444882   0.009312   0.017195  -0.060795
    194       0.007785   0.001707   0.031197   0.000661   0.001717   0.000166
    195      -0.016367  -0.038421   0.062821   0.000248   0.001550  -0.003950
    196       0.027706   0.108041  -0.174175  -0.011283  -0.010320  -0.037909
    197       0.015044   0.023810  -0.008391  -0.001156  -0.000991  -0.006496
    198      -0.036055  -0.089571   0.130362   0.002001   0.003440   0.000441
    199       0.060001   0.255811  -0.368506  -0.024738  -0.021758  -0.101738
    200       0.009586   0.028354  -0.014410  -0.003749  -0.002890  -0.021943
                 48         49         50         51         52         53    
      0      -0.012224  -0.016218  -0.018221   0.016624  -0.003567   0.027409
      1       0.059104   0.005819  -0.003851  -0.029390  -0.019313   0.002693
      2      -0.039320  -0.019039  -0.025032   0.024463   0.021162   0.007723
      3       0.021481  -0.029958   0.009927   0.049648  -0.050837  -0.100201
      4       0.002813   0.115008  -0.020139  -0.001361  -0.008008   0.041846
      5      -0.006525   0.104313  -0.007907   0.013844  -0.022145   0.055485
      6      -0.028802  -0.018095  -0.213286   0.045145  -0.058381   0.092515
      7      -0.104364  -0.041030   0.007994  -0.014863  -0.007472   0.018660
      8       0.109133   0.032418   0.027818   0.023644   0.035034  -0.030440
      9      -0.051696  -0.106448  -0.143855   0.017255   0.096784  -0.174264
     10      -0.119608  -0.061509   0.001555  -0.021028   0.007704  -0.001905
     11       0.124339   0.072427   0.002036   0.036550  -0.028586   0.079278
     12      -0.026268  -0.073083   0.065747   0.009653   0.048633  -0.079013
     13       0.038918  -0.140729  -0.003111   0.065416  -0.023377   0.109792
     14      -0.057457   0.192584   0.005586  -0.101023   0.049948  -0.063979
     15      -0.053508  -0.038176  -0.075109   0.005087   0.036906  -0.047130
     16      -0.079174  -0.030986   0.010280   0.000345   0.009302  -0.001931
     17       0.039135   0.008623  -0.006367   0.015422  -0.008381   0.036169
     18      -0.010183  -0.108275   0.049985  -0.035743   0.030992  -0.057150
     19      -0.056224  -0.044930   0.015195   0.033172   0.003452  -0.010621
     20       0.010091   0.030360  -0.006782  -0.037328  -0.048903   0.021058
     21       0.009351  -0.198258   0.081389   0.028334   0.041904  -0.036536
     22      -0.066785  -0.085042   0.017172   0.044613   0.031762  -0.050167
     23       0.022832   0.002581   0.007317  -0.010878  -0.054030   0.046401
     24       0.044599  -0.073985   0.043211  -0.193920  -0.149564   0.075652
     25      -0.033458  -0.004946   0.000078   0.061855   0.037304  -0.028900
     26       0.014087  -0.072413   0.030015  -0.088643  -0.055861   0.026215
     27       0.009125   0.054855  -0.020524  -0.013132  -0.029481   0.013361
     28       0.015826   0.001654  -0.000183  -0.002284   0.006848   0.002666
     29      -0.023232  -0.039000   0.011321   0.006727   0.007014  -0.013764
     30      -0.017302   0.120468  -0.055472   0.151140   0.093830  -0.053674
     31       0.042340  -0.012562   0.006048  -0.053922  -0.011004   0.022077
     32      -0.024110  -0.006514  -0.007007   0.077228   0.070477  -0.043864
     33      -0.014962   0.044256  -0.021505   0.078941   0.059974  -0.032956
     34       0.027649   0.006908  -0.001884  -0.027339  -0.013720   0.013541
     35      -0.021480   0.001993  -0.002212   0.041848   0.028057  -0.014097
     36      -0.068565   0.078806  -0.046652   0.286523   0.228488  -0.126445
     37       0.014583  -0.051970   0.020746  -0.064213  -0.041462   0.018845
     38      -0.029490   0.050679  -0.024721   0.130332   0.098645  -0.046726
     39       0.041678  -0.052941   0.026953  -0.124457  -0.083743   0.047678
     40       0.039397   0.075741  -0.029379   0.012910   0.014495   0.000159
     41       0.022385  -0.012936   0.010142  -0.062373  -0.046664   0.031125
     42       0.075637  -0.125367   0.058204  -0.197974  -0.117745   0.073133
     43       0.030952   0.093374  -0.037158   0.031305   0.023306  -0.005922
     44       0.041214  -0.032612   0.021551  -0.097500  -0.069277   0.038438
     45      -0.016698   0.047122  -0.023320   0.091469   0.057538  -0.040705
     46       0.032546   0.036545  -0.008504  -0.030613  -0.025782   0.012219
     47       0.008883   0.041424  -0.018568   0.034779   0.027710  -0.006583
     48      -0.043999   0.117059  -0.063721   0.294022   0.210165  -0.128546
     49       0.026367   0.020058   0.004398  -0.077424  -0.076236   0.037252
     50      -0.012410   0.075135  -0.036236   0.135612   0.095151  -0.047781
     51      -0.016576   0.022019  -0.002644  -0.017763  -0.023412   0.014436
     52       0.022496   0.028457  -0.008910   0.002024  -0.001018  -0.005734
     53       0.001117  -0.010435   0.001576  -0.009752   0.010198  -0.000121
     54      -0.042712   0.091123  -0.036911   0.124664   0.095191  -0.043540
     55       0.059920   0.063975  -0.018210  -0.048434  -0.042340   0.024075
     56      -0.032445  -0.013113  -0.002733   0.068761   0.075573  -0.038509
     57       0.107203   0.040413   0.094722   0.008305   0.019278  -0.022440
     58      -0.129040  -0.039335   0.081448  -0.065374  -0.013307  -0.000411
     59       0.032740   0.016830  -0.066595   0.033482  -0.000662   0.002946
     60      -0.024063  -0.010765   0.054400  -0.021888   0.003890  -0.006302
     61       0.068920   0.020362   0.004442   0.008111   0.008897  -0.006820
     62      -0.061625  -0.018386  -0.145780   0.031422  -0.017876   0.024693
     63       0.010727   0.004121   0.091497  -0.021218   0.011358  -0.016626
     64       0.210143   0.066831  -0.001490   0.049723   0.033677  -0.025127
     65      -0.255386  -0.096211  -0.290736   0.012059  -0.056927   0.072623
     66      -0.279168  -0.102688  -0.006193  -0.081300  -0.041628   0.035566
     67       0.138545   0.040979  -0.025420   0.037974   0.019150  -0.010467
     68       0.155508   0.053763  -0.161632   0.102072   0.017502   0.000604
     69      -0.005332  -0.014539  -0.048078   0.008225   0.002185   0.008904
     70       0.177126   0.054222  -0.021332   0.048006   0.026673  -0.016751
     71      -0.225189  -0.067681  -0.088280  -0.033692  -0.044620   0.036813
     72      -0.070437  -0.023063  -0.027401  -0.007532  -0.005609   0.005113
     73      -0.053164  -0.010634   0.042410  -0.043496  -0.012104  -0.002815
     74      -0.088738  -0.026331   0.057396  -0.035308  -0.006816  -0.000454
     75      -0.187375  -0.067305  -0.096112  -0.020123  -0.023971   0.027938
     76      -0.201130  -0.066728   0.087689  -0.093714  -0.022553   0.006938
     77      -0.248507  -0.087136   0.158976  -0.102480  -0.012599   0.002634
     78      -0.116609  -0.040152  -0.070489  -0.008168  -0.012539   0.013443
     79       0.184381   0.078324   0.134721  -0.007572   0.017506  -0.039396
     80      -0.018420  -0.001155   0.180845  -0.048814   0.007158  -0.017545
     81      -0.157893  -0.055687  -0.112591  -0.008572  -0.018152   0.020001
     82      -0.016869   0.005037  -0.165658   0.017125  -0.027266   0.018939
     83      -0.146022  -0.047487  -0.002654  -0.034892  -0.015623   0.010216
     84       0.115376   0.047746   0.106318   0.013939   0.025865  -0.033386
     85       0.064254   0.016777  -0.040343   0.017394   0.000264   0.004733
     86       0.038553   0.014920   0.071979  -0.001839   0.012291  -0.015069
     87      -0.074932  -0.002045   0.166903  -0.053733   0.009072  -0.037901
     88       0.135141   0.037069  -0.110826   0.057890   0.001456   0.014343
     89      -0.008803   0.000065   0.161892  -0.042853   0.015841  -0.029063
     90       0.281690   0.096162  -0.162965   0.135779   0.017521   0.005900
     91       0.164289   0.045351  -0.124329   0.069711   0.004159   0.014711
     92       0.095419   0.030928   0.098698   0.008109   0.023282  -0.022939
     93       0.121681   0.047072   0.292328  -0.036096   0.047435  -0.065837
     94       0.152042   0.039459  -0.132750   0.064998  -0.000544   0.020082
     95       0.047493   0.015658   0.191884  -0.032962   0.026652  -0.035859
     96      -0.012975  -0.046986   0.084199   0.052434   0.161681   0.073732
     97       0.003958  -0.012341  -0.019071  -0.059068   0.206684   0.012820
     98      -0.003230  -0.008423   0.043575   0.026489   0.032690   0.091165
     99      -0.010214   0.029598   0.050727   0.032350   0.042785   0.064284
    100       0.005319   0.010362  -0.038652  -0.066508   0.100804  -0.034895
    101       0.021780  -0.112044   0.007929   0.054588   0.005618   0.020912
    102      -0.013653   0.089373   0.019190   0.009748  -0.105849   0.005933
    103       0.018615  -0.009676  -0.053613  -0.001064  -0.087285  -0.030052
    104       0.024838  -0.100145  -0.041839  -0.042133   0.014988  -0.108711
    105      -0.010444   0.091459   0.006351   0.049295  -0.318910  -0.036082
    106       0.022373   0.011800  -0.088137   0.001368  -0.281260  -0.092971
    107       0.028905  -0.038939  -0.110976  -0.128224  -0.021191  -0.176921
    108      -0.022342   0.084232   0.019027  -0.009005   0.076232   0.077074
    109       0.005602  -0.085679   0.030786   0.040037   0.077511   0.030554
    110       0.021649  -0.131445  -0.020902  -0.050157   0.086393  -0.113919
    111      -0.025243   0.051012   0.017083   0.003496   0.086494   0.078364
    112      -0.008199  -0.099739   0.073178   0.053538   0.083484   0.049127
    113       0.027958  -0.155726  -0.050191  -0.047731   0.093586  -0.126080
    114      -0.007802   0.075847  -0.025691  -0.022671  -0.034816  -0.005643
    115       0.008490  -0.050451   0.009629   0.025969  -0.042125  -0.018328
    116       0.004021  -0.040122   0.016501  -0.047368   0.019605  -0.037377
    117       0.001711   0.045538  -0.086147  -0.075671  -0.155978  -0.177149
    118      -0.000265  -0.008380   0.020473   0.064585  -0.236126   0.011013
    119       0.001090  -0.026575   0.021310  -0.032873  -0.047884  -0.025565
    120      -0.002033   0.054544  -0.000111   0.042984  -0.050271   0.066214
    121       0.013220  -0.022005  -0.038861  -0.044899   0.022450  -0.084383
    122       0.001330  -0.030352   0.052032   0.034725  -0.030342   0.068784
    123      -0.002576   0.088930  -0.056975   0.024417  -0.234030  -0.011137
    124       0.015864  -0.017708  -0.073352  -0.031667  -0.167332  -0.146539
    125       0.011171  -0.110405   0.092037   0.122388  -0.143255   0.076012
    126       0.033018  -0.051792  -0.058166  -0.019592  -0.004581  -0.028434
    127      -0.035417   0.087285   0.036283  -0.026262  -0.005013  -0.007925
    128       0.003858  -0.066225   0.038633   0.118409  -0.063078   0.073085
    129       0.029590  -0.077771  -0.036058   0.034981  -0.040529  -0.001121
    130       0.020541  -0.040087  -0.018080   0.005029   0.000727   0.002571
    131       0.020725  -0.016384  -0.050286  -0.017990   0.002777  -0.017528
    132       0.069341  -0.099691  -0.137091  -0.068191   0.005969  -0.089266
    133       0.051321  -0.109816  -0.045700   0.021398   0.001596   0.006228
    134       0.043756   0.006985  -0.143525  -0.144454   0.052967  -0.119221
    135       0.035367  -0.193225   0.053111   0.232828  -0.113683   0.142048
    136       0.051541  -0.111547  -0.049235   0.025817   0.017841   0.013352
    137       0.034872  -0.038525  -0.074297  -0.028259   0.018177  -0.027047
    138      -0.034945   0.054422   0.038819   0.026670  -0.062012   0.010185
    139       0.036491  -0.076291  -0.033460   0.014088   0.004906   0.005127
    140       0.003988   0.055205  -0.063744  -0.091828   0.007986  -0.072569
    141       0.021765  -0.007988  -0.066069  -0.081267   0.052105  -0.070136
    142      -0.010633  -0.034979   0.044199   0.060155  -0.020457   0.042066
    143      -0.037958   0.066929   0.077373   0.089226  -0.046975   0.085651
    144       0.029187  -0.004431  -0.070950  -0.084504   0.084165  -0.067993
    145      -0.003368  -0.085300   0.043243   0.083700  -0.024697   0.049120
    146      -0.069158   0.251215   0.084189   0.007657  -0.057030   0.061182
    147       0.032006  -0.036876  -0.077177  -0.068747   0.035109  -0.071587
    148      -0.001059  -0.014475   0.030910   0.059290  -0.010179   0.037876
    149      -0.079746   0.173052   0.122498   0.033849   0.013998   0.088965
    150      -0.027499   0.104740  -0.019704  -0.139888   0.105113  -0.074433
    151       0.018355  -0.203589   0.036363   0.129679  -0.015903   0.064359
    152      -0.009556  -0.070213   0.065195   0.150056  -0.054491   0.103392
    153      -0.027570   0.030772   0.039195   0.007657   0.004539   0.008589
    154      -0.033563   0.083747   0.040020  -0.020265  -0.022210  -0.002040
    155       0.003097   0.056775  -0.036984  -0.047158   0.014175  -0.026326
    156      -0.038987   0.050726   0.058571   0.021518  -0.005226   0.022728
    157       0.031304  -0.048163  -0.039485   0.009507  -0.068236  -0.011302
    158       0.006298   0.059331  -0.055672  -0.101455   0.062856  -0.062154
    159      -0.062864   0.060971   0.102984   0.019701   0.027586   0.030117
    160      -0.037237   0.205513  -0.034156  -0.204146   0.089820  -0.115937
    161       0.005123   0.114377  -0.081319  -0.140964   0.068311  -0.085999
    162      -0.060900   0.093328   0.089432   0.029035  -0.007340   0.035930
    163      -0.077901   0.063588   0.171069   0.140865  -0.114260   0.114554
    164       0.000711   0.131095  -0.077151  -0.138085   0.068833  -0.080126
    165       0.002039  -0.092220   0.031546   0.019666  -0.010414  -0.111019
    166      -0.007796   0.020717   0.012836   0.036853  -0.032814   0.007764
    167      -0.018930   0.087157  -0.003743  -0.048121   0.043388   0.041612
    168       0.010851  -0.052967   0.004243  -0.011928   0.030050   0.009729
    169      -0.035592   0.060855   0.036277   0.075411  -0.107716  -0.217023
    170       0.007611  -0.023389   0.003963   0.025143  -0.026129  -0.044058
    171      -0.005802   0.025990  -0.004997  -0.015202   0.022932   0.034092
    172       0.003121   0.000070  -0.005598   0.001794  -0.017362  -0.028153
    173       0.010973  -0.000667  -0.012083   0.014104  -0.020883   0.005582
    174      -0.019682   0.092188  -0.013501  -0.025784   0.020437   0.045647
    175       0.024141  -0.031910  -0.031319  -0.062002   0.073431   0.170795
    176       0.014782  -0.025063  -0.006373   0.023498  -0.026388  -0.015519
    177      -0.010565   0.043736  -0.005231  -0.004547  -0.001107   0.001245
    178       0.017683  -0.020138  -0.019536  -0.037893   0.050362   0.099537
    179       0.002897   0.022531  -0.013453  -0.011726   0.003862   0.042796
    180      -0.028217   0.057396   0.015743   0.019181  -0.036930  -0.106355
    181       0.046636  -0.080016  -0.043000  -0.111892   0.170078   0.324208
    182       0.000063   0.011880  -0.006224  -0.018865   0.017548   0.039948
    183       0.011978   0.035017  -0.034668  -0.034767   0.029047   0.115427
    184      -0.024072   0.064521   0.011955   0.036959  -0.056709  -0.092147
    185      -0.003716   0.019721  -0.003315  -0.007575   0.002952   0.013658
    186       0.021733   0.018928  -0.042066  -0.042315   0.034575   0.126665
    187      -0.049533   0.106818   0.032494   0.062703  -0.079094  -0.130880
    188      -0.010144   0.030746  -0.001964  -0.017589   0.018689   0.030833
    189       0.001457   0.027766  -0.008863   0.012730  -0.024593  -0.018422
    190       0.015337  -0.021188  -0.017893  -0.028037   0.034032   0.082322
    191       0.001607  -0.015898   0.007158   0.011684  -0.013635  -0.040224
    192      -0.002476   0.006777   0.013820   0.066679  -0.087213  -0.171260
    193       0.042822  -0.093475  -0.038795  -0.091295   0.138125   0.289111
    194       0.000684  -0.000675  -0.000036  -0.003634   0.001156   0.000993
    195      -0.000531   0.019695  -0.007412  -0.001694  -0.003724   0.013971
    196       0.013233  -0.004088  -0.009469   0.003180  -0.010421  -0.019108
    197       0.009352  -0.042732   0.010778   0.038167  -0.038451  -0.084243
    198      -0.006694   0.054241  -0.011771   0.020723  -0.045261  -0.027627
    199       0.046468  -0.049763  -0.038127  -0.054786   0.083915   0.183728
    200       0.014407  -0.030164  -0.000920   0.037965  -0.042054  -0.056476
                 54         55         56         57         58         59    
      0      -0.005517   0.015855  -0.008833  -0.026710  -0.002099   0.038933
      1      -0.004329  -0.017116  -0.024180  -0.001671   0.001516   0.005489
      2       0.005321   0.004192   0.026476   0.009642  -0.015680   0.013316
      3      -0.019965  -0.001700  -0.083580  -0.014302  -0.014172   0.044339
      4      -0.007073  -0.053300   0.022056   0.006028  -0.014786   0.022158
      5       0.001015  -0.024827   0.033411  -0.002236  -0.034347   0.014251
      6      -0.017833   0.048783  -0.112556   0.043554   0.008465  -0.020669
      7      -0.002273   0.003762  -0.004953   0.004513  -0.005029   0.005716
      8       0.012342  -0.002298   0.068645  -0.024065  -0.012636   0.028783
      9       0.067510  -0.094507   0.684397  -0.824045  -0.025515   0.666864
     10       0.006456  -0.023784   0.094375  -0.111093  -0.020781   0.118057
     11      -0.023140   0.061462  -0.268039   0.344245   0.005023  -0.268563
     12       0.009962  -0.010297   0.017157   0.029365   0.014124  -0.045574
     13       0.031016   0.146677   0.030408  -0.027949   0.021189   0.029574
     14      -0.009755  -0.131223   0.037686   0.034391  -0.010697  -0.091532
     15       0.018603  -0.030909   0.124473  -0.008457  -0.022116   0.001448
     16       0.005693   0.011283   0.036604   0.004816  -0.002710  -0.014356
     17      -0.009236   0.009629  -0.058532   0.001495  -0.002485   0.030409
     18       0.013798  -0.013020   0.074032   0.036879  -0.004280  -0.032337
[truncated: 415,460 more chars]
