# Supplementary material for: A stereodivergent multicomponent approach for the synthesis of C–N atropisomeric peptide analogues
Source: Chem Sci. 2024 Sep 16;15(40):16743–51. doi: 10.1039/d4sc04700a (PMC11418089; doi:10.1039/d4sc04700a)
Supplement: SC-015-D4SC04700A-s001 [file SC-015-D4SC04700A-s001.zip › CompData/_6_1a/Prod_RS1opt.out]

                                 *****************
                                 * O   R   C   A *
                                 *****************

                                            #,                                       
                                            ###                                      
                                            ####                                     
                                            #####                                    
                                            ######                                   
                                           ########,                                 
                                     ,,################,,,,,                         
                               ,,#################################,,                 
                          ,,##########################################,,             
                       ,#########################################, ''#####,          
                    ,#############################################,,   '####,        
                  ,##################################################,,,,####,       
                ,###########''''           ''''###############################       
              ,#####''   ,,,,##########,,,,          '''####'''          '####       
            ,##' ,,,,###########################,,,                        '##       
           ' ,,###''''                  '''############,,,                           
         ,,##''                                '''############,,,,        ,,,,,,###''
      ,#''                                            '''#######################'''  
     '                                                          ''''####''''         
             ,#######,   #######,   ,#######,      ##                                
            ,#'     '#,  ##    ##  ,#'     '#,    #''#        ######   ,####,        
            ##       ##  ##   ,#'  ##            #'  '#       #        #'  '#        
            ##       ##  #######   ##           ,######,      #####,   #    #        
            '#,     ,#'  ##    ##  '#,     ,#' ,#      #,         ##   #,  ,#        
             '#######'   ##     ##  '#######'  #'      '#     #####' # '####'        


                  #######################################################
                  #                        -***-                        #
                  #          Department of theory and spectroscopy      #
                  #    Directorship and core code : Frank Neese         #
                  #        Max Planck Institute fuer Kohlenforschung    #
                  #                Kaiser Wilhelm Platz 1               #
                  #                 D-45470 Muelheim/Ruhr               #
                  #                      Germany                        #
                  #                                                     #
                  #                  All rights reserved                #
                  #                        -***-                        #
                  #######################################################


                         Program Version 5.0.2 -  RELEASE  -


 With contributions from (in alphabetic order):
   Daniel Aravena         : Magnetic Suceptibility
   Michael Atanasov       : Ab Initio Ligand Field Theory (pilot matlab implementation)
   Alexander A. Auer      : GIAO ZORA, VPT2 properties, NMR spectrum
   Ute Becker             : Parallelization
   Giovanni Bistoni       : ED, misc. LED, open-shell LED, HFLD
   Martin Brehm           : Molecular dynamics
   Dmytro Bykov           : SCF Hessian
   Vijay G. Chilkuri      : MRCI spin determinant printing, contributions to CSF-ICE
   Dipayan Datta          : RHF DLPNO-CCSD density
   Achintya Kumar Dutta   : EOM-CC, STEOM-CC
   Dmitry Ganyushin       : Spin-Orbit,Spin-Spin,Magnetic field MRCI
   Miquel Garcia          : C-PCM and meta-GGA Hessian, CC/C-PCM, Gaussian charge scheme
   Yang Guo               : DLPNO-NEVPT2, F12-NEVPT2, CIM, IAO-localization
   Andreas Hansen         : Spin unrestricted coupled pair/coupled cluster methods
   Benjamin Helmich-Paris : MC-RPA, TRAH-SCF, COSX integrals
   Lee Huntington         : MR-EOM, pCC
   Robert Izsak           : Overlap fitted RIJCOSX, COSX-SCS-MP3, EOM
   Marcus Kettner         : VPT2
   Christian Kollmar      : KDIIS, OOCD, Brueckner-CCSD(T), CCSD density, CASPT2, CASPT2-K
   Simone Kossmann        : Meta GGA functionals, TD-DFT gradient, OOMP2, MP2 Hessian
   Martin Krupicka        : Initial AUTO-CI
   Lucas Lang             : DCDCAS
   Marvin Lechner         : AUTO-CI (C++ implementation), FIC-MRCC
   Dagmar Lenk            : GEPOL surface, SMD
   Dimitrios Liakos       : Extrapolation schemes; Compound Job, initial MDCI parallelization
   Dimitrios Manganas     : Further ROCIS development; embedding schemes
   Dimitrios Pantazis     : SARC Basis sets
   Anastasios Papadopoulos: AUTO-CI, single reference methods and gradients
   Taras Petrenko         : DFT Hessian,TD-DFT gradient, ASA, ECA, R-Raman, ABS, FL, XAS/XES, NRVS
   Peter Pinski           : DLPNO-MP2, DLPNO-MP2 Gradient
   Christoph Reimann      : Effective Core Potentials
   Marius Retegan         : Local ZFS, SOC
   Christoph Riplinger    : Optimizer, TS searches, QM/MM, DLPNO-CCSD(T), (RO)-DLPNO pert. Triples
   Tobias Risthaus        : Range-separated hybrids, TD-DFT gradient, RPA, STAB
   Michael Roemelt        : Original ROCIS implementation
   Masaaki Saitow         : Open-shell DLPNO-CCSD energy and density
   Barbara Sandhoefer     : DKH picture change effects
   Avijit Sen             : IP-ROCIS
   Kantharuban Sivalingam : CASSCF convergence, NEVPT2, FIC-MRCI
   Bernardo de Souza      : ESD, SOC TD-DFT
   Georgi Stoychev        : AutoAux, RI-MP2 NMR, DLPNO-MP2 response
   Willem Van den Heuvel  : Paramagnetic NMR
   Boris Wezisla          : Elementary symmetry handling
   Frank Wennmohs         : Technical directorship


 We gratefully acknowledge several colleagues who have allowed us to
 interface, adapt or use parts of their codes:
   Stefan Grimme, W. Hujo, H. Kruse, P. Pracht,  : VdW corrections, initial TS optimization,
                  C. Bannwarth, S. Ehlert          DFT functionals, gCP, sTDA/sTD-DF
   Ed Valeev, F. Pavosevic, A. Kumar             : LibInt (2-el integral package), F12 methods
   Garnet Chan, S. Sharma, J. Yang, R. Olivares  : DMRG
   Ulf Ekstrom                                   : XCFun DFT Library
   Mihaly Kallay                                 : mrcc  (arbitrary order and MRCC methods)
   Jiri Pittner, Ondrej Demel                    : Mk-CCSD
   Frank Weinhold                                : gennbo (NPA and NBO analysis)
   Christopher J. Cramer and Donald G. Truhlar   : smd solvation model
   Lars Goerigk                                  : TD-DFT with DH, B97 family of functionals
   V. Asgeirsson, H. Jonsson                     : NEB implementation
   FAccTs GmbH                                   : IRC, NEB, NEB-TS, DLPNO-Multilevel, CI-OPT
                                                   MM, QMMM, 2- and 3-layer-ONIOM, Crystal-QMMM,
                                                   LR-CPCM, SF, NACMEs, symmetry and pop. for TD-DFT,
                                                   nearIR, NL-DFT gradient (VV10), updates on ESD,
                                                   ML-optimized integration grids
   S Lehtola, MJT Oliveira, MAL Marques          : LibXC Library
   Liviu Ungur et al                             : ANISO software


 Your calculation uses the libint2 library for the computation of 2-el integrals
 For citations please refer to: http://libint.valeyev.net

 Your ORCA version has been built with support for libXC version: 5.1.0
 For citations please refer to: https://tddft.org/programs/libxc/

 This ORCA versions uses:
   CBLAS   interface :  Fast vector & matrix operations
   LAPACKE interface :  Fast linear algebra routines
   SCALAPACK package :  Parallel linear algebra routines
   Shared memory     :  Shared parallel matrices
   BLAS/LAPACK       :  OpenBLAS 0.3.15  USE64BITINT DYNAMIC_ARCH NO_AFFINITY Zen SINGLE_THREADED
        Core in use  :  Zen
   Copyright (c) 2011-2014, The OpenBLAS Project


Your calculation utilizes the atom-pairwise dispersion correction
with the Becke-Johnson damping scheme (D3BJ)
Cite in your paper:
S.Grimme, S.Ehrlich, L.Goerigk, J Comput Chem, (2011), 32, 1456–1465 
S.Grimme, J.Antony, S.Ehrlich and H.Krieg, J.Chem.Phys., 132, (2010), 154104 
   

Your calculation utilizes the SMD solvation module
Please cite in your paper:
A.V. Marenich, C.J. Cramer, D.G. Truhlar J. Phys. Chem. B, 113, (2009), 6378 

================================================================================

----- Orbital basis set information -----
Your calculation utilizes the basis: def2-TZVP
   F. Weigend and R. Ahlrichs, Phys. Chem. Chem. Phys. 7, 3297 (2005).

----- AuxJ basis set information -----
Your calculation utilizes the auxiliary basis: def2/J
   F. Weigend, Phys. Chem. Chem. Phys. 8, 1057 (2006).

================================================================================
                                        WARNINGS
                       Please study these warnings very carefully!
================================================================================


WARNING: Geometry Optimization
  ===> : Switching off AutoStart
         For restart on a previous wavefunction, please use MOREAD

INFO   : the flag for use of the SHARK integral package has been found!

================================================================================
                                       INPUT FILE
================================================================================
NAME = Prod_RS1opt.inp
|  1> ! PBE0 D3 def2-tzvp Opt
|  2> %maxcore 2660
|  3> %geom
|  4> maxiter 50
|  5> MaxStep 0.15
|  6> end
|  7> %pal nprocs 20
|  8> end
|  9> %CPCM SMD TRUE
| 10>    SMDSOLVENT "2,2,2-TRIFLUOROETHANOL"
| 11> end
| 12> 
| 13> *xyz 0 1
| 14> O  3.599600  7.602800  2.594200
| 15> O  5.831100  9.157700  6.276700
| 16> N  4.170500  9.389600  3.862600
| 17> H  4.614400  9.645900  4.737900
| 18> N  6.301800  7.491100  4.790600
| 19> C  4.125200  8.070800  3.604000
| 20> C  4.830200  7.160900  4.659300
| 21> H  4.326700  7.432900  5.588000
| 22> C  4.569400  5.664600  4.456700
| 23> C  4.847100  4.992300  3.256100
| 24> H  5.256200  5.528100  2.413300
| 25> C  4.584000  3.631600  3.125000
| 26> H  4.805000  3.127500  2.195700
| 27> C  4.024800  2.931900  4.190400
| 28> H  3.816300  1.876700  4.087800
| 29> C  3.718500  3.585600  5.380600
| 30> H  3.273400  3.041400  6.200700
| 31> C  3.983200  4.947000  5.507100
| 32> H  3.737500  5.444900  6.433800
| 33> C  3.659900  10.501300  3.068200
| 34> C  4.351600  10.560900  1.691800
| 35> H  5.435500  10.618700  1.792600
| 36> H  4.025800  11.428100  1.117400
| 37> H  4.127900  9.678100  1.092000
| 38> C  3.991100  11.788400  3.840500
| 39> H  3.643400  12.675400  3.310100
| 40> H  5.065700  11.900600  3.991900
| 41> H  3.523100  11.795800  4.826000
| 42> C  2.131100  10.407100  2.895900
| 43> H  1.844500  9.520400  2.329700
| 44> H  1.733300  11.270100  2.362100
| 45> H  1.624400  10.351700  3.859700
| 46> C  7.260300  6.807800  4.004300
| 47> C  8.148300  5.788100  4.465500
| 48> C  9.047800  5.258600  3.517000
| 49> H  9.745700  4.486500  3.800700
| 50> C  9.071900  5.673200  2.189300
| 51> H  9.774400  5.231600  1.497100
| 52> C  8.181000  6.641100  1.753400
| 53> H  8.183100  6.959200  0.720700
| 54> C  7.283100  7.198800  2.653300
| 55> H  6.599600  7.953900  2.290100
| 56> C  8.222200  5.145500  5.894900
| 57> C  9.650600  5.319400  6.472900
| 58> H  10.414200  4.822900  5.875500
| 59> H  9.733900  4.907600  7.479600
| 60> H  9.923200  6.374700  6.531500
| 61> C  7.265600  5.688700  6.983800
| 62> H  7.528900  6.690100  7.309300
| 63> H  6.226400  5.680400  6.675600
| 64> H  7.310500  5.081600  7.889100
| 65> C  7.896700  3.633200  5.779900
| 66> H  6.893200  3.479900  5.379100
| 67> H  7.938300  3.130300  6.746800
| 68> H  8.587000  3.099400  5.127800
| 69> C  6.668500  8.541500  5.607000
| 70> C  8.117600  8.978600  5.767900
| 71> C  8.956300  9.227600  4.669900
| 72> H  8.602100  9.125200  3.656700
| 73> C  10.272900  9.637800  4.862500
| 74> H  10.913500  9.816800  4.011000
| 75> C  10.756400  9.826900  6.153700
| 76> H  11.777300  10.148000  6.302600
| 77> C  9.929000  9.623400  7.254000
| 78> H  10.302900  9.788700  8.254200
| 79> C  8.613200  9.212200  7.059700
| 80> H  7.975800  9.068500  7.922400
| 81> *
| 82> 
| 83>                          ****END OF INPUT****
================================================================================

                       *****************************
                       * Geometry Optimization Run *
                       *****************************

Geometry optimization settings:
Update method            Update   .... BFGS
Choice of coordinates    CoordSys .... Z-matrix Internals
Initial Hessian          InHess   .... Almoef's Model

Convergence Tolerances:
Energy Change            TolE     ....  5.0000e-06 Eh
Max. Gradient            TolMAXG  ....  3.0000e-04 Eh/bohr
RMS Gradient             TolRMSG  ....  1.0000e-04 Eh/bohr
Max. Displacement        TolMAXD  ....  4.0000e-03 bohr
RMS Displacement         TolRMSD  ....  2.0000e-03 bohr
Strict Convergence                ....  False
------------------------------------------------------------------------------
                        ORCA OPTIMIZATION COORDINATE SETUP
------------------------------------------------------------------------------

The optimization will be done in new redundant internal coordinates
Making redundant internal coordinates   ...  (new redundants) done
Evaluating the initial hessian          ...  (Almloef) done
Evaluating the coordinates              ...  done
Calculating the B-matrix                .... done
Calculating the G-matrix                .... done
Diagonalizing the G-matrix              .... done
Small eigenvalue found = 1.858e-03
Small eigenvalue found = 2.197e-03
Small eigenvalue found = 3.639e-03
Small eigenvalue found = 4.491e-03
Small eigenvalue found = 7.877e-03
Small eigenvalue found = 9.825e-03
Small eigenvalue found = 1.818e-02
Small eigenvalue found = 2.096e-02
Small eigenvalue found = 2.316e-02
Small eigenvalue found = 2.848e-02
The first mode is                       ....  168
The number of degrees of freedom        ....  195

    -----------------------------------------------------------------
                    Redundant Internal Coordinates


    -----------------------------------------------------------------
         Definition                    Initial Value    Approx d2E/dq
    -----------------------------------------------------------------
      1. B(H   3,N   2)                  1.0143         0.425863   
      2. B(C   5,N   2)                  1.3447         0.660973   
      3. B(C   5,O   0)                  1.2308         1.004153   
      4. B(C   6,N   4)                  1.5139         0.354984   
      5. B(C   6,C   5)                  1.5616         0.332628   
      6. B(H   7,C   6)                  1.0909         0.358961   
      7. B(C   8,C   6)                  1.5323         0.370417   
      8. B(C   9,C   8)                  1.4038         0.593996   
      9. B(H  10,C   9)                  1.0792         0.374621   
     10. B(C  11,C   9)                  1.3921         0.620019   
     11. B(H  12,C  11)                  1.0801         0.373475   
     12. B(C  13,C  11)                  1.3919         0.620470   
     13. B(H  14,C  13)                  1.0805         0.372911   
     14. B(C  15,C  13)                  1.3920         0.620177   
     15. B(H  16,C  15)                  1.0802         0.373301   
     16. B(C  17,C  15)                  1.3927         0.618740   
     17. B(C  17,C   8)                  1.4007         0.600745   
     18. B(H  18,C  17)                  1.0803         0.373165   
     19. B(C  19,N   2)                  1.4587         0.434859   
     20. B(C  20,C  19)                  1.5416         0.358012   
     21. B(H  21,C  20)                  1.0901         0.359954   
     22. B(H  22,C  20)                  1.0900         0.360090   
     23. B(H  23,C  20)                  1.0905         0.359471   
     24. B(C  24,C  19)                  1.5371         0.363917   
     25. B(H  25,C  24)                  1.0904         0.359561   
     26. B(H  26,C  24)                  1.0910         0.358783   
     27. B(H  27,C  24)                  1.0910         0.358775   
     28. B(C  28,C  19)                  1.5414         0.358305   
     29. B(H  29,C  28)                  1.0904         0.359579   
     30. B(H  30,C  28)                  1.0899         0.360187   
     31. B(H  31,C  28)                  1.0903         0.359721   
     32. B(C  32,N   4)                  1.4156         0.509392   
     33. B(C  33,C  32)                  1.4286         0.542097   
     34. B(C  34,C  33)                  1.4104         0.579764   
     35. B(H  35,C  34)                  1.0787         0.375302   
     36. B(C  36,C  34)                  1.3911         0.622193   
     37. B(H  37,C  36)                  1.0806         0.372777   
     38. B(C  38,C  36)                  1.3858         0.634427   
     39. B(H  39,C  38)                  1.0806         0.372774   
     40. B(C  40,C  38)                  1.3882         0.628963   
     41. B(C  40,C  32)                  1.4066         0.587773   
     42. B(H  41,C  40)                  1.0813         0.371762   
     43. B(C  42,C  33)                  1.5689         0.323778   
     44. B(C  43,C  42)                  1.5507         0.346228   
     45. B(H  44,C  43)                  1.0893         0.361082   
     46. B(H  45,C  43)                  1.0909         0.358972   
     47. B(H  46,C  43)                  1.0915         0.358103   
     48. B(C  47,C  42)                  1.5479         0.349858   
     49. B(H  48,C  47)                  1.0854         0.366246   
     50. B(H  49,C  47)                  1.0840         0.368165   
     51. B(H  50,C  47)                  1.0909         0.358856   
     52. B(C  51,C  42)                  1.5512         0.345582   
     53. B(H  52,C  51)                  1.0914         0.358253   
     54. B(H  52,H  14)                  3.7020         0.000005   
     55. B(H  53,C  51)                  1.0907         0.359231   
     56. B(H  54,C  51)                  1.0894         0.360956   
     57. B(C  55,N   4)                  1.3800         0.580600   
     58. B(C  55,O   1)                  1.2367         0.982761   
     59. B(C  56,C  55)                  1.5221         0.384553   
     60. B(C  57,C  56)                  1.4039         0.593625   
     61. B(H  58,C  57)                  1.0782         0.376052   
     62. B(C  59,C  57)                  1.3924         0.619298   
     63. B(H  60,C  59)                  1.0805         0.372901   
     64. B(C  61,C  59)                  1.3917         0.620989   
     65. B(H  62,H  46)                  4.2104         0.000001   
     66. B(H  62,C  61)                  1.0805         0.372868   
     67. B(C  63,C  61)                  1.3916         0.621043   
     68. B(H  64,C  63)                  1.0805         0.372861   
     69. B(C  65,C  63)                  1.3922         0.619811   
     70. B(C  65,C  56)                  1.4032         0.595249   
     71. B(H  66,C  65)                  1.0822         0.370553   
     72. A(H   3,N   2,C  19)          115.5040         0.336969   
     73. A(C   5,N   2,C  19)          129.1200         0.406797   
     74. A(H   3,N   2,C   5)          115.3730         0.361617   
     75. A(C  32,N   4,C  55)          121.0712         0.408857   
     76. A(C   6,N   4,C  55)          118.4009         0.383752   
     77. A(C   6,N   4,C  32)          120.3134         0.375151   
     78. A(O   0,C   5,N   2)          123.0296         0.473072   
     79. A(N   2,C   5,C   6)          115.2321         0.390575   
     80. A(O   0,C   5,C   6)          121.7124         0.420514   
     81. A(C   5,C   6,H   7)          102.8066         0.318052   
     82. A(H   7,C   6,C   8)          106.1105         0.323699   
     83. A(N   4,C   6,C   8)          112.9483         0.357452   
     84. A(C   5,C   6,C   8)          113.7526         0.355723   
     85. A(N   4,C   6,C   5)          111.7384         0.350993   
     86. A(N   4,C   6,H   7)          108.6898         0.319536   
     87. A(C   6,C   8,C  17)          118.1875         0.393908   
     88. A(C   9,C   8,C  17)          118.6079         0.428304   
     89. A(C   6,C   8,C   9)          123.1673         0.393129   
     90. A(C   8,C   9,H  10)          120.3394         0.352711   
     91. A(H  10,C   9,C  11)          118.9054         0.355283   
     92. A(C   8,C   9,C  11)          120.7495         0.430738   
     93. A(C   9,C  11,H  12)          119.9048         0.355098   
     94. A(H  12,C  11,C  13)          120.4088         0.355142   
     95. A(C   9,C  11,C  13)          119.6835         0.434128   
     96. A(C  11,C  13,H  14)          119.7210         0.355051   
     97. A(H  14,C  13,C  15)          119.8245         0.355023   
     98. A(C  11,C  13,C  15)          120.4503         0.434148   
     99. A(H  16,C  15,C  17)          120.1223         0.354946   
    100. A(C  13,C  15,C  17)          119.6637         0.433929   
    101. A(C  13,C  15,H  16)          120.2134         0.355085   
    102. A(C   8,C  17,H  18)          120.1559         0.353153   
    103. A(C   8,C  17,C  15)          120.8139         0.431453   
    104. A(C  15,C  17,H  18)          119.0281         0.354924   
    105. A(N   2,C  19,C  20)          111.0178         0.367912   
    106. A(C  24,C  19,C  28)          108.7263         0.359166   
    107. A(C  20,C  19,C  28)          110.3403         0.358167   
    108. A(N   2,C  19,C  28)          111.1922         0.367964   
    109. A(C  20,C  19,C  24)          108.6352         0.359116   
    110. A(N   2,C  19,C  24)          106.8052         0.368947   
    111. A(H  22,C  20,H  23)          107.0321         0.290758   
    112. A(H  21,C  20,H  23)          107.3229         0.290741   
    113. A(C  19,C  20,H  23)          111.5772         0.321971   
    114. A(H  21,C  20,H  22)          107.6822         0.290820   
    115. A(C  19,C  20,H  22)          111.5399         0.322062   
    116. A(C  19,C  20,H  21)          111.4463         0.322042   
    117. A(H  25,C  24,H  27)          107.2825         0.290603   
    118. A(C  19,C  24,H  27)          111.5366         0.322733   
    119. A(H  25,C  24,H  26)          107.3329         0.290604   
    120. A(H  26,C  24,H  27)          107.2454         0.290504   
    121. A(C  19,C  24,H  25)          111.5948         0.322849   
    122. A(C  19,C  24,H  26)          111.5963         0.322734   
    123. A(H  30,C  28,H  31)          107.6710         0.290802   
    124. A(H  29,C  28,H  31)          107.1904         0.290725   
    125. A(C  19,C  28,H  31)          111.4225         0.322051   
    126. A(H  29,C  28,H  30)          107.0758         0.290784   
    127. A(C  19,C  28,H  30)          111.6144         0.322119   
    128. A(C  19,C  28,H  29)          111.6196         0.322030   
    129. A(N   4,C  32,C  33)          125.8791         0.406541   
    130. A(C  33,C  32,C  40)          119.8930         0.419717   
    131. A(N   4,C  32,C  40)          114.2232         0.412408   
    132. A(C  32,C  33,C  34)          116.5696         0.418692   
    133. A(C  34,C  33,C  42)          115.3977         0.382391   
    134. A(C  32,C  33,C  42)          128.0044         0.377964   
    135. A(H  35,C  34,C  36)          116.9429         0.355603   
    136. A(C  33,C  34,C  36)          122.7526         0.429137   
    137. A(C  33,C  34,H  35)          120.2956         0.351375   
    138. A(H  37,C  36,C  38)          120.1236         0.356372   
    139. A(C  34,C  36,C  38)          119.8156         0.436145   
    140. A(C  34,C  36,H  37)          120.0554         0.355196   
    141. A(H  39,C  38,C  40)          120.1668         0.355849   
    142. A(C  36,C  38,C  40)          119.5049         0.436996   
    143. A(C  36,C  38,H  39)          120.3282         0.356372   
    144. A(C  38,C  40,H  41)          118.1416         0.355684   
    145. A(C  32,C  40,H  41)          120.4286         0.351627   
    146. A(C  32,C  40,C  38)          121.4281         0.431032   
    147. A(C  43,C  42,C  51)          109.2841         0.353959   
    148. A(C  33,C  42,C  51)          108.7765         0.349969   
    149. A(C  47,C  42,C  51)          105.3436         0.354585   
    150. A(C  43,C  42,C  47)          105.5278         0.354697   
    151. A(C  33,C  42,C  47)          117.9095         0.350696   
    152. A(C  33,C  42,C  43)          109.6967         0.350079   
    153. A(H  45,C  43,H  46)          107.2392         0.290442   
    154. A(H  44,C  43,H  46)          107.1610         0.290710   
    155. A(C  42,C  43,H  46)          111.0070         0.320013   
    156. A(H  44,C  43,H  45)          106.2920         0.290821   
    157. A(C  42,C  43,H  45)          111.8382         0.320140   
    158. A(C  42,C  43,H  44)          112.9669         0.320447   
    159. A(H  49,C  47,H  50)          105.7320         0.291695   
    160. A(H  48,C  47,H  50)          104.7489         0.291455   
    161. A(C  42,C  47,H  50)          111.2876         0.320670   
    162. A(H  48,C  47,H  49)          108.9593         0.292632   
    163. A(C  42,C  47,H  49)          112.9411         0.322016   
    164. A(C  42,C  47,H  48)          112.6331         0.321741   
    165. A(H  53,C  51,H  54)          106.2943         0.290838   
    166. A(H  52,C  51,H  54)          107.0966         0.290713   
    167. A(C  42,C  51,H  54)          112.9007         0.320331   
    168. A(H  52,C  51,H  53)          107.2096         0.290494   
    169. A(C  42,C  51,H  53)          112.0742         0.320080   
    170. A(C  42,C  51,H  52)          110.9223         0.319938   
    171. A(N   4,C  55,C  56)          122.2832         0.391628   
    172. A(O   1,C  55,C  56)          116.3795         0.429913   
    173. A(O   1,C  55,N   4)          121.3120         0.460152   
    174. A(C  57,C  56,C  65)          118.6516         0.427551   
    175. A(C  55,C  56,C  65)          118.7754         0.395865   
    176. A(C  55,C  56,C  57)          122.4793         0.395675   
    177. A(H  58,C  57,C  59)          117.9426         0.355442   
    178. A(C  56,C  57,C  59)          120.5933         0.430600   
    179. A(C  56,C  57,H  58)          121.4561         0.352901   
    180. A(H  60,C  59,C  61)          120.1778         0.355100   
    181. A(C  57,C  59,C  61)          119.7936         0.434102   
    182. A(C  57,C  59,H  60)          120.0264         0.354936   
    183. A(H  62,C  61,C  63)          119.7520         0.355100   
    184. A(C  59,C  61,C  63)          120.4736         0.434322   
    185. A(C  59,C  61,H  62)          119.7683         0.355094   
    186. A(H  64,C  63,C  65)          120.0945         0.354979   
    187. A(C  61,C  63,C  65)          119.6549         0.434173   
    188. A(C  61,C  63,H  64)          120.2497         0.355098   
    189. A(C  63,C  65,H  66)          118.9882         0.354605   
    190. A(C  56,C  65,H  66)          120.2486         0.352186   
    191. A(C  56,C  65,C  63)          120.7622         0.430875   
    192. D(O   0,C   5,N   2,C  19)     -0.5791         0.035760   
    193. D(C   6,C   5,N   2,C  19)    177.5974         0.035760   
    194. D(O   0,C   5,N   2,H   3)    178.7553         0.035760   
    195. D(C   6,C   5,N   2,H   3)     -3.0682         0.035760   
    196. D(H   7,C   6,N   4,C  32)    155.4843         0.010859   
    197. D(H   7,C   6,C   5,N   2)     56.4722         0.008446   
    198. D(C   8,C   6,C   5,O   0)    -11.0611         0.008446   
    199. D(N   4,C   6,C   5,O   0)    118.2893         0.008446   
    200. D(H   7,C   6,N   4,C  55)    -29.7791         0.010859   
    201. D(C   8,C   6,N   4,C  55)   -147.2531         0.010859   
    202. D(C   8,C   6,C   5,N   2)    170.7360         0.008446   
    203. D(H   7,C   6,C   5,O   0)   -125.3249         0.008446   
    204. D(C   5,C   6,N   4,C  55)     82.9762         0.010859   
    205. D(C   8,C   6,N   4,C  32)     38.0103         0.010859   
    206. D(N   4,C   6,C   5,N   2)    -59.9137         0.008446   
    207. D(C   5,C   6,N   4,C  32)    -91.7604         0.010859   
    208. D(C  17,C   8,C   6,H   7)     -9.5987         0.010273   
    209. D(C   9,C   8,C   6,H   7)    168.1445         0.010273   
    210. D(C   9,C   8,C   6,N   4)    -72.8755         0.010273   
    211. D(C  17,C   8,C   6,C   5)   -121.8815         0.010273   
    212. D(C  17,C   8,C   6,N   4)    109.3813         0.010273   
    213. D(C   9,C   8,C   6,C   5)     55.8617         0.010273   
    214. D(C  11,C   9,C   8,C   6)   -179.6899         0.024298   
    215. D(H  10,C   9,C   8,C  17)    177.1644         0.024298   
    216. D(H  10,C   9,C   8,C   6)     -0.5699         0.024298   
    217. D(C  11,C   9,C   8,C  17)     -1.9556         0.024298   
    218. D(C  13,C  11,C   9,H  10)   -178.3782         0.026601   
    219. D(C  13,C  11,C   9,C   8)      0.7542         0.026601   
    220. D(H  12,C  11,C   9,C   8)   -179.8682         0.026601   
    221. D(H  12,C  11,C   9,H  10)      0.9994         0.026601   
    222. D(H  14,C  13,C  11,C   9)    179.7305         0.026642   
    223. D(C  15,C  13,C  11,C   9)      0.4758         0.026642   
    224. D(H  14,C  13,C  11,H  12)      0.3560         0.026642   
    225. D(C  15,C  13,C  11,H  12)   -178.8987         0.026642   
    226. D(C  17,C  15,C  13,H  14)   -179.7165         0.026616   
    227. D(C  17,C  15,C  13,C  11)     -0.4625         0.026616   
    228. D(H  16,C  15,C  13,H  14)     -0.0075         0.026616   
    229. D(H  16,C  15,C  13,C  11)    179.2464         0.026616   
    230. D(H  18,C  17,C  15,H  16)      0.0326         0.026485   
    231. D(H  18,C  17,C  15,C  13)    179.7418         0.026485   
    232. D(C   8,C  17,C  15,H  16)    179.5071         0.026485   
    233. D(C   8,C  17,C  15,C  13)     -0.7837         0.026485   
    234. D(H  18,C  17,C   8,C   9)   -178.5611         0.024883   
    235. D(H  18,C  17,C   8,C   6)     -0.7128         0.024883   
    236. D(C  15,C  17,C   8,C   9)      1.9703         0.024883   
    237. D(C  15,C  17,C   8,C   6)    179.8186         0.024883   
    238. D(C  28,C  19,N   2,C   5)     61.7000         0.016123   
    239. D(C  28,C  19,N   2,H   3)   -117.6337         0.016123   
    240. D(C  24,C  19,N   2,C   5)   -179.8238         0.016123   
    241. D(C  24,C  19,N   2,H   3)      0.8426         0.016123   
    242. D(C  20,C  19,N   2,C   5)    -61.5536         0.016123   
    243. D(C  20,C  19,N   2,H   3)    119.1127         0.016123   
    244. D(H  23,C  20,C  19,C  28)    -59.5216         0.010291   
    245. D(H  23,C  20,C  19,C  24)   -178.6229         0.010291   
    246. D(H  23,C  20,C  19,N   2)     64.2202         0.010291   
    247. D(H  22,C  20,C  19,C  28)     60.1301         0.010291   
    248. D(H  22,C  20,C  19,C  24)    -58.9712         0.010291   
    249. D(H  22,C  20,C  19,N   2)   -176.1281         0.010291   
    250. D(H  21,C  20,C  19,C  28)   -179.4795         0.010291   
    251. D(H  21,C  20,C  19,C  24)     61.4192         0.010291   
    252. D(H  21,C  20,C  19,N   2)    -55.7377         0.010291   
    253. D(H  25,C  24,C  19,C  20)     60.0188         0.010609   
    254. D(H  25,C  24,C  19,N   2)    179.8359         0.010609   
    255. D(H  27,C  24,C  19,C  28)     59.8901         0.010609   
    256. D(H  27,C  24,C  19,C  20)    179.9991         0.010609   
    257. D(H  27,C  24,C  19,N   2)    -60.1837         0.010609   
    258. D(H  26,C  24,C  19,C  28)    179.8242         0.010609   
    259. D(H  26,C  24,C  19,C  20)    -60.0668         0.010609   
    260. D(H  26,C  24,C  19,N   2)     59.7504         0.010609   
    261. D(H  25,C  24,C  19,C  28)    -60.0902         0.010609   
    262. D(H  31,C  28,C  19,C  20)    179.3093         0.010307   
    263. D(H  31,C  28,C  19,N   2)     55.6686         0.010307   
    264. D(H  30,C  28,C  19,C  24)     58.7661         0.010307   
    265. D(H  30,C  28,C  19,C  20)    -60.2798         0.010307   
    266. D(H  30,C  28,C  19,N   2)    176.0795         0.010307   
    267. D(H  29,C  28,C  19,C  24)    178.5532         0.010307   
    268. D(H  29,C  28,C  19,C  20)     59.5073         0.010307   
    269. D(H  31,C  28,C  19,C  24)    -61.6448         0.010307   
    270. D(H  29,C  28,C  19,N   2)    -64.1335         0.010307   
    271. D(C  40,C  32,N   4,C  55)   -100.3673         0.020540   
    272. D(C  40,C  32,N   4,C   6)     74.2270         0.020540   
    273. D(C  33,C  32,N   4,C  55)     80.4335         0.020540   
    274. D(C  33,C  32,N   4,C   6)   -104.9723         0.020540   
    275. D(C  42,C  33,C  32,C  40)   -175.7487         0.020084   
    276. D(C  42,C  33,C  32,N   4)      3.4090         0.020084   
    277. D(C  34,C  33,C  32,C  40)      2.2108         0.020084   
    278. D(C  34,C  33,C  32,N   4)   -178.6315         0.020084   
    279. D(C  36,C  34,C  33,C  42)    177.0484         0.023092   
    280. D(C  36,C  34,C  33,C  32)     -1.1718         0.023092   
    281. D(H  35,C  34,C  33,C  42)     -1.8354         0.023092   
    282. D(H  35,C  34,C  33,C  32)    179.9444         0.023092   
    283. D(C  38,C  36,C  34,H  35)    178.6018         0.026799   
    284. D(C  38,C  36,C  34,C  33)     -0.3171         0.026799   
    285. D(H  37,C  36,C  34,H  35)     -0.5560         0.026799   
    286. D(H  37,C  36,C  34,C  33)   -179.4749         0.026799   
    287. D(C  40,C  38,C  36,H  37)    179.9317         0.027933   
    288. D(C  40,C  38,C  36,C  34)      0.7745         0.027933   
    289. D(H  39,C  38,C  36,H  37)      0.0243         0.027933   
    290. D(H  39,C  38,C  36,C  34)   -179.1329         0.027933   
    291. D(H  41,C  40,C  38,C  36)    179.8481         0.027423   
    292. D(C  32,C  40,C  38,H  39)   -179.7799         0.027423   
    293. D(C  32,C  40,C  38,C  36)      0.3126         0.027423   
    294. D(H  41,C  40,C  32,C  33)    178.6218         0.023766   
    295. D(H  41,C  40,C  32,N   4)     -0.6298         0.023766   
    296. D(C  38,C  40,C  32,C  33)     -1.8532         0.023766   
    297. D(H  41,C  40,C  38,H  39)     -0.2444         0.027423   
    298. D(C  38,C  40,C  32,N   4)    178.8952         0.023766   
    299. D(C  51,C  42,C  33,C  34)    -60.5814         0.008053   
    300. D(C  51,C  42,C  33,C  32)    117.3984         0.008053   
    301. D(C  47,C  42,C  33,C  34)    179.6602         0.008053   
    302. D(C  47,C  42,C  33,C  32)     -2.3600         0.008053   
    303. D(C  43,C  42,C  33,C  34)     58.9038         0.008053   
    304. D(C  43,C  42,C  33,C  32)   -123.1164         0.008053   
    305. D(H  46,C  43,C  42,C  51)    177.9101         0.009675   
    306. D(H  46,C  43,C  42,C  47)    -69.2492         0.009675   
    307. D(H  46,C  43,C  42,C  33)     58.7365         0.009675   
    308. D(H  45,C  43,C  42,C  51)    -62.3613         0.009675   
    309. D(H  45,C  43,C  42,C  47)     50.4794         0.009675   
    310. D(H  45,C  43,C  42,C  33)    178.4651         0.009675   
    311. D(H  44,C  43,C  42,C  51)     57.5114         0.009675   
    312. D(H  44,C  43,C  42,C  47)    170.3521         0.009675   
    313. D(H  44,C  43,C  42,C  33)    -61.6622         0.009675   
    314. D(H  49,C  47,C  42,C  43)    176.4384         0.009862   
    315. D(H  49,C  47,C  42,C  33)     53.5488         0.009862   
    316. D(H  48,C  47,C  42,C  51)    168.0453         0.009862   
    317. D(H  48,C  47,C  42,C  43)     52.4717         0.009862   
    318. D(H  48,C  47,C  42,C  33)    -70.4180         0.009862   
    319. D(H  50,C  47,C  42,C  51)     50.7564         0.009862   
    320. D(H  50,C  47,C  42,C  43)    -64.8172         0.009862   
    321. D(H  50,C  47,C  42,C  33)    172.2932         0.009862   
    322. D(H  49,C  47,C  42,C  51)    -67.9880         0.009862   
    323. D(H  54,C  51,C  42,C  47)   -173.0072         0.009642   
    324. D(H  54,C  51,C  42,C  43)    -60.0461         0.009642   
    325. D(H  54,C  51,C  42,C  33)     59.6960         0.009642   
    326. D(H  53,C  51,C  42,C  47)    -53.0085         0.009642   
    327. D(H  53,C  51,C  42,C  43)     59.9526         0.009642   
    328. D(H  53,C  51,C  42,C  33)    179.6947         0.009642   
    329. D(H  52,C  51,C  42,C  47)     66.7832         0.009642   
    330. D(H  52,C  51,C  42,C  43)    179.7442         0.009642   
    331. D(H  52,C  51,C  42,C  33)    -60.5136         0.009642   
    332. D(C  56,C  55,N   4,C  32)     -3.2674         0.027041   
    333. D(C  56,C  55,N   4,C   6)   -177.9625         0.027041   
    334. D(O   1,C  55,N   4,C  32)    178.6293         0.027041   
    335. D(O   1,C  55,N   4,C   6)      3.9342         0.027041   
    336. D(C  65,C  56,C  55,N   4)   -133.2901         0.010218   
    337. D(C  65,C  56,C  55,O   1)     44.9012         0.010218   
    338. D(C  57,C  56,C  55,N   4)     50.2795         0.010218   
    339. D(C  57,C  56,C  55,O   1)   -131.5293         0.010218   
    340. D(C  59,C  57,C  56,C  65)      2.9744         0.024266   
    341. D(C  59,C  57,C  56,C  55)    179.4090         0.024266   
    342. D(H  58,C  57,C  56,C  65)   -175.9757         0.024266   
    343. D(H  58,C  57,C  56,C  55)      0.4590         0.024266   
    344. D(C  61,C  59,C  57,H  58)    177.8009         0.026536   
    345. D(C  61,C  59,C  57,C  56)     -1.1853         0.026536   
    346. D(H  60,C  59,C  57,H  58)     -1.6607         0.026536   
    347. D(H  60,C  59,C  57,C  56)    179.3532         0.026536   
    348. D(C  63,C  61,C  59,H  60)    178.7396         0.026689   
    349. D(C  63,C  61,C  59,C  57)     -0.7211         0.026689   
    350. D(H  62,C  61,C  59,H  60)     -0.3617         0.026689   
    351. D(H  62,C  61,C  59,C  57)   -179.8224         0.026689   
    352. D(C  65,C  63,C  61,H  62)    179.8750         0.026694   
    353. D(C  65,C  63,C  61,C  59)      0.7735         0.026694   
    354. D(H  64,C  63,C  61,H  62)      0.2200         0.026694   
    355. D(H  64,C  63,C  61,C  59)   -178.8815         0.026694   
    356. D(H  66,C  65,C  63,H  64)      0.3720         0.026582   
    357. D(H  66,C  65,C  63,C  61)   -179.2835         0.026582   
    358. D(C  56,C  65,C  63,H  64)   -179.2628         0.026582   
    359. D(C  56,C  65,C  63,C  61)      1.0816         0.026582   
    360. D(H  66,C  65,C  56,C  57)    177.4442         0.024406   
    361. D(H  66,C  65,C  56,C  55)      0.8755         0.024406   
    362. D(C  63,C  65,C  56,C  57)     -2.9255         0.024406   
    363. D(C  63,C  65,C  56,C  55)   -179.4943         0.024406   
    -----------------------------------------------------------------

Number of atoms                         .... 67
Number of degrees of freedom            .... 363

         *************************************************************
         *                GEOMETRY OPTIMIZATION CYCLE   1            *
         *************************************************************
---------------------------------
CARTESIAN COORDINATES (ANGSTROEM)
---------------------------------
  O      3.599600    7.602800    2.594200
  O      5.831100    9.157700    6.276700
  N      4.170500    9.389600    3.862600
  H      4.614400    9.645900    4.737900
  N      6.301800    7.491100    4.790600
  C      4.125200    8.070800    3.604000
  C      4.830200    7.160900    4.659300
  H      4.326700    7.432900    5.588000
  C      4.569400    5.664600    4.456700
  C      4.847100    4.992300    3.256100
  H      5.256200    5.528100    2.413300
  C      4.584000    3.631600    3.125000
  H      4.805000    3.127500    2.195700
  C      4.024800    2.931900    4.190400
  H      3.816300    1.876700    4.087800
  C      3.718500    3.585600    5.380600
  H      3.273400    3.041400    6.200700
  C      3.983200    4.947000    5.507100
  H      3.737500    5.444900    6.433800
  C      3.659900   10.501300    3.068200
  C      4.351600   10.560900    1.691800
  H      5.435500   10.618700    1.792600
  H      4.025800   11.428100    1.117400
  H      4.127900    9.678100    1.092000
  C      3.991100   11.788400    3.840500
  H      3.643400   12.675400    3.310100
  H      5.065700   11.900600    3.991900
  H      3.523100   11.795800    4.826000
  C      2.131100   10.407100    2.895900
  H      1.844500    9.520400    2.329700
  H      1.733300   11.270100    2.362100
  H      1.624400   10.351700    3.859700
  C      7.260300    6.807800    4.004300
  C      8.148300    5.788100    4.465500
  C      9.047800    5.258600    3.517000
  H      9.745700    4.486500    3.800700
  C      9.071900    5.673200    2.189300
  H      9.774400    5.231600    1.497100
  C      8.181000    6.641100    1.753400
  H      8.183100    6.959200    0.720700
  C      7.283100    7.198800    2.653300
  H      6.599600    7.953900    2.290100
  C      8.222200    5.145500    5.894900
  C      9.650600    5.319400    6.472900
  H     10.414200    4.822900    5.875500
  H      9.733900    4.907600    7.479600
  H      9.923200    6.374700    6.531500
  C      7.265600    5.688700    6.983800
  H      7.528900    6.690100    7.309300
  H      6.226400    5.680400    6.675600
  H      7.310500    5.081600    7.889100
  C      7.896700    3.633200    5.779900
  H      6.893200    3.479900    5.379100
  H      7.938300    3.130300    6.746800
  H      8.587000    3.099400    5.127800
  C      6.668500    8.541500    5.607000
  C      8.117600    8.978600    5.767900
  C      8.956300    9.227600    4.669900
  H      8.602100    9.125200    3.656700
  C     10.272900    9.637800    4.862500
  H     10.913500    9.816800    4.011000
  C     10.756400    9.826900    6.153700
  H     11.777300   10.148000    6.302600
  C      9.929000    9.623400    7.254000
  H     10.302900    9.788700    8.254200
  C      8.613200    9.212200    7.059700
  H      7.975800    9.068500    7.922400

----------------------------
CARTESIAN COORDINATES (A.U.)
----------------------------
  NO LB      ZA    FRAG     MASS         X           Y           Z
   0 O     8.0000    0    15.999    6.802258   14.367210    4.902328
   1 O     8.0000    0    15.999   11.019182   17.305545   11.861244
   2 N     7.0000    0    14.007    7.881103   17.743773    7.299256
   3 H     1.0000    0     1.008    8.719952   18.228109    8.953333
   4 N     7.0000    0    14.007   11.908676   14.156127    9.052922
   5 C     6.0000    0    12.011    7.795498   15.251602    6.810573
   6 C     6.0000    0    12.011    9.127755   13.532140    8.804801
   7 H     1.0000    0     1.008    8.176278   14.046145   10.559790
   8 C     6.0000    0    12.011    8.634915   10.704543    8.421942
   9 C     6.0000    0    12.011    9.159692    9.434080    6.153137
  10 H     1.0000    0     1.008    9.932779   10.446595    4.560476
  11 C     6.0000    0    12.011    8.662505    6.862729    5.905394
  12 H     1.0000    0     1.008    9.080134    5.910118    4.149272
  13 C     6.0000    0    12.011    7.605770    5.540488    7.918708
  14 H     1.0000    0     1.008    7.211762    3.546449    7.724822
  15 C     6.0000    0    12.011    7.026947    6.775802   10.167860
  16 H     1.0000    0     1.008    6.185830    5.747413   11.717625
  17 C     6.0000    0    12.011    7.527157    9.348475   10.406911
  18 H     1.0000    0     1.008    7.062851   10.289370   12.158120
  19 C     6.0000    0    12.011    6.916209   19.844581    5.798058
  20 C     6.0000    0    12.011    8.223332   19.957209    3.197039
  21 H     1.0000    0     1.008   10.271606   20.066435    3.387523
  22 H     1.0000    0     1.008    7.607659   21.595979    2.111580
  23 H     1.0000    0     1.008    7.800601   18.288958    2.063581
  24 C     6.0000    0    12.011    7.542086   22.276848    7.257493
  25 H     1.0000    0     1.008    6.885028   23.953035    6.255182
  26 H     1.0000    0     1.008    9.572786   22.488875    7.543598
  27 H     1.0000    0     1.008    6.657694   22.290832    9.119818
  28 C     6.0000    0    12.011    4.027195   19.666569    5.472458
  29 H     1.0000    0     1.008    3.485600   17.990949    4.402495
  30 H     1.0000    0     1.008    3.275462   21.297403    4.463722
  31 H     1.0000    0     1.008    3.069671   19.561878    7.293776
  32 C     6.0000    0    12.011   13.719979   12.864878    7.567030
  33 C     6.0000    0    12.011   15.398055   10.937924    8.438572
  34 C     6.0000    0    12.011   17.097864    9.937314    6.646167
  35 H     1.0000    0     1.008   18.416704    8.478256    7.182282
  36 C     6.0000    0    12.011   17.143407   10.720794    4.137177
  37 H     1.0000    0     1.008   18.470939    9.886291    2.829109
  38 C     6.0000    0    12.011   15.459850   12.549860    3.313446
  39 H     1.0000    0     1.008   15.463818   13.150982    1.361926
  40 C     6.0000    0    12.011   13.763064   13.603760    5.014010
  41 H     1.0000    0     1.008   12.471437   15.030693    4.327662
  42 C     6.0000    0    12.011   15.537706    9.723586   11.139747
  43 C     6.0000    0    12.011   18.236991   10.052209   12.232008
  44 H     1.0000    0     1.008   19.679986    9.113960   11.103086
  45 H     1.0000    0     1.008   18.394405    9.274020   14.134396
  46 H     1.0000    0     1.008   18.752130   12.046437   12.342746
  47 C     6.0000    0    12.011   13.729994   10.750085   13.197469
  48 H     1.0000    0     1.008   14.227559   12.642457   13.812575
  49 H     1.0000    0     1.008   11.766191   10.734400   12.615056
  50 H     1.0000    0     1.008   13.814843    9.602832   14.908238
  51 C     6.0000    0    12.011   14.922600    6.865753   10.922428
  52 H     1.0000    0     1.008   13.026260    6.576058   10.165026
  53 H     1.0000    0     1.008   15.001213    5.915410   12.749604
  54 H     1.0000    0     1.008   16.227078    5.857017    9.690138
  55 C     6.0000    0    12.011   12.601639   16.141096   10.595694
  56 C     6.0000    0    12.011   15.340041   16.967095   10.899751
  57 C     6.0000    0    12.011   16.924954   17.437637    8.824832
  58 H     1.0000    0     1.008   16.255613   17.244129    6.910162
  59 C     6.0000    0    12.011   19.412968   18.212803    9.188793
  60 H     1.0000    0     1.008   20.623526   18.551064    7.579692
  61 C     6.0000    0    12.011   20.326650   18.570150   11.628808
  62 H     1.0000    0     1.008   22.255872   19.176941   11.910188
  63 C     6.0000    0    12.011   18.763091   18.185590   13.708073
  64 H     1.0000    0     1.008   19.469659   18.497962   15.598177
  65 C     6.0000    0    12.011   16.276589   17.408535   13.340900
  66 H     1.0000    0     1.008   15.072078   17.136981   14.971166

--------------------------------
INTERNAL COORDINATES (ANGSTROEM)
--------------------------------
 O      0   0   0     0.000000000000     0.00000000     0.00000000
 O      1   0   0     4.578003113804     0.00000000     0.00000000
 N      1   2   0     2.264380623923    32.70252192     0.00000000
 H      3   1   2     1.014340667626   142.47515802   352.00831953
 N      2   1   3     2.282018242697    47.82909292   215.95383940
 C      1   2   3     1.230843369402     4.27080565   314.30318139
 C      5   2   1     1.513895072322    90.87494568   325.05068310
 H      7   5   2     1.090862016939   108.68979449   332.04154885
 C      7   5   2     1.532311029132   112.94825661   214.56757032
 C      9   7   5     1.403760998176   123.16728928   287.12446412
 H     10   9   7     1.079238754864   120.33936275   359.43013310
 C     10   9   7     1.392089548125   120.74950138   180.31013243
 H     12  10   9     1.080072358687   119.90483763   180.13184190
 C     12  10   9     1.391891479247   119.68345815     0.75418824
 H     14  12  10     1.080484173878   119.72096819   179.73050938
 C     14  12  10     1.392019906467   120.45031486     0.47579840
 H     16  14  12     1.080199824107   120.21335118   179.24643889
 C     16  14  12     1.392651535740   119.66374802   359.53747188
 H     18  16  14     1.080298935480   119.02810884   179.74178700
 C      3   1   2     1.458650269941   102.00970700   173.39555560
 C     20   3   1     1.541582955925   111.01775238   298.17653401
 H     21  20   3     1.090110402666   111.44627771   304.26227435
 H     21  20   3     1.090007724743   111.53986831   183.87188528
 H     21  20   3     1.090475845675   111.57718134    64.22020271
 C     20   3   1     1.537129513086   106.80520799   179.90640142
 H     25  20   3     1.090407469710   111.59481230   179.83594492
 H     25  20   3     1.090997690190   111.59631579    59.75037193
 H     25  20   3     1.091003670938   111.53661208   299.81626114
 C     20   3   1     1.541359909301   111.19223503    61.43017769
 H     29  20   3     1.090393915060   111.61959614   295.86653813
 H     29  20   3     1.089934071401   111.61443990   176.07945302
 H     29  20   3     1.090286425670   111.42251432    55.66855608
 C      5   2   1     1.415587803706   148.63971815   139.33382287
 C     33   5   2     1.428648847688   125.87905170    81.65297166
 C     34  33   5     1.410362630673   116.56958123   181.36849229
 H     35  34  33     1.078743950157   120.29564068   179.94435831
 C     35  34  33     1.391136679123   122.75260071   358.82818274
 H     37  35  34     1.080582088506   120.05538791   180.52512109
 C     37  35  34     1.385836220482   119.81558911   359.68287256
 H     39  37  35     1.080583782036   120.32817838   180.86710634
 C     39  37  35     1.388190804609   119.50491307     0.77448471
 H     41  39  37     1.081324419404   118.14161435   179.84808073
 C     34  33   5     1.568942424055   128.00442264     3.40896313
 C     43  34  33     1.550693964005   109.69669978   236.88361275
 H     44  43  34     1.089258449589   112.96688312   298.33776840
 H     44  43  34     1.090854261577   111.83821719   178.46511446
 H     44  43  34     1.091513998994   111.00704254    58.73651820
 C     43  34  33     1.547854324541   117.90949639   357.63998198
 H     48  43  34     1.085393523106   112.63312396   289.58203152
 H     48  43  34     1.083970834478   112.94107115    53.54878291
 H     48  43  34     1.090942028707   111.28762044   172.29317246
 C     43  34  33     1.551201643888   108.77651689   117.39839209
 H     52  43  34     1.091399917537   110.92231953   299.48637229
 H     52  43  34     1.090657865694   112.07418855   179.69474280
 H     52  43  34     1.089353450447   112.90074604    59.69598342
 C      2   1   3     1.236705013332    74.05176689   235.45503574
 C     56   2   1     1.522115642781   116.37946863   153.17675324
 C     57  56   2     1.403931155720   122.47933367   228.47073566
 H     58  57  56     1.078201112965   121.45614421     0.45897174
 C     58  57  56     1.392405960918   120.59325205   179.40901976
 H     60  58  57     1.080491374329   120.02636843   179.35319089
 C     60  58  57     1.391663932133   119.79363534   358.81469713
 H     62  60  58     1.080515261345   119.76830608   180.17758379
 C     62  60  58     1.391640434883   120.47357208   359.27891047
 H     64  62  60     1.080520865139   120.24971199   181.11850953
 C     64  62  60     1.392180868278   119.65488847     0.77350546
 H     66  64  62     1.082210580248   118.98815841   180.71650801

---------------------------
INTERNAL COORDINATES (A.U.)
---------------------------
 O      0   0   0     0.000000000000     0.00000000     0.00000000
 O      1   0   0     8.651172125328     0.00000000     0.00000000
 N      1   2   0     4.279059242173    32.70252192     0.00000000
 H      3   1   2     1.916826068312   142.47515802   352.00831953
 N      2   1   3     4.312389511309    47.82909292   215.95383940
 C      1   2   3     2.325956881922     4.27080565   314.30318139
 C      5   2   1     2.860847082181    90.87494568   325.05068310
 H      7   5   2     2.061430461911   108.68979449   332.04154885
 C      7   5   2     2.895648197047   112.94825661   214.56757032
 C      9   7   5     2.652723844033   123.16728928   287.12446412
 H     10   9   7     2.039465679807   120.33936275   359.43013310
 C     10   9   7     2.630667999851   120.74950138   180.31013243
 H     12  10   9     2.041040962737   119.90483763   180.13184190
 C     12  10   9     2.630293703915   119.68345815     0.75418824
 H     14  12  10     2.041819180665   119.72096819   179.73050938
 C     14  12  10     2.630536396189   120.45031486     0.47579840
 H     16  14  12     2.041281837471   120.21335118   179.24643889
 C     16  14  12     2.631730002534   119.66374802   359.53747188
 H     18  16  14     2.041469130825   119.02810884   179.74178700
 C      3   1   2     2.756449535359   102.00970700   173.39555560
 C     20   3   1     2.913169599420   111.01775238   298.17653401
 H     21  20   3     2.060010116777   111.44627771   304.26227435
 H     21  20   3     2.059816083623   111.53986831   183.87188528
 H     21  20   3     2.060700703981   111.57718134    64.22020271
 C     20   3   1     2.904753812100   106.80520799   179.90640142
 H     25  20   3     2.060571492134   111.59481230   179.83594492
 H     25  20   3     2.061686847200   111.59631579    59.75037193
 H     25  20   3     2.061698149175   111.53661208   299.81626114
 C     20   3   1     2.912748102384   111.19223503    61.43017769
 H     29  20   3     2.060545877558   111.61959614   295.86653813
 H     29  20   3     2.059676898977   111.61443990   176.07945302
 H     29  20   3     2.060342752048   111.42251432    55.66855608
 C      5   2   1     2.675073267523   148.63971815   139.33382287
 C     33   5   2     2.699755063672   125.87905170    81.65297166
 C     34  33   5     2.665199121489   116.56958123   181.36849229
 H     35  34  33     2.038530634421   120.29564068   179.94435831
 C     35  34  33     2.628867338394   122.75260071   358.82818274
 H     37  35  34     2.042004212497   120.05538791   180.52512109
 C     37  35  34     2.618850923180   119.81558911   359.68287256
 H     39  37  35     2.042007412806   120.32817838   180.86710634
 C     39  37  35     2.623300442338   119.50491307     0.77448471
 H     41  39  37     2.043407014595   118.14161435   179.84808073
 C     34  33   5     2.964871501355   128.00442264     3.40896313
 C     43  34  33     2.930386909493   109.69669978   236.88361275
 H     44  43  34     2.058400158782   112.96688312   298.33776840
 H     44  43  34     2.061415806401   111.83821719   178.46511446
 H     44  43  34     2.062662529440   111.00704254    58.73651820
 C     43  34  33     2.925020768588   117.90949639   357.63998198
 H     48  43  34     2.051096506202   112.63312396   289.58203152
 H     48  43  34     2.048408014322   112.94107115    53.54878291
 H     48  43  34     2.061581662241   111.28762044   172.29317246
 C     43  34  33     2.931346285436   108.77651689   117.39839209
 H     52  43  34     2.062446946729   110.92231953   299.48637229
 H     52  43  34     2.061044671969   112.07418855   179.69474280
 H     52  43  34     2.058579684386   112.90074604    59.69598342
 C      2   1   3     2.337033783645    74.05176689   235.45503574
 C     56   2   1     2.876381709014   116.37946863   153.17675324
 C     57  56   2     2.653045395189   122.47933367   228.47073566
 H     58  57  56     2.037504820794   121.45614421     0.45897174
 C     58  57  56     2.631265933374   120.59325205   179.40901976
 H     60  58  57     2.041832787547   120.02636843   179.35319089
 C     60  58  57     2.629863702187   119.79363534   358.81469713
 H     62  60  58     2.041877927465   119.76830608   180.17758379
 C     62  60  58     2.629819298819   120.47357208   359.27891047
 H     64  62  60     2.041888517100   120.24971199   181.11850953
 C     64  62  60     2.630840569931   119.65488847     0.77350546
 H     66  64  62     2.045081615900   118.98815841   180.71650801

---------------------
BASIS SET INFORMATION
---------------------
There are 4 groups of distinct atoms

 Group   1 Type O   : 11s6p2d1f contracted to 5s3p2d1f pattern {62111/411/11/1}
 Group   2 Type N   : 11s6p2d1f contracted to 5s3p2d1f pattern {62111/411/11/1}
 Group   3 Type H   : 5s1p contracted to 3s1p pattern {311/1}
 Group   4 Type C   : 11s6p2d1f contracted to 5s3p2d1f pattern {62111/411/11/1}

Atom   0O    basis set group =>   1
Atom   1O    basis set group =>   1
Atom   2N    basis set group =>   2
Atom   3H    basis set group =>   3
Atom   4N    basis set group =>   2
Atom   5C    basis set group =>   4
Atom   6C    basis set group =>   4
Atom   7H    basis set group =>   3
Atom   8C    basis set group =>   4
Atom   9C    basis set group =>   4
Atom  10H    basis set group =>   3
Atom  11C    basis set group =>   4
Atom  12H    basis set group =>   3
Atom  13C    basis set group =>   4
Atom  14H    basis set group =>   3
Atom  15C    basis set group =>   4
Atom  16H    basis set group =>   3
Atom  17C    basis set group =>   4
Atom  18H    basis set group =>   3
Atom  19C    basis set group =>   4
Atom  20C    basis set group =>   4
Atom  21H    basis set group =>   3
Atom  22H    basis set group =>   3
Atom  23H    basis set group =>   3
Atom  24C    basis set group =>   4
Atom  25H    basis set group =>   3
Atom  26H    basis set group =>   3
Atom  27H    basis set group =>   3
Atom  28C    basis set group =>   4
Atom  29H    basis set group =>   3
Atom  30H    basis set group =>   3
Atom  31H    basis set group =>   3
Atom  32C    basis set group =>   4
Atom  33C    basis set group =>   4
Atom  34C    basis set group =>   4
Atom  35H    basis set group =>   3
Atom  36C    basis set group =>   4
Atom  37H    basis set group =>   3
Atom  38C    basis set group =>   4
Atom  39H    basis set group =>   3
Atom  40C    basis set group =>   4
Atom  41H    basis set group =>   3
Atom  42C    basis set group =>   4
Atom  43C    basis set group =>   4
Atom  44H    basis set group =>   3
Atom  45H    basis set group =>   3
Atom  46H    basis set group =>   3
Atom  47C    basis set group =>   4
Atom  48H    basis set group =>   3
Atom  49H    basis set group =>   3
Atom  50H    basis set group =>   3
Atom  51C    basis set group =>   4
Atom  52H    basis set group =>   3
Atom  53H    basis set group =>   3
Atom  54H    basis set group =>   3
Atom  55C    basis set group =>   4
Atom  56C    basis set group =>   4
Atom  57C    basis set group =>   4
Atom  58H    basis set group =>   3
Atom  59C    basis set group =>   4
Atom  60H    basis set group =>   3
Atom  61C    basis set group =>   4
Atom  62H    basis set group =>   3
Atom  63C    basis set group =>   4
Atom  64H    basis set group =>   3
Atom  65C    basis set group =>   4
Atom  66H    basis set group =>   3
---------------------------------
AUXILIARY/J BASIS SET INFORMATION
---------------------------------
There are 4 groups of distinct atoms

 Group   1 Type O   : 12s5p4d2f1g contracted to 6s4p3d1f1g pattern {711111/2111/211/2/1}
 Group   2 Type N   : 12s5p4d2f1g contracted to 6s4p3d1f1g pattern {711111/2111/211/2/1}
 Group   3 Type H   : 5s2p1d contracted to 3s1p1d pattern {311/2/1}
 Group   4 Type C   : 12s5p4d2f1g contracted to 6s4p3d1f1g pattern {711111/2111/211/2/1}

Atom   0O    basis set group =>   1
Atom   1O    basis set group =>   1
Atom   2N    basis set group =>   2
Atom   3H    basis set group =>   3
Atom   4N    basis set group =>   2
Atom   5C    basis set group =>   4
Atom   6C    basis set group =>   4
Atom   7H    basis set group =>   3
Atom   8C    basis set group =>   4
Atom   9C    basis set group =>   4
Atom  10H    basis set group =>   3
Atom  11C    basis set group =>   4
Atom  12H    basis set group =>   3
Atom  13C    basis set group =>   4
Atom  14H    basis set group =>   3
Atom  15C    basis set group =>   4
Atom  16H    basis set group =>   3
Atom  17C    basis set group =>   4
Atom  18H    basis set group =>   3
Atom  19C    basis set group =>   4
Atom  20C    basis set group =>   4
Atom  21H    basis set group =>   3
Atom  22H    basis set group =>   3
Atom  23H    basis set group =>   3
Atom  24C    basis set group =>   4
Atom  25H    basis set group =>   3
Atom  26H    basis set group =>   3
Atom  27H    basis set group =>   3
Atom  28C    basis set group =>   4
Atom  29H    basis set group =>   3
Atom  30H    basis set group =>   3
Atom  31H    basis set group =>   3
Atom  32C    basis set group =>   4
Atom  33C    basis set group =>   4
Atom  34C    basis set group =>   4
Atom  35H    basis set group =>   3
Atom  36C    basis set group =>   4
Atom  37H    basis set group =>   3
Atom  38C    basis set group =>   4
Atom  39H    basis set group =>   3
Atom  40C    basis set group =>   4
Atom  41H    basis set group =>   3
Atom  42C    basis set group =>   4
Atom  43C    basis set group =>   4
Atom  44H    basis set group =>   3
Atom  45H    basis set group =>   3
Atom  46H    basis set group =>   3
Atom  47C    basis set group =>   4
Atom  48H    basis set group =>   3
Atom  49H    basis set group =>   3
Atom  50H    basis set group =>   3
Atom  51C    basis set group =>   4
Atom  52H    basis set group =>   3
Atom  53H    basis set group =>   3
Atom  54H    basis set group =>   3
Atom  55C    basis set group =>   4
Atom  56C    basis set group =>   4
Atom  57C    basis set group =>   4
Atom  58H    basis set group =>   3
Atom  59C    basis set group =>   4
Atom  60H    basis set group =>   3
Atom  61C    basis set group =>   4
Atom  62H    basis set group =>   3
Atom  63C    basis set group =>   4
Atom  64H    basis set group =>   3
Atom  65C    basis set group =>   4
Atom  66H    basis set group =>   3


           ************************************************************
           *        Program running with 20 parallel MPI-processes    *
           *              working on a common directory               *
           ************************************************************
------------------------------------------------------------------------------
                           ORCA GTO INTEGRAL CALCULATION
                           -- RI-GTO INTEGRALS CHOSEN --
------------------------------------------------------------------------------
------------------------------------------------------------------------------
                   ___                                                        
                  /   \      - P O W E R E D   B Y -                         
                 /     \                                                     
                 |  |  |   _    _      __       _____    __    __             
                 |  |  |  | |  | |    /  \     |  _  \  |  |  /  |          
                  \  \/   | |  | |   /    \    | | | |  |  | /  /          
                 / \  \   | |__| |  /  /\  \   | |_| |  |  |/  /          
                |  |  |   |  __  | /  /__\  \  |    /   |      \           
                |  |  |   | |  | | |   __   |  |    \   |  |\   \          
                \     /   | |  | | |  |  |  |  | |\  \  |  | \   \       
                 \___/    |_|  |_| |__|  |__|  |_| \__\ |__|  \__/        
                                                                              
                      - O R C A' S   B I G   F R I E N D -                    
                                      &                                       
                       - I N T E G R A L  F E E D E R -                       
                                                                              
 v1 FN, 2020, v2 2021                                                         
------------------------------------------------------------------------------


Reading SHARK input file Prod_RS1opt.SHARKINP.tmp ... ok
----------------------
SHARK INTEGRAL PACKAGE
----------------------

Number of atoms                             ...     67
Number of basis functions                   ...   1227
Number of shells                            ...    499
Maximum angular momentum                    ...      3
Integral batch strategy                     ... SHARK/LIBINT Hybrid
RI-J (if used) integral strategy            ... SPLIT-RIJ (Revised 2003 algorithm where possible)
Printlevel                                  ...      1
Contraction scheme used                     ... SEGMENTED contraction
Coulomb Range Separation                    ... NOT USED
Exchange Range Separation                   ... NOT USED
Finite Nucleus Model                        ... NOT USED
Auxiliary Coulomb fitting basis             ... AVAILABLE
   # of basis functions in Aux-J            ...   1991
   # of shells in Aux-J                     ...    665
   Maximum angular momentum in Aux-J        ...      4
Auxiliary J/K fitting basis                 ... NOT available
Auxiliary Correlation fitting basis         ... NOT available
Auxiliary 'external' fitting basis          ... NOT available
Integral threshold                          ...     2.500000e-11
Primitive cut-off                           ...     2.500000e-12
Primitive pair pre-selection threshold      ...     2.500000e-12

Calculating pre-screening integrals         ... done (  0.2 sec) Dimension = 499
Organizing shell pair data                  ... done (  1.7 sec)
Shell pair information
Total number of shell pairs                 ...    124750
Shell pairs after pre-screening             ...     83166
Total number of primitive shell pairs       ...    374508
Primitive shell pairs kept                  ...    159894
          la=0 lb=0:  23120 shell pairs
          la=1 lb=0:  24633 shell pairs
          la=1 lb=1:   6581 shell pairs
          la=2 lb=0:  11416 shell pairs
          la=2 lb=1:   6146 shell pairs
          la=2 lb=2:   1488 shell pairs
          la=3 lb=0:   5232 shell pairs
          la=3 lb=1:   2892 shell pairs
          la=3 lb=2:   1331 shell pairs
          la=3 lb=3:    327 shell pairs

Calculating one electron integrals          ... done (  0.5 sec)
Calculating RI/J V-Matrix + Cholesky decomp.... done (  2.5 sec)
Calculating Nuclear repulsion               ... done (  0.0 sec) ENN=   3605.367216979927 Eh

SHARK setup successfully completed in   8.4 seconds

Maximum memory used throughout the entire GTOINT-calculation: 119.7 MB
[1710406480.983424] [node014:2354189:0]          mpool.c:43   UCX  WARN  object 0xb758d00 was not returned to mpool ucp_requests
[1710406480.983446] [node014:2354189:0]          mpool.c:43   UCX  WARN  object 0xb758ec0 was not returned to mpool ucp_requests
[1710406480.983449] [node014:2354189:0]          mpool.c:43   UCX  WARN  object 0xb759080 was not returned to mpool ucp_requests
[1710406480.983452] [node014:2354189:0]          mpool.c:43   UCX  WARN  object 0xb759240 was not returned to mpool ucp_requests
[1710406480.983454] [node014:2354189:0]          mpool.c:43   UCX  WARN  object 0xb759400 was not returned to mpool ucp_requests
[1710406480.983457] [node014:2354189:0]          mpool.c:43   UCX  WARN  object 0xb7595c0 was not returned to mpool ucp_requests
[1710406480.983459] [node014:2354189:0]          mpool.c:43   UCX  WARN  object 0xb759780 was not returned to mpool ucp_requests
[1710406480.983462] [node014:2354189:0]          mpool.c:43   UCX  WARN  object 0xb759940 was not returned to mpool ucp_requests
[1710406480.983464] [node014:2354189:0]          mpool.c:43   UCX  WARN  object 0xb759b00 was not returned to mpool ucp_requests
[1710406480.983466] [node014:2354189:0]          mpool.c:43   UCX  WARN  object 0xb759cc0 was not returned to mpool ucp_requests
[1710406480.983469] [node014:2354189:0]          mpool.c:43   UCX  WARN  object 0xb759e80 was not returned to mpool ucp_requests
[1710406480.983471] [node014:2354189:0]          mpool.c:43   UCX  WARN  object 0xb75a040 was not returned to mpool ucp_requests
[1710406480.994315] [node014:2354166:0]          mpool.c:43   UCX  WARN  object 0xc5479c0 was not returned to mpool ucp_requests
[1710406480.994328] [node014:2354166:0]          mpool.c:43   UCX  WARN  object 0xc547b80 was not returned to mpool ucp_requests
[1710406480.994331] [node014:2354166:0]          mpool.c:43   UCX  WARN  object 0xc547d40 was not returned to mpool ucp_requests
[1710406480.994334] [node014:2354166:0]          mpool.c:43   UCX  WARN  object 0xc547f00 was not returned to mpool ucp_requests
[1710406480.994336] [node014:2354166:0]          mpool.c:43   UCX  WARN  object 0xc5480c0 was not returned to mpool ucp_requests
[1710406480.994338] [node014:2354166:0]          mpool.c:43   UCX  WARN  object 0xc548280 was not returned to mpool ucp_requests
[1710406480.994341] [node014:2354166:0]          mpool.c:43   UCX  WARN  object 0xc548440 was not returned to mpool ucp_requests
[1710406480.994343] [node014:2354166:0]          mpool.c:43   UCX  WARN  object 0xc548600 was not returned to mpool ucp_requests
[1710406480.994346] [node014:2354166:0]          mpool.c:43   UCX  WARN  object 0xc5487c0 was not returned to mpool ucp_requests
[1710406480.994348] [node014:2354166:0]          mpool.c:43   UCX  WARN  object 0xc548980 was not returned to mpool ucp_requests
[1710406480.994351] [node014:2354166:0]          mpool.c:43   UCX  WARN  object 0xc548b40 was not returned to mpool ucp_requests
[1710406480.994353] [node014:2354166:0]          mpool.c:43   UCX  WARN  object 0xc548d00 was not returned to mpool ucp_requests
[1710406480.994355] [node014:2354166:0]          mpool.c:43   UCX  WARN  object 0xc548ec0 was not returned to mpool ucp_requests
[1710406481.224659] [node014:2354154:0]          mpool.c:43   UCX  WARN  object 0xc32be80 was not returned to mpool ucp_requests
[1710406481.224678] [node014:2354154:0]          mpool.c:43   UCX  WARN  object 0xc32c040 was not returned to mpool ucp_requests
[1710406481.224684] [node014:2354154:0]          mpool.c:43   UCX  WARN  object 0xc32c200 was not returned to mpool ucp_requests
[1710406481.224687] [node014:2354154:0]          mpool.c:43   UCX  WARN  object 0xc32c3c0 was not returned to mpool ucp_requests
[1710406481.224691] [node014:2354154:0]          mpool.c:43   UCX  WARN  object 0xc32c580 was not returned to mpool ucp_requests
[1710406481.224694] [node014:2354154:0]          mpool.c:43   UCX  WARN  object 0xc32c740 was not returned to mpool ucp_requests
[1710406481.224696] [node014:2354154:0]          mpool.c:43   UCX  WARN  object 0xc32c900 was not returned to mpool ucp_requests
[1710406481.224699] [node014:2354154:0]          mpool.c:43   UCX  WARN  object 0xc32cac0 was not returned to mpool ucp_requests
[1710406481.224701] [node014:2354154:0]          mpool.c:43   UCX  WARN  object 0xc32cc80 was not returned to mpool ucp_requests
[1710406481.224703] [node014:2354154:0]          mpool.c:43   UCX  WARN  object 0xc32ce40 was not returned to mpool ucp_requests
[1710406481.224706] [node014:2354154:0]          mpool.c:43   UCX  WARN  object 0xc32d000 was not returned to mpool ucp_requests
[1710406481.237005] [node014:2354202:0]          mpool.c:43   UCX  WARN  object 0xc719cc0 was not returned to mpool ucp_requests
[1710406481.237018] [node014:2354202:0]          mpool.c:43   UCX  WARN  object 0xc719e80 was not returned to mpool ucp_requests
[1710406481.237023] [node014:2354202:0]          mpool.c:43   UCX  WARN  object 0xc71a040 was not returned to mpool ucp_requests
[1710406481.237027] [node014:2354202:0]          mpool.c:43   UCX  WARN  object 0xc71a200 was not returned to mpool ucp_requests
[1710406481.237031] [node014:2354202:0]          mpool.c:43   UCX  WARN  object 0xc71a3c0 was not returned to mpool ucp_requests
[1710406481.237035] [node014:2354202:0]          mpool.c:43   UCX  WARN  object 0xc71a580 was not returned to mpool ucp_requests
[1710406481.237037] [node014:2354202:0]          mpool.c:43   UCX  WARN  object 0xc71a740 was not returned to mpool ucp_requests
[1710406481.237041] [node014:2354202:0]          mpool.c:43   UCX  WARN  object 0xc71a900 was not returned to mpool ucp_requests
[1710406481.237045] [node014:2354202:0]          mpool.c:43   UCX  WARN  object 0xc71aac0 was not returned to mpool ucp_requests
[1710406481.237049] [node014:2354202:0]          mpool.c:43   UCX  WARN  object 0xc71ac80 was not returned to mpool ucp_requests
[1710406481.237053] [node014:2354202:0]          mpool.c:43   UCX  WARN  object 0xc71ae40 was not returned to mpool ucp_requests
[1710406481.237057] [node014:2354202:0]          mpool.c:43   UCX  WARN  object 0xc71b000 was not returned to mpool ucp_requests
[1710406481.237026] [node014:2354150:0]          mpool.c:43   UCX  WARN  object 0xc6a9bc0 was not returned to mpool ucp_requests
[1710406481.237041] [node014:2354150:0]          mpool.c:43   UCX  WARN  object 0xc6a9d80 was not returned to mpool ucp_requests
[1710406481.237044] [node014:2354150:0]          mpool.c:43   UCX  WARN  object 0xc6a9f40 was not returned to mpool ucp_requests
[1710406481.237047] [node014:2354150:0]          mpool.c:43   UCX  WARN  object 0xc6aa100 was not returned to mpool ucp_requests
[1710406481.237049] [node014:2354150:0]          mpool.c:43   UCX  WARN  object 0xc6aa2c0 was not returned to mpool ucp_requests
[1710406481.237052] [node014:2354150:0]          mpool.c:43   UCX  WARN  object 0xc6aa480 was not returned to mpool ucp_requests
[1710406481.237054] [node014:2354150:0]          mpool.c:43   UCX  WARN  object 0xc6aa640 was not returned to mpool ucp_requests
[1710406481.237056] [node014:2354150:0]          mpool.c:43   UCX  WARN  object 0xc6aa800 was not returned to mpool ucp_requests
[1710406481.237059] [node014:2354150:0]          mpool.c:43   UCX  WARN  object 0xc6aa9c0 was not returned to mpool ucp_requests
[1710406481.237061] [node014:2354150:0]          mpool.c:43   UCX  WARN  object 0xc6aab80 was not returned to mpool ucp_requests
[1710406481.237063] [node014:2354150:0]          mpool.c:43   UCX  WARN  object 0xc6aad40 was not returned to mpool ucp_requests
[1710406481.237066] [node014:2354150:0]          mpool.c:43   UCX  WARN  object 0xc6aaf00 was not returned to mpool ucp_requests
[1710406481.236877] [node014:2354162:0]          mpool.c:43   UCX  WARN  object 0xb37bb40 was not returned to mpool ucp_requests
[1710406481.236896] [node014:2354162:0]          mpool.c:43   UCX  WARN  object 0xb37bd00 was not returned to mpool ucp_requests
[1710406481.236901] [node014:2354162:0]          mpool.c:43   UCX  WARN  object 0xb37bec0 was not returned to mpool ucp_requests
[1710406481.236904] [node014:2354162:0]          mpool.c:43   UCX  WARN  object 0xb37c080 was not returned to mpool ucp_requests
[1710406481.236908] [node014:2354162:0]          mpool.c:43   UCX  WARN  object 0xb37c240 was not returned to mpool ucp_requests
[1710406481.236912] [node014:2354162:0]          mpool.c:43   UCX  WARN  object 0xb37c400 was not returned to mpool ucp_requests
[1710406481.236916] [node014:2354162:0]          mpool.c:43   UCX  WARN  object 0xb37c5c0 was not returned to mpool ucp_requests
[1710406481.236919] [node014:2354162:0]          mpool.c:43   UCX  WARN  object 0xb37c780 was not returned to mpool ucp_requests
[1710406481.236922] [node014:2354162:0]          mpool.c:43   UCX  WARN  object 0xb37c940 was not returned to mpool ucp_requests
[1710406481.236925] [node014:2354162:0]          mpool.c:43   UCX  WARN  object 0xb37cb00 was not returned to mpool ucp_requests
[1710406481.236929] [node014:2354162:0]          mpool.c:43   UCX  WARN  object 0xb37ccc0 was not returned to mpool ucp_requests
[1710406481.236933] [node014:2354162:0]          mpool.c:43   UCX  WARN  object 0xb37ce80 was not returned to mpool ucp_requests
[1710406481.236937] [node014:2354162:0]          mpool.c:43   UCX  WARN  object 0xb37d040 was not returned to mpool ucp_requests
[1710406481.242678] [node014:2354185:0]          mpool.c:43   UCX  WARN  object 0xbb23980 was not returned to mpool ucp_requests
[1710406481.242691] [node014:2354185:0]          mpool.c:43   UCX  WARN  object 0xbb23b40 was not returned to mpool ucp_requests
[1710406481.242696] [node014:2354185:0]          mpool.c:43   UCX  WARN  object 0xbb23d00 was not returned to mpool ucp_requests
[1710406481.242700] [node014:2354185:0]          mpool.c:43   UCX  WARN  object 0xbb23ec0 was not returned to mpool ucp_requests
[1710406481.242703] [node014:2354185:0]          mpool.c:43   UCX  WARN  object 0xbb24080 was not returned to mpool ucp_requests
[1710406481.242703] [node014:2354212:0]          mpool.c:43   UCX  WARN  object 0xa9c4d40 was not returned to mpool ucp_requests
[1710406481.242715] [node014:2354212:0]          mpool.c:43   UCX  WARN  object 0xa9c4f00 was not returned to mpool ucp_requests
[1710406481.242719] [node014:2354212:0]          mpool.c:43   UCX  WARN  object 0xa9c50c0 was not returned to mpool ucp_requests
[1710406481.242707] [node014:2354185:0]          mpool.c:43   UCX  WARN  object 0xbb24240 was not returned to mpool ucp_requests
[1710406481.242710] [node014:2354185:0]          mpool.c:43   UCX  WARN  object 0xbb24400 was not returned to mpool ucp_requests
[1710406481.242713] [node014:2354185:0]          mpool.c:43   UCX  WARN  object 0xbb245c0 was not returned to mpool ucp_requests
[1710406481.242717] [node014:2354185:0]          mpool.c:43   UCX  WARN  object 0xbb24780 was not returned to mpool ucp_requests
[1710406481.242720] [node014:2354185:0]          mpool.c:43   UCX  WARN  object 0xbb24940 was not returned to mpool ucp_requests
[1710406481.242723] [node014:2354185:0]          mpool.c:43   UCX  WARN  object 0xbb24b00 was not returned to mpool ucp_requests
[1710406481.242726] [node014:2354185:0]          mpool.c:43   UCX  WARN  object 0xbb24cc0 was not returned to mpool ucp_requests
[1710406481.242730] [node014:2354185:0]          mpool.c:43   UCX  WARN  object 0xbb24e80 was not returned to mpool ucp_requests
[1710406481.242733] [node014:2354185:0]          mpool.c:43   UCX  WARN  object 0xbb25040 was not returned to mpool ucp_requests
[1710406481.242723] [node014:2354212:0]          mpool.c:43   UCX  WARN  object 0xa9c5280 was not returned to mpool ucp_requests
[1710406481.242726] [node014:2354212:0]          mpool.c:43   UCX  WARN  object 0xa9c5440 was not returned to mpool ucp_requests
[1710406481.242730] [node014:2354212:0]          mpool.c:43   UCX  WARN  object 0xa9c5600 was not returned to mpool ucp_requests
[1710406481.242733] [node014:2354212:0]          mpool.c:43   UCX  WARN  object 0xa9c57c0 was not returned to mpool ucp_requests
[1710406481.242736] [node014:2354212:0]          mpool.c:43   UCX  WARN  object 0xa9c5980 was not returned to mpool ucp_requests
[1710406481.242739] [node014:2354212:0]          mpool.c:43   UCX  WARN  object 0xa9c5b40 was not returned to mpool ucp_requests
[1710406481.242742] [node014:2354212:0]          mpool.c:43   UCX  WARN  object 0xa9c5d00 was not returned to mpool ucp_requests
[1710406481.242746] [node014:2354212:0]          mpool.c:43   UCX  WARN  object 0xa9c5ec0 was not returned to mpool ucp_requests
[1710406481.242939] [node014:2354208:0]          mpool.c:43   UCX  WARN  object 0xbce2cc0 was not returned to mpool ucp_requests
[1710406481.242950] [node014:2354208:0]          mpool.c:43   UCX  WARN  object 0xbce2e80 was not returned to mpool ucp_requests
[1710406481.242954] [node014:2354208:0]          mpool.c:43   UCX  WARN  object 0xbce3040 was not returned to mpool ucp_requests
[1710406481.242957] [node014:2354208:0]          mpool.c:43   UCX  WARN  object 0xbce3200 was not returned to mpool ucp_requests
[1710406481.242961] [node014:2354208:0]          mpool.c:43   UCX  WARN  object 0xbce33c0 was not returned to mpool ucp_requests
[1710406481.242964] [node014:2354208:0]          mpool.c:43   UCX  WARN  object 0xbce3580 was not returned to mpool ucp_requests
[1710406481.242967] [node014:2354208:0]          mpool.c:43   UCX  WARN  object 0xbce3740 was not returned to mpool ucp_requests
[1710406481.242971] [node014:2354208:0]          mpool.c:43   UCX  WARN  object 0xbce3900 was not returned to mpool ucp_requests
[1710406481.242974] [node014:2354208:0]          mpool.c:43   UCX  WARN  object 0xbce3ac0 was not returned to mpool ucp_requests
[1710406481.242977] [node014:2354208:0]          mpool.c:43   UCX  WARN  object 0xbce3c80 was not returned to mpool ucp_requests
[1710406481.242980] [node014:2354208:0]          mpool.c:43   UCX  WARN  object 0xbce3e40 was not returned to mpool ucp_requests
[1710406481.242984] [node014:2354208:0]          mpool.c:43   UCX  WARN  object 0xbce4000 was not returned to mpool ucp_requests
[1710406481.242749] [node014:2354212:0]          mpool.c:43   UCX  WARN  object 0xa9c6080 was not returned to mpool ucp_requests
[1710406481.245800] [node014:2354210:0]          mpool.c:43   UCX  WARN  object 0xb9d1d00 was not returned to mpool ucp_requests
[1710406481.245812] [node014:2354210:0]          mpool.c:43   UCX  WARN  object 0xb9d1ec0 was not returned to mpool ucp_requests
[1710406481.245816] [node014:2354210:0]          mpool.c:43   UCX  WARN  object 0xb9d2080 was not returned to mpool ucp_requests
[1710406481.245819] [node014:2354210:0]          mpool.c:43   UCX  WARN  object 0xb9d2240 was not returned to mpool ucp_requests
[1710406481.245823] [node014:2354210:0]          mpool.c:43   UCX  WARN  object 0xb9d2400 was not returned to mpool ucp_requests
[1710406481.245827] [node014:2354210:0]          mpool.c:43   UCX  WARN  object 0xb9d25c0 was not returned to mpool ucp_requests
[1710406481.245831] [node014:2354210:0]          mpool.c:43   UCX  WARN  object 0xb9d2780 was not returned to mpool ucp_requests
[1710406481.245938] [node014:2354194:0]          mpool.c:43   UCX  WARN  object 0xc3cab40 was not returned to mpool ucp_requests
[1710406481.245950] [node014:2354194:0]          mpool.c:43   UCX  WARN  object 0xc3cad00 was not returned to mpool ucp_requests
[1710406481.245954] [node014:2354194:0]          mpool.c:43   UCX  WARN  object 0xc3caec0 was not returned to mpool ucp_requests
[1710406481.245957] [node014:2354194:0]          mpool.c:43   UCX  WARN  object 0xc3cb080 was not returned to mpool ucp_requests
[1710406481.245961] [node014:2354194:0]          mpool.c:43   UCX  WARN  object 0xc3cb240 was not returned to mpool ucp_requests
[1710406481.245964] [node014:2354194:0]          mpool.c:43   UCX  WARN  object 0xc3cb400 was not returned to mpool ucp_requests
[1710406481.245967] [node014:2354194:0]          mpool.c:43   UCX  WARN  object 0xc3cb5c0 was not returned to mpool ucp_requests
[1710406481.245971] [node014:2354194:0]          mpool.c:43   UCX  WARN  object 0xc3cb780 was not returned to mpool ucp_requests
[1710406481.245974] [node014:2354194:0]          mpool.c:43   UCX  WARN  object 0xc3cb940 was not returned to mpool ucp_requests
[1710406481.245977] [node014:2354194:0]          mpool.c:43   UCX  WARN  object 0xc3cbb00 was not returned to mpool ucp_requests
[1710406481.245980] [node014:2354194:0]          mpool.c:43   UCX  WARN  object 0xc3cbcc0 was not returned to mpool ucp_requests
[1710406481.245984] [node014:2354194:0]          mpool.c:43   UCX  WARN  object 0xc3cbe80 was not returned to mpool ucp_requests
[1710406481.249472] [node014:2354199:0]          mpool.c:43   UCX  WARN  object 0xbf42cc0 was not returned to mpool ucp_requests
[1710406481.249484] [node014:2354199:0]          mpool.c:43   UCX  WARN  object 0xbf42e80 was not returned to mpool ucp_requests
[1710406481.249488] [node014:2354199:0]          mpool.c:43   UCX  WARN  object 0xbf43040 was not returned to mpool ucp_requests
[1710406481.249492] [node014:2354199:0]          mpool.c:43   UCX  WARN  object 0xbf43200 was not returned to mpool ucp_requests
[1710406481.249495] [node014:2354199:0]          mpool.c:43   UCX  WARN  object 0xbf433c0 was not returned to mpool ucp_requests
[1710406481.249498] [node014:2354199:0]          mpool.c:43   UCX  WARN  object 0xbf43580 was not returned to mpool ucp_requests
[1710406481.249502] [node014:2354199:0]          mpool.c:43   UCX  WARN  object 0xbf43740 was not returned to mpool ucp_requests
[1710406481.249505] [node014:2354199:0]          mpool.c:43   UCX  WARN  object 0xbf43900 was not returned to mpool ucp_requests
[1710406481.249508] [node014:2354199:0]          mpool.c:43   UCX  WARN  object 0xbf43ac0 was not returned to mpool ucp_requests
[1710406481.249511] [node014:2354199:0]          mpool.c:43   UCX  WARN  object 0xbf43c80 was not returned to mpool ucp_requests
[1710406481.249515] [node014:2354199:0]          mpool.c:43   UCX  WARN  object 0xbf43e40 was not returned to mpool ucp_requests
[1710406481.249518] [node014:2354199:0]          mpool.c:43   UCX  WARN  object 0xbf44000 was not returned to mpool ucp_requests
[1710406481.245835] [node014:2354210:0]          mpool.c:43   UCX  WARN  object 0xb9d2940 was not returned to mpool ucp_requests
[1710406481.245838] [node014:2354210:0]          mpool.c:43   UCX  WARN  object 0xb9d2b00 was not returned to mpool ucp_requests
[1710406481.245842] [node014:2354210:0]          mpool.c:43   UCX  WARN  object 0xb9d2cc0 was not returned to mpool ucp_requests
[1710406481.245846] [node014:2354210:0]          mpool.c:43   UCX  WARN  object 0xb9d2e80 was not returned to mpool ucp_requests
[1710406481.245849] [node014:2354210:0]          mpool.c:43   UCX  WARN  object 0xb9d3040 was not returned to mpool ucp_requests
[1710406481.249925] [node014:2354146:0]          mpool.c:43   UCX  WARN  object 0xc1bce40 was not returned to mpool ucp_requests
[1710406481.249936] [node014:2354146:0]          mpool.c:43   UCX  WARN  object 0xc1bd000 was not returned to mpool ucp_requests
[1710406481.249940] [node014:2354146:0]          mpool.c:43   UCX  WARN  object 0xc1bd1c0 was not returned to mpool ucp_requests
[1710406481.249944] [node014:2354146:0]          mpool.c:43   UCX  WARN  object 0xc1bd380 was not returned to mpool ucp_requests
[1710406481.249947] [node014:2354146:0]          mpool.c:43   UCX  WARN  object 0xc1bd540 was not returned to mpool ucp_requests
[1710406481.249950] [node014:2354146:0]          mpool.c:43   UCX  WARN  object 0xc1bd700 was not returned to mpool ucp_requests
[1710406481.249953] [node014:2354146:0]          mpool.c:43   UCX  WARN  object 0xc1bd8c0 was not returned to mpool ucp_requests
[1710406481.249957] [node014:2354146:0]          mpool.c:43   UCX  WARN  object 0xc1bda80 was not returned to mpool ucp_requests
[1710406481.249960] [node014:2354146:0]          mpool.c:43   UCX  WARN  object 0xc1bdc40 was not returned to mpool ucp_requests
[1710406481.249963] [node014:2354146:0]          mpool.c:43   UCX  WARN  object 0xc1bde00 was not returned to mpool ucp_requests
[1710406481.249967] [node014:2354146:0]          mpool.c:43   UCX  WARN  object 0xc1bdfc0 was not returned to mpool ucp_requests
[1710406481.251823] [node014:2354158:0]          mpool.c:43   UCX  WARN  object 0xb0578c0 was not returned to mpool ucp_requests
[1710406481.251833] [node014:2354158:0]          mpool.c:43   UCX  WARN  object 0xb057a80 was not returned to mpool ucp_requests
[1710406481.251836] [node014:2354158:0]          mpool.c:43   UCX  WARN  object 0xb057c40 was not returned to mpool ucp_requests
[1710406481.251839] [node014:2354158:0]          mpool.c:43   UCX  WARN  object 0xb057e00 was not returned to mpool ucp_requests
[1710406481.251841] [node014:2354158:0]          mpool.c:43   UCX  WARN  object 0xb057fc0 was not returned to mpool ucp_requests
[1710406481.251844] [node014:2354158:0]          mpool.c:43   UCX  WARN  object 0xb058180 was not returned to mpool ucp_requests
[1710406481.251846] [node014:2354158:0]          mpool.c:43   UCX  WARN  object 0xb058340 was not returned to mpool ucp_requests
[1710406481.251848] [node014:2354158:0]          mpool.c:43   UCX  WARN  object 0xb058500 was not returned to mpool ucp_requests
[1710406481.251851] [node014:2354158:0]          mpool.c:43   UCX  WARN  object 0xb0586c0 was not returned to mpool ucp_requests
[1710406481.251853] [node014:2354158:0]          mpool.c:43   UCX  WARN  object 0xb058880 was not returned to mpool ucp_requests
[1710406481.251855] [node014:2354158:0]          mpool.c:43   UCX  WARN  object 0xb058a40 was not returned to mpool ucp_requests
[1710406481.251858] [node014:2354158:0]          mpool.c:43   UCX  WARN  object 0xb058c00 was not returned to mpool ucp_requests
[1710406481.251860] [node014:2354158:0]          mpool.c:43   UCX  WARN  object 0xb058dc0 was not returned to mpool ucp_requests
[1710406481.249008] [node014:2354214:0]          mpool.c:43   UCX  WARN  object 0xb6fed40 was not returned to mpool ucp_requests
[1710406481.249019] [node014:2354214:0]          mpool.c:43   UCX  WARN  object 0xb6fef00 was not returned to mpool ucp_requests
[1710406481.249023] [node014:2354214:0]          mpool.c:43   UCX  WARN  object 0xb6ff0c0 was not returned to mpool ucp_requests
[1710406481.249026] [node014:2354214:0]          mpool.c:43   UCX  WARN  object 0xb6ff280 was not returned to mpool ucp_requests
[1710406481.249030] [node014:2354214:0]          mpool.c:43   UCX  WARN  object 0xb6ff440 was not returned to mpool ucp_requests
[1710406481.249033] [node014:2354214:0]          mpool.c:43   UCX  WARN  object 0xb6ff600 was not returned to mpool ucp_requests
[1710406481.249037] [node014:2354214:0]          mpool.c:43   UCX  WARN  object 0xb6ff7c0 was not returned to mpool ucp_requests
[1710406481.249040] [node014:2354214:0]          mpool.c:43   UCX  WARN  object 0xb6ff980 was not returned to mpool ucp_requests
[1710406481.249043] [node014:2354214:0]          mpool.c:43   UCX  WARN  object 0xb6ffb40 was not returned to mpool ucp_requests
[1710406481.249046] [node014:2354214:0]          mpool.c:43   UCX  WARN  object 0xb6ffd00 was not returned to mpool ucp_requests
[1710406481.249050] [node014:2354214:0]          mpool.c:43   UCX  WARN  object 0xb6ffec0 was not returned to mpool ucp_requests
[1710406481.249053] [node014:2354214:0]          mpool.c:43   UCX  WARN  object 0xb700080 was not returned to mpool ucp_requests
[1710406481.251712] [node014:2354168:0]          mpool.c:43   UCX  WARN  object 0xb5d2b00 was not returned to mpool ucp_requests
[1710406481.251724] [node014:2354168:0]          mpool.c:43   UCX  WARN  object 0xb5d2cc0 was not returned to mpool ucp_requests
[1710406481.251728] [node014:2354168:0]          mpool.c:43   UCX  WARN  object 0xb5d2e80 was not returned to mpool ucp_requests
[1710406481.251731] [node014:2354168:0]          mpool.c:43   UCX  WARN  object 0xb5d3040 was not returned to mpool ucp_requests
[1710406481.251735] [node014:2354168:0]          mpool.c:43   UCX  WARN  object 0xb5d3200 was not returned to mpool ucp_requests
[1710406481.251738] [node014:2354168:0]          mpool.c:43   UCX  WARN  object 0xb5d33c0 was not returned to mpool ucp_requests
[1710406481.251741] [node014:2354168:0]          mpool.c:43   UCX  WARN  object 0xb5d3580 was not returned to mpool ucp_requests
[1710406481.251744] [node014:2354168:0]          mpool.c:43   UCX  WARN  object 0xb5d3740 was not returned to mpool ucp_requests
[1710406481.251748] [node014:2354168:0]          mpool.c:43   UCX  WARN  object 0xb5d3900 was not returned to mpool ucp_requests
[1710406481.251751] [node014:2354168:0]          mpool.c:43   UCX  WARN  object 0xb5d3ac0 was not returned to mpool ucp_requests
[1710406481.251754] [node014:2354168:0]          mpool.c:43   UCX  WARN  object 0xb5d3c80 was not returned to mpool ucp_requests
[1710406481.251758] [node014:2354168:0]          mpool.c:43   UCX  WARN  object 0xb5d3e40 was not returned to mpool ucp_requests
[1710406481.251761] [node014:2354168:0]          mpool.c:43   UCX  WARN  object 0xb5d4000 was not returned to mpool ucp_requests
[1710406481.249817] [node014:2354175:0]          mpool.c:43   UCX  WARN  object 0xb2169c0 was not returned to mpool ucp_requests
[1710406481.249827] [node014:2354175:0]          mpool.c:43   UCX  WARN  object 0xb216b80 was not returned to mpool ucp_requests
[1710406481.249830] [node014:2354175:0]          mpool.c:43   UCX  WARN  object 0xb216d40 was not returned to mpool ucp_requests
[1710406481.249832] [node014:2354175:0]          mpool.c:43   UCX  WARN  object 0xb216f00 was not returned to mpool ucp_requests
[1710406481.249835] [node014:2354175:0]          mpool.c:43   UCX  WARN  object 0xb2170c0 was not returned to mpool ucp_requests
[1710406481.249837] [node014:2354175:0]          mpool.c:43   UCX  WARN  object 0xb217280 was not returned to mpool ucp_requests
[1710406481.249839] [node014:2354175:0]          mpool.c:43   UCX  WARN  object 0xb217440 was not returned to mpool ucp_requests
[1710406481.249842] [node014:2354175:0]          mpool.c:43   UCX  WARN  object 0xb217600 was not returned to mpool ucp_requests
[1710406481.249844] [node014:2354175:0]          mpool.c:43   UCX  WARN  object 0xb2177c0 was not returned to mpool ucp_requests
[1710406481.249846] [node014:2354175:0]          mpool.c:43   UCX  WARN  object 0xb217980 was not returned to mpool ucp_requests
[1710406481.249849] [node014:2354175:0]          mpool.c:43   UCX  WARN  object 0xb217b40 was not returned to mpool ucp_requests
[1710406481.249851] [node014:2354175:0]          mpool.c:43   UCX  WARN  object 0xb217d00 was not returned to mpool ucp_requests
[1710406481.249853] [node014:2354175:0]          mpool.c:43   UCX  WARN  object 0xb217ec0 was not returned to mpool ucp_requests
[1710406481.249856] [node014:2354175:0]          mpool.c:43   UCX  WARN  object 0xb218080 was not returned to mpool ucp_requests
[1710406481.251358] [node014:2354178:0]          mpool.c:43   UCX  WARN  object 0xab97940 was not returned to mpool ucp_requests
[1710406481.251369] [node014:2354178:0]          mpool.c:43   UCX  WARN  object 0xab97b00 was not returned to mpool ucp_requests
[1710406481.251374] [node014:2354178:0]          mpool.c:43   UCX  WARN  object 0xab97cc0 was not returned to mpool ucp_requests
[1710406481.251377] [node014:2354178:0]          mpool.c:43   UCX  WARN  object 0xab97e80 was not returned to mpool ucp_requests
[1710406481.251381] [node014:2354178:0]          mpool.c:43   UCX  WARN  object 0xab98040 was not returned to mpool ucp_requests
[1710406481.251384] [node014:2354178:0]          mpool.c:43   UCX  WARN  object 0xab98200 was not returned to mpool ucp_requests
[1710406481.251387] [node014:2354178:0]          mpool.c:43   UCX  WARN  object 0xab983c0 was not returned to mpool ucp_requests
[1710406481.251390] [node014:2354178:0]          mpool.c:43   UCX  WARN  object 0xab98580 was not returned to mpool ucp_requests
[1710406481.251394] [node014:2354178:0]          mpool.c:43   UCX  WARN  object 0xab98740 was not returned to mpool ucp_requests
[1710406481.251397] [node014:2354178:0]          mpool.c:43   UCX  WARN  object 0xab98900 was not returned to mpool ucp_requests
[1710406481.251400] [node014:2354178:0]          mpool.c:43   UCX  WARN  object 0xab98ac0 was not returned to mpool ucp_requests
[1710406481.251404] [node014:2354178:0]          mpool.c:43   UCX  WARN  object 0xab98c80 was not returned to mpool ucp_requests
[1710406481.251407] [node014:2354178:0]          mpool.c:43   UCX  WARN  object 0xab98e40 was not returned to mpool ucp_requests
[1710406481.251410] [node014:2354178:0]          mpool.c:43   UCX  WARN  object 0xab99000 was not returned to mpool ucp_requests
[1710406481.249473] [node014:2354182:0]          mpool.c:43   UCX  WARN  object 0xae66940 was not returned to mpool ucp_requests
[1710406481.249484] [node014:2354182:0]          mpool.c:43   UCX  WARN  object 0xae66b00 was not returned to mpool ucp_requests
[1710406481.249487] [node014:2354182:0]          mpool.c:43   UCX  WARN  object 0xae66cc0 was not returned to mpool ucp_requests
[1710406481.249490] [node014:2354182:0]          mpool.c:43   UCX  WARN  object 0xae66e80 was not returned to mpool ucp_requests
[1710406481.249493] [node014:2354182:0]          mpool.c:43   UCX  WARN  object 0xae67040 was not returned to mpool ucp_requests
[1710406481.249495] [node014:2354182:0]          mpool.c:43   UCX  WARN  object 0xae67200 was not returned to mpool ucp_requests
[1710406481.249497] [node014:2354182:0]          mpool.c:43   UCX  WARN  object 0xae673c0 was not returned to mpool ucp_requests
[1710406481.249500] [node014:2354182:0]          mpool.c:43   UCX  WARN  object 0xae67580 was not returned to mpool ucp_requests
[1710406481.249502] [node014:2354182:0]          mpool.c:43   UCX  WARN  object 0xae67740 was not returned to mpool ucp_requests
[1710406481.249504] [node014:2354182:0]          mpool.c:43   UCX  WARN  object 0xae67900 was not returned to mpool ucp_requests
[1710406481.249507] [node014:2354182:0]          mpool.c:43   UCX  WARN  object 0xae67ac0 was not returned to mpool ucp_requests
[1710406481.249509] [node014:2354182:0]          mpool.c:43   UCX  WARN  object 0xae67c80 was not returned to mpool ucp_requests
[1710406481.249511] [node014:2354182:0]          mpool.c:43   UCX  WARN  object 0xae67e40 was not returned to mpool ucp_requests
[1710406481.249514] [node014:2354182:0]          mpool.c:43   UCX  WARN  object 0xae68000 was not returned to mpool ucp_requests


           ************************************************************
           *        Program running with 20 parallel MPI-processes    *
           *              working on a common directory               *
           ************************************************************
-------------------------------------------------------------------------------
                                 ORCA SCF
-------------------------------------------------------------------------------

------------
SCF SETTINGS
------------
Hamiltonian:
 Density Functional     Method          .... DFT(GTOs)
 Exchange Functional    Exchange        .... PBE
   PBE kappa parameter   XKappa         ....  0.804000
   PBE mue parameter    XMuePBE         ....  0.219520
 Correlation Functional Correlation     .... PBE
   PBE beta parameter  CBetaPBE         ....  0.066725
 LDA part of GGA corr.  LDAOpt          .... PW91-LDA
 Gradients option       PostSCFGGA      .... off
 Hybrid DFT is turned on
   Fraction HF Exchange ScalHFX         ....  0.250000
   Scaling of DF-GGA-X  ScalDFX         ....  0.750000
   Scaling of DF-GGA-C  ScalDFC         ....  1.000000
   Scaling of DF-LDA-C  ScalLDAC        ....  1.000000
   Perturbative correction              ....  0.000000
   Density functional embedding theory  .... OFF
   NL short-range parameter             ....  6.900000
 RI-approximation to the Coulomb term is turned on
   Number of AuxJ basis functions       .... 1991
   RIJ-COSX (HFX calculated with COS-X)).... on


General Settings:
 Integral files         IntName         .... Prod_RS1opt
 Hartree-Fock type      HFTyp           .... RHF
 Total Charge           Charge          ....    0
 Multiplicity           Mult            ....    1
 Number of Electrons    NEL             ....  238
 Basis Dimension        Dim             .... 1227
 Nuclear Repulsion      ENuc            ....   3605.3672169799 Eh

Convergence Acceleration:
 DIIS                   CNVDIIS         .... on
   Start iteration      DIISMaxIt       ....    12
   Startup error        DIISStart       ....  0.200000
   # of expansion vecs  DIISMaxEq       ....     5
   Bias factor          DIISBfac        ....   1.050
   Max. coefficient     DIISMaxC        ....  10.000
 Trust-Rad. Augm. Hess. CNVTRAH         .... auto
   Auto Start mean grad. ratio tolernc. ....  1.125000
   Auto Start start iteration           ....    20
   Auto Start num. interpolation iter.  ....    10
   Max. Number of Micro iterations      ....    16
   Max. Number of Macro iterations      .... Maxiter - #DIIS iter
   Number of Davidson start vectors     ....     2
   Converg. threshold I  (grad. norm)   ....   1.000e-05
   Converg. threshold II (energy diff.) ....   1.000e-08
   Grad. Scal. Fac. for Micro threshold ....   0.100
   Minimum threshold for Micro iter.    ....   0.010
   NR start threshold (gradient norm)   ....   0.001
   Initial trust radius                 ....   0.400
   Minimum AH scaling param. (alpha)    ....   1.000
   Maximum AH scaling param. (alpha)    .... 1000.000
   Orbital update algorithm             .... Taylor
   White noise on init. David. guess    .... on
   Maximum white noise                  ....   0.010
   Quad. conv. algorithm                .... NR
 SOSCF                  CNVSOSCF        .... on
   Start iteration      SOSCFMaxIt      ....   150
   Startup grad/error   SOSCFStart      ....  0.003300
 Level Shifting         CNVShift        .... on
   Level shift para.    LevelShift      ....    0.2500
   Turn off err/grad.   ShiftErr        ....    0.0010
 Zerner damping         CNVZerner       .... off
 Static damping         CNVDamp         .... on
   Fraction old density DampFac         ....    0.7000
   Max. Damping (<1)    DampMax         ....    0.9800
   Min. Damping (>=0)   DampMin         ....    0.0000
   Turn off err/grad.   DampErr         ....    0.1000
 Fernandez-Rico         CNVRico         .... off

SCF Procedure:
 Maximum # iterations   MaxIter         ....   125
 SCF integral mode      SCFMode         .... Direct
   Integral package                     .... SHARK and LIBINT hybrid scheme
 Reset frequency        DirectResetFreq ....    20
 Integral Threshold     Thresh          ....  2.500e-11 Eh
 Primitive CutOff       TCut            ....  2.500e-12 Eh

Convergence Tolerance:
 Convergence Check Mode ConvCheckMode   .... Total+1el-Energy
 Convergence forced     ConvForced      .... 0
 Energy Change          TolE            ....  1.000e-08 Eh
 1-El. energy change                    ....  1.000e-05 Eh
 Orbital Gradient       TolG            ....  1.000e-05
 Orbital Rotation angle TolX            ....  1.000e-05
 DIIS Error             TolErr          ....  5.000e-07


Diagonalization of the overlap matrix:
Smallest eigenvalue                        ... 3.046e-06
Time for diagonalization                   ...    1.555 sec
Threshold for overlap eigenvalues          ... 1.000e-08
Number of eigenvalues below threshold      ... 0
Time for construction of square roots      ...    1.202 sec
Total time needed                          ...    3.298 sec

Time for model grid setup =    0.998 sec

------------------------------
INITIAL GUESS: MODEL POTENTIAL
------------------------------
Loading Hartree-Fock densities                     ... done
Calculating cut-offs                               ... done
Initializing the effective Hamiltonian             ... done
Setting up the integral package (SHARK)            ... done
Starting the Coulomb interaction                   ... done (   2.3 sec)
Reading the grid                                   ... done
Mapping shells                                     ... done
Starting the XC term evaluation                    ... done (   0.9 sec)
  promolecular density results
     # of electrons  =    237.961683088
     EX              =   -187.756491879
     EC              =     -7.958298387
     EX+EC           =   -195.714790266
Transforming the Hamiltonian                       ... done (   1.3 sec)
Diagonalizing the Hamiltonian                      ... done (   0.3 sec)
Back transforming the eigenvectors                 ... done (   0.0 sec)
Now organizing SCF variables                       ... done
                      ------------------
                      INITIAL GUESS DONE (   5.9 sec)
                      ------------------
-------------------
DFT GRID GENERATION
-------------------

General Integration Accuracy     IntAcc      ... 4.388
Radial Grid Type                 RadialGrid  ... OptM3 with GC (2021)
Angular Grid (max. ang.)         AngularGrid ... 4 (Lebedev-302)
Angular grid pruning method      GridPruning ... 4 (adaptive)
Weight generation scheme         WeightScheme... Becke
Basis function cutoff            BFCut       ... 1.0000e-11
Integration weight cutoff        WCut        ... 1.0000e-14
Angular grids for H and He will be reduced by one unit
Partially contracted basis set               ... off
Rotationally invariant grid construction     ... off

Total number of grid points                  ...   302242
Total number of batches                      ...     4756
Average number of points per batch           ...       63
Average number of grid points per atom       ...     4511
Time for grid setup =    2.358 sec

--------------------
COSX GRID GENERATION
--------------------

GRIDX 1
-------
General Integration Accuracy     IntAcc      ... 3.816
Radial Grid Type                 RadialGrid  ... OptM3 with GC (2021)
Angular Grid (max. ang.)         AngularGrid ... 1 (Lebedev-50)
Angular grid pruning method      GridPruning ... 4 (adaptive)
Weight generation scheme         WeightScheme... Becke
Basis function cutoff            BFCut       ... 1.0000e-11
Integration weight cutoff        WCut        ... 1.0000e-14
Angular grids for H and He will be reduced by one unit
Partially contracted basis set               ... on
Rotationally invariant grid construction     ... off

Total number of grid points                  ...    38415
Total number of batches                      ...      633
Average number of points per batch           ...       60
Average number of grid points per atom       ...      573
UseSFitting                                  ... on

GRIDX 2
-------
General Integration Accuracy     IntAcc      ... 4.020
Radial Grid Type                 RadialGrid  ... OptM3 with GC (2021)
Angular Grid (max. ang.)         AngularGrid ... 2 (Lebedev-110)
Angular grid pruning method      GridPruning ... 4 (adaptive)
Weight generation scheme         WeightScheme... Becke
Basis function cutoff            BFCut       ... 1.0000e-11
Integration weight cutoff        WCut        ... 1.0000e-14
Angular grids for H and He will be reduced by one unit
Partially contracted basis set               ... on
Rotationally invariant grid construction     ... off

Total number of grid points                  ...    81006
Total number of batches                      ...     1295
Average number of points per batch           ...       62
Average number of grid points per atom       ...     1209
UseSFitting                                  ... on

GRIDX 3
-------
General Integration Accuracy     IntAcc      ... 4.338
Radial Grid Type                 RadialGrid  ... OptM3 with GC (2021)
Angular Grid (max. ang.)         AngularGrid ... 3 (Lebedev-194)
Angular grid pruning method      GridPruning ... 4 (adaptive)
Weight generation scheme         WeightScheme... Becke
Basis function cutoff            BFCut       ... 1.0000e-11
Integration weight cutoff        WCut        ... 1.0000e-14
Angular grids for H and He will be reduced by one unit
Partially contracted basis set               ... on
Rotationally invariant grid construction     ... off

Total number of grid points                  ...   175595
Total number of batches                      ...     2779
Average number of points per batch           ...       63
Average number of grid points per atom       ...     2621
UseSFitting                                  ... on

Time for X-Grid setup             =   10.837 sec


--------------------
CPCM SOLVATION MODEL
--------------------
CPCM parameters:
  Epsilon                                         ...      26.7260
  Refrac                                          ...       1.2907
  Rsolv                                           ...       1.3000
  Surface type                                    ... GAUSSIAN VDW
  Epsilon function type                           ...         CPCM
Solvent:                                     ... 2,2,2-TRIFLUOROETHANOL
SMD-CDS solvent descriptors:
  Soln                                       ...    1.2907
  Soln25                                     ... Unavailable
  Sola                                       ...    0.5700
  Solb                                       ...    0.2500
  Solg                                       ...   42.0200
  Solc                                       ...    0.0000
  Solh                                       ...    0.5000
Radii:
 Radius for O  used is    2.8724 Bohr (=   1.5200 Ang.)
 Radius for N  used is    3.5716 Bohr (=   1.8900 Ang.)
 Radius for H  used is    2.2677 Bohr (=   1.2000 Ang.)
 Radius for C  used is    3.4960 Bohr (=   1.8500 Ang.)
Calculating surface                               ...        done! (  0.0s)
GEPOL surface points                              ...         3843
GEPOL Volume                                      ...    3197.8737
GEPOL Surface-area                                ...    1727.4870
Calculating surface distance matrix               ...        done! (  0.1s)
Performing Cholesky decomposition & store         ...        done! (  0.9s)
Overall time for CPCM initialization              ...                 1.1s
--------------
SCF ITERATIONS
--------------
ITER       Energy         Delta-E        Max-DP      RMS-DP      [F,P]     Damp
               ***  Starting incremental Fock matrix formation  ***
  0  -1383.5777201754   0.000000000000 0.10596176  0.00059704  0.2737966 0.7000
  1  -1383.9611343018  -0.383414126444 0.12305186  0.00048440  0.1153718 0.7000
                               ***Turning on DIIS***
  2  -1384.1236906601  -0.162556358315 0.18363802  0.00091076  0.0395316 0.0000
  3  -1384.3703264548  -0.246635794647 0.11244076  0.00033974  0.0538071 0.0000
  4  -1384.4252067763  -0.054880321512 0.03199060  0.00012611  0.0116748 0.0000
  5  -1384.4279112017  -0.002704425427 0.02059378  0.00006014  0.0104794 0.0000
                      *** Initiating the SOSCF procedure ***
                           *** Shutting down DIIS ***
                      *** Re-Reading the Fockian *** 
                      *** Removing any level shift *** 
ITER      Energy       Delta-E        Grad      Rot      Max-DP    RMS-DP
  6  -1384.42824558  -0.0003343830  0.000249  0.000249  0.005559  0.000021
               *** Restarting incremental Fock matrix formation ***
  7  -1384.42819623   0.0000493504  0.000099  0.000369  0.003595  0.000035
  8  -1384.42819626  -0.0000000265  0.000170  0.000242  0.000587  0.000007
  9  -1384.42819996  -0.0000036969  0.000020  0.000047  0.000603  0.000007
 10  -1384.42819992   0.0000000400  0.000031  0.000035  0.000266  0.000001
 11  -1384.42820006  -0.0000001427  0.000006  0.000019  0.000603  0.000003
 12  -1384.42820005   0.0000000129  0.000007  0.000012  0.000197  0.000001
                  ***Gradient check signals convergence***
              ***Rediagonalizing the Fockian in SOSCF/NRSCF***

               *****************************************************
               *                     SUCCESS                       *
               *           SCF CONVERGED AFTER  13 CYCLES          *
               *****************************************************

Old exchange energy                            =    -48.058177390 Eh
New exchange energy                            =    -48.058140997 Eh
Exchange energy change after final integration =      0.000036393 Eh
Total energy after final integration           =  -1384.428163599 Eh
Final COS-X integration done in                =    35.203 sec

SMD CDS free energy correction energy :                 1.98939     Kcal/mol
Total Energy after SMD CDS correction =             -1384.424993302 Eh

----------------
TOTAL SCF ENERGY
----------------

Total Energy       :        -1384.42499330 Eh          -37672.11928 eV

Components:
Nuclear Repulsion  :         3605.36721698 Eh           98107.02964 eV
Electronic Energy  :        -4989.79221028 Eh         -135779.14892 eV
One Electron Energy:        -9054.10405348 Eh         -246374.69674 eV
Two Electron Energy:         4064.31184320 Eh          110595.54782 eV
Max COSX asymmetry :            0.00000329 Eh               0.00009 eV
CPCM Dielectric    :           -0.04118806 Eh              -1.12078 eV
SMD CDS (Gcds)     :            0.00317030 Eh               0.08627 eV

Virial components:
Potential Energy   :        -2761.47898150 Eh          -75143.66332 eV
Kinetic Energy     :         1377.05398820 Eh           37471.54404 eV
Virial Ratio       :            2.00535274


DFT components:
N(Alpha)           :      119.000153355048 electrons
N(Beta)            :      119.000153355048 electrons
N(Total)           :      238.000306710095 electrons
E(X)               :     -143.696630968426 Eh       
E(C)               :       -7.946716768379 Eh       
E(XC)              :     -151.643347736805 Eh       
DFET-embed. en.    :        0.000000000000 Eh       
CPCM Solvation Model Properties:
Surface-charge          :           -0.07887009
Charge-correction       :           -0.00066330 Eh              -0.01805 eV
Free-energy (cav+disp)  :            0.00317030 Eh               0.08627 eV

---------------
SCF CONVERGENCE
---------------

  Last Energy change         ...    5.5113e-08  Tolerance :   1.0000e-08
  Last MAX-Density change    ...    1.8874e-15  Tolerance :   1.0000e-07
  Last RMS-Density change    ...    1.0945e-17  Tolerance :   5.0000e-09
  Last Orbital Gradient      ...    1.2342e-06  Tolerance :   1.0000e-05
  Last Orbital Rotation      ...    3.6270e-06  Tolerance :   1.0000e-05

             **** THE GBW FILE WAS UPDATED (Prod_RS1opt.gbw) ****
             **** DENSITY Prod_RS1opt.scfp WAS UPDATED ****
             **** ENERGY FILE WAS UPDATED (Prod_RS1opt.en.tmp) ****
             **** THE GBW FILE WAS UPDATED (Prod_RS1opt.gbw) ****
             **** DENSITY Prod_RS1opt.scfp WAS UPDATED ****
----------------
ORBITAL ENERGIES
----------------

  NO   OCC          E(Eh)            E(eV) 
   0   2.0000     -19.192426      -522.2525 
   1   2.0000     -19.181012      -521.9419 
   2   2.0000     -14.440833      -392.9550 
   3   2.0000     -14.405361      -391.9898 
   4   2.0000     -10.347291      -281.5641 
   5   2.0000     -10.332982      -281.1747 
   6   2.0000     -10.289473      -279.9908 
   7   2.0000     -10.276031      -279.6250 
   8   2.0000     -10.274650      -279.5874 
   9   2.0000     -10.253039      -278.9994 
  10   2.0000     -10.252520      -278.9853 
  11   2.0000     -10.249373      -278.8996 
  12   2.0000     -10.246312      -278.8163 
  13   2.0000     -10.236221      -278.5417 
  14   2.0000     -10.235016      -278.5089 
  15   2.0000     -10.230817      -278.3947 
  16   2.0000     -10.230041      -278.3736 
  17   2.0000     -10.229668      -278.3634 
  18   2.0000     -10.229442      -278.3573 
  19   2.0000     -10.229388      -278.3558 
  20   2.0000     -10.228124      -278.3214 
  21   2.0000     -10.227919      -278.3158 
  22   2.0000     -10.227289      -278.2987 
  23   2.0000     -10.226760      -278.2843 
  24   2.0000     -10.225719      -278.2560 
  25   2.0000     -10.225395      -278.2471 
  26   2.0000     -10.225368      -278.2464 
  27   2.0000     -10.205003      -277.6922 
  28   2.0000     -10.201157      -277.5876 
  29   2.0000     -10.200859      -277.5795 
  30   2.0000     -10.200533      -277.5706 
  31   2.0000     -10.200254      -277.5630 
  32   2.0000     -10.196755      -277.4678 
  33   2.0000      -1.087607       -29.5953 
  34   2.0000      -1.073969       -29.2242 
  35   2.0000      -0.984801       -26.7978 
  36   2.0000      -0.957200       -26.0467 
  37   2.0000      -0.891153       -24.2495 
  38   2.0000      -0.887603       -24.1529 
  39   2.0000      -0.881842       -23.9961 
  40   2.0000      -0.835415       -22.7328 
  41   2.0000      -0.825301       -22.4576 
  42   2.0000      -0.802938       -21.8490 
  43   2.0000      -0.785484       -21.3741 
  44   2.0000      -0.775918       -21.1138 
  45   2.0000      -0.772342       -21.0165 
  46   2.0000      -0.769279       -20.9331 
  47   2.0000      -0.761474       -20.7208 
  48   2.0000      -0.727324       -19.7915 
  49   2.0000      -0.708114       -19.2688 
  50   2.0000      -0.704136       -19.1605 
  51   2.0000      -0.699722       -19.0404 
  52   2.0000      -0.696560       -18.9544 
  53   2.0000      -0.665669       -18.1138 
  54   2.0000      -0.643439       -17.5089 
  55   2.0000      -0.640459       -17.4278 
  56   2.0000      -0.631634       -17.1876 
  57   2.0000      -0.628687       -17.1074 
  58   2.0000      -0.626533       -17.0488 
  59   2.0000      -0.604845       -16.4587 
  60   2.0000      -0.588152       -16.0044 
  61   2.0000      -0.575252       -15.6534 
  62   2.0000      -0.569846       -15.5063 
  63   2.0000      -0.550504       -14.9800 
  64   2.0000      -0.535466       -14.5708 
  65   2.0000      -0.534464       -14.5435 
  66   2.0000      -0.513881       -13.9834 
  67   2.0000      -0.506845       -13.7920 
  68   2.0000      -0.498151       -13.5554 
  69   2.0000      -0.489514       -13.3204 
  70   2.0000      -0.488060       -13.2808 
  71   2.0000      -0.477266       -12.9871 
  72   2.0000      -0.469556       -12.7773 
  73   2.0000      -0.467323       -12.7165 
  74   2.0000      -0.464920       -12.6511 
  75   2.0000      -0.463371       -12.6090 
  76   2.0000      -0.458242       -12.4694 
  77   2.0000      -0.452382       -12.3099 
  78   2.0000      -0.447021       -12.1641 
  79   2.0000      -0.444648       -12.0995 
  80   2.0000      -0.438991       -11.9456 
  81   2.0000      -0.437191       -11.8966 
  82   2.0000      -0.434704       -11.8289 
  83   2.0000      -0.434089       -11.8122 
  84   2.0000      -0.430257       -11.7079 
  85   2.0000      -0.427348       -11.6287 
  86   2.0000      -0.419737       -11.4216 
  87   2.0000      -0.407483       -11.0882 
  88   2.0000      -0.406442       -11.0599 
  89   2.0000      -0.394354       -10.7309 
  90   2.0000      -0.392553       -10.6819 
  91   2.0000      -0.390252       -10.6193 
  92   2.0000      -0.387606       -10.5473 
  93   2.0000      -0.383897       -10.4464 
  94   2.0000      -0.382943       -10.4204 
  95   2.0000      -0.379576       -10.3288 
  96   2.0000      -0.378122       -10.2892 
  97   2.0000      -0.371440       -10.1074 
  98   2.0000      -0.369242       -10.0476 
  99   2.0000      -0.367293        -9.9946 
 100   2.0000      -0.364631        -9.9221 
 101   2.0000      -0.358453        -9.7540 
 102   2.0000      -0.355487        -9.6733 
 103   2.0000      -0.353320        -9.6143 
 104   2.0000      -0.348275        -9.4770 
 105   2.0000      -0.342986        -9.3331 
 106   2.0000      -0.339119        -9.2279 
 107   2.0000      -0.334634        -9.1058 
 108   2.0000      -0.324566        -8.8319 
 109   2.0000      -0.304875        -8.2961 
 110   2.0000      -0.300224        -8.1695 
 111   2.0000      -0.281975        -7.6729 
 112   2.0000      -0.275994        -7.5102 
 113   2.0000      -0.273324        -7.4375 
 114   2.0000      -0.271643        -7.3918 
 115   2.0000      -0.268728        -7.3125 
 116   2.0000      -0.264150        -7.1879 
 117   2.0000      -0.260560        -7.0902 
 118   2.0000      -0.251582        -6.8459 
 119   0.0000      -0.042868        -1.1665 
 120   0.0000      -0.024932        -0.6784 
 121   0.0000      -0.018844        -0.5128 
 122   0.0000      -0.013917        -0.3787 
 123   0.0000      -0.012388        -0.3371 
 124   0.0000      -0.004610        -0.1255 
 125   0.0000       0.011763         0.3201 
 126   0.0000       0.029350         0.7987 
 127   0.0000       0.040958         1.1145 
 128   0.0000       0.057091         1.5535 
 129   0.0000       0.068823         1.8728 
 130   0.0000       0.070445         1.9169 
 131   0.0000       0.071153         1.9362 
 132   0.0000       0.080500         2.1905 
 133   0.0000       0.089935         2.4472 
 134   0.0000       0.093068         2.5325 
 135   0.0000       0.095099         2.5878 
 136   0.0000       0.099226         2.7001 
 137   0.0000       0.100239         2.7276 
 138   0.0000       0.101553         2.7634 
 139   0.0000       0.104363         2.8399 
 140   0.0000       0.108394         2.9495 
 141   0.0000       0.110832         3.0159 
 142   0.0000       0.111895         3.0448 
 143   0.0000       0.115146         3.1333 
 144   0.0000       0.121296         3.3006 
 145   0.0000       0.123598         3.3633 
 146   0.0000       0.126017         3.4291 
 147   0.0000       0.127413         3.4671 
 148   0.0000       0.130141         3.5413 
 149   0.0000       0.133160         3.6235 
 150   0.0000       0.134248         3.6531 
 151   0.0000       0.136053         3.7022 
 152   0.0000       0.138202         3.7607 
 153   0.0000       0.143794         3.9128 
 154   0.0000       0.144540         3.9331 
 155   0.0000       0.148760         4.0480 
 156   0.0000       0.152021         4.1367 
 157   0.0000       0.156346         4.2544 
 158   0.0000       0.163651         4.4532 
 159   0.0000       0.165079         4.4920 
 160   0.0000       0.166692         4.5359 
 161   0.0000       0.169223         4.6048 
 162   0.0000       0.171095         4.6557 
 163   0.0000       0.172718         4.6999 
 164   0.0000       0.175093         4.7645 
 165   0.0000       0.175629         4.7791 
 166   0.0000       0.181173         4.9300 
 167   0.0000       0.182446         4.9646 
 168   0.0000       0.186919         5.0863 
 169   0.0000       0.188124         5.1191 
 170   0.0000       0.190674         5.1885 
 171   0.0000       0.192504         5.2383 
 172   0.0000       0.193753         5.2723 
 173   0.0000       0.195050         5.3076 
 174   0.0000       0.196593         5.3496 
 175   0.0000       0.201270         5.4768 
 176   0.0000       0.204148         5.5551 
 177   0.0000       0.209146         5.6911 
 178   0.0000       0.213514         5.8100 
 179   0.0000       0.223381         6.0785 
 180   0.0000       0.225308         6.1309 
 181   0.0000       0.226387         6.1603 
 182   0.0000       0.230895         6.2830 
 183   0.0000       0.234287         6.3753 
 184   0.0000       0.238614         6.4930 
 185   0.0000       0.239696         6.5225 
 186   0.0000       0.242917         6.6101 
 187   0.0000       0.243452         6.6247 
 188   0.0000       0.248886         6.7725 
 189   0.0000       0.254789         6.9332 
 190   0.0000       0.256824         6.9885 
 191   0.0000       0.258222         7.0266 
 192   0.0000       0.263604         7.1730 
 193   0.0000       0.266033         7.2391 
 194   0.0000       0.269930         7.3452 
 195   0.0000       0.273052         7.4301 
 196   0.0000       0.275501         7.4968 
 197   0.0000       0.278926         7.5900 
 198   0.0000       0.280976         7.6458 
 199   0.0000       0.281732         7.6663 
 200   0.0000       0.284823         7.7504 
 201   0.0000       0.289469         7.8769 
 202   0.0000       0.292013         7.9461 
 203   0.0000       0.293873         7.9967 
 204   0.0000       0.298684         8.1276 
 205   0.0000       0.300758         8.1840 
 206   0.0000       0.308439         8.3930 
 207   0.0000       0.311436         8.4746 
 208   0.0000       0.313423         8.5287 
 209   0.0000       0.316406         8.6098 
 210   0.0000       0.318159         8.6575 
 211   0.0000       0.324507         8.8303 
 212   0.0000       0.326664         8.8890 
 213   0.0000       0.330676         8.9981 
 214   0.0000       0.331240         9.0135 
 215   0.0000       0.334607         9.1051 
 216   0.0000       0.335572         9.1314 
 217   0.0000       0.342597         9.3225 
 218   0.0000       0.344621         9.3776 
 219   0.0000       0.345039         9.3890 
 220   0.0000       0.349368         9.5068 
 221   0.0000       0.350989         9.5509 
 222   0.0000       0.351626         9.5682 
 223   0.0000       0.358964         9.7679 
 224   0.0000       0.363016         9.8782 
 225   0.0000       0.364960         9.9311 
 226   0.0000       0.368298        10.0219 
 227   0.0000       0.372135        10.1263 
 228   0.0000       0.373531        10.1643 
 229   0.0000       0.376806        10.2534 
 230   0.0000       0.378177        10.2907 
 231   0.0000       0.382738        10.4148 
 232   0.0000       0.385376        10.4866 
 233   0.0000       0.388226        10.5642 
 234   0.0000       0.391381        10.6500 
 235   0.0000       0.394945        10.7470 
 236   0.0000       0.397632        10.8201 
 237   0.0000       0.401330        10.9207 
 238   0.0000       0.403530        10.9806 
 239   0.0000       0.405448        11.0328 
 240   0.0000       0.408607        11.1188 
 241   0.0000       0.410734        11.1766 
 242   0.0000       0.415972        11.3192 
 243   0.0000       0.418231        11.3806 
 244   0.0000       0.422526        11.4975 
 245   0.0000       0.424220        11.5436 
 246   0.0000       0.427432        11.6310 
 247   0.0000       0.430379        11.7112 
 248   0.0000       0.434434        11.8215 
 249   0.0000       0.435365        11.8469 
 250   0.0000       0.436622        11.8811 
 251   0.0000       0.439709        11.9651 
 252   0.0000       0.441561        12.0155 
 253   0.0000       0.444693        12.1007 
 254   0.0000       0.448783        12.2120 
 255   0.0000       0.451053        12.2738 
 256   0.0000       0.452772        12.3205 
 257   0.0000       0.455387        12.3917 
 258   0.0000       0.456313        12.4169 
 259   0.0000       0.458391        12.4735 
 260   0.0000       0.461484        12.5576 
 261   0.0000       0.464370        12.6361 
 262   0.0000       0.466960        12.7066 
 263   0.0000       0.469088        12.7645 
 264   0.0000       0.470071        12.7913 
 265   0.0000       0.473035        12.8719 
 266   0.0000       0.475557        12.9406 
 267   0.0000       0.477296        12.9879 
 268   0.0000       0.479979        13.0609 
 269   0.0000       0.482394        13.1266 
 270   0.0000       0.483732        13.1630 
 271   0.0000       0.485725        13.2173 
 272   0.0000       0.489904        13.3310 
 273   0.0000       0.490074        13.3356 
 274   0.0000       0.492187        13.3931 
 275   0.0000       0.494359        13.4522 
 276   0.0000       0.495837        13.4924 
 277   0.0000       0.500757        13.6263 
 278   0.0000       0.501982        13.6596 
 279   0.0000       0.504357        13.7242 
 280   0.0000       0.505655        13.7596 
 281   0.0000       0.508460        13.8359 
 282   0.0000       0.513387        13.9700 
 283   0.0000       0.516882        14.0651 
 284   0.0000       0.520557        14.1651 
 285   0.0000       0.522022        14.2049 
 286   0.0000       0.526864        14.3367 
 287   0.0000       0.528267        14.3749 
 288   0.0000       0.531280        14.4569 
 289   0.0000       0.534180        14.5358 
 290   0.0000       0.537421        14.6240 
 291   0.0000       0.540529        14.7086 
 292   0.0000       0.542532        14.7630 
 293   0.0000       0.545067        14.8320 
 294   0.0000       0.547181        14.8896 
 295   0.0000       0.554304        15.0834 
 296   0.0000       0.556651        15.1473 
 297   0.0000       0.559720        15.2308 
 298   0.0000       0.565119        15.3777 
 299   0.0000       0.569059        15.4849 
 300   0.0000       0.575792        15.6681 
 301   0.0000       0.578642        15.7456 
 302   0.0000       0.580001        15.7826 
 303   0.0000       0.582423        15.8485 
 304   0.0000       0.589660        16.0455 
 305   0.0000       0.591335        16.0910 
 306   0.0000       0.599345        16.3090 
 307   0.0000       0.603994        16.4355 
 308   0.0000       0.606470        16.5029 
 309   0.0000       0.611626        16.6432 
 310   0.0000       0.616012        16.7625 
 311   0.0000       0.621683        16.9169 
 312   0.0000       0.630082        17.1454 
 313   0.0000       0.635455        17.2916 
 314   0.0000       0.640107        17.4182 
 315   0.0000       0.643680        17.5154 
 316   0.0000       0.649402        17.6711 
 317   0.0000       0.655538        17.8381 
 318   0.0000       0.661457        17.9992 
 319   0.0000       0.663797        18.0628 
 320   0.0000       0.666441        18.1348 
 321   0.0000       0.672340        18.2953 
 322   0.0000       0.675105        18.3705 
 323   0.0000       0.678176        18.4541 
 324   0.0000       0.679329        18.4855 
 325   0.0000       0.680725        18.5235 
 326   0.0000       0.690288        18.7837 
 327   0.0000       0.691933        18.8285 
 328   0.0000       0.694264        18.8919 
 329   0.0000       0.696051        18.9405 
 330   0.0000       0.701388        19.0857 
 331   0.0000       0.705493        19.1974 
 332   0.0000       0.707275        19.2459 
 333   0.0000       0.712250        19.3813 
 334   0.0000       0.714731        19.4488 
 335   0.0000       0.719299        19.5731 
 336   0.0000       0.721779        19.6406 
 337   0.0000       0.725386        19.7388 
 338   0.0000       0.730408        19.8754 
 339   0.0000       0.734237        19.9796 
 340   0.0000       0.734492        19.9865 
 341   0.0000       0.740315        20.1450 
 342   0.0000       0.745339        20.2817 
 343   0.0000       0.752476        20.4759 
 344   0.0000       0.758134        20.6299 
 345   0.0000       0.759039        20.6545 
 346   0.0000       0.762391        20.7457 
 347   0.0000       0.767429        20.8828 
 348   0.0000       0.773469        21.0472 
 349   0.0000       0.777737        21.1633 
 350   0.0000       0.784511        21.3476 
 351   0.0000       0.787204        21.4209 
 352   0.0000       0.789289        21.4776 
 353   0.0000       0.796599        21.6766 
 354   0.0000       0.803611        21.8674 
 355   0.0000       0.806822        21.9547 
 356   0.0000       0.809157        22.0183 
 357   0.0000       0.812781        22.1169 
 358   0.0000       0.818079        22.2611 
 359   0.0000       0.819698        22.3051 
 360   0.0000       0.822691        22.3866 
 361   0.0000       0.825235        22.4558 
 362   0.0000       0.832165        22.6444 
 363   0.0000       0.837264        22.7831 
 364   0.0000       0.839512        22.8443 
 365   0.0000       0.842112        22.9150 
 366   0.0000       0.849148        23.1065 
 367   0.0000       0.853640        23.2287 
 368   0.0000       0.859973        23.4011 
 369   0.0000       0.862329        23.4652 
 370   0.0000       0.866665        23.5831 
 371   0.0000       0.874928        23.8080 
 372   0.0000       0.878490        23.9049 
 373   0.0000       0.885298        24.0902 
 374   0.0000       0.889794        24.2125 
 375   0.0000       0.893141        24.3036 
 376   0.0000       0.897231        24.4149 
 377   0.0000       0.901289        24.5253 
 378   0.0000       0.905426        24.6379 
 379   0.0000       0.907335        24.6898 
 380   0.0000       0.912022        24.8174 
 381   0.0000       0.914752        24.8917 
 382   0.0000       0.922627        25.1060 
 383   0.0000       0.929464        25.2920 
 384   0.0000       0.931113        25.3369 
 385   0.0000       0.933988        25.4151 
 386   0.0000       0.940194        25.5840 
 387   0.0000       0.941619        25.6228 
 388   0.0000       0.945053        25.7162 
 389   0.0000       0.948287        25.8042 
 390   0.0000       0.949130        25.8271 
 391   0.0000       0.961656        26.1680 
 392   0.0000       0.965513        26.2730 
 393   0.0000       0.971713        26.4416 
 394   0.0000       0.972864        26.4730 
 395   0.0000       0.979344        26.6493 
 396   0.0000       0.981441        26.7064 
 397   0.0000       0.985922        26.8283 
 398   0.0000       0.996945        27.1282 
 399   0.0000       1.000108        27.2143 
 400   0.0000       1.001425        27.2502 
 401   0.0000       1.012435        27.5498 
 402   0.0000       1.015747        27.6399 
 403   0.0000       1.023194        27.8425 
 404   0.0000       1.025641        27.9091 
 405   0.0000       1.033998        28.1365 
 406   0.0000       1.038898        28.2698 
 407   0.0000       1.043529        28.3959 
 408   0.0000       1.050086        28.5743 
 409   0.0000       1.055865        28.7315 
 410   0.0000       1.061702        28.8904 
 411   0.0000       1.062669        28.9167 
 412   0.0000       1.069428        29.1006 
 413   0.0000       1.076891        29.3037 
 414   0.0000       1.080376        29.3985 
 415   0.0000       1.086292        29.5595 
 416   0.0000       1.093813        29.7642 
 417   0.0000       1.096968        29.8500 
 418   0.0000       1.099060        29.9069 
 419   0.0000       1.100932        29.9579 
 420   0.0000       1.112199        30.2645 
 421   0.0000       1.115912        30.3655 
 422   0.0000       1.121631        30.5211 
 423   0.0000       1.127454        30.6796 
 424   0.0000       1.130623        30.7658 
 425   0.0000       1.132880        30.8272 
 426   0.0000       1.137343        30.9487 
 427   0.0000       1.140048        31.0223 
 428   0.0000       1.144260        31.1369 
 429   0.0000       1.149966        31.2922 
 430   0.0000       1.151783        31.3416 
 431   0.0000       1.158462        31.5233 
 432   0.0000       1.159521        31.5522 
 433   0.0000       1.164607        31.6906 
 434   0.0000       1.169350        31.8196 
 435   0.0000       1.170066        31.8391 
 436   0.0000       1.172594        31.9079 
 437   0.0000       1.180484        32.1226 
 438   0.0000       1.182182        32.1688 
 439   0.0000       1.186154        32.2769 
 440   0.0000       1.190341        32.3908 
 441   0.0000       1.195979        32.5443 
 442   0.0000       1.201043        32.6820 
 443   0.0000       1.204457        32.7749 
 444   0.0000       1.214746        33.0549 
 445   0.0000       1.220303        33.2061 
 446   0.0000       1.223145        33.2835 
 447   0.0000       1.228629        33.4327 
 448   0.0000       1.232442        33.5364 
 449   0.0000       1.238532        33.7022 
 450   0.0000       1.243448        33.8359 
 451   0.0000       1.248598        33.9761 
 452   0.0000       1.252811        34.0907 
 453   0.0000       1.254154        34.1273 
 454   0.0000       1.256540        34.1922 
 455   0.0000       1.267625        34.4938 
 456   0.0000       1.271296        34.5937 
 457   0.0000       1.275060        34.6961 
 458   0.0000       1.278766        34.7970 
 459   0.0000       1.280647        34.8482 
 460   0.0000       1.286366        35.0038 
 461   0.0000       1.291214        35.1357 
 462   0.0000       1.296514        35.2799 
 463   0.0000       1.297044        35.2944 
 464   0.0000       1.301684        35.4206 
 465   0.0000       1.307604        35.5817 
 466   0.0000       1.314525        35.7700 
 467   0.0000       1.315726        35.8027 
 468   0.0000       1.326153        36.0865 
 469   0.0000       1.328476        36.1497 
 470   0.0000       1.332959        36.2717 
 471   0.0000       1.338262        36.4160 
 472   0.0000       1.341883        36.5145 
 473   0.0000       1.350118        36.7386 
 474   0.0000       1.356492        36.9120 
 475   0.0000       1.359672        36.9986 
 476   0.0000       1.363311        37.0976 
 477   0.0000       1.373162        37.3656 
 478   0.0000       1.379477        37.5375 
 479   0.0000       1.382597        37.6224 
 480   0.0000       1.385327        37.6967 
 481   0.0000       1.389596        37.8128 
 482   0.0000       1.398968        38.0679 
 483   0.0000       1.413499        38.4633 
 484   0.0000       1.421744        38.6876 
 485   0.0000       1.423180        38.7267 
 486   0.0000       1.435158        39.0526 
 487   0.0000       1.440191        39.1896 
 488   0.0000       1.446005        39.3478 
 489   0.0000       1.449533        39.4438 
 490   0.0000       1.456823        39.6422 
 491   0.0000       1.466092        39.8944 
 492   0.0000       1.470547        40.0156 
 493   0.0000       1.473256        40.0893 
 494   0.0000       1.474623        40.1265 
 495   0.0000       1.478943        40.2441 
 496   0.0000       1.483019        40.3550 
 497   0.0000       1.494813        40.6759 
 498   0.0000       1.496020        40.7088 
 499   0.0000       1.503259        40.9058 
 500   0.0000       1.510403        41.1002 
 501   0.0000       1.516195        41.2578 
 502   0.0000       1.520523        41.3755 
 503   0.0000       1.525261        41.5045 
 504   0.0000       1.539200        41.8838 
 505   0.0000       1.540413        41.9168 
 506   0.0000       1.545632        42.0588 
 507   0.0000       1.547532        42.1105 
 508   0.0000       1.555179        42.3186 
 509   0.0000       1.563052        42.5328 
 510   0.0000       1.565280        42.5934 
 511   0.0000       1.566606        42.6295 
 512   0.0000       1.569252        42.7015 
 513   0.0000       1.577603        42.9288 
 514   0.0000       1.578575        42.9552 
 515   0.0000       1.581832        43.0438 
 516   0.0000       1.585003        43.1301 
 517   0.0000       1.587201        43.1899 
 518   0.0000       1.595960        43.4283 
 519   0.0000       1.600921        43.5633 
 520   0.0000       1.604046        43.6483 
 521   0.0000       1.608258        43.7629 
 522   0.0000       1.611751        43.8580 
 523   0.0000       1.614830        43.9418 
 524   0.0000       1.620616        44.0992 
 525   0.0000       1.623960        44.1902 
 526   0.0000       1.628609        44.3167 
 527   0.0000       1.632236        44.4154 
 528   0.0000       1.633651        44.4539 
 529   0.0000       1.633885        44.4603 
 530   0.0000       1.639818        44.6217 
 531   0.0000       1.640836        44.6494 
 532   0.0000       1.645423        44.7742 
 533   0.0000       1.649946        44.8973 
 534   0.0000       1.652885        44.9773 
 535   0.0000       1.655877        45.0587 
 536   0.0000       1.658963        45.1427 
 537   0.0000       1.663109        45.2555 
 538   0.0000       1.666244        45.3408 
 539   0.0000       1.669407        45.4269 
 540   0.0000       1.670125        45.4464 
 541   0.0000       1.673648        45.5423 
 542   0.0000       1.676773        45.6273 
 543   0.0000       1.680398        45.7260 
 544   0.0000       1.688910        45.9576 
 545   0.0000       1.692604        46.0581 
 546   0.0000       1.692850        46.0648 
 547   0.0000       1.697496        46.1912 
 548   0.0000       1.700411        46.2705 
 549   0.0000       1.702819        46.3361 
 550   0.0000       1.707196        46.4552 
 551   0.0000       1.713425        46.6247 
 552   0.0000       1.718219        46.7551 
 553   0.0000       1.718894        46.7735 
 554   0.0000       1.722095        46.8606 
 555   0.0000       1.728046        47.0225 
 556   0.0000       1.730739        47.0958 
 557   0.0000       1.731720        47.1225 
 558   0.0000       1.737850        47.2893 
 559   0.0000       1.741445        47.3871 
 560   0.0000       1.745500        47.4975 
 561   0.0000       1.753369        47.7116 
 562   0.0000       1.756352        47.7928 
 563   0.0000       1.768956        48.1358 
 564   0.0000       1.770775        48.1852 
 565   0.0000       1.781023        48.4641 
 566   0.0000       1.783797        48.5396 
 567   0.0000       1.786173        48.6042 
 568   0.0000       1.791096        48.7382 
 569   0.0000       1.795123        48.8478 
 570   0.0000       1.806776        49.1649 
 571   0.0000       1.812667        49.3252 
 572   0.0000       1.816502        49.4295 
 573   0.0000       1.820205        49.5303 
 574   0.0000       1.828330        49.7514 
 575   0.0000       1.835784        49.9542 
 576   0.0000       1.845523        50.2192 
 577   0.0000       1.850106        50.3440 
 578   0.0000       1.854338        50.4591 
 579   0.0000       1.855424        50.4887 
 580   0.0000       1.870951        50.9112 
 581   0.0000       1.875034        51.0223 
 582   0.0000       1.877917        51.1007 
 583   0.0000       1.883568        51.2545 
 584   0.0000       1.892928        51.5092 
 585   0.0000       1.897164        51.6245 
 586   0.0000       1.899518        51.6885 
 587   0.0000       1.906596        51.8811 
 588   0.0000       1.909832        51.9692 
 589   0.0000       1.914408        52.0937 
 590   0.0000       1.920133        52.2495 
 591   0.0000       1.928771        52.4845 
 592   0.0000       1.938936        52.7611 
 593   0.0000       1.942287        52.8523 
 594   0.0000       1.945982        52.9529 
 595   0.0000       1.953356        53.1535 
 596   0.0000       1.956984        53.2522 
 597   0.0000       1.966474        53.5105 
 598   0.0000       1.972850        53.6840 
 599   0.0000       1.980979        53.9052 
 600   0.0000       1.985417        54.0259 
 601   0.0000       1.988361        54.1061 
 602   0.0000       1.994791        54.2810 
 603   0.0000       1.998556        54.3835 
 604   0.0000       2.004292        54.5396 
 605   0.0000       2.011944        54.7478 
 606   0.0000       2.016270        54.8655 
 607   0.0000       2.025068        55.1049 
 608   0.0000       2.026356        55.1400 
 609   0.0000       2.033145        55.3247 
 610   0.0000       2.036015        55.4028 
 611   0.0000       2.048425        55.7405 
 612   0.0000       2.052620        55.8546 
 613   0.0000       2.056466        55.9593 
 614   0.0000       2.062262        56.1170 
 615   0.0000       2.065018        56.1920 
 616   0.0000       2.068421        56.2846 
 617   0.0000       2.080065        56.6014 
 618   0.0000       2.085140        56.7395 
 619   0.0000       2.088496        56.8309 
 620   0.0000       2.096514        57.0490 
 621   0.0000       2.100199        57.1493 
 622   0.0000       2.107783        57.3557 
 623   0.0000       2.111503        57.4569 
 624   0.0000       2.117625        57.6235 
 625   0.0000       2.122440        57.7545 
 626   0.0000       2.128043        57.9070 
 627   0.0000       2.134045        58.0703 
 628   0.0000       2.140188        58.2375 
 629   0.0000       2.145584        58.3843 
 630   0.0000       2.155525        58.6548 
 631   0.0000       2.164635        58.9027 
 632   0.0000       2.168453        59.0066 
 633   0.0000       2.173958        59.1564 
 634   0.0000       2.174627        59.1746 
 635   0.0000       2.179878        59.3175 
 636   0.0000       2.185122        59.4602 
 637   0.0000       2.191299        59.6283 
 638   0.0000       2.197682        59.8020 
 639   0.0000       2.201580        59.9080 
 640   0.0000       2.207633        60.0727 
 641   0.0000       2.211946        60.1901 
 642   0.0000       2.216399        60.3113 
 643   0.0000       2.219318        60.3907 
 644   0.0000       2.224644        60.5356 
 645   0.0000       2.229692        60.6730 
 646   0.0000       2.236888        60.8688 
 647   0.0000       2.240176        60.9583 
 648   0.0000       2.246809        61.1388 
 649   0.0000       2.253410        61.3184 
 650   0.0000       2.266032        61.6619 
 651   0.0000       2.268722        61.7351 
 652   0.0000       2.272593        61.8404 
 653   0.0000       2.273509        61.8653 
 654   0.0000       2.282466        62.1091 
 655   0.0000       2.288717        62.2792 
 656   0.0000       2.293180        62.4006 
 657   0.0000       2.297383        62.5150 
 658   0.0000       2.303225        62.6739 
 659   0.0000       2.308973        62.8304 
 660   0.0000       2.315541        63.0091 
 661   0.0000       2.319763        63.1240 
 662   0.0000       2.327216        63.3268 
 663   0.0000       2.329875        63.3991 
 664   0.0000       2.332435        63.4688 
 665   0.0000       2.338216        63.6261 
 666   0.0000       2.343171        63.7609 
 667   0.0000       2.345387        63.8212 
 668   0.0000       2.357229        64.1435 
 669   0.0000       2.359893        64.2159 
 670   0.0000       2.365074        64.3569 
 671   0.0000       2.372266        64.5526 
 672   0.0000       2.378082        64.7109 
 673   0.0000       2.380735        64.7831 
 674   0.0000       2.386179        64.9312 
 675   0.0000       2.397688        65.2444 
 676   0.0000       2.400278        65.3149 
 677   0.0000       2.405389        65.4540 
 678   0.0000       2.407446        65.5099 
 679   0.0000       2.418141        65.8010 
 680   0.0000       2.423469        65.9459 
 681   0.0000       2.431209        66.1566 
 682   0.0000       2.432601        66.1944 
 683   0.0000       2.438414        66.3526 
 684   0.0000       2.448858        66.6368 
 685   0.0000       2.458346        66.8950 
 686   0.0000       2.459964        66.9390 
 687   0.0000       2.462831        67.0170 
 688   0.0000       2.466542        67.1180 
 689   0.0000       2.473609        67.3103 
 690   0.0000       2.480555        67.4993 
 691   0.0000       2.487706        67.6939 
 692   0.0000       2.494057        67.8667 
 693   0.0000       2.500806        68.0504 
 694   0.0000       2.506359        68.2015 
 695   0.0000       2.509284        68.2811 
 696   0.0000       2.514172        68.4141 
 697   0.0000       2.517764        68.5118 
 698   0.0000       2.521440        68.6119 
 699   0.0000       2.526411        68.7471 
 700   0.0000       2.530248        68.8515 
 701   0.0000       2.536794        69.0297 
 702   0.0000       2.542544        69.1861 
 703   0.0000       2.551384        69.4267 
 704   0.0000       2.553111        69.4737 
 705   0.0000       2.558174        69.6114 
 706   0.0000       2.558871        69.6304 
 707   0.0000       2.565877        69.8211 
 708   0.0000       2.573484        70.0281 
 709   0.0000       2.579699        70.1972 
 710   0.0000       2.582606        70.2763 
 711   0.0000       2.585989        70.3683 
 712   0.0000       2.590874        70.5013 
 713   0.0000       2.593007        70.5593 
 714   0.0000       2.599143        70.7263 
 715   0.0000       2.609465        71.0072 
 716   0.0000       2.615795        71.1794 
 717   0.0000       2.618596        71.2556 
 718   0.0000       2.623430        71.3872 
 719   0.0000       2.625450        71.4421 
 720   0.0000       2.630150        71.5700 
 721   0.0000       2.633604        71.6640 
 722   0.0000       2.638638        71.8010 
 723   0.0000       2.642612        71.9091 
 724   0.0000       2.643865        71.9432 
 725   0.0000       2.652708        72.1838 
 726   0.0000       2.655063        72.2479 
 727   0.0000       2.659013        72.3554 
 728   0.0000       2.659148        72.3591 
 729   0.0000       2.663860        72.4873 
 730   0.0000       2.668004        72.6001 
 731   0.0000       2.675100        72.7932 
 732   0.0000       2.675641        72.8079 
 733   0.0000       2.681780        72.9749 
 734   0.0000       2.683204        73.0137 
 735   0.0000       2.686762        73.1105 
 736   0.0000       2.688252        73.1511 
 737   0.0000       2.693366        73.2902 
 738   0.0000       2.695242        73.3413 
 739   0.0000       2.698762        73.4370 
 740   0.0000       2.702947        73.5509 
 741   0.0000       2.704504        73.5933 
 742   0.0000       2.711680        73.7886 
 743   0.0000       2.712715        73.8167 
 744   0.0000       2.713419        73.8359 
 745   0.0000       2.717283        73.9410 
 746   0.0000       2.718300        73.9687 
 747   0.0000       2.722521        74.0836 
 748   0.0000       2.727597        74.2217 
 749   0.0000       2.731636        74.3316 
 750   0.0000       2.732627        74.3586 
 751   0.0000       2.737974        74.5041 
 752   0.0000       2.745182        74.7002 
 753   0.0000       2.747974        74.7762 
 754   0.0000       2.751778        74.8797 
 755   0.0000       2.760555        75.1185 
 756   0.0000       2.766252        75.2735 
 757   0.0000       2.766588        75.2827 
 758   0.0000       2.770407        75.3866 
 759   0.0000       2.774684        75.5030 
 760   0.0000       2.776077        75.5409 
 761   0.0000       2.779083        75.6227 
 762   0.0000       2.784748        75.7768 
 763   0.0000       2.785254        75.7906 
 764   0.0000       2.799731        76.1845 
 765   0.0000       2.803782        76.2948 
 766   0.0000       2.807601        76.3987 
 767   0.0000       2.812229        76.5246 
 768   0.0000       2.814969        76.5992 
 769   0.0000       2.819158        76.7132 
 770   0.0000       2.827155        76.9308 
 771   0.0000       2.829087        76.9834 
 772   0.0000       2.830403        77.0192 
 773   0.0000       2.838454        77.2383 
 774   0.0000       2.840132        77.2839 
 775   0.0000       2.845264        77.4236 
 776   0.0000       2.848281        77.5057 
 777   0.0000       2.852538        77.6215 
 778   0.0000       2.864261        77.9405 
 779   0.0000       2.865652        77.9783 
 780   0.0000       2.866141        77.9917 
 781   0.0000       2.870778        78.1179 
 782   0.0000       2.876750        78.2803 
 783   0.0000       2.879372        78.3517 
 784   0.0000       2.883745        78.4707 
 785   0.0000       2.886154        78.5363 
 786   0.0000       2.889742        78.6339 
 787   0.0000       2.896249        78.8109 
 788   0.0000       2.897572        78.8469 
 789   0.0000       2.900069        78.9149 
 790   0.0000       2.906584        79.0922 
 791   0.0000       2.907261        79.1106 
 792   0.0000       2.914521        79.3081 
 793   0.0000       2.917423        79.3871 
 794   0.0000       2.924951        79.5920 
 795   0.0000       2.926344        79.6299 
 796   0.0000       2.929114        79.7052 
 797   0.0000       2.934355        79.8479 
 798   0.0000       2.939681        79.9928 
 799   0.0000       2.944474        80.1232 
 800   0.0000       2.952410        80.3392 
 801   0.0000       2.960816        80.5679 
 802   0.0000       2.971436        80.8569 
 803   0.0000       2.972458        80.8847 
 804   0.0000       2.977287        81.0161 
 805   0.0000       2.984828        81.2213 
 806   0.0000       2.989347        81.3443 
 807   0.0000       2.992405        81.4275 
 808   0.0000       3.005164        81.7747 
 809   0.0000       3.012391        81.9713 
 810   0.0000       3.014754        82.0356 
 811   0.0000       3.017528        82.1111 
 812   0.0000       3.027575        82.3845 
 813   0.0000       3.030422        82.4620 
 814   0.0000       3.034775        82.5804 
 815   0.0000       3.042574        82.7926 
 816   0.0000       3.050942        83.0203 
 817   0.0000       3.054984        83.1303 
 818   0.0000       3.061132        83.2976 
 819   0.0000       3.066185        83.4351 
 820   0.0000       3.069833        83.5344 
 821   0.0000       3.075436        83.6869 
 822   0.0000       3.082049        83.8668 
 823   0.0000       3.090591        84.0992 
 824   0.0000       3.098604        84.3173 
 825   0.0000       3.102772        84.4307 
 826   0.0000       3.105429        84.5030 
 827   0.0000       3.111530        84.6690 
 828   0.0000       3.118515        84.8591 
 829   0.0000       3.121986        84.9536 
 830   0.0000       3.128799        85.1389 
 831   0.0000       3.130512        85.1855 
 832   0.0000       3.138815        85.4115 
 833   0.0000       3.143802        85.5472 
 834   0.0000       3.146423        85.6185 
 835   0.0000       3.149177        85.6935 
 836   0.0000       3.155380        85.8622 
 837   0.0000       3.161163        86.0196 
 838   0.0000       3.167849        86.2016 
 839   0.0000       3.170328        86.2690 
 840   0.0000       3.171896        86.3117 
 841   0.0000       3.178172        86.4825 
 842   0.0000       3.179945        86.5307 
 843   0.0000       3.185110        86.6713 
 844   0.0000       3.189905        86.8017 
 845   0.0000       3.194016        86.9136 
 846   0.0000       3.196685        86.9862 
 847   0.0000       3.201164        87.1081 
 848   0.0000       3.202712        87.1502 
 849   0.0000       3.206487        87.2530 
 850   0.0000       3.211655        87.3936 
 851   0.0000       3.212988        87.4298 
 852   0.0000       3.217721        87.5586 
 853   0.0000       3.219395        87.6042 
 854   0.0000       3.225583        87.7726 
 855   0.0000       3.231115        87.9231 
 856   0.0000       3.233420        87.9858 
 857   0.0000       3.237645        88.1008 
 858   0.0000       3.241774        88.2132 
 859   0.0000       3.245200        88.3064 
 860   0.0000       3.247983        88.3821 
 861   0.0000       3.250824        88.4594 
 862   0.0000       3.256432        88.6120 
 863   0.0000       3.260167        88.7137 
 864   0.0000       3.265232        88.8515 
 865   0.0000       3.268737        88.9469 
 866   0.0000       3.272021        89.0362 
 867   0.0000       3.279364        89.2360 
 868   0.0000       3.282356        89.3174 
 869   0.0000       3.284013        89.3625 
 870   0.0000       3.285361        89.3992 
 871   0.0000       3.289418        89.5096 
 872   0.0000       3.291891        89.5769 
 873   0.0000       3.301635        89.8421 
 874   0.0000       3.302274        89.8594 
 875   0.0000       3.307535        90.0026 
 876   0.0000       3.308646        90.0328 
 877   0.0000       3.320460        90.3543 
 878   0.0000       3.322836        90.4190 
 879   0.0000       3.328986        90.5863 
 880   0.0000       3.331134        90.6448 
 881   0.0000       3.334840        90.7456 
 882   0.0000       3.339127        90.8623 
 883   0.0000       3.341252        90.9201 
 884   0.0000       3.344365        91.0048 
 885   0.0000       3.351180        91.1902 
 886   0.0000       3.354086        91.2693 
 887   0.0000       3.356273        91.3288 
 888   0.0000       3.356539        91.3361 
 889   0.0000       3.363463        91.5245 
 890   0.0000       3.364612        91.5558 
 891   0.0000       3.369276        91.6827 
 892   0.0000       3.373576        91.7997 
 893   0.0000       3.378063        91.9218 
 894   0.0000       3.378964        91.9463 
 895   0.0000       3.379959        91.9734 
 896   0.0000       3.384835        92.1060 
 897   0.0000       3.390118        92.2498 
 898   0.0000       3.393138        92.3320 
 899   0.0000       3.396025        92.4105 
 900   0.0000       3.401795        92.5675 
 901   0.0000       3.402759        92.5938 
 902   0.0000       3.406470        92.6948 
 903   0.0000       3.408494        92.7498 
 904   0.0000       3.413337        92.8816 
 905   0.0000       3.415075        92.9289 
 906   0.0000       3.423147        93.1486 
 907   0.0000       3.426587        93.2422 
 908   0.0000       3.428669        93.2988 
 909   0.0000       3.433299        93.4248 
 910   0.0000       3.434395        93.4546 
 911   0.0000       3.437965        93.5518 
 912   0.0000       3.440396        93.6179 
 913   0.0000       3.444315        93.7246 
 914   0.0000       3.448131        93.8284 
 915   0.0000       3.452709        93.9530 
 916   0.0000       3.461493        94.1920 
 917   0.0000       3.467408        94.3530 
 918   0.0000       3.470052        94.4249 
 919   0.0000       3.473981        94.5318 
 920   0.0000       3.476223        94.5928 
 921   0.0000       3.482569        94.7655 
 922   0.0000       3.486847        94.8819 
 923   0.0000       3.491579        95.0107 
 924   0.0000       3.493845        95.0724 
 925   0.0000       3.497141        95.1620 
 926   0.0000       3.501691        95.2859 
 927   0.0000       3.503711        95.3408 
 928   0.0000       3.508552        95.4725 
 929   0.0000       3.514545        95.6356 
 930   0.0000       3.517531        95.7169 
 931   0.0000       3.522535        95.8531 
 932   0.0000       3.528129        96.0053 
 933   0.0000       3.529899        96.0534 
 934   0.0000       3.537727        96.2664 
 935   0.0000       3.542373        96.3929 
 936   0.0000       3.548266        96.5532 
 937   0.0000       3.551999        96.6548 
 938   0.0000       3.559241        96.8519 
 939   0.0000       3.561908        96.9244 
 940   0.0000       3.568622        97.1071 
 941   0.0000       3.573088        97.2287 
 942   0.0000       3.575338        97.2899 
 943   0.0000       3.581281        97.4516 
 944   0.0000       3.587327        97.6161 
 945   0.0000       3.588643        97.6519 
 946   0.0000       3.592045        97.7445 
 947   0.0000       3.598056        97.9081 
 948   0.0000       3.604840        98.0927 
 949   0.0000       3.608363        98.1886 
 950   0.0000       3.619078        98.4801 
 951   0.0000       3.622391        98.5703 
 952   0.0000       3.625533        98.6558 
 953   0.0000       3.630414        98.7886 
 954   0.0000       3.639526        99.0365 
 955   0.0000       3.645069        99.1874 
 956   0.0000       3.652191        99.3812 
 957   0.0000       3.657706        99.5312 
 958   0.0000       3.660481        99.6067 
 959   0.0000       3.666809        99.7790 
 960   0.0000       3.676527       100.0434 
 961   0.0000       3.690406       100.4211 
 962   0.0000       3.697264       100.6077 
 963   0.0000       3.698990       100.6546 
 964   0.0000       3.701017       100.7098 
 965   0.0000       3.708525       100.9141 
 966   0.0000       3.713740       101.0560 
 967   0.0000       3.717230       101.1510 
 968   0.0000       3.722042       101.2819 
 969   0.0000       3.725869       101.3860 
 970   0.0000       3.731191       101.5309 
 971   0.0000       3.742842       101.8479 
 972   0.0000       3.745293       101.9146 
 973   0.0000       3.753562       102.1396 
 974   0.0000       3.757008       102.2334 
 975   0.0000       3.769208       102.5654 
 976   0.0000       3.771543       102.6289 
 977   0.0000       3.778666       102.8227 
 978   0.0000       3.790457       103.1436 
 979   0.0000       3.798370       103.3589 
 980   0.0000       3.801630       103.4476 
 981   0.0000       3.811394       103.7133 
 982   0.0000       3.819054       103.9218 
 983   0.0000       3.822571       104.0175 
 984   0.0000       3.825584       104.0994 
 985   0.0000       3.838411       104.4485 
 986   0.0000       3.845374       104.6379 
 987   0.0000       3.855679       104.9184 
 988   0.0000       3.862108       105.0933 
 989   0.0000       3.878733       105.5457 
 990   0.0000       3.882491       105.6480 
 991   0.0000       3.893541       105.9486 
 992   0.0000       3.902212       106.1846 
 993   0.0000       3.912298       106.4590 
 994   0.0000       3.922313       106.7316 
 995   0.0000       3.929991       106.9405 
 996   0.0000       3.942914       107.2921 
 997   0.0000       3.960016       107.7575 
 998   0.0000       3.966600       107.9367 
 999   0.0000       3.972043       108.0848 
 1000   0.0000       3.980274       108.3087 
 1001   0.0000       3.983280       108.3906 
 1002   0.0000       3.987400       108.5027 
 1003   0.0000       3.992291       108.6357 
 1004   0.0000       4.007311       109.0445 
 1005   0.0000       4.014849       109.2496 
 1006   0.0000       4.022938       109.4697 
 1007   0.0000       4.035570       109.8134 
 1008   0.0000       4.044596       110.0591 
 1009   0.0000       4.045924       110.0952 
 1010   0.0000       4.061914       110.5303 
 1011   0.0000       4.064046       110.5883 
 1012   0.0000       4.071088       110.7799 
 1013   0.0000       4.081229       111.0559 
 1014   0.0000       4.089298       111.2754 
 1015   0.0000       4.093411       111.3874 
 1016   0.0000       4.096355       111.4675 
 1017   0.0000       4.109592       111.8277 
 1018   0.0000       4.116698       112.0211 
 1019   0.0000       4.123526       112.2069 
 1020   0.0000       4.128870       112.3523 
 1021   0.0000       4.135486       112.5323 
 1022   0.0000       4.142286       112.7173 
 1023   0.0000       4.145676       112.8096 
 1024   0.0000       4.148224       112.8789 
 1025   0.0000       4.153870       113.0325 
 1026   0.0000       4.156900       113.1150 
 1027   0.0000       4.162853       113.2770 
 1028   0.0000       4.168188       113.4222 
 1029   0.0000       4.175891       113.6318 
 1030   0.0000       4.185124       113.8830 
 1031   0.0000       4.189704       114.0076 
 1032   0.0000       4.191979       114.0696 
 1033   0.0000       4.203572       114.3850 
 1034   0.0000       4.207198       114.4837 
 1035   0.0000       4.213297       114.6497 
 1036   0.0000       4.215519       114.7101 
 1037   0.0000       4.224946       114.9666 
 1038   0.0000       4.229034       115.0779 
 1039   0.0000       4.233258       115.1928 
 1040   0.0000       4.237085       115.2969 
 1041   0.0000       4.242769       115.4516 
 1042   0.0000       4.245608       115.5289 
 1043   0.0000       4.247358       115.5765 
 1044   0.0000       4.255604       115.8009 
 1045   0.0000       4.257183       115.8438 
 1046   0.0000       4.259973       115.9198 
 1047   0.0000       4.273371       116.2844 
 1048   0.0000       4.277708       116.4024 
 1049   0.0000       4.278764       116.4311 
 1050   0.0000       4.284941       116.5992 
 1051   0.0000       4.294265       116.8529 
 1052   0.0000       4.300452       117.0212 
 1053   0.0000       4.306626       117.1893 
 1054   0.0000       4.312556       117.3506 
 1055   0.0000       4.317737       117.4916 
 1056   0.0000       4.330635       117.8426 
 1057   0.0000       4.332991       117.9067 
 1058   0.0000       4.337007       118.0160 
 1059   0.0000       4.353701       118.4702 
 1060   0.0000       4.357217       118.5659 
 1061   0.0000       4.360767       118.6625 
 1062   0.0000       4.368190       118.8645 
 1063   0.0000       4.374255       119.0295 
 1064   0.0000       4.382683       119.2589 
 1065   0.0000       4.389064       119.4325 
 1066   0.0000       4.403916       119.8366 
 1067   0.0000       4.414771       120.1320 
 1068   0.0000       4.422024       120.3294 
 1069   0.0000       4.429261       120.5263 
 1070   0.0000       4.437185       120.7419 
 1071   0.0000       4.443116       120.9033 
 1072   0.0000       4.446007       120.9820 
 1073   0.0000       4.457122       121.2844 
 1074   0.0000       4.459134       121.3392 
 1075   0.0000       4.465904       121.5234 
 1076   0.0000       4.475570       121.7865 
 1077   0.0000       4.482493       121.9748 
 1078   0.0000       4.488883       122.1487 
 1079   0.0000       4.500662       122.4692 
 1080   0.0000       4.507624       122.6587 
 1081   0.0000       4.511691       122.7693 
 1082   0.0000       4.519463       122.9808 
 1083   0.0000       4.538037       123.4863 
 1084   0.0000       4.548111       123.7604 
 1085   0.0000       4.555478       123.9608 
 1086   0.0000       4.561862       124.1346 
 1087   0.0000       4.576240       124.5258 
 1088   0.0000       4.607477       125.3758 
 1089   0.0000       4.616568       125.6232 
 1090   0.0000       4.624279       125.8330 
 1091   0.0000       4.633575       126.0860 
 1092   0.0000       4.655162       126.6734 
 1093   0.0000       4.663765       126.9075 
 1094   0.0000       4.675642       127.2307 
 1095   0.0000       4.683835       127.4536 
 1096   0.0000       4.688993       127.5940 
 1097   0.0000       4.696890       127.8089 
 1098   0.0000       4.704935       128.0278 
 1099   0.0000       4.709311       128.1469 
 1100   0.0000       4.721376       128.4752 
 1101   0.0000       4.734964       128.8449 
 1102   0.0000       4.738425       128.9391 
 1103   0.0000       4.752178       129.3133 
 1104   0.0000       4.758576       129.4874 
 1105   0.0000       4.767066       129.7184 
 1106   0.0000       4.777573       130.0044 
 1107   0.0000       4.786696       130.2526 
 1108   0.0000       4.802862       130.6925 
 1109   0.0000       4.828144       131.3805 
 1110   0.0000       4.839395       131.6866 
 1111   0.0000       4.852497       132.0431 
 1112   0.0000       4.866095       132.4132 
 1113   0.0000       4.875324       132.6643 
 1114   0.0000       4.890813       133.0858 
 1115   0.0000       4.900419       133.3472 
 1116   0.0000       4.907604       133.5427 
 1117   0.0000       4.914069       133.7186 
 1118   0.0000       4.930308       134.1605 
 1119   0.0000       4.936386       134.3259 
 1120   0.0000       4.948527       134.6563 
 1121   0.0000       4.961999       135.0228 
 1122   0.0000       4.982833       135.5898 
 1123   0.0000       4.991265       135.8192 
 1124   0.0000       5.002423       136.1229 
 1125   0.0000       5.012621       136.4003 
 1126   0.0000       5.027461       136.8042 
 1127   0.0000       5.054400       137.5372 
 1128   0.0000       5.080973       138.2603 
 1129   0.0000       5.097691       138.7152 
 1130   0.0000       5.107947       138.9943 
 1131   0.0000       5.113604       139.1483 
 1132   0.0000       5.145255       140.0095 
 1133   0.0000       5.146260       140.0368 
 1134   0.0000       5.158678       140.3748 
 1135   0.0000       5.166983       140.6007 
 1136   0.0000       5.203584       141.5967 
 1137   0.0000       5.207990       141.7166 
 1138   0.0000       5.227043       142.2351 
 1139   0.0000       5.238143       142.5371 
 1140   0.0000       5.244222       142.7025 
 1141   0.0000       5.248358       142.8151 
 1142   0.0000       5.254073       142.9706 
 1143   0.0000       5.269452       143.3891 
 1144   0.0000       5.286345       143.8488 
 1145   0.0000       5.310079       144.4946 
 1146   0.0000       5.315564       144.6439 
 1147   0.0000       5.331250       145.0707 
 1148   0.0000       5.342360       145.3730 
 1149   0.0000       5.354314       145.6983 
 1150   0.0000       5.372326       146.1884 
 1151   0.0000       5.384101       146.5088 
 1152   0.0000       5.398490       146.9004 
 1153   0.0000       5.404916       147.0752 
 1154   0.0000       5.429245       147.7373 
 1155   0.0000       5.447110       148.2234 
 1156   0.0000       5.465030       148.7110 
 1157   0.0000       5.480822       149.1408 
 1158   0.0000       5.502259       149.7241 
 1159   0.0000       5.518751       150.1728 
 1160   0.0000       5.526150       150.3742 
 1161   0.0000       5.581641       151.8842 
 1162   0.0000       5.601476       152.4239 
 1163   0.0000       5.618587       152.8895 
 1164   0.0000       5.630832       153.2227 
 1165   0.0000       5.661321       154.0524 
 1166   0.0000       5.669076       154.2634 
 1167   0.0000       5.687849       154.7743 
 1168   0.0000       5.699590       155.0937 
 1169   0.0000       5.714210       155.4915 
 1170   0.0000       5.745595       156.3456 
 1171   0.0000       5.784683       157.4092 
 1172   0.0000       5.888316       160.2292 
 1173   0.0000       5.953109       161.9923 
 1174   0.0000       5.963962       162.2876 
 1175   0.0000       6.011578       163.5833 
 1176   0.0000       6.060611       164.9176 
 1177   0.0000       6.143616       167.1763 
 1178   0.0000       6.169023       167.8676 
 1179   0.0000       6.211380       169.0203 
 1180   0.0000       6.372193       173.3962 
 1181   0.0000       6.392792       173.9567 
 1182   0.0000       6.482394       176.3949 
 1183   0.0000       6.526239       177.5880 
 1184   0.0000       6.628821       180.3794 
 1185   0.0000       6.635573       180.5631 
 1186   0.0000       6.717627       182.7959 
 1187   0.0000       6.757990       183.8943 
 1188   0.0000       6.883157       187.3002 
 1189   0.0000       6.905078       187.8967 
 1190   0.0000       7.111611       193.5168 
 1191   0.0000       7.120384       193.7555 
 1192   0.0000       7.161469       194.8735 
 1193   0.0000       7.197082       195.8426 
 1194   0.0000      22.236924       605.0975 
 1195   0.0000      22.342446       607.9689 
 1196   0.0000      22.467482       611.3713 
 1197   0.0000      22.494619       612.1097 
 1198   0.0000      22.540686       613.3632 
 1199   0.0000      22.548321       613.5710 
 1200   0.0000      22.558348       613.8439 
 1201   0.0000      22.569629       614.1508 
 1202   0.0000      22.670511       616.8960 
 1203   0.0000      22.684533       617.2775 
 1204   0.0000      22.687696       617.3636 
 1205   0.0000      22.702005       617.7530 
 1206   0.0000      22.708926       617.9413 
 1207   0.0000      22.749981       619.0585 
 1208   0.0000      22.817896       620.9065 
 1209   0.0000      22.838673       621.4719 
 1210   0.0000      22.853067       621.8636 
 1211   0.0000      22.872057       622.3803 
 1212   0.0000      22.896120       623.0351 
 1213   0.0000      22.903140       623.2261 
 1214   0.0000      22.910052       623.4142 
 1215   0.0000      22.962377       624.8380 
 1216   0.0000      22.996565       625.7684 
 1217   0.0000      23.066277       627.6653 
 1218   0.0000      23.273897       633.3149 
 1219   0.0000      23.325575       634.7212 
 1220   0.0000      23.443859       637.9398 
 1221   0.0000      23.532712       640.3576 
 1222   0.0000      23.596692       642.0986 
 1223   0.0000      32.895202       895.1240 
 1224   0.0000      33.297773       906.0785 
 1225   0.0000      44.172304      1201.9895 
 1226   0.0000      44.216972      1203.2050 

                    ********************************
                    * MULLIKEN POPULATION ANALYSIS *
                    ********************************

-----------------------
MULLIKEN ATOMIC CHARGES
-----------------------
   0 O :   -0.513253
   1 O :   -0.520058
   2 N :   -0.193621
   3 H :    0.266007
   4 N :    0.111493
   5 C :    0.181628
   6 C :    0.153578
   7 H :    0.156559
   8 C :    0.152708
   9 C :   -0.266619
  10 H :    0.149418
  11 C :   -0.153549
  12 H :    0.158590
  13 C :   -0.160085
  14 H :    0.156394
  15 C :   -0.161478
  16 H :    0.157811
  17 C :   -0.237668
  18 H :    0.162513
  19 C :    0.122526
  20 C :   -0.427405
  21 H :    0.139285
  22 H :    0.151368
  23 H :    0.139907
  24 C :   -0.445725
  25 H :    0.151522
  26 H :    0.149643
  27 H :    0.148580
  28 C :   -0.428487
  29 H :    0.140559
  30 H :    0.145893
  31 H :    0.136995
  32 C :    0.000683
  33 C :    0.013030
  34 C :   -0.196981
  35 H :    0.167691
  36 C :   -0.201064
  37 H :    0.155752
  38 C :   -0.094189
  39 H :    0.154398
  40 C :   -0.275970
  41 H :    0.155371
  42 C :    0.108032
  43 C :   -0.456849
  44 H :    0.141275
  45 H :    0.143656
  46 H :    0.151642
  47 C :   -0.406649
  48 H :    0.123549
  49 H :    0.113455
  50 H :    0.146563
  51 C :   -0.451876
  52 H :    0.149496
  53 H :    0.143013
  54 H :    0.139690
  55 C :    0.352211
  56 C :    0.121827
  57 C :   -0.217483
  58 H :    0.161863
  59 C :   -0.169880
  60 H :    0.161782
  61 C :   -0.137089
  62 H :    0.160208
  63 C :   -0.163595
  64 H :    0.161664
  65 C :   -0.240503
  66 H :    0.160246
Sum of atomic charges:   -0.0000000

--------------------------------
MULLIKEN REDUCED ORBITAL CHARGES
--------------------------------
  0 O s       :     3.837026  s :     3.837026
      pz      :     1.408742  p :     4.645200
      px      :     1.496937
      py      :     1.739521
      dz2     :     0.009010  d :     0.029221
      dxz     :     0.007256
      dyz     :     0.006729
      dx2y2   :     0.003150
      dxy     :     0.003077
      f0      :     0.000424  f :     0.001806
      f+1     :     0.000280
      f-1     :     0.000347
      f+2     :     0.000301
      f-2     :     0.000302
      f+3     :     0.000071
      f-3     :     0.000081
  1 O s       :     3.848280  s :     3.848280
      pz      :     1.497602  p :     4.640903
      px      :     1.575256
      py      :     1.568045
      dz2     :     0.006182  d :     0.029121
      dxz     :     0.006610
      dyz     :     0.004487
      dx2y2   :     0.005427
      dxy     :     0.006415
      f0      :     0.000128  f :     0.001754
      f+1     :     0.000328
      f-1     :     0.000159
      f+2     :     0.000274
      f-2     :     0.000339
      f+3     :     0.000283
      f-3     :     0.000244
  2 N s       :     3.427621  s :     3.427621
      pz      :     1.205430  p :     3.702318
      px      :     1.472813
      py      :     1.024075
      dz2     :     0.011722  d :     0.059538
      dxz     :     0.006061
      dyz     :     0.015282
      dx2y2   :     0.013233
      dxy     :     0.013240
      f0      :     0.000267  f :     0.004143
      f+1     :     0.000501
      f-1     :     0.000628
      f+2     :     0.000744
      f-2     :     0.000491
      f+3     :     0.000826
      f-3     :     0.000685
  3 H s       :     0.690640  s :     0.690640
      pz      :     0.022247  p :     0.043353
      px      :     0.014227
      py      :     0.006879
  4 N s       :     3.358219  s :     3.358219
      pz      :     1.280159  p :     3.440026
      px      :     0.958256
      py      :     1.201612
      dz2     :     0.013876  d :     0.085605
      dxz     :     0.018969
      dyz     :     0.012351
      dx2y2   :     0.021852
      dxy     :     0.018557
      f0      :     0.000547  f :     0.004657
      f+1     :     0.000491
      f-1     :     0.000833
      f+2     :     0.000838
      f-2     :     0.000768
      f+3     :     0.000638
      f-3     :     0.000542
  5 C s       :     3.154718  s :     3.154718
      pz      :     0.786947  p :     2.395411
      px      :     0.775181
      py      :     0.833282
      dz2     :     0.056701  d :     0.246556
      dxz     :     0.031822
      dyz     :     0.067279
      dx2y2   :     0.035319
      dxy     :     0.055435
      f0      :     0.004459  f :     0.021687
      f+1     :     0.002331
      f-1     :     0.003313
      f+2     :     0.004544
      f-2     :     0.002136
      f+3     :     0.003336
      f-3     :     0.001569
  6 C s       :     2.954387  s :     2.954387
      pz      :     1.048184  p :     2.737150
      px      :     0.781421
      py      :     0.907545
      dz2     :     0.015600  d :     0.145733
      dxz     :     0.033939
      dyz     :     0.026157
      dx2y2   :     0.028612
      dxy     :     0.041425
      f0      :     0.001015  f :     0.009152
      f+1     :     0.001168
      f-1     :     0.000891
      f+2     :     0.001619
      f-2     :     0.000741
      f+3     :     0.001930
      f-3     :     0.001788
  7 H s       :     0.820022  s :     0.820022
      pz      :     0.012303  p :     0.023419
      px      :     0.005839
      py      :     0.005277
  8 C s       :     3.221488  s :     3.221488
      pz      :     0.823865  p :     2.477632
      px      :     0.956837
      py      :     0.696930
      dz2     :     0.034832  d :     0.138487
      dxz     :     0.022194
      dyz     :     0.040037
      dx2y2   :     0.021320
      dxy     :     0.020104
      f0      :     0.002060  f :     0.009684
      f+1     :     0.001060
      f-1     :     0.001352
      f+2     :     0.002050
      f-2     :     0.001083
      f+3     :     0.001024
      f-3     :     0.001056
  9 C s       :     3.302486  s :     3.302486
      pz      :     0.959960  p :     2.859635
      px      :     0.937618
      py      :     0.962057
      dz2     :     0.018484  d :     0.097260
      dxz     :     0.012287
      dyz     :     0.032946
      dx2y2   :     0.013951
      dxy     :     0.019591
      f0      :     0.001391  f :     0.007238
      f+1     :     0.000836
      f-1     :     0.000875
      f+2     :     0.001282
      f-2     :     0.000817
      f+3     :     0.001161
      f-3     :     0.000877
 10 H s       :     0.827296  s :     0.827296
      pz      :     0.010341  p :     0.023285
      px      :     0.006183
      py      :     0.006762
 11 C s       :     3.189554  s :     3.189554
      pz      :     0.962618  p :     2.864265
      px      :     0.965900
      py      :     0.935747
      dz2     :     0.019241  d :     0.092592
      dxz     :     0.008351
      dyz     :     0.031850
      dx2y2   :     0.014205
      dxy     :     0.018943
      f0      :     0.001245  f :     0.007139
      f+1     :     0.000661
      f-1     :     0.000974
      f+2     :     0.001573
      f-2     :     0.000598
      f+3     :     0.001201
      f-3     :     0.000888
 12 H s       :     0.819226  s :     0.819226
      pz      :     0.011313  p :     0.022184
      px      :     0.004961
      py      :     0.005910
 13 C s       :     3.192540  s :     3.192540
      pz      :     0.928147  p :     2.865989
      px      :     0.956984
      py      :     0.980857
      dz2     :     0.031440  d :     0.094382
      dxz     :     0.019770
      dyz     :     0.020004
      dx2y2   :     0.014778
      dxy     :     0.008390
      f0      :     0.001618  f :     0.007175
      f+1     :     0.000981
      f-1     :     0.000994
      f+2     :     0.001441
      f-2     :     0.000962
      f+3     :     0.000502
      f-3     :     0.000678
 14 H s       :     0.821461  s :     0.821461
      pz      :     0.003895  p :     0.022145
      px      :     0.004858
      py      :     0.013392
 15 C s       :     3.192046  s :     3.192046
      pz      :     0.964512  p :     2.868144
      px      :     0.964864
      py      :     0.938768
      dz2     :     0.017343  d :     0.094085
      dxz     :     0.012543
      dyz     :     0.032769
      dx2y2   :     0.012120
      dxy     :     0.019310
      f0      :     0.001392  f :     0.007204
      f+1     :     0.000885
      f-1     :     0.000796
      f+2     :     0.001308
      f-2     :     0.000816
      f+3     :     0.001182
      f-3     :     0.000825
 16 H s       :     0.819966  s :     0.819966
      pz      :     0.009662  p :     0.022222
      px      :     0.006267
      py      :     0.006293
 17 C s       :     3.234107  s :     3.234107
      pz      :     0.968089  p :     2.897807
      px      :     0.963619
      py      :     0.966099
      dz2     :     0.018934  d :     0.098437
      dxz     :     0.009045
      dyz     :     0.033044
      dx2y2   :     0.017075
      dxy     :     0.020339
      f0      :     0.001183  f :     0.007317
      f+1     :     0.000664
      f-1     :     0.001047
      f+2     :     0.001595
      f-2     :     0.000658
      f+3     :     0.001249
      f-3     :     0.000920
 18 H s       :     0.815259  s :     0.815259
      pz      :     0.011294  p :     0.022228
      px      :     0.004956
      py      :     0.005979
 19 C s       :     3.069590  s :     3.069590
      pz      :     0.869083  p :     2.589415
      px      :     0.895890
      py      :     0.824442
      dz2     :     0.038849  d :     0.205475
      dxz     :     0.040210
      dyz     :     0.044376
      dx2y2   :     0.040353
      dxy     :     0.041688
      f0      :     0.001624  f :     0.012994
      f+1     :     0.001067
      f-1     :     0.002519
      f+2     :     0.002425
      f-2     :     0.001725
      f+3     :     0.001537
      f-3     :     0.002097
 20 C s       :     3.262441  s :     3.262441
      pz      :     0.963118  p :     3.105407
      px      :     1.052584
      py      :     1.089705
      dz2     :     0.010875  d :     0.056213
      dxz     :     0.007805
      dyz     :     0.020992
      dx2y2   :     0.013867
      dxy     :     0.002673
      f0      :     0.000823  f :     0.003344
      f+1     :     0.000626
      f-1     :     0.000440
      f+2     :     0.000713
      f-2     :     0.000297
      f+3     :     0.000404
      f-3     :     0.000042
 21 H s       :     0.839491  s :     0.839491
      pz      :     0.004248  p :     0.021224
      px      :     0.012407
      py      :     0.004570
 22 H s       :     0.827271  s :     0.827271
      pz      :     0.006964  p :     0.021361
      px      :     0.005015
      py      :     0.009382
 23 H s       :     0.838362  s :     0.838362
      pz      :     0.006973  p :     0.021731
      px      :     0.004768
      py      :     0.009990
 24 C s       :     3.272795  s :     3.272795
      pz      :     1.049036  p :     3.111766
      px      :     1.086506
      py      :     0.976224
      dz2     :     0.014675  d :     0.057712
      dxz     :     0.008063
      dyz     :     0.010099
      dx2y2   :     0.015441
      dxy     :     0.009434
      f0      :     0.000324  f :     0.003452
      f+1     :     0.000397
      f-1     :     0.000592
      f+2     :     0.000764
      f-2     :     0.000312
      f+3     :     0.000719
      f-3     :     0.000343
 25 H s       :     0.827044  s :     0.827044
      pz      :     0.006048  p :     0.021434
      px      :     0.005297
      py      :     0.010088
 26 H s       :     0.829306  s :     0.829306
      pz      :     0.004684  p :     0.021051
      px      :     0.012001
      py      :     0.004367
 27 H s       :     0.830377  s :     0.830377
      pz      :     0.011015  p :     0.021043
      px      :     0.005807
      py      :     0.004221
 28 C s       :     3.266007  s :     3.266007
      pz      :     1.083403  p :     3.103015
      px      :     0.930254
      py      :     1.089358
      dz2     :     0.005206  d :     0.056120
      dxz     :     0.018420
      dyz     :     0.008841
      dx2y2   :     0.009212
      dxy     :     0.014440
      f0      :     0.000488  f :     0.003345
      f+1     :     0.000548
      f-1     :     0.000058
      f+2     :     0.000934
      f-2     :     0.000040
      f+3     :     0.000624
      f-3     :     0.000654
 29 H s       :     0.837707  s :     0.837707
      pz      :     0.006644  p :     0.021733
      px      :     0.005030
      py      :     0.010060
 30 H s       :     0.832724  s :     0.832724
      pz      :     0.006468  p :     0.021383
      px      :     0.005650
      py      :     0.009265
 31 H s       :     0.841825  s :     0.841825
      pz      :     0.010282  p :     0.021180
      px      :     0.006324
      py      :     0.004574
 32 C s       :     3.200630  s :     3.200630
      pz      :     0.813671  p :     2.618095
      px      :     0.916310
      py      :     0.888114
      dz2     :     0.045955  d :     0.167591
      dxz     :     0.036776
      dyz     :     0.031375
      dx2y2   :     0.027461
      dxy     :     0.026024
      f0      :     0.001600  f :     0.013001
      f+1     :     0.002717
      f-1     :     0.002089
      f+2     :     0.001373
      f-2     :     0.002004
      f+3     :     0.001538
      f-3     :     0.001679
 33 C s       :     3.409545  s :     3.409545
      pz      :     0.821704  p :     2.440273
      px      :     0.829213
      py      :     0.789357
      dz2     :     0.033770  d :     0.128134
      dxz     :     0.027829
      dyz     :     0.027069
      dx2y2   :     0.023429
      dxy     :     0.016038
      f0      :     0.001361  f :     0.009018
      f+1     :     0.001483
      f-1     :     0.001307
      f+2     :     0.001218
      f-2     :     0.001391
      f+3     :     0.001106
      f-3     :     0.001153
 34 C s       :     3.191896  s :     3.191896
      pz      :     0.971012  p :     2.900689
      px      :     0.950054
      py      :     0.979623
      dz2     :     0.028564  d :     0.097013
      dxz     :     0.025038
      dyz     :     0.022427
      dx2y2   :     0.007911
      dxy     :     0.013073
      f0      :     0.001400  f :     0.007384
      f+1     :     0.001713
      f-1     :     0.001117
      f+2     :     0.000837
      f-2     :     0.001027
      f+3     :     0.000765
      f-3     :     0.000524
 35 H s       :     0.809406  s :     0.809406
      pz      :     0.004766  p :     0.022903
      px      :     0.008516
      py      :     0.009622
 36 C s       :     3.230661  s :     3.230661
      pz      :     0.958734  p :     2.867944
      px      :     0.960305
      py      :     0.948905
      dz2     :     0.017819  d :     0.095259
      dxz     :     0.028196
      dyz     :     0.024861
      dx2y2   :     0.014650
      dxy     :     0.009733
      f0      :     0.001127  f :     0.007200
      f+1     :     0.001463
      f-1     :     0.001207
      f+2     :     0.000416
      f-2     :     0.001155
      f+3     :     0.000814
      f-3     :     0.001017
 37 H s       :     0.822123  s :     0.822123
      pz      :     0.007895  p :     0.022124
      px      :     0.008404
      py      :     0.005826
 38 C s       :     3.160106  s :     3.160106
      pz      :     0.950706  p :     2.835187
      px      :     0.936406
      py      :     0.948074
      dz2     :     0.025853  d :     0.091718
      dxz     :     0.013764
      dyz     :     0.015980
      dx2y2   :     0.021072
      dxy     :     0.015049
      f0      :     0.000922  f :     0.007179
      f+1     :     0.001041
      f-1     :     0.001016
      f+2     :     0.000901
      f-2     :     0.001060
      f+3     :     0.001121
      f-3     :     0.001119
 39 H s       :     0.823428  s :     0.823428
      pz      :     0.013051  p :     0.022174
      px      :     0.004086
      py      :     0.005038
 40 C s       :     3.320547  s :     3.320547
      pz      :     0.911153  p :     2.851590
      px      :     0.954343
      py      :     0.986094
      dz2     :     0.027288  d :     0.096296
      dxz     :     0.024060
      dyz     :     0.021956
      dx2y2   :     0.008547
      dxy     :     0.014445
      f0      :     0.001383  f :     0.007538
      f+1     :     0.001763
      f-1     :     0.001207
      f+2     :     0.000843
      f-2     :     0.000986
      f+3     :     0.000817
      f-3     :     0.000537
 41 H s       :     0.822079  s :     0.822079
      pz      :     0.004865  p :     0.022550
      px      :     0.008392
      py      :     0.009294
 42 C s       :     3.029065  s :     3.029065
      pz      :     0.880852  p :     2.678278
      px      :     0.899809
      py      :     0.897617
      dz2     :     0.036831  d :     0.174930
      dxz     :     0.033063
      dyz     :     0.037012
      dx2y2   :     0.035139
      dxy     :     0.032886
      f0      :     0.001496  f :     0.009694
      f+1     :     0.001696
      f-1     :     0.001082
      f+2     :     0.001728
      f-2     :     0.000974
      f+3     :     0.001362
      f-3     :     0.001356
 43 C s       :     3.281810  s :     3.281810
      pz      :     1.065107  p :     3.112799
      px      :     0.954124
      py      :     1.093568
      dz2     :     0.013580  d :     0.058920
      dxz     :     0.012986
      dyz     :     0.005888
      dx2y2   :     0.011655
      dxy     :     0.014810
      f0      :     0.000393  f :     0.003320
      f+1     :     0.000523
      f-1     :     0.000402
      f+2     :     0.000521
      f-2     :     0.000287
      f+3     :     0.000472
      f-3     :     0.000723
 44 H s       :     0.837003  s :     0.837003
      pz      :     0.006862  p :     0.021722
      px      :     0.008762
      py      :     0.006099
 45 H s       :     0.834977  s :     0.834977
      pz      :     0.011311  p :     0.021366
      px      :     0.004450
      py      :     0.005606
 46 H s       :     0.827051  s :     0.827051
      pz      :     0.004529  p :     0.021307
      px      :     0.005032
      py      :     0.011746
 47 C s       :     3.232526  s :     3.232526
      pz      :     1.009078  p :     3.110969
      px      :     1.027715
      py      :     1.074175
      dz2     :     0.015594  d :     0.059881
      dxz     :     0.005962
      dyz     :     0.015677
      dx2y2   :     0.018749
      dxy     :     0.003898
      f0      :     0.000343  f :     0.003274
      f+1     :     0.000469
      f-1     :     0.000532
      f+2     :     0.000970
      f-2     :     0.000356
      f+3     :     0.000449
      f-3     :     0.000155
 48 H s       :     0.854213  s :     0.854213
      pz      :     0.005541  p :     0.022238
      px      :     0.004911
      py      :     0.011786
 49 H s       :     0.863912  s :     0.863912
      pz      :     0.005270  p :     0.022633
      px      :     0.012691
      py      :     0.004673
 50 H s       :     0.831983  s :     0.831983
      pz      :     0.010114  p :     0.021454
      px      :     0.004532
      py      :     0.006808
 51 C s       :     3.275171  s :     3.275171
      pz      :     1.091121  p :     3.114135
      px      :     1.087514
      py      :     0.935500
      dz2     :     0.005961  d :     0.059253
      dxz     :     0.006870
      dyz     :     0.020812
      dx2y2   :     0.011654
      dxy     :     0.013956
      f0      :     0.000489  f :     0.003318
      f+1     :     0.000091
      f-1     :     0.000604
      f+2     :     0.000653
      f-2     :     0.000109
      f+3     :     0.000763
      f-3     :     0.000611
 52 H s       :     0.829168  s :     0.829168
      pz      :     0.005594  p :     0.021337
      px      :     0.011126
      py      :     0.004617
 53 H s       :     0.835646  s :     0.835646
      pz      :     0.010445  p :     0.021341
      px      :     0.004589
      py      :     0.006307
 54 H s       :     0.838599  s :     0.838599
      pz      :     0.007506  p :     0.021711
      px      :     0.007583
      py      :     0.006622
 55 C s       :     3.060475  s :     3.060475
      pz      :     0.743911  p :     2.315628
      px      :     0.816235
      py      :     0.755482
      dz2     :     0.062281  d :     0.250560
      dxz     :     0.032973
      dyz     :     0.034272
      dx2y2   :     0.077055
      dxy     :     0.043978
      f0      :     0.001621  f :     0.021126
      f+1     :     0.003025
      f-1     :     0.003064
      f+2     :     0.003815
      f-2     :     0.003278
      f+3     :     0.003453
      f-3     :     0.002871
 56 C s       :     3.256146  s :     3.256146
      pz      :     0.805733  p :     2.482319
      px      :     0.721544
      py      :     0.955042
      dz2     :     0.036391  d :     0.130196
      dxz     :     0.034781
      dyz     :     0.025038
      dx2y2   :     0.018354
      dxy     :     0.015632
      f0      :     0.002025  f :     0.009512
      f+1     :     0.001575
      f-1     :     0.001215
      f+2     :     0.001352
      f-2     :     0.001150
      f+3     :     0.001063
      f-3     :     0.001132
 57 C s       :     3.265157  s :     3.265157
      pz      :     0.976609  p :     2.847460
      px      :     0.952121
      py      :     0.918730
      dz2     :     0.022265  d :     0.097621
      dxz     :     0.030173
      dyz     :     0.010399
      dx2y2   :     0.016175
      dxy     :     0.018609
      f0      :     0.001424  f :     0.007244
      f+1     :     0.001077
      f-1     :     0.000572
      f+2     :     0.001062
      f-2     :     0.000868
      f+3     :     0.001232
      f-3     :     0.001009
 58 H s       :     0.814681  s :     0.814681
      pz      :     0.013483  p :     0.023455
      px      :     0.005129
      py      :     0.004843
 59 C s       :     3.195054  s :     3.195054
      pz      :     0.963810  p :     2.874153
      px      :     0.949087
      py      :     0.961256
      dz2     :     0.018375  d :     0.093493
      dxz     :     0.036619
      dyz     :     0.013606
      dx2y2   :     0.011306
      dxy     :     0.013588
      f0      :     0.001360  f :     0.007180
      f+1     :     0.001222
      f-1     :     0.001045
      f+2     :     0.000967
      f-2     :     0.000556
      f+3     :     0.001118
      f-3     :     0.000911
 60 H s       :     0.816039  s :     0.816039
      pz      :     0.010013  p :     0.022179
      px      :     0.007320
      py      :     0.004846
 61 C s       :     3.180652  s :     3.180652
      pz      :     0.925421  p :     2.854909
      px      :     0.982325
      py      :     0.947162
      dz2     :     0.032063  d :     0.094369
      dxz     :     0.023157
      dyz     :     0.022017
      dx2y2   :     0.009439
      dxy     :     0.007693
      f0      :     0.001708  f :     0.007159
      f+1     :     0.001185
      f-1     :     0.001216
      f+2     :     0.000894
      f-2     :     0.000991
      f+3     :     0.000545
      f-3     :     0.000621
 62 H s       :     0.817652  s :     0.817652
      pz      :     0.003874  p :     0.022140
      px      :     0.012899
      py      :     0.005367
 63 C s       :     3.192524  s :     3.192524
      pz      :     0.976136  p :     2.869583
      px      :     0.931218
      py      :     0.962228
      dz2     :     0.022934  d :     0.094298
      dxz     :     0.029270
      dyz     :     0.010171
      dx2y2   :     0.014164
      dxy     :     0.017759
      f0      :     0.001435  f :     0.007190
      f+1     :     0.001025
      f-1     :     0.000623
      f+2     :     0.001027
      f-2     :     0.000876
      f+3     :     0.001196
      f-3     :     0.001008
 64 H s       :     0.816119  s :     0.816119
      pz      :     0.012478  p :     0.022218
      px      :     0.004935
      py      :     0.004806
 65 C s       :     3.253063  s :     3.253063
      pz      :     0.962930  p :     2.881758
      px      :     0.978166
      py      :     0.940662
      dz2     :     0.018051  d :     0.098341
      dxz     :     0.037560
      dyz     :     0.014923
      dx2y2   :     0.013151
      dxy     :     0.014657
      f0      :     0.001346  f :     0.007341
      f+1     :     0.001265
      f-1     :     0.001034
      f+2     :     0.001029
      f-2     :     0.000610
      f+3     :     0.001137
      f-3     :     0.000921
 66 H s       :     0.817366  s :     0.817366
      pz      :     0.010241  p :     0.022388
      px      :     0.007543
      py      :     0.004604


                     *******************************
                     * LOEWDIN POPULATION ANALYSIS *
                     *******************************

----------------------
LOEWDIN ATOMIC CHARGES
----------------------
   0 O :   -0.001365
   1 O :    0.001616
   2 N :    0.195313
   3 H :    0.202283
   4 N :    0.281883
   5 C :   -0.413399
   6 C :   -0.133667
   7 H :    0.185902
   8 C :   -0.125044
   9 C :   -0.107490
  10 H :    0.159156
  11 C :   -0.148117
  12 H :    0.154729
  13 C :   -0.146108
  14 H :    0.153692
  15 C :   -0.149322
  16 H :    0.154579
  17 C :   -0.115933
  18 H :    0.159611
  19 C :   -0.375766
  20 C :   -0.268951
  21 H :    0.126946
  22 H :    0.131735
  23 H :    0.124972
  24 C :   -0.267538
  25 H :    0.134420
  26 H :    0.129241
  27 H :    0.129535
  28 C :   -0.268095
  29 H :    0.124459
  30 H :    0.131319
  31 H :    0.127524
  32 C :   -0.156658
  33 C :   -0.043173
  34 C :   -0.105774
  35 H :    0.160944
  36 C :   -0.142835
  37 H :    0.155734
  38 C :   -0.149103
  39 H :    0.155519
  40 C :   -0.112435
  41 H :    0.163497
  42 C :   -0.277309
  43 C :   -0.263643
  44 H :    0.124470
  45 H :    0.129530
  46 H :    0.128420
  47 C :   -0.260504
  48 H :    0.127524
  49 H :    0.127365
  50 H :    0.130814
  51 C :   -0.262458
  52 H :    0.129683
  53 H :    0.128708
  54 H :    0.124971
  55 C :   -0.353859
  56 C :   -0.115712
  57 C :   -0.096921
  58 H :    0.164042
  59 C :   -0.141957
  60 H :    0.156439
  61 C :   -0.137190
  62 H :    0.155328
  63 C :   -0.142450
  64 H :    0.156708
  65 C :   -0.106245
  66 H :    0.160410

-------------------------------
LOEWDIN REDUCED ORBITAL CHARGES
-------------------------------
  0 O s       :     3.402396  s :     3.402396
      pz      :     1.474422  p :     4.527673
      px      :     1.437505
      py      :     1.615746
      dz2     :     0.018580  d :     0.065562
      dxz     :     0.017137
      dyz     :     0.017116
      dx2y2   :     0.006397
      dxy     :     0.006332
      f0      :     0.000984  f :     0.005734
      f+1     :     0.001215
      f-1     :     0.001165
      f+2     :     0.000946
      f-2     :     0.001036
      f+3     :     0.000212
      f-3     :     0.000176
  1 O s       :     3.402532  s :     3.402532
      pz      :     1.457043  p :     4.523755
      px      :     1.562204
      py      :     1.504508
      dz2     :     0.010181  d :     0.066423
      dxz     :     0.016034
      dyz     :     0.011492
      dx2y2   :     0.014098
      dxy     :     0.014618
      f0      :     0.000504  f :     0.005675
      f+1     :     0.000774
      f-1     :     0.000491
      f+2     :     0.000953
      f-2     :     0.001349
      f+3     :     0.000803
      f-3     :     0.000800
  2 N s       :     2.917995  s :     2.917995
      pz      :     1.185148  p :     3.653757
      px      :     1.315672
      py      :     1.152937
      dz2     :     0.045727  d :     0.218709
      dxz     :     0.019380
      dyz     :     0.058003
      dx2y2   :     0.053819
      dxy     :     0.041780
      f0      :     0.001185  f :     0.014225
      f+1     :     0.001367
      f-1     :     0.002858
      f+2     :     0.002284
      f-2     :     0.001588
      f+3     :     0.002180
      f-3     :     0.002763
  3 H s       :     0.679869  s :     0.679869
      pz      :     0.060421  p :     0.117848
      px      :     0.040062
      py      :     0.017364
  4 N s       :     2.877517  s :     2.877517
      pz      :     1.251951  p :     3.544918
      px      :     1.083842
      py      :     1.209125
      dz2     :     0.042152  d :     0.277590
      dxz     :     0.058517
      dyz     :     0.042352
      dx2y2   :     0.073604
      dxy     :     0.060966
      f0      :     0.002145  f :     0.018092
      f+1     :     0.002101
      f-1     :     0.002266
      f+2     :     0.003430
      f-2     :     0.002647
      f+3     :     0.002886
      f-3     :     0.002618
  5 C s       :     2.746167  s :     2.746167
      pz      :     0.920986  p :     2.658086
      px      :     0.800372
      py      :     0.936728
      dz2     :     0.197082  d :     0.879776
      dxz     :     0.127667
      dyz     :     0.245449
      dx2y2   :     0.135787
      dxy     :     0.173791
      f0      :     0.027435  f :     0.129369
      f+1     :     0.016085
      f-1     :     0.020714
      f+2     :     0.024220
      f-2     :     0.012570
      f+3     :     0.018332
      f-3     :     0.010012
  6 C s       :     2.737976  s :     2.737976
      pz      :     1.025920  p :     2.845159
      px      :     0.836666
      py      :     0.982573
      dz2     :     0.071924  d :     0.494682
      dxz     :     0.099825
      dyz     :     0.084828
      dx2y2   :     0.121482
      dxy     :     0.116624
      f0      :     0.005724  f :     0.055850
      f+1     :     0.007505
      f-1     :     0.005496
      f+2     :     0.008321
      f-2     :     0.007009
      f+3     :     0.011494
      f-3     :     0.010300
  7 H s       :     0.751069  s :     0.751069
      pz      :     0.032715  p :     0.063029
      px      :     0.016079
      py      :     0.014235
  8 C s       :     2.710936  s :     2.710936
      pz      :     1.035685  p :     2.859478
      px      :     0.885060
      py      :     0.938734
      dz2     :     0.132751  d :     0.499752
      dxz     :     0.079306
      dyz     :     0.141889
      dx2y2   :     0.083891
      dxy     :     0.061915
      f0      :     0.011371  f :     0.054877
      f+1     :     0.006445
      f-1     :     0.008915
      f+2     :     0.011115
      f-2     :     0.007057
      f+3     :     0.005108
      f-3     :     0.004867
  9 C s       :     2.761903  s :     2.761903
      pz      :     0.993504  p :     2.916561
      px      :     0.881372
      py      :     1.041685
      dz2     :     0.077356  d :     0.387022
      dxz     :     0.047795
      dyz     :     0.138265
      dx2y2   :     0.055180
      dxy     :     0.068426
      f0      :     0.008931  f :     0.042005
      f+1     :     0.005003
      f-1     :     0.006473
      f+2     :     0.007293
      f-2     :     0.003868
      f+3     :     0.005276
      f-3     :     0.005161
 10 H s       :     0.777662  s :     0.777662
      pz      :     0.027550  p :     0.063183
      px      :     0.017181
      py      :     0.018452
 11 C s       :     2.766405  s :     2.766405
      pz      :     0.997239  p :     2.952506
      px      :     0.912873
      py      :     1.042394
      dz2     :     0.084170  d :     0.386566
      dxz     :     0.032564
      dyz     :     0.131104
      dx2y2   :     0.065777
      dxy     :     0.072951
      f0      :     0.008032  f :     0.042640
      f+1     :     0.004379
      f-1     :     0.006649
      f+2     :     0.008394
      f-2     :     0.004381
      f+3     :     0.006177
      f-3     :     0.004628
 12 H s       :     0.784076  s :     0.784076
      pz      :     0.030375  p :     0.061195
      px      :     0.014199
      py      :     0.016621
 13 C s       :     2.767318  s :     2.767318
      pz      :     1.047681  p :     2.944204
      px      :     0.904344
      py      :     0.992179
      dz2     :     0.129881  d :     0.391800
      dxz     :     0.077600
      dyz     :     0.093159
      dx2y2   :     0.061907
      dxy     :     0.029253
      f0      :     0.008993  f :     0.042787
      f+1     :     0.005959
      f-1     :     0.007832
      f+2     :     0.008113
      f-2     :     0.006874
      f+3     :     0.002256
      f-3     :     0.002760
 14 H s       :     0.785387  s :     0.785387
      pz      :     0.011549  p :     0.060921
      px      :     0.013826
      py      :     0.035546
 15 C s       :     2.766672  s :     2.766672
      pz      :     1.006104  p :     2.954256
      px      :     0.907173
      py      :     1.040979
      dz2     :     0.075703  d :     0.385841
      dxz     :     0.047453
      dyz     :     0.138208
      dx2y2   :     0.056553
      dxy     :     0.067924
      f0      :     0.009179  f :     0.042553
      f+1     :     0.005191
      f-1     :     0.006374
      f+2     :     0.007497
      f-2     :     0.003759
      f+3     :     0.005373
      f-3     :     0.005179
 16 H s       :     0.784187  s :     0.784187
      pz      :     0.026148  p :     0.061234
      px      :     0.017500
      py      :     0.017586
 17 C s       :     2.762130  s :     2.762130
      pz      :     0.980793  p :     2.922310
      px      :     0.902436
      py      :     1.039080
      dz2     :     0.081939  d :     0.389452
      dxz     :     0.033551
      dyz     :     0.129964
      dx2y2   :     0.068138
      dxy     :     0.075859
      f0      :     0.007479  f :     0.042041
      f+1     :     0.004268
      f-1     :     0.006663
      f+2     :     0.008159
      f-2     :     0.004454
      f+3     :     0.006360
      f-3     :     0.004659
 18 H s       :     0.778849  s :     0.778849
      pz      :     0.030670  p :     0.061540
      px      :     0.014340
      py      :     0.016530
 19 C s       :     2.703587  s :     2.703587
      pz      :     0.975788  p :     2.883634
      px      :     0.998540
      py      :     0.909306
      dz2     :     0.136138  d :     0.704584
      dxz     :     0.134359
      dyz     :     0.157933
      dx2y2   :     0.149087
      dxy     :     0.127065
      f0      :     0.010663  f :     0.083962
      f+1     :     0.007722
      f-1     :     0.015490
      f+2     :     0.013585
      f-2     :     0.013139
      f+3     :     0.010358
      f-3     :     0.013004
 20 C s       :     2.830439  s :     2.830439
      pz      :     1.022299  p :     3.163109
      px      :     1.060959
      py      :     1.079852
      dz2     :     0.053972  d :     0.252331
      dxz     :     0.040919
      dyz     :     0.085750
      dx2y2   :     0.060650
      dxy     :     0.011039
      f0      :     0.005682  f :     0.023071
      f+1     :     0.004670
      f-1     :     0.002609
      f+2     :     0.002826
      f-2     :     0.003761
      f+3     :     0.002490
      f-3     :     0.001033
 21 H s       :     0.809824  s :     0.809824
      pz      :     0.013012  p :     0.063230
      px      :     0.036057
      py      :     0.014162
 22 H s       :     0.805072  s :     0.805072
      pz      :     0.019168  p :     0.063193
      px      :     0.015618
      py      :     0.028407
 23 H s       :     0.810766  s :     0.810766
      pz      :     0.019776  p :     0.064262
      px      :     0.014647
      py      :     0.029839
 24 C s       :     2.830378  s :     2.830378
      pz      :     1.058779  p :     3.158179
      px      :     1.073497
      py      :     1.025902
      dz2     :     0.059199  d :     0.255512
      dxz     :     0.033925
      dyz     :     0.054555
      dx2y2   :     0.067740
      dxy     :     0.040093
      f0      :     0.002403  f :     0.023469
      f+1     :     0.003092
      f-1     :     0.003723
      f+2     :     0.003159
      f-2     :     0.003782
      f+3     :     0.004762
      f-3     :     0.002548
 25 H s       :     0.802638  s :     0.802638
      pz      :     0.018935  p :     0.062942
      px      :     0.016191
      py      :     0.027816
 26 H s       :     0.807449  s :     0.807449
      pz      :     0.014000  p :     0.063311
      px      :     0.036066
      py      :     0.013245
 27 H s       :     0.807180  s :     0.807180
      pz      :     0.032196  p :     0.063285
      px      :     0.018113
      py      :     0.012976
 28 C s       :     2.830740  s :     2.830740
      pz      :     1.077569  p :     3.162002
      px      :     1.005181
      py      :     1.079252
      dz2     :     0.025966  d :     0.252292
      dxz     :     0.076182
      dyz     :     0.039075
      dx2y2   :     0.053754
      dxy     :     0.057315
      f0      :     0.003278  f :     0.023061
      f+1     :     0.004268
      f-1     :     0.000497
      f+2     :     0.004227
      f-2     :     0.002124
      f+3     :     0.004004
      f-3     :     0.004664
 29 H s       :     0.811245  s :     0.811245
      pz      :     0.020146  p :     0.064296
      px      :     0.014268
      py      :     0.029881
 30 H s       :     0.805487  s :     0.805487
      pz      :     0.019408  p :     0.063194
      px      :     0.015501
      py      :     0.028285
 31 H s       :     0.809296  s :     0.809296
      pz      :     0.031546  p :     0.063180
      px      :     0.017460
      py      :     0.014173
 32 C s       :     2.700187  s :     2.700187
      pz      :     0.978723  p :     2.800824
      px      :     0.891181
      py      :     0.930920
      dz2     :     0.146210  d :     0.583525
      dxz     :     0.138747
      dyz     :     0.120634
      dx2y2   :     0.083627
      dxy     :     0.094307
      f0      :     0.009858  f :     0.072121
      f+1     :     0.015695
      f-1     :     0.012603
      f+2     :     0.008569
      f-2     :     0.009982
      f+3     :     0.007530
      f-3     :     0.007882
 33 C s       :     2.722275  s :     2.722275
      pz      :     0.952978  p :     2.798465
      px      :     0.935417
      py      :     0.910071
      dz2     :     0.114900  d :     0.472848
      dxz     :     0.103630
      dyz     :     0.101989
      dx2y2   :     0.082295
      dxy     :     0.070035
      f0      :     0.007549  f :     0.049586
      f+1     :     0.009208
      f-1     :     0.006883
      f+2     :     0.007874
      f-2     :     0.007999
      f+3     :     0.004620
      f-3     :     0.005452
 34 C s       :     2.757017  s :     2.757017
      pz      :     1.039237  p :     2.924574
      px      :     0.946719
      py      :     0.938617
      dz2     :     0.119231  d :     0.382839
      dxz     :     0.100556
      dyz     :     0.086523
      dx2y2   :     0.023822
      dxy     :     0.052707
      f0      :     0.008316  f :     0.041344
      f+1     :     0.010228
      f-1     :     0.006670
      f+2     :     0.005603
      f-2     :     0.005446
      f+3     :     0.002726
      f-3     :     0.002355
 35 H s       :     0.776856  s :     0.776856
      pz      :     0.013156  p :     0.062200
      px      :     0.023124
      py      :     0.025920
 36 C s       :     2.764927  s :     2.764927
      pz      :     1.028307  p :     2.940026
      px      :     0.952843
      py      :     0.958876
      dz2     :     0.083566  d :     0.394414
      dxz     :     0.110406
      dyz     :     0.102170
      dx2y2   :     0.050023
      dxy     :     0.048249
      f0      :     0.008249  f :     0.043467
      f+1     :     0.009075
      f-1     :     0.008377
      f+2     :     0.002463
      f-2     :     0.005982
      f+3     :     0.004275
      f-3     :     0.005046
 37 H s       :     0.783430  s :     0.783430
      pz      :     0.021678  p :     0.060836
      px      :     0.022804
      py      :     0.016355
 38 C s       :     2.763841  s :     2.763841
      pz      :     0.993726  p :     2.949518
      px      :     0.987577
      py      :     0.968215
      dz2     :     0.107132  d :     0.392169
      dxz     :     0.064513
      dyz     :     0.070892
      dx2y2   :     0.078325
      dxy     :     0.071307
      f0      :     0.005442  f :     0.043574
      f+1     :     0.007766
      f-1     :     0.006005
      f+2     :     0.006661
      f-2     :     0.007344
      f+3     :     0.004605
      f-3     :     0.005750
 39 H s       :     0.783451  s :     0.783451
      pz      :     0.034541  p :     0.061030
      px      :     0.012038
      py      :     0.014451
 40 C s       :     2.763774  s :     2.763774
      pz      :     1.027109  p :     2.919568
      px      :     0.955420
      py      :     0.937038
      dz2     :     0.118558  d :     0.386880
      dxz     :     0.099135
      dyz     :     0.089700
      dx2y2   :     0.023531
      dxy     :     0.055956
      f0      :     0.008285  f :     0.042214
      f+1     :     0.010350
      f-1     :     0.007045
      f+2     :     0.005664
      f-2     :     0.005381
      f+3     :     0.002980
      f-3     :     0.002509
 41 H s       :     0.774383  s :     0.774383
      pz      :     0.013942  p :     0.062120
      px      :     0.022820
      py      :     0.025358
 42 C s       :     2.700422  s :     2.700422
      pz      :     0.947345  p :     2.911972
      px      :     0.988803
      py      :     0.975825
      dz2     :     0.129306  d :     0.601947
      dxz     :     0.121523
      dyz     :     0.117135
      dx2y2   :     0.132315
      dxy     :     0.101668
      f0      :     0.009521  f :     0.062969
      f+1     :     0.010889
      f-1     :     0.007115
      f+2     :     0.010117
      f-2     :     0.007410
      f+3     :     0.008940
      f-3     :     0.008976
 43 C s       :     2.827689  s :     2.827689
      pz      :     1.063124  p :     3.151569
      px      :     1.013260
      py      :     1.075185
      dz2     :     0.054688  d :     0.261328
      dxz     :     0.060099
      dyz     :     0.025822
      dx2y2   :     0.060038
      dxy     :     0.060681
      f0      :     0.002344  f :     0.023057
      f+1     :     0.003492
      f-1     :     0.002685
      f+2     :     0.002819
      f-2     :     0.003850
      f+3     :     0.003140
      f-3     :     0.004728
 44 H s       :     0.811728  s :     0.811728
      pz      :     0.020998  p :     0.063803
      px      :     0.024037
      py      :     0.018768
 45 H s       :     0.807501  s :     0.807501
      pz      :     0.033030  p :     0.062969
      px      :     0.012764
      py      :     0.017175
 46 H s       :     0.808330  s :     0.808330
      pz      :     0.013846  p :     0.063251
      px      :     0.014221
      py      :     0.035183
 47 C s       :     2.820391  s :     2.820391
      pz      :     1.036605  p :     3.151296
      px      :     1.049154
      py      :     1.065537
      dz2     :     0.060451  d :     0.265449
      dxz     :     0.037141
      dyz     :     0.066269
      dx2y2   :     0.082141
      dxy     :     0.019447
      f0      :     0.003519  f :     0.023368
      f+1     :     0.003381
      f-1     :     0.003780
      f+2     :     0.003941
      f-2     :     0.003312
      f+3     :     0.003544
      f-3     :     0.001892
 48 H s       :     0.807339  s :     0.807339
      pz      :     0.015787  p :     0.065137
      px      :     0.015271
      py      :     0.034079
 49 H s       :     0.805995  s :     0.805995
      pz      :     0.016102  p :     0.066640
      px      :     0.036103
      py      :     0.014435
 50 H s       :     0.806266  s :     0.806266
      pz      :     0.028047  p :     0.062920
      px      :     0.013827
      py      :     0.021047
 51 C s       :     2.827630  s :     2.827630
      pz      :     1.076062  p :     3.149836
      px      :     1.072297
      py      :     1.001477
      dz2     :     0.030340  d :     0.261934
      dxz     :     0.030266
      dyz     :     0.081277
      dx2y2   :     0.060146
      dxy     :     0.059905
      f0      :     0.002921  f :     0.023058
      f+1     :     0.000896
      f-1     :     0.003921
      f+2     :     0.003448
      f-2     :     0.002739
      f+3     :     0.005048
      f-3     :     0.004085
 52 H s       :     0.806769  s :     0.806769
      pz      :     0.017147  p :     0.063548
      px      :     0.033304
      py      :     0.013097
 53 H s       :     0.808268  s :     0.808268
      pz      :     0.031745  p :     0.063024
      px      :     0.014111
      py      :     0.017168
 54 H s       :     0.811249  s :     0.811249
      pz      :     0.022472  p :     0.063780
      px      :     0.023214
      py      :     0.018094
 55 C s       :     2.739499  s :     2.739499
      pz      :     0.809501  p :     2.634871
      px      :     0.974988
      py      :     0.850382
      dz2     :     0.178549  d :     0.851875
      dxz     :     0.143390
      dyz     :     0.138732
      dx2y2   :     0.227538
      dxy     :     0.163665
      f0      :     0.010716  f :     0.127614
      f+1     :     0.020035
      f-1     :     0.012748
      f+2     :     0.020647
      f-2     :     0.021000
      f+3     :     0.023761
      f-3     :     0.018708
 56 C s       :     2.715126  s :     2.715126
      pz      :     1.050977  p :     2.865140
      px      :     0.940393
      py      :     0.873770
      dz2     :     0.144155  d :     0.482437
      dxz     :     0.134554
      dyz     :     0.082682
      dx2y2   :     0.065248
      dxy     :     0.055797
      f0      :     0.013347  f :     0.053009
      f+1     :     0.010027
      f-1     :     0.004604
      f+2     :     0.008610
      f-2     :     0.007787
      f+3     :     0.004116
      f-3     :     0.004517
 57 C s       :     2.761047  s :     2.761047
      pz      :     0.998806  p :     2.908262
      px      :     1.030531
      py      :     0.878925
      dz2     :     0.101598  d :     0.385640
      dxz     :     0.122161
      dyz     :     0.031930
      dx2y2   :     0.063779
      dxy     :     0.066172
      f0      :     0.008851  f :     0.041972
      f+1     :     0.007670
      f-1     :     0.002912
      f+2     :     0.007026
      f-2     :     0.005881
      f+3     :     0.004835
      f-3     :     0.004798
 58 H s       :     0.771919  s :     0.771919
      pz      :     0.035870  p :     0.064039
      px      :     0.014452
      py      :     0.013716
 59 C s       :     2.766613  s :     2.766613
      pz      :     1.025893  p :     2.947355
      px      :     1.024075
      py      :     0.897388
      dz2     :     0.085096  d :     0.385369
      dxz     :     0.153911
      dyz     :     0.047047
      dx2y2   :     0.048808
      dxy     :     0.050507
      f0      :     0.010460  f :     0.042620
      f+1     :     0.008185
      f-1     :     0.005321
      f+2     :     0.005695
      f-2     :     0.003563
      f+3     :     0.004747
      f-3     :     0.004649
 60 H s       :     0.782352  s :     0.782352
      pz      :     0.027123  p :     0.061209
      px      :     0.020209
      py      :     0.013877
 61 C s       :     2.767460  s :     2.767460
      pz      :     1.070249  p :     2.936097
      px      :     0.989172
      py      :     0.876676
      dz2     :     0.139153  d :     0.390849
      dxz     :     0.106846
      dyz     :     0.079352
      dx2y2   :     0.039473
      dxy     :     0.026024
      f0      :     0.011745  f :     0.042784
      f+1     :     0.009155
      f-1     :     0.004340
      f+2     :     0.007041
      f-2     :     0.007102
      f+3     :     0.001470
      f-3     :     0.001931
 62 H s       :     0.783756  s :     0.783756
      pz      :     0.011513  p :     0.060916
      px      :     0.034311
      py      :     0.015093
 63 C s       :     2.766630  s :     2.766630
      pz      :     1.009204  p :     2.948452
      px      :     1.042161
      py      :     0.897086
      dz2     :     0.102342  d :     0.384725
      dxz     :     0.122848
      dyz     :     0.032328
      dx2y2   :     0.062698
      dxy     :     0.064509
      f0      :     0.009349  f :     0.042643
      f+1     :     0.007828
      f-1     :     0.002993
      f+2     :     0.007012
      f-2     :     0.005784
      f+3     :     0.004911
      f-3     :     0.004765
 64 H s       :     0.782079  s :     0.782079
      pz      :     0.033324  p :     0.061213
      px      :     0.014161
      py      :     0.013728
 65 C s       :     2.762512  s :     2.762512
      pz      :     1.005109  p :     2.917368
      px      :     1.027889
      py      :     0.884369
      dz2     :     0.083220  d :     0.384372
      dxz     :     0.149586
      dyz     :     0.047933
      dx2y2   :     0.050997
      dxy     :     0.052636
      f0      :     0.009916  f :     0.041994
      f+1     :     0.007969
      f-1     :     0.005331
      f+2     :     0.005693
      f-2     :     0.003691
      f+3     :     0.004742
      f-3     :     0.004651
 66 H s       :     0.777918  s :     0.777918
      pz      :     0.027735  p :     0.061672
      px      :     0.020561
      py      :     0.013376


                      *****************************
                      * MAYER POPULATION ANALYSIS *
                      *****************************

  NA   - Mulliken gross atomic population
  ZA   - Total nuclear charge
  QA   - Mulliken gross atomic charge
  VA   - Mayer's total valence
  BVA  - Mayer's bonded valence
  FA   - Mayer's free valence

  ATOM       NA         ZA         QA         VA         BVA        FA
  0 O      8.5133     8.0000    -0.5133     1.9962     1.9962    -0.0000
  1 O      8.5201     8.0000    -0.5201     1.9629     1.9629     0.0000
  2 N      7.1936     7.0000    -0.1936     3.1893     3.1893    -0.0000
  3 H      0.7340     1.0000     0.2660     0.9459     0.9459    -0.0000
  4 N      6.8885     7.0000     0.1115     3.0190     3.0190    -0.0000
  5 C      5.8184     6.0000     0.1816     4.3326     4.3326     0.0000
  6 C      5.8464     6.0000     0.1536     3.5622     3.5622     0.0000
  7 H      0.8434     1.0000     0.1566     1.0061     1.0061     0.0000
  8 C      5.8473     6.0000     0.1527     3.6934     3.6934    -0.0000
  9 C      6.2666     6.0000    -0.2666     3.9442     3.9442     0.0000
 10 H      0.8506     1.0000     0.1494     0.9877     0.9877     0.0000
 11 C      6.1535     6.0000    -0.1535     3.8721     3.8721    -0.0000
 12 H      0.8414     1.0000     0.1586     0.9614     0.9614    -0.0000
 13 C      6.1601     6.0000    -0.1601     3.8978     3.8978     0.0000
 14 H      0.8436     1.0000     0.1564     0.9602     0.9602    -0.0000
 15 C      6.1615     6.0000    -0.1615     3.8777     3.8777     0.0000
 16 H      0.8422     1.0000     0.1578     0.9620     0.9620    -0.0000
 17 C      6.2377     6.0000    -0.2377     3.9475     3.9475     0.0000
 18 H      0.8375     1.0000     0.1625     0.9661     0.9661     0.0000
 19 C      5.8775     6.0000     0.1225     3.9610     3.9610    -0.0000
 20 C      6.4274     6.0000    -0.4274     3.8351     3.8351    -0.0000
 21 H      0.8607     1.0000     0.1393     0.9759     0.9759    -0.0000
 22 H      0.8486     1.0000     0.1514     0.9684     0.9684     0.0000
 23 H      0.8601     1.0000     0.1399     0.9875     0.9875    -0.0000
 24 C      6.4457     6.0000    -0.4457     3.8538     3.8538    -0.0000
 25 H      0.8485     1.0000     0.1515     0.9725     0.9725     0.0000
 26 H      0.8504     1.0000     0.1496     0.9723     0.9723     0.0000
 27 H      0.8514     1.0000     0.1486     0.9712     0.9712    -0.0000
 28 C      6.4285     6.0000    -0.4285     3.8407     3.8407    -0.0000
 29 H      0.8594     1.0000     0.1406     0.9877     0.9877     0.0000
 30 H      0.8541     1.0000     0.1459     0.9708     0.9708     0.0000
 31 H      0.8630     1.0000     0.1370     0.9779     0.9779     0.0000
 32 C      5.9993     6.0000     0.0007     3.7822     3.7822     0.0000
 33 C      5.9870     6.0000     0.0130     3.6981     3.6981     0.0000
 34 C      6.1970     6.0000    -0.1970     3.7983     3.7983    -0.0000
 35 H      0.8323     1.0000     0.1677     0.9630     0.9630    -0.0000
 36 C      6.2011     6.0000    -0.2011     3.9156     3.9156    -0.0000
 37 H      0.8442     1.0000     0.1558     0.9623     0.9623     0.0000
 38 C      6.0942     6.0000    -0.0942     3.7737     3.7737    -0.0000
 39 H      0.8456     1.0000     0.1544     0.9610     0.9610     0.0000
 40 C      6.2760     6.0000    -0.2760     3.9434     3.9434    -0.0000
 41 H      0.8446     1.0000     0.1554     0.9806     0.9806    -0.0000
 42 C      5.8920     6.0000     0.1080     3.8535     3.8535     0.0000
 43 C      6.4568     6.0000    -0.4568     3.8702     3.8702    -0.0000
 44 H      0.8587     1.0000     0.1413     0.9709     0.9709    -0.0000
 45 H      0.8563     1.0000     0.1437     0.9683     0.9683    -0.0000
 46 H      0.8484     1.0000     0.1516     0.9676     0.9676    -0.0000
 47 C      6.4066     6.0000    -0.4066     3.9113     3.9113     0.0000
 48 H      0.8765     1.0000     0.1235     0.9933     0.9933     0.0000
 49 H      0.8865     1.0000     0.1135     1.0097     1.0097    -0.0000
 50 H      0.8534     1.0000     0.1466     0.9706     0.9706     0.0000
 51 C      6.4519     6.0000    -0.4519     3.8873     3.8873     0.0000
 52 H      0.8505     1.0000     0.1495     0.9639     0.9639     0.0000
 53 H      0.8570     1.0000     0.1430     0.9705     0.9705     0.0000
 54 H      0.8603     1.0000     0.1397     0.9719     0.9719     0.0000
 55 C      5.6478     6.0000     0.3522     3.9727     3.9727    -0.0000
 56 C      5.8782     6.0000     0.1218     3.6738     3.6738     0.0000
 57 C      6.2175     6.0000    -0.2175     3.9095     3.9095    -0.0000
 58 H      0.8381     1.0000     0.1619     0.9653     0.9653    -0.0000
 59 C      6.1699     6.0000    -0.1699     3.9008     3.9008    -0.0000
 60 H      0.8382     1.0000     0.1618     0.9612     0.9612    -0.0000
 61 C      6.1371     6.0000    -0.1371     3.8881     3.8881    -0.0000
 62 H      0.8398     1.0000     0.1602     0.9589     0.9589    -0.0000
 63 C      6.1636     6.0000    -0.1636     3.9076     3.9076    -0.0000
 64 H      0.8383     1.0000     0.1617     0.9616     0.9616    -0.0000
 65 C      6.2405     6.0000    -0.2405     3.9374     3.9374    -0.0000
 66 H      0.8398     1.0000     0.1602     0.9821     0.9821    -0.0000

  Mayer bond orders larger than 0.100000
B(  0-O ,  5-C ) :   1.8473 B(  1-O , 55-C ) :   1.7369 B(  2-N ,  3-H ) :   0.8710 
B(  2-N ,  5-C ) :   1.3521 B(  2-N , 19-C ) :   0.9272 B(  4-N ,  6-C ) :   0.8461 
B(  4-N , 32-C ) :   0.8719 B(  4-N , 55-C ) :   1.2415 B(  5-C ,  6-C ) :   0.9804 
B(  6-C ,  7-H ) :   0.9095 B(  6-C ,  8-C ) :   0.8653 B(  8-C ,  9-C ) :   1.3186 
B(  8-C , 17-C ) :   1.3539 B(  9-C , 10-H ) :   0.9743 B(  9-C , 11-C ) :   1.4076 
B( 11-C , 12-H ) :   0.9762 B( 11-C , 13-C ) :   1.3808 B( 13-C , 14-H ) :   0.9722 
B( 13-C , 15-C ) :   1.3921 B( 15-C , 16-H ) :   0.9774 B( 15-C , 17-C ) :   1.4041 
B( 17-C , 18-H ) :   0.9673 B( 19-C , 20-C ) :   0.9798 B( 19-C , 24-C ) :   0.9626 
B( 19-C , 28-C ) :   0.9759 B( 20-C , 21-H ) :   0.9645 B( 20-C , 22-H ) :   0.9608 
B( 20-C , 23-H ) :   0.9641 B( 24-C , 25-H ) :   0.9646 B( 24-C , 26-H ) :   0.9667 
B( 24-C , 27-H ) :   0.9638 B( 28-C , 29-H ) :   0.9647 B( 28-C , 30-H ) :   0.9622 
B( 28-C , 31-H ) :   0.9655 B( 32-C , 33-C ) :   1.3104 B( 32-C , 40-C ) :   1.4649 
B( 33-C , 34-C ) :   1.2801 B( 33-C , 42-C ) :   0.9790 B( 34-C , 35-H ) :   0.9692 
B( 34-C , 36-C ) :   1.4144 B( 36-C , 37-H ) :   0.9848 B( 36-C , 38-C ) :   1.3387 
B( 38-C , 39-H ) :   0.9839 B( 38-C , 40-C ) :   1.3731 B( 40-C , 41-H ) :   0.9939 
B( 42-C , 43-C ) :   0.9507 B( 42-C , 47-C ) :   0.9731 B( 42-C , 51-C ) :   0.9476 
B( 43-C , 44-H ) :   0.9617 B( 43-C , 45-H ) :   0.9614 B( 43-C , 46-H ) :   0.9728 
B( 47-C , 48-H ) :   0.9630 B( 47-C , 49-H ) :   0.9702 B( 47-C , 50-H ) :   0.9630 
B( 51-C , 52-H ) :   0.9774 B( 51-C , 53-H ) :   0.9605 B( 51-C , 54-H ) :   0.9617 
B( 55-C , 56-C ) :   0.9395 B( 56-C , 57-C ) :   1.3372 B( 56-C , 65-C ) :   1.3318 
B( 57-C , 58-H ) :   0.9697 B( 57-C , 59-C ) :   1.4180 B( 59-C , 60-H ) :   0.9725 
B( 59-C , 61-C ) :   1.3889 B( 61-C , 62-H ) :   0.9682 B( 61-C , 63-C ) :   1.3859 
B( 63-C , 64-H ) :   0.9732 B( 63-C , 65-C ) :   1.4320 B( 65-C , 66-H ) :   0.9666 


-------
TIMINGS
-------

Total SCF time: 0 days 0 hours 7 min 11 sec 

Total time                  ....     431.094 sec
Sum of individual times     ....     408.083 sec  ( 94.7%)

Fock matrix formation       ....     359.411 sec  ( 83.4%)
  Split-RI-J                ....      46.409 sec  ( 12.9% of F)
  Chain of spheres X        ....     197.779 sec  ( 55.0% of F)
  XC integration            ....      34.750 sec  (  9.7% of F)
    Basis function eval.    ....       2.715 sec  (  7.8% of XC)
    Density eval.           ....       7.549 sec  ( 21.7% of XC)
    XC-Functional eval.     ....       0.361 sec  (  1.0% of XC)
    XC-Potential eval.      ....       4.298 sec  ( 12.4% of XC)
Diagonalization             ....       7.096 sec  (  1.6%)
Density matrix formation    ....       1.455 sec  (  0.3%)
Population analysis         ....       1.876 sec  (  0.4%)
Initial guess               ....       4.941 sec  (  1.1%)
Orbital Transformation      ....       0.000 sec  (  0.0%)
Orbital Orthonormalization  ....       0.000 sec  (  0.0%)
DIIS solution               ....       8.460 sec  (  2.0%)
SOSCF solution              ....      10.650 sec  (  2.5%)
Grid generation             ....      14.194 sec  (  3.3%)

Maximum memory used throughout the entire SCF-calculation: 405.7 MB
[1710406914.688846] [node014:2355434:0]          mpool.c:43   UCX  WARN  object 0x131b4440 was not returned to mpool ucp_requests
[1710406914.688866] [node014:2355434:0]          mpool.c:43   UCX  WARN  object 0x131b4600 was not returned to mpool ucp_requests
[1710406914.688872] [node014:2355434:0]          mpool.c:43   UCX  WARN  object 0x131b47c0 was not returned to mpool ucp_requests
[1710406914.688876] [node014:2355434:0]          mpool.c:43   UCX  WARN  object 0x131b4980 was not returned to mpool ucp_requests
[1710406914.688879] [node014:2355434:0]          mpool.c:43   UCX  WARN  object 0x131b4b40 was not returned to mpool ucp_requests
[1710406914.688882] [node014:2355434:0]          mpool.c:43   UCX  WARN  object 0x131b4d00 was not returned to mpool ucp_requests
[1710406914.688886] [node014:2355434:0]          mpool.c:43   UCX  WARN  object 0x131b4ec0 was not returned to mpool ucp_requests
[1710406914.688889] [node014:2355434:0]          mpool.c:43   UCX  WARN  object 0x131b5080 was not returned to mpool ucp_requests
[1710406914.689055] [node014:2355446:0]          mpool.c:43   UCX  WARN  object 0x13373f40 was not returned to mpool ucp_requests
[1710406914.689070] [node014:2355446:0]          mpool.c:43   UCX  WARN  object 0x13374480 was not returned to mpool ucp_requests
[1710406914.689074] [node014:2355446:0]          mpool.c:43   UCX  WARN  object 0x13374640 was not returned to mpool ucp_requests
[1710406914.689077] [node014:2355446:0]          mpool.c:43   UCX  WARN  object 0x13374800 was not returned to mpool ucp_requests
[1710406914.689080] [node014:2355446:0]          mpool.c:43   UCX  WARN  object 0x133749c0 was not returned to mpool ucp_requests
[1710406914.689061] [node014:2355438:0]          mpool.c:43   UCX  WARN  object 0x13c613c0 was not returned to mpool ucp_requests
[1710406914.689072] [node014:2355438:0]          mpool.c:43   UCX  WARN  object 0x13c61580 was not returned to mpool ucp_requests
[1710406914.689076] [node014:2355438:0]          mpool.c:43   UCX  WARN  object 0x13c61740 was not returned to mpool ucp_requests
[1710406914.689079] [node014:2355438:0]          mpool.c:43   UCX  WARN  object 0x13c61900 was not returned to mpool ucp_requests
[1710406914.689084] [node014:2355446:0]          mpool.c:43   UCX  WARN  object 0x13374d40 was not returned to mpool ucp_requests
[1710406914.689103] [node014:2355446:0]          mpool.c:43   UCX  WARN  object 0x13374f00 was not returned to mpool ucp_requests
[1710406914.689083] [node014:2355438:0]          mpool.c:43   UCX  WARN  object 0x13c61ac0 was not returned to mpool ucp_requests
[1710406914.689104] [node014:2355438:0]          mpool.c:43   UCX  WARN  object 0x13c61c80 was not returned to mpool ucp_requests
[1710406914.689108] [node014:2355438:0]          mpool.c:43   UCX  WARN  object 0x13c61e40 was not returned to mpool ucp_requests
[1710406914.689111] [node014:2355438:0]          mpool.c:43   UCX  WARN  object 0x13c62000 was not returned to mpool ucp_requests
[1710406914.691707] [node014:2355444:0]          mpool.c:43   UCX  WARN  object 0x14676c80 was not returned to mpool ucp_requests
[1710406914.691718] [node014:2355444:0]          mpool.c:43   UCX  WARN  object 0x14677540 was not returned to mpool ucp_requests
[1710406914.691723] [node014:2355444:0]          mpool.c:43   UCX  WARN  object 0x14677700 was not returned to mpool ucp_requests
[1710406914.691727] [node014:2355444:0]          mpool.c:43   UCX  WARN  object 0x146778c0 was not returned to mpool ucp_requests
[1710406914.691730] [node014:2355444:0]          mpool.c:43   UCX  WARN  object 0x14677a80 was not returned to mpool ucp_requests
[1710406914.691732] [node014:2355444:0]          mpool.c:43   UCX  WARN  object 0x14677c40 was not returned to mpool ucp_requests
[1710406914.691735] [node014:2355444:0]          mpool.c:43   UCX  WARN  object 0x14677e00 was not returned to mpool ucp_requests
[1710406914.693647] [node014:2355433:0]          mpool.c:43   UCX  WARN  object 0x12cfd4c0 was not returned to mpool ucp_requests
[1710406914.693666] [node014:2355433:0]          mpool.c:43   UCX  WARN  object 0x12cfd680 was not returned to mpool ucp_requests
[1710406914.693672] [node014:2355433:0]          mpool.c:43   UCX  WARN  object 0x12cfd840 was not returned to mpool ucp_requests
[1710406914.693676] [node014:2355433:0]          mpool.c:43   UCX  WARN  object 0x12cfda00 was not returned to mpool ucp_requests
[1710406914.693680] [node014:2355433:0]          mpool.c:43   UCX  WARN  object 0x12cfdbc0 was not returned to mpool ucp_requests
[1710406914.693683] [node014:2355433:0]          mpool.c:43   UCX  WARN  object 0x12cfdd80 was not returned to mpool ucp_requests
[1710406914.693687] [node014:2355433:0]          mpool.c:43   UCX  WARN  object 0x12cfdf40 was not returned to mpool ucp_requests
[1710406914.693690] [node014:2355433:0]          mpool.c:43   UCX  WARN  object 0x12cfe100 was not returned to mpool ucp_requests
[1710406914.696328] [node014:2355445:0]          mpool.c:43   UCX  WARN  object 0x13679580 was not returned to mpool ucp_requests
[1710406914.696340] [node014:2355445:0]          mpool.c:43   UCX  WARN  object 0x13679740 was not returned to mpool ucp_requests
[1710406914.696345] [node014:2355445:0]          mpool.c:43   UCX  WARN  object 0x13679900 was not returned to mpool ucp_requests
[1710406914.696349] [node014:2355445:0]          mpool.c:43   UCX  WARN  object 0x13679ac0 was not returned to mpool ucp_requests
[1710406914.696353] [node014:2355445:0]          mpool.c:43   UCX  WARN  object 0x13679c80 was not returned to mpool ucp_requests
[1710406914.696357] [node014:2355445:0]          mpool.c:43   UCX  WARN  object 0x13679e40 was not returned to mpool ucp_requests
[1710406914.696360] [node014:2355445:0]          mpool.c:43   UCX  WARN  object 0x1367a000 was not returned to mpool ucp_requests
[1710406914.696345] [node014:2355435:0]          mpool.c:43   UCX  WARN  object 0x1326c400 was not returned to mpool ucp_requests
[1710406914.696360] [node014:2355435:0]          mpool.c:43   UCX  WARN  object 0x1326c5c0 was not returned to mpool ucp_requests
[1710406914.698651] [node014:2355432:0]          mpool.c:43   UCX  WARN  object 0x13336440 was not returned to mpool ucp_requests
[1710406914.698670] [node014:2355432:0]          mpool.c:43   UCX  WARN  object 0x13336600 was not returned to mpool ucp_requests
[1710406914.698675] [node014:2355432:0]          mpool.c:43   UCX  WARN  object 0x133367c0 was not returned to mpool ucp_requests
[1710406914.698679] [node014:2355432:0]          mpool.c:43   UCX  WARN  object 0x13336980 was not returned to mpool ucp_requests
[1710406914.698682] [node014:2355432:0]          mpool.c:43   UCX  WARN  object 0x13336b40 was not returned to mpool ucp_requests
[1710406914.698686] [node014:2355432:0]          mpool.c:43   UCX  WARN  object 0x13336d00 was not returned to mpool ucp_requests
[1710406914.698689] [node014:2355432:0]          mpool.c:43   UCX  WARN  object 0x13336ec0 was not returned to mpool ucp_requests
[1710406914.698692] [node014:2355432:0]          mpool.c:43   UCX  WARN  object 0x13337080 was not returned to mpool ucp_requests
[1710406914.696364] [node014:2355435:0]          mpool.c:43   UCX  WARN  object 0x1326c780 was not returned to mpool ucp_requests
[1710406914.696367] [node014:2355435:0]          mpool.c:43   UCX  WARN  object 0x1326c940 was not returned to mpool ucp_requests
[1710406914.696371] [node014:2355435:0]          mpool.c:43   UCX  WARN  object 0x1326cb00 was not returned to mpool ucp_requests
[1710406914.696374] [node014:2355435:0]          mpool.c:43   UCX  WARN  object 0x1326ccc0 was not returned to mpool ucp_requests
[1710406914.696377] [node014:2355435:0]          mpool.c:43   UCX  WARN  object 0x1326ce80 was not returned to mpool ucp_requests
[1710406914.696380] [node014:2355435:0]          mpool.c:43   UCX  WARN  object 0x1326d040 was not returned to mpool ucp_requests
[1710406914.699613] [node014:2355428:0]          mpool.c:43   UCX  WARN  object 0x13084240 was not returned to mpool ucp_requests
[1710406914.699625] [node014:2355428:0]          mpool.c:43   UCX  WARN  object 0x13084400 was not returned to mpool ucp_requests
[1710406914.699630] [node014:2355428:0]          mpool.c:43   UCX  WARN  object 0x130845c0 was not returned to mpool ucp_requests
[1710406914.699633] [node014:2355428:0]          mpool.c:43   UCX  WARN  object 0x13084780 was not returned to mpool ucp_requests
[1710406914.699637] [node014:2355428:0]          mpool.c:43   UCX  WARN  object 0x13084940 was not returned to mpool ucp_requests
[1710406914.699641] [node014:2355428:0]          mpool.c:43   UCX  WARN  object 0x13084b00 was not returned to mpool ucp_requests
[1710406914.699644] [node014:2355428:0]          mpool.c:43   UCX  WARN  object 0x13084cc0 was not returned to mpool ucp_requests
[1710406914.699863] [node014:2355429:0]          mpool.c:43   UCX  WARN  object 0x13c22340 was not returned to mpool ucp_requests
[1710406914.699876] [node014:2355429:0]          mpool.c:43   UCX  WARN  object 0x13c22500 was not returned to mpool ucp_requests
[1710406914.699882] [node014:2355429:0]          mpool.c:43   UCX  WARN  object 0x13c22a40 was not returned to mpool ucp_requests
[1710406914.699886] [node014:2355429:0]          mpool.c:43   UCX  WARN  object 0x13c22dc0 was not returned to mpool ucp_requests
[1710406914.699891] [node014:2355429:0]          mpool.c:43   UCX  WARN  object 0x13c22f80 was not returned to mpool ucp_requests
[1710406914.701242] [node014:2355431:0]          mpool.c:43   UCX  WARN  object 0x13f58380 was not returned to mpool ucp_requests
[1710406914.701253] [node014:2355431:0]          mpool.c:43   UCX  WARN  object 0x13f58540 was not returned to mpool ucp_requests
[1710406914.701258] [node014:2355431:0]          mpool.c:43   UCX  WARN  object 0x13f58700 was not returned to mpool ucp_requests
[1710406914.701262] [node014:2355431:0]          mpool.c:43   UCX  WARN  object 0x13f588c0 was not returned to mpool ucp_requests
[1710406914.701266] [node014:2355431:0]          mpool.c:43   UCX  WARN  object 0x13f58a80 was not returned to mpool ucp_requests
[1710406914.701270] [node014:2355431:0]          mpool.c:43   UCX  WARN  object 0x13f58c40 was not returned to mpool ucp_requests
[1710406914.701273] [node014:2355431:0]          mpool.c:43   UCX  WARN  object 0x13f58e00 was not returned to mpool ucp_requests
[1710406914.701278] [node014:2355431:0]          mpool.c:43   UCX  WARN  object 0x13f58fc0 was not returned to mpool ucp_requests
[1710406914.702202] [node014:2355430:0]          mpool.c:43   UCX  WARN  object 0x1471b380 was not returned to mpool ucp_requests
[1710406914.702214] [node014:2355430:0]          mpool.c:43   UCX  WARN  object 0x1471b540 was not returned to mpool ucp_requests
[1710406914.702218] [node014:2355430:0]          mpool.c:43   UCX  WARN  object 0x1471b700 was not returned to mpool ucp_requests
[1710406914.702222] [node014:2355430:0]          mpool.c:43   UCX  WARN  object 0x1471b8c0 was not returned to mpool ucp_requests
[1710406914.702225] [node014:2355430:0]          mpool.c:43   UCX  WARN  object 0x1471ba80 was not returned to mpool ucp_requests
[1710406914.702229] [node014:2355430:0]          mpool.c:43   UCX  WARN  object 0x1471bc40 was not returned to mpool ucp_requests
[1710406914.702232] [node014:2355430:0]          mpool.c:43   UCX  WARN  object 0x1471be00 was not returned to mpool ucp_requests
[1710406914.702235] [node014:2355430:0]          mpool.c:43   UCX  WARN  object 0x1471bfc0 was not returned to mpool ucp_requests
[1710406914.701758] [node014:2355437:0]          mpool.c:43   UCX  WARN  object 0x138a1380 was not returned to mpool ucp_requests
[1710406914.701771] [node014:2355437:0]          mpool.c:43   UCX  WARN  object 0x138a1540 was not returned to mpool ucp_requests
[1710406914.701776] [node014:2355437:0]          mpool.c:43   UCX  WARN  object 0x138a1700 was not returned to mpool ucp_requests
[1710406914.701779] [node014:2355437:0]          mpool.c:43   UCX  WARN  object 0x138a18c0 was not returned to mpool ucp_requests
[1710406914.701783] [node014:2355437:0]          mpool.c:43   UCX  WARN  object 0x138a1a80 was not returned to mpool ucp_requests
[1710406914.701787] [node014:2355437:0]          mpool.c:43   UCX  WARN  object 0x138a1c40 was not returned to mpool ucp_requests
[1710406914.701791] [node014:2355437:0]          mpool.c:43   UCX  WARN  object 0x138a1e00 was not returned to mpool ucp_requests
[1710406914.701795] [node014:2355437:0]          mpool.c:43   UCX  WARN  object 0x138a1fc0 was not returned to mpool ucp_requests
[1710406914.703257] [node014:2355440:0]          mpool.c:43   UCX  WARN  object 0x12b33080 was not returned to mpool ucp_requests
[1710406914.703268] [node014:2355440:0]          mpool.c:43   UCX  WARN  object 0x12b33240 was not returned to mpool ucp_requests
[1710406914.703273] [node014:2355440:0]          mpool.c:43   UCX  WARN  object 0x12b33400 was not returned to mpool ucp_requests
[1710406914.703277] [node014:2355440:0]          mpool.c:43   UCX  WARN  object 0x12b335c0 was not returned to mpool ucp_requests
[1710406914.703281] [node014:2355440:0]          mpool.c:43   UCX  WARN  object 0x12b33780 was not returned to mpool ucp_requests
[1710406914.703285] [node014:2355440:0]          mpool.c:43   UCX  WARN  object 0x12b33b00 was not returned to mpool ucp_requests
[1710406914.703289] [node014:2355440:0]          mpool.c:43   UCX  WARN  object 0x12b33cc0 was not returned to mpool ucp_requests
[1710406914.703293] [node014:2355440:0]          mpool.c:43   UCX  WARN  object 0x12b33e80 was not returned to mpool ucp_requests
[1710406914.703361] [node014:2355439:0]          mpool.c:43   UCX  WARN  object 0x12bb0080 was not returned to mpool ucp_requests
[1710406914.703373] [node014:2355439:0]          mpool.c:43   UCX  WARN  object 0x12bb0240 was not returned to mpool ucp_requests
[1710406914.703378] [node014:2355439:0]          mpool.c:43   UCX  WARN  object 0x12bb0400 was not returned to mpool ucp_requests
[1710406914.703382] [node014:2355439:0]          mpool.c:43   UCX  WARN  object 0x12bb05c0 was not returned to mpool ucp_requests
[1710406914.703386] [node014:2355439:0]          mpool.c:43   UCX  WARN  object 0x12bb0940 was not returned to mpool ucp_requests
[1710406914.703460] [node014:2355436:0]          mpool.c:43   UCX  WARN  object 0x12dd2240 was not returned to mpool ucp_requests
[1710406914.703472] [node014:2355436:0]          mpool.c:43   UCX  WARN  object 0x12dd2400 was not returned to mpool ucp_requests
[1710406914.703476] [node014:2355436:0]          mpool.c:43   UCX  WARN  object 0x12dd25c0 was not returned to mpool ucp_requests
[1710406914.703480] [node014:2355436:0]          mpool.c:43   UCX  WARN  object 0x12dd2780 was not returned to mpool ucp_requests
[1710406914.703483] [node014:2355436:0]          mpool.c:43   UCX  WARN  object 0x12dd2940 was not returned to mpool ucp_requests
[1710406914.703486] [node014:2355436:0]          mpool.c:43   UCX  WARN  object 0x12dd2b00 was not returned to mpool ucp_requests
[1710406914.703490] [node014:2355436:0]          mpool.c:43   UCX  WARN  object 0x12dd2cc0 was not returned to mpool ucp_requests
[1710406914.703493] [node014:2355436:0]          mpool.c:43   UCX  WARN  object 0x12dd2e80 was not returned to mpool ucp_requests
[1710406914.703390] [node014:2355439:0]          mpool.c:43   UCX  WARN  object 0x12bb0b00 was not returned to mpool ucp_requests
[1710406914.703394] [node014:2355439:0]          mpool.c:43   UCX  WARN  object 0x12bb0cc0 was not returned to mpool ucp_requests
[1710406914.703398] [node014:2355439:0]          mpool.c:43   UCX  WARN  object 0x12bb0e80 was not returned to mpool ucp_requests
[1710406914.713894] [node014:2355442:0]          mpool.c:43   UCX  WARN  object 0x146501c0 was not returned to mpool ucp_requests
[1710406914.713910] [node014:2355442:0]          mpool.c:43   UCX  WARN  object 0x14650380 was not returned to mpool ucp_requests
[1710406914.713915] [node014:2355442:0]          mpool.c:43   UCX  WARN  object 0x14650700 was not returned to mpool ucp_requests
[1710406914.713918] [node014:2355442:0]          mpool.c:43   UCX  WARN  object 0x146508c0 was not returned to mpool ucp_requests
[1710406914.713922] [node014:2355442:0]          mpool.c:43   UCX  WARN  object 0x14650a80 was not returned to mpool ucp_requests
[1710406914.713926] [node014:2355442:0]          mpool.c:43   UCX  WARN  object 0x14650c40 was not returned to mpool ucp_requests
[1710406914.713930] [node014:2355442:0]          mpool.c:43   UCX  WARN  object 0x14650e00 was not returned to mpool ucp_requests
[1710406914.713933] [node014:2355442:0]          mpool.c:43   UCX  WARN  object 0x14650fc0 was not returned to mpool ucp_requests
[1710406914.715160] [node014:2355443:0]          mpool.c:43   UCX  WARN  object 0x12a97280 was not returned to mpool ucp_requests
[1710406914.715171] [node014:2355443:0]          mpool.c:43   UCX  WARN  object 0x12a97600 was not returned to mpool ucp_requests
[1710406914.715175] [node014:2355443:0]          mpool.c:43   UCX  WARN  object 0x12a977c0 was not returned to mpool ucp_requests
[1710406914.715178] [node014:2355443:0]          mpool.c:43   UCX  WARN  object 0x12a97980 was not returned to mpool ucp_requests
[1710406914.715182] [node014:2355443:0]          mpool.c:43   UCX  WARN  object 0x12a97b40 was not returned to mpool ucp_requests
[1710406914.715185] [node014:2355443:0]          mpool.c:43   UCX  WARN  object 0x12a97ec0 was not returned to mpool ucp_requests
[1710406914.715189] [node014:2355443:0]          mpool.c:43   UCX  WARN  object 0x12a98080 was not returned to mpool ucp_requests
[1710406914.751362] [node014:2355441:0]          mpool.c:43   UCX  WARN  object 0x13193140 was not returned to mpool ucp_requests
[1710406914.751374] [node014:2355441:0]          mpool.c:43   UCX  WARN  object 0x13193300 was not returned to mpool ucp_requests
[1710406914.751377] [node014:2355441:0]          mpool.c:43   UCX  WARN  object 0x131934c0 was not returned to mpool ucp_requests
[1710406914.751380] [node014:2355441:0]          mpool.c:43   UCX  WARN  object 0x13193680 was not returned to mpool ucp_requests
[1710406914.751383] [node014:2355441:0]          mpool.c:43   UCX  WARN  object 0x13193840 was not returned to mpool ucp_requests
[1710406914.751387] [node014:2355441:0]          mpool.c:43   UCX  WARN  object 0x13193a00 was not returned to mpool ucp_requests
[1710406914.751389] [node014:2355441:0]          mpool.c:43   UCX  WARN  object 0x13193bc0 was not returned to mpool ucp_requests
[1710406914.751392] [node014:2355441:0]          mpool.c:43   UCX  WARN  object 0x13193f40 was not returned to mpool ucp_requests


-------------------------------------------------------------------------------
                          DFT DISPERSION CORRECTION                            
                                                                               
                              DFTD3 V3.1  Rev 1                                
                          USING Becke-Johnson damping                          
-------------------------------------------------------------------------------
The PBE0 functional is recognized
Active option DFTDOPT                   ...         4   

molecular C6(AA) [au] = 45474.175320 


            DFT-D V3
 parameters
 s6 scaling factor         :     1.0000 
 a1 scaling factor         :     0.4145 
 s8 scaling factor         :     1.2177 
 a2 scaling factor         :     4.8593 
 ad hoc parameters k1-k3   :    16.0000     1.3333    -4.0000 

 Edisp/kcal,au: -58.574364015454  -0.093344180747 
 E6   /kcal   : -37.615403763 
 E8   /kcal   : -20.958960253 
 % E8         :  35.781797387 

-------------------------   ----------------
Dispersion correction           -0.093344181
-------------------------   ----------------


-------------------------   --------------------
FINAL SINGLE POINT ENERGY     -1384.518337483116
-------------------------   --------------------


           ************************************************************
           *        Program running with 20 parallel MPI-processes    *
           *              working on a common directory               *
           ************************************************************
------------------------------------------------------------------------------
                         ORCA SCF GRADIENT CALCULATION
------------------------------------------------------------------------------

 ... reading COSX grid (gridx3)
Gradient of the Kohn-Sham DFT energy:
Kohn-Sham wavefunction type      ... RKS
Hartree-Fock exchange scaling    ...    0.250
Number of operators              ...    1
Number of atoms                  ...   67
Basis set dimensions             ... 1227
Integral neglect threshold       ... 2.5e-11
Integral primitive cutoff        ... 2.5e-12
SHARK Integral package           ... ON

Nuc. rep. gradient       (SHARK) ... done (  0.3 sec)
HCore & Overlap gradient (SHARK) ... done (  1.4 sec)
RI-J gradient            (SHARK) ... done (  6.7 sec)
COSX-gradient                    ... done ( 45.6 sec)
Exchange-correlation gradient    ... done
Dispersion correction            ... done

------------------
CARTESIAN GRADIENT
------------------

   1   O   :    0.000382679    0.000114970   -0.006546150
   2   O   :    0.000110076    0.005204276    0.005644871
   3   N   :   -0.005084357    0.010139935   -0.012943946
   4   H   :    0.000563947    0.000985486   -0.000058395
   5   N   :    0.007309540   -0.018301320   -0.022481011
   6   C   :   -0.005978034   -0.003764293    0.015770148
   7   C   :   -0.003548522    0.002629129    0.003983586
   8   H   :   -0.008254291   -0.000789172   -0.005160325
   9   C   :    0.001002001   -0.006531251    0.002553406
  10   C   :    0.001635550    0.000845509   -0.006303713
  11   H   :   -0.001190507   -0.001424648    0.000244836
  12   C   :    0.002137810   -0.006717310   -0.009545644
  13   H   :   -0.000635624    0.001145009    0.002253068
  14   C   :   -0.000198979   -0.002938116   -0.001170105
  15   H   :    0.000435788    0.002999242    0.000016352
  16   C   :   -0.003797724   -0.004715502    0.008376555
  17   H   :    0.001061308    0.000968957   -0.002109855
  18   C   :   -0.004111946    0.002543726    0.007562478
  19   H   :    0.000161362   -0.002929491   -0.002134332
  20   C   :    0.007115082   -0.013738142    0.012116123
  21   C   :    0.002506551    0.005842825   -0.003516483
  22   H   :   -0.001723080   -0.000783826   -0.002508172
  23   H   :    0.002214220   -0.002250663   -0.002151767
  24   H   :    0.000946640    0.001712916   -0.000674895
  25   C   :   -0.000691265    0.005057729   -0.000825535
  26   H   :    0.001364843    0.001978905    0.002863319
  27   H   :   -0.002405210    0.001525683    0.000927722
  28   H   :    0.001852385    0.001800321   -0.001408630
  29   C   :   -0.004657526    0.005076587    0.000295329
  30   H   :   -0.001383247    0.001331794    0.000708152
  31   H   :   -0.002878758   -0.002698600    0.000634203
  32   H   :   -0.001305216   -0.000685383   -0.002871493
  33   C   :   -0.013626722    0.013583088    0.016406680
  34   C   :    0.007728559   -0.001769126   -0.007805222
  35   C   :    0.008477920   -0.008972227    0.003885426
  36   H   :   -0.000720922    0.001820281   -0.004380221
  37   C   :    0.004005364   -0.000779338   -0.009055937
  38   H   :   -0.002187295    0.001412659    0.000810626
  39   C   :    0.004078925   -0.000779165   -0.005204106
  40   H   :    0.000557717   -0.001428756    0.002089667
  41   C   :   -0.010599640    0.010466456   -0.001373099
  42   H   :    0.002290254   -0.002222218   -0.003301739
  43   C   :   -0.000025161    0.003406366   -0.011076348
  44   C   :    0.002869205   -0.001018272    0.007686910
  45   H   :   -0.000132761    0.001297680    0.003336585
  46   H   :    0.004390910    0.001329366   -0.001385060
  47   H   :    0.001113972   -0.002074314    0.000230230
  48   C   :   -0.001657462   -0.002639617    0.008479390
  49   H   :   -0.000348973   -0.005023255    0.002082913
  50   H   :    0.002871490   -0.000876738    0.002405174
  51   H   :   -0.004856973    0.005288028    0.002104270
  52   C   :   -0.001595737   -0.005094072    0.006652196
  53   H   :    0.002083287   -0.001194718    0.000619086
  54   H   :   -0.000848444   -0.003804930   -0.003494293
  55   H   :   -0.002326010   -0.001144512    0.002729390
  56   C   :    0.001381104    0.003963037   -0.005236084
  57   C   :   -0.000972718    0.005689005    0.010486195
  58   C   :   -0.002182994    0.000461771   -0.006988066
  59   H   :    0.003021976    0.002410607    0.001168097
  60   C   :    0.007250556   -0.000055934   -0.009177986
  61   H   :   -0.000651294   -0.000708745    0.002136688
  62   C   :    0.002407816    0.001227716    0.000769302
  63   H   :   -0.002864119   -0.000405979   -0.000441636
  64   C   :    0.005503896    0.001461926    0.010369251
  65   H   :   -0.000202404   -0.000025876   -0.002182282
  66   C   :    0.000272738    0.000779318    0.004616845
  67   H   :    0.002247109    0.001456046    0.000218148

Difference to translation invariance:
           :   -0.0002913382   -0.0003291573   -0.0002793081

Difference to rotation invariance:
           :    0.0010537688   -0.0039735187    0.0023920399

Norm of the cartesian gradient     ...    0.0727387440
RMS gradient                       ...    0.0051305954
MAX gradient                       ...    0.0224810106

-------
TIMINGS
-------

Total SCF gradient time            ...       77.635 sec

One electron gradient       ....       1.363 sec  (  1.8%)
RI-J Coulomb gradient       ....       6.662 sec  (  8.6%)
COSX gradient               ....      45.608 sec  ( 58.7%)
XC gradient                 ....       8.133 sec  ( 10.5%)
CPCM gradient               ....       2.503 sec  (  3.2%)
   A-Matrix (El+Nuc)        ....       0.630 sec  (  0.8%)
   Potential                ....       1.872 sec  (  2.4%)

Maximum memory used throughout the entire SCFGRAD-calculation: 267.9 MB
------------------------------------------------------------------------------
                         ORCA GEOMETRY RELAXATION STEP
------------------------------------------------------------------------------

Reading the OPT-File                    .... done
Getting information on internals        .... done
Copying old internal coords+grads       .... done
Making the new internal coordinates     .... (new redundants).... done
Validating the new internal coordinates .... (new redundants).... done
Calculating the B-matrix                .... done
Calculating the G,G- and P matrices     .... done
Transforming gradient to internals      .... done
Projecting the internal gradient        .... done
Number of atoms                         ....  67
Number of internal coordinates          .... 363
Current Energy                          .... -1384.518337483 Eh
Current gradient norm                   ....     0.072738744 Eh/bohr
Maximum allowed component of the step   ....  0.150
Current trust radius                    ....  0.300
Evaluating the initial hessian          ....  (Almloef) done
Projecting the Hessian                  .... done
Forming the augmented Hessian           .... done
Diagonalizing the augmented Hessian     .... done
Last element of RFO vector              ....  0.959581571
Lowest eigenvalues of augmented Hessian:
 -0.019052403  0.000473381  0.001413064  0.008240567  0.008451522
Length of the computed step             ....  0.293284755
The final length of the internal step   ....  0.293284755
Converting the step to cartesian space:
 Initial RMS(Int)=    0.0153934575
Transforming coordinates:
 Iter   0:  RMS(Cart)=    0.0992851493 RMS(Int)=    0.7364752847
 Iter   1:  RMS(Cart)=    0.0015535348 RMS(Int)=    0.0006066873
 Iter   2:  RMS(Cart)=    0.0000583550 RMS(Int)=    0.0000210345
 Iter   3:  RMS(Cart)=    0.0000037599 RMS(Int)=    0.0000013540
 Iter   4:  RMS(Cart)=    0.0000001506 RMS(Int)=    0.0000000647
 Iter   5:  RMS(Cart)=    0.0000000078 RMS(Int)=    0.0000000035
done
Storing new coordinates                 .... done

                                .--------------------.
          ----------------------|Geometry convergence|-------------------------
          Item                value                   Tolerance       Converged
          ---------------------------------------------------------------------
          RMS gradient        0.0044677526            0.0001000000      NO
          MAX gradient        0.0257368714            0.0003000000      NO
          RMS step            0.0153934575            0.0020000000      NO
          MAX step            0.0671328681            0.0040000000      NO
          ........................................................
          Max(Bonds)      0.0355      Max(Angles)    1.95
          Max(Dihed)        2.86      Max(Improp)    0.00
          ---------------------------------------------------------------------

The optimization has not yet converged - more geometry cycles are needed


    ---------------------------------------------------------------------------
                         Redundant Internal Coordinates
                            (Angstroem and degrees)

        Definition                    Value    dE/dq     Step     New-Value
    ----------------------------------------------------------------------------
     1. B(H   3,N   2)                1.0143  0.000458 -0.0005    1.0138   
     2. B(C   5,N   2)                1.3447  0.013199 -0.0103    1.3344   
     3. B(C   5,O   0)                1.2308  0.005150 -0.0027    1.2282   
     4. B(C   6,N   4)                1.5139  0.023403 -0.0339    1.4800   
     5. B(C   6,C   5)                1.5616  0.010985 -0.0165    1.5451   
     6. B(H   7,C   6)                1.0909 -0.000771  0.0011    1.0919   
     7. B(C   8,C   6)                1.5323  0.016155 -0.0225    1.5098   
     8. B(C   9,C   8)                1.4038  0.009892 -0.0087    1.3950   
     9. B(H  10,C   9)                1.0792 -0.001362  0.0018    1.0811   
    10. B(C  11,C   9)                1.3921  0.004556 -0.0039    1.3882   
    11. B(H  12,C  11)                1.0801 -0.002625  0.0035    1.0836   
    12. B(C  13,C  11)                1.3919  0.003533 -0.0029    1.3890   
    13. B(H  14,C  13)                1.0805 -0.003749  0.0045    1.0850   
    14. B(C  15,C  13)                1.3920  0.005380 -0.0044    1.3876   
    15. B(H  16,C  15)                1.0802 -0.002516  0.0034    1.0836   
    16. B(C  17,C  15)                1.3927  0.004111 -0.0036    1.3891   
    17. B(C  17,C   8)                1.4007  0.008928 -0.0078    1.3929   
    18. B(H  18,C  17)                1.0803 -0.003196  0.0043    1.0846   
    19. B(C  19,N   2)                1.4587  0.000878 -0.0010    1.4576   
    20. B(C  20,C  19)                1.5416  0.009826 -0.0138    1.5278   
    21. B(H  21,C  20)                1.0901 -0.001987  0.0028    1.0929   
    22. B(H  22,C  20)                1.0900 -0.001319  0.0018    1.0918   
    23. B(H  23,C  20)                1.0905 -0.001215  0.0017    1.0922   
    24. B(C  24,C  19)                1.5371  0.009530 -0.0132    1.5240   
    25. B(H  25,C  24)                1.0904 -0.000217  0.0003    1.0907   
    26. B(H  26,C  24)                1.0910 -0.002072  0.0029    1.0939   
    27. B(H  27,C  24)                1.0910 -0.002055  0.0029    1.0939   
    28. B(C  28,C  19)                1.5414  0.010071 -0.0141    1.5272   
    29. B(H  29,C  28)                1.0904 -0.001104  0.0015    1.0919   
    30. B(H  30,C  28)                1.0899 -0.001398  0.0020    1.0919   
    31. B(H  31,C  28)                1.0903 -0.001886  0.0026    1.0929   
    32. B(C  32,N   4)                1.4156 -0.006143  0.0059    1.4215   
    33. B(C  33,C  32)                1.4286  0.025194 -0.0248    1.4039   
    34. B(C  34,C  33)                1.4104  0.012599 -0.0113    1.3990   
    35. B(H  35,C  34)                1.0787 -0.002922  0.0039    1.0827   
    36. B(C  36,C  34)                1.3911  0.007122 -0.0057    1.3854   
    37. B(H  37,C  36)                1.0806 -0.002520  0.0034    1.0840   
    38. B(C  38,C  36)                1.3858  0.000862 -0.0004    1.3855   
    39. B(H  39,C  38)                1.0806 -0.002417  0.0033    1.0838   
    40. B(C  40,C  38)                1.3882  0.007731 -0.0061    1.3821   
    41. B(C  40,C  32)                1.4066  0.010092 -0.0089    1.3977   
    42. B(H  41,C  40)                1.0813 -0.001889  0.0026    1.0839   
    43. B(C  42,C  33)                1.5689  0.022431 -0.0355    1.5334   
    44. B(C  43,C  42)                1.5507  0.012128 -0.0167    1.5340   
    45. B(H  44,C  43)                1.0893 -0.002508  0.0035    1.0927   
    46. B(H  45,C  43)                1.0909 -0.001449  0.0020    1.0929   
    47. B(H  46,C  43)                1.0915  0.000060  0.0015    1.0931   
    48. B(C  47,C  42)                1.5479  0.011926 -0.0171    1.5307   
    49. B(H  48,C  47)                1.0854 -0.004082  0.0056    1.0910   
    50. B(H  49,C  47)                1.0840 -0.003442  0.0047    1.0887   
    51. B(H  50,C  47)                1.0909 -0.001397  0.0020    1.0929   
    52. B(C  51,C  42)                1.5512  0.011745 -0.0165    1.5347   
    53. B(H  52,C  51)                1.0914 -0.000861  0.0021    1.0935   
    54. B(H  52,H  14)                3.7020  0.001174 -0.0151    3.6870   
    55. B(H  53,C  51)                1.0907 -0.001372  0.0019    1.0926   
    56. B(H  54,C  51)                1.0894 -0.002552  0.0036    1.0929   
    57. B(C  55,N   4)                1.3800  0.025737 -0.0235    1.3565   
    58. B(C  55,O   1)                1.2367  0.005572 -0.0029    1.2338   
    59. B(C  56,C  55)                1.5221  0.016780 -0.0230    1.4991   
    60. B(C  57,C  56)                1.4039  0.010660 -0.0095    1.3944   
    61. B(H  58,C  57)                1.0782 -0.002313  0.0031    1.0813   
    62. B(C  59,C  57)                1.3924  0.004721 -0.0041    1.3883   
    63. B(H  60,C  59)                1.0805 -0.002168  0.0029    1.0834   
    64. B(C  61,C  59)                1.3917  0.003980 -0.0032    1.3884   
    65. B(H  62,H  46)                4.2104  0.001818 -0.0175    4.1930   
    66. B(H  62,C  61)                1.0805 -0.004102  0.0045    1.0850   
    67. B(C  63,C  61)                1.3916  0.003161 -0.0028    1.3889   
    68. B(H  64,C  63)                1.0805 -0.002101  0.0028    1.0834   
    69. B(C  65,C  63)                1.3922  0.005599 -0.0051    1.3871   
    70. B(C  65,C  56)                1.4032  0.011200 -0.0100    1.3932   
    71. B(H  66,C  65)                1.0822 -0.001362  0.0018    1.0841   
    72. A(H   3,N   2,C  19)          115.50 -0.005890    0.87    116.37   
    73. A(C   5,N   2,C  19)          129.12  0.010104   -1.43    127.69   
    74. A(H   3,N   2,C   5)          115.37 -0.004215    0.56    115.93   
    75. A(C  32,N   4,C  55)          121.07 -0.011642    1.32    122.39   
    76. A(C   6,N   4,C  55)          118.40  0.008671   -0.82    117.58   
    77. A(C   6,N   4,C  32)          120.31  0.003007   -0.47    119.85   
    78. A(O   0,C   5,N   2)          123.03 -0.007291    0.93    123.96   
    79. A(N   2,C   5,C   6)          115.23  0.009999   -1.30    113.93   
    80. A(O   0,C   5,C   6)          121.71 -0.002760    0.45    122.16   
    81. A(C   5,C   6,H   7)          102.81 -0.006396    1.95    104.76   
    82. A(H   7,C   6,C   8)          106.11 -0.000665    0.74    106.85   
    83. A(N   4,C   6,C   8)          112.95 -0.006982    0.38    113.32   
    84. A(C   5,C   6,C   8)          113.75  0.004141   -0.44    113.31   
    85. A(N   4,C   6,C   5)          111.74  0.004239   -0.92    110.81   
    86. A(N   4,C   6,H   7)          108.69  0.005723   -1.54    107.15   
    87. A(C   6,C   8,C  17)          118.19  0.001460   -0.20    117.99   
    88. A(C   9,C   8,C  17)          118.61 -0.001344    0.18    118.79   
    89. A(C   6,C   8,C   9)          123.17 -0.000110    0.03    123.20   
    90. A(C   8,C   9,H  10)          120.34  0.000544   -0.08    120.26   
    91. A(H  10,C   9,C  11)          118.91 -0.001608    0.25    119.16   
    92. A(C   8,C   9,C  11)          120.75  0.001067   -0.17    120.58   
    93. A(C   9,C  11,H  12)          119.90  0.001268   -0.18    119.73   
    94. A(H  12,C  11,C  13)          120.41  0.001038   -0.14    120.27   
    95. A(C   9,C  11,C  13)          119.68 -0.002304    0.32    120.00   
    96. A(C  11,C  13,H  14)          119.72 -0.002046    0.25    119.97   
    97. A(H  14,C  13,C  15)          119.82 -0.001741    0.20    120.02   
    98. A(C  11,C  13,C  15)          120.45  0.003786   -0.45    120.00   
    99. A(H  16,C  15,C  17)          120.12  0.000761   -0.11    120.01   
   100. A(C  13,C  15,C  17)          119.66 -0.000840    0.12    119.78   
   101. A(C  13,C  15,H  16)          120.21  0.000080   -0.01    120.21   
   102. A(C   8,C  17,H  18)          120.16  0.001899   -0.27    119.88   
   103. A(C   8,C  17,C  15)          120.81 -0.000394    0.03    120.84   
   104. A(C  15,C  17,H  18)          119.03 -0.001511    0.25    119.28   
   105. A(N   2,C  19,C  20)          111.02  0.000644   -0.48    110.54   
   106. A(C  24,C  19,C  28)          108.73 -0.001092    0.58    109.31   
   107. A(C  20,C  19,C  28)          110.34  0.000449    0.05    110.39   
   108. A(N   2,C  19,C  28)          111.19  0.000085   -0.30    110.89   
   109. A(C  20,C  19,C  24)          108.64 -0.001412    0.62    109.26   
   110. A(N   2,C  19,C  24)          106.81  0.001260   -0.45    106.35   
   111. A(H  22,C  20,H  23)          107.03 -0.002870    0.55    107.58   
   112. A(H  21,C  20,H  23)          107.32 -0.002083    0.49    107.81   
   113. A(C  19,C  20,H  23)          111.58  0.000744   -0.07    111.51   
   114. A(H  21,C  20,H  22)          107.68 -0.002780    0.33    108.01   
   115. A(C  19,C  20,H  22)          111.54  0.004292   -0.80    110.74   
   116. A(C  19,C  20,H  21)          111.45  0.002167   -0.40    111.04   
   117. A(H  25,C  24,H  27)          107.28 -0.003011    0.48    107.76   
   118. A(C  19,C  24,H  27)          111.54  0.001558   -0.25    111.28   
   119. A(H  25,C  24,H  26)          107.33 -0.003004    0.47    107.80   
   120. A(H  26,C  24,H  27)          107.25 -0.002215    0.50    107.75   
   121. A(C  19,C  24,H  25)          111.59  0.004479   -0.83    110.76   
   122. A(C  19,C  24,H  26)          111.60  0.001620   -0.27    111.33   
   123. A(H  30,C  28,H  31)          107.67 -0.003002    0.38    108.05   
   124. A(H  29,C  28,H  31)          107.19 -0.002282    0.54    107.73   
   125. A(C  19,C  28,H  31)          111.42  0.002326   -0.42    111.00   
   126. A(H  29,C  28,H  30)          107.08 -0.002906    0.53    107.61   
   127. A(C  19,C  28,H  30)          111.61  0.004488   -0.84    110.77   
   128. A(C  19,C  28,H  29)          111.62  0.000805   -0.08    111.54   
   129. A(N   4,C  32,C  33)          125.88  0.013216   -1.76    124.11   
   130. A(C  33,C  32,C  40)          119.89 -0.003832    0.44    120.33   
   131. A(N   4,C  32,C  40)          114.22 -0.009380    1.32    115.55   
   132. A(C  32,C  33,C  34)          116.57 -0.002073    0.22    116.79   
   133. A(C  34,C  33,C  42)          115.40 -0.002012    0.41    115.80   
   134. A(C  32,C  33,C  42)          128.00  0.004081   -0.60    127.40   
   135. A(H  35,C  34,C  36)          116.94 -0.003847    0.60    117.55   
   136. A(C  33,C  34,C  36)          122.75 -0.000047   -0.01    122.74   
   137. A(C  33,C  34,H  35)          120.30  0.003891   -0.59    119.71   
   138. A(H  37,C  36,C  38)          120.12 -0.001830    0.23    120.35   
   139. A(C  34,C  36,C  38)          119.82  0.001594   -0.14    119.67   
   140. A(C  34,C  36,H  37)          120.06  0.000234   -0.08    119.97   
   141. A(H  39,C  38,C  40)          120.17 -0.001309    0.12    120.28   
   142. A(C  36,C  38,C  40)          119.50  0.004486   -0.52    118.99   
   143. A(C  36,C  38,H  39)          120.33 -0.003177    0.40    120.73   
   144. A(C  38,C  40,H  41)          118.14 -0.004134    0.64    118.78   
   145. A(C  32,C  40,H  41)          120.43  0.004263   -0.65    119.77   
   146. A(C  32,C  40,C  38)          121.43 -0.000128    0.02    121.45   
   147. A(C  43,C  42,C  51)          109.28  0.001202    0.25    109.53   
   148. A(C  33,C  42,C  51)          108.78  0.001196   -0.79    107.99   
   149. A(C  47,C  42,C  51)          105.34 -0.003548    1.41    106.75   
   150. A(C  43,C  42,C  47)          105.53 -0.002587    1.21    106.74   
   151. A(C  33,C  42,C  47)          117.91  0.003596   -1.25    116.66   
   152. A(C  33,C  42,C  43)          109.70 -0.000055   -0.65    109.05   
   153. A(H  45,C  43,H  46)          107.24 -0.002975    0.41    107.65   
   154. A(H  44,C  43,H  46)          107.16 -0.002075    0.45    107.61   
   155. A(C  42,C  43,H  46)          111.01  0.001114   -0.16    110.84   
   156. A(H  44,C  43,H  45)          106.29 -0.004043    0.72    107.01   
   157. A(C  42,C  43,H  45)          111.84  0.005570   -1.02    110.81   
   158. A(C  42,C  43,H  44)          112.97  0.001706   -0.27    112.70   
   159. A(H  49,C  47,H  50)          105.73 -0.004769    0.80    106.53   
   160. A(H  48,C  47,H  50)          104.75 -0.005644    1.10    105.84   
   161. A(C  42,C  47,H  50)          111.29  0.009558   -1.63    109.66   
   162. A(H  48,C  47,H  49)          108.96  0.000069   -0.06    108.90   
   163. A(C  42,C  47,H  49)          112.94 -0.000357   -0.00    112.94   
   164. A(C  42,C  47,H  48)          112.63  0.000423   -0.07    112.56   
   165. A(H  53,C  51,H  54)          106.29 -0.004431    0.78    107.07   
   166. A(H  52,C  51,H  54)          107.10 -0.001933    0.42    107.51   
   167. A(C  42,C  51,H  54)          112.90  0.001880   -0.31    112.59   
   168. A(H  52,C  51,H  53)          107.21 -0.003324    0.48    107.69   
   169. A(C  42,C  51,H  53)          112.07  0.006128   -1.12    110.96   
   170. A(C  42,C  51,H  52)          110.92  0.000920   -0.12    110.80   
   171. A(N   4,C  55,C  56)          122.28  0.005212   -1.21    121.07   
   172. A(O   1,C  55,C  56)          116.38 -0.008774    1.40    117.78   
   173. A(O   1,C  55,N   4)          121.31  0.003494   -0.15    121.16   
   174. A(C  57,C  56,C  65)          118.65 -0.004105    0.55    119.20   
   175. A(C  55,C  56,C  65)          118.78  0.007065   -1.07    117.71   
   176. A(C  55,C  56,C  57)          122.48 -0.002865    0.46    122.94   
   177. A(H  58,C  57,C  59)          117.94 -0.003831    0.59    118.53   
   178. A(C  56,C  57,C  59)          120.59  0.001627   -0.26    120.33   
   179. A(C  56,C  57,H  58)          121.46  0.002222   -0.34    121.12   
   180. A(H  60,C  59,C  61)          120.18  0.000023    0.00    120.18   
   181. A(C  57,C  59,C  61)          119.79 -0.001365    0.20    119.99   
   182. A(C  57,C  59,H  60)          120.03  0.001342   -0.20    119.83   
   183. A(H  62,C  61,C  63)          119.75 -0.002088    0.21    119.96   
   184. A(C  59,C  61,C  63)          120.47  0.003840   -0.41    120.06   
   185. A(C  59,C  61,H  62)          119.77 -0.001749    0.20    119.97   
   186. A(H  64,C  63,C  65)          120.09  0.001530   -0.22    119.88   
   187. A(C  61,C  63,C  65)          119.65 -0.001703    0.22    119.88   
   188. A(C  61,C  63,H  64)          120.25  0.000176   -0.01    120.24   
   189. A(C  63,C  65,H  66)          118.99 -0.003108    0.48    119.46   
   190. A(C  56,C  65,H  66)          120.25  0.001459   -0.23    120.02   
   191. A(C  56,C  65,C  63)          120.76  0.001646   -0.25    120.51   
   192. D(O   0,C   5,N   2,C  19)     -0.58  0.001807   -2.36     -2.94   
   193. D(C   6,C   5,N   2,C  19)    177.60 -0.000055    0.47    178.07   
   194. D(O   0,C   5,N   2,H   3)    178.76  0.001580   -2.06    176.69   
   195. D(C   6,C   5,N   2,H   3)     -3.07 -0.000281    0.77     -2.30   
   196. D(H   7,C   6,N   4,C  32)    155.48 -0.000403    1.44    156.93   
   197. D(H   7,C   6,C   5,N   2)     56.47  0.003359   -2.02     54.45   
   198. D(C   8,C   6,C   5,O   0)    -11.06 -0.001245    2.60     -8.46   
   199. D(N   4,C   6,C   5,O   0)    118.29 -0.003598    1.91    120.20   
   200. D(H   7,C   6,N   4,C  55)    -29.78 -0.000569    1.90    -27.88   
   201. D(C   8,C   6,N   4,C  55)   -147.25  0.000718    1.76   -145.50   
   202. D(C   8,C   6,C   5,N   2)    170.74  0.000685   -0.20    170.53   
   203. D(H   7,C   6,C   5,O   0)   -125.32  0.001429    0.78   -124.55   
   204. D(C   5,C   6,N   4,C  55)     82.98 -0.002706    2.86     85.84   
   205. D(C   8,C   6,N   4,C  32)     38.01  0.000884    1.30     39.31   
   206. D(N   4,C   6,C   5,N   2)    -59.91 -0.001668   -0.89    -60.81   
   207. D(C   5,C   6,N   4,C  32)    -91.76 -0.002539    2.41    -89.36   
   208. D(C  17,C   8,C   6,H   7)     -9.60 -0.003403    1.80     -7.79   
   209. D(C   9,C   8,C   6,H   7)    168.14 -0.003237    2.30    170.44   
   210. D(C   9,C   8,C   6,N   4)    -72.88 -0.000604    1.10    -71.77   
   211. D(C  17,C   8,C   6,C   5)   -121.88  0.002618   -0.76   -122.64   
   212. D(C  17,C   8,C   6,N   4)    109.38 -0.000770    0.61    109.99   
   213. D(C   9,C   8,C   6,C   5)     55.86  0.002784   -0.26     55.60   
   214. D(C  11,C   9,C   8,C   6)   -179.69 -0.001013    0.26   -179.42   
   215. D(H  10,C   9,C   8,C  17)    177.16 -0.000559    0.86    178.03   
   216. D(H  10,C   9,C   8,C   6)     -0.57 -0.000786    0.37     -0.20   
   217. D(C  11,C   9,C   8,C  17)     -1.96 -0.000786    0.75     -1.20   
   218. D(C  13,C  11,C   9,H  10)   -178.38 -0.000130   -0.23   -178.61   
   219. D(C  13,C  11,C   9,C   8)      0.75  0.000111   -0.13      0.63   
   220. D(H  12,C  11,C   9,C   8)   -179.87  0.000317   -0.12   -179.99   
   221. D(H  12,C  11,C   9,H  10)      1.00  0.000075   -0.23      0.77   
   222. D(H  14,C  13,C  11,C   9)    179.73  0.000476   -0.19    179.54   
   223. D(C  15,C  13,C  11,C   9)      0.48  0.000484   -0.34      0.13   
   224. D(H  14,C  13,C  11,H  12)      0.36  0.000268   -0.19      0.16   
   225. D(C  15,C  13,C  11,H  12)   -178.90  0.000276   -0.35   -179.24   
   226. D(C  17,C  15,C  13,H  14)   -179.72 -0.000325    0.01   -179.71   
   227. D(C  17,C  15,C  13,C  11)     -0.46 -0.000335    0.16     -0.30   
   228. D(H  16,C  15,C  13,H  14)     -0.01 -0.000169    0.05      0.04   
   229. D(H  16,C  15,C  13,C  11)    179.25 -0.000179    0.20    179.45   
   230. D(H  18,C  17,C  15,H  16)      0.03  0.000180   -0.14     -0.11   
   231. D(H  18,C  17,C  15,C  13)    179.74  0.000333   -0.10    179.64   
   232. D(C   8,C  17,C  15,H  16)    179.51 -0.000570    0.45    179.96   
   233. D(C   8,C  17,C  15,C  13)     -0.78 -0.000416    0.49     -0.29   
   234. D(H  18,C  17,C   8,C   9)   -178.56  0.000139   -0.33   -178.89   
   235. D(H  18,C  17,C   8,C   6)     -0.71  0.000322    0.14     -0.57   
   236. D(C  15,C  17,C   8,C   9)      1.97  0.000915   -0.93      1.04   
   237. D(C  15,C  17,C   8,C   6)    179.82  0.001098   -0.47    179.35   
   238. D(C  28,C  19,N   2,C   5)     61.70  0.000393   -0.05     61.65   
   239. D(C  28,C  19,N   2,H   3)   -117.63  0.000610   -0.34   -117.98   
   240. D(C  24,C  19,N   2,C   5)   -179.82 -0.000116    0.22   -179.60   
   241. D(C  24,C  19,N   2,H   3)      0.84  0.000101   -0.08      0.77   
   242. D(C  20,C  19,N   2,C   5)    -61.55 -0.000707    0.44    -61.11   
   243. D(C  20,C  19,N   2,H   3)    119.11 -0.000490    0.14    119.26   
   244. D(H  23,C  20,C  19,C  28)    -59.52 -0.000955    0.42    -59.11   
   245. D(H  23,C  20,C  19,C  24)   -178.62  0.000974   -0.71   -179.33   
   246. D(H  23,C  20,C  19,N   2)     64.22 -0.000076   -0.26     63.96   
   247. D(H  22,C  20,C  19,C  28)     60.13 -0.001183    0.53     60.66   
   248. D(H  22,C  20,C  19,C  24)    -58.97  0.000747   -0.60    -59.57   
   249. D(H  22,C  20,C  19,N   2)   -176.13 -0.000304   -0.15   -176.28   
   250. D(H  21,C  20,C  19,C  28)   -179.48 -0.000291    0.12   -179.36   
   251. D(H  21,C  20,C  19,C  24)     61.42  0.001639   -1.00     60.41   
   252. D(H  21,C  20,C  19,N   2)    -55.74  0.000589   -0.56    -56.30   
   253. D(H  25,C  24,C  19,C  20)     60.02 -0.000523    0.40     60.42   
   254. D(H  25,C  24,C  19,N   2)    179.84  0.000185   -0.08    179.76   
   255. D(H  27,C  24,C  19,C  28)     59.89  0.000698   -0.50     59.39   
   256. D(H  27,C  24,C  19,C  20)    180.00 -0.000229    0.28    180.27   
   257. D(H  27,C  24,C  19,N   2)    -60.18  0.000479   -0.20    -60.39   
   258. D(H  26,C  24,C  19,C  28)    179.82  0.000049   -0.21    179.62   
   259. D(H  26,C  24,C  19,C  20)    -60.07 -0.000879    0.56    -59.50   
   260. D(H  26,C  24,C  19,N   2)     59.75 -0.000171    0.08     59.83   
   261. D(H  25,C  24,C  19,C  28)    -60.09  0.000405   -0.37    -60.46   
   262. D(H  31,C  28,C  19,C  20)    179.31  0.000505   -0.28    179.03   
   263. D(H  31,C  28,C  19,N   2)     55.67 -0.000700    0.50     56.17   
   264. D(H  30,C  28,C  19,C  24)     58.77 -0.000763    0.48     59.25   
   265. D(H  30,C  28,C  19,C  20)    -60.28  0.001362   -0.67    -60.95   
   266. D(H  30,C  28,C  19,N   2)    176.08  0.000156    0.12    176.20   
   267. D(H  29,C  28,C  19,C  24)    178.55 -0.000849    0.53    179.08   
   268. D(H  29,C  28,C  19,C  20)     59.51  0.001276   -0.62     58.88   
   269. D(H  31,C  28,C  19,C  24)    -61.64 -0.001620    0.87    -60.77   
   270. D(H  29,C  28,C  19,N   2)    -64.13  0.000070    0.16    -63.97   
   271. D(C  40,C  32,N   4,C  55)   -100.37 -0.000886   -0.89   -101.26   
   272. D(C  40,C  32,N   4,C   6)     74.23  0.000051   -0.54     73.68   
   273. D(C  33,C  32,N   4,C  55)     80.43 -0.001186   -0.79     79.64   
   274. D(C  33,C  32,N   4,C   6)   -104.97 -0.000249   -0.44   -105.41   
   275. D(C  42,C  33,C  32,C  40)   -175.75  0.000133   -1.12   -176.87   
   276. D(C  42,C  33,C  32,N   4)      3.41  0.000419   -1.22      2.19   
   277. D(C  34,C  33,C  32,C  40)      2.21 -0.000071   -0.19      2.02   
   278. D(C  34,C  33,C  32,N   4)   -178.63  0.000215   -0.29   -178.92   
   279. D(C  36,C  34,C  33,C  42)    177.05 -0.000020    0.72    177.77   
   280. D(C  36,C  34,C  33,C  32)     -1.17  0.000029   -0.07     -1.24   
   281. D(H  35,C  34,C  33,C  42)     -1.84  0.000213    0.36     -1.47   
   282. D(H  35,C  34,C  33,C  32)    179.94  0.000262   -0.43    179.51   
   283. D(C  38,C  36,C  34,H  35)    178.60 -0.000090    0.46    179.06   
   284. D(C  38,C  36,C  34,C  33)     -0.32  0.000055    0.12     -0.20   
   285. D(H  37,C  36,C  34,H  35)     -0.56  0.000094    0.08     -0.47   
   286. D(H  37,C  36,C  34,C  33)   -179.47  0.000239   -0.25   -179.73   
   287. D(C  40,C  38,C  36,H  37)    179.93 -0.000249    0.46    180.39   
   288. D(C  40,C  38,C  36,C  34)      0.77 -0.000082    0.09      0.87   
   289. D(H  39,C  38,C  36,H  37)      0.02  0.000075   -0.01      0.02   
   290. D(H  39,C  38,C  36,C  34)   -179.13  0.000241   -0.38   -179.51   
   291. D(H  41,C  40,C  38,C  36)    179.85  0.000408   -0.52    179.33   
   292. D(C  32,C  40,C  38,H  39)   -179.78 -0.000116    0.09   -179.69   
   293. D(C  32,C  40,C  38,C  36)      0.31  0.000209   -0.37     -0.06   
   294. D(H  41,C  40,C  32,C  33)    178.62 -0.000229    0.56    179.18   
   295. D(H  41,C  40,C  32,N   4)     -0.63 -0.000664    0.68      0.05   
   296. D(C  38,C  40,C  32,C  33)     -1.85 -0.000065    0.42     -1.44   
   297. D(H  41,C  40,C  38,H  39)     -0.24  0.000084   -0.05     -0.30   
   298. D(C  38,C  40,C  32,N   4)    178.90 -0.000499    0.53    179.43   
   299. D(C  51,C  42,C  33,C  34)    -60.58 -0.000958   -0.04    -60.62   
   300. D(C  51,C  42,C  33,C  32)    117.40 -0.001163    0.88    118.28   
   301. D(C  47,C  42,C  33,C  34)    179.66  0.000293   -0.41    179.25   
   302. D(C  47,C  42,C  33,C  32)     -2.36  0.000088    0.51     -1.85   
   303. D(C  43,C  42,C  33,C  34)     58.90  0.001193   -0.59     58.31   
   304. D(C  43,C  42,C  33,C  32)   -123.12  0.000988    0.33   -122.79   
   305. D(H  46,C  43,C  42,C  51)    177.91  0.001674   -0.72    177.19   
   306. D(H  46,C  43,C  42,C  47)    -69.25 -0.003155    1.62    -67.63   
   307. D(H  46,C  43,C  42,C  33)     58.74 -0.000481    0.48     59.21   
   308. D(H  45,C  43,C  42,C  51)    -62.36  0.002394   -0.99    -63.36   
   309. D(H  45,C  43,C  42,C  47)     50.48 -0.002434    1.34     51.82   
   310. D(H  45,C  43,C  42,C  33)    178.47  0.000239    0.20    178.67   
   311. D(H  44,C  43,C  42,C  51)     57.51  0.002366   -0.99     56.52   
   312. D(H  44,C  43,C  42,C  47)    170.35 -0.002463    1.35    171.70   
   313. D(H  44,C  43,C  42,C  33)    -61.66  0.000211    0.20    -61.46   
   314. D(H  49,C  47,C  42,C  43)    176.44  0.000150   -0.08    176.36   
   315. D(H  49,C  47,C  42,C  33)     53.55 -0.000103    0.63     54.18   
   316. D(H  48,C  47,C  42,C  51)    168.05 -0.001333    1.49    169.53   
   317. D(H  48,C  47,C  42,C  43)     52.47  0.000004    0.06     52.53   
   318. D(H  48,C  47,C  42,C  33)    -70.42 -0.000249    0.77    -69.65   
   319. D(H  50,C  47,C  42,C  51)     50.76 -0.000873    1.24     51.99   
   320. D(H  50,C  47,C  42,C  43)    -64.82  0.000464   -0.19    -65.01   
   321. D(H  50,C  47,C  42,C  33)    172.29  0.000211    0.51    172.81   
   322. D(H  49,C  47,C  42,C  51)    -67.99 -0.001187    1.35    -66.63   
   323. D(H  54,C  51,C  42,C  47)   -173.01  0.002323   -1.33   -174.34   
   324. D(H  54,C  51,C  42,C  43)    -60.05 -0.001875    0.87    -59.17   
   325. D(H  54,C  51,C  42,C  33)     59.70 -0.000516   -0.23     59.46   
   326. D(H  53,C  51,C  42,C  47)    -53.01  0.002334   -1.35    -54.35   
   327. D(H  53,C  51,C  42,C  43)     59.95 -0.001865    0.86     60.81   
   328. D(H  53,C  51,C  42,C  33)    179.69 -0.000506   -0.24    179.45   
   329. D(H  52,C  51,C  42,C  47)     66.78  0.002860   -1.57     65.21   
   330. D(H  52,C  51,C  42,C  43)    179.74 -0.001339    0.64    180.38   
   331. D(H  52,C  51,C  42,C  33)    -60.51  0.000020   -0.47    -60.98   
   332. D(C  56,C  55,N   4,C  32)     -3.27 -0.002865    1.46     -1.81   
   333. D(C  56,C  55,N   4,C   6)   -177.96 -0.003512    1.10   -176.87   
   334. D(O   1,C  55,N   4,C  32)    178.63 -0.000139   -0.12    178.51   
   335. D(O   1,C  55,N   4,C   6)      3.93 -0.000786   -0.48      3.46   
   336. D(C  65,C  56,C  55,N   4)   -133.29  0.001844   -0.81   -134.10   
   337. D(C  65,C  56,C  55,O   1)     44.90 -0.000552    0.67     45.57   
   338. D(C  57,C  56,C  55,N   4)     50.28  0.000178    0.28     50.56   
   339. D(C  57,C  56,C  55,O   1)   -131.53 -0.002217    1.76   -129.77   
   340. D(C  59,C  57,C  56,C  65)      2.97  0.001428   -1.43      1.55   
   341. D(C  59,C  57,C  56,C  55)    179.41  0.003473   -2.58    176.83   
   342. D(H  58,C  57,C  56,C  65)   -175.98  0.000287   -0.69   -176.67   
   343. D(H  58,C  57,C  56,C  55)      0.46  0.002332   -1.84     -1.38   
   344. D(C  61,C  59,C  57,H  58)    177.80  0.000126    0.53    178.33   
   345. D(C  61,C  59,C  57,C  56)     -1.19 -0.001036    1.25      0.07   
   346. D(H  60,C  59,C  57,H  58)     -1.66  0.000021    0.20     -1.46   
   347. D(H  60,C  59,C  57,C  56)    179.35 -0.001141    0.92    180.28   
   348. D(C  63,C  61,C  59,H  60)    178.74 -0.000011   -0.02    178.72   
   349. D(C  63,C  61,C  59,C  57)     -0.72 -0.000123   -0.34     -1.06   
   350. D(H  62,C  61,C  59,H  60)     -0.36 -0.000161   -0.05     -0.41   
   351. D(H  62,C  61,C  59,C  57)   -179.82 -0.000273   -0.37   -180.20   
   352. D(C  65,C  63,C  61,H  62)    179.87  0.000778   -0.30    179.57   
   353. D(C  65,C  63,C  61,C  59)      0.77  0.000626   -0.33      0.44   
   354. D(H  64,C  63,C  61,H  62)      0.22  0.000330   -0.12      0.10   
   355. D(H  64,C  63,C  61,C  59)   -178.88  0.000178   -0.15   -179.03   
   356. D(H  66,C  65,C  63,H  64)      0.37 -0.000197    0.12      0.50   
   357. D(H  66,C  65,C  63,C  61)   -179.28 -0.000640    0.31   -178.98   
   358. D(C  56,C  65,C  63,H  64)   -179.26  0.000456   -0.08   -179.34   
   359. D(C  56,C  65,C  63,C  61)      1.08  0.000013    0.11      1.19   
   360. D(H  66,C  65,C  56,C  57)    177.44 -0.000241    0.54    177.99   
   361. D(H  66,C  65,C  56,C  55)      0.88 -0.001867    1.59      2.47   
   362. D(C  63,C  65,C  56,C  57)     -2.93 -0.000919    0.75     -2.18   
   363. D(C  63,C  65,C  56,C  55)   -179.49 -0.002545    1.80   -177.69   
    ----------------------------------------------------------------------------

         *************************************************************
         *                GEOMETRY OPTIMIZATION CYCLE   2            *
         *************************************************************
---------------------------------
CARTESIAN COORDINATES (ANGSTROEM)
---------------------------------
  O      3.632908    7.579394    2.630346
  O      5.800549    9.065334    6.327998
  N      4.241915    9.349688    3.900923
  H      4.682599    9.597119    4.779762
  N      6.299882    7.473758    4.807664
  C      4.184906    8.045690    3.623468
  C      4.861135    7.149441    4.684931
  H      4.386417    7.428689    5.627798
  C      4.595757    5.677239    4.480502
  C      4.882151    5.007377    3.290804
  H      5.312628    5.541179    2.455067
  C      4.604588    3.653734    3.158100
  H      4.832851    3.147062    2.227836
  C      4.024716    2.957234    4.210691
  H      3.801123    1.900904    4.103781
  C      3.720312    3.615039    5.393904
  H      3.259725    3.076892    6.213923
  C      4.003176    4.968845    5.523154
  H      3.756384    5.476202    6.449471
  C      3.739879   10.455263    3.094487
  C      4.439483   10.489415    1.736716
  H      5.524106   10.551401    1.855658
  H      4.113645   11.354431    1.155588
  H      4.218385    9.595342    1.149696
  C      4.069091   11.730207    3.861687
  H      3.725615   12.609660    3.315577
  H      5.146847   11.833448    4.017890
  H      3.587499   11.738163    4.843819
  C      2.227175   10.352671    2.911042
  H      1.951222    9.457553    2.349847
  H      1.844041   11.216551    2.364113
  H      1.717501   10.310267    3.876915
  C      7.248238    6.805591    3.986158
  C      8.114681    5.799552    4.442257
  C      9.004115    5.261174    3.506127
  H      9.698911    4.488080    3.809028
  C      9.031854    5.664143    2.180918
  H      9.737381    5.213259    1.492470
  C      8.148450    6.636615    1.741117
  H      8.149906    6.959024    0.706334
  C      7.266604    7.198393    2.644929
  H      6.584455    7.966703    2.299713
  C      8.185618    5.200065    5.851848
  C      9.606897    5.377940    6.400815
  H     10.359098    4.862831    5.798355
  H      9.683571    4.980656    7.416039
  H      9.880128    6.435660    6.437398
  C      7.233169    5.786846    6.896701
  H      7.499650    6.806009    7.180558
  H      6.192113    5.770071    6.578682
  H      7.287074    5.197452    7.815470
  C      7.860027    3.703883    5.747775
  H      6.852184    3.552517    5.351551
  H      7.906558    3.224783    6.728603
  H      8.553851    3.167599    5.095508
  C      6.646955    8.483013    5.644868
  C      8.073944    8.923082    5.776209
  C      8.877552    9.227521    4.678027
  H      8.502129    9.135285    3.668197
  C     10.172112    9.693096    4.864300
  H     10.787901    9.931405    4.005342
  C     10.672814    9.856399    6.148967
  H     11.685660   10.217273    6.294135
  C      9.872271    9.575498    7.248577
  H     10.254703    9.716914    8.252275
  C      8.574676    9.122680    7.060938
  H      7.950135    8.921398    7.923852

----------------------------
CARTESIAN COORDINATES (A.U.)
----------------------------
  NO LB      ZA    FRAG     MASS         X           Y           Z
   0 O     8.0000    0    15.999    6.865201   14.322978    4.970634
   1 O     8.0000    0    15.999   10.961448   17.130998   11.958184
   2 N     7.0000    0    14.007    8.016058   17.668349    7.371676
   3 H     1.0000    0     1.008    8.848830   18.135926    9.032442
   4 N     7.0000    0    14.007   11.905051   14.123355    9.085169
   5 C     6.0000    0    12.011    7.908327   15.204150    6.847363
   6 C     6.0000    0    12.011    9.186214   13.510485    8.853236
   7 H     1.0000    0     1.008    8.289127   14.038187   10.634997
   8 C     6.0000    0    12.011    8.684722   10.728427    8.466921
   9 C     6.0000    0    12.011    9.225928    9.462572    6.218718
  10 H     1.0000    0     1.008   10.039411   10.471311    4.639405
  11 C     6.0000    0    12.011    8.701410    6.904557    5.967945
  12 H     1.0000    0     1.008    9.132764    5.947086    4.210000
  13 C     6.0000    0    12.011    7.605611    5.588363    7.957052
  14 H     1.0000    0     1.008    7.183082    3.592188    7.755022
  15 C     6.0000    0    12.011    7.030372    6.831434   10.193001
  16 H     1.0000    0     1.008    6.159988    5.814484   11.742612
  17 C     6.0000    0    12.011    7.564907    9.389756   10.437249
  18 H     1.0000    0     1.008    7.098537   10.348523   12.187735
  19 C     6.0000    0    12.011    7.067348   19.757584    5.847734
  20 C     6.0000    0    12.011    8.389407   19.822122    3.281919
  21 H     1.0000    0     1.008   10.439048   19.939258    3.506686
  22 H     1.0000    0     1.008    7.773662   21.456766    2.183746
  23 H     1.0000    0     1.008    7.971593   18.132569    2.172610
  24 C     6.0000    0    12.011    7.689468   22.166879    7.297531
  25 H     1.0000    0     1.008    7.040391   23.828805    6.265533
  26 H     1.0000    0     1.008    9.726132   22.361976    7.592712
  27 H     1.0000    0     1.008    6.779391   22.181913    9.153492
  28 C     6.0000    0    12.011    4.208751   19.563713    5.501073
  29 H     1.0000    0     1.008    3.687274   17.872186    4.440568
  30 H     1.0000    0     1.008    3.484733   21.196209    4.467525
  31 H     1.0000    0     1.008    3.245607   19.483581    7.326308
  32 C     6.0000    0    12.011   13.697185   12.860704    7.532747
  33 C     6.0000    0    12.011   15.334525   10.959566    8.394649
  34 C     6.0000    0    12.011   17.015312    9.942178    6.625620
  35 H     1.0000    0     1.008   18.328286    8.481241    7.198019
  36 C     6.0000    0    12.011   17.067731   10.703679    4.121337
  37 H     1.0000    0     1.008   18.400984    9.851632    2.820360
  38 C     6.0000    0    12.011   15.398340   12.541384    3.290234
  39 H     1.0000    0     1.008   15.401090   13.150649    1.334777
  40 C     6.0000    0    12.011   13.731892   13.602991    4.998192
  41 H     1.0000    0     1.008   12.442817   15.054887    4.345828
  42 C     6.0000    0    12.011   15.468577    9.826699   11.058391
  43 C     6.0000    0    12.011   18.154405   10.162833   12.095787
  44 H     1.0000    0     1.008   19.575858    9.189418   10.957303
  45 H     1.0000    0     1.008   18.299297    9.412075   14.014283
  46 H     1.0000    0     1.008   18.670736   12.161635   12.164919
  47 C     6.0000    0    12.011   13.668708   10.935553   13.032876
  48 H     1.0000    0     1.008   14.172284   12.861493   13.569288
  49 H     1.0000    0     1.008   11.701398   10.903854   12.431908
  50 H     1.0000    0     1.008   13.770573    9.821760   14.769097
  51 C     6.0000    0    12.011   14.853298    6.999325   10.861721
  52 H     1.0000    0     1.008   12.948751    6.713285   10.112966
  53 H     1.0000    0     1.008   14.941230    6.093956   12.715216
  54 H     1.0000    0     1.008   16.164435    5.985895    9.629114
  55 C     6.0000    0    12.011   12.560925   16.030572   10.667254
  56 C     6.0000    0    12.011   15.257543   16.862181   10.915454
  57 C     6.0000    0    12.011   16.776142   17.437487    8.840189
  58 H     1.0000    0     1.008   16.066695   17.263187    6.931888
  59 C     6.0000    0    12.011   19.222505   18.317298    9.192195
  60 H     1.0000    0     1.008   20.386179   18.767636    7.569000
  61 C     6.0000    0    12.011   20.168695   18.625894   11.619863
  62 H     1.0000    0     1.008   22.082697   19.307848   11.894192
  63 C     6.0000    0    12.011   18.655888   18.095070   13.697825
  64 H     1.0000    0     1.008   19.378581   18.362306   15.594540
  65 C     6.0000    0    12.011   16.203790   17.239367   13.343240
  66 H     1.0000    0     1.008   15.023578   16.858999   14.973911

--------------------------------
INTERNAL COORDINATES (ANGSTROEM)
--------------------------------
 O      0   0   0     0.000000000000     0.00000000     0.00000000
 O      1   0   0     4.536443083757     0.00000000     0.00000000
 N      1   2   0     2.262564048220    32.58046764     0.00000000
 H      3   1   2     1.013796374715   142.63400173   353.24206159
 N      2   1   3     2.256958951392    47.59705329   220.52070332
 C      1   2   3     1.228180020302     3.42052026   344.69957339
 C      5   2   1     1.479944915564    89.73165412   325.29747671
 H      7   5   2     1.091940732191   107.15713572   333.72943370
 C      7   5   2     1.509832701131   113.31473761   216.12340883
 C      9   7   5     1.395033210111   123.20206517   288.22769630
 H     10   9   7     1.081069196246   120.26017449   359.80148399
 C     10   9   7     1.388164814223   120.57806432   180.57270847
 H     12  10   9     1.083610685723   119.72898603   180.00999383
 C     12  10   9     1.388995864084   120.00009717     0.63016561
 H     14  12  10     1.085014998896   119.96996382   179.54022307
 C     14  12  10     1.387574073785   120.00432377     0.13290721
 H     16  14  12     1.083592684608   120.20629206   179.44881262
 C     16  14  12     1.389067125915   119.78222165   359.69861715
 H     18  16  14     1.084611298148   119.27728103   179.63762431
 C      3   1   2     1.457626311654   100.95626626   175.78281545
 C     20   3   1     1.527793614379   110.54372253   297.53638711
 H     21  20   3     1.092885008410   111.03896850   303.70537719
 H     21  20   3     1.091848790531   110.73617484   183.71782690
 H     21  20   3     1.092173968342   111.51014007    63.95719827
 C     20   3   1     1.523961300823   106.35671488   179.04555978
 H     25  20   3     1.090710746494   110.76103723   179.76077884
 H     25  20   3     1.093899758517   111.32631720    59.83247789
 H     25  20   3     1.093881966147   111.28290174   299.61289987
 C     20   3   1     1.527236496022   110.89437897    60.30272691
 H     29  20   3     1.091936421107   111.53777111   296.02658936
 H     29  20   3     1.091884550629   110.76722093   176.19704238
 H     29  20   3     1.092920869306   110.99934102    56.17151481
 C      5   2   1     1.421512702433   150.26832918   139.70807018
 C     33   5   2     1.403874829236   124.11332049    81.03864941
 C     34  33   5     1.399029652931   116.79197537   181.07927087
 H     35  34  33     1.082665587391   119.70766188   179.51283822
 C     35  34  33     1.385399910605   122.74173074   358.75554753
 H     37  35  34     1.083985485819   119.97084486   180.27160959
 C     37  35  34     1.385470447089   119.67255839   359.80332315
 H     39  37  35     1.083847540928   120.73086016   180.48995042
 C     39  37  35     1.382072618164   118.98353431     0.86598154
 H     41  39  37     1.083882373394   118.77778054   179.33042113
 C     34  33   5     1.533416266364   127.39901864     2.19115554
 C     43  34  33     1.533961446563   109.05678456   237.20490213
 H     44  43  34     1.092749116220   112.69492005   298.54175615
 H     44  43  34     1.092883238720   110.81154344   178.66524383
 H     44  43  34     1.093053305777   110.84215328    59.21213837
 C     43  34  33     1.530747528098   116.66748216   358.14873758
 H     48  43  34     1.091000042296   112.56333849   290.34799907
 H     48  43  34     1.088675207193   112.93574327    54.17993865
 H     48  43  34     1.092898454866   109.65806505   172.80793000
 C     43  34  33     1.534731574383   107.99768474   118.28188814
 H     52  43  34     1.093458711752   110.79722197   299.02061552
 H     52  43  34     1.092577322133   110.95161804   179.45206629
 H     52  43  34     1.092906826988   112.59162903    59.46568192
 C      2   1   3     1.233761972950    73.85239148   239.66592536
 C     56   2   1     1.499069391689   117.77370218   152.23265635
 C     57  56   2     1.394443710249   122.93402945   230.23192855
 H     58  57  56     1.081298393819   121.11643519   358.60939506
 C     58  57  56     1.388287804807   120.32693937   176.82619674
 H     60  58  57     1.083419067121   119.82762100   180.27522285
 C     60  58  57     1.388430288288   119.99132632     0.06077636
 H     62  60  58     1.084970863020   119.97172274   179.80545734
 C     62  60  58     1.388854542762   120.06052036   358.93287140
 H     64  62  60     1.083357093080   120.24155748   180.97466968
 C     64  62  60     1.387084970806   119.87706954     0.44535439
 H     66  64  62     1.084060131795   119.46412561   181.02407015

---------------------------
INTERNAL COORDINATES (A.U.)
---------------------------
 O      0   0   0     0.000000000000     0.00000000     0.00000000
 O      1   0   0     8.572635050423     0.00000000     0.00000000
 N      1   2   0     4.275626411591    32.58046764     0.00000000
 H      3   1   2     1.915797503773   142.63400173   353.24206159
 N      2   1   3     4.265034313632    47.59705329   220.52070332
 C      1   2   3     2.320923881525     3.42052026   344.69957339
 C      5   2   1     2.796690583705    89.73165412   325.29747671
 H      7   5   2     2.063468938315   107.15713572   333.72943370
 C      7   5   2     2.853170313175   113.31473761   216.12340883
 C      9   7   5     2.636230714835   123.20206517   288.22769630
 H     10   9   7     2.042924712723   120.26017449   359.80148399
 C     10   9   7     2.623251327627   120.57806432   180.57270847
 H     12  10   9     2.047727431807   119.72898603   180.00999383
 C     12  10   9     2.624821784267   120.00009717     0.63016561
 H     14  12  10     2.050381199111   119.96996382   179.54022307
 C     14  12  10     2.622134989982   120.00432377     0.13290721
 H     16  14  12     2.047693414629   120.20629206   179.44881262
 C     16  14  12     2.624956449613   119.78222165   359.69861715
 H     18  16  14     2.049618315257   119.27728103   179.63762431
 C      3   1   2     2.754514534625   100.95626626   175.78281545
 C     20   3   1     2.887111520330   110.54372253   297.53638711
 H     21  20   3     2.065253361763   111.03896850   303.70537719
 H     21  20   3     2.063295193757   110.73617484   183.71782690
 H     21  20   3     2.063909690765   111.51014007    63.95719827
 C     20   3   1     2.879869497249   106.35671488   179.04555978
 H     25  20   3     2.061144602198   110.76103723   179.76077884
 H     25  20   3     2.067170961560   111.32631720    59.83247789
 H     25  20   3     2.067137338854   111.28290174   299.61289987
 C     20   3   1     2.886058719211   110.89437897    60.30272691
 H     29  20   3     2.063460791546   111.53777111   296.02658936
 H     29  20   3     2.063362770549   110.76722093   176.19704238
 H     29  20   3     2.065321129036   110.99934102    56.17151481
 C      5   2   1     2.686269703489   150.26832918   139.70807018
 C     33   5   2     2.652938953562   124.11332049    81.03864941
 C     34  33   5     2.643782897274   116.79197537   181.07927087
 H     35  34  33     2.045941454789   119.70766188   179.51283822
 C     35  34  33     2.618026417003   122.74173074   358.75554753
 H     37  35  34     2.048435701343   119.97084486   180.27160959
 C     37  35  34     2.618159711639   119.67255839   359.80332315
 H     39  37  35     2.048175023278   120.73086016   180.48995042
 C     39  37  35     2.611738745521   118.98353431     0.86598154
 H     41  39  37     2.048240847099   118.77778054   179.33042113
 C     34  33   5     2.897736792729   127.39901864     2.19115554
 C     43  34  33     2.898767033997   109.05678456   237.20490213
 H     44  43  34     2.064996562740   112.69492005   298.54175615
 H     44  43  34     2.065250017534   110.81154344   178.66524383
 H     44  43  34     2.065571397697   110.84215328    59.21213837
 C     43  34  33     2.892693608281   116.66748216   358.14873758
 H     48  43  34     2.061691292035   112.56333849   290.34799907
 H     48  43  34     2.057297990385   112.93574327    54.17993865
 H     48  43  34     2.065278771882   109.65806505   172.80793000
 C     43  34  33     2.900222364665   107.99768474   118.28188814
 H     52  43  34     2.066337503962   110.79722197   299.02061552
 H     52  43  34     2.064671918965   110.95161804   179.45206629
 H     52  43  34     2.065294592900   112.59162903    59.46568192
 C      2   1   3     2.331472243321    73.85239148   239.66592536
 C     56   2   1     2.832830606035   117.77370218   152.23265635
 C     57  56   2     2.635116721539   122.93402945   230.23192855
 H     58  57  56     2.043357833367   121.11643519   358.60939506
 C     58  57  56     2.623483746148   120.32693937   176.82619674
 H     60  58  57     2.047365325127   119.82762100   180.27522285
 C     60  58  57     2.623753000905   119.99132632     0.06077636
 H     62  60  58     2.050297794393   119.97172274   179.80545734
 C     62  60  58     2.624554725673   120.06052036   358.93287140
 H     64  62  60     2.047248211163   120.24155748   180.97466968
 C     64  62  60     2.621210719301   119.87706954     0.44535439
 H     66  64  62     2.048576761795   119.46412561   181.02407015


           ************************************************************
           *        Program running with 20 parallel MPI-processes    *
           *              working on a common directory               *
           ************************************************************
------------------------------------------------------------------------------
                   ___                                                        
                  /   \      - P O W E R E D   B Y -                         
                 /     \                                                     
                 |  |  |   _    _      __       _____    __    __             
                 |  |  |  | |  | |    /  \     |  _  \  |  |  /  |          
                  \  \/   | |  | |   /    \    | | | |  |  | /  /          
                 / \  \   | |__| |  /  /\  \   | |_| |  |  |/  /          
                |  |  |   |  __  | /  /__\  \  |    /   |      \           
                |  |  |   | |  | | |   __   |  |    \   |  |\   \          
                \     /   | |  | | |  |  |  |  | |\  \  |  | \   \       
                 \___/    |_|  |_| |__|  |__|  |_| \__\ |__|  \__/        
                                                                              
                      - O R C A' S   B I G   F R I E N D -                    
                                      &                                       
                       - I N T E G R A L  F E E D E R -                       
                                                                              
 v1 FN, 2020, v2 2021                                                         
------------------------------------------------------------------------------


Reading SHARK input file Prod_RS1opt.SHARKINP.tmp ... ok
----------------------
SHARK INTEGRAL PACKAGE
----------------------

Number of atoms                             ...     67
Number of basis functions                   ...   1227
Number of shells                            ...    499
Maximum angular momentum                    ...      3
Integral batch strategy                     ... SHARK/LIBINT Hybrid
RI-J (if used) integral strategy            ... SPLIT-RIJ (Revised 2003 algorithm where possible)
Printlevel                                  ...      1
Contraction scheme used                     ... SEGMENTED contraction
Coulomb Range Separation                    ... NOT USED
Exchange Range Separation                   ... NOT USED
Finite Nucleus Model                        ... NOT USED
Auxiliary Coulomb fitting basis             ... AVAILABLE
   # of basis functions in Aux-J            ...   1991
   # of shells in Aux-J                     ...    665
   Maximum angular momentum in Aux-J        ...      4
Auxiliary J/K fitting basis                 ... NOT available
Auxiliary Correlation fitting basis         ... NOT available
Auxiliary 'external' fitting basis          ... NOT available
Integral threshold                          ...     2.500000e-11
Primitive cut-off                           ...     2.500000e-12
Primitive pair pre-selection threshold      ...     2.500000e-12

Calculating pre-screening integrals         ... done (  0.1 sec) Dimension = 499
Organizing shell pair data                  ... done (  0.8 sec)
Shell pair information
Total number of shell pairs                 ...    124750
Shell pairs after pre-screening             ...     84215
Total number of primitive shell pairs       ...    374508
Primitive shell pairs kept                  ...    162433
          la=0 lb=0:  23420 shell pairs
          la=1 lb=0:  24913 shell pairs
          la=1 lb=1:   6659 shell pairs
          la=2 lb=0:  11565 shell pairs
          la=2 lb=1:   6223 shell pairs
          la=2 lb=2:   1513 shell pairs
          la=3 lb=0:   5304 shell pairs
          la=3 lb=1:   2920 shell pairs
          la=3 lb=2:   1364 shell pairs
          la=3 lb=3:    334 shell pairs

Calculating one electron integrals          ... done (  0.6 sec)
Calculating RI/J V-Matrix + Cholesky decomp.... done (  2.7 sec)
Calculating Nuclear repulsion               ... done (  0.0 sec) ENN=   3650.763846207771 Eh

SHARK setup successfully completed in   6.8 seconds

Maximum memory used throughout the entire GTOINT-calculation: 121.1 MB
[1710407010.148039] [node014:2358922:0]          mpool.c:43   UCX  WARN  object 0xc6d4d40 was not returned to mpool ucp_requests
[1710407010.148059] [node014:2358922:0]          mpool.c:43   UCX  WARN  object 0xc6d4f00 was not returned to mpool ucp_requests
[1710407010.148063] [node014:2358922:0]          mpool.c:43   UCX  WARN  object 0xc6d50c0 was not returned to mpool ucp_requests
[1710407010.148070] [node014:2358922:0]          mpool.c:43   UCX  WARN  object 0xc6d5280 was not returned to mpool ucp_requests
[1710407010.148073] [node014:2358922:0]          mpool.c:43   UCX  WARN  object 0xc6d5440 was not returned to mpool ucp_requests
[1710407010.148077] [node014:2358922:0]          mpool.c:43   UCX  WARN  object 0xc6d5600 was not returned to mpool ucp_requests
[1710407010.148080] [node014:2358922:0]          mpool.c:43   UCX  WARN  object 0xc6d57c0 was not returned to mpool ucp_requests
[1710407010.148084] [node014:2358922:0]          mpool.c:43   UCX  WARN  object 0xc6d5980 was not returned to mpool ucp_requests
[1710407010.148096] [node014:2358922:0]          mpool.c:43   UCX  WARN  object 0xc6d5b40 was not returned to mpool ucp_requests
[1710407010.148100] [node014:2358922:0]          mpool.c:43   UCX  WARN  object 0xc6d5d00 was not returned to mpool ucp_requests
[1710407010.148103] [node014:2358922:0]          mpool.c:43   UCX  WARN  object 0xc6d5ec0 was not returned to mpool ucp_requests
[1710407010.149753] [node014:2358934:0]          mpool.c:43   UCX  WARN  object 0xb99bc80 was not returned to mpool ucp_requests
[1710407010.149772] [node014:2358934:0]          mpool.c:43   UCX  WARN  object 0xb99be40 was not returned to mpool ucp_requests
[1710407010.149776] [node014:2358934:0]          mpool.c:43   UCX  WARN  object 0xb99c000 was not returned to mpool ucp_requests
[1710407010.149779] [node014:2358934:0]          mpool.c:43   UCX  WARN  object 0xb99c1c0 was not returned to mpool ucp_requests
[1710407010.149782] [node014:2358934:0]          mpool.c:43   UCX  WARN  object 0xb99c380 was not returned to mpool ucp_requests
[1710407010.149785] [node014:2358934:0]          mpool.c:43   UCX  WARN  object 0xb99c540 was not returned to mpool ucp_requests
[1710407010.149787] [node014:2358934:0]          mpool.c:43   UCX  WARN  object 0xb99c700 was not returned to mpool ucp_requests
[1710407010.149790] [node014:2358934:0]          mpool.c:43   UCX  WARN  object 0xb99c8c0 was not returned to mpool ucp_requests
[1710407010.149793] [node014:2358934:0]          mpool.c:43   UCX  WARN  object 0xb99ca80 was not returned to mpool ucp_requests
[1710407010.149796] [node014:2358934:0]          mpool.c:43   UCX  WARN  object 0xb99cc40 was not returned to mpool ucp_requests
[1710407010.149798] [node014:2358934:0]          mpool.c:43   UCX  WARN  object 0xb99ce00 was not returned to mpool ucp_requests
[1710407010.149801] [node014:2358934:0]          mpool.c:43   UCX  WARN  object 0xb99cfc0 was not returned to mpool ucp_requests
[1710407010.153808] [node014:2358935:0]          mpool.c:43   UCX  WARN  object 0xb1eee40 was not returned to mpool ucp_requests
[1710407010.153820] [node014:2358935:0]          mpool.c:43   UCX  WARN  object 0xb1ef000 was not returned to mpool ucp_requests
[1710407010.153825] [node014:2358935:0]          mpool.c:43   UCX  WARN  object 0xb1ef1c0 was not returned to mpool ucp_requests
[1710407010.153827] [node014:2358935:0]          mpool.c:43   UCX  WARN  object 0xb1ef380 was not returned to mpool ucp_requests
[1710407010.153831] [node014:2358935:0]          mpool.c:43   UCX  WARN  object 0xb1ef540 was not returned to mpool ucp_requests
[1710407010.153835] [node014:2358935:0]          mpool.c:43   UCX  WARN  object 0xb1ef700 was not returned to mpool ucp_requests
[1710407010.153838] [node014:2358935:0]          mpool.c:43   UCX  WARN  object 0xb1ef8c0 was not returned to mpool ucp_requests
[1710407010.153843] [node014:2358935:0]          mpool.c:43   UCX  WARN  object 0xb1efa80 was not returned to mpool ucp_requests
[1710407010.153847] [node014:2358935:0]          mpool.c:43   UCX  WARN  object 0xb1efc40 was not returned to mpool ucp_requests
[1710407010.153849] [node014:2358935:0]          mpool.c:43   UCX  WARN  object 0xb1efe00 was not returned to mpool ucp_requests
[1710407010.153853] [node014:2358935:0]          mpool.c:43   UCX  WARN  object 0xb1effc0 was not returned to mpool ucp_requests
[1710407010.153856] [node014:2358935:0]          mpool.c:43   UCX  WARN  object 0xb1f0180 was not returned to mpool ucp_requests
[1710407010.150328] [node014:2358936:0]          mpool.c:43   UCX  WARN  object 0xa895c00 was not returned to mpool ucp_requests
[1710407010.150340] [node014:2358936:0]          mpool.c:43   UCX  WARN  object 0xa895dc0 was not returned to mpool ucp_requests
[1710407010.150345] [node014:2358936:0]          mpool.c:43   UCX  WARN  object 0xa895f80 was not returned to mpool ucp_requests
[1710407010.150349] [node014:2358936:0]          mpool.c:43   UCX  WARN  object 0xa896140 was not returned to mpool ucp_requests
[1710407010.150354] [node014:2358936:0]          mpool.c:43   UCX  WARN  object 0xa896300 was not returned to mpool ucp_requests
[1710407010.150357] [node014:2358936:0]          mpool.c:43   UCX  WARN  object 0xa8964c0 was not returned to mpool ucp_requests
[1710407010.150361] [node014:2358936:0]          mpool.c:43   UCX  WARN  object 0xa896680 was not returned to mpool ucp_requests
[1710407010.150364] [node014:2358936:0]          mpool.c:43   UCX  WARN  object 0xa896840 was not returned to mpool ucp_requests
[1710407010.150367] [node014:2358936:0]          mpool.c:43   UCX  WARN  object 0xa896a00 was not returned to mpool ucp_requests
[1710407010.150370] [node014:2358936:0]          mpool.c:43   UCX  WARN  object 0xa896bc0 was not returned to mpool ucp_requests
[1710407010.150373] [node014:2358936:0]          mpool.c:43   UCX  WARN  object 0xa896d80 was not returned to mpool ucp_requests
[1710407010.150376] [node014:2358936:0]          mpool.c:43   UCX  WARN  object 0xa896f40 was not returned to mpool ucp_requests
[1710407010.155870] [node014:2358937:0]          mpool.c:43   UCX  WARN  object 0xb08b780 was not returned to mpool ucp_requests
[1710407010.155882] [node014:2358937:0]          mpool.c:43   UCX  WARN  object 0xb08b940 was not returned to mpool ucp_requests
[1710407010.155887] [node014:2358937:0]          mpool.c:43   UCX  WARN  object 0xb08bb00 was not returned to mpool ucp_requests
[1710407010.155890] [node014:2358937:0]          mpool.c:43   UCX  WARN  object 0xb08bcc0 was not returned to mpool ucp_requests
[1710407010.155894] [node014:2358937:0]          mpool.c:43   UCX  WARN  object 0xb08be80 was not returned to mpool ucp_requests
[1710407010.155896] [node014:2358937:0]          mpool.c:43   UCX  WARN  object 0xb08c040 was not returned to mpool ucp_requests
[1710407010.155900] [node014:2358937:0]          mpool.c:43   UCX  WARN  object 0xb08c200 was not returned to mpool ucp_requests
[1710407010.155903] [node014:2358937:0]          mpool.c:43   UCX  WARN  object 0xb08c3c0 was not returned to mpool ucp_requests
[1710407010.155906] [node014:2358937:0]          mpool.c:43   UCX  WARN  object 0xb08c580 was not returned to mpool ucp_requests
[1710407010.155910] [node014:2358937:0]          mpool.c:43   UCX  WARN  object 0xb08c740 was not returned to mpool ucp_requests
[1710407010.155914] [node014:2358937:0]          mpool.c:43   UCX  WARN  object 0xb08c900 was not returned to mpool ucp_requests
[1710407010.155918] [node014:2358937:0]          mpool.c:43   UCX  WARN  object 0xb08cac0 was not returned to mpool ucp_requests
[1710407010.148108] [node014:2358922:0]          mpool.c:43   UCX  WARN  object 0xc6d6080 was not returned to mpool ucp_requests
[1710407010.150315] [node014:2358924:0]          mpool.c:43   UCX  WARN  object 0xa92cc80 was not returned to mpool ucp_requests
[1710407010.150328] [node014:2358924:0]          mpool.c:43   UCX  WARN  object 0xa92ce40 was not returned to mpool ucp_requests
[1710407010.150332] [node014:2358924:0]          mpool.c:43   UCX  WARN  object 0xa92d000 was not returned to mpool ucp_requests
[1710407010.150336] [node014:2358924:0]          mpool.c:43   UCX  WARN  object 0xa92d1c0 was not returned to mpool ucp_requests
[1710407010.150339] [node014:2358924:0]          mpool.c:43   UCX  WARN  object 0xa92d380 was not returned to mpool ucp_requests
[1710407010.150342] [node014:2358924:0]          mpool.c:43   UCX  WARN  object 0xa92d540 was not returned to mpool ucp_requests
[1710407010.150346] [node014:2358924:0]          mpool.c:43   UCX  WARN  object 0xa92d700 was not returned to mpool ucp_requests
[1710407010.150349] [node014:2358924:0]          mpool.c:43   UCX  WARN  object 0xa92d8c0 was not returned to mpool ucp_requests
[1710407010.150352] [node014:2358924:0]          mpool.c:43   UCX  WARN  object 0xa92da80 was not returned to mpool ucp_requests
[1710407010.150355] [node014:2358924:0]          mpool.c:43   UCX  WARN  object 0xa92dc40 was not returned to mpool ucp_requests
[1710407010.150359] [node014:2358924:0]          mpool.c:43   UCX  WARN  object 0xa92de00 was not returned to mpool ucp_requests
[1710407010.150363] [node014:2358924:0]          mpool.c:43   UCX  WARN  object 0xa92dfc0 was not returned to mpool ucp_requests
[1710407010.150367] [node014:2358924:0]          mpool.c:43   UCX  WARN  object 0xa92e180 was not returned to mpool ucp_requests
[1710407010.148797] [node014:2358926:0]          mpool.c:43   UCX  WARN  object 0xbd2fb40 was not returned to mpool ucp_requests
[1710407010.148817] [node014:2358926:0]          mpool.c:43   UCX  WARN  object 0xbd2fd00 was not returned to mpool ucp_requests
[1710407010.148822] [node014:2358926:0]          mpool.c:43   UCX  WARN  object 0xbd2fec0 was not returned to mpool ucp_requests
[1710407010.148826] [node014:2358926:0]          mpool.c:43   UCX  WARN  object 0xbd30080 was not returned to mpool ucp_requests
[1710407010.148830] [node014:2358926:0]          mpool.c:43   UCX  WARN  object 0xbd30240 was not returned to mpool ucp_requests
[1710407010.148833] [node014:2358926:0]          mpool.c:43   UCX  WARN  object 0xbd30400 was not returned to mpool ucp_requests
[1710407010.148836] [node014:2358926:0]          mpool.c:43   UCX  WARN  object 0xbd305c0 was not returned to mpool ucp_requests
[1710407010.148840] [node014:2358926:0]          mpool.c:43   UCX  WARN  object 0xbd30780 was not returned to mpool ucp_requests
[1710407010.148843] [node014:2358926:0]          mpool.c:43   UCX  WARN  object 0xbd30940 was not returned to mpool ucp_requests
[1710407010.148846] [node014:2358926:0]          mpool.c:43   UCX  WARN  object 0xbd30b00 was not returned to mpool ucp_requests
[1710407010.148850] [node014:2358926:0]          mpool.c:43   UCX  WARN  object 0xbd30cc0 was not returned to mpool ucp_requests
[1710407010.148853] [node014:2358926:0]          mpool.c:43   UCX  WARN  object 0xbd30e80 was not returned to mpool ucp_requests
[1710407010.148856] [node014:2358926:0]          mpool.c:43   UCX  WARN  object 0xbd31040 was not returned to mpool ucp_requests
[1710407010.153161] [node014:2358928:0]          mpool.c:43   UCX  WARN  object 0xb376b00 was not returned to mpool ucp_requests
[1710407010.153173] [node014:2358928:0]          mpool.c:43   UCX  WARN  object 0xb376cc0 was not returned to mpool ucp_requests
[1710407010.153179] [node014:2358928:0]          mpool.c:43   UCX  WARN  object 0xb376e80 was not returned to mpool ucp_requests
[1710407010.153183] [node014:2358928:0]          mpool.c:43   UCX  WARN  object 0xb377040 was not returned to mpool ucp_requests
[1710407010.153186] [node014:2358928:0]          mpool.c:43   UCX  WARN  object 0xb377200 was not returned to mpool ucp_requests
[1710407010.153190] [node014:2358928:0]          mpool.c:43   UCX  WARN  object 0xb3773c0 was not returned to mpool ucp_requests
[1710407010.153193] [node014:2358928:0]          mpool.c:43   UCX  WARN  object 0xb377580 was not returned to mpool ucp_requests
[1710407010.153196] [node014:2358928:0]          mpool.c:43   UCX  WARN  object 0xb377740 was not returned to mpool ucp_requests
[1710407010.153200] [node014:2358928:0]          mpool.c:43   UCX  WARN  object 0xb377900 was not returned to mpool ucp_requests
[1710407010.153203] [node014:2358928:0]          mpool.c:43   UCX  WARN  object 0xb377ac0 was not returned to mpool ucp_requests
[1710407010.153206] [node014:2358928:0]          mpool.c:43   UCX  WARN  object 0xb377c80 was not returned to mpool ucp_requests
[1710407010.153210] [node014:2358928:0]          mpool.c:43   UCX  WARN  object 0xb377e40 was not returned to mpool ucp_requests
[1710407010.153213] [node014:2358928:0]          mpool.c:43   UCX  WARN  object 0xb378000 was not returned to mpool ucp_requests
[1710407010.150376] [node014:2358930:0]          mpool.c:43   UCX  WARN  object 0xbb85a80 was not returned to mpool ucp_requests
[1710407010.150389] [node014:2358930:0]          mpool.c:43   UCX  WARN  object 0xbb85c40 was not returned to mpool ucp_requests
[1710407010.150392] [node014:2358930:0]          mpool.c:43   UCX  WARN  object 0xbb85e00 was not returned to mpool ucp_requests
[1710407010.150395] [node014:2358930:0]          mpool.c:43   UCX  WARN  object 0xbb85fc0 was not returned to mpool ucp_requests
[1710407010.150397] [node014:2358930:0]          mpool.c:43   UCX  WARN  object 0xbb86180 was not returned to mpool ucp_requests
[1710407010.150399] [node014:2358930:0]          mpool.c:43   UCX  WARN  object 0xbb86340 was not returned to mpool ucp_requests
[1710407010.150404] [node014:2358930:0]          mpool.c:43   UCX  WARN  object 0xbb86500 was not returned to mpool ucp_requests
[1710407010.150408] [node014:2358930:0]          mpool.c:43   UCX  WARN  object 0xbb866c0 was not returned to mpool ucp_requests
[1710407010.150411] [node014:2358930:0]          mpool.c:43   UCX  WARN  object 0xbb86880 was not returned to mpool ucp_requests
[1710407010.150415] [node014:2358930:0]          mpool.c:43   UCX  WARN  object 0xbb86a40 was not returned to mpool ucp_requests
[1710407010.150418] [node014:2358930:0]          mpool.c:43   UCX  WARN  object 0xbb86c00 was not returned to mpool ucp_requests
[1710407010.150421] [node014:2358930:0]          mpool.c:43   UCX  WARN  object 0xbb86dc0 was not returned to mpool ucp_requests
[1710407010.150424] [node014:2358930:0]          mpool.c:43   UCX  WARN  object 0xbb86f80 was not returned to mpool ucp_requests
[1710407010.155169] [node014:2358931:0]          mpool.c:43   UCX  WARN  object 0xbbecd00 was not returned to mpool ucp_requests
[1710407010.155188] [node014:2358931:0]          mpool.c:43   UCX  WARN  object 0xbbecec0 was not returned to mpool ucp_requests
[1710407010.155193] [node014:2358931:0]          mpool.c:43   UCX  WARN  object 0xbbed080 was not returned to mpool ucp_requests
[1710407010.155196] [node014:2358931:0]          mpool.c:43   UCX  WARN  object 0xbbed240 was not returned to mpool ucp_requests
[1710407010.155199] [node014:2358931:0]          mpool.c:43   UCX  WARN  object 0xbbed400 was not returned to mpool ucp_requests
[1710407010.155202] [node014:2358931:0]          mpool.c:43   UCX  WARN  object 0xbbed5c0 was not returned to mpool ucp_requests
[1710407010.155204] [node014:2358931:0]          mpool.c:43   UCX  WARN  object 0xbbed780 was not returned to mpool ucp_requests
[1710407010.155207] [node014:2358931:0]          mpool.c:43   UCX  WARN  object 0xbbed940 was not returned to mpool ucp_requests
[1710407010.155210] [node014:2358931:0]          mpool.c:43   UCX  WARN  object 0xbbedb00 was not returned to mpool ucp_requests
[1710407010.155213] [node014:2358931:0]          mpool.c:43   UCX  WARN  object 0xbbedcc0 was not returned to mpool ucp_requests
[1710407010.155216] [node014:2358931:0]          mpool.c:43   UCX  WARN  object 0xbbede80 was not returned to mpool ucp_requests
[1710407010.155219] [node014:2358931:0]          mpool.c:43   UCX  WARN  object 0xbbee040 was not returned to mpool ucp_requests
[1710407010.161805] [node014:2358938:0]          mpool.c:43   UCX  WARN  object 0xbba9e00 was not returned to mpool ucp_requests
[1710407010.161817] [node014:2358938:0]          mpool.c:43   UCX  WARN  object 0xbba9fc0 was not returned to mpool ucp_requests
[1710407010.161821] [node014:2358938:0]          mpool.c:43   UCX  WARN  object 0xbbaa180 was not returned to mpool ucp_requests
[1710407010.161825] [node014:2358938:0]          mpool.c:43   UCX  WARN  object 0xbbaa340 was not returned to mpool ucp_requests
[1710407010.161828] [node014:2358938:0]          mpool.c:43   UCX  WARN  object 0xbbaa500 was not returned to mpool ucp_requests
[1710407010.161831] [node014:2358938:0]          mpool.c:43   UCX  WARN  object 0xbbaa6c0 was not returned to mpool ucp_requests
[1710407010.161835] [node014:2358938:0]          mpool.c:43   UCX  WARN  object 0xbbaa880 was not returned to mpool ucp_requests
[1710407010.161838] [node014:2358938:0]          mpool.c:43   UCX  WARN  object 0xbbaaa40 was not returned to mpool ucp_requests
[1710407010.161841] [node014:2358938:0]          mpool.c:43   UCX  WARN  object 0xbbaac00 was not returned to mpool ucp_requests
[1710407010.161844] [node014:2358938:0]          mpool.c:43   UCX  WARN  object 0xbbaadc0 was not returned to mpool ucp_requests
[1710407010.161848] [node014:2358938:0]          mpool.c:43   UCX  WARN  object 0xbbaaf80 was not returned to mpool ucp_requests
[1710407010.161851] [node014:2358938:0]          mpool.c:43   UCX  WARN  object 0xbbab140 was not returned to mpool ucp_requests
[1710407010.162952] [node014:2358927:0]          mpool.c:43   UCX  WARN  object 0xaa14c00 was not returned to mpool ucp_requests
[1710407010.162967] [node014:2358927:0]          mpool.c:43   UCX  WARN  object 0xaa14dc0 was not returned to mpool ucp_requests
[1710407010.162972] [node014:2358927:0]          mpool.c:43   UCX  WARN  object 0xaa14f80 was not returned to mpool ucp_requests
[1710407010.162975] [node014:2358927:0]          mpool.c:43   UCX  WARN  object 0xaa15140 was not returned to mpool ucp_requests
[1710407010.162978] [node014:2358927:0]          mpool.c:43   UCX  WARN  object 0xaa15300 was not returned to mpool ucp_requests
[1710407010.162980] [node014:2358927:0]          mpool.c:43   UCX  WARN  object 0xaa154c0 was not returned to mpool ucp_requests
[1710407010.162983] [node014:2358927:0]          mpool.c:43   UCX  WARN  object 0xaa15680 was not returned to mpool ucp_requests
[1710407010.162986] [node014:2358927:0]          mpool.c:43   UCX  WARN  object 0xaa15840 was not returned to mpool ucp_requests
[1710407010.162989] [node014:2358927:0]          mpool.c:43   UCX  WARN  object 0xaa15a00 was not returned to mpool ucp_requests
[1710407010.162992] [node014:2358927:0]          mpool.c:43   UCX  WARN  object 0xaa15bc0 was not returned to mpool ucp_requests
[1710407010.162994] [node014:2358927:0]          mpool.c:43   UCX  WARN  object 0xaa15d80 was not returned to mpool ucp_requests
[1710407010.162997] [node014:2358927:0]          mpool.c:43   UCX  WARN  object 0xaa15f40 was not returned to mpool ucp_requests
[1710407010.163000] [node014:2358927:0]          mpool.c:43   UCX  WARN  object 0xaa16100 was not returned to mpool ucp_requests
[1710407010.162868] [node014:2358932:0]          mpool.c:43   UCX  WARN  object 0xaa653c0 was not returned to mpool ucp_requests
[1710407010.162879] [node014:2358932:0]          mpool.c:43   UCX  WARN  object 0xaa65580 was not returned to mpool ucp_requests
[1710407010.162883] [node014:2358932:0]          mpool.c:43   UCX  WARN  object 0xaa65740 was not returned to mpool ucp_requests
[1710407010.162887] [node014:2358932:0]          mpool.c:43   UCX  WARN  object 0xaa65900 was not returned to mpool ucp_requests
[1710407010.162890] [node014:2358932:0]          mpool.c:43   UCX  WARN  object 0xaa65ac0 was not returned to mpool ucp_requests
[1710407010.162894] [node014:2358932:0]          mpool.c:43   UCX  WARN  object 0xaa65c80 was not returned to mpool ucp_requests
[1710407010.162897] [node014:2358932:0]          mpool.c:43   UCX  WARN  object 0xaa65e40 was not returned to mpool ucp_requests
[1710407010.162900] [node014:2358932:0]          mpool.c:43   UCX  WARN  object 0xaa66000 was not returned to mpool ucp_requests
[1710407010.162904] [node014:2358932:0]          mpool.c:43   UCX  WARN  object 0xaa661c0 was not returned to mpool ucp_requests
[1710407010.162908] [node014:2358932:0]          mpool.c:43   UCX  WARN  object 0xaa66380 was not returned to mpool ucp_requests
[1710407010.162913] [node014:2358932:0]          mpool.c:43   UCX  WARN  object 0xaa66540 was not returned to mpool ucp_requests
[1710407010.162915] [node014:2358932:0]          mpool.c:43   UCX  WARN  object 0xaa66700 was not returned to mpool ucp_requests
[1710407010.162804] [node014:2358933:0]          mpool.c:43   UCX  WARN  object 0xb853c80 was not returned to mpool ucp_requests
[1710407010.162815] [node014:2358933:0]          mpool.c:43   UCX  WARN  object 0xb853e40 was not returned to mpool ucp_requests
[1710407010.162819] [node014:2358933:0]          mpool.c:43   UCX  WARN  object 0xb854000 was not returned to mpool ucp_requests
[1710407010.162823] [node014:2358933:0]          mpool.c:43   UCX  WARN  object 0xb8541c0 was not returned to mpool ucp_requests
[1710407010.162826] [node014:2358933:0]          mpool.c:43   UCX  WARN  object 0xb854380 was not returned to mpool ucp_requests
[1710407010.162829] [node014:2358933:0]          mpool.c:43   UCX  WARN  object 0xb854540 was not returned to mpool ucp_requests
[1710407010.162833] [node014:2358933:0]          mpool.c:43   UCX  WARN  object 0xb854700 was not returned to mpool ucp_requests
[1710407010.162836] [node014:2358933:0]          mpool.c:43   UCX  WARN  object 0xb8548c0 was not returned to mpool ucp_requests
[1710407010.162839] [node014:2358933:0]          mpool.c:43   UCX  WARN  object 0xb854a80 was not returned to mpool ucp_requests
[1710407010.162842] [node014:2358933:0]          mpool.c:43   UCX  WARN  object 0xb854c40 was not returned to mpool ucp_requests
[1710407010.162846] [node014:2358933:0]          mpool.c:43   UCX  WARN  object 0xb854e00 was not returned to mpool ucp_requests
[1710407010.162849] [node014:2358933:0]          mpool.c:43   UCX  WARN  object 0xb854fc0 was not returned to mpool ucp_requests
[1710407010.163993] [node014:2358929:0]          mpool.c:43   UCX  WARN  object 0xaae1ac0 was not returned to mpool ucp_requests
[1710407010.164005] [node014:2358929:0]          mpool.c:43   UCX  WARN  object 0xaae1c80 was not returned to mpool ucp_requests
[1710407010.164009] [node014:2358929:0]          mpool.c:43   UCX  WARN  object 0xaae1e40 was not returned to mpool ucp_requests
[1710407010.164013] [node014:2358929:0]          mpool.c:43   UCX  WARN  object 0xaae2000 was not returned to mpool ucp_requests
[1710407010.164016] [node014:2358929:0]          mpool.c:43   UCX  WARN  object 0xaae21c0 was not returned to mpool ucp_requests
[1710407010.164020] [node014:2358929:0]          mpool.c:43   UCX  WARN  object 0xaae2380 was not returned to mpool ucp_requests
[1710407010.164023] [node014:2358929:0]          mpool.c:43   UCX  WARN  object 0xaae2540 was not returned to mpool ucp_requests
[1710407010.164027] [node014:2358929:0]          mpool.c:43   UCX  WARN  object 0xaae2700 was not returned to mpool ucp_requests
[1710407010.164030] [node014:2358929:0]          mpool.c:43   UCX  WARN  object 0xaae28c0 was not returned to mpool ucp_requests
[1710407010.164033] [node014:2358929:0]          mpool.c:43   UCX  WARN  object 0xaae2a80 was not returned to mpool ucp_requests
[1710407010.164036] [node014:2358929:0]          mpool.c:43   UCX  WARN  object 0xaae2c40 was not returned to mpool ucp_requests
[1710407010.164040] [node014:2358929:0]          mpool.c:43   UCX  WARN  object 0xaae2e00 was not returned to mpool ucp_requests
[1710407010.164043] [node014:2358929:0]          mpool.c:43   UCX  WARN  object 0xaae2fc0 was not returned to mpool ucp_requests
[1710407010.163815] [node014:2358920:0]          mpool.c:43   UCX  WARN  object 0xb500140 was not returned to mpool ucp_requests
[1710407010.163827] [node014:2358920:0]          mpool.c:43   UCX  WARN  object 0xb500300 was not returned to mpool ucp_requests
[1710407010.163831] [node014:2358920:0]          mpool.c:43   UCX  WARN  object 0xb5004c0 was not returned to mpool ucp_requests
[1710407010.163835] [node014:2358920:0]          mpool.c:43   UCX  WARN  object 0xb500680 was not returned to mpool ucp_requests
[1710407010.163839] [node014:2358920:0]          mpool.c:43   UCX  WARN  object 0xb500840 was not returned to mpool ucp_requests
[1710407010.163843] [node014:2358920:0]          mpool.c:43   UCX  WARN  object 0xb500a00 was not returned to mpool ucp_requests
[1710407010.163845] [node014:2358920:0]          mpool.c:43   UCX  WARN  object 0xb500bc0 was not returned to mpool ucp_requests
[1710407010.163849] [node014:2358920:0]          mpool.c:43   UCX  WARN  object 0xb500d80 was not returned to mpool ucp_requests
[1710407010.163852] [node014:2358920:0]          mpool.c:43   UCX  WARN  object 0xb500f40 was not returned to mpool ucp_requests
[1710407010.163856] [node014:2358920:0]          mpool.c:43   UCX  WARN  object 0xb501100 was not returned to mpool ucp_requests
[1710407010.171388] [node014:2358923:0]          mpool.c:43   UCX  WARN  object 0xc179c00 was not returned to mpool ucp_requests
[1710407010.171400] [node014:2358923:0]          mpool.c:43   UCX  WARN  object 0xc179dc0 was not returned to mpool ucp_requests
[1710407010.171405] [node014:2358923:0]          mpool.c:43   UCX  WARN  object 0xc179f80 was not returned to mpool ucp_requests
[1710407010.171409] [node014:2358923:0]          mpool.c:43   UCX  WARN  object 0xc17a140 was not returned to mpool ucp_requests
[1710407010.171413] [node014:2358923:0]          mpool.c:43   UCX  WARN  object 0xc17a300 was not returned to mpool ucp_requests
[1710407010.171416] [node014:2358923:0]          mpool.c:43   UCX  WARN  object 0xc17a4c0 was not returned to mpool ucp_requests
[1710407010.171419] [node014:2358923:0]          mpool.c:43   UCX  WARN  object 0xc17a680 was not returned to mpool ucp_requests
[1710407010.171422] [node014:2358923:0]          mpool.c:43   UCX  WARN  object 0xc17a840 was not returned to mpool ucp_requests
[1710407010.171425] [node014:2358923:0]          mpool.c:43   UCX  WARN  object 0xc17aa00 was not returned to mpool ucp_requests
[1710407010.171428] [node014:2358923:0]          mpool.c:43   UCX  WARN  object 0xc17abc0 was not returned to mpool ucp_requests
[1710407010.171431] [node014:2358923:0]          mpool.c:43   UCX  WARN  object 0xc17ad80 was not returned to mpool ucp_requests
[1710407010.171434] [node014:2358923:0]          mpool.c:43   UCX  WARN  object 0xc17af40 was not returned to mpool ucp_requests
[1710407010.171437] [node014:2358923:0]          mpool.c:43   UCX  WARN  object 0xc17b100 was not returned to mpool ucp_requests
[1710407010.174037] [node014:2358921:0]          mpool.c:43   UCX  WARN  object 0xb99ae00 was not returned to mpool ucp_requests
[1710407010.174050] [node014:2358921:0]          mpool.c:43   UCX  WARN  object 0xb99afc0 was not returned to mpool ucp_requests
[1710407010.174055] [node014:2358921:0]          mpool.c:43   UCX  WARN  object 0xb99b180 was not returned to mpool ucp_requests
[1710407010.174059] [node014:2358921:0]          mpool.c:43   UCX  WARN  object 0xb99b340 was not returned to mpool ucp_requests
[1710407010.174062] [node014:2358921:0]          mpool.c:43   UCX  WARN  object 0xb99b500 was not returned to mpool ucp_requests
[1710407010.174066] [node014:2358921:0]          mpool.c:43   UCX  WARN  object 0xb99b6c0 was not returned to mpool ucp_requests
[1710407010.174070] [node014:2358921:0]          mpool.c:43   UCX  WARN  object 0xb99b880 was not returned to mpool ucp_requests
[1710407010.174074] [node014:2358921:0]          mpool.c:43   UCX  WARN  object 0xb99ba40 was not returned to mpool ucp_requests
[1710407010.174078] [node014:2358921:0]          mpool.c:43   UCX  WARN  object 0xb99bc00 was not returned to mpool ucp_requests
[1710407010.174082] [node014:2358921:0]          mpool.c:43   UCX  WARN  object 0xb99bdc0 was not returned to mpool ucp_requests
[1710407010.174098] [node014:2358921:0]          mpool.c:43   UCX  WARN  object 0xb99bf80 was not returned to mpool ucp_requests
[1710407010.174101] [node014:2358921:0]          mpool.c:43   UCX  WARN  object 0xb99c140 was not returned to mpool ucp_requests
[1710407010.206378] [node014:2358925:0]          mpool.c:43   UCX  WARN  object 0xab8bb40 was not returned to mpool ucp_requests
[1710407010.206390] [node014:2358925:0]          mpool.c:43   UCX  WARN  object 0xab8bd00 was not returned to mpool ucp_requests
[1710407010.206395] [node014:2358925:0]          mpool.c:43   UCX  WARN  object 0xab8bec0 was not returned to mpool ucp_requests
[1710407010.206397] [node014:2358925:0]          mpool.c:43   UCX  WARN  object 0xab8c080 was not returned to mpool ucp_requests
[1710407010.206400] [node014:2358925:0]          mpool.c:43   UCX  WARN  object 0xab8c240 was not returned to mpool ucp_requests
[1710407010.206402] [node014:2358925:0]          mpool.c:43   UCX  WARN  object 0xab8c400 was not returned to mpool ucp_requests
[1710407010.206404] [node014:2358925:0]          mpool.c:43   UCX  WARN  object 0xab8c5c0 was not returned to mpool ucp_requests
[1710407010.206407] [node014:2358925:0]          mpool.c:43   UCX  WARN  object 0xab8c780 was not returned to mpool ucp_requests
[1710407010.206409] [node014:2358925:0]          mpool.c:43   UCX  WARN  object 0xab8c940 was not returned to mpool ucp_requests
[1710407010.206411] [node014:2358925:0]          mpool.c:43   UCX  WARN  object 0xab8cb00 was not returned to mpool ucp_requests
[1710407010.206414] [node014:2358925:0]          mpool.c:43   UCX  WARN  object 0xab8ccc0 was not returned to mpool ucp_requests
[1710407010.206417] [node014:2358925:0]          mpool.c:43   UCX  WARN  object 0xab8ce80 was not returned to mpool ucp_requests
[1710407010.206420] [node014:2358925:0]          mpool.c:43   UCX  WARN  object 0xab8d040 was not returned to mpool ucp_requests


           ************************************************************
           *        Program running with 20 parallel MPI-processes    *
           *              working on a common directory               *
           ************************************************************

Diagonalization of the overlap matrix:
Smallest eigenvalue                        ... 2.734e-06
Time for diagonalization                   ...    1.785 sec
Threshold for overlap eigenvalues          ... 1.000e-08
Number of eigenvalues below threshold      ... 0
Time for construction of square roots      ...    1.132 sec
Total time needed                          ...    3.266 sec

-------------------
DFT GRID GENERATION
-------------------

General Integration Accuracy     IntAcc      ... 4.388
Radial Grid Type                 RadialGrid  ... OptM3 with GC (2021)
Angular Grid (max. ang.)         AngularGrid ... 4 (Lebedev-302)
Angular grid pruning method      GridPruning ... 4 (adaptive)
Weight generation scheme         WeightScheme... Becke
Basis function cutoff            BFCut       ... 1.0000e-11
Integration weight cutoff        WCut        ... 1.0000e-14
Angular grids for H and He will be reduced by one unit
Partially contracted basis set               ... off
Rotationally invariant grid construction     ... off

Total number of grid points                  ...   301827
Total number of batches                      ...     4749
Average number of points per batch           ...       63
Average number of grid points per atom       ...     4505
Time for grid setup =    2.706 sec

--------------------
COSX GRID GENERATION
--------------------

GRIDX 1
-------
General Integration Accuracy     IntAcc      ... 3.816
Radial Grid Type                 RadialGrid  ... OptM3 with GC (2021)
Angular Grid (max. ang.)         AngularGrid ... 1 (Lebedev-50)
Angular grid pruning method      GridPruning ... 4 (adaptive)
Weight generation scheme         WeightScheme... Becke
Basis function cutoff            BFCut       ... 1.0000e-11
Integration weight cutoff        WCut        ... 1.0000e-14
Angular grids for H and He will be reduced by one unit
Partially contracted basis set               ... on
Rotationally invariant grid construction     ... off

Total number of grid points                  ...    38371
Total number of batches                      ...      634
Average number of points per batch           ...       60
Average number of grid points per atom       ...      573
UseSFitting                                  ... on

GRIDX 2
-------
General Integration Accuracy     IntAcc      ... 4.020
Radial Grid Type                 RadialGrid  ... OptM3 with GC (2021)
Angular Grid (max. ang.)         AngularGrid ... 2 (Lebedev-110)
Angular grid pruning method      GridPruning ... 4 (adaptive)
Weight generation scheme         WeightScheme... Becke
Basis function cutoff            BFCut       ... 1.0000e-11
Integration weight cutoff        WCut        ... 1.0000e-14
Angular grids for H and He will be reduced by one unit
Partially contracted basis set               ... on
Rotationally invariant grid construction     ... off

Total number of grid points                  ...    80853
Total number of batches                      ...     1293
Average number of points per batch           ...       62
Average number of grid points per atom       ...     1207
UseSFitting                                  ... on

GRIDX 3
-------
General Integration Accuracy     IntAcc      ... 4.338
Radial Grid Type                 RadialGrid  ... OptM3 with GC (2021)
Angular Grid (max. ang.)         AngularGrid ... 3 (Lebedev-194)
Angular grid pruning method      GridPruning ... 4 (adaptive)
Weight generation scheme         WeightScheme... Becke
Basis function cutoff            BFCut       ... 1.0000e-11
Integration weight cutoff        WCut        ... 1.0000e-14
Angular grids for H and He will be reduced by one unit
Partially contracted basis set               ... on
Rotationally invariant grid construction     ... off

Total number of grid points                  ...   175222
Total number of batches                      ...     2770
Average number of points per batch           ...       63
Average number of grid points per atom       ...     2615
UseSFitting                                  ... on

Time for X-Grid setup             =    8.511 sec


--------------------
CPCM SOLVATION MODEL
--------------------
CPCM parameters:
  Epsilon                                         ...      26.7260
  Refrac                                          ...       1.2907
  Rsolv                                           ...       1.3000
  Surface type                                    ... GAUSSIAN VDW
  Epsilon function type                           ...         CPCM
Solvent:                                     ... 2,2,2-TRIFLUOROETHANOL
SMD-CDS solvent descriptors:
  Soln                                       ...    1.2907
  Soln25                                     ... Unavailable
  Sola                                       ...    0.5700
  Solb                                       ...    0.2500
  Solg                                       ...   42.0200
  Solc                                       ...    0.0000
  Solh                                       ...    0.5000
Radii:
 Radius for O  used is    2.8724 Bohr (=   1.5200 Ang.)
 Radius for N  used is    3.5716 Bohr (=   1.8900 Ang.)
 Radius for H  used is    2.2677 Bohr (=   1.2000 Ang.)
 Radius for C  used is    3.4960 Bohr (=   1.8500 Ang.)
Calculating surface                               ...        done! (  0.0s)
GEPOL surface points                              ...         3780
GEPOL Volume                                      ...    3145.0963
GEPOL Surface-area                                ...    1690.5370
Calculating surface distance matrix               ...        done! (  0.1s)
Performing Cholesky decomposition & store         ...        done! (  1.4s)
Overall time for CPCM initialization              ...                 1.5s
--------------
SCF ITERATIONS
--------------
ITER       Energy         Delta-E        Max-DP      RMS-DP      [F,P]     Damp
               ***  Starting incremental Fock matrix formation  ***
  0  -1384.4250833892   0.000000000000 0.03303423  0.00011441  0.0233324 0.7000
                      *** Initiating the SOSCF procedure ***
                      *** Re-Reading the Fockian *** 
                      *** Removing any level shift *** 
ITER      Energy       Delta-E        Grad      Rot      Max-DP    RMS-DP
  1  -1384.42801166  -0.0029282740  0.001644  0.001644  0.111419  0.000340
               *** Restarting incremental Fock matrix formation ***
  2  -1384.43593770  -0.0079260391  0.001088  0.003094  0.021740  0.000062
  3  -1384.43616839  -0.0002306840  0.001200  0.002210  0.012822  0.000038
  4  -1384.43628869  -0.0001203087  0.000602  0.001076  0.011278  0.000027
  5  -1384.43631763  -0.0000289400  0.000323  0.000613  0.001159  0.000010
  6  -1384.43633063  -0.0000129967  0.000167  0.000404  0.002559  0.000006
  7  -1384.43633394  -0.0000033070  0.000080  0.000159  0.000335  0.000003
  8  -1384.43633495  -0.0000010132  0.000026  0.000069  0.000524  0.000002
  9  -1384.43633512  -0.0000001668  0.000009  0.000024  0.000470  0.000002
 10  -1384.43633514  -0.0000000171  0.000006  0.000010  0.000136  0.000001
                  ***Gradient check signals convergence***
              ***Rediagonalizing the Fockian in SOSCF/NRSCF***

               *****************************************************
               *                     SUCCESS                       *
               *           SCF CONVERGED AFTER  11 CYCLES          *
               *****************************************************

Old exchange energy                            =    -48.103732764 Eh
New exchange energy                            =    -48.103695279 Eh
Exchange energy change after final integration =      0.000037485 Eh
Total energy after final integration           =  -1384.436297762 Eh
Final COS-X integration done in                =    36.403 sec

SMD CDS free energy correction energy :                 1.99322     Kcal/mol
Total Energy after SMD CDS correction =             -1384.433121360 Eh
Total Energy       :        -1384.43312136 Eh          -37672.34046 eV
  Last Energy change         ...   -1.1207e-07  Tolerance :   1.0000e-08
  Last MAX-Density change    ...    1.8874e-15  Tolerance :   1.0000e-07
             **** THE GBW FILE WAS UPDATED (Prod_RS1opt.gbw) ****
             **** DENSITY Prod_RS1opt.scfp WAS UPDATED ****
             **** ENERGY FILE WAS UPDATED (Prod_RS1opt.en.tmp) ****
             **** THE GBW FILE WAS UPDATED (Prod_RS1opt.gbw) ****
             **** DENSITY Prod_RS1opt.scfp WAS UPDATED ****
Total SCF time: 0 days 0 hours 6 min 32 sec 

Maximum memory used throughout the entire SCF-calculation: 397.1 MB
[1710407405.350994] [node014:2359123:0]          mpool.c:43   UCX  WARN  object 0x13279480 was not returned to mpool ucp_requests
[1710407405.351013] [node014:2359123:0]          mpool.c:43   UCX  WARN  object 0x13279640 was not returned to mpool ucp_requests
[1710407405.351016] [node014:2359123:0]          mpool.c:43   UCX  WARN  object 0x13279800 was not returned to mpool ucp_requests
[1710407405.351021] [node014:2359123:0]          mpool.c:43   UCX  WARN  object 0x132799c0 was not returned to mpool ucp_requests
[1710407405.351024] [node014:2359123:0]          mpool.c:43   UCX  WARN  object 0x13279b80 was not returned to mpool ucp_requests
[1710407405.351028] [node014:2359123:0]          mpool.c:43   UCX  WARN  object 0x13279d40 was not returned to mpool ucp_requests
[1710407405.351031] [node014:2359123:0]          mpool.c:43   UCX  WARN  object 0x13279f00 was not returned to mpool ucp_requests
[1710407405.361697] [node014:2359110:0]          mpool.c:43   UCX  WARN  object 0x148394c0 was not returned to mpool ucp_requests
[1710407405.361716] [node014:2359110:0]          mpool.c:43   UCX  WARN  object 0x14839680 was not returned to mpool ucp_requests
[1710407405.361722] [node014:2359110:0]          mpool.c:43   UCX  WARN  object 0x14839840 was not returned to mpool ucp_requests
[1710407405.361725] [node014:2359110:0]          mpool.c:43   UCX  WARN  object 0x14839a00 was not returned to mpool ucp_requests
[1710407405.361727] [node014:2359110:0]          mpool.c:43   UCX  WARN  object 0x14839d80 was not returned to mpool ucp_requests
[1710407405.361731] [node014:2359110:0]          mpool.c:43   UCX  WARN  object 0x14839f40 was not returned to mpool ucp_requests
[1710407405.361734] [node014:2359110:0]          mpool.c:43   UCX  WARN  object 0x1483a100 was not returned to mpool ucp_requests
[1710407405.365674] [node014:2359120:0]          mpool.c:43   UCX  WARN  object 0x14494140 was not returned to mpool ucp_requests
[1710407405.365686] [node014:2359120:0]          mpool.c:43   UCX  WARN  object 0x144944c0 was not returned to mpool ucp_requests
[1710407405.365691] [node014:2359120:0]          mpool.c:43   UCX  WARN  object 0x14494680 was not returned to mpool ucp_requests
[1710407405.365695] [node014:2359120:0]          mpool.c:43   UCX  WARN  object 0x14494840 was not returned to mpool ucp_requests
[1710407405.365699] [node014:2359120:0]          mpool.c:43   UCX  WARN  object 0x14494bc0 was not returned to mpool ucp_requests
[1710407405.365703] [node014:2359120:0]          mpool.c:43   UCX  WARN  object 0x14494d80 was not returned to mpool ucp_requests
[1710407405.365709] [node014:2359120:0]          mpool.c:43   UCX  WARN  object 0x14494f40 was not returned to mpool ucp_requests
[1710407405.382849] [node014:2359113:0]          mpool.c:43   UCX  WARN  object 0x13f644c0 was not returned to mpool ucp_requests
[1710407405.382866] [node014:2359113:0]          mpool.c:43   UCX  WARN  object 0x13f64680 was not returned to mpool ucp_requests
[1710407405.382869] [node014:2359113:0]          mpool.c:43   UCX  WARN  object 0x13f64840 was not returned to mpool ucp_requests
[1710407405.382872] [node014:2359113:0]          mpool.c:43   UCX  WARN  object 0x13f64a00 was not returned to mpool ucp_requests
[1710407405.382875] [node014:2359113:0]          mpool.c:43   UCX  WARN  object 0x13f64bc0 was not returned to mpool ucp_requests
[1710407405.382877] [node014:2359113:0]          mpool.c:43   UCX  WARN  object 0x13f64f40 was not returned to mpool ucp_requests
[1710407405.382879] [node014:2359113:0]          mpool.c:43   UCX  WARN  object 0x13f65100 was not returned to mpool ucp_requests
[1710407405.386009] [node014:2359111:0]          mpool.c:43   UCX  WARN  object 0x14650540 was not returned to mpool ucp_requests
[1710407405.386021] [node014:2359111:0]          mpool.c:43   UCX  WARN  object 0x14650700 was not returned to mpool ucp_requests
[1710407405.386026] [node014:2359111:0]          mpool.c:43   UCX  WARN  object 0x146508c0 was not returned to mpool ucp_requests
[1710407405.386029] [node014:2359111:0]          mpool.c:43   UCX  WARN  object 0x14650a80 was not returned to mpool ucp_requests
[1710407405.386032] [node014:2359111:0]          mpool.c:43   UCX  WARN  object 0x14650e00 was not returned to mpool ucp_requests
[1710407405.386035] [node014:2359111:0]          mpool.c:43   UCX  WARN  object 0x14650fc0 was not returned to mpool ucp_requests
[1710407405.386038] [node014:2359111:0]          mpool.c:43   UCX  WARN  object 0x14651180 was not returned to mpool ucp_requests
[1710407405.387465] [node014:2359117:0]          mpool.c:43   UCX  WARN  object 0x1448e380 was not returned to mpool ucp_requests
[1710407405.387475] [node014:2359117:0]          mpool.c:43   UCX  WARN  object 0x1448e540 was not returned to mpool ucp_requests
[1710407405.387478] [node014:2359117:0]          mpool.c:43   UCX  WARN  object 0x1448e8c0 was not returned to mpool ucp_requests
[1710407405.387481] [node014:2359117:0]          mpool.c:43   UCX  WARN  object 0x1448ea80 was not returned to mpool ucp_requests
[1710407405.387484] [node014:2359117:0]          mpool.c:43   UCX  WARN  object 0x1448ee00 was not returned to mpool ucp_requests
[1710407405.387486] [node014:2359117:0]          mpool.c:43   UCX  WARN  object 0x1448efc0 was not returned to mpool ucp_requests
[1710407405.387488] [node014:2359117:0]          mpool.c:43   UCX  WARN  object 0x1448f180 was not returned to mpool ucp_requests
[1710407405.387550] [node014:2359121:0]          mpool.c:43   UCX  WARN  object 0x13822500 was not returned to mpool ucp_requests
[1710407405.387562] [node014:2359121:0]          mpool.c:43   UCX  WARN  object 0x138226c0 was not returned to mpool ucp_requests
[1710407405.387567] [node014:2359121:0]          mpool.c:43   UCX  WARN  object 0x13822880 was not returned to mpool ucp_requests
[1710407405.387570] [node014:2359121:0]          mpool.c:43   UCX  WARN  object 0x13822a40 was not returned to mpool ucp_requests
[1710407405.387574] [node014:2359121:0]          mpool.c:43   UCX  WARN  object 0x13822c00 was not returned to mpool ucp_requests
[1710407405.387577] [node014:2359121:0]          mpool.c:43   UCX  WARN  object 0x13822dc0 was not returned to mpool ucp_requests
[1710407405.387580] [node014:2359121:0]          mpool.c:43   UCX  WARN  object 0x13822f80 was not returned to mpool ucp_requests
[1710407405.387369] [node014:2359107:0]          mpool.c:43   UCX  WARN  object 0x13cc5880 was not returned to mpool ucp_requests
[1710407405.387385] [node014:2359107:0]          mpool.c:43   UCX  WARN  object 0x13cc5a40 was not returned to mpool ucp_requests
[1710407405.387388] [node014:2359107:0]          mpool.c:43   UCX  WARN  object 0x13cc5f80 was not returned to mpool ucp_requests
[1710407405.387327] [node014:2359108:0]          mpool.c:43   UCX  WARN  object 0x1378f280 was not returned to mpool ucp_requests
[1710407405.387345] [node014:2359108:0]          mpool.c:43   UCX  WARN  object 0x1378f440 was not returned to mpool ucp_requests
[1710407405.387351] [node014:2359108:0]          mpool.c:43   UCX  WARN  object 0x1378f600 was not returned to mpool ucp_requests
[1710407405.387355] [node014:2359108:0]          mpool.c:43   UCX  WARN  object 0x1378f7c0 was not returned to mpool ucp_requests
[1710407405.387358] [node014:2359108:0]          mpool.c:43   UCX  WARN  object 0x1378f980 was not returned to mpool ucp_requests
[1710407405.387362] [node014:2359108:0]          mpool.c:43   UCX  WARN  object 0x1378fd00 was not returned to mpool ucp_requests
[1710407405.387365] [node014:2359108:0]          mpool.c:43   UCX  WARN  object 0x1378fec0 was not returned to mpool ucp_requests
[1710407405.387531] [node014:2359115:0]          mpool.c:43   UCX  WARN  object 0x133c6400 was not returned to mpool ucp_requests
[1710407405.387541] [node014:2359115:0]          mpool.c:43   UCX  WARN  object 0x133c6780 was not returned to mpool ucp_requests
[1710407405.387544] [node014:2359115:0]          mpool.c:43   UCX  WARN  object 0x133c6940 was not returned to mpool ucp_requests
[1710407405.387546] [node014:2359115:0]          mpool.c:43   UCX  WARN  object 0x133c6b00 was not returned to mpool ucp_requests
[1710407405.387549] [node014:2359115:0]          mpool.c:43   UCX  WARN  object 0x133c6cc0 was not returned to mpool ucp_requests
[1710407405.387551] [node014:2359115:0]          mpool.c:43   UCX  WARN  object 0x133c6e80 was not returned to mpool ucp_requests
[1710407405.387554] [node014:2359115:0]          mpool.c:43   UCX  WARN  object 0x133c7040 was not returned to mpool ucp_requests
[1710407405.387792] [node014:2359122:0]          mpool.c:43   UCX  WARN  object 0x12abe500 was not returned to mpool ucp_requests
[1710407405.387802] [node014:2359122:0]          mpool.c:43   UCX  WARN  object 0x12abe6c0 was not returned to mpool ucp_requests
[1710407405.387807] [node014:2359122:0]          mpool.c:43   UCX  WARN  object 0x12abe880 was not returned to mpool ucp_requests
[1710407405.387810] [node014:2359122:0]          mpool.c:43   UCX  WARN  object 0x12abea40 was not returned to mpool ucp_requests
[1710407405.387814] [node014:2359122:0]          mpool.c:43   UCX  WARN  object 0x12abec00 was not returned to mpool ucp_requests
[1710407405.387817] [node014:2359122:0]          mpool.c:43   UCX  WARN  object 0x12abedc0 was not returned to mpool ucp_requests
[1710407405.387821] [node014:2359122:0]          mpool.c:43   UCX  WARN  object 0x12abef80 was not returned to mpool ucp_requests
[1710407405.389940] [node014:2359124:0]          mpool.c:43   UCX  WARN  object 0x142b9580 was not returned to mpool ucp_requests
[1710407405.389951] [node014:2359124:0]          mpool.c:43   UCX  WARN  object 0x142b9740 was not returned to mpool ucp_requests
[1710407405.389956] [node014:2359124:0]          mpool.c:43   UCX  WARN  object 0x142b9900 was not returned to mpool ucp_requests
[1710407405.389959] [node014:2359124:0]          mpool.c:43   UCX  WARN  object 0x142b9ac0 was not returned to mpool ucp_requests
[1710407405.389963] [node014:2359124:0]          mpool.c:43   UCX  WARN  object 0x142b9c80 was not returned to mpool ucp_requests
[1710407405.389966] [node014:2359124:0]          mpool.c:43   UCX  WARN  object 0x142b9e40 was not returned to mpool ucp_requests
[1710407405.389970] [node014:2359124:0]          mpool.c:43   UCX  WARN  object 0x142ba000 was not returned to mpool ucp_requests
[1710407405.389994] [node014:2359109:0]          mpool.c:43   UCX  WARN  object 0x12c9c600 was not returned to mpool ucp_requests
[1710407405.390006] [node014:2359109:0]          mpool.c:43   UCX  WARN  object 0x12c9c7c0 was not returned to mpool ucp_requests
[1710407405.390009] [node014:2359109:0]          mpool.c:43   UCX  WARN  object 0x12c9c980 was not returned to mpool ucp_requests
[1710407405.390012] [node014:2359109:0]          mpool.c:43   UCX  WARN  object 0x12c9cb40 was not returned to mpool ucp_requests
[1710407405.390014] [node014:2359109:0]          mpool.c:43   UCX  WARN  object 0x12c9cd00 was not returned to mpool ucp_requests
[1710407405.390017] [node014:2359109:0]          mpool.c:43   UCX  WARN  object 0x12c9cec0 was not returned to mpool ucp_requests
[1710407405.390019] [node014:2359109:0]          mpool.c:43   UCX  WARN  object 0x12c9d080 was not returned to mpool ucp_requests
[1710407405.392213] [node014:2359116:0]          mpool.c:43   UCX  WARN  object 0x140a5440 was not returned to mpool ucp_requests
[1710407405.392225] [node014:2359116:0]          mpool.c:43   UCX  WARN  object 0x140a57c0 was not returned to mpool ucp_requests
[1710407405.392229] [node014:2359116:0]          mpool.c:43   UCX  WARN  object 0x140a5980 was not returned to mpool ucp_requests
[1710407405.392233] [node014:2359116:0]          mpool.c:43   UCX  WARN  object 0x140a5b40 was not returned to mpool ucp_requests
[1710407405.392236] [node014:2359116:0]          mpool.c:43   UCX  WARN  object 0x140a5d00 was not returned to mpool ucp_requests
[1710407405.392240] [node014:2359116:0]          mpool.c:43   UCX  WARN  object 0x140a5ec0 was not returned to mpool ucp_requests
[1710407405.392243] [node014:2359116:0]          mpool.c:43   UCX  WARN  object 0x140a6080 was not returned to mpool ucp_requests
[1710407405.392120] [node014:2359118:0]          mpool.c:43   UCX  WARN  object 0x147391c0 was not returned to mpool ucp_requests
[1710407405.392131] [node014:2359118:0]          mpool.c:43   UCX  WARN  object 0x14739380 was not returned to mpool ucp_requests
[1710407405.392136] [node014:2359118:0]          mpool.c:43   UCX  WARN  object 0x14739700 was not returned to mpool ucp_requests
[1710407405.392140] [node014:2359118:0]          mpool.c:43   UCX  WARN  object 0x14739a80 was not returned to mpool ucp_requests
[1710407405.392143] [node014:2359118:0]          mpool.c:43   UCX  WARN  object 0x14739c40 was not returned to mpool ucp_requests
[1710407405.392147] [node014:2359118:0]          mpool.c:43   UCX  WARN  object 0x14739e00 was not returned to mpool ucp_requests
[1710407405.392150] [node014:2359118:0]          mpool.c:43   UCX  WARN  object 0x14739fc0 was not returned to mpool ucp_requests
[1710407405.390470] [node014:2359119:0]          mpool.c:43   UCX  WARN  object 0x137605c0 was not returned to mpool ucp_requests
[1710407405.390482] [node014:2359119:0]          mpool.c:43   UCX  WARN  object 0x13760780 was not returned to mpool ucp_requests
[1710407405.390486] [node014:2359119:0]          mpool.c:43   UCX  WARN  object 0x13760940 was not returned to mpool ucp_requests
[1710407405.390490] [node014:2359119:0]          mpool.c:43   UCX  WARN  object 0x13760b00 was not returned to mpool ucp_requests
[1710407405.390493] [node014:2359119:0]          mpool.c:43   UCX  WARN  object 0x13760cc0 was not returned to mpool ucp_requests
[1710407405.390497] [node014:2359119:0]          mpool.c:43   UCX  WARN  object 0x13760e80 was not returned to mpool ucp_requests
[1710407405.390500] [node014:2359119:0]          mpool.c:43   UCX  WARN  object 0x13761040 was not returned to mpool ucp_requests
[1710407405.396243] [node014:2359106:0]          mpool.c:43   UCX  WARN  object 0x13f69580 was not returned to mpool ucp_requests
[1710407405.396255] [node014:2359106:0]          mpool.c:43   UCX  WARN  object 0x13f69740 was not returned to mpool ucp_requests
[1710407405.396259] [node014:2359106:0]          mpool.c:43   UCX  WARN  object 0x13f69900 was not returned to mpool ucp_requests
[1710407405.396263] [node014:2359106:0]          mpool.c:43   UCX  WARN  object 0x13f69ac0 was not returned to mpool ucp_requests
[1710407405.396266] [node014:2359106:0]          mpool.c:43   UCX  WARN  object 0x13f69c80 was not returned to mpool ucp_requests
[1710407405.396269] [node014:2359106:0]          mpool.c:43   UCX  WARN  object 0x13f69e40 was not returned to mpool ucp_requests
[1710407405.396273] [node014:2359106:0]          mpool.c:43   UCX  WARN  object 0x13f6a000 was not returned to mpool ucp_requests
[1710407405.397975] [node014:2359112:0]          mpool.c:43   UCX  WARN  object 0x12cfc4c0 was not returned to mpool ucp_requests
[1710407405.397987] [node014:2359112:0]          mpool.c:43   UCX  WARN  object 0x12cfc840 was not returned to mpool ucp_requests
[1710407405.397994] [node014:2359112:0]          mpool.c:43   UCX  WARN  object 0x12cfca00 was not returned to mpool ucp_requests
[1710407405.397999] [node014:2359112:0]          mpool.c:43   UCX  WARN  object 0x12cfcbc0 was not returned to mpool ucp_requests
[1710407405.398004] [node014:2359112:0]          mpool.c:43   UCX  WARN  object 0x12cfcd80 was not returned to mpool ucp_requests
[1710407405.398008] [node014:2359112:0]          mpool.c:43   UCX  WARN  object 0x12cfcf40 was not returned to mpool ucp_requests
[1710407405.397978] [node014:2359114:0]          mpool.c:43   UCX  WARN  object 0x13bd82c0 was not returned to mpool ucp_requests
[1710407405.397990] [node014:2359114:0]          mpool.c:43   UCX  WARN  object 0x13bd8480 was not returned to mpool ucp_requests
[1710407405.397996] [node014:2359114:0]          mpool.c:43   UCX  WARN  object 0x13bd8640 was not returned to mpool ucp_requests
[1710407405.398001] [node014:2359114:0]          mpool.c:43   UCX  WARN  object 0x13bd89c0 was not returned to mpool ucp_requests
[1710407405.398004] [node014:2359114:0]          mpool.c:43   UCX  WARN  object 0x13bd8b80 was not returned to mpool ucp_requests
[1710407405.398007] [node014:2359114:0]          mpool.c:43   UCX  WARN  object 0x13bd8d40 was not returned to mpool ucp_requests
[1710407405.398009] [node014:2359114:0]          mpool.c:43   UCX  WARN  object 0x13bd8f00 was not returned to mpool ucp_requests
[1710407405.398011] [node014:2359112:0]          mpool.c:43   UCX  WARN  object 0x12cfd100 was not returned to mpool ucp_requests


-------------------------------------------------------------------------------
                          DFT DISPERSION CORRECTION                            
                                                                               
                              DFTD3 V3.1  Rev 1                                
                          USING Becke-Johnson damping                          
-------------------------------------------------------------------------------
-------------------------   ----------------
Dispersion correction           -0.095841631
-------------------------   ----------------


-------------------------   --------------------
FINAL SINGLE POINT ENERGY     -1384.528962990381
-------------------------   --------------------


           ************************************************************
           *        Program running with 20 parallel MPI-processes    *
           *              working on a common directory               *
           ************************************************************
------------------------------------------------------------------------------
                         ORCA SCF GRADIENT CALCULATION
------------------------------------------------------------------------------

 ... reading COSX grid (gridx3)
Gradient of the Kohn-Sham DFT energy:
Kohn-Sham wavefunction type      ... RKS
Hartree-Fock exchange scaling    ...    0.250
Number of operators              ...    1
Number of atoms                  ...   67
Basis set dimensions             ... 1227
Integral neglect threshold       ... 2.5e-11
Integral primitive cutoff        ... 2.5e-12
SHARK Integral package           ... ON

Nuc. rep. gradient       (SHARK) ... done (  0.1 sec)
HCore & Overlap gradient (SHARK) ... done (  1.2 sec)
RI-J gradient            (SHARK) ... done (  6.2 sec)
COSX-gradient                    ... done ( 46.4 sec)
Exchange-correlation gradient    ... done
Dispersion correction            ... done

------------------
CARTESIAN GRADIENT
------------------

   1   O   :   -0.000431890    0.000779559   -0.000766234
   2   O   :    0.002235479   -0.000172548   -0.001612824
   3   N   :   -0.003312931    0.003315820   -0.007155181
   4   H   :    0.000769941    0.000341044    0.000078496
   5   N   :    0.000413865   -0.009817885   -0.007070958
   6   C   :    0.002137210   -0.000862230    0.006052535
   7   C   :    0.000883587    0.002823186    0.003118792
   8   H   :   -0.004414214   -0.000800770   -0.001661443
   9   C   :    0.001539704   -0.002528320    0.000416786
  10   C   :    0.000147460    0.001442538   -0.000176568
  11   H   :   -0.000067976    0.000091108   -0.000396112
  12   C   :    0.000655636   -0.002376802   -0.002807267
  13   H   :   -0.000135888    0.000160800    0.000309867
  14   C   :    0.000303765    0.001502389   -0.000015691
  15   H   :   -0.000232851   -0.000148913   -0.000170893
  16   C   :   -0.000826228   -0.001217795    0.001986748
  17   H   :    0.000110310   -0.000028434   -0.000435401
  18   C   :    0.000233452    0.002304656    0.001249247
  19   H   :   -0.000280092   -0.000933405    0.000097229
  20   C   :    0.003367988   -0.007262637    0.006953937
  21   C   :   -0.000926958    0.003370594    0.001281193
  22   H   :   -0.000040536   -0.000645051   -0.001005543
  23   H   :    0.000880085   -0.000823176   -0.001205234
  24   H   :    0.000369390   -0.000056189   -0.000729119
  25   C   :   -0.001423560   -0.000146306   -0.002659241
  26   H   :    0.000612551    0.000807689    0.001293982
  27   H   :   -0.000221767    0.000827663    0.000639822
  28   H   :    0.000519594    0.000871137    0.000239979
  29   C   :    0.001646241    0.003319540    0.000120156
  30   H   :   -0.000797794   -0.000326839   -0.000212569
  31   H   :   -0.001581095   -0.001094888   -0.000061278
  32   H   :   -0.000866605   -0.000621050   -0.000663356
  33   C   :   -0.005256511    0.004111105    0.008831832
  34   C   :    0.003206476   -0.001383362   -0.004943789
  35   C   :    0.000077028   -0.001974631    0.006721805
  36   H   :    0.000620991   -0.000265427   -0.001572808
  37   C   :    0.000302986    0.001017890   -0.003596730
  38   H   :   -0.000385747    0.000329541   -0.000251907
  39   C   :    0.002079999   -0.001249456   -0.000566193
  40   H   :    0.000400707   -0.000419702   -0.000121908
  41   C   :   -0.002987345    0.002288889    0.002005972
  42   H   :    0.000687652   -0.000705305   -0.002321581
  43   C   :    0.000350966    0.001914967   -0.007231173
  44   C   :   -0.002941179   -0.000462913    0.001728760
  45   H   :    0.001027005   -0.000042110    0.000546711
  46   H   :    0.001969765    0.000414830   -0.000442782
  47   H   :    0.000354480   -0.000517021   -0.000091686
  48   C   :    0.001729065   -0.001489796   -0.000681434
  49   H   :    0.000662474    0.002120589    0.001034322
  50   H   :   -0.001302338    0.000504109   -0.000688224
  51   H   :   -0.002661450    0.002327463    0.001127117
  52   C   :    0.000268668    0.002219185    0.003114502
  53   H   :    0.000424181   -0.000334021   -0.000105760
  54   H   :   -0.000322293   -0.001766993   -0.001394024
  55   H   :   -0.000037911   -0.001310231    0.000213362
  56   C   :   -0.001833510    0.000294252   -0.000154322
  57   C   :   -0.000024103    0.002153441    0.005684946
  58   C   :   -0.001374708   -0.001077673    0.000079058
  59   H   :    0.001234040    0.001325674   -0.000632287
  60   C   :    0.001885515    0.000213622   -0.003449368
  61   H   :    0.000242814   -0.000221793    0.000511471
  62   C   :   -0.001372858   -0.000320304    0.000127920
  63   H   :    0.000201640    0.000398899    0.000020970
  64   C   :    0.001814067    0.000392145    0.002898219
  65   H   :   -0.000001598    0.000231227   -0.000415139
  66   C   :   -0.001132007   -0.001461116   -0.001708859
  67   H   :    0.000782703    0.000468880    0.000731116

Difference to translation invariance:
           :   -0.0000444615   -0.0001806593    0.0000419635

Difference to rotation invariance:
           :    0.0033462764   -0.0039647786    0.0008702016

Norm of the cartesian gradient     ...    0.0313906232
RMS gradient                       ...    0.0022141238
MAX gradient                       ...    0.0098178855

-------
TIMINGS
-------

Total SCF gradient time            ...       77.099 sec

One electron gradient       ....       1.220 sec  (  1.6%)
RI-J Coulomb gradient       ....       6.184 sec  (  8.0%)
COSX gradient               ....      46.362 sec  ( 60.1%)
XC gradient                 ....       8.708 sec  ( 11.3%)
CPCM gradient               ....       2.468 sec  (  3.2%)
   A-Matrix (El+Nuc)        ....       0.615 sec  (  0.8%)
   Potential                ....       1.853 sec  (  2.4%)

Maximum memory used throughout the entire SCFGRAD-calculation: 266.9 MB
------------------------------------------------------------------------------
                         ORCA GEOMETRY RELAXATION STEP
------------------------------------------------------------------------------

Reading the OPT-File                    .... done
Getting information on internals        .... done
Copying old internal coords+grads       .... done
Making the new internal coordinates     .... (new redundants).... done
Validating the new internal coordinates .... (new redundants).... done
Calculating the B-matrix                .... done
Calculating the G,G- and P matrices     .... done
Transforming gradient to internals      .... done
Projecting the internal gradient        .... done
Number of atoms                         ....  67
Number of internal coordinates          .... 363
Current Energy                          .... -1384.528962990 Eh
Current gradient norm                   ....     0.031390623 Eh/bohr
Maximum allowed component of the step   ....  0.150
Current trust radius                    ....  0.300
Updating the Hessian (BFGS)             .... done
Forming the augmented Hessian           .... done
Diagonalizing the augmented Hessian     .... done
Last element of RFO vector              ....  0.933872417
Lowest eigenvalues of augmented Hessian:
 -0.005499193  0.000544046  0.001388659  0.008444358  0.008746614
Length of the computed step             ....  0.382928497
Warning: the length of the step is outside the trust region - taking restricted step instead
The input lambda is                     ....    -0.005499
   iter:   1  x=   -0.008421  g=   19.382455 f(x)=     0.056634
   iter:   2  x=   -0.009955  g=   10.211329 f(x)=     0.015666
   iter:   3  x=   -0.010201  g=    7.849266 f(x)=     0.001931
   iter:   4  x=   -0.010206  g=    7.547813 f(x)=     0.000037
   iter:   5  x=   -0.010206  g=    7.541913 f(x)=     0.000000
   iter:   6  x=   -0.010206  g=    7.541910 f(x)=     0.000000
The output lambda is                    ....    -0.010206 (6 iterations)
The final length of the internal step   ....  0.300000000
Converting the step to cartesian space:
 Initial RMS(Int)=    0.0157459164
Transforming coordinates:
 Iter   0:  RMS(Cart)=    0.2067953890 RMS(Int)=    0.5692141892
 Iter   1:  RMS(Cart)=    0.0195477419 RMS(Int)=    0.0062412786
 Iter   2:  RMS(Cart)=    0.0013701787 RMS(Int)=    0.0002605756
 Iter   3:  RMS(Cart)=    0.0002430168 RMS(Int)=    0.0000791786
 Iter   4:  RMS(Cart)=    0.0000231963 RMS(Int)=    0.0000048190
 Iter   5:  RMS(Cart)=    0.0000041031 RMS(Int)=    0.0000015391
 Iter   6:  RMS(Cart)=    0.0000004580 RMS(Int)=    0.0000001164
 Iter   7:  RMS(Cart)=    0.0000000694 RMS(Int)=    0.0000000310
done
Storing new coordinates                 .... done

                                .--------------------.
          ----------------------|Geometry convergence|-------------------------
          Item                value                   Tolerance       Converged
          ---------------------------------------------------------------------
          Energy change      -0.0106255073            0.0000050000      NO
          RMS gradient        0.0016492464            0.0001000000      NO
          MAX gradient        0.0139836238            0.0003000000      NO
          RMS step            0.0157459164            0.0020000000      NO
          MAX step            0.0821224044            0.0040000000      NO
          ........................................................
          Max(Bonds)      0.0294      Max(Angles)    2.06
          Max(Dihed)        4.71      Max(Improp)    0.00
          ---------------------------------------------------------------------

The optimization has not yet converged - more geometry cycles are needed


    ---------------------------------------------------------------------------
                         Redundant Internal Coordinates
                            (Angstroem and degrees)

        Definition                    Value    dE/dq     Step     New-Value
    ----------------------------------------------------------------------------
     1. B(H   3,N   2)                1.0138  0.000491 -0.0008    1.0130   
     2. B(C   5,N   2)                1.3344  0.001239 -0.0036    1.3309   
     3. B(C   5,O   0)                1.2282  0.000512 -0.0009    1.2272   
     4. B(C   6,N   4)                1.4799  0.000632 -0.0084    1.4715   
     5. B(C   6,C   5)                1.5451 -0.000769 -0.0026    1.5424   
     6. B(H   7,C   6)                1.0919  0.000284 -0.0002    1.0918   
     7. B(C   8,C   6)                1.5098  0.001411 -0.0071    1.5028   
     8. B(C   9,C   8)                1.3950  0.001184 -0.0032    1.3919   
     9. B(H  10,C   9)                1.0811  0.000318 -0.0000    1.0810   
    10. B(C  11,C   9)                1.3882  0.001165 -0.0019    1.3863   
    11. B(H  12,C  11)                1.0836 -0.000382  0.0014    1.0850   
    12. B(C  13,C  11)                1.3890  0.000717 -0.0013    1.3877   
    13. B(H  14,C  13)                1.0850  0.000261  0.0011    1.0861   
    14. B(C  15,C  13)                1.3876  0.001373 -0.0023    1.3853   
    15. B(H  16,C  15)                1.0836 -0.000356  0.0013    1.0849   
    16. B(C  17,C  15)                1.3891  0.001046 -0.0017    1.3874   
    17. B(C  17,C   8)                1.3929  0.000938 -0.0027    1.3902   
    18. B(H  18,C  17)                1.0846 -0.000278  0.0014    1.0861   
    19. B(C  19,N   2)                1.4576 -0.004061  0.0050    1.4626   
    20. B(C  20,C  19)                1.5278  0.001641 -0.0058    1.5220   
    21. B(H  21,C  20)                1.0929 -0.000187  0.0010    1.0938   
    22. B(H  22,C  20)                1.0918 -0.000271  0.0009    1.0927   
    23. B(H  23,C  20)                1.0922  0.000361 -0.0002    1.0920   
    24. B(C  24,C  19)                1.5240  0.001644 -0.0057    1.5183   
    25. B(H  25,C  24)                1.0907 -0.000187  0.0004    1.0911   
    26. B(H  26,C  24)                1.0939 -0.000042  0.0008    1.0947   
    27. B(H  27,C  24)                1.0939 -0.000010  0.0007    1.0946   
    28. B(C  28,C  19)                1.5272  0.001585 -0.0058    1.5214   
    29. B(H  29,C  28)                1.0919  0.000569 -0.0005    1.0914   
    30. B(H  30,C  28)                1.0919 -0.000278  0.0009    1.0928   
    31. B(H  31,C  28)                1.0929 -0.000153  0.0009    1.0938   
    32. B(C  32,N   4)                1.4215 -0.004361  0.0063    1.4278   
    33. B(C  33,C  32)                1.4039 -0.001287 -0.0044    1.3994   
    34. B(C  34,C  33)                1.3990 -0.001390 -0.0013    1.3978   
    35. B(H  35,C  34)                1.0827  0.000145  0.0007    1.0834   
    36. B(C  36,C  34)                1.3854  0.003247 -0.0043    1.3811   
    37. B(H  37,C  36)                1.0840 -0.000228  0.0012    1.0851   
    38. B(C  38,C  36)                1.3855  0.000419 -0.0006    1.3849   
    39. B(H  39,C  38)                1.0838 -0.000005  0.0008    1.0846   
    40. B(C  40,C  38)                1.3821  0.003967 -0.0052    1.3769   
    41. B(C  40,C  32)                1.3977  0.001792 -0.0039    1.3938   
    42. B(H  41,C  40)                1.0839 -0.000191  0.0009    1.0848   
    43. B(C  42,C  33)                1.5334 -0.003966 -0.0016    1.5318   
    44. B(C  43,C  42)                1.5340  0.000781 -0.0051    1.5289   
    45. B(H  44,C  43)                1.0927  0.000431  0.0002    1.0929   
    46. B(H  45,C  43)                1.0929 -0.000430  0.0011    1.0940   
    47. B(H  46,C  43)                1.0931 -0.000715  0.0017    1.0948   
    48. B(C  47,C  42)                1.5307  0.002841 -0.0086    1.5222   
    49. B(H  48,C  47)                1.0910  0.002417 -0.0023    1.0887   
    50. B(H  49,C  47)                1.0887  0.001435 -0.0010    1.0876   
    51. B(H  50,C  47)                1.0929 -0.000442  0.0012    1.0940   
    52. B(C  51,C  42)                1.5347  0.000905 -0.0058    1.5289   
    53. B(H  52,C  51)                1.0935 -0.000389  0.0004    1.0939   
    54. B(H  52,H  14)                3.6870 -0.000089 -0.0176    3.6693   
    55. B(H  53,C  51)                1.0926 -0.000491  0.0012    1.0938   
    56. B(H  54,C  51)                1.0929  0.000489  0.0001    1.0930   
    57. B(C  55,N   4)                1.3565  0.003798 -0.0095    1.3469   
    58. B(C  55,O   1)                1.2338 -0.002512  0.0007    1.2345   
    59. B(C  56,C  55)                1.4991  0.003382 -0.0106    1.4885   
    60. B(C  57,C  56)                1.3944  0.002613 -0.0048    1.3896   
    61. B(H  58,C  57)                1.0813  0.000057  0.0007    1.0820   
    62. B(C  59,C  57)                1.3883  0.001083 -0.0020    1.3863   
    63. B(H  60,C  59)                1.0834 -0.000303  0.0012    1.0846   
    64. B(C  61,C  59)                1.3884  0.000873 -0.0016    1.3869   
    65. B(H  62,H  46)                4.1930 -0.000307  0.0294    4.2224   
    66. B(H  62,C  61)                1.0850  0.000544  0.0001    1.0850   
    67. B(C  63,C  61)                1.3889  0.000788 -0.0014    1.3874   
    68. B(H  64,C  63)                1.0834 -0.000363  0.0012    1.0846   
    69. B(C  65,C  63)                1.3871  0.001941 -0.0031    1.3840   
    70. B(C  65,C  56)                1.3932  0.000746 -0.0032    1.3901   
    71. B(H  66,C  65)                1.0841  0.000030  0.0004    1.0845   
    72. A(H   3,N   2,C  19)          116.37 -0.001908    0.52    116.89   
    73. A(C   5,N   2,C  19)          127.69  0.003445   -0.88    126.82   
    74. A(H   3,N   2,C   5)          115.93 -0.001538    0.36    116.30   
    75. A(C  32,N   4,C  55)          122.39 -0.001575    0.36    122.75   
    76. A(C   6,N   4,C  55)          117.58 -0.001718   -0.04    117.54   
    77. A(C   6,N   4,C  32)          119.84  0.003338   -0.46    119.38   
    78. A(O   0,C   5,N   2)          123.94 -0.002072    0.49    124.43   
    79. A(N   2,C   5,C   6)          113.91  0.001704   -0.57    113.34   
    80. A(O   0,C   5,C   6)          122.14  0.000364    0.06    122.20   
    81. A(C   5,C   6,H   7)          104.75 -0.002457    1.14    105.89   
    82. A(H   7,C   6,C   8)          106.85 -0.000307    0.14    106.99   
    83. A(N   4,C   6,C   8)          113.31 -0.002219    0.93    114.24   
    84. A(C   5,C   6,C   8)          113.31  0.002520   -0.57    112.74   
    85. A(N   4,C   6,C   5)          110.81 -0.000770   -0.12    110.70   
    86. A(N   4,C   6,H   7)          107.16  0.003334   -1.59    105.56   
    87. A(C   6,C   8,C  17)          117.99  0.000729   -0.15    117.84   
    88. A(C   9,C   8,C  17)          118.78  0.001064   -0.13    118.65   
    89. A(C   6,C   8,C   9)          123.20 -0.001802    0.28    123.49   
    90. A(C   8,C   9,H  10)          120.26  0.000057   -0.04    120.22   
    91. A(H  10,C   9,C  11)          119.16 -0.000215    0.09    119.25   
    92. A(C   8,C   9,C  11)          120.58  0.000155   -0.05    120.53   
    93. A(C   9,C  11,H  12)          119.73  0.000754   -0.16    119.57   
    94. A(H  12,C  11,C  13)          120.27  0.000684   -0.14    120.13   
    95. A(C   9,C  11,C  13)          120.00 -0.001440    0.30    120.30   
    96. A(C  11,C  13,H  14)          119.97 -0.000831    0.19    120.16   
    97. A(H  14,C  13,C  15)          120.02 -0.000720    0.17    120.19   
    98. A(C  11,C  13,C  15)          120.00  0.001550   -0.36    119.65   
    99. A(H  16,C  15,C  17)          120.01  0.000417   -0.10    119.91   
   100. A(C  13,C  15,C  17)          119.78 -0.000332    0.09    119.87   
   101. A(C  13,C  15,H  16)          120.21 -0.000085    0.01    120.22   
   102. A(C   8,C  17,H  18)          119.88  0.001449   -0.31    119.58   
   103. A(C   8,C  17,C  15)          120.84 -0.000994    0.16    121.00   
   104. A(C  15,C  17,H  18)          119.28 -0.000455    0.14    119.42   
   105. A(N   2,C  19,C  20)          110.54  0.000330   -0.31    110.24   
   106. A(C  24,C  19,C  28)          109.31 -0.000195    0.30    109.60   
   107. A(C  20,C  19,C  28)          110.38 -0.000126    0.18    110.56   
   108. A(N   2,C  19,C  28)          110.89 -0.000027   -0.15    110.74   
   109. A(C  20,C  19,C  24)          109.26 -0.000496    0.38    109.63   
   110. A(N   2,C  19,C  24)          106.36  0.000520   -0.38    105.97   
   111. A(H  22,C  20,H  23)          107.58 -0.001306    0.40    107.98   
   112. A(H  21,C  20,H  23)          107.81 -0.001041    0.43    108.24   
   113. A(C  19,C  20,H  23)          111.51  0.000269   -0.02    111.49   
   114. A(H  21,C  20,H  22)          108.01 -0.001140    0.19    108.19   
   115. A(C  19,C  20,H  22)          110.74  0.002128   -0.65    110.09   
   116. A(C  19,C  20,H  21)          111.04  0.000902   -0.28    110.76   
   117. A(H  25,C  24,H  27)          107.76 -0.001360    0.36    108.12   
   118. A(C  19,C  24,H  27)          111.28  0.000839   -0.21    111.07   
   119. A(H  25,C  24,H  26)          107.80 -0.001354    0.35    108.14   
   120. A(H  26,C  24,H  27)          107.75 -0.001143    0.40    108.15   
   121. A(C  19,C  24,H  25)          110.76  0.001939   -0.60    110.16   
   122. A(C  19,C  24,H  26)          111.33  0.000865   -0.22    111.10   
   123. A(H  30,C  28,H  31)          108.04 -0.001306    0.22    108.26   
   124. A(H  29,C  28,H  31)          107.73 -0.001044    0.45    108.18   
   125. A(C  19,C  28,H  31)          111.00  0.001032   -0.31    110.69   
   126. A(H  29,C  28,H  30)          107.61 -0.001403    0.42    108.03   
   127. A(C  19,C  28,H  30)          110.77  0.002411   -0.72    110.05   
   128. A(C  19,C  28,H  29)          111.54  0.000104    0.02    111.55   
   129. A(N   4,C  32,C  33)          124.11 -0.005657    0.43    124.54   
   130. A(C  33,C  32,C  40)          120.33 -0.001783    0.38    120.71   
   131. A(N   4,C  32,C  40)          115.55  0.007434   -0.79    114.75   
   132. A(C  32,C  33,C  34)          116.79  0.005741   -0.78    116.01   
   133. A(C  34,C  33,C  42)          115.80  0.008249   -1.28    114.52   
   134. A(C  32,C  33,C  42)          127.40 -0.013984    2.06    129.46   
   135. A(H  35,C  34,C  36)          117.55  0.000106    0.15    117.70   
   136. A(C  33,C  34,C  36)          122.74 -0.003687    0.57    123.31   
   137. A(C  33,C  34,H  35)          119.71  0.003584   -0.73    118.98   
   138. A(H  37,C  36,C  38)          120.35 -0.000488    0.15    120.50   
   139. A(C  34,C  36,C  38)          119.67 -0.000082   -0.04    119.63   
   140. A(C  34,C  36,H  37)          119.97  0.000570   -0.11    119.86   
   141. A(H  39,C  38,C  40)          120.28 -0.000385    0.09    120.38   
   142. A(C  36,C  38,C  40)          118.98  0.001974   -0.45    118.53   
   143. A(C  36,C  38,H  39)          120.73 -0.001587    0.36    121.09   
   144. A(C  38,C  40,H  41)          118.78 -0.001438    0.43    119.20   
   145. A(C  32,C  40,H  41)          119.77  0.003588   -0.74    119.03   
   146. A(C  32,C  40,C  38)          121.45 -0.002146    0.31    121.75   
   147. A(C  43,C  42,C  51)          109.50 -0.001766   -0.08    109.42   
   148. A(C  33,C  42,C  51)          108.00  0.001670   -0.85    107.14   
   149. A(C  47,C  42,C  51)          106.74  0.001904   -0.20    106.53   
   150. A(C  43,C  42,C  47)          106.72  0.000706    0.25    106.98   
   151. A(C  33,C  42,C  47)          116.67 -0.004606    1.68    118.35   
   152. A(C  33,C  42,C  43)          109.06  0.002047   -0.82    108.23   
   153. A(H  45,C  43,H  46)          107.65 -0.001061    0.26    107.90   
   154. A(H  44,C  43,H  46)          107.61 -0.000677    0.31    107.92   
   155. A(C  42,C  43,H  46)          110.84 -0.000175    0.01    110.85   
   156. A(H  44,C  43,H  45)          107.01 -0.001780    0.49    107.50   
   157. A(C  42,C  43,H  45)          110.81  0.002603   -0.78    110.03   
   158. A(C  42,C  43,H  44)          112.69  0.000870   -0.22    112.48   
   159. A(H  49,C  47,H  50)          106.52 -0.001887    0.40    106.93   
   160. A(H  48,C  47,H  50)          105.84 -0.002130    0.56    106.40   
   161. A(C  42,C  47,H  50)          109.66  0.005466   -1.56    108.10   
   162. A(H  48,C  47,H  49)          108.90  0.000042    0.23    109.14   
   163. A(C  42,C  47,H  49)          112.94 -0.000984    0.24    113.17   
   164. A(C  42,C  47,H  48)          112.56 -0.000643    0.18    112.74   
   165. A(H  53,C  51,H  54)          107.07 -0.001984    0.56    107.63   
   166. A(H  52,C  51,H  54)          107.51 -0.000687    0.32    107.84   
   167. A(C  42,C  51,H  54)          112.59  0.001001   -0.24    112.35   
   168. A(H  52,C  51,H  53)          107.69 -0.001158    0.30    107.99   
   169. A(C  42,C  51,H  53)          110.95  0.002859   -0.84    110.11   
   170. A(C  42,C  51,H  52)          110.80 -0.000272   -0.01    110.78   
   171. A(N   4,C  55,C  56)          121.07  0.003983   -0.97    120.10   
   172. A(O   1,C  55,C  56)          117.77 -0.003018    0.82    118.59   
   173. A(O   1,C  55,N   4)          121.16 -0.000966    0.14    121.30   
   174. A(C  57,C  56,C  65)          119.20 -0.000820    0.25    119.44   
   175. A(C  55,C  56,C  65)          117.71  0.002223   -0.60    117.11   
   176. A(C  55,C  56,C  57)          122.93 -0.001396    0.35    123.28   
   177. A(H  58,C  57,C  59)          118.53 -0.002199    0.52    119.05   
   178. A(C  56,C  57,C  59)          120.33  0.000838   -0.20    120.12   
   179. A(C  56,C  57,H  58)          121.12  0.001353   -0.31    120.81   
   180. A(H  60,C  59,C  61)          120.18  0.000070    0.00    120.18   
   181. A(C  57,C  59,C  61)          119.99 -0.001015    0.19    120.19   
   182. A(C  57,C  59,H  60)          119.83  0.000944   -0.19    119.63   
   183. A(H  62,C  61,C  63)          119.96 -0.000476    0.11    120.07   
   184. A(C  59,C  61,C  63)          120.06  0.001127   -0.25    119.81   
   185. A(C  59,C  61,H  62)          119.97 -0.000652    0.15    120.12   
   186. A(H  64,C  63,C  65)          119.88  0.000514   -0.13    119.75   
   187. A(C  61,C  63,C  65)          119.88 -0.000531    0.13    120.00   
   188. A(C  61,C  63,H  64)          120.24  0.000015    0.00    120.25   
   189. A(C  63,C  65,H  66)          119.46 -0.001396    0.35    119.82   
   190. A(C  56,C  65,H  66)          120.02  0.000985   -0.22    119.80   
   191. A(C  56,C  65,C  63)          120.51  0.000412   -0.13    120.38   
   192. D(O   0,C   5,N   2,C  19)     -2.94  0.000506   -0.94     -3.89   
   193. D(C   6,C   5,N   2,C  19)    178.07  0.000716   -1.10    176.97   
   194. D(O   0,C   5,N   2,H   3)    176.69  0.000279   -0.49    176.19   
   195. D(C   6,C   5,N   2,H   3)     -2.30  0.000489   -0.65     -2.95   
   196. D(H   7,C   6,N   4,C  32)    156.92 -0.001005    4.31    161.23   
   197. D(H   7,C   6,C   5,N   2)     54.45  0.000919   -0.89     53.56   
   198. D(C   8,C   6,C   5,O   0)     -8.47  0.000560   -0.46     -8.93   
   199. D(N   4,C   6,C   5,O   0)    120.20 -0.001043    0.24    120.44   
   200. D(H   7,C   6,N   4,C  55)    -27.89 -0.000497    2.69    -25.20   
   201. D(C   8,C   6,N   4,C  55)   -145.50 -0.001006    3.01   -142.49   
   202. D(C   8,C   6,C   5,N   2)    170.54  0.000326   -0.31    170.23   
   203. D(H   7,C   6,C   5,O   0)   -124.56  0.001153   -1.04   -125.60   
   204. D(C   5,C   6,N   4,C  55)     85.84 -0.001954    3.09     88.93   
   205. D(C   8,C   6,N   4,C  32)     39.32 -0.001514    4.62     43.94   
   206. D(N   4,C   6,C   5,N   2)    -60.80 -0.001277    0.39    -60.40   
   207. D(C   5,C   6,N   4,C  32)    -89.35 -0.002462    4.71    -84.64   
   208. D(C  17,C   8,C   6,H   7)     -7.80 -0.001653    1.92     -5.88   
   209. D(C   9,C   8,C   6,H   7)    170.44 -0.001964    1.90    172.34   
   210. D(C   9,C   8,C   6,N   4)    -71.77  0.000671    0.56    -71.21   
   211. D(C  17,C   8,C   6,C   5)   -122.64  0.000171    0.75   -121.89   
   212. D(C  17,C   8,C   6,N   4)    109.99  0.000982    0.58    110.57   
   213. D(C   9,C   8,C   6,C   5)     55.60 -0.000140    0.72     56.32   
   214. D(C  11,C   9,C   8,C   6)   -179.43  0.000413    0.23   -179.20   
   215. D(H  10,C   9,C   8,C  17)    178.03 -0.000186    0.33    178.36   
   216. D(H  10,C   9,C   8,C   6)     -0.20  0.000135    0.36      0.16   
   217. D(C  11,C   9,C   8,C  17)     -1.20  0.000093    0.21     -1.00   
   218. D(C  13,C  11,C   9,H  10)   -178.61  0.000255   -0.14   -178.75   
   219. D(C  13,C  11,C   9,C   8)      0.63 -0.000018   -0.01      0.62   
   220. D(H  12,C  11,C   9,C   8)   -179.99 -0.000187    0.04   -179.95   
   221. D(H  12,C  11,C   9,H  10)      0.77  0.000086   -0.08      0.69   
   222. D(H  14,C  13,C  11,C   9)    179.54 -0.000206   -0.05    179.49   
   223. D(C  15,C  13,C  11,C   9)      0.13 -0.000119   -0.09      0.04   
   224. D(H  14,C  13,C  11,H  12)      0.16 -0.000036   -0.11      0.05   
   225. D(C  15,C  13,C  11,H  12)   -179.24  0.000051   -0.15   -179.39   
   226. D(C  17,C  15,C  13,H  14)   -179.71  0.000247   -0.03   -179.74   
   227. D(C  17,C  15,C  13,C  11)     -0.30  0.000159    0.00     -0.30   
   228. D(H  16,C  15,C  13,H  14)      0.04  0.000057    0.05      0.09   
   229. D(H  16,C  15,C  13,C  11)    179.45 -0.000031    0.09    179.54   
   230. D(H  18,C  17,C  15,H  16)     -0.11 -0.000010   -0.11     -0.22   
   231. D(H  18,C  17,C  15,C  13)    179.64 -0.000201   -0.03    179.61   
   232. D(C   8,C  17,C  15,H  16)    179.96  0.000126    0.11    180.06   
   233. D(C   8,C  17,C  15,C  13)     -0.29 -0.000065    0.19     -0.10   
   234. D(H  18,C  17,C   8,C   9)   -178.89  0.000075   -0.07   -178.97   
   235. D(H  18,C  17,C   8,C   6)     -0.58 -0.000274   -0.08     -0.66   
   236. D(C  15,C  17,C   8,C   9)      1.03 -0.000064   -0.29      0.74   
   237. D(C  15,C  17,C   8,C   6)    179.35 -0.000413   -0.30    179.05   
   238. D(C  28,C  19,N   2,C   5)     61.65 -0.000363    0.76     62.42   
   239. D(C  28,C  19,N   2,H   3)   -117.98 -0.000136    0.31   -117.66   
   240. D(C  24,C  19,N   2,C   5)   -179.60 -0.000302    0.81   -178.80   
   241. D(C  24,C  19,N   2,H   3)      0.77 -0.000075    0.35      1.12   
   242. D(C  20,C  19,N   2,C   5)    -61.11 -0.000413    0.86    -60.25   
   243. D(C  20,C  19,N   2,H   3)    119.26 -0.000186    0.41    119.67   
   244. D(H  23,C  20,C  19,C  28)    -59.11 -0.000334    0.20    -58.91   
   245. D(H  23,C  20,C  19,C  24)   -179.33  0.000299   -0.51   -179.84   
   246. D(H  23,C  20,C  19,N   2)     63.96 -0.000229   -0.09     63.87   
   247. D(H  22,C  20,C  19,C  28)     60.65 -0.000378    0.25     60.90   
   248. D(H  22,C  20,C  19,C  24)    -59.57  0.000254   -0.45    -60.03   
   249. D(H  22,C  20,C  19,N   2)   -176.28 -0.000273   -0.04   -176.32   
   250. D(H  21,C  20,C  19,C  28)   -179.36  0.000192   -0.15   -179.51   
   251. D(H  21,C  20,C  19,C  24)     60.42  0.000825   -0.85     59.56   
   252. D(H  21,C  20,C  19,N   2)    -56.29  0.000297   -0.44    -56.73   
   253. D(H  25,C  24,C  19,C  20)     60.43 -0.000326    0.33     60.75   
   254. D(H  25,C  24,C  19,N   2)    179.76  0.000095   -0.05    179.71   
   255. D(H  27,C  24,C  19,C  28)     59.39  0.000388   -0.39     59.01   
   256. D(H  27,C  24,C  19,C  20)   -179.72 -0.000193    0.23   -179.49   
   257. D(H  27,C  24,C  19,N   2)    -60.39  0.000229   -0.15    -60.53   
   258. D(H  26,C  24,C  19,C  28)    179.61  0.000093   -0.17    179.44   
   259. D(H  26,C  24,C  19,C  20)    -59.50 -0.000488    0.45    -59.05   
   260. D(H  26,C  24,C  19,N   2)     59.83 -0.000067    0.07     59.90   
   261. D(H  25,C  24,C  19,C  28)    -60.46  0.000255   -0.29    -60.75   
   262. D(H  31,C  28,C  19,C  20)    179.03 -0.000053   -0.00    179.03   
   263. D(H  31,C  28,C  19,N   2)     56.17 -0.000366    0.37     56.54   
   264. D(H  30,C  28,C  19,C  24)     59.25 -0.000232    0.32     59.57   
   265. D(H  30,C  28,C  19,C  20)    -60.94  0.000582   -0.43    -61.38   
   266. D(H  30,C  28,C  19,N   2)    176.20  0.000269   -0.06    176.14   
   267. D(H  29,C  28,C  19,C  24)    179.08 -0.000314    0.38    179.46   
   268. D(H  29,C  28,C  19,C  20)     58.89  0.000500   -0.37     58.51   
   269. D(H  31,C  28,C  19,C  24)    -60.77 -0.000867    0.74    -60.03   
   270. D(H  29,C  28,C  19,N   2)    -63.97  0.000187    0.00    -63.97   
   271. D(C  40,C  32,N   4,C  55)   -101.26 -0.002087    2.78    -98.48   
   272. D(C  40,C  32,N   4,C   6)     73.69 -0.001545    1.10     74.79   
   273. D(C  33,C  32,N   4,C  55)     79.64 -0.001687    1.36     81.00   
   274. D(C  33,C  32,N   4,C   6)   -105.41 -0.001145   -0.32   -105.73   
   275. D(C  42,C  33,C  32,C  40)   -176.86 -0.001055    0.74   -176.12   
   276. D(C  42,C  33,C  32,N   4)      2.19 -0.001397    2.23      4.42   
   277. D(C  34,C  33,C  32,C  40)      2.02 -0.000543    0.63      2.65   
   278. D(C  34,C  33,C  32,N   4)   -178.92 -0.000885    2.12   -176.80   
   279. D(C  36,C  34,C  33,C  42)    177.77  0.000694   -0.79    176.99   
   280. D(C  36,C  34,C  33,C  32)     -1.24  0.000493   -0.76     -2.01   
   281. D(H  35,C  34,C  33,C  42)     -1.47  0.000409   -0.45     -1.91   
   282. D(H  35,C  34,C  33,C  32)    179.51  0.000208   -0.42    179.09   
   283. D(C  38,C  36,C  34,H  35)    179.06  0.000182   -0.05    179.01   
   284. D(C  38,C  36,C  34,C  33)     -0.20 -0.000122    0.29      0.09   
   285. D(H  37,C  36,C  34,H  35)     -0.47  0.000175   -0.20     -0.67   
   286. D(H  37,C  36,C  34,C  33)   -179.73 -0.000130    0.14   -179.59   
   287. D(C  40,C  38,C  36,H  37)   -179.60 -0.000261    0.50   -179.11   
   288. D(C  40,C  38,C  36,C  34)      0.87 -0.000273    0.35      1.21   
   289. D(H  39,C  38,C  36,H  37)      0.02  0.000134   -0.20     -0.18   
   290. D(H  39,C  38,C  36,C  34)   -179.51  0.000122   -0.35   -179.86   
   291. D(H  41,C  40,C  38,C  36)    179.33  0.000710   -1.21    178.12   
   292. D(C  32,C  40,C  38,H  39)   -179.69 -0.000188    0.23   -179.46   
   293. D(C  32,C  40,C  38,C  36)     -0.06  0.000200   -0.47     -0.53   
   294. D(H  41,C  40,C  32,C  33)    179.18 -0.000177    0.71    179.89   
   295. D(H  41,C  40,C  32,N   4)      0.05  0.000248   -0.62     -0.58   
   296. D(C  38,C  40,C  32,C  33)     -1.44  0.000307   -0.05     -1.49   
   297. D(H  41,C  40,C  38,H  39)     -0.30  0.000322   -0.52     -0.82   
   298. D(C  38,C  40,C  32,N   4)    179.43  0.000733   -1.38    178.05   
   299. D(C  51,C  42,C  33,C  34)    -60.62 -0.000877    3.90    -56.72   
   300. D(C  51,C  42,C  33,C  32)    118.28 -0.000390    3.80    122.08   
   301. D(C  47,C  42,C  33,C  34)    179.25 -0.001570    3.69    182.94   
   302. D(C  47,C  42,C  33,C  32)     -1.85 -0.001082    3.58      1.73   
   303. D(C  43,C  42,C  33,C  34)     58.31 -0.000884    2.80     61.11   
   304. D(C  43,C  42,C  33,C  32)   -122.80 -0.000397    2.70   -120.10   
   305. D(H  46,C  43,C  42,C  51)    177.19 -0.000091   -0.25    176.94   
   306. D(H  46,C  43,C  42,C  47)    -67.63  0.001637   -0.38    -68.01   
   307. D(H  46,C  43,C  42,C  33)     59.21 -0.002283    1.34     60.55   
   308. D(H  45,C  43,C  42,C  51)    -63.36  0.000164   -0.44    -63.79   
   309. D(H  45,C  43,C  42,C  47)     51.82  0.001891   -0.57     51.25   
   310. D(H  45,C  43,C  42,C  33)    178.67 -0.002028    1.15    179.81   
   311. D(H  44,C  43,C  42,C  51)     56.52  0.000302   -0.51     56.01   
   312. D(H  44,C  43,C  42,C  47)    171.70  0.002030   -0.64    171.06   
   313. D(H  44,C  43,C  42,C  33)    -61.46 -0.001890    1.08    -60.38   
   314. D(H  49,C  47,C  42,C  43)    176.35 -0.000592    1.24    177.59   
   315. D(H  49,C  47,C  42,C  33)     54.18 -0.000725    1.00     55.18   
   316. D(H  48,C  47,C  42,C  51)    169.54 -0.000127    0.56    170.10   
   317. D(H  48,C  47,C  42,C  43)     52.52  0.000630    0.61     53.12   
   318. D(H  48,C  47,C  42,C  33)    -69.65  0.000497    0.36    -69.29   
   319. D(H  50,C  47,C  42,C  51)     52.00 -0.000652    0.78     52.79   
   320. D(H  50,C  47,C  42,C  43)    -65.02  0.000105    0.83    -64.19   
   321. D(H  50,C  47,C  42,C  33)    172.81 -0.000028    0.59    173.40   
   322. D(H  49,C  47,C  42,C  51)    -66.62 -0.001348    1.19    -65.43   
   323. D(H  54,C  51,C  42,C  47)   -174.34 -0.001547    0.23   -174.11   
   324. D(H  54,C  51,C  42,C  43)    -59.17 -0.000586    0.39    -58.78   
   325. D(H  54,C  51,C  42,C  33)     59.47  0.001848   -1.16     58.30   
   326. D(H  53,C  51,C  42,C  47)    -54.36 -0.001399    0.18    -54.18   
   327. D(H  53,C  51,C  42,C  43)     60.81 -0.000437    0.34     61.15   
   328. D(H  53,C  51,C  42,C  33)    179.45  0.001997   -1.22    178.23   
   329. D(H  52,C  51,C  42,C  47)     65.21 -0.001160   -0.01     65.20   
   330. D(H  52,C  51,C  42,C  43)   -179.62 -0.000199    0.15   -179.47   
   331. D(H  52,C  51,C  42,C  33)    -60.98  0.002235   -1.41    -62.39   
   332. D(C  56,C  55,N   4,C  32)     -1.81 -0.000332   -0.04     -1.86   
   333. D(C  56,C  55,N   4,C   6)   -176.87 -0.001106    1.63   -175.25   
   334. D(O   1,C  55,N   4,C  32)    178.52 -0.000225    0.05    178.57   
   335. D(O   1,C  55,N   4,C   6)      3.46 -0.000999    1.72      5.18   
   336. D(C  65,C  56,C  55,N   4)   -134.10  0.000291   -0.56   -134.66   
   337. D(C  65,C  56,C  55,O   1)     45.58  0.000193   -0.65     44.93   
   338. D(C  57,C  56,C  55,N   4)     50.55  0.000231   -0.55     50.01   
   339. D(C  57,C  56,C  55,O   1)   -129.77  0.000133   -0.64   -130.41   
   340. D(C  59,C  57,C  56,C  65)      1.55 -0.000106    0.04      1.59   
   341. D(C  59,C  57,C  56,C  55)    176.83  0.000090    0.00    176.83   
   342. D(H  58,C  57,C  56,C  65)   -176.67  0.000236   -0.57   -177.24   
   343. D(H  58,C  57,C  56,C  55)     -1.39  0.000431   -0.61     -2.00   
   344. D(C  61,C  59,C  57,H  58)    178.32 -0.000518    1.17    179.49   
   345. D(C  61,C  59,C  57,C  56)      0.06 -0.000246    0.59      0.65   
   346. D(H  60,C  59,C  57,H  58)     -1.46 -0.000253    0.57     -0.90   
   347. D(H  60,C  59,C  57,C  56)   -179.72  0.000020   -0.02   -179.74   
   348. D(C  63,C  61,C  59,H  60)    178.72  0.000091   -0.13    178.59   
   349. D(C  63,C  61,C  59,C  57)     -1.07  0.000356   -0.73     -1.80   
   350. D(H  62,C  61,C  59,H  60)     -0.41  0.000189   -0.35     -0.76   
   351. D(H  62,C  61,C  59,C  57)    179.81  0.000453   -0.95    178.85   
   352. D(C  65,C  63,C  61,H  62)    179.57 -0.000227    0.47    180.05   
   353. D(C  65,C  63,C  61,C  59)      0.45 -0.000128    0.25      0.70   
   354. D(H  64,C  63,C  61,H  62)      0.10 -0.000042    0.13      0.23
[truncated: 2,634,151 more chars]
