# Supplementary material for: A stereodivergent multicomponent approach for the synthesis of C–N atropisomeric peptide analogues
Source: Chem Sci. 2024 Sep 16;15(40):16743–51. doi: 10.1039/d4sc04700a (PMC11418089; doi:10.1039/d4sc04700a)
Supplement: SC-015-D4SC04700A-s001 [file SC-015-D4SC04700A-s001.zip › CompData/_6_1a/Prod_RS1opt.xyz]

67
Coordinates from ORCA-job Prod_RS1opt
  O   3.81453051686688      7.56713568542830      2.54320004762848
  O   5.79756222907011      9.05561699850192      6.39084540060449
  N   4.17848404134067      9.33271719284523      3.92224581233493
  H   4.53871362711468      9.57756151512354      4.83657893989626
  N   6.30828104326113      7.50680558318264      4.83010144649466
  C   4.22799158591023      8.03977776184453      3.59745100363926
  C   4.87271491550122      7.17151998174023      4.70071142466316
  H   4.43000492180847      7.49693898449442      5.64264402582865
  C   4.58113272352338      5.70258956696997      4.55236260467145
  C   4.92106718908287      4.95506887700320      3.42565097389205
  H   5.42664019451231      5.42028792588242      2.59099518934139
  C   4.61300337726048      3.60442485192031      3.35810599300922
  H   4.88844034976393      3.03858903464279      2.47494972638980
  C   3.95593350616336      2.97838016963717      4.40826925562670
  H   3.71912630531514      1.92164265774159      4.35137889702596
  C   3.60032211940429      3.71521154752103      5.52802209463829
  H   3.08157320800735      3.24099833737381      6.35363126505701
  C   3.90994989121340      5.06582165800929      5.59380783713313
  H   3.62918849166155      5.63657321990554      6.47300133366474
  C   3.74829722240338     10.44159073240186      3.05986701170826
  C   4.61016639521267     10.49417926746476      1.80308096884401
  H   5.66532071105203     10.59940869081804      2.06740534807119
  H   4.32350378672588     11.35621850057935      1.19606518262055
  H   4.48808034222353      9.59588371176096      1.19688769816788
  C   3.95655384278014     11.70891683952285      3.87575119595168
  H   3.65869871815414     12.58056495523697      3.29070875777660
  H   5.00748087335998     11.82647111069529      4.15423568695656
  H   3.35634262675788     11.68917338986324      4.78953662192788
  C   2.27322051644915     10.29774249175342      2.70327411124901
  H   2.09062075233662      9.39982426558137      2.11203413138321
  H   1.95006010845291     11.16299655457014      2.11964411693876
  H   1.66199949811069     10.24755710970084      3.60773474956801
  C   7.25085230257483      6.85240051813267      3.97583943620763
  C   8.08919573748374      5.81402938659036      4.39676873560981
  C   8.94344153206866      5.29015856685954      3.41440190054572
  H   9.62487368944023      4.49539378069453      3.68948780023336
  C   8.95613521951703      5.72767194912012      2.10524064108939
  H   9.63841851172190      5.27455017986542      1.39457441362317
  C   8.09514834217193      6.74143122785785      1.70900468111661
  H   8.08514825488399      7.10287875310679      0.68739281821796
  C   7.25704716586293      7.29506977398587      2.65174662452614
  H   6.59334896344400      8.10571798328048      2.37542877650819
  C   8.19837779116929      5.16366659339362      5.78475437904086
  C   9.63073676253799      5.35909612891756      6.29778561838155
  H   10.37303840824588      4.90577678798741      5.63827697582400
  H   9.73455140726747      4.89823599505000      7.28414482385700
  H   9.86653288423954      6.42220179620932      6.39561997965568
  C   7.25945786870619      5.67337836233767      6.87479077760880
  H   7.46466066642426      6.70073115903564      7.16787298713344
  H   6.20966857208549      5.58406989088534      6.60380943159667
  H   7.41920054882806      5.05604162266158      7.76309300201556
  C   7.90722480551171      3.66446381140700      5.63043524759921
  H   6.88599023134289      3.50488913513295      5.27375097745563
  H   8.00791742395923      3.17122851986286      6.60103128648219
  H   8.58986166280477      3.17390125533338      4.93492790016505
  C   6.64461806661286      8.49926519513626      5.68420645070802
  C   8.06827546665409      8.93544721799947      5.79871799805734
  C   8.85392629914192      9.28510652328710      4.70453591131497
  H   8.45888485805479      9.21493859214551      3.70069026523780
  C   10.14655593803246      9.75007425233946      4.89657347653656
  H   10.74607551691298     10.02870531236313      4.03733668051112
  C   10.66920223910503      9.85759630915428      6.17705065617403
  H   11.68513964731200     10.20742643725680      6.32250540687720
  C   9.88179632604456      9.52903601363773      7.27266379232611
  H   10.27846507697166      9.62200883985591      8.27730067450881
  C   8.58298710894104      9.08729261385975      7.08525903284745
  H   7.96183907312358      8.84553034553905      7.94000158770338
