# Supplementary material for: A stereodivergent multicomponent approach for the synthesis of C–N atropisomeric peptide analogues
Source: Chem Sci. 2024 Sep 16;15(40):16743–51. doi: 10.1039/d4sc04700a (PMC11418089; doi:10.1039/d4sc04700a)
Supplement: SC-015-D4SC04700A-s001 [file SC-015-D4SC04700A-s001.zip › CompData/_6_1a/Prod_RS1_single_point.out]

                                 *****************
                                 * O   R   C   A *
                                 *****************

                                            #,                                       
                                            ###                                      
                                            ####                                     
                                            #####                                    
                                            ######                                   
                                           ########,                                 
                                     ,,################,,,,,                         
                               ,,#################################,,                 
                          ,,##########################################,,             
                       ,#########################################, ''#####,          
                    ,#############################################,,   '####,        
                  ,##################################################,,,,####,       
                ,###########''''           ''''###############################       
              ,#####''   ,,,,##########,,,,          '''####'''          '####       
            ,##' ,,,,###########################,,,                        '##       
           ' ,,###''''                  '''############,,,                           
         ,,##''                                '''############,,,,        ,,,,,,###''
      ,#''                                            '''#######################'''  
     '                                                          ''''####''''         
             ,#######,   #######,   ,#######,      ##                                
            ,#'     '#,  ##    ##  ,#'     '#,    #''#        ######   ,####,        
            ##       ##  ##   ,#'  ##            #'  '#       #        #'  '#        
            ##       ##  #######   ##           ,######,      #####,   #    #        
            '#,     ,#'  ##    ##  '#,     ,#' ,#      #,         ##   #,  ,#        
             '#######'   ##     ##  '#######'  #'      '#     #####' # '####'        


                  #######################################################
                  #                        -***-                        #
                  #          Department of theory and spectroscopy      #
                  #    Directorship and core code : Frank Neese         #
                  #        Max Planck Institute fuer Kohlenforschung    #
                  #                Kaiser Wilhelm Platz 1               #
                  #                 D-45470 Muelheim/Ruhr               #
                  #                      Germany                        #
                  #                                                     #
                  #                  All rights reserved                #
                  #                        -***-                        #
                  #######################################################


                         Program Version 5.0.2 -  RELEASE  -


 With contributions from (in alphabetic order):
   Daniel Aravena         : Magnetic Suceptibility
   Michael Atanasov       : Ab Initio Ligand Field Theory (pilot matlab implementation)
   Alexander A. Auer      : GIAO ZORA, VPT2 properties, NMR spectrum
   Ute Becker             : Parallelization
   Giovanni Bistoni       : ED, misc. LED, open-shell LED, HFLD
   Martin Brehm           : Molecular dynamics
   Dmytro Bykov           : SCF Hessian
   Vijay G. Chilkuri      : MRCI spin determinant printing, contributions to CSF-ICE
   Dipayan Datta          : RHF DLPNO-CCSD density
   Achintya Kumar Dutta   : EOM-CC, STEOM-CC
   Dmitry Ganyushin       : Spin-Orbit,Spin-Spin,Magnetic field MRCI
   Miquel Garcia          : C-PCM and meta-GGA Hessian, CC/C-PCM, Gaussian charge scheme
   Yang Guo               : DLPNO-NEVPT2, F12-NEVPT2, CIM, IAO-localization
   Andreas Hansen         : Spin unrestricted coupled pair/coupled cluster methods
   Benjamin Helmich-Paris : MC-RPA, TRAH-SCF, COSX integrals
   Lee Huntington         : MR-EOM, pCC
   Robert Izsak           : Overlap fitted RIJCOSX, COSX-SCS-MP3, EOM
   Marcus Kettner         : VPT2
   Christian Kollmar      : KDIIS, OOCD, Brueckner-CCSD(T), CCSD density, CASPT2, CASPT2-K
   Simone Kossmann        : Meta GGA functionals, TD-DFT gradient, OOMP2, MP2 Hessian
   Martin Krupicka        : Initial AUTO-CI
   Lucas Lang             : DCDCAS
   Marvin Lechner         : AUTO-CI (C++ implementation), FIC-MRCC
   Dagmar Lenk            : GEPOL surface, SMD
   Dimitrios Liakos       : Extrapolation schemes; Compound Job, initial MDCI parallelization
   Dimitrios Manganas     : Further ROCIS development; embedding schemes
   Dimitrios Pantazis     : SARC Basis sets
   Anastasios Papadopoulos: AUTO-CI, single reference methods and gradients
   Taras Petrenko         : DFT Hessian,TD-DFT gradient, ASA, ECA, R-Raman, ABS, FL, XAS/XES, NRVS
   Peter Pinski           : DLPNO-MP2, DLPNO-MP2 Gradient
   Christoph Reimann      : Effective Core Potentials
   Marius Retegan         : Local ZFS, SOC
   Christoph Riplinger    : Optimizer, TS searches, QM/MM, DLPNO-CCSD(T), (RO)-DLPNO pert. Triples
   Tobias Risthaus        : Range-separated hybrids, TD-DFT gradient, RPA, STAB
   Michael Roemelt        : Original ROCIS implementation
   Masaaki Saitow         : Open-shell DLPNO-CCSD energy and density
   Barbara Sandhoefer     : DKH picture change effects
   Avijit Sen             : IP-ROCIS
   Kantharuban Sivalingam : CASSCF convergence, NEVPT2, FIC-MRCI
   Bernardo de Souza      : ESD, SOC TD-DFT
   Georgi Stoychev        : AutoAux, RI-MP2 NMR, DLPNO-MP2 response
   Willem Van den Heuvel  : Paramagnetic NMR
   Boris Wezisla          : Elementary symmetry handling
   Frank Wennmohs         : Technical directorship


 We gratefully acknowledge several colleagues who have allowed us to
 interface, adapt or use parts of their codes:
   Stefan Grimme, W. Hujo, H. Kruse, P. Pracht,  : VdW corrections, initial TS optimization,
                  C. Bannwarth, S. Ehlert          DFT functionals, gCP, sTDA/sTD-DF
   Ed Valeev, F. Pavosevic, A. Kumar             : LibInt (2-el integral package), F12 methods
   Garnet Chan, S. Sharma, J. Yang, R. Olivares  : DMRG
   Ulf Ekstrom                                   : XCFun DFT Library
   Mihaly Kallay                                 : mrcc  (arbitrary order and MRCC methods)
   Jiri Pittner, Ondrej Demel                    : Mk-CCSD
   Frank Weinhold                                : gennbo (NPA and NBO analysis)
   Christopher J. Cramer and Donald G. Truhlar   : smd solvation model
   Lars Goerigk                                  : TD-DFT with DH, B97 family of functionals
   V. Asgeirsson, H. Jonsson                     : NEB implementation
   FAccTs GmbH                                   : IRC, NEB, NEB-TS, DLPNO-Multilevel, CI-OPT
                                                   MM, QMMM, 2- and 3-layer-ONIOM, Crystal-QMMM,
                                                   LR-CPCM, SF, NACMEs, symmetry and pop. for TD-DFT,
                                                   nearIR, NL-DFT gradient (VV10), updates on ESD,
                                                   ML-optimized integration grids
   S Lehtola, MJT Oliveira, MAL Marques          : LibXC Library
   Liviu Ungur et al                             : ANISO software


 Your calculation uses the libint2 library for the computation of 2-el integrals
 For citations please refer to: http://libint.valeyev.net

 Your ORCA version has been built with support for libXC version: 5.1.0
 For citations please refer to: https://tddft.org/programs/libxc/

 This ORCA versions uses:
   CBLAS   interface :  Fast vector & matrix operations
   LAPACKE interface :  Fast linear algebra routines
   SCALAPACK package :  Parallel linear algebra routines
   Shared memory     :  Shared parallel matrices
   BLAS/LAPACK       :  OpenBLAS 0.3.15  USE64BITINT DYNAMIC_ARCH NO_AFFINITY Zen SINGLE_THREADED
        Core in use  :  Zen
   Copyright (c) 2011-2014, The OpenBLAS Project


Your calculation utilizes the DFT-NL dispersion correction.
Cite in your paper:
Vydrov, O. A.; Van Voorhis, T. J. Chem. Phys. 2010, 133, 244103
Hujo, W.; Grimme, S. J. Chem. Theory Comput. 2011, 7, 3866 
   

Your calculation utilizes the SMD solvation module
Please cite in your paper:
A.V. Marenich, C.J. Cramer, D.G. Truhlar J. Phys. Chem. B, 113, (2009), 6378 

================================================================================

----- Orbital basis set information -----
Your calculation utilizes the basis: def2-QZVPP
   F. Weigend and R. Ahlrichs, Phys. Chem. Chem. Phys. 7, 3297 (2005).

----- AuxJ basis set information -----
Your calculation utilizes the auxiliary basis: def2/J
   F. Weigend, Phys. Chem. Chem. Phys. 8, 1057 (2006).

================================================================================
                                        WARNINGS
                       Please study these warnings very carefully!
================================================================================


INFO   : the flag for use of the SHARK integral package has been found!

================================================================================
                                       INPUT FILE
================================================================================
NAME = Prod_RS1Aa.inp
|  1> ! wB97M-V def2-QZVPP
|  2> %maxcore 2660
|  3> %pal nprocs 20
|  4> end
|  5> %CPCM SMD TRUE
|  6>    SMDSOLVENT "2,2,2-TRIFLUOROETHANOL"
|  7> end
|  8> 
|  9> *xyz 0 1
| 10> O  3.814531  7.567136  2.543200
| 11> O  5.797562  9.055617  6.390845
| 12> N  4.178484  9.332717  3.922246
| 13> H  4.538714  9.577562  4.836579
| 14> N  6.308281  7.506806  4.830101
| 15> C  4.227992  8.039778  3.597451
| 16> C  4.872715  7.171520  4.700711
| 17> H  4.430005  7.496939  5.642644
| 18> C  4.581133  5.702590  4.552363
| 19> C  4.921067  4.955069  3.425651
| 20> H  5.426640  5.420288  2.590995
| 21> C  4.613003  3.604425  3.358106
| 22> H  4.888440  3.038589  2.474950
| 23> C  3.955934  2.978380  4.408269
| 24> H  3.719126  1.921643  4.351379
| 25> C  3.600322  3.715212  5.528022
| 26> H  3.081573  3.240998  6.353631
| 27> C  3.909950  5.065822  5.593808
| 28> H  3.629188  5.636573  6.473001
| 29> C  3.748297  10.441591  3.059867
| 30> C  4.610166  10.494179  1.803081
| 31> H  5.665321  10.599409  2.067405
| 32> H  4.323504  11.356219  1.196065
| 33> H  4.488080  9.595884  1.196888
| 34> C  3.956554  11.708917  3.875751
| 35> H  3.658699  12.580565  3.290709
| 36> H  5.007481  11.826471  4.154236
| 37> H  3.356343  11.689173  4.789537
| 38> C  2.273221  10.297742  2.703274
| 39> H  2.090621  9.399824  2.112034
| 40> H  1.950060  11.162997  2.119644
| 41> H  1.661999  10.247557  3.607735
| 42> C  7.250852  6.852401  3.975839
| 43> C  8.089196  5.814029  4.396769
| 44> C  8.943442  5.290159  3.414402
| 45> H  9.624874  4.495394  3.689488
| 46> C  8.956135  5.727672  2.105241
| 47> H  9.638419  5.274550  1.394574
| 48> C  8.095148  6.741431  1.709005
| 49> H  8.085148  7.102879  0.687393
| 50> C  7.257047  7.295070  2.651747
| 51> H  6.593349  8.105718  2.375429
| 52> C  8.198378  5.163667  5.784754
| 53> C  9.630737  5.359096  6.297786
| 54> H  10.373038  4.905777  5.638277
| 55> H  9.734551  4.898236  7.284145
| 56> H  9.866533  6.422202  6.395620
| 57> C  7.259458  5.673378  6.874791
| 58> H  7.464661  6.700731  7.167873
| 59> H  6.209669  5.584070  6.603809
| 60> H  7.419201  5.056042  7.763093
| 61> C  7.907225  3.664464  5.630435
| 62> H  6.885990  3.504889  5.273751
| 63> H  8.007917  3.171229  6.601031
| 64> H  8.589862  3.173901  4.934928
| 65> C  6.644618  8.499265  5.684206
| 66> C  8.068275  8.935447  5.798718
| 67> C  8.853926  9.285107  4.704536
| 68> H  8.458885  9.214939  3.700690
| 69> C  10.146556  9.750074  4.896573
| 70> H  10.746076  10.028705  4.037337
| 71> C  10.669202  9.857596  6.177051
| 72> H  11.685140  10.207426  6.322505
| 73> C  9.881796  9.529036  7.272664
| 74> H  10.278465  9.622009  8.277301
| 75> C  8.582987  9.087293  7.085259
| 76> H  7.961839  8.845530  7.940002
| 77> *
| 78> 
| 79>                          ****END OF INPUT****
================================================================================

                       ****************************
                       * Single Point Calculation *
                       ****************************

---------------------------------
CARTESIAN COORDINATES (ANGSTROEM)
---------------------------------
  O      3.814531    7.567136    2.543200
  O      5.797562    9.055617    6.390845
  N      4.178484    9.332717    3.922246
  H      4.538714    9.577562    4.836579
  N      6.308281    7.506806    4.830101
  C      4.227992    8.039778    3.597451
  C      4.872715    7.171520    4.700711
  H      4.430005    7.496939    5.642644
  C      4.581133    5.702590    4.552363
  C      4.921067    4.955069    3.425651
  H      5.426640    5.420288    2.590995
  C      4.613003    3.604425    3.358106
  H      4.888440    3.038589    2.474950
  C      3.955934    2.978380    4.408269
  H      3.719126    1.921643    4.351379
  C      3.600322    3.715212    5.528022
  H      3.081573    3.240998    6.353631
  C      3.909950    5.065822    5.593808
  H      3.629188    5.636573    6.473001
  C      3.748297   10.441591    3.059867
  C      4.610166   10.494179    1.803081
  H      5.665321   10.599409    2.067405
  H      4.323504   11.356219    1.196065
  H      4.488080    9.595884    1.196888
  C      3.956554   11.708917    3.875751
  H      3.658699   12.580565    3.290709
  H      5.007481   11.826471    4.154236
  H      3.356343   11.689173    4.789537
  C      2.273221   10.297742    2.703274
  H      2.090621    9.399824    2.112034
  H      1.950060   11.162997    2.119644
  H      1.661999   10.247557    3.607735
  C      7.250852    6.852401    3.975839
  C      8.089196    5.814029    4.396769
  C      8.943442    5.290159    3.414402
  H      9.624874    4.495394    3.689488
  C      8.956135    5.727672    2.105241
  H      9.638419    5.274550    1.394574
  C      8.095148    6.741431    1.709005
  H      8.085148    7.102879    0.687393
  C      7.257047    7.295070    2.651747
  H      6.593349    8.105718    2.375429
  C      8.198378    5.163667    5.784754
  C      9.630737    5.359096    6.297786
  H     10.373038    4.905777    5.638277
  H      9.734551    4.898236    7.284145
  H      9.866533    6.422202    6.395620
  C      7.259458    5.673378    6.874791
  H      7.464661    6.700731    7.167873
  H      6.209669    5.584070    6.603809
  H      7.419201    5.056042    7.763093
  C      7.907225    3.664464    5.630435
  H      6.885990    3.504889    5.273751
  H      8.007917    3.171229    6.601031
  H      8.589862    3.173901    4.934928
  C      6.644618    8.499265    5.684206
  C      8.068275    8.935447    5.798718
  C      8.853926    9.285107    4.704536
  H      8.458885    9.214939    3.700690
  C     10.146556    9.750074    4.896573
  H     10.746076   10.028705    4.037337
  C     10.669202    9.857596    6.177051
  H     11.685140   10.207426    6.322505
  C      9.881796    9.529036    7.272664
  H     10.278465    9.622009    8.277301
  C      8.582987    9.087293    7.085259
  H      7.961839    8.845530    7.940002

----------------------------
CARTESIAN COORDINATES (A.U.)
----------------------------
  NO LB      ZA    FRAG     MASS         X           Y           Z
   0 O     8.0000    0    15.999    7.208419   14.299815    4.805952
   1 O     8.0000    0    15.999   10.955804   17.112636   12.076947
   2 N     7.0000    0    14.007    7.896190   17.636279    7.411971
   3 H     1.0000    0     1.008    8.576926   18.098969    9.139810
   4 N     7.0000    0    14.007   11.920923   14.185807    9.127568
   5 C     6.0000    0    12.011    7.989747   15.192979    6.798197
   6 C     6.0000    0    12.011    9.208097   13.552209    8.883056
   7 H     1.0000    0     1.008    8.371496   14.167162   10.663052
   8 C     6.0000    0    12.011    8.657087   10.776333    8.602719
   9 C     6.0000    0    12.011    9.299469    9.363723    6.473542
  10 H     1.0000    0     1.008   10.254863   10.242860    4.896271
  11 C     6.0000    0    12.011    8.717312    6.811376    6.345901
  12 H     1.0000    0     1.008    9.237813    5.742101    4.676978
  13 C     6.0000    0    12.011    7.475632    5.628323    8.330421
  14 H     1.0000    0     1.008    7.028130    3.631379    8.222915
  15 C     6.0000    0    12.011    6.803623    7.020733   10.446448
  16 H     1.0000    0     1.008    5.823329    6.124599   12.006623
  17 C     6.0000    0    12.011    7.388735    9.573016   10.570765
  18 H     1.0000    0     1.008    6.858171   10.651579   12.232199
  19 C     6.0000    0    12.011    7.083255   19.731747    5.782311
  20 C     6.0000    0    12.011    8.711951   19.831124    3.407329
  21 H     1.0000    0     1.008   10.705905   20.029980    3.906829
  22 H     1.0000    0     1.008    8.170238   21.460144    2.260235
  23 H     1.0000    0     1.008    8.481242   18.133593    2.261791
  24 C     6.0000    0    12.011    7.476803   22.126646    7.324108
  25 H     1.0000    0     1.008    6.913939   23.773822    6.218539
  26 H     1.0000    0     1.008    9.462768   22.348791    7.850368
  27 H     1.0000    0     1.008    6.342569   22.089336    9.050913
  28 C     6.0000    0    12.011    4.295765   19.459912    5.108448
  29 H     1.0000    0     1.008    3.950701   17.763093    3.991166
  30 H     1.0000    0     1.008    3.685079   21.095007    4.005547
  31 H     1.0000    0     1.008    3.140723   19.365076    6.817631
  32 C     6.0000    0    12.011   13.702125   12.949161    7.513247
  33 C     6.0000    0    12.011   15.286365   10.986923    8.308689
  34 C     6.0000    0    12.011   16.900656    9.996952    6.452285
  35 H     1.0000    0     1.008   18.188376    8.495064    6.972122
  36 C     6.0000    0    12.011   16.924642   10.823731    3.978329
  37 H     1.0000    0     1.008   18.213972    9.967455    2.635363
  38 C     6.0000    0    12.011   15.297613   12.739458    3.229551
  39 H     1.0000    0     1.008   15.278715   13.422496    1.298985
  40 C     6.0000    0    12.011   13.713831   13.785684    5.011076
  41 H     1.0000    0     1.008   12.459624   15.317587    4.488910
  42 C     6.0000    0    12.011   15.492689    9.757916   10.931601
  43 C     6.0000    0    12.011   18.199455   10.127224   11.901091
  44 H     1.0000    0     1.008   19.602201    9.270575   10.654799
  45 H     1.0000    0     1.008   18.395635    9.256325   13.765039
  46 H     1.0000    0     1.008   18.645045   12.136203   12.085970
  47 C     6.0000    0    12.011   13.718388   10.721131   12.991472
  48 H     1.0000    0     1.008   14.106165   12.662546   13.545317
  49 H     1.0000    0     1.008   11.734574   10.552363   12.479390
  50 H     1.0000    0     1.008   14.020258    9.554535   14.670120
  51 C     6.0000    0    12.011   14.942490    6.924833   10.639980
  52 H     1.0000    0     1.008   13.012635    6.623280    9.965945
  53 H     1.0000    0     1.008   15.132770    5.992754   12.474141
  54 H     1.0000    0     1.008   16.232487    5.997804    9.325662
  55 C     6.0000    0    12.011   12.556508   16.061283   10.741593
  56 C     6.0000    0    12.011   15.246830   16.885548   10.957989
  57 C     6.0000    0    12.011   16.731495   17.546309    8.890285
  58 H     1.0000    0     1.008   15.984976   17.413711    6.993291
  59 C     6.0000    0    12.011   19.174212   18.424970    9.253182
  60 H     1.0000    0     1.008   20.307141   18.951506    7.629461
  61 C     6.0000    0    12.011   20.161870   18.628157   11.672935
  62 H     1.0000    0     1.008   22.081714   19.289240   11.947803
  63 C     6.0000    0    12.011   18.673888   18.007268   13.743343
  64 H     1.0000    0     1.008   19.423484   18.182962   15.641832
  65 C     6.0000    0    12.011   16.219495   17.172495   13.389199
  66 H     1.0000    0     1.008   15.045695   16.715629   15.004429

--------------------------------
INTERNAL COORDINATES (ANGSTROEM)
--------------------------------
 O      0   0   0     0.000000000000     0.00000000     0.00000000
 O      1   0   0     4.577374758565     0.00000000     0.00000000
 N      1   2   0     2.269692914005    33.57578818     0.00000000
 H      3   1   2     1.012778140470   142.52580605   349.06627972
 N      2   1   3     2.257337202152    45.06672708   212.79733516
 C      1   2   3     1.227104571618     6.58975553   319.14435379
 C      5   2   1     1.479867634031    89.79535551   323.61950997
 H      7   5   2     1.090471203723   104.51843931   337.27952822
 C      7   5   2     1.504919445262   114.69058627   220.04700869
 C      9   7   5     1.394210421974   123.76312588   291.47592022
 H     10   9   7     1.081056619528   120.47993825     0.20061701
 C     10   9   7     1.386976917565   120.48524993   180.33847123
 H     12  10   9     1.084435539901   119.42980532   180.21049764
 C     12  10   9     1.387989315288   120.49942056     0.31828940
 H     14  12  10     1.084438835589   120.21233233   180.12367164
 C     14  12  10     1.386804986931   119.51515903     0.36438030
 H     16  14  12     1.084255349850   120.33982272   179.64457876
 C     16  14  12     1.387207507289   119.89125436   359.60732927
 H     18  16  14     1.085156364721   119.52210377   180.02242220
 C      3   1   2     1.469135780820   100.57544539   166.10667286
 C     20   3   1     1.524826128023   110.14129586   298.93533308
 H     21  20   3     1.092836952112   110.46915826   302.48782275
 H     21  20   3     1.092591638308   109.68364460   183.34980368
 H     21  20   3     1.090554378135   111.49763665    63.56841314
 C     20   3   1     1.521562640768   105.89228817   180.48571126
 H     25  20   3     1.091220407935   109.90560474   179.78060790
 H     25  20   3     1.093535732141   110.95468350    60.10297608
 H     25  20   3     1.093456868767   110.97358246   299.44383801
 C     20   3   1     1.524368822899   110.45289939    61.82824192
 H     29  20   3     1.090488070693   111.50401336   296.01094980
 H     29  20   3     1.092576415564   109.66020337   176.14722333
 H     29  20   3     1.092776540758   110.60726188    56.83948987
 C      5   2   1     1.430541701143   151.14260481   137.85031955
 C     33   5   2     1.399363833183   123.67990030    82.99228939
 C     34  33   5     1.403289324446   115.53932363   179.66035052
 H     35  34  33     1.082438581743   118.64761130   179.03846274
 C     35  34  33     1.380391705763   123.44924041   358.51428461
 H     37  35  34     1.084379356327   119.66275467   180.38578471
 C     37  35  34     1.387807224346   119.77515999     0.28913906
 H     39  37  35     1.083713862257   121.23230218   180.01065532
 C     39  37  35     1.377567387494   118.40016582     0.76981205
 H     41  39  37     1.083511353070   119.92249615   178.39466966
 C     34  33   5     1.536682726002   128.92520967     0.00000000
 C     43  34  33     1.533964351589   108.33125539   240.12342011
 H     44  43  34     1.091540659546   112.33495981   300.16224540
 H     44  43  34     1.093651390104   109.66912230   180.33131735
 H     44  43  34     1.093327769888   110.80508644    61.22932464
 C     43  34  33     1.526288547847   117.38852174     1.40932346
 H     48  43  34     1.087869255261   113.06311514   293.30104020
 H     48  43  34     1.087871365424   112.84991184    57.68165973
 H     48  43  34     1.093481598450   107.56353374   175.80714053
 C     43  34  33     1.534989921263   108.00348807   121.50723759
 H     52  43  34     1.093438878816   110.63927574   297.29847080
 H     52  43  34     1.093378360544   109.50452313   178.31493788
 H     52  43  34     1.091043224527   112.61618654    58.40889124
 C      2   1   3     1.235463512760    70.71976303   233.18952358
 C     56   2   1     1.493374363285   118.56947241   151.76398048
 C     57  56   2     1.391669450166   123.45486602   231.11520017
 H     58  57  56     1.081058616182   120.49608893   357.62383079
 C     58  57  56     1.387070595665   120.09742199   176.49442295
 H     60  58  57     1.084133740946   119.45688287   180.59534569
 C     60  58  57     1.387207169201   120.32387751     0.62190402
 H     62  60  58     1.084282211816   120.12230958   179.08631295
 C     62  60  58     1.388642404727   119.75572991   358.40679843
 H     64  62  60     1.084105980086   120.22389227   180.76174576
 C     64  62  60     1.384616311674   120.03913981     0.43518016
 H     66  64  62     1.083909489820   120.13089051   180.97718309

---------------------------
INTERNAL COORDINATES (A.U.)
---------------------------
 O      0   0   0     0.000000000000     0.00000000     0.00000000
 O      1   0   0     8.649984706012     0.00000000     0.00000000
 N      1   2   0     4.289098015572    33.57578818     0.00000000
 H      3   1   2     1.913873319910   142.52580605   349.06627972
 N      2   1   3     4.265749103979    45.06672708   212.79733516
 C      1   2   3     2.318891578041     6.58975553   319.14435379
 C      5   2   1     2.796544542772    89.79535551   323.61950997
 H      7   5   2     2.060691931965   104.51843931   337.27952822
 C      7   5   2     2.843885605158   114.69058627   220.04700869
 C      9   7   5     2.634675870590   123.76312588   291.47592022
 H     10   9   7     2.042900946171   120.47993825     0.20061701
 C     10   9   7     2.621006528267   120.48524993   180.33847123
 H     12  10   9     2.049286180304   119.42980532   180.21049764
 C     12  10   9     2.622919682704   120.49942056     0.31828940
 H     14  12  10     2.049292408251   120.21233233   180.12367164
 C     14  12  10     2.620681626456   119.51515903     0.36438030
 H     16  14  12     2.048945670455   120.33982272   179.64457876
 C     16  14  12     2.621442279696   119.89125436   359.60732927
 H     18  16  14     2.050648341804   119.52210377   180.02242220
 C      3   1   2     2.776264279295   100.57544539   166.10667286
 C     20   3   1     2.881503783811   110.14129586   298.93533308
 H     21  20   3     2.065162548521   110.46915826   302.48782275
 H     21  20   3     2.064698972614   109.68364460   183.34980368
 H     21  20   3     2.060849108824   111.49763665    63.56841314
 C     20   3   1     2.875336686658   105.89228817   180.48571126
 H     25  20   3     2.062107722742   109.90560474   179.78060790
 H     25  20   3     2.066483051404   110.95468350    60.10297608
 H     25  20   3     2.066334021224   110.97358246   299.44383801
 C     20   3   1     2.880639602367   110.45289939    61.82824192
 H     29  20   3     2.060723805918   111.50401336   296.01094980
 H     29  20   3     2.064670205797   109.66020337   176.14722333
 H     29  20   3     2.065048387606   110.60726188    56.83948987
 C      5   2   1     2.703332038315   151.14260481   137.85031955
 C     33   5   2     2.644414406430   123.67990030    82.99228939
 C     34  33   5     2.651832509859   115.53932363   179.66035052
 H     35  34  33     2.045512476284   118.64761130   179.03846274
 C     35  34  33     2.608562281428   123.44924041   358.51428461
 H     37  35  34     2.049180008737   119.66275467   180.38578471
 C     37  35  34     2.622575580691   119.77515999     0.28913906
 H     39  37  35     2.047922407200   121.23230218   180.01065532
 C     39  37  35     2.603225093384   118.40016582     0.76981205
 H     41  39  37     2.047539720297   119.92249615   178.39466966
 C     34  33   5     2.903909506871   128.92520967     0.00000000
 C     43  34  33     2.898772523701   108.33125539   240.12342011
 H     44  43  34     2.062712910582   112.33495981   300.16224540
 H     44  43  34     2.066701613279   109.66912230   180.33131735
 H     44  43  34     2.066090059699   110.80508644    61.22932464
 C     43  34  33     2.884267356772   117.38852174     1.40932346
 H     48  43  34     2.055774961956   113.06311514   293.30104020
 H     48  43  34     2.055778949586   112.84991184    57.68165973
 H     48  43  34     2.066380753553   107.56353374   175.80714053
 C     43  34  33     2.900710569516   108.00348807   121.50723759
 H     52  43  34     2.066300025144   110.63927574   297.29847080
 H     52  43  34     2.066185662183   109.50452313   178.31493788
 H     52  43  34     2.061772894627   112.61618654    58.40889124
 C      2   1   3     2.334687687569    70.71976303   233.18952358
 C     56   2   1     2.822068562028   118.56947241   151.76398048
 C     57  56   2     2.629874129758   123.45486602   231.11520017
 H     58  57  56     2.042904719300   120.49608893   357.62383079
 C     58  57  56     2.621183554222   120.09742199   176.49442295
 H     60  58  57     2.048715862931   119.45688287   180.59534569
 C     60  58  57     2.621441640803   120.32387751     0.62190402
 H     62  60  58     2.048996432214   120.12230958   179.08631295
 C     62  60  58     2.624153842883   119.75572991   358.40679843
 H     64  62  60     2.048663402510   120.22389227   180.76174576
 C     64  62  60     2.616545629625   120.03913981     0.43518016
 H     66  64  62     2.048292089718   120.13089051   180.97718309

---------------------
BASIS SET INFORMATION
---------------------
There are 4 groups of distinct atoms

 Group   1 Type O   : 15s8p3d2f1g contracted to 7s4p3d2f1g pattern {8211111/5111/111/11/1}
 Group   2 Type N   : 15s8p3d2f1g contracted to 7s4p3d2f1g pattern {8211111/5111/111/11/1}
 Group   3 Type H   : 7s3p2d1f contracted to 4s3p2d1f pattern {4111/111/11/1}
 Group   4 Type C   : 15s8p3d2f1g contracted to 7s4p3d2f1g pattern {8211111/5111/111/11/1}

Atom   0O    basis set group =>   1
Atom   1O    basis set group =>   1
Atom   2N    basis set group =>   2
Atom   3H    basis set group =>   3
Atom   4N    basis set group =>   2
Atom   5C    basis set group =>   4
Atom   6C    basis set group =>   4
Atom   7H    basis set group =>   3
Atom   8C    basis set group =>   4
Atom   9C    basis set group =>   4
Atom  10H    basis set group =>   3
Atom  11C    basis set group =>   4
Atom  12H    basis set group =>   3
Atom  13C    basis set group =>   4
Atom  14H    basis set group =>   3
Atom  15C    basis set group =>   4
Atom  16H    basis set group =>   3
Atom  17C    basis set group =>   4
Atom  18H    basis set group =>   3
Atom  19C    basis set group =>   4
Atom  20C    basis set group =>   4
Atom  21H    basis set group =>   3
Atom  22H    basis set group =>   3
Atom  23H    basis set group =>   3
Atom  24C    basis set group =>   4
Atom  25H    basis set group =>   3
Atom  26H    basis set group =>   3
Atom  27H    basis set group =>   3
Atom  28C    basis set group =>   4
Atom  29H    basis set group =>   3
Atom  30H    basis set group =>   3
Atom  31H    basis set group =>   3
Atom  32C    basis set group =>   4
Atom  33C    basis set group =>   4
Atom  34C    basis set group =>   4
Atom  35H    basis set group =>   3
Atom  36C    basis set group =>   4
Atom  37H    basis set group =>   3
Atom  38C    basis set group =>   4
Atom  39H    basis set group =>   3
Atom  40C    basis set group =>   4
Atom  41H    basis set group =>   3
Atom  42C    basis set group =>   4
Atom  43C    basis set group =>   4
Atom  44H    basis set group =>   3
Atom  45H    basis set group =>   3
Atom  46H    basis set group =>   3
Atom  47C    basis set group =>   4
Atom  48H    basis set group =>   3
Atom  49H    basis set group =>   3
Atom  50H    basis set group =>   3
Atom  51C    basis set group =>   4
Atom  52H    basis set group =>   3
Atom  53H    basis set group =>   3
Atom  54H    basis set group =>   3
Atom  55C    basis set group =>   4
Atom  56C    basis set group =>   4
Atom  57C    basis set group =>   4
Atom  58H    basis set group =>   3
Atom  59C    basis set group =>   4
Atom  60H    basis set group =>   3
Atom  61C    basis set group =>   4
Atom  62H    basis set group =>   3
Atom  63C    basis set group =>   4
Atom  64H    basis set group =>   3
Atom  65C    basis set group =>   4
Atom  66H    basis set group =>   3
---------------------------------
AUXILIARY/J BASIS SET INFORMATION
---------------------------------
There are 4 groups of distinct atoms

 Group   1 Type O   : 12s5p4d2f1g contracted to 6s4p3d1f1g pattern {711111/2111/211/2/1}
 Group   2 Type N   : 12s5p4d2f1g contracted to 6s4p3d1f1g pattern {711111/2111/211/2/1}
 Group   3 Type H   : 5s2p1d contracted to 3s1p1d pattern {311/2/1}
 Group   4 Type C   : 12s5p4d2f1g contracted to 6s4p3d1f1g pattern {711111/2111/211/2/1}

Atom   0O    basis set group =>   1
Atom   1O    basis set group =>   1
Atom   2N    basis set group =>   2
Atom   3H    basis set group =>   3
Atom   4N    basis set group =>   2
Atom   5C    basis set group =>   4
Atom   6C    basis set group =>   4
Atom   7H    basis set group =>   3
Atom   8C    basis set group =>   4
Atom   9C    basis set group =>   4
Atom  10H    basis set group =>   3
Atom  11C    basis set group =>   4
Atom  12H    basis set group =>   3
Atom  13C    basis set group =>   4
Atom  14H    basis set group =>   3
Atom  15C    basis set group =>   4
Atom  16H    basis set group =>   3
Atom  17C    basis set group =>   4
Atom  18H    basis set group =>   3
Atom  19C    basis set group =>   4
Atom  20C    basis set group =>   4
Atom  21H    basis set group =>   3
Atom  22H    basis set group =>   3
Atom  23H    basis set group =>   3
Atom  24C    basis set group =>   4
Atom  25H    basis set group =>   3
Atom  26H    basis set group =>   3
Atom  27H    basis set group =>   3
Atom  28C    basis set group =>   4
Atom  29H    basis set group =>   3
Atom  30H    basis set group =>   3
Atom  31H    basis set group =>   3
Atom  32C    basis set group =>   4
Atom  33C    basis set group =>   4
Atom  34C    basis set group =>   4
Atom  35H    basis set group =>   3
Atom  36C    basis set group =>   4
Atom  37H    basis set group =>   3
Atom  38C    basis set group =>   4
Atom  39H    basis set group =>   3
Atom  40C    basis set group =>   4
Atom  41H    basis set group =>   3
Atom  42C    basis set group =>   4
Atom  43C    basis set group =>   4
Atom  44H    basis set group =>   3
Atom  45H    basis set group =>   3
Atom  46H    basis set group =>   3
Atom  47C    basis set group =>   4
Atom  48H    basis set group =>   3
Atom  49H    basis set group =>   3
Atom  50H    basis set group =>   3
Atom  51C    basis set group =>   4
Atom  52H    basis set group =>   3
Atom  53H    basis set group =>   3
Atom  54H    basis set group =>   3
Atom  55C    basis set group =>   4
Atom  56C    basis set group =>   4
Atom  57C    basis set group =>   4
Atom  58H    basis set group =>   3
Atom  59C    basis set group =>   4
Atom  60H    basis set group =>   3
Atom  61C    basis set group =>   4
Atom  62H    basis set group =>   3
Atom  63C    basis set group =>   4
Atom  64H    basis set group =>   3
Atom  65C    basis set group =>   4
Atom  66H    basis set group =>   3


           ************************************************************
           *        Program running with 20 parallel MPI-processes    *
           *              working on a common directory               *
           ************************************************************
------------------------------------------------------------------------------
                           ORCA GTO INTEGRAL CALCULATION
                           -- RI-GTO INTEGRALS CHOSEN --
------------------------------------------------------------------------------
------------------------------------------------------------------------------
                   ___                                                        
                  /   \      - P O W E R E D   B Y -                         
                 /     \                                                     
                 |  |  |   _    _      __       _____    __    __             
                 |  |  |  | |  | |    /  \     |  _  \  |  |  /  |          
                  \  \/   | |  | |   /    \    | | | |  |  | /  /          
                 / \  \   | |__| |  /  /\  \   | |_| |  |  |/  /          
                |  |  |   |  __  | /  /__\  \  |    /   |      \           
                |  |  |   | |  | | |   __   |  |    \   |  |\   \          
                \     /   | |  | | |  |  |  |  | |\  \  |  | \   \       
                 \___/    |_|  |_| |__|  |__|  |_| \__\ |__|  \__/        
                                                                              
                      - O R C A' S   B I G   F R I E N D -                    
                                      &                                       
                       - I N T E G R A L  F E E D E R -                       
                                                                              
 v1 FN, 2020, v2 2021                                                         
------------------------------------------------------------------------------


Reading SHARK input file Prod_RS1Aa.SHARKINP.tmp ... ok
----------------------
SHARK INTEGRAL PACKAGE
----------------------

Number of atoms                             ...     67
Number of basis functions                   ...   2901
Number of shells                            ...    901
Maximum angular momentum                    ...      4
Integral batch strategy                     ... SHARK/LIBINT Hybrid
RI-J (if used) integral strategy            ... SPLIT-RIJ (Revised 2003 algorithm where possible)
Printlevel                                  ...      1
Contraction scheme used                     ... SEGMENTED contraction
Coulomb Range Separation                    ... NOT USED
Exchange Range Separation                   ... Long Range
   Mu parameter                             ...  0.300000
   Scaling (regular/separated)              ...  0.150000  0.850000
Finite Nucleus Model                        ... NOT USED
Auxiliary Coulomb fitting basis             ... AVAILABLE
   # of basis functions in Aux-J            ...   1991
   # of shells in Aux-J                     ...    665
   Maximum angular momentum in Aux-J        ...      4
Auxiliary J/K fitting basis                 ... NOT available
Auxiliary Correlation fitting basis         ... NOT available
Auxiliary 'external' fitting basis          ... NOT available
Integral threshold                          ...     1.000000e-10
Primitive cut-off                           ...     1.000000e-11
Primitive pair pre-selection threshold      ...     1.000000e-11

Calculating pre-screening integrals         ... done (  0.5 sec) Dimension = 901
Organizing shell pair data                  ... done (  3.2 sec)
Shell pair information
Total number of shell pairs                 ...    406351
Shell pairs after pre-screening             ...    219488
Total number of primitive shell pairs       ...    980791
Primitive shell pairs kept                  ...    359250
          la=0 lb=0:  36288 shell pairs
          la=1 lb=0:  51280 shell pairs
          la=1 lb=1:  17993 shell pairs
          la=2 lb=0:  30812 shell pairs
          la=2 lb=1:  22457 shell pairs
          la=2 lb=2:   6679 shell pairs
          la=3 lb=0:  17243 shell pairs
          la=3 lb=1:  12880 shell pairs
          la=3 lb=2:   7330 shell pairs
          la=3 lb=3:   2092 shell pairs
          la=4 lb=0:   5919 shell pairs
          la=4 lb=1:   4374 shell pairs
          la=4 lb=2:   2513 shell pairs
          la=4 lb=3:   1375 shell pairs
          la=4 lb=4:    253 shell pairs

Calculating one electron integrals          ... done (  0.8 sec)
Calculating RI/J V-Matrix + Cholesky decomp.... done (  0.8 sec)
Calculating Nuclear repulsion               ... done (  0.0 sec) ENN=   3652.363241192234 Eh

SHARK setup successfully completed in  10.0 seconds

Maximum memory used throughout the entire GTOINT-calculation: 372.7 MB
[1720882456.585474] [node092:894276:0]          mpool.c:43   UCX  WARN  object 0xc815dc0 was not returned to mpool ucp_requests
[1720882456.585492] [node092:894276:0]          mpool.c:43   UCX  WARN  object 0xc815f80 was not returned to mpool ucp_requests
[1720882456.585498] [node092:894276:0]          mpool.c:43   UCX  WARN  object 0xc816140 was not returned to mpool ucp_requests
[1720882456.585501] [node092:894276:0]          mpool.c:43   UCX  WARN  object 0xc816300 was not returned to mpool ucp_requests
[1720882456.585503] [node092:894276:0]          mpool.c:43   UCX  WARN  object 0xc8164c0 was not returned to mpool ucp_requests
[1720882456.585507] [node092:894276:0]          mpool.c:43   UCX  WARN  object 0xc816680 was not returned to mpool ucp_requests
[1720882456.585510] [node092:894276:0]          mpool.c:43   UCX  WARN  object 0xc816840 was not returned to mpool ucp_requests
[1720882456.585512] [node092:894276:0]          mpool.c:43   UCX  WARN  object 0xc816a00 was not returned to mpool ucp_requests
[1720882456.585514] [node092:894276:0]          mpool.c:43   UCX  WARN  object 0xc816bc0 was not returned to mpool ucp_requests
[1720882456.585517] [node092:894276:0]          mpool.c:43   UCX  WARN  object 0xc816d80 was not returned to mpool ucp_requests
[1720882456.585519] [node092:894276:0]          mpool.c:43   UCX  WARN  object 0xc816f40 was not returned to mpool ucp_requests
[1720882456.585521] [node092:894276:0]          mpool.c:43   UCX  WARN  object 0xc817100 was not returned to mpool ucp_requests
[1720882456.586892] [node092:894277:0]          mpool.c:43   UCX  WARN  object 0xba13f40 was not returned to mpool ucp_requests
[1720882456.586909] [node092:894277:0]          mpool.c:43   UCX  WARN  object 0xba14100 was not returned to mpool ucp_requests
[1720882456.586914] [node092:894277:0]          mpool.c:43   UCX  WARN  object 0xba142c0 was not returned to mpool ucp_requests
[1720882456.586917] [node092:894277:0]          mpool.c:43   UCX  WARN  object 0xba14480 was not returned to mpool ucp_requests
[1720882456.586920] [node092:894277:0]          mpool.c:43   UCX  WARN  object 0xba14640 was not returned to mpool ucp_requests
[1720882456.586922] [node092:894277:0]          mpool.c:43   UCX  WARN  object 0xba14800 was not returned to mpool ucp_requests
[1720882456.586925] [node092:894277:0]          mpool.c:43   UCX  WARN  object 0xba149c0 was not returned to mpool ucp_requests
[1720882456.586928] [node092:894277:0]          mpool.c:43   UCX  WARN  object 0xba14b80 was not returned to mpool ucp_requests
[1720882456.586931] [node092:894277:0]          mpool.c:43   UCX  WARN  object 0xba14d40 was not returned to mpool ucp_requests
[1720882456.586933] [node092:894277:0]          mpool.c:43   UCX  WARN  object 0xba14f00 was not returned to mpool ucp_requests
[1720882456.586936] [node092:894277:0]          mpool.c:43   UCX  WARN  object 0xba150c0 was not returned to mpool ucp_requests
[1720882456.586939] [node092:894277:0]          mpool.c:43   UCX  WARN  object 0xba15280 was not returned to mpool ucp_requests
[1720882456.588152] [node092:894275:0]          mpool.c:43   UCX  WARN  object 0xc3f6d40 was not returned to mpool ucp_requests
[1720882456.588164] [node092:894275:0]          mpool.c:43   UCX  WARN  object 0xc3f6f00 was not returned to mpool ucp_requests
[1720882456.588167] [node092:894275:0]          mpool.c:43   UCX  WARN  object 0xc3f70c0 was not returned to mpool ucp_requests
[1720882456.588170] [node092:894275:0]          mpool.c:43   UCX  WARN  object 0xc3f7280 was not returned to mpool ucp_requests
[1720882456.588172] [node092:894275:0]          mpool.c:43   UCX  WARN  object 0xc3f7440 was not returned to mpool ucp_requests
[1720882456.588174] [node092:894275:0]          mpool.c:43   UCX  WARN  object 0xc3f7600 was not returned to mpool ucp_requests
[1720882456.588176] [node092:894275:0]          mpool.c:43   UCX  WARN  object 0xc3f77c0 was not returned to mpool ucp_requests
[1720882456.588179] [node092:894275:0]          mpool.c:43   UCX  WARN  object 0xc3f7980 was not returned to mpool ucp_requests
[1720882456.588181] [node092:894275:0]          mpool.c:43   UCX  WARN  object 0xc3f7b40 was not returned to mpool ucp_requests
[1720882456.588183] [node092:894275:0]          mpool.c:43   UCX  WARN  object 0xc3f7d00 was not returned to mpool ucp_requests
[1720882456.588186] [node092:894275:0]          mpool.c:43   UCX  WARN  object 0xc3f7ec0 was not returned to mpool ucp_requests
[1720882456.588188] [node092:894275:0]          mpool.c:43   UCX  WARN  object 0xc3f8080 was not returned to mpool ucp_requests
[1720882456.589510] [node092:894270:0]          mpool.c:43   UCX  WARN  object 0xc1d1ac0 was not returned to mpool ucp_requests
[1720882456.589523] [node092:894270:0]          mpool.c:43   UCX  WARN  object 0xc1d1c80 was not returned to mpool ucp_requests
[1720882456.589526] [node092:894270:0]          mpool.c:43   UCX  WARN  object 0xc1d1e40 was not returned to mpool ucp_requests
[1720882456.589528] [node092:894270:0]          mpool.c:43   UCX  WARN  object 0xc1d2000 was not returned to mpool ucp_requests
[1720882456.589531] [node092:894270:0]          mpool.c:43   UCX  WARN  object 0xc1d21c0 was not returned to mpool ucp_requests
[1720882456.589533] [node092:894270:0]          mpool.c:43   UCX  WARN  object 0xc1d2380 was not returned to mpool ucp_requests
[1720882456.589535] [node092:894270:0]          mpool.c:43   UCX  WARN  object 0xc1d2540 was not returned to mpool ucp_requests
[1720882456.589537] [node092:894270:0]          mpool.c:43   UCX  WARN  object 0xc1d2700 was not returned to mpool ucp_requests
[1720882456.589539] [node092:894270:0]          mpool.c:43   UCX  WARN  object 0xc1d28c0 was not returned to mpool ucp_requests
[1720882456.589542] [node092:894270:0]          mpool.c:43   UCX  WARN  object 0xc1d2a80 was not returned to mpool ucp_requests
[1720882456.589544] [node092:894270:0]          mpool.c:43   UCX  WARN  object 0xc1d2c40 was not returned to mpool ucp_requests
[1720882456.589546] [node092:894270:0]          mpool.c:43   UCX  WARN  object 0xc1d2e00 was not returned to mpool ucp_requests
[1720882456.589548] [node092:894270:0]          mpool.c:43   UCX  WARN  object 0xc1d2fc0 was not returned to mpool ucp_requests
[1720882456.590725] [node092:894266:0]          mpool.c:43   UCX  WARN  object 0xb71fb00 was not returned to mpool ucp_requests
[1720882456.590742] [node092:894266:0]          mpool.c:43   UCX  WARN  object 0xb71fcc0 was not returned to mpool ucp_requests
[1720882456.590745] [node092:894266:0]          mpool.c:43   UCX  WARN  object 0xb71fe80 was not returned to mpool ucp_requests
[1720882456.590748] [node092:894266:0]          mpool.c:43   UCX  WARN  object 0xb720040 was not returned to mpool ucp_requests
[1720882456.590750] [node092:894266:0]          mpool.c:43   UCX  WARN  object 0xb720200 was not returned to mpool ucp_requests
[1720882456.590752] [node092:894266:0]          mpool.c:43   UCX  WARN  object 0xb7203c0 was not returned to mpool ucp_requests
[1720882456.590754] [node092:894266:0]          mpool.c:43   UCX  WARN  object 0xb720580 was not returned to mpool ucp_requests
[1720882456.590756] [node092:894266:0]          mpool.c:43   UCX  WARN  object 0xb720740 was not returned to mpool ucp_requests
[1720882456.590758] [node092:894266:0]          mpool.c:43   UCX  WARN  object 0xb720900 was not returned to mpool ucp_requests
[1720882456.590761] [node092:894266:0]          mpool.c:43   UCX  WARN  object 0xb720ac0 was not returned to mpool ucp_requests
[1720882456.590763] [node092:894266:0]          mpool.c:43   UCX  WARN  object 0xb720c80 was not returned to mpool ucp_requests
[1720882456.590765] [node092:894266:0]          mpool.c:43   UCX  WARN  object 0xb720e40 was not returned to mpool ucp_requests
[1720882456.590767] [node092:894266:0]          mpool.c:43   UCX  WARN  object 0xb721000 was not returned to mpool ucp_requests
[1720882456.592473] [node092:894274:0]          mpool.c:43   UCX  WARN  object 0xba50e80 was not returned to mpool ucp_requests
[1720882456.592484] [node092:894274:0]          mpool.c:43   UCX  WARN  object 0xba51200 was not returned to mpool ucp_requests
[1720882456.593883] [node092:894262:0]          mpool.c:43   UCX  WARN  object 0xb694200 was not returned to mpool ucp_requests
[1720882456.593895] [node092:894262:0]          mpool.c:43   UCX  WARN  object 0xb6943c0 was not returned to mpool ucp_requests
[1720882456.593898] [node092:894262:0]          mpool.c:43   UCX  WARN  object 0xb694580 was not returned to mpool ucp_requests
[1720882456.593900] [node092:894262:0]          mpool.c:43   UCX  WARN  object 0xb694740 was not returned to mpool ucp_requests
[1720882456.593903] [node092:894262:0]          mpool.c:43   UCX  WARN  object 0xb694900 was not returned to mpool ucp_requests
[1720882456.593905] [node092:894262:0]          mpool.c:43   UCX  WARN  object 0xb694ac0 was not returned to mpool ucp_requests
[1720882456.593907] [node092:894262:0]          mpool.c:43   UCX  WARN  object 0xb694c80 was not returned to mpool ucp_requests
[1720882456.593909] [node092:894262:0]          mpool.c:43   UCX  WARN  object 0xb694e40 was not returned to mpool ucp_requests
[1720882456.593911] [node092:894262:0]          mpool.c:43   UCX  WARN  object 0xb695000 was not returned to mpool ucp_requests
[1720882456.593864] [node092:894272:0]          mpool.c:43   UCX  WARN  object 0xab0dcc0 was not returned to mpool ucp_requests
[1720882456.593877] [node092:894272:0]          mpool.c:43   UCX  WARN  object 0xab0de80 was not returned to mpool ucp_requests
[1720882456.593879] [node092:894272:0]          mpool.c:43   UCX  WARN  object 0xab0e040 was not returned to mpool ucp_requests
[1720882456.593882] [node092:894272:0]          mpool.c:43   UCX  WARN  object 0xab0e200 was not returned to mpool ucp_requests
[1720882456.593884] [node092:894272:0]          mpool.c:43   UCX  WARN  object 0xab0e3c0 was not returned to mpool ucp_requests
[1720882456.593886] [node092:894272:0]          mpool.c:43   UCX  WARN  object 0xab0e580 was not returned to mpool ucp_requests
[1720882456.593888] [node092:894272:0]          mpool.c:43   UCX  WARN  object 0xab0e740 was not returned to mpool ucp_requests
[1720882456.593890] [node092:894272:0]          mpool.c:43   UCX  WARN  object 0xab0e900 was not returned to mpool ucp_requests
[1720882456.593892] [node092:894272:0]          mpool.c:43   UCX  WARN  object 0xab0eac0 was not returned to mpool ucp_requests
[1720882456.593894] [node092:894272:0]          mpool.c:43   UCX  WARN  object 0xab0ec80 was not returned to mpool ucp_requests
[1720882456.593896] [node092:894272:0]          mpool.c:43   UCX  WARN  object 0xab0ee40 was not returned to mpool ucp_requests
[1720882456.593898] [node092:894272:0]          mpool.c:43   UCX  WARN  object 0xab0f000 was not returned to mpool ucp_requests
[1720882456.593941] [node092:894278:0]          mpool.c:43   UCX  WARN  object 0xbb5db40 was not returned to mpool ucp_requests
[1720882456.593951] [node092:894278:0]          mpool.c:43   UCX  WARN  object 0xbb5dd00 was not returned to mpool ucp_requests
[1720882456.593954] [node092:894278:0]          mpool.c:43   UCX  WARN  object 0xbb5dec0 was not returned to mpool ucp_requests
[1720882456.593957] [node092:894278:0]          mpool.c:43   UCX  WARN  object 0xbb5e080 was not returned to mpool ucp_requests
[1720882456.593959] [node092:894278:0]          mpool.c:43   UCX  WARN  object 0xbb5e240 was not returned to mpool ucp_requests
[1720882456.593961] [node092:894278:0]          mpool.c:43   UCX  WARN  object 0xbb5e400 was not returned to mpool ucp_requests
[1720882456.593963] [node092:894278:0]          mpool.c:43   UCX  WARN  object 0xbb5e5c0 was not returned to mpool ucp_requests
[1720882456.593966] [node092:894278:0]          mpool.c:43   UCX  WARN  object 0xbb5e780 was not returned to mpool ucp_requests
[1720882456.593968] [node092:894278:0]          mpool.c:43   UCX  WARN  object 0xbb5e940 was not returned to mpool ucp_requests
[1720882456.593970] [node092:894278:0]          mpool.c:43   UCX  WARN  object 0xbb5eb00 was not returned to mpool ucp_requests
[1720882456.593972] [node092:894278:0]          mpool.c:43   UCX  WARN  object 0xbb5ecc0 was not returned to mpool ucp_requests
[1720882456.593974] [node092:894278:0]          mpool.c:43   UCX  WARN  object 0xbb5ee80 was not returned to mpool ucp_requests
[1720882456.601024] [node092:894260:0]          mpool.c:43   UCX  WARN  object 0xb7e7080 was not returned to mpool ucp_requests
[1720882456.601036] [node092:894260:0]          mpool.c:43   UCX  WARN  object 0xb7e7240 was not returned to mpool ucp_requests
[1720882456.601040] [node092:894260:0]          mpool.c:43   UCX  WARN  object 0xb7e7400 was not returned to mpool ucp_requests
[1720882456.601043] [node092:894260:0]          mpool.c:43   UCX  WARN  object 0xb7e75c0 was not returned to mpool ucp_requests
[1720882456.601046] [node092:894260:0]          mpool.c:43   UCX  WARN  object 0xb7e7780 was not returned to mpool ucp_requests
[1720882456.601049] [node092:894260:0]          mpool.c:43   UCX  WARN  object 0xb7e7940 was not returned to mpool ucp_requests
[1720882456.601053] [node092:894260:0]          mpool.c:43   UCX  WARN  object 0xb7e7b00 was not returned to mpool ucp_requests
[1720882456.601056] [node092:894260:0]          mpool.c:43   UCX  WARN  object 0xb7e7cc0 was not returned to mpool ucp_requests
[1720882456.601059] [node092:894260:0]          mpool.c:43   UCX  WARN  object 0xb7e7e80 was not returned to mpool ucp_requests
[1720882456.601193] [node092:894263:0]          mpool.c:43   UCX  WARN  object 0xa8bbac0 was not returned to mpool ucp_requests
[1720882456.601212] [node092:894263:0]          mpool.c:43   UCX  WARN  object 0xa8bbc80 was not returned to mpool ucp_requests
[1720882456.601216] [node092:894263:0]          mpool.c:43   UCX  WARN  object 0xa8bbe40 was not returned to mpool ucp_requests
[1720882456.601219] [node092:894263:0]          mpool.c:43   UCX  WARN  object 0xa8bc000 was not returned to mpool ucp_requests
[1720882456.601222] [node092:894263:0]          mpool.c:43   UCX  WARN  object 0xa8bc1c0 was not returned to mpool ucp_requests
[1720882456.601226] [node092:894263:0]          mpool.c:43   UCX  WARN  object 0xa8bc380 was not returned to mpool ucp_requests
[1720882456.601229] [node092:894263:0]          mpool.c:43   UCX  WARN  object 0xa8bc540 was not returned to mpool ucp_requests
[1720882456.601232] [node092:894263:0]          mpool.c:43   UCX  WARN  object 0xa8bc700 was not returned to mpool ucp_requests
[1720882456.601235] [node092:894263:0]          mpool.c:43   UCX  WARN  object 0xa8bc8c0 was not returned to mpool ucp_requests
[1720882456.601238] [node092:894263:0]          mpool.c:43   UCX  WARN  object 0xa8bca80 was not returned to mpool ucp_requests
[1720882456.601241] [node092:894263:0]          mpool.c:43   UCX  WARN  object 0xa8bcc40 was not returned to mpool ucp_requests
[1720882456.601244] [node092:894263:0]          mpool.c:43   UCX  WARN  object 0xa8bce00 was not returned to mpool ucp_requests
[1720882456.601247] [node092:894263:0]          mpool.c:43   UCX  WARN  object 0xa8bcfc0 was not returned to mpool ucp_requests
[1720882456.602987] [node092:894261:0]          mpool.c:43   UCX  WARN  object 0xb7e1080 was not returned to mpool ucp_requests
[1720882456.602999] [node092:894261:0]          mpool.c:43   UCX  WARN  object 0xb7e1240 was not returned to mpool ucp_requests
[1720882456.603002] [node092:894261:0]          mpool.c:43   UCX  WARN  object 0xb7e1400 was not returned to mpool ucp_requests
[1720882456.603004] [node092:894261:0]          mpool.c:43   UCX  WARN  object 0xb7e15c0 was not returned to mpool ucp_requests
[1720882456.603006] [node092:894261:0]          mpool.c:43   UCX  WARN  object 0xb7e1780 was not returned to mpool ucp_requests
[1720882456.603009] [node092:894261:0]          mpool.c:43   UCX  WARN  object 0xb7e1940 was not returned to mpool ucp_requests
[1720882456.603011] [node092:894261:0]          mpool.c:43   UCX  WARN  object 0xb7e1b00 was not returned to mpool ucp_requests
[1720882456.603013] [node092:894261:0]          mpool.c:43   UCX  WARN  object 0xb7e1cc0 was not returned to mpool ucp_requests
[1720882456.603015] [node092:894261:0]          mpool.c:43   UCX  WARN  object 0xb7e1e80 was not returned to mpool ucp_requests
[1720882456.603017] [node092:894261:0]          mpool.c:43   UCX  WARN  object 0xb7e2040 was not returned to mpool ucp_requests
[1720882456.603020] [node092:894261:0]          mpool.c:43   UCX  WARN  object 0xb7e2200 was not returned to mpool ucp_requests
[1720882456.603063] [node092:894267:0]          mpool.c:43   UCX  WARN  object 0xb8d9c00 was not returned to mpool ucp_requests
[1720882456.603089] [node092:894267:0]          mpool.c:43   UCX  WARN  object 0xb8d9dc0 was not returned to mpool ucp_requests
[1720882456.603092] [node092:894267:0]          mpool.c:43   UCX  WARN  object 0xb8d9f80 was not returned to mpool ucp_requests
[1720882456.603094] [node092:894267:0]          mpool.c:43   UCX  WARN  object 0xb8da140 was not returned to mpool ucp_requests
[1720882456.603096] [node092:894267:0]          mpool.c:43   UCX  WARN  object 0xb8da300 was not returned to mpool ucp_requests
[1720882456.603099] [node092:894267:0]          mpool.c:43   UCX  WARN  object 0xb8da4c0 was not returned to mpool ucp_requests
[1720882456.603101] [node092:894267:0]          mpool.c:43   UCX  WARN  object 0xb8da680 was not returned to mpool ucp_requests
[1720882456.603103] [node092:894267:0]          mpool.c:43   UCX  WARN  object 0xb8da840 was not returned to mpool ucp_requests
[1720882456.603105] [node092:894267:0]          mpool.c:43   UCX  WARN  object 0xb8daa00 was not returned to mpool ucp_requests
[1720882456.603108] [node092:894267:0]          mpool.c:43   UCX  WARN  object 0xb8dabc0 was not returned to mpool ucp_requests
[1720882456.603110] [node092:894267:0]          mpool.c:43   UCX  WARN  object 0xb8dad80 was not returned to mpool ucp_requests
[1720882456.603112] [node092:894267:0]          mpool.c:43   UCX  WARN  object 0xb8daf40 was not returned to mpool ucp_requests
[1720882456.603114] [node092:894267:0]          mpool.c:43   UCX  WARN  object 0xb8db100 was not returned to mpool ucp_requests
[1720882456.602722] [node092:894268:0]          mpool.c:43   UCX  WARN  object 0xb117980 was not returned to mpool ucp_requests
[1720882456.602733] [node092:894268:0]          mpool.c:43   UCX  WARN  object 0xb117b40 was not returned to mpool ucp_requests
[1720882456.602737] [node092:894268:0]          mpool.c:43   UCX  WARN  object 0xb117d00 was not returned to mpool ucp_requests
[1720882456.602740] [node092:894268:0]          mpool.c:43   UCX  WARN  object 0xb117ec0 was not returned to mpool ucp_requests
[1720882456.602743] [node092:894268:0]          mpool.c:43   UCX  WARN  object 0xb118080 was not returned to mpool ucp_requests
[1720882456.602746] [node092:894268:0]          mpool.c:43   UCX  WARN  object 0xb118240 was not returned to mpool ucp_requests
[1720882456.602749] [node092:894268:0]          mpool.c:43   UCX  WARN  object 0xb118400 was not returned to mpool ucp_requests
[1720882456.602752] [node092:894268:0]          mpool.c:43   UCX  WARN  object 0xb1185c0 was not returned to mpool ucp_requests
[1720882456.602756] [node092:894268:0]          mpool.c:43   UCX  WARN  object 0xb118780 was not returned to mpool ucp_requests
[1720882456.602759] [node092:894268:0]          mpool.c:43   UCX  WARN  object 0xb118940 was not returned to mpool ucp_requests
[1720882456.602762] [node092:894268:0]          mpool.c:43   UCX  WARN  object 0xb118b00 was not returned to mpool ucp_requests
[1720882456.602765] [node092:894268:0]          mpool.c:43   UCX  WARN  object 0xb118cc0 was not returned to mpool ucp_requests
[1720882456.602768] [node092:894268:0]          mpool.c:43   UCX  WARN  object 0xb118e80 was not returned to mpool ucp_requests
[1720882456.603088] [node092:894269:0]          mpool.c:43   UCX  WARN  object 0xb398a00 was not returned to mpool ucp_requests
[1720882456.603098] [node092:894269:0]          mpool.c:43   UCX  WARN  object 0xb398bc0 was not returned to mpool ucp_requests
[1720882456.603101] [node092:894269:0]          mpool.c:43   UCX  WARN  object 0xb398d80 was not returned to mpool ucp_requests
[1720882456.603103] [node092:894269:0]          mpool.c:43   UCX  WARN  object 0xb398f40 was not returned to mpool ucp_requests
[1720882456.603105] [node092:894269:0]          mpool.c:43   UCX  WARN  object 0xb399100 was not returned to mpool ucp_requests
[1720882456.603108] [node092:894269:0]          mpool.c:43   UCX  WARN  object 0xb3992c0 was not returned to mpool ucp_requests
[1720882456.603110] [node092:894269:0]          mpool.c:43   UCX  WARN  object 0xb399480 was not returned to mpool ucp_requests
[1720882456.603112] [node092:894269:0]          mpool.c:43   UCX  WARN  object 0xb399640 was not returned to mpool ucp_requests
[1720882456.603114] [node092:894269:0]          mpool.c:43   UCX  WARN  object 0xb399800 was not returned to mpool ucp_requests
[1720882456.603116] [node092:894269:0]          mpool.c:43   UCX  WARN  object 0xb3999c0 was not returned to mpool ucp_requests
[1720882456.603118] [node092:894269:0]          mpool.c:43   UCX  WARN  object 0xb399b80 was not returned to mpool ucp_requests
[1720882456.603120] [node092:894269:0]          mpool.c:43   UCX  WARN  object 0xb399d40 was not returned to mpool ucp_requests
[1720882456.603122] [node092:894269:0]          mpool.c:43   UCX  WARN  object 0xb399f00 was not returned to mpool ucp_requests
[1720882456.603100] [node092:894271:0]          mpool.c:43   UCX  WARN  object 0xb8c8d00 was not returned to mpool ucp_requests
[1720882456.603110] [node092:894271:0]          mpool.c:43   UCX  WARN  object 0xb8c8ec0 was not returned to mpool ucp_requests
[1720882456.603113] [node092:894271:0]          mpool.c:43   UCX  WARN  object 0xb8c9080 was not returned to mpool ucp_requests
[1720882456.603116] [node092:894271:0]          mpool.c:43   UCX  WARN  object 0xb8c9240 was not returned to mpool ucp_requests
[1720882456.603118] [node092:894271:0]          mpool.c:43   UCX  WARN  object 0xb8c9400 was not returned to mpool ucp_requests
[1720882456.603120] [node092:894271:0]          mpool.c:43   UCX  WARN  object 0xb8c95c0 was not returned to mpool ucp_requests
[1720882456.603122] [node092:894271:0]          mpool.c:43   UCX  WARN  object 0xb8c9780 was not returned to mpool ucp_requests
[1720882456.603124] [node092:894271:0]          mpool.c:43   UCX  WARN  object 0xb8c9940 was not returned to mpool ucp_requests
[1720882456.603126] [node092:894271:0]          mpool.c:43   UCX  WARN  object 0xb8c9b00 was not returned to mpool ucp_requests
[1720882456.603129] [node092:894271:0]          mpool.c:43   UCX  WARN  object 0xb8c9cc0 was not returned to mpool ucp_requests
[1720882456.603131] [node092:894271:0]          mpool.c:43   UCX  WARN  object 0xb8c9e80 was not returned to mpool ucp_requests
[1720882456.603133] [node092:894271:0]          mpool.c:43   UCX  WARN  object 0xb8ca040 was not returned to mpool ucp_requests
[1720882456.605481] [node092:894265:0]          mpool.c:43   UCX  WARN  object 0xbd9ab80 was not returned to mpool ucp_requests
[1720882456.605494] [node092:894265:0]          mpool.c:43   UCX  WARN  object 0xbd9ad40 was not returned to mpool ucp_requests
[1720882456.605498] [node092:894265:0]          mpool.c:43   UCX  WARN  object 0xbd9af00 was not returned to mpool ucp_requests
[1720882456.605500] [node092:894265:0]          mpool.c:43   UCX  WARN  object 0xbd9b0c0 was not returned to mpool ucp_requests
[1720882456.605503] [node092:894265:0]          mpool.c:43   UCX  WARN  object 0xbd9b280 was not returned to mpool ucp_requests
[1720882456.605506] [node092:894265:0]          mpool.c:43   UCX  WARN  object 0xbd9b440 was not returned to mpool ucp_requests
[1720882456.605508] [node092:894265:0]          mpool.c:43   UCX  WARN  object 0xbd9b600 was not returned to mpool ucp_requests
[1720882456.605511] [node092:894265:0]          mpool.c:43   UCX  WARN  object 0xbd9b7c0 was not returned to mpool ucp_requests
[1720882456.605513] [node092:894265:0]          mpool.c:43   UCX  WARN  object 0xbd9b980 was not returned to mpool ucp_requests
[1720882456.605516] [node092:894265:0]          mpool.c:43   UCX  WARN  object 0xbd9bb40 was not returned to mpool ucp_requests
[1720882456.605519] [node092:894265:0]          mpool.c:43   UCX  WARN  object 0xbd9bd00 was not returned to mpool ucp_requests
[1720882456.605521] [node092:894265:0]          mpool.c:43   UCX  WARN  object 0xbd9bec0 was not returned to mpool ucp_requests
[1720882456.605524] [node092:894265:0]          mpool.c:43   UCX  WARN  object 0xbd9c080 was not returned to mpool ucp_requests
[1720882456.605689] [node092:894264:0]          mpool.c:43   UCX  WARN  object 0xafdfac0 was not returned to mpool ucp_requests
[1720882456.605699] [node092:894264:0]          mpool.c:43   UCX  WARN  object 0xafdfc80 was not returned to mpool ucp_requests
[1720882456.605704] [node092:894264:0]          mpool.c:43   UCX  WARN  object 0xafdfe40 was not returned to mpool ucp_requests
[1720882456.605708] [node092:894264:0]          mpool.c:43   UCX  WARN  object 0xafe0000 was not returned to mpool ucp_requests
[1720882456.605711] [node092:894264:0]          mpool.c:43   UCX  WARN  object 0xafe01c0 was not returned to mpool ucp_requests
[1720882456.605714] [node092:894264:0]          mpool.c:43   UCX  WARN  object 0xafe0380 was not returned to mpool ucp_requests
[1720882456.605718] [node092:894264:0]          mpool.c:43   UCX  WARN  object 0xafe0540 was not returned to mpool ucp_requests
[1720882456.605722] [node092:894264:0]          mpool.c:43   UCX  WARN  object 0xafe0700 was not returned to mpool ucp_requests
[1720882456.605725] [node092:894264:0]          mpool.c:43   UCX  WARN  object 0xafe08c0 was not returned to mpool ucp_requests
[1720882456.605728] [node092:894264:0]          mpool.c:43   UCX  WARN  object 0xafe0a80 was not returned to mpool ucp_requests
[1720882456.605732] [node092:894264:0]          mpool.c:43   UCX  WARN  object 0xafe0c40 was not returned to mpool ucp_requests
[1720882456.605735] [node092:894264:0]          mpool.c:43   UCX  WARN  object 0xafe0e00 was not returned to mpool ucp_requests
[1720882456.605738] [node092:894264:0]          mpool.c:43   UCX  WARN  object 0xafe0fc0 was not returned to mpool ucp_requests
[1720882456.631631] [node092:894273:0]          mpool.c:43   UCX  WARN  object 0xa894d00 was not returned to mpool ucp_requests
[1720882456.631641] [node092:894273:0]          mpool.c:43   UCX  WARN  object 0xa894ec0 was not returned to mpool ucp_requests
[1720882456.631646] [node092:894273:0]          mpool.c:43   UCX  WARN  object 0xa895080 was not returned to mpool ucp_requests
[1720882456.631649] [node092:894273:0]          mpool.c:43   UCX  WARN  object 0xa895240 was not returned to mpool ucp_requests
[1720882456.631652] [node092:894273:0]          mpool.c:43   UCX  WARN  object 0xa895400 was not returned to mpool ucp_requests
[1720882456.631656] [node092:894273:0]          mpool.c:43   UCX  WARN  object 0xa8955c0 was not returned to mpool ucp_requests
[1720882456.631660] [node092:894273:0]          mpool.c:43   UCX  WARN  object 0xa895780 was not returned to mpool ucp_requests
[1720882456.631664] [node092:894273:0]          mpool.c:43   UCX  WARN  object 0xa895940 was not returned to mpool ucp_requests
[1720882456.631667] [node092:894273:0]          mpool.c:43   UCX  WARN  object 0xa895b00 was not returned to mpool ucp_requests
[1720882456.631670] [node092:894273:0]          mpool.c:43   UCX  WARN  object 0xa895cc0 was not returned to mpool ucp_requests
[1720882456.631673] [node092:894273:0]          mpool.c:43   UCX  WARN  object 0xa895e80 was not returned to mpool ucp_requests
[1720882456.631676] [node092:894273:0]          mpool.c:43   UCX  WARN  object 0xa896040 was not returned to mpool ucp_requests


           ************************************************************
           *        Program running with 20 parallel MPI-processes    *
           *              working on a common directory               *
           ************************************************************
-------------------------------------------------------------------------------
                                 ORCA SCF
-------------------------------------------------------------------------------

------------
SCF SETTINGS
------------
Hamiltonian:
 Density Functional     Method          .... DFT(GTOs)
 Exchange Functional    Exchange        .... WB97M-V
 Correlation Functional Correlation     .... WB97M-V
 Gradients option       PostSCFGGA      .... off
 Hybrid DFT is turned on
   Fraction HF Exchange ScalHFX         ....  0.150000
   Scaling of DF-GGA-X  ScalDFX         ....  0.000000
   Scaling of DF-GGA-C  ScalDFC         ....  1.000000
   Scaling of DF-LDA-C  ScalLDAC        ....  1.000000
   Perturbative correction              ....  0.000000
   Density functional embedding theory  .... OFF
 Long-range corrected/Screened/Range-Separated Hybrid DFT is turned on
   Amount of maximum screened exact exchange              ....  0.850000
   Range separation parameter mu (erf(mu*r12)/r12)        ....  0.300000
   NL short-range parameter             ....  6.000000
   NL long-range parameter              ....  0.010000
 RI-approximation to the Coulomb term is turned on
   Number of AuxJ basis functions       .... 1991
   RIJ-COSX (HFX calculated with COS-X)).... on


General Settings:
 Integral files         IntName         .... Prod_RS1Aa
 Hartree-Fock type      HFTyp           .... RHF
 Total Charge           Charge          ....    0
 Multiplicity           Mult            ....    1
 Number of Electrons    NEL             ....  238
 Basis Dimension        Dim             .... 2901
 Nuclear Repulsion      ENuc            ....   3652.3632411922 Eh

Convergence Acceleration:
 DIIS                   CNVDIIS         .... on
   Start iteration      DIISMaxIt       ....    12
   Startup error        DIISStart       ....  0.200000
   # of expansion vecs  DIISMaxEq       ....     5
   Bias factor          DIISBfac        ....   1.050
   Max. coefficient     DIISMaxC        ....  10.000
 Trust-Rad. Augm. Hess. CNVTRAH         .... auto
   Auto Start mean grad. ratio tolernc. ....  1.125000
   Auto Start start iteration           ....    20
   Auto Start num. interpolation iter.  ....    10
   Max. Number of Micro iterations      ....    16
   Max. Number of Macro iterations      .... Maxiter - #DIIS iter
   Number of Davidson start vectors     ....     2
   Converg. threshold I  (grad. norm)   ....   5.000e-05
   Converg. threshold II (energy diff.) ....   1.000e-06
   Grad. Scal. Fac. for Micro threshold ....   0.100
   Minimum threshold for Micro iter.    ....   0.010
   NR start threshold (gradient norm)   ....   0.001
   Initial trust radius                 ....   0.400
   Minimum AH scaling param. (alpha)    ....   1.000
   Maximum AH scaling param. (alpha)    .... 1000.000
   Orbital update algorithm             .... Taylor
   White noise on init. David. guess    .... on
   Maximum white noise                  ....   0.010
   Quad. conv. algorithm                .... NR
 SOSCF                  CNVSOSCF        .... on
   Start iteration      SOSCFMaxIt      ....   150
   Startup grad/error   SOSCFStart      ....  0.003300
 Level Shifting         CNVShift        .... on
   Level shift para.    LevelShift      ....    0.2500
   Turn off err/grad.   ShiftErr        ....    0.0010
 Zerner damping         CNVZerner       .... off
 Static damping         CNVDamp         .... on
   Fraction old density DampFac         ....    0.7000
   Max. Damping (<1)    DampMax         ....    0.9800
   Min. Damping (>=0)   DampMin         ....    0.0000
   Turn off err/grad.   DampErr         ....    0.1000
 Fernandez-Rico         CNVRico         .... off

SCF Procedure:
 Maximum # iterations   MaxIter         ....   125
 SCF integral mode      SCFMode         .... Direct
   Integral package                     .... SHARK and LIBINT hybrid scheme
 Reset frequency        DirectResetFreq ....    20
 Integral Threshold     Thresh          ....  1.000e-10 Eh
 Primitive CutOff       TCut            ....  1.000e-11 Eh

Convergence Tolerance:
 Convergence Check Mode ConvCheckMode   .... Total+1el-Energy
 Convergence forced     ConvForced      .... 0
 Energy Change          TolE            ....  1.000e-06 Eh
 1-El. energy change                    ....  1.000e-03 Eh
 Orbital Gradient       TolG            ....  5.000e-05
 Orbital Rotation angle TolX            ....  5.000e-05
 DIIS Error             TolErr          ....  1.000e-06


Diagonalization of the overlap matrix:
Smallest eigenvalue                        ... 1.698e-06
Time for diagonalization                   ...    1.566 sec
Threshold for overlap eigenvalues          ... 1.000e-08
Number of eigenvalues below threshold      ... 0
Time for construction of square roots      ...    1.467 sec
Total time needed                          ...    3.210 sec

Time for model grid setup =    1.015 sec

------------------------------
INITIAL GUESS: MODEL POTENTIAL
------------------------------
Loading Hartree-Fock densities                     ... done
Calculating cut-offs                               ... done
Initializing the effective Hamiltonian             ... done
Setting up the integral package (SHARK)            ... done
Starting the Coulomb interaction                   ... done (   4.0 sec)
Reading the grid                                   ... done
Mapping shells                                     ... done
Starting the XC term evaluation                    ... done (   1.3 sec)
  promolecular density results
     # of electrons  =    237.962023245
     EX              =   -187.882073377
     EC              =     -7.989861127
     EX+EC           =   -195.871934505
Transforming the Hamiltonian                       ... done (   1.1 sec)
Diagonalizing the Hamiltonian                      ... done (   1.4 sec)
Back transforming the eigenvectors                 ... done (   0.3 sec)
Now organizing SCF variables                       ... done
                      ------------------
                      INITIAL GUESS DONE (   9.9 sec)
                      ------------------
-------------------
DFT GRID GENERATION
-------------------

General Integration Accuracy     IntAcc      ... 4.388
Radial Grid Type                 RadialGrid  ... OptM3 with GC (2021)
Angular Grid (max. ang.)         AngularGrid ... 4 (Lebedev-302)
Angular grid pruning method      GridPruning ... 4 (adaptive)
Weight generation scheme         WeightScheme... Becke
Basis function cutoff            BFCut       ... 1.0000e-10
Integration weight cutoff        WCut        ... 1.0000e-14
Angular grids for H and He will be reduced by one unit
Partially contracted basis set               ... off
Rotationally invariant grid construction     ... off

Total number of grid points                  ...   308230
Total number of batches                      ...     4854
Average number of points per batch           ...       63
Average number of grid points per atom       ...     4600
Time for grid setup =    2.951 sec

--------------------
COSX GRID GENERATION
--------------------

GRIDX 1
-------
General Integration Accuracy     IntAcc      ... 3.816
Radial Grid Type                 RadialGrid  ... OptM3 with GC (2021)
Angular Grid (max. ang.)         AngularGrid ... 1 (Lebedev-50)
Angular grid pruning method      GridPruning ... 4 (adaptive)
Weight generation scheme         WeightScheme... Becke
Basis function cutoff            BFCut       ... 1.0000e-10
Integration weight cutoff        WCut        ... 1.0000e-14
Angular grids for H and He will be reduced by one unit
Partially contracted basis set               ... on
Rotationally invariant grid construction     ... off

Total number of grid points                  ...    39118
Total number of batches                      ...      646
Average number of points per batch           ...       60
Average number of grid points per atom       ...      584
UseSFitting                                  ... on

GRIDX 2
-------
General Integration Accuracy     IntAcc      ... 4.020
Radial Grid Type                 RadialGrid  ... OptM3 with GC (2021)
Angular Grid (max. ang.)         AngularGrid ... 2 (Lebedev-110)
Angular grid pruning method      GridPruning ... 4 (adaptive)
Weight generation scheme         WeightScheme... Becke
Basis function cutoff            BFCut       ... 1.0000e-10
Integration weight cutoff        WCut        ... 1.0000e-14
Angular grids for H and He will be reduced by one unit
Partially contracted basis set               ... on
Rotationally invariant grid construction     ... off

Total number of grid points                  ...    86992
Total number of batches                      ...     1392
Average number of points per batch           ...       62
Average number of grid points per atom       ...     1298
UseSFitting                                  ... on

GRIDX 3
-------
General Integration Accuracy     IntAcc      ... 4.338
Radial Grid Type                 RadialGrid  ... OptM3 with GC (2021)
Angular Grid (max. ang.)         AngularGrid ... 3 (Lebedev-194)
Angular grid pruning method      GridPruning ... 4 (adaptive)
Weight generation scheme         WeightScheme... Becke
Basis function cutoff            BFCut       ... 1.0000e-10
Integration weight cutoff        WCut        ... 1.0000e-14
Angular grids for H and He will be reduced by one unit
Partially contracted basis set               ... on
Rotationally invariant grid construction     ... off

Total number of grid points                  ...   187278
Total number of batches                      ...     2959
Average number of points per batch           ...       63
Average number of grid points per atom       ...     2795
UseSFitting                                  ... on

Time for X-Grid setup             =   19.845 sec


--------------------
CPCM SOLVATION MODEL
--------------------
CPCM parameters:
  Epsilon                                         ...      26.7260
  Refrac                                          ...       1.2907
  Rsolv                                           ...       1.3000
  Surface type                                    ... GAUSSIAN VDW
  Epsilon function type                           ...         CPCM
Solvent:                                     ... 2,2,2-TRIFLUOROETHANOL
SMD-CDS solvent descriptors:
  Soln                                       ...    1.2907
  Soln25                                     ... Unavailable
  Sola                                       ...    0.5700
  Solb                                       ...    0.2500
  Solg                                       ...   42.0200
  Solc                                       ...    0.0000
  Solh                                       ...    0.5000
Radii:
 Radius for O  used is    2.8724 Bohr (=   1.5200 Ang.)
 Radius for N  used is    3.5716 Bohr (=   1.8900 Ang.)
 Radius for H  used is    2.2677 Bohr (=   1.2000 Ang.)
 Radius for C  used is    3.4960 Bohr (=   1.8500 Ang.)
Calculating surface                               ...        done! (  0.0s)
GEPOL surface points                              ...         3774
GEPOL Volume                                      ...    3121.5592
GEPOL Surface-area                                ...    1689.4439
Calculating surface distance matrix               ...        done! (  0.2s)
Performing Cholesky decomposition & store         ...        done! (  1.1s)
Overall time for CPCM initialization              ...                 1.2s
--------------
SCF ITERATIONS
--------------
ITER       Energy         Delta-E        Max-DP      RMS-DP      [F,P]     Damp
               ***  Starting incremental Fock matrix formation  ***
  0  -1385.5581908672   0.000000000000 0.07316798  0.00020060  0.3059773 0.7000
  1  -1385.9282889277  -0.370098060531 0.04140910  0.00016715  0.1493807 0.7000
                               ***Turning on DIIS***
  2  -1386.1209806634  -0.192691735665 0.09161154  0.00041153  0.0879887 0.0000
  3  -1386.4459610604  -0.324980397014 0.01880225  0.00011344  0.0691660 0.0000
  4  -1386.4875717080  -0.041610647652 0.00660453  0.00004480  0.0144529 0.0000
  5  -1386.4886448817  -0.001073173726 0.00384922  0.00001872  0.0119166 0.0000
                      *** Initiating the SOSCF procedure ***
                           *** Shutting down DIIS ***
                      *** Re-Reading the Fockian *** 
                      *** Removing any level shift *** 
ITER      Energy       Delta-E        Grad      Rot      Max-DP    RMS-DP
  6  -1386.48896212  -0.0003172358  0.000411  0.000411  0.002116  0.000009
               *** Restarting incremental Fock matrix formation ***
  7  -1386.48898344  -0.0000213251  0.000256  0.000679  0.028899  0.000183
  8  -1386.48900080  -0.0000173600  0.000156  0.000486  0.010744  0.000048
  9  -1386.48900175  -0.0000009518  0.000062  0.000067  0.007205  0.000033
 10  -1386.48900369  -0.0000019390  0.000033  0.000102  0.001869  0.000010
 11  -1386.48900376  -0.0000000673  0.000025  0.000050  0.001473  0.000003
                  ***Gradient check signals convergence***
              ***Rediagonalizing the Fockian in SOSCF/NRSCF***

               *****************************************************
               *                     SUCCESS                       *
               *           SCF CONVERGED AFTER  12 CYCLES          *
               *****************************************************

Old exchange energy                            =    -60.477188728 Eh
New exchange energy                            =    -60.477167549 Eh
Exchange energy change after final integration =      0.000021179 Eh
Total energy after final integration           =  -1386.488982872 Eh
Final COS-X integration done in                =   231.562 sec

------------------
NL GRID GENERATION
------------------

General Integration Accuracy     IntAcc      ... 4.004
Radial Grid Type                 RadialGrid  ... OptM3 with GC (2021)
Angular Grid (max. ang.)         AngularGrid ... 2 (Lebedev-110)
Angular grid pruning method      GridPruning ... 4 (adaptive)
Weight generation scheme         WeightScheme... Becke
Basis function cutoff            BFCut       ... 1.0000e-10
Integration weight cutoff        WCut        ... 1.0000e-14
Angular grids for H and He will be reduced by one unit
Partially contracted basis set               ... off
Rotationally invariant grid construction     ... off

Total number of grid points                  ...    97191
Total number of batches                      ...     1556
Average number of points per batch           ...       62
Average number of grid points per atom       ...     1451
Final grid set up in    1.0 sec

-------------------------------------------------------------------------------
                    post-SCF DFT-NL dispersion correction                      
-------------------------------------------------------------------------------

SCF Energy:   -1386.488982872 
NL    Energy:  0.854022853 
SC+NL Energy: -1385.634960019 
NL done in:    6.4 sec
-------------------------------------------------------------------------------

SMD CDS free energy correction energy :                 2.15043     Kcal/mol
Total Energy after SMD CDS correction =             -1385.631533097 Eh

----------------
TOTAL SCF ENERGY
----------------

Total Energy       :        -1385.63153310 Eh          -37704.95090 eV

Components:
Nuclear Repulsion  :         3652.36324119 Eh           99385.85647 eV
Electronic Energy  :        -5037.99477429 Eh         -137090.80737 eV
One Electron Energy:        -9146.52759400 Eh         -248889.66914 eV
Two Electron Energy:         4108.53281971 Eh          111798.86177 eV
Max COSX asymmetry :            0.00000150 Eh               0.00004 eV
CPCM Dielectric    :           -0.04007830 Eh              -1.09059 eV
SMD CDS (Gcds)     :            0.00342692 Eh               0.09325 eV

Virial components:
Potential Energy   :        -2767.07853608 Eh          -75296.03494 eV
Kinetic Energy     :         1381.44700298 Eh           37591.08404 eV
Virial Ratio       :            2.00302909


DFT components:
N(Alpha)           :      119.000242421394 electrons
N(Beta)            :      119.000242421394 electrons
N(Total)           :      238.000484842788 electrons
E(X)               :     -134.060519034460 Eh       
E(C)               :       -7.505704376744 Eh       
NL Energy, E(C,NL) :        0.854022853300 Eh       
E(XC)              :     -140.712200557904 Eh       
DFET-embed. en.    :        0.000000000000 Eh       
CPCM Solvation Model Properties:
Surface-charge          :           -0.08587164
Charge-correction       :           -0.00060357 Eh              -0.01642 eV
Free-energy (cav+disp)  :            0.00342692 Eh               0.09325 eV

---------------
SCF CONVERGENCE
---------------

  Last Energy change         ...   -2.9045e-07  Tolerance :   1.0000e-06
  Last MAX-Density change    ...    1.6653e-15  Tolerance :   1.0000e-05
  Last RMS-Density change    ...    3.8786e-18  Tolerance :   1.0000e-06
  Last Orbital Gradient      ...    4.1327e-06  Tolerance :   5.0000e-05
  Last Orbital Rotation      ...    1.5736e-05  Tolerance :   5.0000e-05

             **** THE GBW FILE WAS UPDATED (Prod_RS1Aa.gbw) ****
             **** DENSITY Prod_RS1Aa.scfp WAS UPDATED ****
             **** ENERGY FILE WAS UPDATED (Prod_RS1Aa.en.tmp) ****
             **** THE GBW FILE WAS UPDATED (Prod_RS1Aa.gbw) ****
             **** DENSITY Prod_RS1Aa.scfp WAS UPDATED ****
----------------
ORBITAL ENERGIES
----------------

  NO   OCC          E(Eh)            E(eV) 
   0   2.0000     -19.316053      -525.6165 
   1   2.0000     -19.307433      -525.3820 
   2   2.0000     -14.554868      -396.0581 
   3   2.0000     -14.523240      -395.1974 
   4   2.0000     -10.468695      -284.8677 
   5   2.0000     -10.455911      -284.5198 
   6   2.0000     -10.400429      -283.0101 
   7   2.0000     -10.392925      -282.8059 
   8   2.0000     -10.391301      -282.7617 
   9   2.0000     -10.367572      -282.1160 
  10   2.0000     -10.365110      -282.0490 
  11   2.0000     -10.362285      -281.9721 
  12   2.0000     -10.361317      -281.9458 
  13   2.0000     -10.355803      -281.7957 
  14   2.0000     -10.355189      -281.7790 
  15   2.0000     -10.352660      -281.7102 
  16   2.0000     -10.350736      -281.6579 
  17   2.0000     -10.350605      -281.6543 
  18   2.0000     -10.348856      -281.6067 
  19   2.0000     -10.348759      -281.6040 
  20   2.0000     -10.348720      -281.6030 
  21   2.0000     -10.347548      -281.5711 
  22   2.0000     -10.347234      -281.5625 
  23   2.0000     -10.347161      -281.5606 
  24   2.0000     -10.346099      -281.5317 
  25   2.0000     -10.345587      -281.5177 
  26   2.0000     -10.345543      -281.5165 
  27   2.0000     -10.326585      -281.0007 
  28   2.0000     -10.322453      -280.8882 
  29   2.0000     -10.322271      -280.8833 
  30   2.0000     -10.322130      -280.8794 
  31   2.0000     -10.321527      -280.8630 
  32   2.0000     -10.318504      -280.7808 
  33   2.0000      -1.192749       -32.4564 
  34   2.0000      -1.177592       -32.0439 
  35   2.0000      -1.091025       -29.6883 
  36   2.0000      -1.060068       -28.8459 
  37   2.0000      -0.996952       -27.1284 
  38   2.0000      -0.993156       -27.0251 
  39   2.0000      -0.988775       -26.9059 
  40   2.0000      -0.944689       -25.7063 
  41   2.0000      -0.931872       -25.3575 
  42   2.0000      -0.908170       -24.7126 
  43   2.0000      -0.889154       -24.1951 
  44   2.0000      -0.877721       -23.8840 
  45   2.0000      -0.875082       -23.8122 
  46   2.0000      -0.870804       -23.6958 
  47   2.0000      -0.865363       -23.5477 
  48   2.0000      -0.828949       -22.5569 
  49   2.0000      -0.809913       -22.0389 
  50   2.0000      -0.805622       -21.9221 
  51   2.0000      -0.801256       -21.8033 
  52   2.0000      -0.799597       -21.7581 
  53   2.0000      -0.765134       -20.8203 
  54   2.0000      -0.744622       -20.2622 
  55   2.0000      -0.738689       -20.1007 
  56   2.0000      -0.730687       -19.8830 
  57   2.0000      -0.727565       -19.7981 
  58   2.0000      -0.723937       -19.6993 
  59   2.0000      -0.701630       -19.0923 
  60   2.0000      -0.686698       -18.6860 
  61   2.0000      -0.673294       -18.3213 
  62   2.0000      -0.667967       -18.1763 
  63   2.0000      -0.647728       -17.6256 
  64   2.0000      -0.633681       -17.2433 
  65   2.0000      -0.630270       -17.1505 
  66   2.0000      -0.612105       -16.6562 
  67   2.0000      -0.601928       -16.3793 
  68   2.0000      -0.593737       -16.1564 
  69   2.0000      -0.585484       -15.9318 
  70   2.0000      -0.583957       -15.8903 
  71   2.0000      -0.573914       -15.6170 
  72   2.0000      -0.565141       -15.3783 
  73   2.0000      -0.562335       -15.3019 
  74   2.0000      -0.559995       -15.2383 
  75   2.0000      -0.558883       -15.2080 
  76   2.0000      -0.550801       -14.9880 
  77   2.0000      -0.547621       -14.9015 
  78   2.0000      -0.542822       -14.7709 
  79   2.0000      -0.538116       -14.6429 
  80   2.0000      -0.532078       -14.4786 
  81   2.0000      -0.530047       -14.4233 
  82   2.0000      -0.527712       -14.3598 
  83   2.0000      -0.526626       -14.3302 
  84   2.0000      -0.523152       -14.2357 
  85   2.0000      -0.519268       -14.1300 
  86   2.0000      -0.513162       -13.9639 
  87   2.0000      -0.503295       -13.6954 
  88   2.0000      -0.499216       -13.5844 
  89   2.0000      -0.487896       -13.2763 
  90   2.0000      -0.485140       -13.2013 
  91   2.0000      -0.482826       -13.1384 
  92   2.0000      -0.479813       -13.0564 
  93   2.0000      -0.473889       -12.8952 
  94   2.0000      -0.472961       -12.8699 
  95   2.0000      -0.470485       -12.8026 
  96   2.0000      -0.466154       -12.6847 
  97   2.0000      -0.460711       -12.5366 
  98   2.0000      -0.459390       -12.5006 
  99   2.0000      -0.457717       -12.4551 
 100   2.0000      -0.452932       -12.3249 
 101   2.0000      -0.445446       -12.1212 
 102   2.0000      -0.442224       -12.0335 
 103   2.0000      -0.438627       -11.9356 
 104   2.0000      -0.435525       -11.8512 
 105   2.0000      -0.432867       -11.7789 
 106   2.0000      -0.424217       -11.5435 
 107   2.0000      -0.422877       -11.5071 
 108   2.0000      -0.412612       -11.2278 
 109   2.0000      -0.393513       -10.7080 
 110   2.0000      -0.389420       -10.5967 
 111   2.0000      -0.364276        -9.9125 
 112   2.0000      -0.360917        -9.8211 
 113   2.0000      -0.355519        -9.6742 
 114   2.0000      -0.351364        -9.5611 
 115   2.0000      -0.347243        -9.4490 
 116   2.0000      -0.342839        -9.3291 
 117   2.0000      -0.338500        -9.2110 
 118   2.0000      -0.328909        -8.9501 
 119   0.0000       0.030864         0.8399 
 120   0.0000       0.048754         1.3267 
 121   0.0000       0.053880         1.4662 
 122   0.0000       0.057777         1.5722 
 123   0.0000       0.060649         1.6504 
 124   0.0000       0.062976         1.7137 
 125   0.0000       0.070302         1.9130 
 126   0.0000       0.072107         1.9621 
 127   0.0000       0.075975         2.0674 
 128   0.0000       0.080876         2.2007 
 129   0.0000       0.086751         2.3606 
 130   0.0000       0.090413         2.4603 
 131   0.0000       0.092519         2.5176 
 132   0.0000       0.097706         2.6587 
 133   0.0000       0.099943         2.7196 
 134   0.0000       0.102285         2.7833 
 135   0.0000       0.107379         2.9219 
 136   0.0000       0.109709         2.9853 
 137   0.0000       0.112139         3.0515 
 138   0.0000       0.113689         3.0936 
 139   0.0000       0.116651         3.1742 
 140   0.0000       0.119642         3.2556 
 141   0.0000       0.121751         3.3130 
 142   0.0000       0.127143         3.4597 
 143   0.0000       0.130303         3.5457 
 144   0.0000       0.131844         3.5876 
 145   0.0000       0.135680         3.6920 
 146   0.0000       0.140089         3.8120 
 147   0.0000       0.144699         3.9374 
 148   0.0000       0.147066         4.0019 
 149   0.0000       0.151312         4.1174 
 150   0.0000       0.152322         4.1449 
 151   0.0000       0.158906         4.3241 
 152   0.0000       0.160519         4.3679 
 153   0.0000       0.166348         4.5266 
 154   0.0000       0.167861         4.5677 
 155   0.0000       0.168750         4.5919 
 156   0.0000       0.170916         4.6509 
 157   0.0000       0.179641         4.8883 
 158   0.0000       0.182180         4.9574 
 159   0.0000       0.184778         5.0281 
 160   0.0000       0.186118         5.0645 
 161   0.0000       0.188205         5.1213 
 162   0.0000       0.189115         5.1461 
 163   0.0000       0.192492         5.2380 
 164   0.0000       0.194651         5.2967 
 165   0.0000       0.196005         5.3336 
 166   0.0000       0.197817         5.3829 
 167   0.0000       0.206156         5.6098 
 168   0.0000       0.207145         5.6367 
 169   0.0000       0.208105         5.6628 
 170   0.0000       0.212014         5.7692 
 171   0.0000       0.215100         5.8532 
 172   0.0000       0.218876         5.9559 
 173   0.0000       0.220786         6.0079 
 174   0.0000       0.222745         6.0612 
 175   0.0000       0.225489         6.1359 
 176   0.0000       0.228030         6.2050 
 177   0.0000       0.230476         6.2716 
 178   0.0000       0.233507         6.3540 
 179   0.0000       0.235879         6.4186 
 180   0.0000       0.238997         6.5034 
 181   0.0000       0.240386         6.5412 
 182   0.0000       0.245138         6.6706 
 183   0.0000       0.247766         6.7421 
 184   0.0000       0.251465         6.8427 
 185   0.0000       0.252827         6.8798 
 186   0.0000       0.256040         6.9672 
 187   0.0000       0.259625         7.0647 
 188   0.0000       0.264775         7.2049 
 189   0.0000       0.267499         7.2790 
 190   0.0000       0.268033         7.2935 
 191   0.0000       0.268935         7.3181 
 192   0.0000       0.276949         7.5362 
 193   0.0000       0.280752         7.6397 
 194   0.0000       0.282179         7.6785 
 195   0.0000       0.286361         7.7923 
 196   0.0000       0.289375         7.8743 
 197   0.0000       0.290236         7.8977 
 198   0.0000       0.291285         7.9263 
 199   0.0000       0.298934         8.1344 
 200   0.0000       0.299630         8.1533 
 201   0.0000       0.301063         8.1923 
 202   0.0000       0.303483         8.2582 
 203   0.0000       0.306848         8.3498 
 204   0.0000       0.307826         8.3764 
 205   0.0000       0.313421         8.5286 
 206   0.0000       0.315675         8.5899 
 207   0.0000       0.318370         8.6633 
 208   0.0000       0.319140         8.6842 
 209   0.0000       0.319920         8.7055 
 210   0.0000       0.321512         8.7488 
 211   0.0000       0.324872         8.8402 
 212   0.0000       0.327047         8.8994 
 213   0.0000       0.330667         8.9979 
 214   0.0000       0.331731         9.0269 
 215   0.0000       0.332477         9.0472 
 216   0.0000       0.333621         9.0783 
 217   0.0000       0.335229         9.1221 
 218   0.0000       0.338286         9.2052 
 219   0.0000       0.342394         9.3170 
 220   0.0000       0.345368         9.3979 
 221   0.0000       0.347024         9.4430 
 222   0.0000       0.347718         9.4619 
 223   0.0000       0.350868         9.5476 
 224   0.0000       0.353234         9.6120 
 225   0.0000       0.354524         9.6471 
 226   0.0000       0.356267         9.6945 
 227   0.0000       0.357906         9.7391 
 228   0.0000       0.359049         9.7702 
 229   0.0000       0.361004         9.8234 
 230   0.0000       0.363507         9.8915 
 231   0.0000       0.365004         9.9323 
 232   0.0000       0.366431         9.9711 
 233   0.0000       0.369142        10.0449 
 234   0.0000       0.373124        10.1532 
 235   0.0000       0.374231        10.1833 
 236   0.0000       0.375190        10.2094 
 237   0.0000       0.378237        10.2923 
 238   0.0000       0.379664        10.3312 
 239   0.0000       0.381001        10.3676 
 240   0.0000       0.384558        10.4643 
 241   0.0000       0.385971        10.5028 
 242   0.0000       0.386762        10.5243 
 243   0.0000       0.388746        10.5783 
 244   0.0000       0.390728        10.6322 
 245   0.0000       0.393162        10.6985 
 246   0.0000       0.395255        10.7554 
 247   0.0000       0.397967        10.8292 
 248   0.0000       0.400653        10.9023 
 249   0.0000       0.402702        10.9581 
 250   0.0000       0.403003        10.9663 
 251   0.0000       0.405310        11.0290 
 252   0.0000       0.407889        11.0992 
 253   0.0000       0.410146        11.1606 
 254   0.0000       0.411615        11.2006 
 255   0.0000       0.413423        11.2498 
 256   0.0000       0.415431        11.3045 
 257   0.0000       0.418062        11.3760 
 258   0.0000       0.420308        11.4372 
 259   0.0000       0.422959        11.5093 
 260   0.0000       0.424709        11.5569 
 261   0.0000       0.426794        11.6137 
 262   0.0000       0.429278        11.6812 
 263   0.0000       0.431879        11.7520 
 264   0.0000       0.433696        11.8015 
 265   0.0000       0.435272        11.8444 
 266   0.0000       0.437381        11.9017 
 267   0.0000       0.439370        11.9559 
 268   0.0000       0.443617        12.0714 
 269   0.0000       0.445018        12.1095 
 270   0.0000       0.446171        12.1409 
 271   0.0000       0.449132        12.2215 
 272   0.0000       0.451594        12.2885 
 273   0.0000       0.457509        12.4494 
 274   0.0000       0.461216        12.5503 
 275   0.0000       0.461462        12.5570 
 276   0.0000       0.463432        12.6106 
 277   0.0000       0.464877        12.6499 
 278   0.0000       0.469377        12.7724 
 279   0.0000       0.470665        12.8075 
 280   0.0000       0.474230        12.9045 
 281   0.0000       0.475340        12.9347 
 282   0.0000       0.479412        13.0455 
 283   0.0000       0.480871        13.0852 
 284   0.0000       0.486691        13.2435 
 285   0.0000       0.487389        13.2625 
 286   0.0000       0.488729        13.2990 
 287   0.0000       0.492747        13.4083 
 288   0.0000       0.494270        13.4498 
 289   0.0000       0.499504        13.5922 
 290   0.0000       0.499968        13.6048 
 291   0.0000       0.502262        13.6672 
 292   0.0000       0.506701        13.7880 
 293   0.0000       0.509252        13.8574 
 294   0.0000       0.513078        13.9615 
 295   0.0000       0.513963        13.9856 
 296   0.0000       0.516937        14.0666 
 297   0.0000       0.517742        14.0885 
 298   0.0000       0.521696        14.1961 
 299   0.0000       0.524742        14.2789 
 300   0.0000       0.527654        14.3582 
 301   0.0000       0.530458        14.4345 
 302   0.0000       0.532057        14.4780 
 303   0.0000       0.534176        14.5357 
 304   0.0000       0.537399        14.6234 
 305   0.0000       0.539335        14.6760 
 306   0.0000       0.542372        14.7587 
 307   0.0000       0.549749        14.9594 
 308   0.0000       0.552544        15.0355 
 309   0.0000       0.554894        15.0994 
 310   0.0000       0.559241        15.2177 
 311   0.0000       0.560706        15.2576 
 312   0.0000       0.561359        15.2753 
 313   0.0000       0.565427        15.3861 
 314   0.0000       0.569998        15.5104 
 315   0.0000       0.570671        15.5287 
 316   0.0000       0.573889        15.6163 
 317   0.0000       0.574481        15.6324 
 318   0.0000       0.582218        15.8430 
 319   0.0000       0.584733        15.9114 
 320   0.0000       0.588328        16.0092 
 321   0.0000       0.589318        16.0362 
 322   0.0000       0.594882        16.1875 
 323   0.0000       0.596347        16.2274 
 324   0.0000       0.601134        16.3577 
 325   0.0000       0.603658        16.4264 
 326   0.0000       0.608107        16.5474 
 327   0.0000       0.609031        16.5726 
 328   0.0000       0.610996        16.6260 
 329   0.0000       0.612635        16.6706 
 330   0.0000       0.616413        16.7735 
 331   0.0000       0.624712        16.9993 
 332   0.0000       0.626546        17.0492 
 333   0.0000       0.627071        17.0635 
 334   0.0000       0.633166        17.2293 
 335   0.0000       0.636198        17.3118 
 336   0.0000       0.641296        17.4506 
 337   0.0000       0.643444        17.5090 
 338   0.0000       0.647162        17.6102 
 339   0.0000       0.650103        17.6902 
 340   0.0000       0.651671        17.7329 
 341   0.0000       0.654229        17.8025 
 342   0.0000       0.655606        17.8399 
 343   0.0000       0.661801        18.0085 
 344   0.0000       0.663829        18.0637 
 345   0.0000       0.666197        18.1282 
 346   0.0000       0.669341        18.2137 
 347   0.0000       0.673133        18.3169 
 348   0.0000       0.677378        18.4324 
 349   0.0000       0.678520        18.4635 
 350   0.0000       0.680044        18.5049 
 351   0.0000       0.684549        18.6275 
 352   0.0000       0.686829        18.6896 
 353   0.0000       0.688379        18.7317 
 354   0.0000       0.689903        18.7732 
 355   0.0000       0.693086        18.8598 
 356   0.0000       0.697022        18.9669 
 357   0.0000       0.698055        18.9950 
 358   0.0000       0.704820        19.1791 
 359   0.0000       0.705750        19.2044 
 360   0.0000       0.707114        19.2416 
 361   0.0000       0.709068        19.2947 
 362   0.0000       0.713536        19.4163 
 363   0.0000       0.714067        19.4307 
 364   0.0000       0.718748        19.5581 
 365   0.0000       0.722323        19.6554 
 366   0.0000       0.726891        19.7797 
 367   0.0000       0.731083        19.8938 
 368   0.0000       0.732265        19.9259 
 369   0.0000       0.733934        19.9714 
 370   0.0000       0.738252        20.0889 
 371   0.0000       0.742308        20.1992 
 372   0.0000       0.744959        20.2714 
 373   0.0000       0.749625        20.3983 
 374   0.0000       0.752177        20.4678 
 375   0.0000       0.754504        20.5311 
 376   0.0000       0.756075        20.5738 
 377   0.0000       0.760192        20.6859 
 378   0.0000       0.763245        20.7689 
 379   0.0000       0.765922        20.8418 
 380   0.0000       0.768717        20.9178 
 381   0.0000       0.771274        20.9874 
 382   0.0000       0.774303        21.0698 
 383   0.0000       0.780900        21.2494 
 384   0.0000       0.782294        21.2873 
 385   0.0000       0.784152        21.3379 
 386   0.0000       0.786364        21.3981 
 387   0.0000       0.789193        21.4750 
 388   0.0000       0.790644        21.5145 
 389   0.0000       0.795575        21.6487 
 390   0.0000       0.797851        21.7106 
 391   0.0000       0.803330        21.8597 
 392   0.0000       0.804100        21.8807 
 393   0.0000       0.806065        21.9342 
 394   0.0000       0.806524        21.9466 
 395   0.0000       0.809851        22.0372 
 396   0.0000       0.812515        22.1097 
 397   0.0000       0.814191        22.1553 
 398   0.0000       0.816570        22.2200 
 399   0.0000       0.817954        22.2577 
 400   0.0000       0.819271        22.2935 
 401   0.0000       0.823392        22.4056 
 402   0.0000       0.824961        22.4483 
 403   0.0000       0.826588        22.4926 
 404   0.0000       0.830198        22.5908 
 405   0.0000       0.831364        22.6226 
 406   0.0000       0.833642        22.6846 
 407   0.0000       0.836582        22.7646 
 408   0.0000       0.840598        22.8738 
 409   0.0000       0.844565        22.9818 
 410   0.0000       0.846038        23.0219 
 411   0.0000       0.848341        23.0845 
 412   0.0000       0.849619        23.1193 
 413   0.0000       0.850796        23.1513 
 414   0.0000       0.858981        23.3741 
 415   0.0000       0.859314        23.3831 
 416   0.0000       0.861537        23.4436 
 417   0.0000       0.864496        23.5241 
 418   0.0000       0.866546        23.5799 
 419   0.0000       0.868549        23.6344 
 420   0.0000       0.871271        23.7085 
 421   0.0000       0.874156        23.7870 
 422   0.0000       0.875269        23.8173 
 423   0.0000       0.879796        23.9405 
 424   0.0000       0.884403        24.0658 
 425   0.0000       0.885109        24.0851 
 426   0.0000       0.887362        24.1464 
 427   0.0000       0.890162        24.2225 
 428   0.0000       0.891152        24.2495 
 429   0.0000       0.893229        24.3060 
 430   0.0000       0.897404        24.4196 
 431   0.0000       0.899200        24.4685 
 432   0.0000       0.901135        24.5211 
 433   0.0000       0.902284        24.5524 
 434   0.0000       0.905796        24.6480 
 435   0.0000       0.907598        24.6970 
 436   0.0000       0.910986        24.7892 
 437   0.0000       0.912937        24.8423 
 438   0.0000       0.916528        24.9400 
 439   0.0000       0.916815        24.9478 
 440   0.0000       0.920493        25.0479 
 441   0.0000       0.921344        25.0710 
 442   0.0000       0.924884        25.1674 
 443   0.0000       0.927512        25.2389 
 444   0.0000       0.927910        25.2497 
 445   0.0000       0.930316        25.3152 
 446   0.0000       0.932155        25.3652 
 447   0.0000       0.935786        25.4640 
 448   0.0000       0.937251        25.5039 
 449   0.0000       0.940341        25.5880 
 450   0.0000       0.941966        25.6322 
 451   0.0000       0.943619        25.6772 
 452   0.0000       0.944099        25.6902 
 453   0.0000       0.948664        25.8145 
 454   0.0000       0.952231        25.9115 
 455   0.0000       0.955700        26.0059 
 456   0.0000       0.957297        26.0494 
 457   0.0000       0.960809        26.1449 
 458   0.0000       0.962630        26.1945 
 459   0.0000       0.966168        26.2908 
 460   0.0000       0.969414        26.3791 
 461   0.0000       0.970100        26.3978 
 462   0.0000       0.973279        26.4843 
 463   0.0000       0.974978        26.5305 
 464   0.0000       0.980145        26.6711 
 465   0.0000       0.982600        26.7379 
 466   0.0000       0.983137        26.7525 
 467   0.0000       0.985913        26.8281 
 468   0.0000       0.987878        26.8815 
 469   0.0000       0.988536        26.8994 
 470   0.0000       0.990462        26.9519 
 471   0.0000       0.994416        27.0594 
 472   0.0000       0.995686        27.0940 
 473   0.0000       0.997725        27.1495 
 474   0.0000       0.999632        27.2014 
 475   0.0000       1.002942        27.2914 
 476   0.0000       1.005507        27.3612 
 477   0.0000       1.009093        27.4588 
 478   0.0000       1.011800        27.5325 
 479   0.0000       1.012890        27.5621 
 480   0.0000       1.016403        27.6577 
 481   0.0000       1.020747        27.7759 
 482   0.0000       1.021335        27.7919 
 483   0.0000       1.022900        27.8345 
 484   0.0000       1.025580        27.9075 
 485   0.0000       1.029480        28.0136 
 486   0.0000       1.031734        28.0749 
 487   0.0000       1.034425        28.1481 
 488   0.0000       1.035577        28.1795 
 489   0.0000       1.037658        28.2361 
 490   0.0000       1.040172        28.3045 
 491   0.0000       1.042877        28.3781 
 492   0.0000       1.045120        28.4392 
 493   0.0000       1.048125        28.5209 
 494   0.0000       1.049366        28.5547 
 495   0.0000       1.051817        28.6214 
 496   0.0000       1.053743        28.6738 
 497   0.0000       1.056476        28.7482 
 498   0.0000       1.060201        28.8495 
 499   0.0000       1.061913        28.8961 
 500   0.0000       1.065317        28.9888 
 501   0.0000       1.066889        29.0315 
 502   0.0000       1.071020        29.1439 
 503   0.0000       1.072900        29.1951 
 504   0.0000       1.076555        29.2946 
 505   0.0000       1.079832        29.3837 
 506   0.0000       1.083410        29.4811 
 507   0.0000       1.083574        29.4855 
 508   0.0000       1.088229        29.6122 
 509   0.0000       1.089101        29.6359 
 510   0.0000       1.089780        29.6544 
 511   0.0000       1.093093        29.7446 
 512   0.0000       1.095866        29.8200 
 513   0.0000       1.098148        29.8821 
 514   0.0000       1.101956        29.9857 
 515   0.0000       1.103925        30.0393 
 516   0.0000       1.107199        30.1284 
 517   0.0000       1.110924        30.2298 
 518   0.0000       1.115096        30.3433 
 519   0.0000       1.117724        30.4148 
 520   0.0000       1.118746        30.4426 
 521   0.0000       1.123491        30.5717 
 522   0.0000       1.125223        30.6189 
 523   0.0000       1.129192        30.7269 
 524   0.0000       1.131762        30.7968 
 525   0.0000       1.134546        30.8726 
 526   0.0000       1.138023        30.9672 
 527   0.0000       1.139205        30.9993 
 528   0.0000       1.141925        31.0734 
 529   0.0000       1.145063        31.1588 
 530   0.0000       1.146528        31.1986 
 531   0.0000       1.150083        31.2954 
 532   0.0000       1.152809        31.3695 
 533   0.0000       1.154537        31.4165 
 534   0.0000       1.155975        31.4557 
 535   0.0000       1.159242        31.5446 
 536   0.0000       1.162619        31.6365 
 537   0.0000       1.166735        31.7485 
 538   0.0000       1.168702        31.8020 
 539   0.0000       1.173890        31.9432 
 540   0.0000       1.178582        32.0709 
 541   0.0000       1.179305        32.0905 
 542   0.0000       1.184571        32.2338 
 543   0.0000       1.187688        32.3186 
 544   0.0000       1.191432        32.4205 
 545   0.0000       1.193809        32.4852 
 546   0.0000       1.200858        32.6770 
 547   0.0000       1.202287        32.7159 
 548   0.0000       1.202976        32.7346 
 549   0.0000       1.204586        32.7785 
 550   0.0000       1.205391        32.8004 
 551   0.0000       1.210098        32.9284 
 552   0.0000       1.211830        32.9756 
 553   0.0000       1.216095        33.0916 
 554   0.0000       1.218234        33.1498 
 555   0.0000       1.224226        33.3129 
 556   0.0000       1.225256        33.3409 
 557   0.0000       1.230011        33.4703 
 558   0.0000       1.233495        33.5651 
 559   0.0000       1.235311        33.6145 
 560   0.0000       1.236586        33.6492 
 561   0.0000       1.242594        33.8127 
 562   0.0000       1.243963        33.8500 
 563   0.0000       1.246699        33.9244 
 564   0.0000       1.249938        34.0125 
 565   0.0000       1.252966        34.0949 
 566   0.0000       1.256965        34.2038 
 567   0.0000       1.260503        34.3000 
 568   0.0000       1.263248        34.3747 
 569   0.0000       1.264485        34.4084 
 570   0.0000       1.268133        34.5077 
 571   0.0000       1.268501        34.5177 
 572   0.0000       1.275126        34.6979 
 573   0.0000       1.276396        34.7325 
 574   0.0000       1.282198        34.8904 
 575   0.0000       1.283217        34.9181 
 576   0.0000       1.286486        35.0071 
 577   0.0000       1.289985        35.1023 
 578   0.0000       1.293404        35.1953 
 579   0.0000       1.299323        35.3564 
 580   0.0000       1.301065        35.4038 
 581   0.0000       1.305521        35.5250 
 582   0.0000       1.307176        35.5701 
 583   0.0000       1.310312        35.6554 
 584   0.0000       1.311902        35.6987 
 585   0.0000       1.316186        35.8152 
 586   0.0000       1.321258        35.9532 
 587   0.0000       1.325960        36.0812 
 588   0.0000       1.326455        36.0947 
 589   0.0000       1.332339        36.2548 
 590   0.0000       1.333709        36.2921 
 591   0.0000       1.334537        36.3146 
 592   0.0000       1.337074        36.3836 
 593   0.0000       1.340579        36.4790 
 594   0.0000       1.344755        36.5926 
 595   0.0000       1.347509        36.6676 
 596   0.0000       1.348259        36.6880 
 597   0.0000       1.352399        36.8006 
 598   0.0000       1.355286        36.8792 
 599   0.0000       1.358761        36.9738 
 600   0.0000       1.362570        37.0774 
 601   0.0000       1.365241        37.1501 
 602   0.0000       1.365927        37.1688 
 603   0.0000       1.371485        37.3200 
 604   0.0000       1.375107        37.4186 
 605   0.0000       1.375531        37.4301 
 606   0.0000       1.378160        37.5016 
 607   0.0000       1.379592        37.5406 
 608   0.0000       1.384926        37.6858 
 609   0.0000       1.386600        37.7313 
 610   0.0000       1.390569        37.8393 
 611   0.0000       1.395254        37.9668 
 612   0.0000       1.397654        38.0321 
 613   0.0000       1.401058        38.1247 
 614   0.0000       1.402095        38.1530 
 615   0.0000       1.408485        38.3268 
 616   0.0000       1.412738        38.4425 
 617   0.0000       1.418759        38.6064 
 618   0.0000       1.419441        38.6250 
 619   0.0000       1.423879        38.7457 
 620   0.0000       1.427448        38.8428 
 621   0.0000       1.428890        38.8821 
 622   0.0000       1.434772        39.0421 
 623   0.0000       1.435469        39.0611 
 624   0.0000       1.440584        39.2003 
 625   0.0000       1.442331        39.2478 
 626   0.0000       1.447041        39.3760 
 627   0.0000       1.452021        39.5115 
 628   0.0000       1.453938        39.5637 
 629   0.0000       1.458740        39.6943 
 630   0.0000       1.461518        39.7699 
 631   0.0000       1.463489        39.8236 
 632   0.0000       1.467178        39.9239 
 633   0.0000       1.474964        40.1358 
 634   0.0000       1.476904        40.1886 
 635   0.0000       1.482603        40.3437 
 636   0.0000       1.484573        40.3973 
 637   0.0000       1.489112        40.5208 
 638   0.0000       1.492528        40.6137 
 639   0.0000       1.496564        40.7236 
 640   0.0000       1.498235        40.7690 
 641   0.0000       1.500690        40.8359 
 642   0.0000       1.508087        41.0371 
 643   0.0000       1.509560        41.0772 
 644   0.0000       1.512725        41.1633 
 645   0.0000       1.515270        41.2326 
 646   0.0000       1.516918        41.2774 
 647   0.0000       1.521991        41.4155 
 648   0.0000       1.526431        41.5363 
 649   0.0000       1.528760        41.5997 
 650   0.0000       1.530706        41.6526 
 651   0.0000       1.534666        41.7604 
 652   0.0000       1.542039        41.9610 
 653   0.0000       1.542359        41.9697 
 654   0.0000       1.545596        42.0578 
 655   0.0000       1.548767        42.1441 
 656   0.0000       1.552435        42.2439 
 657   0.0000       1.556573        42.3565 
 658   0.0000       1.560937        42.4753 
 659   0.0000       1.562231        42.5105 
 660   0.0000       1.564098        42.5613 
 661   0.0000       1.573038        42.8045 
 662   0.0000       1.574336        42.8399 
 663   0.0000       1.576381        42.8955 
 664   0.0000       1.581625        43.0382 
 665   0.0000       1.586107        43.1602 
 666   0.0000       1.589800        43.2607 
 667   0.0000       1.591852        43.3165 
 668   0.0000       1.595775        43.4233 
 669   0.0000       1.599040        43.5121 
 670   0.0000       1.602685        43.6113 
 671   0.0000       1.606770        43.7224 
 672   0.0000       1.608431        43.7676 
 673   0.0000       1.619360        44.0650 
 674   0.0000       1.624843        44.2142 
 675   0.0000       1.626805        44.2676 
 676   0.0000       1.630511        44.3684 
 677   0.0000       1.631582        44.3976 
 678   0.0000       1.635388        44.5012 
 679   0.0000       1.639936        44.6249 
 680   0.0000       1.643062        44.7100 
 681   0.0000       1.644847        44.7586 
 682   0.0000       1.649809        44.8936 
 683   0.0000       1.651154        44.9302 
 684   0.0000       1.656966        45.0883 
 685   0.0000       1.660558        45.1861 
 686   0.0000       1.665054        45.3084 
 687   0.0000       1.665401        45.3179 
 688   0.0000       1.670326        45.4519 
 689   0.0000       1.671498        45.4838 
 690   0.0000       1.678391        45.6713 
 691   0.0000       1.681203        45.7478 
 692   0.0000       1.685358        45.8609 
 693   0.0000       1.690513        46.0012 
 694   0.0000       1.694736        46.1161 
 695   0.0000       1.696572        46.1661 
 696   0.0000       1.699195        46.2375 
 697   0.0000       1.704565        46.3836 
 698   0.0000       1.706874        46.4464 
 699   0.0000       1.713574        46.6287 
 700   0.0000       1.715523        46.6817 
 701   0.0000       1.718329        46.7581 
 702   0.0000       1.719018        46.7769 
 703   0.0000       1.723352        46.8948 
 704   0.0000       1.726846        46.9899 
 705   0.0000       1.736322        47.2477 
 706   0.0000       1.740104        47.3506 
 707   0.0000       1.742072        47.4042 
 708   0.0000       1.744931        47.4820 
 709   0.0000       1.747912        47.5631 
 710   0.0000       1.750407        47.6310 
 711   0.0000       1.755780        47.7772 
 712   0.0000       1.760908        47.9167 
 713   0.0000       1.766551        48.0703 
 714   0.0000       1.771111        48.1944 
 715   0.0000       1.773002        48.2458 
 716   0.0000       1.778397        48.3926 
 717   0.0000       1.779833        48.4317 
 718   0.0000       1.782598        48.5070 
 719   0.0000       1.786640        48.6170 
 720   0.0000       1.790876        48.7322 
 721   0.0000       1.793922        48.8151 
 722   0.0000       1.796525        48.8859 
 723   0.0000       1.799889        48.9775 
 724   0.0000       1.802705        49.0541 
 725   0.0000       1.804696        49.1083 
 726   0.0000       1.808413        49.2094 
 727   0.0000       1.815194        49.3939 
 728   0.0000       1.819445        49.5096 
 729   0.0000       1.827200        49.7206 
 730   0.0000       1.828995        49.7695 
 731   0.0000       1.830493        49.8102 
 732   0.0000       1.833801        49.9003 
 733   0.0000       1.837858        50.0107 
 734   0.0000       1.840558        50.0841 
 735   0.0000       1.844937        50.2033 
 736   0.0000       1.848615        50.3034 
 737   0.0000       1.850936        50.3665 
 738   0.0000       1.852381        50.4059 
 739   0.0000       1.855517        50.4912 
 740   0.0000       1.862197        50.6729 
 741   0.0000       1.864194        50.7273 
 742   0.0000       1.868910        50.8556 
 743   0.0000       1.872194        50.9450 
 744   0.0000       1.876932        51.0739 
 745   0.0000       1.878482        51.1161 
 746   0.0000       1.885042        51.2946 
 747   0.0000       1.888389        51.3857 
 748   0.0000       1.892995        51.5110 
 749   0.0000       1.895445        51.5777 
 750   0.0000       1.896598        51.6091 
 751   0.0000       1.902194        51.7613 
 752   0.0000       1.907045        51.8933 
 753   0.0000       1.911069        52.0028 
 754   0.0000       1.912056        52.0297 
 755   0.0000       1.914183        52.0876 
 756   0.0000       1.918084        52.1937 
 757   0.0000       1.922231        52.3066 
 758   0.0000       1.923044        52.3287 
 759   0.0000       1.925358        52.3916 
 760   0.0000       1.930491        52.5313 
 761   0.0000       1.934836        52.6496 
 762   0.0000       1.936526        52.6956 
 763   0.0000       1.938190        52.7408 
 764   0.0000       1.941987        52.8442 
 765   0.0000       1.945090        52.9286 
 766   0.0000       1.949140        53.0388 
 767   0.0000       1.952129        53.1201 
 768   0.0000       1.957760        53.2733 
 769   0.0000       1.961089        53.3640 
 770   0.0000       1.965079        53.4725 
 771   0.0000       1.968391        53.5626 
 772   0.0000       1.970952        53.6323 
 773   0.0000       1.974162        53.7197 
 774   0.0000       1.975303        53.7507 
 775   0.0000       1.980025        53.8792 
 776   0.0000       1.983047        53.9615 
 777   0.0000       1.987736        54.0890 
 778   0.0000       1.989385        54.1339 
 779   0.0000       1.992931        54.2304 
 780   0.0000       1.995260        54.2938 
 781   0.0000       1.997227        54.3473 
 782   0.0000       2.000445        54.4349 
 783   0.0000       2.004941        54.5572 
 784   0.0000       2.008117        54.6436 
 785   0.0000       2.010646        54.7125 
 786   0.0000       2.013891        54.8008 
 787   0.0000       2.017260        54.8924 
 788   0.0000       2.020669        54.9852 
 789   0.0000       2.023014        55.0490 
 790   0.0000       2.024921        55.1009 
 791   0.0000       2.028828        55.2072 
 792   0.0000       2.031893        55.2906 
 793   0.0000       2.032915        55.3184 
 794   0.0000       2.035828        55.3977 
 795   0.0000       2.039345        55.4934 
 796   0.0000       2.046194        55.6798 
 797   0.0000       2.049003        55.7562 
 798   0.0000       2.050472        55.7962 
 799   0.0000       2.051024        55.8112 
 800   0.0000       2.052909        55.8625 
 801   0.0000       2.056658        55.9645 
 802   0.0000       2.057671        55.9921 
 803   0.0000       2.061836        56.1054 
 804   0.0000       2.064574        56.1799 
 805   0.0000       2.070056        56.3291 
 806   0.0000       2.074806        56.4583 
 807   0.0000       2.077809        56.5401 
 808   0.0000       2.080628        56.6168 
 809   0.0000       2.084283        56.7162 
 810   0.0000       2.087380        56.8005 
 811   0.0000       2.090161        56.8762 
 812   0.0000       2.091926        56.9242 
 813   0.0000       2.093748        56.9738 
 814   0.0000       2.098823        57.1119 
 815   0.0000       2.101505        57.1848 
 816   0.0000       2.103154        57.2297 
 817   0.0000       2.104909        57.2775 
 818   0.0000       2.107401        57.3453 
 819   0.0000       2.112261        57.4775 
 820   0.0000       2.113698        57.5167 
 821   0.0000       2.119061        57.6626 
 822   0.0000       2.119938        57.6864 
 823   0.0000       2.122028        57.7433 
 824   0.0000       2.123049        57.7711 
 825   0.0000       2.126438        57.8633 
 826   0.0000       2.129078        57.9352 
 827   0.0000       2.129835        57.9558 
 828   0.0000       2.132988        58.0416 
 829   0.0000       2.136025        58.1242 
 830   0.0000       2.141218        58.2655 
 831   0.0000       2.146794        58.4172 
 832   0.0000       2.148641        58.4675 
 833   0.0000       2.150303        58.5127 
 834   0.0000       2.153315        58.5947 
 835   0.0000       2.156030        58.6685 
 836   0.0000       2.161065        58.8056 
 837   0.0000       2.161962        58.8300 
 838   0.0000       2.168675        59.0127 
 839   0.0000       2.169559        59.0367 
 840   0.0000       2.171621        59.0928 
 841   0.0000       2.174111        59.1606 
 842   0.0000       2.181723        59.3677 
 843   0.0000       2.186013        59.4844 
 844   0.0000       2.187151        59.5154 
 845   0.0000       2.187653        59.5291 
 846   0.0000       2.190639        59.6103 
 847   0.0000       2.192834        59.6700 
 848   0.0000       2.196350        59.7657 
 849   0.0000       2.198399        59.8215 
 850   0.0000       2.200157        59.8693 
 851   0.0000       2.202143        59.9234 
 852   0.0000       2.207855        60.0788 
 853   0.0000       2.210101        60.1399 
 854   0.0000       2.212119        60.1948 
 855   0.0000       2.214967        60.2723 
 856   0.0000       2.215977        60.2998 
 857   0.0000       2.219255        60.3890 
 858   0.0000       2.222073        60.4657 
 859   0.0000       2.222950        60.4895 
 860   0.0000       2.226183        60.5775 
 861   0.0000       2.231113        60.7117 
 862   0.0000       2.232752        60.7563 
 863   0.0000       2.237642        60.8893 
 864   0.0000       2.242104        61.0108 
 865   0.0000       2.244422        61.0738 
 866   0.0000       2.248240        61.1777 
 867   0.0000       2.248982        61.1979 
 868   0.0000       2.252424        61.2916 
 869   0.0000       2.252882        61.3040 
 870   0.0000       2.256205        61.3945 
 871   0.0000       2.257885        61.4402 
 872   0.0000       2.260962        61.5239 
 873   0.0000       2.262127        61.5556 
 874   0.0000       2.266665        61.6791 
 875   0.0000       2.269309        61.7510 
 876   0.0000       2.271262        61.8042 
 877   0.0000       2.274084        61.8810 
 878   0.0000       2.275015        61.9063 
 879   0.0000       2.278160        61.9919 
 880   0.0000       2.278643        62.0050 
 881   0.0000       2.281915        62.0941 
 882   0.0000       2.288173        62.2643 
 883   0.0000       2.292728        62.3883 
 884   0.0000       2.294430        62.4346 
 885   0.0000       2.296163        62.4818 
 886   0.0000       2.297827        62.5271 
 887   0.0000       2.300357        62.5959 
 888   0.0000       2.303144        62.6717 
 889   0.0000       2.306263        62.7566 
 890   0.0000       2.307045        62.7779 
 891   0.0000       2.308191        62.8091 
 892   0.0000       2.313380        62.9503 
 893   0.0000       2.314907        62.9918 
 894   0.0000       2.319550        63.1182 
 895   0.0000       2.322714        63.2043 
 896   0.0000       2.324088        63.2416 
 897   0.0000       2.327945        63.3466 
 898   0.0000       2.330594        63.4187 
 899   0.0000       2.331472        63.4426 
 900   0.0000       2.333793        63.5057 
 901   0.0000       2.337083        63.5953 
 902   0.0000       2.339207        63.6530 
 903   0.0000       2.339954        63.6734 
 904   0.0000       2.344312        63.7920 
 905   0.0000       2.347543        63.8799 
 906   0.0000       2.350740        63.9669 
 907   0.0000       2.352852        64.0244 
 908   0.0000       2.353871        64.0521 
 909   0.0000       2.356143        64.1139 
 910   0.0000       2.360618        64.2357 
 911   0.0000       2.361966        64.2724 
 912   0.0000       2.364113        64.3308 
 913   0.0000       2.368757        64.4572 
 914   0.0000       2.370689        64.5097 
 915   0.0000       2.372280        64.5530 
 916   0.0000       2.377135        64.6851 
 917   0.0000       2.382582        64.8333 
 918   0.0000       2.383905        64.8693 
 919   0.0000       2.386930        64.9517 
 920   0.0000       2.388595        64.9970 
 921   0.0000       2.390397        65.0460 
 922   0.0000       2.395361        65.1811 
 923   0.0000       2.398751        65.2733 
 924   0.0000       2.399335        65.2892 
 925   0.0000       2.403537        65.4036 
 926   0.0000       2.405309        65.4518 
 927   0.0000       2.410583        65.5953 
 928   0.0000       2.413930        65.6864 
 929   0.0000       2.417943        65.7956 
 930   0.0000       2.422526        65.9203 
 931   0.0000       2.425152        65.9917 
 932   0.0000       2.426444        66.0269 
 933   0.0000       2.433840        66.2282 
 934   0.0000       2.437377        66.3244 
 935   0.0000       2.438265        66.3486 
 936   0.0000       2.439569        66.3841 
 937   0.0000       2.442987        66.4771 
 938   0.0000       2.446066        66.5608 
 939   0.0000       2.447853        66.6095 
 940   0.0000       2.451683        66.7137 
 941   0.0000       2.454323        66.7855 
 942   0.0000       2.459416        66.9241 
 943   0.0000       2.462663        67.0125 
 944   0.0000       2.464281        67.0565 
 945   0.0000       2.467874        67.1543 
 946   0.0000       2.468693        67.1766 
 947   0.0000       2.471193        67.2446 
 948   0.0000       2.473271        67.3011 
 949   0.0000       2.476883        67.3994 
 950   0.0000       2.478401        67.4407 
 951   0.0000       2.481700        67.5305 
 952   0.0000       2.483776        67.5870 
 953   0.0000       2.489191        67.7343 
 954   0.0000       2.490261        67.7634 
 955   0.0000       2.491725        67.8033 
 956   0.0000       2.497271        67.9542 
 957   0.0000       2.502376        68.0931 
 958   0.0000       2.506123        68.1951 
 959   0.0000       2.507219        68.2249 
 960   0.0000       2.510432        68.3123 
 961   0.0000       2.510755        68.3211 
 962   0.0000       2.516802        68.4857 
 963   0.0000       2.521430        68.6116 
 964   0.0000       2.523451        68.6666 
 965   0.0000       2.525464        68.7214 
 966   0.0000       2.530629        68.8619 
 967   0.0000       2.535082        68.9831 
 968   0.0000       2.538439        69.0744 
 969   0.0000       2.541282        69.1518 
 970   0.0000       2.543794        69.2201 
 971   0.0000       2.545986        69.2798 
 972   0.0000       2.548610        69.3512 
 973   0.0000       2.551603        69.4327 
 974   0.0000       2.555069        69.5270 
 975   0.0000       2.557553        69.5945 
 976   0.0000       2.558533        69.6212 
 977   0.0000       2.562092        69.7181 
 978   0.0000       2.565317        69.8058 
 979   0.0000       2.568582        69.8947 
 980   0.0000       2.572117        69.9909 
 981   0.0000       2.572992        70.0147 
 982   0.0000       2.576626        70.1135 
 983   0.0000       2.578402        70.1619 
 984   0.0000       2.582815        70.2820 
 985   0.0000       2.585220        70.3474 
 986   0.0000       2.586508        70.3825 
 987   0.0000       2.588948        70.4488 
 988   0.0000       2.592496        70.5454 
 989   0.0000       2.596915        70.6657 
 990   0.0000       2.600323        70.7584 
 991   0.0000       2.603653        70.8490 
 992   0.0000       2.604335        70.8676 
 993   0.0000       2.607020        70.9406 
 994   0.0000       2.609509        71.0084 
 995   0.0000       2.611695        71.0678 
 996   0.0000       2.615293        71.1657 
 997   0.0000       2.615615        71.1745 
 998   0.0000       2.621399        71.3319 
 999   0.0000       2.623066        71.3773 
 1000   0.0000       2.624394        71.4134 
 1001   0.0000       2.630410        71.5771 
 1002   0.0000       2.634140        71.6786 
 1003   0.0000       2.636766        71.7501 
 1004   0.0000       2.640484        71.8512 
 1005   0.0000       2.641800        71.8870 
 1006   0.0000       2.643607        71.9362 
 1007   0.0000       2.646604        72.0178 
 1008   0.0000       2.649987        72.1098 
 1009   0.0000       2.651746        72.1577 
 1010   0.0000       2.657624        72.3176 
 1011   0.0000       2.660804        72.4042 
 1012   0.0000       2.661896        72.4339 
 1013   0.0000       2.664025        72.4918 
 1014   0.0000       2.666337        72.5547 
 1015   0.0000       2.669450        72.6394 
 1016   0.0000       2.671670        72.6998 
 1017   0.0000       2.674921        72.7883 
 1018   0.0000       2.677553        72.8599 
 1019   0.0000       2.681869        72.9774 
 1020   0.0000       2.683443        73.0202 
 1021   0.0000       2.688343        73.1535 
 1022   0.0000       2.689037        73.1724 
 1023   0.0000       2.692635        73.2703 
 1024   0.0000       2.693894        73.3046 
 1025   0.0000       2.699895        73.4679 
 1026   0.0000       2.702417        73.5365 
 1027   0.0000       2.705984        73.6336 
 1028   0.0000       2.707896        73.6856 
 1029   0.0000       2.709505        73.7294 
 1030   0.0000       2.713400        73.8354 
 1031   0.0000       2.715152        73.8830 
 1032   0.0000       2.717416        73.9447 
 1033   0.0000       2.719775        74.0089 
 1034   0.0000       2.722320        74.0781 
 1035   0.0000       2.723568        74.1121 
 1036   0.0000       2.729138        74.2636 
 1037   0.0000       2.732417        74.3528 
 1038   0.0000       2.734673        74.4142 
 1039   0.0000       2.738004        74.5049 
 1040   0.0000       2.739669        74.5502 
 1041   0.0000       2.744415        74.6793 
 1042   0.0000       2.745706        74.7145 
 1043   0.0000       2.749476        74.8171 
 1044   0.0000       2.751307        74.8669 
 1045   0.0000       2.754121        74.9434 
 1046   0.0000       2.756284        75.0023 
 1047   0.0000       2.763330        75.1940 
 1048   0.0000       2.764581        75.2281 
 1049   0.0000       2.769163        75.3528 
 1050   0.0000       2.770255        75.3825 
 1051   0.0000       2.771208        75.4084 
 1052   0.0000       2.775825        75.5340 
 1053   0.0000       2.779864        75.6439 
 1054   0.0000       2.783926        75.7545 
 1055   0.0000       2.785458        75.7962 
 1056   0.0000       2.787156        75.8424 
 1057   0.0000       2.791817        75.9692 
 1058   0.0000       2.794475        76.0415 
 1059   0.0000       2.795604        76.0722 
 1060   0.0000       2.797385        76.1207 
 1061   0.0000       2.801233        76.2254 
 1062   0.0000       2.808952        76.4355 
 1063   0.0000       2.812544        76.5332 
 1064   0.0000       2.814149        76.5769 
 1065   0.0000       2.815471        76.6129 
 1066   0.0000       2.817633        76.6717 
 1067   0.0000       2.820385        76.7466 
 1068   0.0000       2.822469        76.8033 
 1069   0.0000       2.823217        76.8236 
 1070   0.0000       2.827745        76.9469 
 1071   0.0000       2.829012        76.9813 
 1072   0.0000       2.830512        77.0221 
 1073   0.0000       2.832899        77.0871 
 1074   0.0000       2.834625        77.1341 
 1075   0.0000       2.841690        77.3263 
 1076   0.0000       2.843547        77.3768 
 1077   0.0000       2.848174        77.5028 
 1078   0.0000       2.848475        77.5110 
 1079   0.0000       2.851120        77.5829 
 1080   0.0000       2.857075        77.7450 
 1081   0.0000       2.858570        77.7856 
 1082   0.0000       2.859812        77.8194 
 1083   0.0000       2.862757        77.8996 
 1084   0.0000       2.865636        77.9779 
 1085   0.0000       2.867511        78.0289 
 1086   0.0000       2.871646        78.1415 
 1087   0.0000       2.872236        78.1575 
 1088   0.0000       2.876106        78.2628 
 1089   0.0000       2.879372        78.3517 
 1090   0.0000       2.882106        78.4261 
 1091   0.0000       2.885649        78.5225 
 1092   0.0000       2.887972        78.5857 
 1093   0.0000       2.890955        78.6669 
 1094   0.0000       2.894051        78.7511 
 1095   0.0000       2.897513        78.8453 
 1096   0.0000       2.902544        78.9822 
 1097   0.0000       2.905726        79.0688 
 1098   0.0000       2.908729        79.1505 
 1099   0.0000       2.910915        79.2100 
 1100   0.0000       2.914447        79.3061 
 1101   0.0000       2.917574        79.3912 
 1102   0.0000       2.919403        79.4410 
 1103   0.0000       2.922820        79.5340 
 1104   0.0000       2.926632        79.6377 
 1105   0.0000       2.927719        79.6673 
 1106   0.0000       2.928405        79.6859 
 1107   0.0000       2.933837        79.8338 
 1108   0.0000       2.935736        79.8854 
 1109   0.0000       2.937614        79.9365 
 1110   0.0000       2.938408        79.9581 
 1111   0.0000       2.941950        80.0545 
 1112   0.0000       2.946393        80.1754 
 1113   0.0000       2.950929        80.2989 
 1114   0.0000       2.953300        80.3634 
 1115   0.0000       2.956298        80.4450 
 1116   0.0000       2.960797        80.5674 
 1117   0.0000       2.964260        80.6616 
 1118   0.0000       2.966655        80.7268 
 1119   0.0000       2.969906        80.8152 
 1120   0.0000       2.972847        80.8953 
 1121   0.0000       2.976071        80.9830 
 1122   0.0000       2.980245        81.0966 
 1123   0.0000       2.981926        81.1423 
 1124   0.0000       2.985826        81.2485 
 1125   0.0000       2.986175        81.2580 
 1126   0.0000       2.988096        81.3102 
 1127   0.0000       2.991670        81.4075 
 1128   0.0000       2.996527        81.5396 
 1129   0.0000       2.999134        81.6106 
 1130   0.0000       3.004406        81.7540 
 1131   0.0000       3.006180        81.8023 
 1132   0.0000       3.009419        81.8904 
 1133   0.0000       3.010712        81.9256 
 1134   0.0000       3.013802        82.0097 
 1135   0.0000       3.017732        82.1167 
 1136   0.0000       3.019609        82.1677 
 1137   0.0000       3.025104        82.3173 
 1138   0.0000       3.026209        82.3473 
 1139   0.0000       3.030446        82.4626 
 1140   0.0000       3.036465        82.6264 
 1141   0.0000       3.038516        82.6822 
 1142   0.0000       3.039288        82.7032 
 1143   0.0000       3.042640        82.7944 
 1144   0.0000       3.045873        82.8824 
 1145   0.0000       3.049684        82.9861 
 1146   0.0000       3.050562        83.0100 
 1147   0.0000       3.054725        83.1233 
 1148   0.0000       3.056861        83.1814 
 1149   0.0000       3.059594        83.2558 
 1150   0.0000       3.060054        83.2683 
 1151   0.0000       3.067465        83.4700 
 1152   0.0000       3.067607        83.4738 
 1153   0.0000       3.072766        83.6142 
 1154   0.0000       3.078205        83.7622 
 1155   0.0000       3.081764        83.8591 
 1156   0.0000       3.082240        83.8720 
 1157   0.0000       3.084784        83.9412 
 1158   0.0000       3.089142        84.0598 
 1159   0.0000       3.092339        84.1468 
 1160   0.0000       3.092933        84.1630 
 1161   0.0000       3.097107        84.2766 
 1162   0.0000       3.100261        84.3624 
 1163   0.0000       3.106167        84.5231 
 1164   0.0000       3.112539        84.6965 
 1165   0.0000       3.114860        84.7596 
 1166   0.0000       3.117838        84.8407 
 1167   0.0000       3.124766        85.0292 
 1168   0.0000       3.125218        85.0415 
 1169   0.0000       3.128839        85.1401 
 1170   0.0000       3.131896        85.2232 
 1171   0.0000       3.134898        85.3049 
 1172   0.0000       3.139503        85.4302 
 1173   0.0000       3.143131        85.5289 
 1174   0.0000       3.143865        85.5489 
 1175   0.0000       3.149845        85.7116 
 1176   0.0000       3.150811        85.7379 
 1177   0.0000       3.152854        85.7935 
 1178   0.0000       3.156882        85.9031 
 1179   0.0000       3.159558        85.9759 
 1180   0.0000       3.164611        86.1134 
 1181   0.0000       3.167408        86.1896 
 1182   0.0000       3.170164        86.2646 
 1183   0.0000       3.171628        86.3044 
 1184   0.0000       3.174858        86.3923 
 1185   0.0000       3.181124        86.5628 
 1186   0.0000       3.184000        86.6410 
 1187   0.0000       3.189070        86.7790 
 1188   0.0000       3.191729        86.8514 
 1189   0.0000       3.196254        86.9745 
 1190   0.0000       3.201003        87.1037 
 1191   0.0000       3.203198        87.1635 
 1192   0.0000       3.209035        87.3223 
 1193   0.0000       3.210858        87.3719 
 1194   0.0000       3.212688        87.4217 
 1195   0.0000       3.219727        87.6132 
 1196   0.0000       3.221713        87.6673 
 1197   0.0000       3.229352        87.8751 
 1198   0.0000       3.230650        87.9104 
 1199   0.0000       3.235232        88.0351 
 1200   0.0000       3.238001        88.1105 
 1201   0.0000       3.245309        88.3094 
 1202   0.0000       3.247926        88.3806 
 1203   0.0000       3.249298        88.4179 
 1204   0.0000       3.256973        88.6267 
 1205   0.0000       3.257805        88.6494 
 1206   0.0000       3.260074        88.7111 
 1207   0.0000       3.266530        88.8868 
 1208   0.0000       3.268890        88.9510 
 1209   0.0000       3.271736        89.0285 
 1210   0.0000       3.279295        89.2342 
 1211   0.0000       3.280529        89.2677 
 1212   0.0000       3.286344        89.4260 
 1213   0.0000       3.291558        89.5678 
 1214   0.0000       3.293019        89.6076 
 1215   0.0000       3.301553        89.8398 
 1216   0.0000       3.302597        89.8682 
 1217   0.0000       3.304944        89.9321 
 1218   0.0000       3.309453        90.0548 
 1219   0.0000       3.314141        90.1824 
 1220   0.0000       3.317661        90.2782 
 1221   0.0000       3.324951        90.4765 
 1222   0.0000       3.327187        90.5374 
 1223   0.0000       3.329497        90.6002 
 1224   0.0000       3.331831        90.6637 
 1225   0.0000       3.336062        90.7789 
 1226   0.0000       3.338142        90.8355 
 1227   0.0000       3.344809        91.0169 
 1228   0.0000       3.346927        91.0745 
 1229   0.0000       3.354698        91.2860 
 1230   0.0000       3.356662        91.3394 
 1231   0.0000       3.358274        91.3833 
 1232   0.0000       3.362491        91.4980 
 1233   0.0000       3.365258        91.5733 
 1234   0.0000       3.371223        91.7357 
 1235   0.0000       3.376149        91.8697 
 1236   0.0000       3.378082        91.9223 
 1237   0.0000       3.382788        92.0504 
 1238   0.0000       3.387050        92.1663 
 1239   0.0000       3.387856        92.1882 
 1240   0.0000       3.393838        92.3510 
 1241   0.0000       3.398204        92.4698 
 1242   0.0000       3.402137        92.5768 
 1243   0.0000       3.403183        92.6053 
 1244   0.0000       3.410615        92.8075 
 1245   0.0000       3.414895        92.9240 
 1246   0.0000       3.419656        93.0536 
 1247   0.0000       3.424021        93.1724 
 1248   0.0000       3.426801        93.2480 
 1249   0.0000       3.435745        93.4914 
 1250   0.0000       3.437626        93.5426 
 1251   0.0000       3.440714        93.6266 
 1252   0.0000       3.446554        93.7855 
 1253   0.0000       3.449861        93.8755 
 1254   0.0000       3.452088        93.9361 
 1255   0.0000       3.456244        94.0492 
 1256   0.0000       3.462154        94.2100 
 1257   0.0000       3.464854        94.2835 
 1258   0.0000       3.466360        94.3245 
 1259   0.0000       3.469500        94.4099 
 1260   0.0000       3.472836        94.5007 
 1261   0.0000       3.473904        94.5297 
 1262   0.0000       3.475918        94.5845 
 1263   0.0000       3.484269        94.8118 
 1264   0.0000       3.488599        94.9296 
 1265   0.0000       3.493706        95.0686 
 1266   0.0000       3.496413        95.1422 
 1267   0.0000       3.498094        95.1880 
 1268   0.0000       3.498856        95.2087 
 1269   0.0000       3.503749        95.3419 
 1270   0.0000       3.506912        95.4279 
 1271   0.0000       3.511442        95.5512 
 1272   0.0000       3.513921        95.6187 
 1273   0.0000       3.517042        95.7036 
 1274   0.0000       3.519518        95.7710 
 1275   0.0000       3.522159        95.8428 
 1276   0.0000       3.525368        95.9301 
 1277   0.0000       3.528560        96.0170 
 1278   0.0000       3.533457        96.1502 
 1279   0.0000       3.534270        96.1724 
 1280   0.0000       3.539077        96.3032 
 1281   0.0000       3.544119        96.4404 
 1282   0.0000       3.546508        96.5054 
 1283   0.0000       3.549752        96.5937 
 1284   0.0000       3.552485        96.6680 
 1285   0.0000       3.556793        96.7853 
 1286   0.0000       3.559367        96.8553 
 1287   0.0000       3.565700        97.0276 
 1288   0.0000       3.569223        97.1235 
 1289   0.0000       3.571961        97.1980 
 1290   0.0000       3.574592        97.2696 
 1291   0.0000       3.578602        97.3787 
 1292   0.0000       3.579191        97.3947 
 1293   0.0000       3.580842        97.4397 
 1294   0.0000       3.586653        97.5978 
 1295   0.0000       3.588192        97.6397 
 1296   0.0000       3.591637        97.7334 
 1297   0.0000       3.592588        97.7593 
 1298   0.0000       3.597654        97.8971 
 1299   0.0000       3.600859        97.9844 
 1300   0.0000       3.603289        98.0505 
 1301   0.0000       3.609413        98.2171 
 1302   0.0000       3.614394        98.3527 
 1303   0.0000       3.617434        98.4354 
 1304   0.0000       3.618756        98.4714 
 1305   0.0000       3.621755        98.5530 
 1306   0.0000       3.625733        98.6612 
 1307   0.0000       3.628821        98.7452 
 1308   0.0000       3.631729        98.8244 
 1309   0.0000       3.636075        98.9426 
 1310   0.0000       3.641828        99.0992 
 1311   0.0000       3.647282        99.2476 
 1312   0.0000       3.652346        99.3854 
 1313   0.0000       3.654633        99.4476 
 1314   0.0000       3.661603        99.6373 
 1315   0.0000       3.663004        99.6754 
 1316   0.0000       3.664397        99.7133 
 1317   0.0000       3.674480        99.9877 
 1318   0.0000       3.677802       100.0781 
 1319   0.0000       3.681151       100.1692 
 1320   0.0000       3.683587       100.2355 
 1321   0.0000       3.685729       100.2938 
 1322   0.0000       3.692003       100.4645 
 1323   0.0000       3.696736       100.5933 
 1324   0.0000       3.700995       100.7092 
 1325   0.0000       3.706366       100.8553 
 1326   0.0000       3.712079       101.0108 
 1327   0.0000       3.712712       101.0280 
 1328   0.0000       3.719231       101.2054 
 1329   0.0000       3.722094       101.2833 
 1330   0.0000       3.725971       101.3888 
 1331   0.0000       3.728342       101.4534 
 1332   0.0000       3.732523       101.5671 
 1333   0.0000       3.740902       101.7951 
 1334   0.0000       3.743390       101.8628 
 1335   0.0000       3.745511       101.9205 
 1336   0.0000       3.748697       102.0072 
 1337   0.0000       3.749924       102.0406 
 1338   0.0000       3.753955       102.1503 
 1339   0.0000       3.761630       102.3591 
 1340   0.0000       3.768619       102.5493 
 1341   0.0000       3.769239       102.5662 
 1342   0.0000       3.773861       102.6920 
 1343   0.0000       3.778535       102.8192 
 1344   0.0000       3.784055       102.9694 
 1345   0.0000       3.787031       103.0503 
 1346   0.0000       3.790633       103.1484 
 1347   0.0000       3.794646       103.2576 
 1348   0.0000       3.802012       103.4580 
 1349   0.0000       3.804269       103.5194 
 1350   0.0000       3.810327       103.6843 
 1351   0.0000       3.821462       103.9873 
 1352   0.0000       3.824282       104.0640 
 1353   0.0000       3.826728       104.1306 
 1354   0.0000       3.833449       104.3134 
 1355   0.0000       3.838051       104.4387 
 1356   0.0000       3.840825       104.5142 
 1357   0.0000       3.845701       104.6468 
 1358   0.0000       3.848409       104.7205 
 1359   0.0000       3.850497       104.7774 
 1360   0.0000       3.858284       104.9893 
 1361   0.0000       3.859611       105.0253 
 1362   0.0000       3.865822       105.1944 
 1363   0.0000       3.871545       105.3501 
 1364   0.0000       3.877822       105.5209 
 1365   0.0000       3.883782       105.6831 
 1366   0.0000       3.889289       105.8329 
 1367   0.0000       3.891719       105.8991 
 1368   0.0000       3.897228       106.0490 
 1369   0.0000       3.901381       106.1620 
 1370   0.0000       3.903518       106.2201 
 1371   0.0000       3.906130       106.2912 
 1372   0.0000       3.907462       106.3274 
 1373   0.0000       3.922109       106.7260 
 1374   0.0000       3.922892       106.7473 
 1375   0.0000       3.925857       106.8280 
 1376   0.0000       3.931897       106.9924 
 1377   0.0000       3.937693       107.1501 
 1378   0.0000       3.942482       107.2804 
 1379   0.0000       3.944054       107.3232 
 1380   0.0000       3.947533       107.4178 
 1381   0.0000       3.956401       107.6592 
 1382   0.0000       3.958647       107.7203 
 1383   0.0000       3.960721       107.7767 
 1384   0.0000       3.966193       107.9256 
 1385   0.0000       3.971213       108.0622 
 1386   0.0000       3.975722       108.1849 
 1387   0.0000       3.980248       108.3081 
 1388   0.0000       3.982104       108.3586 
 1389   0.0000       3.985955       108.4633 
 1390   0.0000       3.988688       108.5377 
 1391   0.0000       3.992417       108.6392 
 1392   0.0000       3.997700       108.7830 
 1393   0.0000       4.005197       108.9869 
 1394   0.0000       4.007711       109.0554 
 1395   0.0000       4.014497       109.2400 
 1396   0.0000       4.015877       109.2776 
 1397   0.0000       4.022148       109.4482 
 1398   0.0000       4.023886       109.4955 
 1399   0.0000       4.025423       109.5373 
 1400   0.0000       4.030666       109.6800 
 1401   0.0000       4.033381       109.7539 
 1402   0.0000       4.040927       109.9592 
 1403   0.0000       4.043625       110.0326 
 1404   0.0000       4.048350       110.1612 
 1405   0.0000       4.052845       110.2835 
 1406   0.0000       4.054917       110.3399 
 1407   0.0000       4.056773       110.3904 
 1408   0.0000       4.066364       110.6514 
 1409   0.0000       4.069468       110.7358 
 1410   0.0000       4.073376       110.8422 
 1411   0.0000       4.076727       110.9334 
 1412   0.0000       4.076899       110.9381 
 1413   0.0000       4.086163       111.1902 
 1414   0.0000       4.091851       111.3449 
 1415   0.0000       4.098629       111.5294 
 1416   0.0000       4.101482       111.6070 
 1417   0.0000       4.107140       111.7610 
 1418   0.0000       4.118638       112.0738 
 1419   0.0000       4.120346       112.1203 
 1420   0.0000       4.122110       112.1683 
 1421   0.0000       4.126518       112.2883 
 1422   0.0000       4.132528       112.4518 
 1423   0.0000       4.138949       112.6265 
 1424   0.0000       4.143768       112.7577 
 1425   0.0000       4.150440       112.9392 
 1426   0.0000       4.156049       113.0918 
 1427   0.0000       4.168245       113.4237 
 1428   0.0000       4.168996       113.4441 
 1429   0.0000       4.174199       113.5857 
 1430   0.0000       4.183626       113.8423 
 1431   0.0000       4.186603       113.9233 
 1432   0.0000       4.187962       113.9602 
 1433   0.0000       4.194085       114.1269 
 1434   0.0000       4.197832       114.2288 
 1435   0.0000       4.201454       114.3274 
 1436   0.0000       4.206145       114.4550 
 1437   0.0000       4.215794       114.7176 
 1438   0.0000       4.220013       114.8324 
 1439   0.0000       4.224696       114.9598 
 1440   0.0000       4.232097       115.1612 
 1441   0.0000       4.240729       115.3961 
 1442   0.0000       4.248093       115.5965 
 1443   0.0000       4.252567       115.7182 
 1444   0.0000       4.253024       115.7307 
 1445   0.0000       4.261354       115.9573 
 1446   0.0000       4.267292       116.1189 
 1447   0.0000       4.275655       116.3465 
 1448   0.0000       4.283271       116.5537 
 1449   0.0000       4.288939       116.7080 
 1450   0.0000       4.293398       116.8293 
 1451   0.0000       4.304719       117.1374 
 1452   0.0000       4.306058       117.1738 
 1453   0.0000       4.312759       117.3562 
 1454   0.0000       4.318026       117.4995 
 1455   0.0000       4.329467       117.8108 
 1456   0.0000       4.334106       117.9370 
 1457   0.0000       4.350619       118.3864 
 1458   0.0000       4.357475       118.5729 
 1459   0.0000       4.366186       118.8100 
 1460   0.0000       4.379707       119.1779 
 1461   0.0000       4.384541       119.3094 
 1462   0.0000       4.391835       119.5079 
 1463   0.0000       4.396735       119.6412 
 1464   0.0000       4.408890       119.9720 
 1465   0.0000       4.420583       120.2902 
 1466   0.0000       4.422234       120.3351 
 1467   0.0000       4.438791       120.7857 
 1468   0.0000       4.447156       121.0133 
 1469   0.0000       4.450576       121.1063 
 1470   0.0000       4.458752       121.3288 
 1471   0.0000       4.467330       121.5622 
 1472   0.0000       4.480839       121.9298 
 1473   0.0000       4.481888       121.9584 
 1474   0.0000       4.487781       122.1187 
 1475   0.0000       4.493512       122.2747 
 1476   0.0000       4.503034       122.5338 
 1477   0.0000       4.515680       122.8779 
 1478   0.0000       4.517573       122.9294 
 1479   0.0000       4.530371       123.2777 
 1480   0.0000       4.535453       123.4160 
 1481   0.0000       4.543509       123.6352 
 1482   0.0000       4.554158       123.9249 
 1483   0.0000       4.565755       124.2405 
 1484   0.0000       4.572789       124.4319 
 1485   0.0000       4.574948       124.4907 
 1486   0.0000       4.590198       124.9056 
 1487   0.0000       4.592959       124.9808 
 1488   0.0000       4.597960       125.1169 
 1489   0.0000       4.606817       125.3579 
 1490   0.0000       4.612139       125.5027 
 1491   0.0000       4.620232       125.7229 
 1492   0.0000       4.628892       125.9586 
 1493   0.0000       4.633690       126.0891 
 1494   0.0000       4.642295       126.3233 
 1495   0.0000       4.645188       126.4020 
 1496   0.0000       4.652005       126.5875 
 1497   0.0000       4.661809       126.8543 
 1498   0.0000       4.671681       127.1229 
 1499   0.0000       4.674852       127.2092 
 1500   0.0000       4.681368       127.3865 
 1501   0.0000       4.688363       127.5768 
 1502   0.0000       4.711220       128.1988 
 1503   0.0000       4.715117       128.3049 
 1504   0.0000       4.720140       128.4415 
 1505   0.0000       4.723619       128.5362 
 1506   0.0000       4.732562       128.7796 
 1507   0.0000       4.736343       128.8825 
 1508   0.0000       4.748739       129.2198 
 1509   0.0000       4.762703       129.5997 
 1510   0.0000       4.765310       129.6707 
 1511   0.0000       4.782109       130.1278 
 1512   0.0000       4.794435       130.4632 
 1513   0.0000       4.798544       130.5750 
 1514   0.0000       4.814212       131.0014 
 1515   0.0000       4.819203       131.1372 
 1516   0.0000       4.831382       131.4686 
 1517   0.0000       4.836845       131.6173 
 1518   0.0000       4.840958       131.7292 
 1519   0.0000       4.848934       131.9462 
 1520   0.0000       4.858683       132.2115 
 1521   0.0000       4.868055       132.4665 
 1522   0.0000       4.877871       132.7336 
 1523   0.0000       4.887029       132.9828 
 1524   0.0000       4.890746       133.0840 
 1525   0.0000       4.892924       133.1432 
 1526   0.0000       4.910909       133.6326 
 1527   0.0000       4.924556       134.0040 
 1528   0.0000       4.931601       134.1957 
 1529   0.0000       4.935318       134.2968 
 1530   0.0000       4.942956       134.5047 
 1531   0.0000       4.947898       134.6392 
 1532   0.0000       4.956959       134.8857 
 1533   0.0000       4.966217       135.1376 
 1534   0.0000       4.974237       135.3559 
 1535   0.0000       4.976014       135.4042 
 1536   0.0000       4.983542       135.6091 
 1537   0.0000       4.990415       135.7961 
 1538   0.0000       5.000700       136.0760 
 1539   0.0000       5.010481       136.3421 
 1540   0.0000       5.016157       136.4966 
 1541   0.0000       5.023441       136.6948 
 1542   0.0000       5.026057       136.7660 
 1543   0.0000       5.027305       136.7999 
 1544   0.0000       5.032432       136.9394 
 1545   0.0000       5.040266       137.1526 
 1546   0.0000       5.045311       137.2899 
 1547   0.0000       5.050629       137.4346 
 1548   0.0000       5.058660       137.6531 
 1549   0.0000       5.064475       137.8114 
 1550   0.0000       5.084475       138.3556 
 1551   0.0000       5.096524       138.6835 
 1552   0.0000       5.100646       138.7956 
 1553   0.0000       5.103897       138.8841 
 1554   0.0000       5.114247       139.1657 
 1555   0.0000       5.123464       139.4165 
 1556   0.0000       5.128703       139.5591 
 1557   0.0000       5.145099       140.0053 
 1558   0.0000       5.152521       140.2072 
 1559   0.0000       5.155346       140.2841 
 1560   0.0000       5.161514       140.4519 
 1561   0.0000       5.162717       140.4847 
 1562   0.0000       5.168923       140.6536 
 1563   0.0000       5.174142       140.7956 
 1564   0.0000       5.178792       140.9221 
 1565   0.0000       5.181601       140.9985 
 1566   0.0000       5.189337       141.2090 
 1567   0.0000       5.190100       141.2298 
 1568   0.0000       5.197639       141.4349 
 1569   0.0000       5.201485       141.5396 
 1570   0.0000       5.215560       141.9226 
 1571   0.0000       5.217630       141.9789 
 1572   0.0000       5.222886       142.1220 
 1573   0.0000       5.233358       142.4069 
 1574   0.0000       5.238366       142.5432 
 1575   0.0000       5.241954       142.6408 
 1576   0.0000       5.247585       142.7941 
 1577   0.0000       5.249199       142.8380 
 1578   0.0000       5.255481       143.0089 
 1579   0.0000       5.261815       143.1813 
 1580   0.0000       5.268410       143.3607 
 1581   0.0000       5.275396       143.5508 
 1582   0.0000       5.280197       143.6815 
 1583   0.0000       5.286128       143.8428 
 1584   0.0000       5.288027       143.8945 
 1585   0.0000       5.293960       144.0560 
 1586   0.0000       5.305058       144.3580 
 1587   0.0000       5.310302       144.5007 
 1588   0.0000       5.311077       144.5217 
 1589   0.0000       5.317104       144.6858 
 1590   0.0000       5.319577       144.7530 
 1591   0.0000       5.327075       144.9571 
 1592   0.0000       5.330857       145.0600 
 1593   0.0000       5.332923       145.1162 
 1594   0.0000       5.339192       145.2868 
 1595   0.0000       5.347840       145.5221 
 1596   0.0000       5.352705       145.6545 
 1597   0.0000       5.357552       145.7864 
 1598   0.0000       5.368760       146.0914 
 1599   0.0000       5.369990       146.1249 
 1600   0.0000       5.374517       146.2480 
 1601   0.0000       5.380445       146.4094 
 1602   0.0000       5.385271       146.5407 
 1603   0.0000       5.389758       146.6628 
 1604   0.0000       5.392132       146.7274 
 1605   0.0000       5.392258       146.7308 
 1606   0.0000       5.400348       146.9510 
 1607   0.0000       5.405504       147.0912 
 1608   0.0000       5.408138       147.1629 
 1609   0.0000       5.412480       147.2811 
 1610   0.0000       5.424405       147.6056 
 1611   0.0000       5.426817       147.6712 
 1612   0.0000       5.432638       147.8296 
 1613   0.0000       5.437759       147.9689 
 1614   0.0000       5.445577       148.1817 
 1615   0.0000       5.452583       148.3723 
 1616   0.0000       5.467289       148.7725 
 1617   0.0000       5.473107       148.9308 
 1618   0.0000       5.474057       148.9567 
 1619   0.0000       5.481833       149.1683 
 1620   0.0000       5.489459       149.3758 
 1621   0.0000       5.491379       149.4280 
 1622   0.0000       5.499739       149.6555 
 1623   0.0000       5.502099       149.7197 
 1624   0.0000       5.509799       149.9293 
 1625   0.0000       5.512814       150.0113 
 1626   0.0000       5.521086       150.2364 
 1627   0.0000       5.527282       150.4050 
 1628   0.0000       5.532822       150.5558 
 1629   0.0000       5.537873       150.6932 
 1630   0.0000       5.539346       150.7333 
 1631   0.0000       5.542714       150.8249 
 1632   0.0000       5.548544       150.9836 
 1633   0.0000       5.553641       151.1222 
 1634   0.0000       5.556845       151.2094 
 1635   0.0000       5.558591       151.2569 
 1636   0.0000       5.562068       151.3516 
 1637   0.0000       5.567465       151.4984 
 1638   0.0000       5.569427       151.5518 
 1639   0.0000       5.575553       151.7185 
 1640   0.0000       5.577291       151.7658 
 1641   0.0000       5.581936       151.8922 
 1642   0.0000       5.584674       151.9667 
 1643   0.0000       5.588091       152.0597 
 1644   0.0000       5.594714       152.2399 
 1645   0.0000       5.595526       152.2620 
 1646   0.0000       5.599009       152.3568 
 1647   0.0000       5.602782       152.4594 
 1648   0.0000       5.607847       152.5973 
 1649   0.0000       5.611344       152.6924 
 1650   0.0000       5.619062       152.9025 
 1651   0.0000       5.623135       153.0133 
 1652   0.0000       5.624201       153.0423 
 1653   0.0000       5.626245       153.0979 
 1654   0.0000       5.635720       153.3557 
 1655   0.0000       5.636492       153.3767 
 1656   0.0000       5.638519       153.4319 
 1657   0.0000       5.647266       153.6699 
 1658   0.0000       5.648579       153.7057 
 1659   0.0000       5.654804       153.8750 
 1660   0.0000       5.658404       153.9730 
 1661   0.0000       5.663526       154.1124 
 1662   0.0000       5.665181       154.1574 
 1663   0.0000       5.671643       154.3332 
 1664   0.0000       5.674778       154.4186 
 1665   0.0000       5.678287       154.5140 
 1666   0.0000       5.679096       154.5361 
 1667   0.0000       5.681805       154.6098 
 1668   0.0000       5.688175       154.7831 
 1669   0.0000       5.689354       154.8152 
 1670   0.0000       5.694165       154.9461 
 1671   0.0000       5.702702       155.1784 
 1672   0.0000       5.709108       155.3527 
 1673   0.0000       5.710719       155.3966 
 1674   0.0000       5.714667       155.5040 
 1675   0.0000       5.722831       155.7262 
 1676   0.0000       5.732011       155.9760 
 1677   0.0000       5.736459       156.0970 
 1678   0.0000       5.739242       156.1727 
 1679   0.0000       5.742628       156.2649 
 1680   0.0000       5.746815       156.3788 
 1681   0.0000       5.752843       156.5428 
 1682   0.0000       5.754293       156.5823 
 1683   0.0000       5.762167       156.7965 
 1684   0.0000       5.767437       156.9399 
 1685   0.0000       5.772741       157.0843 
 1686   0.0000       5.773998       157.1185 
 1687   0.0000       5.775638       157.1631 
 1688   0.0000       5.789428       157.5383 
 1689   0.0000       5.793554       157.6506 
 1690   0.0000       5.795177       157.6948 
 1691   0.0000       5.801322       157.8620 
 1692   0.0000       5.806350       157.9988 
 1693   0.0000       5.811182       158.1303 
 1694   0.0000       5.816861       158.2848 
 1695   0.0000       5.817865       158.3121 
 1696   0.0000       5.822289       158.4325 
 1697   0.0000       5.825467       158.5190 
 1698   0.0000       5.831410       158.6807 
 1699   0.0000       5.834102       158.7540 
 1700   0.0000       5.838280       158.8677 
 1701   0.0000       5.844561       159.0386 
 1702   0.0000       5.847796       159.1266 
 1703   0.0000       5.852402       159.2519 
 1704   0.0000       5.858186       159.4093 
 1705   0.0000       5.861892       159.5102 
 1706   0.0000       5.865154       159.5990 
 1707   0.0000       5.870123       159.7342 
 1708   0.0000       5.875468       159.8796 
 1709   0.0000       5.877314       159.9299 
 1710   0.0000       5.879454       159.9881 
 1711   0.0000       5.884261       160.1189 
 1712   0.0000       5.887417       160.2048 
 1713   0.0000       5.892595       160.3457 
 1714   0.0000       5.898854       160.5160 
 1715   0.0000       5.903341       160.6381 
 1716   0.0000       5.906589       160.7265 
 1717   0.0000       5.909148       160.7961 
 1718   0.0000       5.915104       160.9582 
 1719   0.0000       5.920701       161.1105 
 1720   0.0000       5.922076       161.1479 
 1721   0.0000       5.925486       161.2407 
 1722   0.0000       5.928897       161.3335 
 1723   0.0000       5.931605       161.4072 
 1724   0.0000       5.935236       161.5060 
 1725   0.0000       5.936081       161.5290 
 1726   0.0000       5.939548       161.6233 
 1727   0.0000       5.945660       161.7896 
 1728   0.0000       5.949203       161.8861 
 1729   0.0000       5.949464       161.8931 
 1730   0.0000       5.953675       162.0077 
 1731   0.0000       5.959439       162.1646 
 1732   0.0000       5.962319       162.2430 
 1733   0.0000       5.964563       162.3040 
 1734   0.0000       5.967086       162.3727 
 1735   0.0000       5.968158       162.4018 
 1736   0.0000       5.969284       162.4325 
 1737   0.0000       5.975638       162.6054 
 1738   0.0000       5.979390       162.7075 
 1739   0.0000       5.981292       162.7592 
 1740   0.0000       5.983126       162.8091 
 1741   0.0000       5.984754       162.8534 
 1742   0.0000       5.986587       162.9033 
 1743   0.0000       5.995999       163.1594 
 1744   0.0000       5.997740       163.2068 
 1745   0.0000       5.999030       163.2419 
 1746   0.0000       6.000125       163.2717 
 1747   0.0000       6.006031       163.4324 
 1748   0.0000       6.009534       163.5277 
 1749   0.0000       6.011041       163.5687 
 1750   0.0000       6.014502       163.6629 
 1751   0.0000       6.017068       163.7327 
 1752   0.0000       6.022905       163.8916 
 1753   0.0000       6.025888       163.9727 
 1754   0.0000       6.030493       164.0981 
 1755   0.0000       6.033365       164.1762 
 1756   0.0000       6.036713       164.2673 
 1757   0.0000       6.039741       164.3497 
 1758   0.0000       6.042442       164.4232 
 1759   0.0000       6.046845       164.5430 
 1760   0.0000       6.048955       164.6004 
 1761   0.0000       6.051726       164.6758 
 1762   0.0000       6.054199       164.7431 
 1763   0.0000       6.056148       164.7962 
 1764   0.0000       6.063467       164.9953 
 1765   0.0000       6.066048       165.0656 
 1766   0.0000       6.069982       165.1726 
 1767   0.0000       6.071229       165.2065 
 1768   0.0000       6.071965       165.2266 
 1769   0.0000       6.076796       165.3580 
 1770   0.0000       6.078414       165.4020 
 1771   0.0000       6.083304       165.5351 
 1772   0.0000       6.091218       165.7505 
 1773   0.0000       6.093312       165.8074 
 1774   0.0000       6.095003       165.8535 
 1775   0.0000       6.098242       165.9416 
 1776   0.0000       6.103114       166.0742 
 1777   0.0000       6.105972       166.1520 
 1778   0.0000       6.108473       166.2200 
 1779   0.0000       6.109847       166.2574 
 1780   0.0000       6.115045       166.3988 
 1781   0.0000       6.117672       166.4703 
 1782   0.0000       6.118680       166.4977 
 1783   0.0000       6.122174       166.5928 
 1784   0.0000       6.122958       166.6142 
 1785   0.0000       6.129928       166.8038 
 1786   0.0000       6.134370       166.9247 
 1787   0.0000       6.138514       167.0375 
 1788   0.0000       6.140473       167.0908 
 1789   0.0000       6.143349       167.1690 
 1790   0.0000       6.144362       167.1966 
 1791   0.0000       6.146116       167.2443 
 1792   0.0000       6.150542       167.3648 
 1793   0.0000       6.155921       167.5111 
 1794   0.0000       6.158191       167.5729 
 1795   0.0000       6.160330       167.6311 
 1796   0.0000       6.162817       167.6988 
 1797   0.0000       6.167667       167.8308 
 1798   0.0000       6.170042       167.8954 
 1799   0.0000       6.171874       167.9452 
 1800   0.0000       6.174421       168.0145 
 1801   0.0000       6.175008       168.0305 
 1802   0.0000       6.179844       168.1621 
 1803   0.0000       6.180819       168.1886 
 1804   0.0000       6.181621       168.2105 
 1805   0.0000       6.185611       168.3190 
 1806   0.0000       6.186554       168.3447 
 1807   0.0000       6.188965       168.4103 
 1808   0.0000       6.192179       168.4978 
 1809   0.0000       6.195642       168.5920 
 1810   0.0000       6.198104       168.6590 
 1811   0.0000       6.199671       168.7016 
 1812   0.0000       6.200453       168.7229 
 1813   0.0000       6.204833       168.8421 
 1814   0.0000       6.209424       168.9670 
 1815   0.0000       6.211029       169.0107 
 1816   0.0000       6.215381       169.1291 
 1817   0.0000       6.216918       169.1709 
 1818   0.0000       6.219807       169.2495 
 1819   0.0000       6.223378       169.3467 
 1820   0.0000       6.226532       169.4326 
 1821   0.0000       6.228929       169.4978 
 1822   0.0000       6.231534       169.5687 
 1823   0.0000       6.238388       169.7552 
 1824   0.0000       6.239298       169.7799 
 1825   0.0000       6.241097       169.8289 
 1826   0.0000       6.242157       169.8577 
 1827   0.0000       6.248210       170.0224 
 1828   0.0000       6.249872       170.0677 
 1829   0.0000       6.252558       170.1408 
 1830   0.0000       6.255590       170.2233 
 1831   0.0000       6.258615       170.3056 
 1832   0.0000       6.259736       170.3361 
 1833   0.0000       6.264701       170.4712 
 1834   0.0000       6.269554       170.6032 
 1835   0.0000       6.270413       170.6266 
 1836   0.0000       6.274327       170.7331 
 1837   0.0000       6.276803       170.8005 
 1838   0.0000       6.279832       170.8829 
 1839   0.0000       6.280583       170.9033 
 1840   0.0000       6.286288       171.0586 
 1841   0.0000       6.286916       171.0757 
 1842   0.0000       6.290830       171.1822 
 1843   0.0000       6.292316       171.2226 
 1844   0.0000       6.294424       171.2800 
 1845   0.0000       6.295835       171.3184 
 1846   0.0000       6.299491       171.4179 
 1847   0.0000       6.300402       171.4427 
 1848   0.0000       6.303981       171.5400 
 1849   0.0000       6.305213       171.5736 
 1850   0.0000       6.309599       171.6929 
 1851   0.0000       6.313811       171.8075 
 1852   0.0000       6.317682       171.9129 
 1853   0.0000       6.320920       172.0010 
 1854   0.0000       6.323135       172.0613 
 1855   0.0000       6.324962       172.1110 
 1856   0.0000       6.329076       172.2229 
 1857   0.0000       6.332338       172.3117 
 1858   0.0000       6.334827       172.3794 
 1859   0.0000       6.337453       172.4509 
 1860   0.0000       6.341467       172.5601 
 1861   0.0000       6.343765       172.6226 
 1862   0.0000       6.347149       172.7147 
 1863   0.0000       6.348258       172.7449 
 1864   0.0000       6.350114       172.7954 
 1865   0.0000       6.354700       172.9202 
 1866   0.0000       6.358524       173.0242 
 1867   0.0000       6.362406       173.1299 
 1868   0.0000       6.364084       173.1755 
 1869   0.0000       6.366195       173.2330 
 1870   0.0000       6.371517       173.3778 
 1871   0.0000       6.373710       173.4375 
 1872   0.0000       6.375895       173.4969 
 1873   0.0000       6.378464       173.5668 
 1874   0.0000       6.382378       173.6733 
 1875   0.0000       6.384946       173.7432 
 1876   0.0000       6.387720       173.8187 
 1877   0.0000       6.388380       173.8367 
 1878   0.0000       6.391531       173.9224 
 1879   0.0000       6.393849       173.9855 
 1880   0.0000       6.396142       174.0479 
 1881   0.0000       6.401932       174.2054 
 1882   0.0000       6.404780       174.2829 
 1883   0.0000       6.405963       174.3151 
 1884   0.0000       6.411325       174.4610 
 1885   0.0000       6.413423       174.5181 
 1886   0.0000       6.418417       174.6540 
 1887   0.0000       6.419721       174.6895 
 1888   0.0000       6.422864       174.7750 
 1889   0.0000       6.428306       174.9231 
 1890   0.0000       6.430336       174.9783 
 1891   0.0000       6.432254       175.0305 
 1892   0.0000       6.433916       175.0757 
 1893   0.0000       6.435698       175.1243 
 1894   0.0000       6.437992       175.1867 
 1895   0.0000       6.441992       175.2955 
 1896   0.0000       6.443959       175.3490 
 1897   0.0000       6.446259       175.4116 
 1898   0.0000       6.451950       175.5665 
 1899   0.0000       6.454371       175.6324 
 1900   0.0000       6.456945       175.7024 
 1901   0.0000       6.458730       175.7510 
 1902   0.0000       6.464008       175.8946 
 1903   0.0000       6.465089       175.9240 
 1904   0.0000       6.469112       176.0335 
 1905   0.0000       6.473886       176.1634 
 1906   0.0000       6.475323       176.2025 
 1907   0.0000       6.479551       176.3175 
 1908   0.0000       6.481172       176.3617 
 1909   0.0000       6.484165       176.4431 
 1910   0.0000       6.484985       176.4654 
 1911   0.0000       6.490282       176.6095 
 1912   0.0000       6.490776       176.6230 
 1913   0.0000       6.493798       176.7052 
 1914   0.0000       6.495666       176.7561 
 1915   0.0000       6.499848       176.8698 
 1916   0.0000       6.503562       176.9709 
 1917   0.0000       6.508660       177.1096 
 1918   0.0000       6.512816       177.2227 
 1919   0.0000       6.518635       177.3811 
 1920   0.0000       6.521829       177.4680 
 1921   0.0000       6.523324       177.5087 
 1922   0.0000       6.524728       177.5469 
 1923   0.0000       6.528866       177.6595 
 1924   0.0000       6.534462       177.8117 
 1925   0.0000       6.536384       177.8641 
 1926   0.0000       6.539285       177.9430 
 1927   0.0000       6.540658       177.9804 
 1928   0.0000       6.543127       178.0475 
 1929   0.0000       6.547849       178.1760 
 1930   0.0000       6.551858       178.2851 
 1931   0.0000       6.557183       178.4300 
 1932   0.0000       6.560896       178.5311 
 1933   0.0000       6.567412       178.7084 
 1934   0.0000       6.572424       178.8447 
 1935   0.0000       6.574840       178.9105 
 1936   0.0000       6.576933       178.9674 
 1937   0.0000       6.577390       178.9799 
 1938   0.0000       6.584280       179.1674 
 1939   0.0000       6.584864       179.1833 
 1940   0.0000       6.588224       179.2747 
 1941   0.0000       6.591112       179.3533 
 1942   0.0000       6.595502       179.4727 
 1943   0.0000       6.599490       179.5813 
 1944   0.0000       6.602085       179.6519 
 1945   0.0000       6.609862       179.8635 
 1946   0.0000       6.614210       179.9818 
 1947   0.0000       6.621244       180.1732 
 1948   0.0000       6.621915       180.1915 
 1949   0.0000       6.624700       180.2673 
 1950   0.0000       6.628650       180.3747 
 1951   0.0000       6.631060       180.4403 
 1952   0.0000       6.636180       180.5796 
 1953   0.0000       6.639958       180.6824 
 1954   0.0000       6.645490       180.8330 
 1955   0.0000       6.652470       181.0229 
 1956   0.0000       6.653347       181.0468 
 1957   0.0000       6.659108       181.2035 
 1958   0.0000       6.666478       181.4041 
 1959   0.0000       6.667869       181.4419 
 1960   0.0000       6.670549       181.5149 
 1961   0.0000       6.675985       181.6628 
 1962   0.0000       6.677224       181.6965 
 1963   0.0000       6.681985       181.8261 
 1964   0.0000       6.685019       181.9086 
 1965   0.0000       6.686809       181.9573 
 1966   0.0000       6.689272       182.0243 
 1967   0.0000       6.696139       182.2112 
 1968   0.0000       6.697312       182.2431 
 1969   0.0000       6.698193       182.2671 
 1970   0.0000       6.702337       182.3799 
 1971   0.0000       6.703605       182.4144 
 1972   0.0000       6.708179       182.5388 
 1973   0.0000       6.710052       182.5898 
 1974   0.0000       6.711697       182.6346 
 1975   0.0000       6.718669       182.8243 
 1976   0.0000       6.721826       182.9102 
 1977   0.0000       6.723962       182.9683 
 1978   0.0000       6.725935       183.0220 
 1979   0.0000       6.729620       183.1223 
 1980   0.0000       6.734522       183.2557 
 1981   0.0000       6.735610       183.2853 
 1982   0.0000       6.741077       183.4340 
 1983   0.0000       6.742850       183.4823 
 1984   0.0000       6.745758       183.5614 
 1985   0.0000       6.750785       183.6982 
 1986   0.0000       6.752688       183.7500 
 1987   0.0000       6.756629       183.8572 
 1988   0.0000       6.762659       184.0213 
 1989   0.0000       6.763712       184.0499 
 1990   0.0000       6.767960       184.1655 
 1991   0.0000       6.773840       184.3256 
 1992   0.0000       6.775372       184.3672 
 1993   0.0000       6.776735       184.4043 
 1994   0.0000       6.780919       184.5182 
 1995   0.0000       6.785899       184.6537 
 1996   0.0000       6.787487       184.6969 
 1997   0.0000       6.790955       184.7913 
 1998   0.0000       6.794872       184.8979 
 1999   0.0000       6.796236       184.9350 
 2000   0.0000       6.800254       185.0443 
 2001   0.0000       6.802696       185.1108 
 2002   0.0000       6.808041       185.2562 
 2003   0.0000       6.810125       185.3129 
 2004   0.0000       6.813971       185.4176 
 2005   0.0000       6.815333       185.4546 
 2006   0.0000       6.818864       185.5507 
 2007   0.0000       6.824610       185.7071 
 2008   0.0000       6.826742       185.7651 
 2009   0.0000       6.829534       185.8411 
 2010   0.0000       6.831970       185.9073 
 2011   0.0000       6.834838       185.9854 
 2012   0.0000       6.839413       186.1099 
 2013   0.0000       6.844887       186.2589 
 2014   0.0000       6.848676       186.3620 
 2015   0.0000       6.856981       186.5879 
 2016   0.0000       6.857939       186.6140 
 2017   0.0000       6.860279       186.6777 
 2018   0.0000       6.862186       186.7296 
 2019   0.0000       6.869511       186.9289 
 2020   0.0000       6.873665       187.0419 
 2021   0.0000       6.876404       187.1165 
 2022   0.0000       6.879256       187.1941 
 2023   0.0000       6.879986       187.2139 
 2024   0.0000       6.888644       187.4495 
 2025   0.0000       6.890035       187.4874 
 2026   0.0000       6.892913       187.5657 
 2027   0.0000       6.895668       187.6407 
 2028   0.0000       6.899594       187.7475 
 2029   0.0000       6.903716       187.8597 
 2030   0.0000       6.909100       188.0062 
 2031   0.0000       6.915164       188.1712 
 2032   0.0000       6.920346       188.3122 
 2033   0.0000       6.923120       188.3877 
 2034   0.0000       6.928884       188.5445 
 2035   0.0000       6.934025       188.6844 
 2036   0.0000       6.936132       188.7417 
 2037   0.0000       6.940320       188.8557 
 2038   0.0000       6.945289       188.9909 
 2039   0.0000       6.957307       189.3179 
 2040   0.0000       6.959911       189.3888 
 2041   0.0000       6.961863       189.4419 
 2042   0.0000       6.967809       189.6037 
 2043   0.0000       6.974241       189.7787 
 2044   0.0000       6.978189       189.8862 
 2045   0.0000       6.983239       190.0236 
 2046   0.0000       6.987543       190.1407 
 2047   0.0000       6.990354       190.2172 
 2048   0.0000       6.996347       190.3803 
 2049   0.0000       7.004591       190.6046 
 2050   0.0000       7.009728       190.7444 
 2051   0.0000       7.012929       190.8315 
 2052   0.0000       7.018190       190.9747 
 2053   0.0000       7.019216       191.0026 
 2054   0.0000       7.026161       191.1916 
 2055   0.0000       7.030858       191.3194 
 2056   0.0000       7.035943       191.4577 
 2057   0.0000       7.039722       191.5606 
 2058   0.0000       7.043748       191.6701 
 2059   0.0000       7.046998       191.7586 
 2060   0.0000       7.049295       191.8211 
 2061   0.0000       7.053544       191.9367 
 2062   0.0000       7.056356       192.0132 
 2063   0.0000       7.062821       192.1891 
 2064   0.0000       7.065592       192.2645 
 2065   0.0000       7.072857       192.4622 
 2066   0.0000       7.078016       192.6026 
 2067   0.0000       7.081231       192.6901 
 2068   0.0000       7.085345       192.8020 
 2069   0.0000       7.087546       192.8619 
 2070   0.0000       7.092054       192.9846 
 2071   0.0000       7.095030       193.0656 
 2072   0.0000       7.096383       193.1024 
 2073   0.0000       7.101451       193.2403 
 2074   0.0000       7.107396       193.4021 
 2075   0.0000       7.110728       193.4928 
 2076   0.0000       7.112160       193.5317 
 2077   0.0000       7.121732       193.7922 
 2078   0.0000       7.124080       193.8561 
 2079   0.0000       7.127408       193.9466 
 2080   0.0000       7.135932       194.1786 
 2081   0.0000       7.137274       194.2151 
 2082   0.0000       7.141988       194.3434 
 2083   0.0000       7.145886       194.4495 
 2084   0.0000       7.148282       194.5146 
 2085   0.0000       7.153553       194.6581 
 2086   0.0000       7.155135       194.7011 
 2087   0.0000       7.156458       194.7371 
 2088   0.0000       7.164117       194.9455 
 2089   0.0000       7.169045       195.0796 
 2090   0.0000       7.172443       195.1721 
 2091   0.0000       7.173478       195.2003 
 2092   0.0000       7.178431       195.3350 
 2093   0.0000       7.187725       195.5879 
 2094   0.0000       7.188431       195.6072 
 2095   0.0000       7.198905       195.8922 
 2096   0.0000       7.204460       196.0433 
 2097   0.0000       7.207691       196.1312 
 2098   0.0000       7.212883       196.2725 
 2099   0.0000       7.217898       196.4090 
 2100   0.0000       7.223472       196.5607 
 2101   0.0000       7.228067       196.6857 
 2102   0.0000       7.230689       196.7571 
 2103   0.0000       7.234645       196.8647 
 2104   0.0000       7.240091       197.0129 
 2105   0.0000       7.244490       197.1326 
 2106   0.0000       7.249534       197.2698 
 2107   0.0000       7.253328       197.3731 
 2108   0.0000       7.257760       197.4937 
 2109   0.0000       7.259870       197.5511 
 2110   0.0000       7.265115       197.6938 
 2111   0.0000       7.267938       197.7706 
 2112   0.0000       7.271366       197.8639 
 2113   0.0000       7.282303       198.1615 
 2114   0.0000       7.290836       198.3937 
 2115   0.0000       7.292988       198.4523 
 2116   0.0000       7.294583       198.4957 
 2117   0.0000       7.299041       198.6170 
 2118   0.0000       7.300995       198.6702 
 2119   0.0000       7.306900       198.8309 
 2120   0.0000       7.310382       198.9256 
 2121   0.0000       7.315600       199.0676 
 2122   0.0000       7.320160       199.1917 
 2123   0.0000       7.321556       199.2297 
 2124   0.0000       7.327793       199.3994 
 2125   0.0000       7.332303       199.5221 
 2126   0.0000       7.334675       199.5867 
 2127   0.0000       7.338748       199.6975 
 2128   0.0000       7.351080       200.0331 
 2129   0.0000       7.353839       200.1081 
 2130   0.0000       7.360541       200.2905 
 2131   0.0000       7.363836       200.3802 
 2132   0.0000       7.368375       200.5037 
 2133   0.0000       7.376636       200.7285 
 2134   0.0000       7.379273       200.8002 
 2135   0.0000       7.390230       201.0984 
 2136   0.0000       7.392618       201.1634 
 2137   0.0000       7.399924       201.3622 
 2138   0.0000       7.407441       201.5667 
 2139   0.0000       7.409364       201.6190 
 2140   0.0000       7.418454       201.8664 
 2141   0.0000       7.424174       202.0220 
 2142   0.0000       7.427789       202.1204 
 2143   0.0000       7.432471       202.2478 
 2144   0.0000       7.433921       202.2873 
 2145   0.0000       7.444361       202.5714 
 2146   0.0000       7.448455       202.6828 
 2147   0.0000       7.454763       202.8544 
 2148   0.0000       7.456441       202.9001 
 2149   0.0000       7.463944       203.1043 
 2150   0.0000       7.469192       203.2470 
 2151   0.0000       7.470341       203.2783 
 2152   0.0000       7.471440       203.3082 
 2153   0.0000       7.478564       203.5021 
 2154   0.0000       7.482049       203.5969 
 2155   0.0000       7.488054       203.7603 
 2156   0.0000       7.491498       203.8540 
 2157   0.0000       7.500445       204.0975 
 2158   0.0000       7.503160       204.1714 
 2159   0.0000       7.504323       204.2030 
 2160   0.0000       7.509003       204.3304 
 2161   0.0000       7.510133       204.3611 
 2162   0.0000       7.515769       204.5145 
 2163   0.0000       7.520744       204.6498 
 2164   0.0000       7.526579       204.8086 
 2165   0.0000       7.531598       204.9452 
 2166   0.0000       7.535172       205.0425 
 2167   0.0000       7.540489       205.1871 
 2168   0.0000       7.544006       205.2828 
 2169   0.0000       7.546257       205.3441 
 2170   0.0000       7.550122       205.4493 
 2171   0.0000       7.555314       205.5905 
 2172   0.0000       7.558345       205.6730 
 2173   0.0000       7.564600       205.8432 
 2174   0.0000       7.566390       205.8919 
 2175   0.0000       7.570197       205.9955 
 2176   0.0000       7.571986       206.0442 
 2177   0.0000       7.579349       206.2446 
 2178   0.0000       7.580486       206.2755 
 2179   0.0000       7.582232       206.3230 
 2180   0.0000       7.584624       206.3881 
 2181   0.0000       7.590463       206.5470 
 2182   0.0000       7.593055       206.6175 
 2183   0.0000       7.597374       206.7351 
 2184   0.0000       7.601659       206.8517 
 2185   0.0000       7.605377       206.9528 
 2186   0.0000       7.611751       207.1263 
 2187   0.0000       7.612267       207.1403 
 2188   0.0000       7.617247       207.2758 
 2189   0.0000       7.620390       207.3613 
 2190   0.0000       7.625650       207.5045 
 2191   0.0000       7.629145       207.5996 
 2192   0.0000       7.631726       207.6698 
 2193   0.0000       7.636467       207.7988 
 2194   0.0000       7.643361       207.9864 
 2195   0.0000       7.643798       207.9983 
 2196   0.0000       7.647613       208.1021 
 2197   0.0000       7.653482       208.2618 
 2198   0.0000       7.655745       208.3234 
 2199   0.0000       7.659205       208.4176 
 2200   0.0000       7.662759       208.5143 
 2201   0.0000       7.666835       208.6252 
 2202   0.0000       7.675906       208.8720 
 2203   0.0000       7.677132       208.9054 
 2204   0.0000       7.682963       209.0640 
 2205   0.0000       7.691669       209.3010 
 2206   0.0000       7.693318       209.3458 
 2207   0.0000       7.694771       209.3854 
 2208   0.0000       7.702453       209.5944 
 2209   0.0000       7.706376       209.7011 
 2210   0.0000       7.707974       209.7446 
 2211   0.0000       7.713302       209.8896 
 2212   0.0000       7.718406       210.0285 
 2213   0.0000       7.719367       210.0547 
 2214   0.0000       7.722299       210.1344 
 2215   0.0000       7.727236       210.2688 
 2216   0.0000       7.733498       210.4392 
 2217   0.0000       7.737919       210.5595 
 2218   0.0000       7.741208       210.6490 
 2219   0.0000       7.747974       210.8331 
 2220   0.0000       7.749112       210.8640 
 2221   0.0000       7.756189       211.0566 
 2222   0.0000       7.758403       211.1169 
 2223   0.0000       7.767271       211.3582 
 2224   0.0000       7.769666       211.4234 
 2225   0.0000       7.773010       211.5143 
 2226   0.0000       7.778938       211.6757 
 2227   0.0000       7.783205       211.7918 
 2228   0.0000       7.786277       211.8754 
 2229   0.0000       7.788949       211.9481 
 2230   0.0000       7.793986       212.0851 
 2231   0.0000       7.800450       212.2610 
 2232   0.0000       7.803284       212.3381 
 2233   0.0000       7.805623       212.4018 
 2234   0.0000       7.809068       212.4956 
 2235   0.0000       7.817456       212.7238 
 2236   0.0000       7.821509       212.8341 
 2237   0.0000       7.829183       213.0429 
 2238   0.0000       7.831395       213.1031 
 2239   0.0000       7.837931       213.2809 
 2240   0.0000       7.846503       213.5142 
 2241   0.0000       7.848610       213.5715 
 2242   0.0000       7.852389       213.6744 
 2243   0.0000       7.855788       213.7669 
 2244   0.0000       7.857436       213.8117 
 2245   0.0000       7.859339       213.8635 
 2246   0.0000       7.863720       213.9827 
 2247   0.0000       7.872018       214.2085 
 2248   0.0000       7.876185       214.3219 
 2249   0.0000       7.878054       214.3727 
 2250   0.0000       7.885017       214.5622 
 2251   0.0000       7.888992       214.6704 
 2252   0.0000       7.891786       214.7464 
 2253   0.0000       7.893670       214.7977 
 2254   0.0000       7.896381       214.8714 
 2255   0.0000       7.902798       215.0461 
 2256   0.0000       7.908341       215.1969 
 2257   0.0000       7.909547       215.2297 
 2258   0.0000       7.911743       215.2895 
 2259   0.0000       7.918355       215.4694 
 2260   0.0000       7.927438       215.7165 
 2261   0.0000       7.932025       215.8414 
 2262   0.0000       7.932441       215.8527 
 2263   0.0000       7.940460       216.0709 
 2264   0.0000       7.942006       216.1130 
 2265   0.0000       7.944038       216.1683 
 2266   0.0000       7.949565       216.3187 
 2267   0.0000       7.953545       216.4270 
 2268   0.0000       7.963451       216.6965 
 2269   0.0000       7.964347       216.7209 
 2270   0.0000       7.967873       216.8168 
 2271   0.0000       7.968240       216.8268 
 2272   0.0000       7.972461       216.9417 
 2273   0.0000       7.973469       216.9691 
 2274   0.0000       7.977319       217.0739 
 2275   0.0000       7.983369       217.2385 
 2276   0.0000       7.985154       217.2871 
 2277   0.0000       7.987507       217.3511 
 2278   0.0000       7.992831       217.4960 
 2279   0.0000       7.997036       217.6104 
 2280   0.0000       8.000830       217.7136 
 2281   0.0000       8.006616       217.8711 
 2282   0.0000       8.008783       217.9301 
 2283   0.0000       8.011636       218.0077 
 2284   0.0000       8.014844       218.0950 
 2285   0.0000       8.017691       218.1725 
 2286   0.0000       8.020969       218.2617 
 2287   0.0000       8.024498       218.3577 
 2288   0.0000       8.026644       218.4161 
 2289   0.0000       8.033421       218.6005 
 2290   0.0000       8.034612       218.6329 
 2291   0.0000       8.043173       218.8659 
 2292   0.0000       8.043933       218.8865 
 2293   0.0000       8.045910       218.9403 
 2294   0.0000       8.052151       219.1102 
 2295   0.0000       8.061318       219.3596 
 2296   0.0000       8.063432       219.4171 
 2297   0.0000       8.064253       219.4395 
 2298   0.0000       8.067937       219.5397 
 2299   0.0000       8.074165       219.7092 
 2300   0.0000       8.079989       219.8677 
 2301   0.0000       8.085085       220.0064 
 2302   0.0000       8.091796       220.1890 
 2303   0.0000       8.099164       220.3895 
 2304   0.0000       8.103778       220.5150 
 2305   0.0000       8.105478       220.5613 
 2306   0.0000       8.110506       220.6981 
 2307   0.0000       8.116434       220.8594 
 2308   0.0000       8.120621       220.9733 
 2309   0.0000       8.128412       221.1853 
 2310   0.0000       8.129165       221.2058 
 2311   0.0000       8.132870       221.3066 
 2312   0.0000       8.133516       221.3242 
 2313   0.0000       8.137786       221.4404 
 2314   0.0000       8.142035       221.5560 
 2315   0.0000       8.149770       221.7665 
 2316   0.0000       8.150676       221.7912 
 2317   0.0000       8.153926       221.8796 
 2318   0.0000       8.156069       221.9379 
 2319   0.0000       8.160171       222.0495 
 2320   0.0000       8.164666       222.1719 
 2321   0.0000       8.167059       222.2370 
 2322   0.0000       8.170189       222.3222 
 2323   0.0000       8.171013       222.3446 
 2324   0.0000       8.179061       222.5636 
 2325   0.0000       8.182799       222.6653 
 2326   0.0000       8.185818       222.7474 
 2327   0.0000       8.190167       222.8658 
 2328   0.0000       8.193914       222.9677 
 2329   0.0000       8.194898       222.9945 
 2330   0.0000       8.199068       223.1080 
 2331   0.0000       8.202132       223.1914 
 2332   0.0000       8.207897       223.3482 
 2333   0.0000       8.208322       223.3598 
 2334   0.0000       8.216061       223.5704 
 2335   0.0000       8.216594       223.5849 
 2336   0.0000       8.218596       223.6394 
 2337   0.0000       8.220929       223.7028 
 2338   0.0000       8.225114       223.8167 
 2339   0.0000       8.228344       223.9046 
 2340   0.0000       8.231895       224.0013 
 2341   0.0000       8.236326       224.1218 
 2342   0.0000       8.239559       224.2098 
 2343   0.0000       8.239680       224.2131 
 2344   0.0000       8.245356       224.3675 
 2345   0.0000       8.259831       224.7614 
 2346   0.0000       8.261208       224.7989 
 2347   0.0000       8.265339       224.9113 
 2348   0.0000       8.271326       225.0742 
 2349   0.0000       8.276357       225.2111 
 2350   0.0000       8.284812       225.4412 
 2351   0.0000       8.288709       225.5472 
 2352   0.0000       8.293919       225.6890 
 2353   0.0000       8.297413       225.7841 
 2354   0.0000       8.302231       225.9152 
 2355   0.0000       8.304028       225.9641 
 2356   0.0000       8.309129       226.1029 
 2357   0.0000       8.318389       226.3549 
 2358   0.0000       8.327797       226.6109 
 2359   0.0000       8.330535       226.6854 
 2360   0.0000       8.332909       226.7500 
 2361   0.0000       8.338529       226.9029 
 2362   0.0000       8.340551       226.9579 
 2363   0.0000       8.350764       227.2358 
 2364   0.0000       8.353481       227.3098 
 2365   0.0000       8.356664       227.3964 
 2366   0.0000       8.359086       227.4623 
 2367   0.0000       8.362692       227.5604 
 2368   0.0000       8.365822       227.6456 
 2369   0.0000       8.369317       227.7407 
 2370   0.0000       8.370901       227.7838 
 2371   0.0000       8.377138       227.9535 
 2372   0.0000       8.378136       227.9807 
 2373   0.0000       8.382748       228.1062 
 2374   0.0000       8.385198       228.1728 
 2375   0.0000       8.387556       228.2370 
 2376   0.0000       8.392366       228.3679 
 2377   0.0000       8.393532       228.3996 
 2378   0.0000       8.396361       228.4766 
 2379   0.0000       8.400084       228.5779 
 2380   0.0000       8.404274       228.6919 
 2381   0.0000       8.406194       228.7442 
 2382   0.0000       8.409347       228.8300 
 2383   0.0000       8.410713       228.8671 
 2384   0.0000       8.411971       228.9014 
 2385   0.0000       8.419012       229.0930 
 2386   0.0000       8.421812       229.1692 
 2387   0.0000       8.422649       229.1919 
 2388   0.0000       8.425798       229.2776 
 2389   0.0000       8.429555       229.3798 
 2390   0.0000       8.434244       229.5074 
 2391   0.0000       8.438490       229.6230 
 2392   0.0000       8.442198       229.7239 
 2393   0.0000       8.442991       229.7455 
 2394   0.0000       8.447323       229.8633 
 2395   0.0000       8.450461       229.9487 
 2396   0.0000       8.452191       229.9958 
 2397   0.0000       8.452527       230.0049 
 2398   0.0000       8.458843       230.1768 
 2399   0.0000       8.463151       230.2941 
 2400   0.0000       8.469816       230.4754 
 2401   0.0000       8.470513       230.4944 
 2402   0.0000       8.472501       230.5485 
 2403   0.0000       8.474484       230.6024 
 2404   0.0000       8.480594       230.7687 
 2405   0.0000       8.484023       230.8620 
 2406   0.0000       8.490692       231.0435 
 2407   0.0000       8.493296       231.1143 
 2408   0.0000       8.496170       231.1925 
 2409   0.0000       8.501365       231.3339 
 2410   0.0000       8.504899       231.4301 
 2411   0.0000       8.507130       231.4908 
 2412   0.0000       8.511502       231.6097 
 2413   0.0000       8.517267       231.7666 
 2414   0.0000       8.517812       231.7814 
 2415   0.0000       8.520088       231.8434 
 2416   0.0000       8.525241       231.9836 
 2417   0.0000       8.528821       232.0810 
 2418   0.0000       8.529778       232.1071 
 2419   0.0000       8.533212       232.2005 
 2420   0.0000       8.537113       232.3067 
 2421   0.0000       8.540638       232.4026 
 2422   0.0000       8.542077       232.4417 
 2423   0.0000       8.549303       232.6384 
 2424   0.0000       8.550181       232.6623 
 2425   0.0000       8.551637       232.7019 
 2426   0.0000       8.555908       232.8181 
 2427   0.0000       8.557866       232.8714 
 2428   0.0000       8.559360       232.9120 
 2429   0.0000       8.564505       233.0520 
 2430   0.0000       8.569957       233.2004 
 2431   0.0000       8.571431       233.2405 
 2432   0.0000       8.572934       233.2814 
 2433   0.0000       8.575925       233.3628 
 2434   0.0000       8.577516       233.4061 
 2435   0.0000       8.580098       233.4763 
 2436   0.0000       8.584440       233.5945 
 2437   0.0000       8.590524       233.7600 
 2438   0.0000       8.593193       233.8327 
 2439   0.0000       8.594564       233.8700 
 2440   0.0000       8.602073       234.0743 
 2441   0.0000       8.603928       234.1248 
 2442   0.0000       8.607176       234.2132 
 2443   0.0000       8.610967       234.3163 
 2444   0.0000       8.612815       234.3666 
 2445   0.0000       8.618151       234.5118 
 2446   0.0000       8.625873       234.7219 
 2447   0.0000       8.626633       234.7426 
 2448   0.0000       8.631234       234.8678 
 2449   0.0000       8.636016       234.9980 
 2450   0.0000       8.638421       235.0634 
 2451   0.0000       8.640744       235.1266 
 2452   0.0000       8.643278       235.1956 
 2453   0.0000       8.646015       235.2700 
 2454   0.0000       8.650356       235.3882 
 2455   0.0000       8.655681       235.5331 
 2456   0.0000       8.658814       235.6183 
 2457   0.0000       8.661430       235.6895 
 2458   0.0000       8.668718       235.8878 
 2459   0.0000       8.672665       235.9952 
 2460   0.0000       8.677822       236.1355 
 2461   0.0000       8.679073       236.1696 
 2462   0.0000       8.684826       236.3261 
 2463   0.0000       8.687776       236.4064 
 2464   0.0000       8.691338       236.5033 
 2465   0.0000       8.693854       236.5718 
 2466   0.0000       8.700146       236.7430 
 2467   0.0000       8.704713       236.8673 
 2468   0.0000       8.705509       236.8890 
 2469   0.0000       8.714357       237.1297 
 2470   0.0000       8.718758       237.2495 
 2471   0.0000       8.724286       237.3999 
 2472   0.0000       8.726522       237.4607 
 2473   0.0000       8.727227       237.4799 
 2474   0.0000       8.738020       237.7736 
 2475   0.0000       8.741199       237.8601 
 2476   0.0000       8.744710       237.9557 
 2477   0.0000       8.749436       238.0843 
 2478   0.0000       8.755044       238.2369 
 2479   0.0000       8.761108       238.4019 
 2480   0.0000       8.768239       238.5959 
 2481   0.0000       8.774900       238.7772 
 2482   0.0000       8.778058       238.8631 
 2483   0.0000       8.783213       239.0034 
 2484   0.0000       8.792483       239.2556 
 2485   0.0000       8.794505       239.3107 
 2486   0.0000       8.795664       239.3422 
 2487   0.0000       8.804977       239.5956 
 2488   0.0000       8.806486       239.6367 
 2489   0.0000       8.814274       239.8486 
 2490   0.0000       8.816856       239.9188 
 2491   0.0000       8.818909       239.9747 
 2492   0.0000       8.824154       240.1174 
 2493   0.0000       8.826617       240.1844 
 2494   0.0000       8.831003       240.3038 
 2495   0.0000       8.836982       240.4665 
 2496   0.0000       8.839964       240.5476 
 2497   0.0000       8.851708       240.8672 
 2498   0.0000       8.856422       240.9955 
 2499   0.0000       8.857548       241.0261 
 2500   0.0000       8.866342       241.2654 
 2501   0.0000       8.869857       241.3611 
 2502   0.0000       8.878170       241.5873 
 2503   0.0000       8.887579       241.8433 
 2504   0.0000       8.891373       241.9465 
 2505   0.0000       8.898898       242.1513 
 2506   0.0000       8.899449       242.1663 
 2507   0.0000       8.903297       242.2710 
 2508   0.0000       8.906240       242.3511 
 2509   0.0000       8.912066       242.5096 
 2510   0.0000       8.916549       242.6316 
 2511   0.0000       8.919209       242.7040 
 2512   0.0000       8.928052       242.9446 
 2513   0.0000       8.932779       243.0733 
 2514   0.0000       8.934289       243.1144 
 2515   0.0000       8.938665       243.2334 
 2516   0.0000       8.942398       243.3350 
 2517   0.0000       8.950260       243.5490 
 2518   0.0000       8.953061       243.6252 
 2519   0.0000       8.955944       243.7036 
 2520   0.0000       8.963770       243.9166 
 2521   0.0000       8.967195       244.0098 
 2522   0.0000       8.970865       244.1097 
 2523   0.0000       8.974794       244.2165 
 2524   0.0000       8.979036       244.3320 
 2525   0.0000       8.981826       244.4079 
 2526   0.0000       8.987049       244.5500 
 2527   0.0000       8.989999       244.6303 
 2528   0.0000       8.992167       244.6893 
 2529   0.0000       8.998518       244.8621 
 2530   0.0000       8.999930       244.9005 
 2531   0.0000       9.001940       244.9552 
 2532   0.0000       9.007775       245.1140 
 2533   0.0000       9.012939       245.2545 
 2534   0.0000       9.016619       245.3547 
 2535   0.0000       9.022826       245.5236 
 2536   0.0000       9.026878       245.6338 
 2537   0.0000       9.030091       245.7213 
 2538   0.0000       9.034740       245.8478 
 2539   0.0000       9.037486       245.9225 
 2540   0.0000       9.041604       246.0346 
 2541   0.0000       9.051684       246.3088 
 2542   0.0000       9.057500       246.4671 
 2543   0.0000       9.061014       246.5627 
 2544   0.0000       9.064621       246.6609 
 2545   0.0000       9.067922       246.7507 
 2546   0.0000       9.069860       246.8034 
 2547   0.0000       9.074208       246.9218 
 2548   0.0000       9.077489       247.0110 
 2549   0.0000       9.086668       247.2608 
 2550   0.0000       9.092150       247.4100 
 2551   0.0000       9.098536       247.5837 
 2552   0.0000       9.100938       247.6491 
 2553   0.0000       9.109998       247.8957 
 2554   0.0000       9.119319       248.1493 
 2555   0.0000       9.121286       248.2028 
 2556   0.0000       9.126681       248.3496 
 2557   0.0000       9.129086       248.4151 
 2558   0.0000       9.130963       248.4661 
 2559   0.0000       9.139553       248.6999 
 2560   0.0000       9.143494       248.8071 
 2561   0.0000       9.149517       248.9710 
 2562   0.0000       9.153581       249.0816 
 2563   0.0000       9.157397       249.1854 
 2564   0.0000       9.162593       249.3268 
 2565   0.0000       9.166573       249.4351 
 2566   0.0000       9.171442       249.5676 
 2567   0.0000       9.178560       249.7613 
 2568   0.0000       9.186471       249.9766 
 2569   0.0000       9.188642       250.0357 
 2570   0.0000       9.195357       250.2184 
 2571   0.0000       9.209077       250.5917 
 2572   0.0000       9.215585       250.7688 
 2573   0.0000       9.217140       250.8111 
 2574   0.0000       9.241358       251.4701 
 2575   0.0000       9.258052       251.9244 
 2576   0.0000       9.273389       252.3417 
 2577   0.0000       9.290553       252.8088 
 2578   0.0000       9.305364       253.2118 
 2579   0.0000       9.317381       253.5388 
 2580   0.0000       9.329273       253.8624 
 2581   0.0000       9.331782       253.9307 
 2582   0.0000       9.333880       253.9878 
 2583   0.0000       9.353144       254.5120 
 2584   0.0000       9.378414       255.1996 
 2585   0.0000       9.380248       255.2495 
 2586   0.0000       9.399958       255.7859 
 2587   0.0000       9.407007       255.9777 
 2588   0.0000       9.408512       256.0186 
 2589   0.0000       9.418617       256.2936 
 2590   0.0000       9.429838       256.5989 
 2591   0.0000       9.446798       257.0604 
 2592   0.0000       9.462555       257.4892 
 2593   0.0000       9.491976       258.2898 
 2594   0.0000       9.497685       258.4451 
 2595   0.0000       9.507870       258.7223 
 2596   0.0000       9.523978       259.1606 
 2597   0.0000       9.526172       259.2203 
 2598   0.0000       9.551035       259.8969 
 2599   0.0000       9.561767       260.1889 
 2600   0.0000       9.566331       260.3131 
 2601   0.0000       9.571154       260.4443 
 2602   0.0000       9.580173       260.6898 
 2603   0.0000       9.587556       260.8907 
 2604   0.0000       9.602717       261.3032 
 2605   0.0000       9.610095       261.5040 
 2606   0.0000       9.617167       261.6964 
 2607   0.0000       9.630297       262.0537 
 2608   0.0000       9.635004       262.1818 
 2609   0.0000       9.652124       262.6476 
 2610   0.0000       9.664785       262.9922 
 2611   0.0000       9.671389       263.1719 
 2612   0.0000       9.677970       263.3509 
 2613   0.0000       9.687196       263.6020 
 2614   0.0000       9.699915       263.9481 
 2615   0.0000       9.712186       264.2820 
 2616   0.0000       9.716577       264.4015 
 2617   0.0000       9.727432       264.6969 
 2618   0.0000       9.728803       264.7342 
 2619   0.0000       9.733675       264.8668 
 2620   0.0000       9.738339       264.9937 
 2621   0.0000       9.748560       265.2718 
 2622   0.0000       9.754086       265.4222 
 2623   0.0000       9.757475       265.5144 
 2624   0.0000       9.761777       265.6315 
 2625   0.0000       9.768661       265.8188 
 2626   0.0000       9.774825       265.9865 
 2627   0.0000       9.778254       266.0798 
 2628   0.0000       9.789032       266.3731 
 2629   0.0000       9.791818       266.4489 
 2630   0.0000       9.799008       266.6446 
 2631   0.0000       9.805038       266.8086 
 2632   0.0000       9.809658       266.9344 
 2633   0.0000       9.815089       267.0821 
 2634   0.0000       9.817307       267.1425 
 2635   0.0000       9.821038       267.2440 
 2636   0.0000       9.822019       267.2707 
 2637   0.0000       9.825594       267.3680 
 2638   0.0000       9.827617       267.4231 
 2639   0.0000       9.834243       267.6034 
 2640   0.0000       9.835736       267.6440 
 2641   0.0000       9.852570       268.1021 
 2642   0.0000       9.856348       268.2049 
 2643   0.0000       9.859117       268.2802 
 2644   0.0000       9.867253       268.5016 
 2645   0.0000       9.877900       268.7913 
 2646   0.0000       9.878756       268.8146 
 2647   0.0000       9.885973       269.0110 
 2648   0.0000       9.887939       269.0645 
 2649   0.0000       9.890858       269.1439 
 2650   0.0000       9.897699       269.3301 
 2651   0.0000       9.898041       269.3394 
 2652   0.0000       9.899963       269.3917 
 2653   0.0000       9.903193       269.4796 
 2654   0.0000       9.904926       269.5267 
 2655   0.0000       9.909381       269.6480 
 2656   0.0000       9.912407       269.7303 
 2657   0.0000       9.914718       269.7932 
 2658   0.0000       9.922797       270.0130 
 2659   0.0000       9.929156       270.1861 
 2660   0.0000       9.940832       270.5038 
 2661   0.0000       9.947743       270.6918 
 2662   0.0000       9.956877       270.9404 
 2663   0.0000       9.958722       270.9906 
 2664   0.0000       9.966632       271.2058 
 2665   0.0000       9.973411       271.3903 
 2666   0.0000       9.981372       271.6069 
 2667   0.0000       9.992527       271.9105 
 2668   0.0000       9.996366       272.0149 
 2669   0.0000      10.004310       272.2311 
 2670   0.0000      10.007875       272.3281 
 2671   0.0000      10.009549       272.3737 
 2672   0.0000      10.019321       272.6396 
 2673   0.0000      10.022614       272.7292 
 2674   0.0000      10.029237       272.9094 
 2675   0.0000      10.038255       273.1548 
 2676   0.0000      10.042468       273.2694 
 2677   0.0000      10.053821       273.5784 
 2678   0.0000      10.057066       273.6667 
 2679   0.0000      10.068855       273.9875 
 2680   0.0000      10.080945       274.3165 
 2681   0.0000      10.081824       274.3404 
 2682   0.0000      10.089127       274.5391 
 2683   0.0000      10.094580       274.6875 
 2684   0.0000      10.098804       274.8024 
 2685   0.0000      10.103717       274.9361 
 2686   0.0000      10.115435       275.2550 
 2687   0.0000      10.118022       275.3254 
 2688   0.0000      10.123027       275.4616 
 2689   0.0000      10.155754       276.3521 
 2690   0.0000      10.159251       276.4473 
 2691   0.0000      10.178866       276.9810 
 2692   0.0000      10.184481       277.1338 
 2693   0.0000      10.190732       277.3039 
 2694   0.0000      10.198419       277.5131 
 2695   0.0000      10.217881       278.0427 
 2696   0.0000      10.223948       278.2078 
 2697   0.0000      10.232970       278.4533 
 2698   0.0000      10.239489       278.6306 
 2699   0.0000      10.250769       278.9376 
 2700   0.0000      10.264249       279.3044 
 2701   0.0000      10.271009       279.4884 
 2702   0.0000      10.274064       279.5715 
 2703   0.0000      10.279734       279.7258 
 2704   0.0000      10.312210       280.6095 
 2705   0.0000      10.328578       281.0549 
 2706   0.0000      10.344535       281.4891 
 2707   0.0000      10.355154       281.7781 
 2708   0.0000      10.364796       282.0404 
 2709   0.0000      10.380750       282.4746 
 2710   0.0000      10.384080       282.5652 
 2711   0.0000      10.386035       282.6184 
 2712   0.0000      10.393644       282.8254 
 2713   0.0000      10.394172       282.8398 
 2714   0.0000      10.396926       282.9147 
 2715   0.0000      10.400682       283.0169 
 2716   0.0000      10.412452       283.3372 
 2717   0.0000      10.414027       283.3801 
 2718   0.0000      10.420423       283.5541 
 2719   0.0000      10.424991       283.6784 
 2720   0.0000      10.429812       283.8096 
 2721   0.0000      10.436717       283.9975 
 2722   0.0000      10.443529       284.1829 
 2723   0.0000      10.454749       284.4882 
 2724   0.0000      10.464043       284.7411 
 2725   0.0000      10.468400       284.8597 
 2726   0.0000      10.481715       285.2220 
 2727   0.0000      10.492218       285.5078 
 2728   0.0000      10.508080       285.9394 
 2729   0.0000      10.518192       286.2146 
 2730   0.0000      10.531382       286.5735 
 2731   0.0000      10.549353       287.0625 
 2732   0.0000      10.562757       287.4272 
 2733   0.0000      10.571338       287.6607 
 2734   0.0000      10.616456       288.8885 
 2735   0.0000      10.625503       289.1346 
 2736   0.0000      10.645750       289.6856 
 2737   0.0000      10.651209       289.8341 
 2738   0.0000      10.653706       289.9021 
 2739   0.0000      10.661742       290.1208 
 2740   0.0000      10.703409       291.2546 
 2741   0.0000      10.734186       292.0920 
 2742   0.0000      10.743376       292.3421 
 2743   0.0000      10.750005       292.5225 
 2744   0.0000      10.751573       292.5652 
 2745   0.0000      10.760466       292.8072 
 2746   0.0000      10.760793       292.8161 
 2747   0.0000      10.788713       293.5758 
 2748   0.0000      10.799214       293.8615 
 2749   0.0000      10.804436       294.0036 
 2750   0.0000      10.815118       294.2943 
 2751   0.0000      10.828734       294.6648 
 2752   0.0000      10.836323       294.8714 
 2753   0.0000      10.849455       295.2287 
 2754   0.0000      10.867074       295.7081 
 2755   0.0000      10.877136       295.9819 
 2756   0.0000      10.883708       296.1607 
 2757   0.0000      10.930508       297.4342 
 2758   0.0000      10.963594       298.3346 
 2759   0.0000      10.970834       298.5316 
 2760   0.0000      10.992581       299.1233 
 2761   0.0000      11.019808       299.8642 
 2762   0.0000      11.116788       302.5032 
 2763   0.0000      11.293534       307.3127 
 2764   0.0000      11.294845       307.3483 
 2765   0.0000      11.309889       307.7577 
 2766   0.0000      11.325352       308.1785 
 2767   0.0000      11.450450       311.5826 
 2768   0.0000      11.595216       315.5219 
 2769   0.0000      11.608810       315.8918 
 2770   0.0000      11.631025       316.4963 
 2771   0.0000      11.670248       317.5636 
 2772   0.0000      11.712193       318.7050 
 2773   0.0000      11.722706       318.9911 
 2774   0.0000      11.755918       319.8948 
 2775   0.0000      11.821003       321.6658 
 2776   0.0000      11.846981       322.3727 
 2777   0.0000      11.857135       322.6491 
 2778   0.0000      11.940405       324.9149 
 2779   0.0000      12.013259       326.8974 
 2780   0.0000      12.095114       329.1248 
 2781   0.0000      12.105803       329.4157 
 2782   0.0000      12.150681       330.6369 
 2783   0.0000      12.177482       331.3661 
 2784   0.0000      12.200863       332.0024 
 2785   0.0000      12.213156       332.3369 
 2786   0.0000      12.227836       332.7363 
 2787   0.0000      12.244442       333.1882 
 2788   0.0000      12.249522       333.3264 
 2789   0.0000      12.273736       333.9853 
 2790   0.0000      12.281474       334.1959 
 2791   0.0000      12.309939       334.9705 
 2792   0.0000      12.330117       335.5195 
 2793   0.0000      12.344299       335.9054 
 2794   0.0000      12.382526       336.9457 
 2795   0.0000      12.398287       337.3745 
 2796   0.0000      12.418782       337.9323 
 2797   0.0000      12.482630       339.6696 
 2798   0.0000      12.504582       340.2670 
 2799   0.0000      12.516955       340.6037 
 2800   0.0000      12.527890       340.9012 
 2801   0.0000      12.541381       341.2683 
 2802   0.0000      12.553428       341.5961 
 2803   0.0000      12.587848       342.5328 
 2804   0.0000      12.614816       343.2666 
 2805   0.0000      12.634434       343.8004 
 2806   0.0000      12.643918       344.0585 
 2807   0.0000      12.665220       344.6382 
 2808   0.0000      12.699476       345.5703 
 2809   0.0000      12.735012       346.5373 
 2810   0.0000      12.761142       347.2483 
 2811   0.0000      12.805676       348.4602 
 2812   0.0000      12.906783       351.2114 
 2813   0.0000      12.926626       351.7514 
 2814   0.0000      12.944565       352.2395 
 2815   0.0000      12.959643       352.6498 
 2816   0.0000      13.104430       356.5897 
 2817   0.0000      13.150660       357.8477 
 2818   0.0000      13.181003       358.6733 
 2819   0.0000      13.186964       358.8355 
 2820   0.0000      13.264709       360.9511 
 2821   0.0000      13.282790       361.4431 
 2822   0.0000      13.311269       362.2180 
 2823   0.0000      13.333136       362.8131 
 2824   0.0000      13.339743       362.9928 
 2825   0.0000      13.359980       363.5435 
 2826   0.0000      13.380471       364.1011 
 2827   0.0000      13.463530       366.3613 
 2828   0.0000      13.566794       369.1712 
 2829   0.0000      13.668897       371.9496 
 2830   0.0000      14.477386       393.9497 
 2831   0.0000      14.506980       394.7550 
 2832   0.0000      14.618890       397.8002 
 2833   0.0000      14.639572       398.3630 
 2834   0.0000      15.198912       413.5834 
 2835   0.0000      28.318965       770.5982 
 2836   0.0000      28.373581       772.0844 
 2837   0.0000      28.533097       776.4251 
 2838   0.0000      28.756094       782.4931 
 2839   0.0000      28.782494       783.2115 
 2840   0.0000      28.792902       783.4947 
 2841   0.0000      28.802574       783.7579 
 2842   0.0000      28.813796       784.0632 
 2843   0.0000      28.826935       784.4208 
 2844   0.0000      28.840732       784.7962 
 2845   0.0000      28.919263       786.9332 
 2846   0.0000      29.099719       791.8436 
 2847   0.0000      29.143205       793.0269 
 2848   0.0000      29.157396       793.4131 
 2849   0.0000      29.161813       793.5333 
 2850   0.0000      29.189883       794.2971 
 2851   0.0000      29.252703       796.0065 
 2852   0.0000      29.258627       796.1677 
 2853   0.0000      29.269039       796.4510 
 2854   0.0000      29.349152       798.6310 
 2855   0.0000      29.376203       799.3671 
 2856   0.0000      29.413176       800.3732 
 2857   0.0000      29.420963       800.5851 
 2858   0.0000      29.460415       801.6586 
 2859   0.0000      29.473117       802.0043 
 2860   0.0000      29.568527       804.6005 
 2861   0.0000      29.574886       804.7736 
 2862   0.0000      29.587015       805.1036 
 2863   0.0000      29.600286       805.4647 
 2864   0.0000      38.576386      1049.7168 
 2865   0.0000      38.640913      1051.4727 
 2866   0.0000      48.641495      1323.6024 
 2867   0.0000      48.689266      1324.9023 
 2868   0.0000     149.162302      4058.9126 
 2869   0.0000     149.219382      4060.4658 
 2870   0.0000     149.389781      4065.1026 
 2871   0.0000     149.577755      4070.2176 
 2872   0.0000     149.586801      4070.4638 
 2873   0.0000     149.611263      4071.1294 
 2874   0.0000     149.622141      4071.4254 
 2875   0.0000     149.643168      4071.9976 
 2876   0.0000     149.661793      4072.5044 
 2877   0.0000     149.678621      4072.9623 
 2878   0.0000     149.748638      4074.8676 
 2879   0.0000     149.910894      4079.2828 
 2880   0.0000     149.944432      4080.1954 
 2881   0.0000     149.950851      4080.3701 
 2882   0.0000     149.989573      4081.4238 
 2883   0.0000     150.018235      4082.2037 
 2884   0.0000     150.037663      4082.7324 
 2885   0.0000     150.043386      4082.8881 
 2886   0.0000     150.055853      4083.2273 
 2887   0.0000     150.226468      4087.8700 
 2888   0.0000     150.248219      4088.4619 
 2889   0.0000     150.250047      4088.5116 
 2890   0.0000     150.270955      4089.0806 
 2891   0.0000     150.303806      4089.9745 
 2892   0.0000     150.336293      4090.8585 
 2893   0.0000     150.379127      4092.0241 
 2894   0.0000     150.393944      4092.4273 
 2895   0.0000     150.406010      4092.7556 
 2896   0.0000     150.456902      4094.1404 
 2897   0.0000     200.020595      5442.8371 
 2898   0.0000     200.133064      5445.8975 
 2899   0.0000     256.071892      6968.0704 
 2900   0.0000     256.127018      6969.5705 

                    ********************************
                    * MULLIKEN POPULATION ANALYSIS *
                    ********************************

-----------------------
MULLIKEN ATOMIC CHARGES
-----------------------
   0 O :   -0.509261
   1 O :   -0.487534
   2 N :   -0.318188
   3 H :    0.195013
   4 N :   -0.297401
   5 C :    0.299753
   6 C :    0.250032
   7 H :    0.032487
   8 C :    0.087648
   9 C :   -0.151962
  10 H :    0.084346
  11 C :   -0.136979
  12 H :    0.147505
  13 C :   -0.132216
  14 H :    0.137009
  15 C :   -0.153622
  16 H :    0.144642
  17 C :   -0.140718
  18 H :    0.121388
  19 C :    0.022917
  20 C :   -0.235708
  21 H :    0.101374
  22 H :    0.119542
  23 H :    0.081429
  24 C :   -0.292344
  25 H :    0.119240
  26 H :    0.117783
  27 H :    0.122095
  28 C :   -0.241400
  29 H :    0.089719
  30 H :    0.112827
  31 H :    0.110788
  32 C :    0.275910
  33 C :   -0.055873
  34 C :   -0.027488
  35 H :    0.094690
  36 C :   -0.157418
  37 H :    0.142172
  38 C :   -0.129064
  39 H :    0.157181
  40 C :   -0.182767
  41 H :    0.078795
  42 C :   -0.078816
  43 C :   -0.237052
  44 H :    0.091605
  45 H :    0.108998
  46 H :    0.103687
  47 C :   -0.201504
  48 H :    0.065272
  49 H :    0.085953
  50 H :    0.079647
  51 C :   -0.216068
  52 H :    0.083622
  53 H :    0.102328
  54 H :    0.090100
  55 C :    0.202803
  56 C :    0.103415
  57 C :   -0.124196
  58 H :    0.095057
  59 C :   -0.132516
  60 H :    0.154048
  61 C :   -0.115501
  62 H :    0.143313
  63 C :   -0.147025
  64 H :    0.146343
  65 C :   -0.113957
  66 H :    0.114104
Sum of atomic charges:   -0.0000000

--------------------------------
MULLIKEN REDUCED ORBITAL CHARGES
--------------------------------
  0 O s       :     3.793834  s :     3.793834
      pz      :     1.422434  p :     4.679692
      px      :     1.502765
      py      :     1.754494
      dz2     :     0.010101  d :     0.031979
      dxz     :     0.008047
      dyz     :     0.008158
      dx2y2   :     0.002834
      dxy     :     0.002840
      f0      :     0.000931  f :     0.003566
      f+1     :     0.000574
      f-1     :     0.000809
      f+2     :     0.000486
      f-2     :     0.000563
      f+3     :     0.000088
      f-3     :     0.000114
      g0      :     0.000031  g :     0.000190
      g+1     :     0.000028
      g-1     :     0.000041
      g+2     :     0.000026
      g-2     :     0.000041
      g+3     :     0.000009
      g-3     :     0.000012
      g+4     :     0.000001
      g-4     :     0.000001
  1 O s       :     3.764820  s :     3.764820
      pz      :     1.513320  p :     4.685490
      px      :     1.585139
      py      :     1.587031
      dz2     :     0.007089  d :     0.033399
      dxz     :     0.008079
      dyz     :     0.005257
      dx2y2   :     0.005655
      dxy     :     0.007319
      f0      :     0.000307  f :     0.003634
      f+1     :     0.000781
      f-1     :     0.000296
      f+2     :     0.000573
      f-2     :     0.000720
      f+3     :     0.000519
      f-3     :     0.000439
      g0      :     0.000017  g :     0.000192
      g+1     :     0.000022
      g-1     :     0.000011
      g+2     :     0.000014
      g-2     :     0.000033
      g+3     :     0.000028
      g-3     :     0.000040
      g+4     :     0.000016
      g-4     :     0.000012
  2 N s       :     3.548688  s :     3.548688
      pz      :     1.186189  p :     3.697371
      px      :     1.465330
      py      :     1.045852
      dz2     :     0.013053  d :     0.062971
      dxz     :     0.005960
      dyz     :     0.016902
      dx2y2   :     0.012911
      dxy     :     0.014145
      f0      :     0.000706  f :     0.008659
      f+1     :     0.000578
      f-1     :     0.001646
      f+2     :     0.001555
      f-2     :     0.000965
      f+3     :     0.001762
      f-3     :     0.001447
      g0      :     0.000050  g :     0.000499
      g+1     :     0.000015
      g-1     :     0.000085
      g+2     :     0.000069
      g-2     :     0.000033
      g+3     :     0.000064
      g-3     :     0.000068
      g+4     :     0.000056
      g-4     :     0.000059
  3 H s       :     0.725665  s :     0.725665
      pz      :     0.023577  p :     0.069444
      px      :     0.029894
      py      :     0.015973
      dz2     :     0.001963  d :     0.009010
      dxz     :     0.002684
      dyz     :     0.002795
      dx2y2   :     0.000748
      dxy     :     0.000820
      f0      :     0.000270  f :     0.000868
      f+1     :     0.000170
      f-1     :     0.000168
      f+2     :     0.000124
      f-2     :     0.000108
      f+3     :     0.000010
      f-3     :     0.000016
  4 N s       :     3.571005  s :     3.571005
      pz      :     1.321488  p :     3.637187
      px      :     1.045699
      py      :     1.270001
      dz2     :     0.013774  d :     0.077923
      dxz     :     0.019265
      dyz     :     0.009485
      dx2y2   :     0.018455
      dxy     :     0.016943
      f0      :     0.001240  f :     0.010604
      f+1     :     0.000937
      f-1     :     0.001812
      f+2     :     0.002109
      f-2     :     0.001598
      f+3     :     0.001578
      f-3     :     0.001329
      g0      :     0.000053  g :     0.000684
      g+1     :     0.000053
      g-1     :     0.000048
      g+2     :     0.000078
      g-2     :     0.000089
      g+3     :     0.000096
      g-3     :     0.000102
      g+4     :     0.000075
      g-4     :     0.000090
  5 C s       :     3.122252  s :     3.122252
      pz      :     0.779323  p :     2.279673
      px      :     0.769311
      py      :     0.731039
      dz2     :     0.059964  d :     0.261852
      dxz     :     0.040224
      dyz     :     0.075824
      dx2y2   :     0.031668
      dxy     :     0.054172
      f0      :     0.007990  f :     0.032677
      f+1     :     0.003456
      f-1     :     0.004698
      f+2     :     0.007127
      f-2     :     0.002813
      f+3     :     0.004796
      f-3     :     0.001797
      g0      :     0.000580  g :     0.003793
      g+1     :     0.000312
      g-1     :     0.000598
      g+2     :     0.000668
      g-2     :     0.000467
      g+3     :     0.000292
      g-3     :     0.000354
      g+4     :     0.000209
      g-4     :     0.000314
  6 C s       :     3.204176  s :     3.204176
      pz      :     0.876810  p :     2.409186
      px      :     0.692084
      py      :     0.840292
      dz2     :     0.010552  d :     0.116528
      dxz     :     0.030197
      dyz     :     0.017618
      dx2y2   :     0.020420
      dxy     :     0.037742
      f0      :     0.002655  f :     0.018420
      f+1     :     0.001603
      f-1     :     0.001968
      f+2     :     0.003727
      f-2     :     0.001044
      f+3     :     0.003619
      f-3     :     0.003804
      g0      :     0.000136  g :     0.001656
      g+1     :     0.000159
      g-1     :     0.000132
      g+2     :     0.000213
      g-2     :     0.000168
      g+3     :     0.000128
      g-3     :     0.000113
      g+4     :     0.000297
      g-4     :     0.000309
  7 H s       :     0.933642  s :     0.933642
      pz      :     0.005396  p :     0.028262
      px      :     0.008786
      py      :     0.014079
      dz2     :     0.001373  d :     0.005210
      dxz     :     0.001129
      dyz     :     0.001211
      dx2y2   :     0.000878
      dxy     :     0.000619
      f0      :     0.000132  f :     0.000399
      f+1     :     0.000045
      f-1     :     0.000052
      f+2     :     0.000095
      f-2     :     0.000037
      f+3     :     0.000024
      f-3     :     0.000014
  8 C s       :     3.243396  s :     3.243396
      pz      :     0.872355  p :     2.551009
      px      :     0.956494
      py      :     0.722159
      dz2     :     0.028913  d :     0.098888
      dxz     :     0.019769
      dyz     :     0.016332
      dx2y2   :     0.022246
      dxy     :     0.011627
      f0      :     0.003796  f :     0.017522
      f+1     :     0.001647
      f-1     :     0.001672
      f+2     :     0.004532
      f-2     :     0.001750
      f+3     :     0.002181
      f-3     :     0.001944
      g0      :     0.000144  g :     0.001538
      g+1     :     0.000094
      g-1     :     0.000320
      g+2     :     0.000240
      g-2     :     0.000245
      g+3     :     0.000117
      g-3     :     0.000165
      g+4     :     0.000101
      g-4     :     0.000112
  9 C s       :     3.289042  s :     3.289042
      pz      :     0.934092  p :     2.752445
      px      :     0.902695
      py      :     0.915658
      dz2     :     0.017798  d :     0.096203
      dxz     :     0.013877
      dyz     :     0.028515
      dx2y2   :     0.014541
      dxy     :     0.021472
      f0      :     0.002849  f :     0.013046
      f+1     :     0.001476
      f-1     :     0.000947
      f+2     :     0.002884
      f-2     :     0.001635
      f+3     :     0.001727
      f-3     :     0.001528
      g0      :     0.000128  g :     0.001226
      g+1     :     0.000033
      g-1     :     0.000267
      g+2     :     0.000175
      g-2     :     0.000179
      g+3     :     0.000081
      g-3     :     0.000105
      g+4     :     0.000143
      g-4     :     0.000115
 10 H s       :     0.881680  s :     0.881680
      pz      :     0.009300  p :     0.030166
      px      :     0.010933
      py      :     0.009933
      dz2     :     0.001342  d :     0.003498
      dxz     :     0.000557
      dyz     :     0.000529
      dx2y2   :     0.000583
      dxy     :     0.000487
      f0      :     0.000085  f :     0.000310
      f+1     :     0.000043
      f-1     :     0.000036
      f+2     :     0.000083
      f-2     :     0.000026
      f+3     :     0.000018
      f-3     :     0.000020
 11 C s       :     3.172589  s :     3.172589
      pz      :     0.947566  p :     2.828359
      px      :     0.952540
      py      :     0.928253
      dz2     :     0.023342  d :     0.122078
      dxz     :     0.008225
      dyz     :     0.048433
      dx2y2   :     0.015435
      dxy     :     0.026642
      f0      :     0.002599  f :     0.012671
      f+1     :     0.001350
      f-1     :     0.000962
      f+2     :     0.003335
      f-2     :     0.001013
      f+3     :     0.001989
      f-3     :     0.001423
      g0      :     0.000109  g :     0.001282
      g+1     :     0.000072
      g-1     :     0.000245
      g+2     :     0.000183
      g-2     :     0.000181
      g+3     :     0.000110
      g-3     :     0.000107
      g+4     :     0.000136
      g-4     :     0.000139
 12 H s       :     0.827484  s :     0.827484
      pz      :     0.005670  p :     0.021937
      px      :     0.009715
      py      :     0.006553
      dz2     :     0.000853  d :     0.002791
      dxz     :     0.000751
      dyz     :     0.000430
      dx2y2   :     0.000386
      dxy     :     0.000370
      f0      :     0.000087  f :     0.000283
      f+1     :     0.000036
      f-1     :     0.000028
      f+2     :     0.000055
      f-2     :     0.000051
      f+3     :     0.000012
      f-3     :     0.000013
 13 C s       :     3.199040  s :     3.199040
      pz      :     0.901358  p :     2.791409
      px      :     0.938287
      py      :     0.951764
      dz2     :     0.048278  d :     0.127992
      dxz     :     0.023458
      dyz     :     0.017919
      dx2y2   :     0.026063
      dxy     :     0.012275
      f0      :     0.003077  f :     0.012516
      f+1     :     0.001543
      f-1     :     0.001118
      f+2     :     0.003181
      f-2     :     0.001449
      f+3     :     0.001067
      f-3     :     0.001080
      g0      :     0.000123  g :     0.001259
      g+1     :     0.000089
      g-1     :     0.000267
      g+2     :     0.000206
      g-2     :     0.000235
      g+3     :     0.000114
      g-3     :     0.000137
      g+4     :     0.000039
      g-4     :     0.000049
 14 H s       :     0.836892  s :     0.836892
      pz      :     0.007593  p :     0.022936
      px      :     0.009184
      py      :     0.006159
      dz2     :     0.000141  d :     0.002881
      dxz     :     0.000097
      dyz     :     0.001187
      dx2y2   :     0.000442
      dxy     :     0.001013
      f0      :     0.000042  f :     0.000282
      f+1     :     0.000007
      f-1     :     0.000016
      f+2     :     0.000063
      f-2     :     0.000018
      f+3     :     0.000080
      f-3     :     0.000055
 15 C s       :     3.189146  s :     3.189146
      pz      :     0.938466  p :     2.824238
      px      :     0.967181
      py      :     0.918591
      dz2     :     0.020321  d :     0.126455
      dxz     :     0.015978
      dyz     :     0.051677
      dx2y2   :     0.017062
      dxy     :     0.021417
      f0      :     0.002862  f :     0.012521
      f+1     :     0.001489
      f-1     :     0.000623
      f+2     :     0.002729
      f-2     :     0.001588
      f+3     :     0.001775
      f-3     :     0.001454
      g0      :     0.000132  g :     0.001261
      g+1     :     0.000039
      g-1     :     0.000263
      g+2     :     0.000178
      g-2     :     0.000198
      g+3     :     0.000080
      g-3     :     0.000110
      g+4     :     0.000147
      g-4     :     0.000115
 16 H s       :     0.829396  s :     0.829396
      pz      :     0.007137  p :     0.022776
      px      :     0.009062
      py      :     0.006578
      dz2     :     0.000982  d :     0.002901
      dxz     :     0.000476
      dyz     :     0.000525
      dx2y2   :     0.000552
      dxy     :     0.000366
      f0      :     0.000074  f :     0.000285
      f+1     :     0.000030
      f-1     :     0.000037
      f+2     :     0.000081
      f-2     :     0.000026
      f+3     :     0.000017
      f-3     :     0.000020
 17 C s       :     3.223194  s :     3.223194
      pz      :     0.933958  p :     2.791398
      px      :     0.969962
      py      :     0.887478
      dz2     :     0.020344  d :     0.111482
      dxz     :     0.007665
      dyz     :     0.043354
      dx2y2   :     0.016326
      dxy     :     0.023793
      f0      :     0.002681  f :     0.013380
      f+1     :     0.001293
      f-1     :     0.001198
      f+2     :     0.003548
      f-2     :     0.001019
      f+3     :     0.002226
      f-3     :     0.001414
      g0      :     0.000107  g :     0.001264
      g+1     :     0.000065
      g-1     :     0.000231
      g+2     :     0.000175
      g-2     :     0.000184
      g+3     :     0.000112
      g-3     :     0.000113
      g+4     :     0.000134
      g-4     :     0.000142
 18 H s       :     0.850080  s :     0.850080
      pz      :     0.008469  p :     0.024977
      px      :     0.009615
      py      :     0.006893
      dz2     :     0.001119  d :     0.003248
      dxz     :     0.000783
      dyz     :     0.000487
      dx2y2   :     0.000473
      dxy     :     0.000387
      f0      :     0.000095  f :     0.000307
      f+1     :     0.000043
      f-1     :     0.000030
      f+2     :     0.000060
      f-2     :     0.000051
      f+3     :     0.000013
      f-3     :     0.000014
 19 C s       :     3.244008  s :     3.244008
      pz      :     0.858104  p :     2.573442
      px      :     0.929691
      py      :     0.785646
      dz2     :     0.024580  d :     0.133172
      dxz     :     0.028853
      dyz     :     0.029968
      dx2y2   :     0.028699
      dxy     :     0.021072
      f0      :     0.002194  f :     0.024498
      f+1     :     0.001899
      f-1     :     0.005129
      f+2     :     0.004636
      f-2     :     0.004131
      f+3     :     0.002781
      f-3     :     0.003728
      g0      :     0.000158  g :     0.001962
      g+1     :     0.000204
      g-1     :     0.000166
      g+2     :     0.000345
      g-2     :     0.000144
      g+3     :     0.000326
      g-3     :     0.000280
      g+4     :     0.000177
      g-4     :     0.000164
 20 C s       :     3.166224  s :     3.166224
      pz      :     0.981325  p :     2.995442
      px      :     0.995586
      py      :     1.018530
      dz2     :     0.011176  d :     0.066938
      dxz     :     0.011151
      dyz     :     0.020883
      dx2y2   :     0.018501
      dxy     :     0.005227
      f0      :     0.000830  f :     0.006360
      f+1     :     0.001042
      f-1     :     0.001213
      f+2     :     0.002005
      f-2     :     0.000478
      f+3     :     0.000740
      f-3     :     0.000052
      g0      :     0.000072  g :     0.000743
      g+1     :     0.000161
      g-1     :     0.000032
      g+2     :     0.000203
      g-2     :     0.000063
      g+3     :     0.000077
      g-3     :     0.000074
      g+4     :     0.000049
      g-4     :     0.000012
 21 H s       :     0.866978  s :     0.866978
      pz      :     0.008877  p :     0.027248
      px      :     0.007268
      py      :     0.011102
      dz2     :     0.000361  d :     0.004015
      dxz     :     0.001197
      dyz     :     0.000227
      dx2y2   :     0.000594
      dxy     :     0.001636
      f0      :     0.000037  f :     0.000386
      f+1     :     0.000058
      f-1     :     0.000006
      f+2     :     0.000057
      f-2     :     0.000042
      f+3     :     0.000049
      f-3     :     0.000138
 22 H s       :     0.849854  s :     0.849854
      pz      :     0.008706  p :     0.026288
      px      :     0.009551
      py      :     0.008031
      dz2     :     0.001033  d :     0.003930
      dxz     :     0.000545
      dyz     :     0.000752
      dx2y2   :     0.000875
      dxy     :     0.000725
      f0      :     0.000016  f :     0.000387
      f+1     :     0.000015
      f-1     :     0.000136
      f+2     :     0.000060
      f-2     :     0.000063
      f+3     :     0.000023
      f-3     :     0.000074
 23 H s       :     0.883227  s :     0.883227
      pz      :     0.009302  p :     0.030857
      px      :     0.010119
      py      :     0.011437
      dz2     :     0.001018  d :     0.004100
      dxz     :     0.000557
      dyz     :     0.000949
      dx2y2   :     0.000595
      dxy     :     0.000979
      f0      :     0.000013  f :     0.000387
      f+1     :     0.000007
      f-1     :     0.000149
      f+2     :     0.000034
      f-2     :     0.000089
      f+3     :     0.000050
      f-3     :     0.000046
 24 C s       :     3.168605  s :     3.168605
      pz      :     1.026036  p :     3.045724
      px      :     1.040745
      py      :     0.978943
      dz2     :     0.011562  d :     0.070808
      dxz     :     0.016578
      dyz     :     0.015569
      dx2y2   :     0.018353
      dxy     :     0.008746
      f0      :     0.000415  f :     0.006444
      f+1     :     0.000571
      f-1     :     0.001053
      f+2     :     0.001769
      f-2     :     0.000860
      f+3     :     0.000822
      f-3     :     0.000954
      g0      :     0.000048  g :     0.000763
      g+1     :     0.000083
      g-1     :     0.000086
      g+2     :     0.000128
      g-2     :     0.000014
      g+3     :     0.000127
      g-3     :     0.000138
      g+4     :     0.000078
      g-4     :     0.000061
 25 H s       :     0.849741  s :     0.849741
      pz      :     0.009122  p :     0.026889
      px      :     0.010642
      py      :     0.007125
      dz2     :     0.000942  d :     0.003757
      dxz     :     0.000480
      dyz     :     0.000565
      dx2y2   :     0.000926
      dxy     :     0.000845
      f0      :     0.000016  f :     0.000373
      f+1     :     0.000005
      f-1     :     0.000118
      f+2     :     0.000051
      f-2     :     0.000060
      f+3     :     0.000041
      f-3     :     0.000081
 26 H s       :     0.852595  s :     0.852595
      pz      :     0.009527  p :     0.025423
      px      :     0.007675
      py      :     0.008220
      dz2     :     0.000282  d :     0.003816
      dxz     :     0.001520
      dyz     :     0.000198
      dx2y2   :     0.000390
      dxy     :     0.001425
      f0      :     0.000041  f :     0.000384
      f+1     :     0.000057
      f-1     :     0.000004
      f+2     :     0.000085
      f-2     :     0.000046
      f+3     :     0.000032
      f-3     :     0.000119
 27 H s       :     0.848685  s :     0.848685
      pz      :     0.007476  p :     0.025008
      px      :     0.009321
      py      :     0.008211
      dz2     :     0.001307  d :     0.003828
      dxz     :     0.000475
      dyz     :     0.001224
      dx2y2   :     0.000450
      dxy     :     0.000372
      f0      :     0.000118  f :     0.000385
      f+1     :     0.000032
      f-1     :     0.000086
      f+2     :     0.000054
      f-2     :     0.000070
      f+3     :     0.000017
      f-3     :     0.000008
 28 C s       :     3.152197  s :     3.152197
      pz      :     1.032641  p :     3.012169
      px      :     0.957304
      py      :     1.022224
      dz2     :     0.007180  d :     0.069899
      dxz     :     0.019986
      dyz     :     0.016503
      dx2y2   :     0.016305
      dxy     :     0.009925
      f0      :     0.000752  f :     0.006386
      f+1     :     0.000836
      f-1     :     0.000002
      f+2     :     0.002190
      f-2     :     0.000788
      f+3     :     0.001031
      f-3     :     0.000789
      g0      :     0.000053  g :     0.000749
      g+1     :     0.000112
      g-1     :     0.000014
      g+2     :     0.000120
      g-2     :     0.000020
      g+3     :     0.000164
      g-3     :     0.000064
      g+4     :     0.000114
      g-4     :     0.000088
 29 H s       :     0.874306  s :     0.874306
      pz      :     0.010867  p :     0.031447
      px      :     0.009200
      py      :     0.011380
      dz2     :     0.001103  d :     0.004141
      dxz     :     0.000583
      dyz     :     0.000696
      dx2y2   :     0.000612
      dxy     :     0.001147
      f0      :     0.000018  f :     0.000387
      f+1     :     0.000008
      f-1     :     0.000148
      f+2     :     0.000022
      f-2     :     0.000082
      f+3     :     0.000055
      f-3     :     0.000054
 30 H s       :     0.856213  s :     0.856213
      pz      :     0.009938  p :     0.026670
      px      :     0.008326
      py      :     0.008406
      dz2     :     0.001039  d :     0.003905
      dxz     :     0.000576
      dyz     :     0.000605
      dx2y2   :     0.000761
      dxy     :     0.000924
      f0      :     0.000017  f :     0.000385
      f+1     :     0.000016
      f-1     :     0.000138
      f+2     :     0.000037
      f-2     :     0.000066
      f+3     :     0.000041
      f-3     :     0.000071
 31 H s       :     0.858043  s :     0.858043
      pz      :     0.008744  p :     0.026860
      px      :     0.007256
      py      :     0.010859
      dz2     :     0.000923  d :     0.003928
      dxz     :     0.000663
      dyz     :     0.001310
      dx2y2   :     0.000544
      dxy     :     0.000488
      f0      :     0.000081  f :     0.000381
      f+1     :     0.000027
      f-1     :     0.000082
      f+2     :     0.000067
      f-2     :     0.000094
      f+3     :     0.000018
      f-3     :     0.000012
 32 C s       :     3.184803  s :     3.184803
      pz      :     0.741376  p :     2.415748
      px      :     0.794682
      py      :     0.879690
      dz2     :     0.020765  d :     0.098173
      dxz     :     0.021067
      dyz     :     0.020363
      dx2y2   :     0.023316
      dxy     :     0.012662
      f0      :     0.003066  f :     0.023399
      f+1     :     0.005665
      f-1     :     0.003822
      f+2     :     0.002217
      f-2     :     0.003328
      f+3     :     0.002430
      f-3     :     0.002870
      g0      :     0.000324  g :     0.001968
      g+1     :     0.000254
      g-1     :     0.000270
      g+2     :     0.000116
      g-2     :     0.000292
      g+3     :     0.000214
      g-3     :     0.000218
      g+4     :     0.000115
      g-4     :     0.000164
 33 C s       :     3.346918  s :     3.346918
      pz      :     0.884794  p :     2.584565
      px      :     0.853890
      py      :     0.845881
      dz2     :     0.029939  d :     0.103710
      dxz     :     0.021051
      dyz     :     0.020406
      dx2y2   :     0.023093
      dxy     :     0.009221
      f0      :     0.003907  f :     0.019166
      f+1     :     0.003656
      f-1     :     0.002430
      f+2     :     0.002616
      f-2     :     0.002712
      f+3     :     0.001448
      f-3     :     0.002398
      g0      :     0.000171  g :     0.001513
      g+1     :     0.000172
      g-1     :     0.000248
      g+2     :     0.000168
      g-2     :     0.000233
      g+3     :     0.000146
      g-3     :     0.000160
      g+4     :     0.000102
      g-4     :     0.000113
 34 C s       :     3.197770  s :     3.197770
      pz      :     0.857731  p :     2.722644
      px      :     0.938302
      py      :     0.926610
      dz2     :     0.032288  d :     0.092355
      dxz     :     0.021948
      dyz     :     0.018505
      dx2y2   :     0.008186
      dxy     :     0.011428
      f0      :     0.002794  f :     0.013479
      f+1     :     0.003329
      f-1     :     0.001735
      f+2     :     0.001631
      f-2     :     0.001969
      f+3     :     0.001133
      f-3     :     0.000886
      g0      :     0.000236  g :     0.001241
      g+1     :     0.000221
      g-1     :     0.000197
      g+2     :     0.000147
      g-2     :     0.000182
      g+3     :     0.000115
      g-3     :     0.000079
      g+4     :     0.000043
      g-4     :     0.000021
 35 H s       :     0.873850  s :     0.873850
      pz      :     0.010542  p :     0.027542
      px      :     0.008785
      py      :     0.008216
      dz2     :     0.000546  d :     0.003593
      dxz     :     0.000611
      dyz     :     0.000734
      dx2y2   :     0.001162
      dxy     :     0.000539
      f0      :     0.000025  f :     0.000325
      f+1     :     0.000034
      f-1     :     0.000042
      f+2     :     0.000022
      f-2     :     0.000053
      f+3     :     0.000052
      f-3     :     0.000096
 36 C s       :     3.206836  s :     3.206836
      pz      :     0.949890  p :     2.808000
      px      :     0.937529
      py      :     0.920581
      dz2     :     0.018694  d :     0.128363
      dxz     :     0.042259
      dyz     :     0.040027
      dx2y2   :     0.018653
      dxy     :     0.008731
      f0      :     0.002022  f :     0.012945
      f+1     :     0.003236
      f-1     :     0.002037
      f+2     :     0.000831
      f-2     :     0.001912
      f+3     :     0.001077
      f-3     :     0.001830
      g0      :     0.000266  g :     0.001273
      g+1     :     0.000162
      g-1     :     0.000216
      g+2     :     0.000076
      g-2     :     0.000187
      g+3     :     0.000085
      g-3     :     0.000094
      g+4     :     0.000066
      g-4     :     0.000122
 37 H s       :     0.832365  s :     0.832365
      pz      :     0.006308  p :     0.022280
      px      :     0.007680
      py      :     0.008292
      dz2     :     0.000914  d :     0.002895
      dxz     :     0.000370
      dyz     :     0.000499
      dx2y2   :     0.000680
      dxy     :     0.000434
      f0      :     0.000042  f :     0.000287
      f+1     :     0.000053
      f-1     :     0.000035
      f+2     :     0.000068
      f-2     :     0.000027
      f+3     :     0.000042
      f-3     :     0.000021
 38 C s       :     3.161592  s :     3.161592
      pz      :     0.976376  p :     2.836170
      px      :     0.932364
      py      :     0.927430
      dz2     :     0.039090  d :     0.117282
      dxz     :     0.013535
      dyz     :     0.022723
      dx2y2   :     0.024072
      dxy     :     0.017863
      f0      :     0.002039  f :     0.012751
      f+1     :     0.002019
      f-1     :     0.001937
      f+2     :     0.001704
      f-2     :     0.001726
      f+3     :     0.001393
      f-3     :     0.001933
      g0      :     0.000143  g :     0.001269
      g+1     :     0.000137
      g-1     :     0.000170
      g+2     :     0.000100
      g-2     :     0.000204
      g+3     :     0.000170
      g-3     :     0.000148
      g+4     :     0.000086
      g-4     :     0.000111
 39 H s       :     0.817047  s :     0.817047
      pz      :     0.005384  p :     0.022562
      px      :     0.008713
      py      :     0.008464
      dz2     :     0.000596  d :     0.002921
      dxz     :     0.001133
      dyz     :     0.000866
      dx2y2   :     0.000159
      dxy     :     0.000167
      f0      :     0.000076  f :     0.000291
      f+1     :     0.000097
      f-1     :     0.000053
      f+2     :     0.000026
      f-2     :     0.000035
      f+3     :     0.000002
      f-3     :     0.000002
 40 C s       :     3.316463  s :     3.316463
      pz      :     0.868003  p :     2.745926
      px      :     0.940454
      py      :     0.937469
      dz2     :     0.030551  d :     0.105126
      dxz     :     0.025790
      dyz     :     0.023638
      dx2y2   :     0.010785
      dxy     :     0.014361
      f0      :     0.002565  f :     0.013976
      f+1     :     0.003622
      f-1     :     0.002108
      f+2     :     0.001813
      f-2     :     0.001672
      f+3     :     0.001346
      f-3     :     0.000851
      g0      :     0.000235  g :     0.001276
      g+1     :     0.000223
      g-1     :     0.000212
      g+2     :     0.000137
      g-2     :     0.000179
      g+3     :     0.000135
      g-3     :     0.000084
      g+4     :     0.000042
      g-4     :     0.000030
 41 H s       :     0.893427  s :     0.893427
      pz      :     0.010255  p :     0.024197
      px      :     0.007316
      py      :     0.006625
      dz2     :     0.000316  d :     0.003274
      dxz     :     0.000638
      dyz     :     0.000945
      dx2y2   :     0.001240
      dxy     :     0.000136
      f0      :     0.000028  f :     0.000308
      f+1     :     0.000026
      f-1     :     0.000037
      f+2     :     0.000026
      f-2     :     0.000060
      f+3     :     0.000038
      f-3     :     0.000093
 42 C s       :     3.247839  s :     3.247839
      pz      :     0.831645  p :     2.693636
      px      :     0.938093
      py      :     0.923898
      dz2     :     0.015596  d :     0.115885
      dxz     :     0.027905
      dyz     :     0.011678
      dx2y2   :     0.043339
      dxy     :     0.017366
      f0      :     0.003640  f :     0.019855
      f+1     :     0.003617
      f-1     :     0.001717
      f+2     :     0.003630
      f-2     :     0.001842
      f+3     :     0.002802
      f-3     :     0.002605
      g0      :     0.000165  g :     0.001603
      g+1     :     0.000172
      g-1     :     0.000221
      g+2     :     0.000256
      g-2     :     0.000138
      g+3     :     0.000146
      g-3     :     0.000158
      g+4     :     0.000180
      g-4     :     0.000166
 43 C s       :     3.155206  s :     3.155206
      pz      :     1.018166  p :     3.002785
      px      :     0.961282
      py      :     1.023336
      dz2     :     0.013782  d :     0.071675
      dxz     :     0.015621
      dyz     :     0.010968
      dx2y2   :     0.015812
      dxy     :     0.015492
      f0      :     0.000591  f :     0.006637
      f+1     :     0.001064
      f-1     :     0.000914
      f+2     :     0.001067
      f-2     :     0.000533
      f+3     :     0.001164
      f-3     :     0.001304
      g0      :     0.000061  g :     0.000749
      g+1     :     0.000096
      g-1     :     0.000065
      g+2     :     0.000092
      g-2     :     0.000033
      g+3     :     0.000097
      g-3     :     0.000083
      g+4     :     0.000103
      g-4     :     0.000119
 44 H s       :     0.876197  s :     0.876197
      pz      :     0.010758  p :     0.027744
      px      :     0.007728
      py      :     0.009258
      dz2     :     0.001225  d :     0.004064
      dxz     :     0.000568
      dyz     :     0.000461
      dx2y2   :     0.001122
      dxy     :     0.000688
      f0      :     0.000044  f :     0.000391
      f+1     :     0.000099
      f-1     :     0.000018
      f+2     :     0.000085
      f-2     :     0.000034
      f+3     :     0.000074
      f-3     :     0.000038
 45 H s       :     0.860005  s :     0.860005
      pz      :     0.008075  p :     0.026606
      px      :     0.008163
      py      :     0.010367
      dz2     :     0.001109  d :     0.004003
      dxz     :     0.001376
      dyz     :     0.000833
      dx2y2   :     0.000416
      dxy     :     0.000268
      f0      :     0.000126  f :     0.000389
      f+1     :     0.000110
      f-1     :     0.000031
      f+2     :     0.000059
      f-2     :     0.000047
      f+3     :     0.000004
      f-3     :     0.000012
 46 H s       :     0.862485  s :     0.862485
      pz      :     0.011142  p :     0.029478
      px      :     0.010069
      py      :     0.008266
      dz2     :     0.000096  d :     0.003964
      dxz     :     0.000118
      dyz     :     0.001826
      dx2y2   :     0.000358
      dxy     :     0.001566
      f0      :     0.000065  f :     0.000386
      f+1     :     0.000009
      f-1     :     0.000013
      f+2     :     0.000104
      f-2     :     0.000026
      f+3     :     0.000109
      f-3     :     0.000059
 47 C s       :     3.200542  s :     3.200542
      pz      :     0.981827  p :     2.929299
      px      :     0.966437
      py      :     0.981036
      dz2     :     0.011561  d :     0.064455
      dxz     :     0.010458
      dyz     :     0.018539
      dx2y2   :     0.016285
      dxy     :     0.007612
      f0      :     0.000745  f :     0.006498
      f+1     :     0.001087
      f-1     :     0.000843
      f+2     :     0.001947
      f-2     :     0.000527
      f+3     :     0.001007
      f-3     :     0.000344
      g0      :     0.000050  g :     0.000710
      g+1     :     0.000096
      g-1     :     0.000090
      g+2     :     0.000121
      g-2     :     0.000101
      g+3     :     0.000065
      g-3     :     0.000089
      g+4     :     0.000074
      g-4     :     0.000024
 48 H s       :     0.897542  s :     0.897542
      pz      :     0.010108  p :     0.032511
      px      :     0.011913
      py      :     0.010490
      dz2     :     0.000315  d :     0.004277
      dxz     :     0.000251
      dyz     :     0.001706
      dx2y2   :     0.000609
      dxy     :     0.001396
      f0      :     0.000039  f :     0.000398
      f+1     :     0.000004
      f-1     :     0.000067
      f+2     :     0.000083
      f-2     :     0.000046
      f+3     :     0.000084
      f-3     :     0.000074
 49 H s       :     0.881142  s :     0.881142
      pz      :     0.011821  p :     0.028419
      px      :     0.004817
      py      :     0.011781
      dz2     :     0.000394  d :     0.004091
      dxz     :     0.001334
      dyz     :     0.000219
      dx2y2   :     0.000536
      dxy     :     0.001607
      f0      :     0.000033  f :     0.000395
      f+1     :     0.000072
      f-1     :     0.000007
      f+2     :     0.000064
      f-2     :     0.000031
      f+3     :     0.000051
      f-3     :     0.000138
 50 H s       :     0.891878  s :     0.891878
      pz      :     0.005703  p :     0.023941
      px      :     0.009594
      py      :     0.008644
      dz2     :     0.001433  d :     0.004122
      dxz     :     0.001036
      dyz     :     0.000614
      dx2y2   :     0.000627
      dxy     :     0.000412
      f0      :     0.000125  f :     0.000413
      f+1     :     0.000064
      f-1     :     0.000054
      f+2     :     0.000072
      f-2     :     0.000070
      f+3     :     0.000006
      f-3     :     0.000023
 51 C s       :     3.163669  s :     3.163669
      pz      :     1.021690  p :     2.977096
      px      :     1.001736
      py      :     0.953669
      dz2     :     0.012021  d :     0.067960
      dxz     :     0.009917
      dyz     :     0.019083
      dx2y2   :     0.012360
      dxy     :     0.014579
      f0      :     0.001015  f :     0.006596
      f+1     :     0.000330
      f-1     :     0.000982
      f+2     :     0.001422
      f-2     :     0.000248
      f+3     :     0.001298
      f-3     :     0.001301
      g0      :     0.000042  g :     0.000746
      g+1     :     0.000025
      g-1     :     0.000117
      g+2     :     0.000098
      g-2     :     0.000057
      g+3     :     0.000049
      g-3     :     0.000095
      g+4     :     0.000133
      g-4     :     0.000130
 52 H s       :     0.879894  s :     0.879894
      pz      :     0.012583  p :     0.032076
      px      :     0.009987
      py      :     0.009505
      dz2     :     0.000640  d :     0.004019
      dxz     :     0.001329
      dyz     :     0.000217
      dx2y2   :     0.000403
      dxy     :     0.001431
      f0      :     0.000018  f :     0.000389
      f+1     :     0.000117
      f-1     :     0.000004
      f+2     :     0.000062
      f-2     :     0.000038
      f+3     :     0.000051
      f-3     :     0.000100
 53 H s       :     0.867260  s :     0.867260
      pz      :     0.008416  p :     0.026026
      px      :     0.010572
      py      :     0.007038
      dz2     :     0.000848  d :     0.003995
      dxz     :     0.001344
      dyz     :     0.001088
      dx2y2   :     0.000422
      dxy     :     0.000293
      f0      :     0.000097  f :     0.000390
      f+1     :     0.000098
      f-1     :     0.000041
      f+2     :     0.000074
      f-2     :     0.000065
      f+3     :     0.000005
      f-3     :     0.000011
 54 H s       :     0.875880  s :     0.875880
      pz      :     0.011118  p :     0.029464
      px      :     0.009874
      py      :     0.008473
      dz2     :     0.001295  d :     0.004165
      dxz     :     0.000366
      dyz     :     0.000776
      dx2y2   :     0.001051
      dxy     :     0.000677
      f0      :     0.000063  f :     0.000391
      f+1     :     0.000077
      f-1     :     0.000042
      f+2     :     0.000076
      f-2     :     0.000038
      f+3     :     0.000058
      f-3     :     0.000037
 55 C s       :     3.159227  s :     3.159227
      pz      :     0.749293  p :     2.349651
      px      :     0.830541
      py      :     0.769816
      dz2     :     0.071112  d :     0.251878
      dxz     :     0.039057
      dyz     :     0.037050
      dx2y2   :     0.058736
      dxy     :     0.045922
      f0      :     0.002895  f :     0.032733
      f+1     :     0.005073
      f-1     :     0.004617
      f+2     :     0.005437
      f-2     :     0.005017
      f+3     :     0.005412
      f-3     :     0.004284
      g0      :     0.000231  g :     0.003709
      g+1     :     0.000363
      g-1     :     0.000415
      g+2     :     0.000355
      g-2     :     0.000486
      g+3     :     0.000596
      g-3     :     0.000534
      g+4     :     0.000369
      g-4     :     0.000360
 56 C s       :     3.255502  s :     3.255502
      pz      :     0.844644  p :     2.517823
      px      :     0.675450
      py      :     0.997729
      dz2     :     0.035859  d :     0.104371
      dxz     :     0.016153
      dyz     :     0.025280
      dx2y2   :     0.017002
      dxy     :     0.010077
      f0      :     0.004367  f :     0.017383
      f+1     :     0.002143
      f-1     :     0.001936
      f+2     :     0.002926
      f-2     :     0.002406
      f+3     :     0.001778
      f-3     :     0.001826
      g0      :     0.000223  g :     0.001506
      g+1     :     0.000360
      g-1     :     0.000110
      g+2     :     0.000249
      g-2     :     0.000250
      g+3     :     0.000093
      g-3     :     0.000072
      g+4     :     0.000049
      g-4     :     0.000101
 57 C s       :     3.251139  s :     3.251139
      pz      :     0.938422  p :     2.755488
      px      :     0.885193
      py      :     0.931873
      dz2     :     0.027393  d :     0.102776
      dxz     :     0.029555
      dyz     :     0.011126
      dx2y2   :     0.016385
      dxy     :     0.018317
      f0      :     0.003216  f :     0.013551
      f+1     :     0.001790
      f-1     :     0.001030
      f+2     :     0.002221
      f-2     :     0.001771
      f+3     :     0.002131
      f-3     :     0.001392
      g0      :     0.000133  g :     0.001243
      g+1     :     0.000276
      g-1     :     0.000048
      g+2     :     0.000191
      g-2     :     0.000180
      g+3     :     0.000096
      g-3     :     0.000104
      g+4     :     0.000136
      g-4     :     0.000080
 58 H s       :     0.869274  s :     0.869274
      pz      :     0.010059  p :     0.031849
      px      :     0.009441
      py      :     0.012349
      dz2     :     0.000929  d :     0.003512
      dxz     :     0.000875
      dyz     :     0.001136
      dx2y2   :     0.000260
      dxy     :     0.000312
      f0      :     0.000090  f :     0.000308
      f+1     :     0.000045
      f-1     :     0.000096
      f+2     :     0.000030
      f-2     :     0.000040
      f+3     :     0.000004
      f-3     :     0.000004
 59 C s       :     3.175527  s :     3.175527
      pz      :     0.933986  p :     2.819626
      px      :     0.928799
      py      :     0.956841
      dz2     :     0.018477  d :     0.123596
      dxz     :     0.059486
      dyz     :     0.020932
      dx2y2   :     0.011063
      dxy     :     0.013639
      f0      :     0.003101  f :     0.012492
      f+1     :     0.001389
      f-1     :     0.001841
      f+2     :     0.001661
      f-2     :     0.001410
      f+3     :     0.001882
      f-3     :     0.001208
      g0      :     0.000189  g :     0.001274
      g+1     :     0.000299
      g-1     :     0.000118
      g+2     :     0.000174
      g-2     :     0.000178
      g+3     :     0.000029
      g-3     :     0.000065
      g+4     :     0.000142
      g-4     :     0.000080
 60 H s       :     0.820308  s :     0.820308
      pz      :     0.006325  p :     0.022498
      px      :     0.006609
      py      :     0.009564
      dz2     :     0.000960  d :     0.002862
      dxz     :     0.000391
      dyz     :     0.000693
      dx2y2   :     0.000424
      dxy     :     0.000395
      f0      :     0.000078  f :     0.000284
      f+1     :     0.000033
      f-1     :     0.000039
      f+2     :     0.000055
      f-2     :     0.000046
      f+3     :     0.000021
      f-3     :     0.000013
 61 C s       :     3.197708  s :     3.197708
      pz      :     0.894087  p :     2.778386
      px      :     0.951493
      py      :     0.932806
      dz2     :     0.053595  d :     0.125719
      dxz     :     0.023676
      dyz     :     0.024123
      dx2y2   :     0.013951
      dxy     :     0.010374
      f0      :     0.003470  f :     0.012425
      f+1     :     0.001373
      f-1     :     0.001943
      f+2     :     0.002076
      f-2     :     0.001822
      f+3     :     0.000808
      f-3     :     0.000932
      g0      :     0.000219  g :     0.001263
      g+1     :     0.000334
      g-1     :     0.000102
      g+2     :     0.000205
      g-2     :     0.000223
      g+3     :     0.000072
      g-3     :     0.000057
      g+4     :     0.000011
      g-4     :     0.000040
 62 H s       :     0.830376  s :     0.830376
      pz      :     0.007047  p :     0.023115
      px      :     0.006432
      py      :     0.009636
      dz2     :     0.000186  d :     0.002914
      dxz     :     0.001084
      dyz     :     0.000184
      dx2y2   :     0.000627
      dxy     :     0.000834
      f0      :     0.000038  f :     0.000283
      f+1     :     0.000027
      f-1     :     0.000007
      f+2     :     0.000045
      f-2     :     0.000031
      f+3     :     0.000091
      f-3     :     0.000044
 63 C s       :     3.194706  s :     3.194706
      pz      :     0.954295  p :     2.813538
      px      :     0.905658
      py      :     0.953584
      dz2     :     0.034828  d :     0.124840
      dxz     :     0.041693
      dyz     :     0.012737
      dx2y2   :     0.016017
      dxy     :     0.019565
      f0      :     0.003224  f :     0.012666
      f+1     :     0.001451
      f-1     :     0.001017
      f+2     :     0.002106
      f-2     :     0.001549
      f+3     :     0.002012
      f-3     :     0.001308
      g0      :     0.000138  g :     0.001276
      g+1     :     0.000310
      g-1     :     0.000051
      g+2     :     0.000198
      g-2     :     0.000175
      g+3     :     0.000091
      g-3     :     0.000099
      g+4     :     0.000132
      g-4     :     0.000082
 64 H s       :     0.827690  s :     0.827690
      pz      :     0.006051  p :     0.022833
      px      :     0.007007
      py      :     0.009775
      dz2     :     0.000662  d :     0.002852
      dxz     :     0.000769
      dyz     :     0.001025
      dx2y2   :     0.000195
      dxy     :     0.000202
      f0      :     0.000075  f :     0.000283
      f+1     :     0.000043
      f-1     :     0.000089
      f+2     :     0.000031
      f-2     :     0.000037
      f+3     :     0.000004
      f-3     :     0.000004
 65 C s       :     3.225397  s :     3.225397
      pz      :     0.918730  p :     2.765039
      px      :     0.915419
      py      :     0.930890
      dz2     :     0.016414  d :     0.108846
      dxz     :     0.046285
      dyz     :     0.018378
      dx2y2   :     0.012400
      dxy     :     0.015369
      f0      :     0.003235  f :     0.013424
      f+1     :     0.001649
      f-1     :     0.001818
      f+2     :     0.001968
      f-2     :     0.001596
      f+3     :     0.001901
      f-3     :     0.001258
      g0      :     0.000163  g :     0.001252
      g+1     :     0.000300
      g-1     :     0.000119
      g+2     :     0.000187
      g-2     :     0.000168
      g+3     :     0.000034
      g-3     :     0.000061
      g+4     :     0.000138
      g-4     :     0.000081
 66 H s       :     0.857082  s :     0.857082
      pz      :     0.007718  p :     0.025250
      px      :     0.008300
      py      :     0.009233
      dz2     :     0.001269  d :     0.003259
      dxz     :     0.000473
      dyz     :     0.000645
      dx2y2   :     0.000424
      dxy     :     0.000449
      f0      :     0.000087  f :     0.000305
      f+1     :     0.000044
      f-1     :     0.000041
      f+2     :     0.000048
      f-2     :     0.000053
      f+3     :     0.000019
      f-3     :     0.000013


                     *******************************
                     * LOEWDIN POPULATION ANALYSIS *
                     *******************************

----------------------
LOEWDIN ATOMIC CHARGES
----------------------
   0 O :    0.255971
   1 O :    0.276110
   2 N :    0.605921
   3 H :   -0.164132
   4 N :    0.451580
   5 C :   -0.641025
   6 C :   -0.090373
   7 H :   -0.020684
   8 C :   -0.096103
   9 C :    0.080618
  10 H :   -0.047450
  11 C :    0.063015
  12 H :   -0.051088
  13 C :    0.059971
  14 H :   -0.051367
  15 C :    0.060510
  16 H :   -0.051493
  17 C :    0.081478
  18 H :   -0.041456
  19 C :   -0.351949
  20 C :    0.240681
  21 H :   -0.049860
  22 H :   -0.045253
  23 H :   -0.057642
  24 C :    0.242495
  25 H :   -0.042291
  26 H :   -0.047631
  27 H :   -0.046692
  28 C :    0.242152
  29 H :   -0.059169
  30 H :   -0.045386
  31 H :   -0.049570
  32 C :   -0.191803
  33 C :   -0.036689
  34 C :    0.088036
  35 H :   -0.042846
  36 C :    0.068769
  37 H :   -0.047615
  38 C :    0.065169
  39 H :   -0.049075
  40 C :    0.074299
  41 H :   -0.039995
  42 C :   -0.234255
  43 C :    0.251245
  44 H :   -0.051433
  45 H :   -0.045119
  46 H :   -0.046172
  47 C :    0.256816
  48 H :   -0.053402
  49 H :   -0.052884
  50 H :   -0.042130
  51 C :    0.251829
  52 H :   -0.045427
  53 H :   -0.046165
  54 H :   -0.052293
  55 C :   -0.632165
  56 C :   -0.108410
  57 C :    0.095200
  58 H :   -0.044446
  59 C :    0.070581
  60 H :   -0.048815
  61 C :    0.070005
  62 H :   -0.048769
  63 C :    0.067198
  64 H :   -0.049288
  65 C :    0.081661
  66 H :   -0.041498

-------------------------------
LOEWDIN REDUCED ORBITAL CHARGES
-------------------------------
  0 O s       :     3.240895  s :     3.240895
      pz      :     1.471661  p :     4.383349
      px      :     1.374940
      py      :     1.536749
      dz2     :     0.029563  d :     0.097475
      dxz     :     0.022662
      dyz     :     0.028307
      dx2y2   :     0.009116
      dxy     :     0.007827
      f0      :     0.004858  f :     0.021153
      f+1     :     0.003907
      f-1     :     0.004493
      f+2     :     0.003834
      f-2     :     0.002964
      f+3     :     0.000612
      f-3     :     0.000484
      g0      :     0.000181  g :     0.001158
      g+1     :     0.000190
      g-1     :     0.000190
      g+2     :     0.000244
      g-2     :     0.000188
      g+3     :     0.000083
      g-3     :     0.000068
      g+4     :     0.000006
      g-4     :     0.000008
  1 O s       :     3.238191  s :     3.238191
      pz      :     1.418563  p :     4.363833
      px      :     1.501315
      py      :     1.443955
      dz2     :     0.016709  d :     0.099754
      dxz     :     0.023380
      dyz     :     0.017118
      dx2y2   :     0.024105
      dxy     :     0.018443
      f0      :     0.001826  f :     0.021001
      f+1     :     0.003428
      f-1     :     0.001995
      f+2     :     0.004253
      f-2     :     0.003854
      f+3     :     0.003411
      f-3     :     0.002234
      g0      :     0.000073  g :     0.001112
      g+1     :     0.000136
      g-1     :     0.000059
      g+2     :     0.000067
      g-2     :     0.000178
      g+3     :     0.000242
      g-3     :     0.000175
      g+4     :     0.000087
      g-4     :     0.000095
  2 N s       :     2.683273  s :     2.683273
      pz      :     1.081968  p :     3.327254
      px      :     1.150968
      py      :     1.094318
      dz2     :     0.072409  d :     0.326843
      dxz     :     0.028709
      dyz     :     0.093128
      dx2y2   :     0.074948
      dxy     :     0.057649
      f0      :     0.005923  f :     0.053523
      f+1     :     0.003095
      f-1     :     0.013594
      f+2     :     0.009140
      f-2     :     0.005952
      f+3     :     0.007775
      f-3     :     0.008044
      g0      :     0.000257  g :     0.003186
      g+1     :     0.000173
      g-1     :     0.000385
      g+2     :     0.000422
      g-2     :     0.000214
      g+3     :     0.000216
      g-3     :     0.000583
      g+4     :     0.000427
      g-4     :     0.000509
  3 H s       :     0.677501  s :     0.677501
      pz      :     0.157393  p :     0.335182
      px      :     0.117560
      py      :     0.060229
      dz2     :     0.040216  d :     0.128689
      dxz     :     0.038281
      dyz     :     0.032034
      dx2y2   :     0.009634
      dxy     :     0.008525
      f0      :     0.007276  f :     0.022760
      f+1     :     0.004592
      f-1     :     0.004403
      f+2     :     0.003147
      f-2     :     0.002722
      f+3     :     0.000260
      f-3     :     0.000359
  4 N s       :     2.693328  s :     2.693328
      pz      :     1.164218  p :     3.362555
      px      :     1.045546
      py      :     1.152791
      dz2     :     0.068741  d :     0.415330
      dxz     :     0.097030
      dyz     :     0.063794
      dx2y2   :     0.096578
      dxy     :     0.089187
      f0      :     0.008669  f :     0.073250
      f+1     :     0.008265
      f-1     :     0.009117
      f+2     :     0.014810
      f-2     :     0.009829
      f+3     :     0.011829
      f-3     :     0.010730
      g0      :     0.000275  g :     0.003957
      g+1     :     0.000517
      g-1     :     0.000471
      g+2     :     0.000345
      g-2     :     0.000433
      g+3     :     0.000632
      g-3     :     0.000526
      g+4     :     0.000456
      g-4     :     0.000302
  5 C s       :     2.597478  s :     2.597478
      pz      :     0.942851  p :     2.607523
      px      :     0.734079
      py      :     0.930593
      dz2     :     0.260815  d :     1.086606
      dxz     :     0.173213
      dyz     :     0.308291
      dx2y2   :     0.154253
      dxy     :     0.190034
      f0      :     0.069451  f :     0.307336
      f+1     :     0.036713
      f-1     :     0.058039
      f+2     :     0.057635
      f-2     :     0.027421
      f+3     :     0.037531
      f-3     :     0.020546
      g0      :     0.006367  g :     0.042082
      g+1     :     0.004672
      g-1     :     0.004981
      g+2     :     0.008698
      g-2     :     0.004461
      g+3     :     0.003176
      g-3     :     0.004055
      g+4     :     0.001896
      g-4     :     0.003775
  6 C s       :     2.526110  s :     2.526110
      pz      :     0.951076  p :     2.675123
      px      :     0.795272
      py      :     0.928775
      dz2     :     0.110432  d :     0.689270
      dxz     :     0.128336
      dyz     :     0.126953
      dx2y2   :     0.171457
      dxy     :     0.152092
      f0      :     0.024557  f :     0.186585
      f+1     :     0.021016
      f-1     :     0.017743
      f+2     :     0.032156
      f-2     :     0.020003
      f+3     :     0.036305
      f-3     :     0.034805
      g0      :     0.000878  g :     0.013285
      g+1     :     0.001715
      g-1     :     0.001281
      g+2     :     0.001275
      g-2     :     0.000994
      g+3     :     0.001263
      g-3     :     0.001264
      g+4     :     0.002232
      g-4     :     0.002383
  7 H s       :     0.729472  s :     0.729472
      pz      :     0.094743  p :     0.205549
      px      :     0.050847
      py      :     0.059959
      dz2     :     0.023753  d :     0.075493
      dxz     :     0.016755
      dyz     :     0.019950
      dx2y2   :     0.009132
      dxy     :     0.005903
      f0      :     0.003020  f :     0.010171
      f+1     :     0.001833
      f-1     :     0.001683
      f+2     :     0.001865
      f-2     :     0.001204
      f+3     :     0.000353
      f-3     :     0.000213
  8 C s       :     2.560310  s :     2.560310
      pz      :     0.978702  p :     2.714661
      px      :     0.821042
      py      :     0.914917
      dz2     :     0.157211  d :     0.645562
      dxz     :     0.101127
      dyz     :     0.178073
      dx2y2   :     0.116469
      dxy     :     0.092681
      f0      :     0.033032  f :     0.161069
      f+1     :     0.017953
      f-1     :     0.021600
      f+2     :     0.036506
      f-2     :     0.018698
      f+3     :     0.017168
      f-3     :     0.016112
      g0      :     0.001259  g :     0.014501
      g+1     :     0.001527
      g-1     :     0.002197
      g+2     :     0.002377
      g-2     :     0.001899
      g+3     :     0.001297
      g-3     :     0.001716
      g+4     :     0.001169
      g-4     :     0.001059
  9 C s       :     2.573561  s :     2.573561
      pz      :     0.924438  p :     2.703305
      px      :     0.792117
      py      :     0.986750
      dz2     :     0.099726  d :     0.514202
      dxz     :     0.069179
      dyz     :     0.162980
      dx2y2   :     0.084380
      dxy     :     0.097938
      f0      :     0.025908  f :     0.116571
      f+1     :     0.012611
      f-1     :     0.014259
      f+2     :     0.023073
      f-2     :     0.012407
      f+3     :     0.013723
      f-3     :     0.014590
      g0      :     0.001177  g :     0.011743
      g+1     :     0.000730
      g-1     :     0.002055
      g+2     :     0.001573
      g-2     :     0.001464
      g+3     :     0.000750
      g-3     :     0.001398
      g+4     :     0.001412
      g-4     :     0.001184
 10 H s       :     0.773668  s :     0.773668
      pz      :     0.074830  p :     0.196898
      px      :     0.063593
      py      :     0.058474
      dz2     :     0.020246  d :     0.067055
      dxz     :     0.013869
      dyz     :     0.014595
      dx2y2   :     0.009356
      dxy     :     0.008988
      f0      :     0.002054  f :     0.009830
      f+1     :     0.001698
      f-1     :     0.001510
      f+2     :     0.001916
      f-2     :     0.001659
      f+3     :     0.000555
      f-3     :     0.000438
 11 C s       :     2.584726  s :     2.584726
      pz      :     0.928873  p :     2.719265
      px      :     0.817049
      py      :     0.973342
      dz2     :     0.100429  d :     0.507668
      dxz     :     0.053049
      dyz     :     0.165902
      dx2y2   :     0.090349
      dxy     :     0.097939
      f0      :     0.023594  f :     0.113691
      f+1     :     0.012270
      f-1     :     0.014034
      f+2     :     0.023631
      f-2     :     0.011612
      f+3     :     0.017169
      f-3     :     0.011380
      g0      :     0.000839  g :     0.011635
      g+1     :     0.001218
      g-1     :     0.001788
      g+2     :     0.001433
      g-2     :     0.001329
      g+3     :     0.001312
      g-3     :     0.001064
      g+4     :     0.001329
      g-4     :     0.001321
 12 H s       :     0.789905  s :     0.789905
      pz      :     0.077104  p :     0.186898
      px      :     0.053519
      py      :     0.056275
      dz2     :     0.019702  d :     0.064640
      dxz     :     0.014587
      dyz     :     0.015552
      dx2y2   :     0.008099
      dxy     :     0.006700
      f0      :     0.002276  f :     0.009644
      f+1     :     0.001323
      f-1     :     0.001978
      f+2     :     0.001880
      f-2     :     0.001494
      f+3     :     0.000303
      f-3     :     0.000390
 13 C s       :     2.586506  s :     2.586506
      pz      :     0.961170  p :     2.717427
      px      :     0.813450
      py      :     0.942808
      dz2     :     0.155240  d :     0.510208
      dxz     :     0.097368
      dyz     :     0.119058
      dx2y2   :     0.086304
      dxy     :     0.052238
      f0      :     0.023911  f :     0.114238
      f+1     :     0.015666
      f-1     :     0.017787
      f+2     :     0.023808
      f-2     :     0.017284
      f+3     :     0.007758
      f-3     :     0.008024
      g0      :     0.001140  g :     0.011650
      g+1     :     0.001581
      g-1     :     0.001547
      g+2     :     0.002157
      g-2     :     0.001822
      g+3     :     0.001211
      g-3     :     0.001198
      g+4     :     0.000458
      g-4     :     0.000535
 14 H s       :     0.791326  s :     0.791326
      pz      :     0.044446  p :     0.186162
      px      :     0.051558
      py      :     0.090158
      dz2     :     0.005116  d :     0.064264
      dxz     :     0.001482
      dyz     :     0.023031
      dx2y2   :     0.015008
      dxy     :     0.019627
      f0      :     0.001339  f :     0.009615
      f+1     :     0.000226
      f-1     :     0.001214
      f+2     :     0.001886
      f-2     :     0.000462
      f+3     :     0.002381
      f-3     :     0.002107
 15 C s       :     2.585285  s :     2.585285
      pz      :     0.931800  p :     2.722828
      px      :     0.811601
      py      :     0.979426
      dz2     :     0.097688  d :     0.506079
      dxz     :     0.067458
      dyz     :     0.161329
      dx2y2   :     0.083879
      dxy     :     0.095725
      f0      :     0.025547  f :     0.113639
      f+1     :     0.012493
      f-1     :     0.013476
      f+2     :     0.022630
      f-2     :     0.011336
      f+3     :     0.013834
      f-3     :     0.014324
      g0      :     0.001150  g :     0.011658
      g+1     :     0.000779
      g-1     :     0.002012
      g+2     :     0.001545
      g-2     :     0.001470
      g+3     :     0.000719
      g-3     :     0.001373
      g+4     :     0.001422
      g-4     :     0.001186
 16 H s       :     0.790466  s :     0.790466
      pz      :     0.073240  p :     0.186824
      px      :     0.061155
      py      :     0.052429
      dz2     :     0.019410  d :     0.064555
      dxz     :     0.013275
      dyz     :     0.014032
      dx2y2   :     0.009456
      dxy     :     0.008382
      f0      :     0.001936  f :     0.009648
      f+1     :     0.001651
      f-1     :     0.001459
      f+2     :     0.001923
      f-2     :     0.001645
      f+3     :     0.000578
      f-3     :     0.000455
 17 C s       :     2.576569  s :     2.576569
      pz      :     0.913150  p :     2.696182
      px      :     0.807569
      py      :     0.975463
      dz2     :     0.099336  d :     0.517307
      dxz     :     0.055852
      dyz     :     0.165649
      dx2y2   :     0.095619
      dxy     :     0.100850
      f0      :     0.023536  f :     0.116697
      f+1     :     0.012004
      f-1     :     0.014871
      f+2     :     0.024070
      f-2     :     0.012262
      f+3     :     0.018084
      f-3     :     0.011869
      g0      :     0.000832  g :     0.011767
      g+1     :     0.001174
      g-1     :     0.001771
      g+2     :     0.001425
      g-2     :     0.001345
      g+3     :     0.001370
      g-3     :     0.001130
      g+4     :     0.001378
      g-4     :     0.001342
 18 H s       :     0.779295  s :     0.779295
      pz      :     0.077014  p :     0.186796
      px      :     0.051870
      py      :     0.057912
      dz2     :     0.020072  d :     0.065703
      dxz     :     0.014691
      dyz     :     0.015451
      dx2y2   :     0.008558
      dxy     :     0.006931
      f0      :     0.002257  f :     0.009662
      f+1     :     0.001326
      f-1     :     0.001952
      f+2     :     0.001905
      f-2     :     0.001498
      f+3     :     0.000318
      f-3     :     0.000407
 19 C s       :     2.539847  s :     2.539847
      pz      :     0.897604  p :     2.681921
      px      :     0.932269
      py      :     0.852048
      dz2     :     0.151615  d :     0.874910
      dxz     :     0.180656
      dyz     :     0.204011
      dx2y2   :     0.186226
      dxy     :     0.152401
      f0      :     0.029127  f :     0.239611
      f+1     :     0.019504
      f-1     :     0.047784
      f+2     :     0.037042
      f-2     :     0.041937
      f+3     :     0.027976
      f-3     :     0.036242
      g0      :     0.001434  g :     0.015660
      g+1     :     0.001210
      g-1     :     0.001992
      g+2     :     0.001903
      g-2     :     0.001763
      g+3     :     0.002096
      g-3     :     0.002322
      g+4     :     0.001377
      g-4     :     0.001564
 20 C s       :     2.537611  s :     2.537611
      pz      :     0.900565  p :     2.759481
      px      :     0.917648
      py      :     0.941268
      dz2     :     0.066412  d :     0.383957
      dxz     :     0.068369
      dyz     :     0.125106
      dx2y2   :     0.103241
      dxy     :     0.020830
      f0      :     0.016264  f :     0.074420
      f+1     :     0.011964
      f-1     :     0.010255
      f+2     :     0.012426
      f-2     :     0.010781
      f+3     :     0.008182
      f-3     :     0.004549
      g0      :     0.000535  g :     0.003850
      g+1     :     0.000862
      g-1     :     0.000275
      g+2     :     0.000492
      g-2     :     0.000704
      g+3     :     0.000344
      g-3     :     0.000324
      g+4     :     0.000236
      g-4     :     0.000079
 21 H s       :     0.782398  s :     0.782398
      pz      :     0.051124  p :     0.190446
      px      :     0.084076
      py      :     0.055247
      dz2     :     0.006019  d :     0.067625
      dxz     :     0.021683
      dyz     :     0.003568
      dx2y2   :     0.014098
      dxy     :     0.022257
      f0      :     0.000965  f :     0.009391
      f+1     :     0.001452
      f-1     :     0.000079
      f+2     :     0.001782
      f-2     :     0.000808
      f+3     :     0.001830
      f-3     :     0.002476
 22 H s       :     0.778511  s :     0.778511
      pz      :     0.060520  p :     0.189974
      px      :     0.054035
      py      :     0.075419
      dz2     :     0.015013  d :     0.067349
      dxz     :     0.008883
      dyz     :     0.015006
      dx2y2   :     0.016043
      dxy     :     0.012405
      f0      :     0.000656  f :     0.009419
      f+1     :     0.000240
      f-1     :     0.002735
      f+2     :     0.001696
      f-2     :     0.001651
      f+3     :     0.000902
      f-3     :     0.001538
 23 H s       :     0.782284  s :     0.782284
      pz      :     0.062651  p :     0.197865
      px      :     0.052756
      py      :     0.082459
      dz2     :     0.015133  d :     0.068042
      dxz     :     0.008477
      dyz     :     0.015753
      dx2y2   :     0.013492
      dxy     :     0.015188
      f0      :     0.000653  f :     0.009451
      f+1     :     0.000105
      f-1     :     0.002844
      f+2     :     0.001599
      f-2     :     0.001770
      f+3     :     0.001154
      f-3     :     0.001326
 24 C s       :     2.537425  s :     2.537425
      pz      :     0.920523  p :     2.751488
      px      :     0.935890
      py      :     0.895074
      dz2     :     0.063208  d :     0.388979
      dxz     :     0.079321
      dyz     :     0.094113
      dx2y2   :     0.102617
      dxy     :     0.049721
      f0      :     0.007406  f :     0.075666
      f+1     :     0.007890
      f-1     :     0.015088
      f+2     :     0.010205
      f-2     :     0.012558
      f+3     :     0.013082
      f-3     :     0.009439
      g0      :     0.000287  g :     0.003946
      g+1     :     0.000312
      g-1     :     0.000512
      g+2     :     0.000643
      g-2     :     0.000167
      g+3     :     0.000729
      g-3     :     0.000458
      g+4     :     0.000466
      g-4     :     0.000372
 25 H s       :     0.776580  s :     0.776580
      pz      :     0.061439  p :     0.188801
      px      :     0.056594
      py      :     0.070768
      dz2     :     0.015049  d :     0.067441
      dxz     :     0.008750
      dyz     :     0.014017
      dx2y2   :     0.016263
      dxy     :     0.013362
      f0      :     0.000663  f :     0.009470
      f+1     :     0.000205
      f-1     :     0.002584
      f+2     :     0.001656
      f-2     :     0.001632
      f+3     :     0.001048
      f-3     :     0.001681
 26 H s       :     0.781421  s :     0.781421
      pz      :     0.054209  p :     0.189626
      px      :     0.085470
      py      :     0.049948
      dz2     :     0.005552  d :     0.067240
      dxz     :     0.023386
      dyz     :     0.003284
      dx2y2   :     0.013169
      dxy     :     0.021849
      f0      :     0.001006  f :     0.009343
      f+1     :     0.001432
      f-1     :     0.000070
      f+2     :     0.001864
      f-2     :     0.000874
      f+3     :     0.001687
      f-3     :     0.002410
 27 H s       :     0.780742  s :     0.780742
      pz      :     0.076244  p :     0.189393
      px      :     0.063881
      py      :     0.049267
      dz2     :     0.020138  d :     0.067215
      dxz     :     0.013576
      dyz     :     0.019401
      dx2y2   :     0.008629
      dxy     :     0.005470
      f0      :     0.002126  f :     0.009343
      f+1     :     0.001998
      f-1     :     0.001650
      f+2     :     0.001549
      f-2     :     0.001497
      f+3     :     0.000353
      f-3     :     0.000171
 28 C s       :     2.538893  s :     2.538893
      pz      :     0.936272  p :     2.757921
      px      :     0.882105
      py      :     0.939544
      dz2     :     0.033669  d :     0.382988
      dxz     :     0.110115
      dyz     :     0.082237
      dx2y2   :     0.094812
      dxy     :     0.062155
      f0      :     0.010052  f :     0.074199
      f+1     :     0.013705
      f-1     :     0.001746
      f+2     :     0.014166
      f-2     :     0.008264
      f+3     :     0.011664
      f-3     :     0.014602
      g0      :     0.000382  g :     0.003848
      g+1     :     0.000549
      g-1     :     0.000103
      g+2     :     0.000512
      g-2     :     0.000068
      g+3     :     0.000601
      g-3     :     0.000396
      g+4     :     0.000499
      g-4     :     0.000738
 29 H s       :     0.784087  s :     0.784087
      pz      :     0.064921  p :     0.197646
      px      :     0.051564
      py      :     0.081161
      dz2     :     0.015640  d :     0.067985
      dxz     :     0.008292
      dyz     :     0.014886
      dx2y2   :     0.013686
      dxy     :     0.015481
      f0      :     0.000683  f :     0.009450
      f+1     :     0.000107
      f-1     :     0.002783
      f+2     :     0.001534
      f-2     :     0.001749
      f+3     :     0.001162
      f-3     :     0.001432
 30 H s       :     0.778628  s :     0.778628
      pz      :     0.063616  p :     0.190023
      px      :     0.050811
      py      :     0.075596
      dz2     :     0.015219  d :     0.067318
      dxz     :     0.008645
      dyz     :     0.014430
      dx2y2   :     0.015472
      dxy     :     0.013551
      f0      :     0.000657  f :     0.009417
      f+1     :     0.000255
      f-1     :     0.002623
      f+2     :     0.001549
      f-2     :     0.001696
      f+3     :     0.001023
      f-3     :     0.001614
 31 H s       :     0.782840  s :     0.782840
      pz      :     0.076077  p :     0.189890
      px      :     0.059097
      py      :     0.054715
      dz2     :     0.018457  d :     0.067456
      dxz     :     0.014340
      dyz     :     0.020183
      dx2y2   :     0.008709
      dxy     :     0.005767
      f0      :     0.001961  f :     0.009384
      f+1     :     0.001955
      f-1     :     0.001602
      f+2     :     0.001670
      f-2     :     0.001590
      f+3     :     0.000400
      f-3     :     0.000206
 32 C s       :     2.552010  s :     2.552010
      pz      :     0.942679  p :     2.687331
      px      :     0.846407
      py      :     0.898245
      dz2     :     0.174277  d :     0.731920
      dxz     :     0.168121
      dyz     :     0.159160
      dx2y2   :     0.110314
      dxy     :     0.120049
      f0      :     0.030621  f :     0.200878
      f+1     :     0.044902
      f-1     :     0.032503
      f+2     :     0.025968
      f-2     :     0.027370
      f+3     :     0.019564
      f-3     :     0.019951
      g0      :     0.002650  g :     0.019664
      g+1     :     0.002591
      g-1     :     0.002067
      g+2     :     0.001299
      g-2     :     0.003134
      g+3     :     0.002542
      g-3     :     0.001899
      g+4     :     0.001606
      g-4     :     0.001875
 33 C s       :     2.562794  s :     2.562794
      pz      :     0.928729  p :     2.675371
      px      :     0.873055
      py      :     0.873587
      dz2     :     0.146506  d :     0.629041
      dxz     :     0.138961
      dyz     :     0.138757
      dx2y2   :     0.111628
      dxy     :     0.093190
      f0      :     0.027619  f :     0.155399
      f+1     :     0.030028
      f-1     :     0.020751
      f+2     :     0.026241
      f-2     :     0.023084
      f+3     :     0.011461
      f-3     :     0.016215
      g0      :     0.001598  g :     0.014084
      g+1     :     0.001870
      g-1     :     0.001571
      g+2     :     0.001334
      g-2     :     0.002231
      g+3     :     0.001498
      g-3     :     0.001585
      g+4     :     0.001122
      g-4     :     0.001273
 34 C s       :     2.567863  s :     2.567863
      pz      :     0.984717  p :     2.701157
      px      :     0.857668
      py      :     0.858772
      dz2     :     0.157409  d :     0.514563
      dxz     :     0.129311
      dyz     :     0.118622
      dx2y2   :     0.036210
      dxy     :     0.073011
      f0      :     0.024582  f :     0.116677
      f+1     :     0.029661
      f-1     :     0.017778
      f+2     :     0.017785
      f-2     :     0.014325
      f+3     :     0.007128
      f-3     :     0.005419
      g0      :     0.001918  g :     0.011704
      g+1     :     0.002542
      g-1     :     0.001690
      g+2     :     0.001302
      g-2     :     0.001453
      g+3     :     0.000997
      g-3     :     0.000839
      g+4     :     0.000585
      g-4     :     0.000378
 35 H s       :     0.770889  s :     0.770889
      pz      :     0.050286  p :     0.194128
      px      :     0.067159
      py      :     0.076684
      dz2     :     0.008787  d :     0.067971
      dxz     :     0.010860
      dyz     :     0.014278
      dx2y2   :     0.019536
      dxy     :     0.014510
      f0      :     0.001014  f :     0.009858
      f+1     :     0.000978
      f-1     :     0.001279
      f+2     :     0.000527
      f-2     :     0.002041
      f+3     :     0.001800
      f-3     :     0.002220
 36 C s       :     2.583366  s :     2.583366
      pz      :     0.965458  p :     2.707185
      px      :     0.863059
      py      :     0.878668
      dz2     :     0.110805  d :     0.513565
      dxz     :     0.133566
      dyz     :     0.131961
      dx2y2   :     0.067796
      dxy     :     0.069438
      f0      :     0.021907  f :     0.115275
      f+1     :     0.024715
      f-1     :     0.021721
      f+2     :     0.008112
      f-2     :     0.016177
      f+3     :     0.009608
      f-3     :     0.013036
      g0      :     0.002409  g :     0.011840
      g+1     :     0.001362
      g-1     :     0.001585
      g+2     :     0.000681
      g-2     :     0.001995
      g+3     :     0.000850
      g-3     :     0.000761
      g+4     :     0.000904
      g-4     :     0.001292
 37 H s       :     0.788805  s :     0.788805
      pz      :     0.063927  p :     0.184983
      px      :     0.066020
      py      :     0.055036
      dz2     :     0.018554  d :     0.064203
      dxz     :     0.012797
      dyz     :     0.010604
      dx2y2   :     0.011053
      dxy     :     0.011194
      f0      :     0.001373  f :     0.009624
      f+1     :     0.002157
      f-1     :     0.001050
      f+2     :     0.001675
      f-2     :     0.001685
      f+3     :     0.000897
      f-3     :     0.000786
 38 C s       :     2.582753  s :     2.582753
      pz      :     0.944592  p :     2.716548
      px      :     0.885704
      py      :     0.886253
      dz2     :     0.132114  d :     0.507882
      dxz     :     0.084657
      dyz     :     0.103771
      dx2y2   :     0.097622
      dxy     :     0.089717
      f0      :     0.017014  f :     0.115720
      f+1     :     0.020297
      f-1     :     0.017174
      f+2     :     0.018508
      f-2     :     0.018588
      f+3     :     0.010285
      f-3     :     0.013854
      g0      :     0.001077  g :     0.011927
      g+1     :     0.001459
      g-1     :     0.001332
      g+2     :     0.000842
      g-2     :     0.001939
      g+3     :     0.001643
      g-3     :     0.001323
      g+4     :     0.001086
      g-4     :     0.001226
 39 H s       :     0.789076  s :     0.789076
      pz      :     0.086590  p :     0.185987
      px      :     0.047040
      py      :     0.052356
      dz2     :     0.019536  d :     0.064346
      dxz     :     0.020213
      dyz     :     0.019188
      dx2y2   :     0.002596
      dxy     :     0.002811
      f0      :     0.003010  f :     0.009666
      f+1     :     0.002481
      f-1     :     0.002465
      f+2     :     0.000771
      f-2     :     0.000850
      f+3     :     0.000050
      f-3     :     0.000038
 40 C s       :     2.572998  s :     2.572998
      pz      :     0.976187  p :     2.703385
      px      :     0.863088
      py      :     0.864111
      dz2     :     0.160781  d :     0.519203
      dxz     :     0.122410
      dyz     :     0.120525
      dx2y2   :     0.036902
      dxy     :     0.078585
      f0      :     0.024946  f :     0.118142
      f+1     :     0.029334
      f-1     :     0.018411
      f+2     :     0.018277
      f-2     :     0.013859
      f+3     :     0.007819
      f-3     :     0.005496
      g0      :     0.001946  g :     0.011972
      g+1     :     0.002531
      g-1     :     0.001694
      g+2     :     0.001175
      g-2     :     0.001566
      g+3     :     0.001070
      g-3     :     0.000922
      g+4     :     0.000621
      g-4     :     0.000448
 41 H s       :     0.771773  s :     0.771773
      pz      :     0.045155  p :     0.191281
      px      :     0.069158
      py      :     0.076968
      dz2     :     0.007938  d :     0.067105
      dxz     :     0.010179
      dyz     :     0.014777
      dx2y2   :     0.020031
      dxy     :     0.014180
      f0      :     0.001018  f :     0.009836
      f+1     :     0.000922
      f-1     :     0.001315
      f+2     :     0.000570
      f-2     :     0.002037
      f+3     :     0.001749
      f-3     :     0.002225
 42 C s       :     2.528756  s :     2.528756
      pz      :     0.898398  p :     2.708974
      px      :     0.909279
      py      :     0.901297
      dz2     :     0.171233  d :     0.787171
      dxz     :     0.154412
      dyz     :     0.158743
      dx2y2   :     0.168925
      dxy     :     0.133858
      f0      :     0.034506  f :     0.197771
      f+1     :     0.035310
      f-1     :     0.017953
      f+2     :     0.034246
      f-2     :     0.021440
      f+3     :     0.027840
      f-3     :     0.026477
      g0      :     0.001499  g :     0.011583
      g+1     :     0.001455
      g-1     :     0.001280
      g+2     :     0.001533
      g-2     :     0.001065
      g+3     :     0.001236
      g-3     :     0.001110
      g+4     :     0.001137
      g-4     :     0.001268
 43 C s       :     2.533459  s :     2.533459
      pz      :     0.924497  p :     2.740510
      px      :     0.883311
      py      :     0.932702
      dz2     :     0.077756  d :     0.395534
      dxz     :     0.094403
      dyz     :     0.048724
      dx2y2   :     0.098401
      dxy     :     0.076250
      f0      :     0.006725  f :     0.075454
      f+1     :     0.013225
      f-1     :     0.008603
      f+2     :     0.009336
      f-2     :     0.010809
      f+3     :     0.011232
      f-3     :     0.015523
      g0      :     0.000406  g :     0.003798
      g+1     :     0.000223
      g-1     :     0.000280
      g+2     :     0.000673
      g-2     :     0.000157
      g+3     :     0.000366
      g-3     :     0.000525
      g+4     :     0.000533
      g-4     :     0.000636
 44 H s       :     0.779596  s :     0.779596
      pz      :     0.069052  p :     0.194654
      px      :     0.064865
      py      :     0.060738
      dz2     :     0.019007  d :     0.067793
      dxz     :     0.011951
      dyz     :     0.009465
      dx2y2   :     0.017092
      dxy     :     0.010278
      f0      :     0.001052  f :     0.009390
      f+1     :     0.002129
      f-1     :     0.000608
      f+2     :     0.001810
      f-2     :     0.001521
      f+3     :     0.001363
      f-3     :     0.000908
 45 H s       :     0.777995  s :     0.777995
      pz      :     0.081722  p :     0.190304
      px      :     0.048576
      py      :     0.060007
      dz2     :     0.020298  d :     0.067463
      dxz     :     0.021263
      dyz     :     0.016408
      dx2y2   :     0.006334
      dxy     :     0.003159
      f0      :     0.002740  f :     0.009358
      f+1     :     0.002170
      f-1     :     0.001867
      f+2     :     0.001365
      f-2     :     0.000976
      f+3     :     0.000058
      f-3     :     0.000182
 46 H s       :     0.777269  s :     0.777269
      pz      :     0.054590  p :     0.192336
      px      :     0.050955
      py      :     0.086791
      dz2     :     0.004275  d :     0.067219
      dxz     :     0.001498
      dyz     :     0.024921
      dx2y2   :     0.014490
      dxy     :     0.022034
      f0      :     0.001248  f :     0.009348
      f+1     :     0.000224
      f-1     :     0.000966
      f+2     :     0.001852
      f-2     :     0.000439
      f+3     :     0.002461
      f-3     :     0.002157
 47 C s       :     2.526212  s :     2.526212
      pz      :     0.897519  p :     2.734529
      px      :     0.913988
      py      :     0.923022
      dz2     :     0.085852  d :     0.401725
      dxz     :     0.060975
      dyz     :     0.097739
      dx2y2   :     0.127462
      dxy     :     0.029697
      f0      :     0.012023  f :     0.076749
      f+1     :     0.011717
      f-1     :     0.010942
      f+2     :     0.013470
      f-2     :     0.011082
      f+3     :     0.011094
      f-3     :     0.006421
      g0      :     0.000228  g :     0.003969
      g+1     :     0.000852
      g-1     :     0.000399
      g+2     :     0.000473
      g-2     :     0.000465
      g+3     :     0.000682
      g-3     :     0.000384
      g+4     :     0.000344
      g-4     :     0.000143
 48 H s       :     0.770617  s :     0.770617
      pz      :     0.057444  p :     0.203676
      px      :     0.055543
      py      :     0.090689
      dz2     :     0.006424  d :     0.069487
      dxz     :     0.003096
      dyz     :     0.023693
      dx2y2   :     0.016012
      dxy     :     0.020262
      f0      :     0.000939  f :     0.009622
      f+1     :     0.000098
      f-1     :     0.001580
      f+2     :     0.001884
      f-2     :     0.000857
      f+3     :     0.002055
      f-3     :     0.002209
 49 H s       :     0.768679  s :     0.768679
      pz      :     0.058139  p :     0.205811
      px      :     0.092263
      py      :     0.055409
      dz2     :     0.007069  d :     0.068748
      dxz     :     0.021786
      dyz     :     0.002979
      dx2y2   :     0.014388
      dxy     :     0.022527
      f0      :     0.000888  f :     0.009645
      f+1     :     0.001708
      f-1     :     0.000091
      f+2     :     0.001841
      f-2     :     0.000636
      f+3     :     0.001946
      f-3     :     0.002534
 50 H s       :     0.771852  s :     0.771852
      pz      :     0.072884  p :     0.192267
      px      :     0.053624
      py      :     0.065759
      dz2     :     0.021518  d :     0.068539
      dxz     :     0.017037
      dyz     :     0.013245
      dx2y2   :     0.010441
      dxy     :     0.006297
      f0      :     0.002273  f :     0.009473
      f+1     :     0.001248
      f-1     :     0.002010
      f+2     :     0.001724
      f-2     :     0.001525
      f+3     :     0.000199
      f-3     :     0.000494
 51 C s       :     2.533009  s :     2.533009
      pz      :     0.934599  p :     2.739121
      px      :     0.930159
      py      :     0.874363
      dz2     :     0.055510  d :     0.396640
      dxz     :     0.053464
      dyz     :     0.114725
      dx2y2   :     0.095893
      dxy     :     0.077047
      f0      :     0.010548  f :     0.075601
      f+1     :     0.003695
      f-1     :     0.011083
      f+2     :     0.013080
      f-2     :     0.008031
      f+3     :     0.016126
      f-3     :     0.013039
      g0      :     0.000153  g :     0.003799
      g+1     :     0.000125
      g-1     :     0.000782
      g+2     :     0.000230
      g-2     :     0.000263
      g+3     :     0.000248
      g-3     :     0.000577
      g+4     :     0.000779
      g-4     :     0.000643
 52 H s       :     0.775327  s :     0.775327
      pz      :     0.059402  p :     0.193463
      px      :     0.084492
      py      :     0.049568
      dz2     :     0.009765  d :     0.067276
      dxz     :     0.020545
      dyz     :     0.002758
      dx2y2   :     0.013800
      dxy     :     0.020408
      f0      :     0.000689  f :     0.009361
      f+1     :     0.002193
      f-1     :     0.000081
      f+2     :     0.001692
      f-2     :     0.000798
      f+3     :     0.001800
      f-3     :     0.002107
 53 H s       :     0.778413  s :     0.778413
      pz      :     0.081128  p :     0.190757
      px      :     0.054899
      py      :     0.054730
      dz2     :     0.018990  d :     0.067622
      dxz     :     0.021148
      dyz     :     0.017313
      dx2y2   :     0.006577
      dxy     :     0.003592
      f0      :     0.002536  f :     0.009373
      f+1     :     0.001974
      f-1     :     0.001923
      f+2     :     0.001522
      f-2     :     0.001115
      f+3     :     0.000076
      f-3     :     0.000227
 54 H s       :     0.779036  s :     0.779036
      pz      :     0.070981  p :     0.195788
      px      :     0.068909
      py      :     0.055898
      dz2     :     0.020126  d :     0.068058
      dxz     :     0.010674
      dyz     :     0.011436
      dx2y2   :     0.016018
      dxy     :     0.009804
      f0      :     0.001283  f :     0.009410
      f+1     :     0.001918
      f-1     :     0.000836
      f+2     :     0.001813
      f-2     :     0.001578
      f+3     :     0.001127
      f-3     :     0.000856
 55 C s       :     2.588581  s :     2.588581
      pz      :     0.801022  p :     2.602975
      px      :     0.979090
      py      :     0.822863
      dz2     :     0.231704  d :     1.082347
      dxz     :     0.206091
      dyz     :     0.176876
      dx2y2   :     0.260487
      dxy     :     0.207188
      f0      :     0.030461  f :     0.316825
      f+1     :     0.049172
      f-1     :     0.031785
      f+2     :     0.053072
      f-2     :     0.052460
      f+3     :     0.055318
      f-3     :     0.044558
      g0      :     0.002976  g :     0.041436
      g+1     :     0.004266
      g-1     :     0.006200
      g+2     :     0.003188
      g-2     :     0.005270
      g+3     :     0.007759
      g-3     :     0.005523
      g+4     :     0.003185
      g-4     :     0.003071
 56 C s       :     2.567986  s :     2.567986
      pz      :     1.015803  p :     2.739246
      px      :     0.925020
      py      :     0.798422
      dz2     :     0.180241  d :     0.630407
      dxz     :     0.171538
      dyz     :     0.110189
      dx2y2   :     0.090637
      dxy     :     0.077802
      f0      :     0.042237  f :     0.156142
      f+1     :     0.024850
      f-1     :     0.013634
      f+2     :     0.026625
      f-2     :     0.022768
      f+3     :     0.013081
      f-3     :     0.012948
      g0      :     0.002711  g :     0.014630
      g+1     :     0.002923
      g-1     :     0.001086
      g+2     :     0.001679
      g-2     :     0.001531
      g+3     :     0.001272
      g-3     :     0.001285
      g+4     :     0.001111
      g-4     :     0.001032
 57 C s       :     2.574910  s :     2.574910
      pz      :     0.950808  p :     2.690008
      px      :     0.960500
      py      :     0.778700
      dz2     :     0.130050  d :     0.511367
      dxz     :     0.158731
      dyz     :     0.050348
      dx2y2   :     0.086511
      dxy     :     0.085727
      f0      :     0.027780  f :     0.116698
      f+1     :     0.018467
      f-1     :     0.009103
      f+2     :     0.021048
      f-2     :     0.017971
      f+3     :     0.011484
      f-3     :     0.010846
      g0      :     0.001207  g :     0.011817
      g+1     :     0.002597
      g-1     :     0.000656
      g+2     :     0.001269
      g-2     :     0.001057
      g+3     :     0.001011
      g-3     :     0.001626
      g+4     :     0.001418
      g-4     :     0.000977
 58 H s       :     0.770116  s :     0.770116
      pz      :     0.090944  p :     0.197733
      px      :     0.053428
      py      :     0.053362
      dz2     :     0.021168  d :     0.066789
      dxz     :     0.019710
      dyz     :     0.018512
      dx2y2   :     0.003629
      dxy     :     0.003770
      f0      :     0.003259  f :     0.009807
      f+1     :     0.002547
      f-1     :     0.002019
      f+2     :     0.000937
      f-2     :     0.000898
      f+3     :     0.000076
      f-3     :     0.000072
 59 C s       :     2.585311  s :     2.585311
      pz      :     0.970279  p :     2.714806
      px      :     0.953430
      py      :     0.791097
      dz2     :     0.116560  d :     0.504123
      dxz     :     0.183719
      dyz     :     0.068812
      dx2y2   :     0.066051
      dxy     :     0.068980
      f0      :     0.029741  f :     0.113525
      f+1     :     0.019237
      f-1     :     0.014890
      f+2     :     0.015955
      f-2     :     0.012628
      f+3     :     0.011481
      f-3     :     0.009594
      g0      :     0.002243  g :     0.011654
      g+1     :     0.002045
      g-1     :     0.001060
      g+2     :     0.001217
      g-2     :     0.001050
      g+3     :     0.000516
      g-3     :     0.001175
      g+4     :     0.001418
      g-4     :     0.000930
 60 H s       :     0.788403  s :     0.788403
      pz      :     0.074104  p :     0.186214
      px      :     0.058492
      py      :     0.053618
      dz2     :     0.021152  d :     0.064549
      dxz     :     0.014651
      dyz     :     0.013097
      dx2y2   :     0.007941
      dxy     :     0.007707
      f0      :     0.002467  f :     0.009650
      f+1     :     0.002095
      f-1     :     0.001090
      f+2     :     0.001636
      f-2     :     0.001575
      f+3     :     0.000385
      f-3     :     0.000402
 61 C s       :     2.587424  s :     2.587424
      pz      :     1.002585  p :     2.709429
      px      :     0.931653
      py      :     0.775191
      dz2     :     0.172003  d :     0.507663
      dxz     :     0.140708
      dyz     :     0.103113
      dx2y2   :     0.051785
      dxy     :     0.040054
      f0      :     0.034349  f :     0.113852
      f+1     :     0.020492
      f-1     :     0.012593
      f+2     :     0.019454
      f-2     :     0.019130
      f+3     :     0.003065
      f-3     :     0.004769
      g0      :     0.002635  g :     0.011627
      g+1     :     0.002428
      g-1     :     0.000990
      g+2     :     0.001446
      g-2     :     0.001344
      g+3     :     0.000981
      g-3     :     0.001015
      g+4     :     0.000257
      g-4     :     0.000530
 62 H s       :     0.789644  s :     0.789644
      pz      :     0.043654  p :     0.185363
      px      :     0.087405
      py      :     0.054304
      dz2     :     0.005930  d :     0.064156
      dxz     :     0.021914
      dyz     :     0.003159
      dx2y2   :     0.015844
      dxy     :     0.017309
      f0      :     0.001280  f :     0.009607
      f+1     :     0.001405
      f-1     :     0.000290
      f+2     :     0.001519
      f-2     :     0.000980
      f+3     :     0.002210
      f-3     :     0.001922
 63 C s       :     2.585634  s :     2.585634
      pz      :     0.958104  p :     2.717609
      px      :     0.968184
      py      :     0.791321
      dz2     :     0.133508  d :     0.504214
      dxz     :     0.158698
      dyz     :     0.046670
      dx2y2   :     0.082271
      dxy     :     0.083066
      f0      :     0.028072  f :     0.113666
      f+1     :     0.018201
      f-1     :     0.008798
      f+2     :     0.020257
      f-2     :     0.016458
      f+3     :     0.011191
      f-3     :     0.010688
      g0      :     0.001209  g :     0.011679
      g+1     :     0.002685
      g-1     :     0.000643
      g+2     :     0.001256
      g-2     :     0.000991
      g+3     :     0.000989
      g-3     :     0.001526
      g+4     :     0.001371
      g-4     :     0.001008
 64 H s       :     0.788851  s :     0.788851
      pz      :     0.085465  p :     0.186282
      px      :     0.049956
      py      :     0.050861
      dz2     :     0.020593  d :     0.064507
      dxz     :     0.019477
      dyz     :     0.017701
      dx2y2   :     0.003428
      dxy     :     0.003307
      f0      :     0.003218  f :     0.009649
      f+1     :     0.002483
      f-1     :     0.001945
      f+2     :     0.000951
      f-2     :     0.000911
      f+3     :     0.000068
      f-3     :     0.000073
 65 C s       :     2.576179  s :     2.576179
      pz      :     0.957185  p :     2.698995
      px      :     0.967052
      py      :     0.774759
      dz2     :     0.115373  d :     0.514002
      dxz     :     0.184746
      dyz     :     0.069774
      dx2y2   :     0.071078
      dxy     :     0.073031
      f0      :     0.029396  f :     0.117318
      f+1     :     0.020384
      f-1     :     0.015677
      f+2     :     0.017059
      f-2     :     0.013127
      f+3     :     0.011578
      f-3     :     0.010096
      g0      :     0.002136  g :     0.011846
      g+1     :     0.002048
      g-1     :     0.001105
      g+2     :     0.001316
      g-2     :     0.001046
      g+3     :     0.000614
      g-3     :     0.001194
      g+4     :     0.001435
      g-4     :     0.000952
 66 H s       :     0.779178  s :     0.779178
      pz      :     0.072832  p :     0.187010
      px      :     0.062066
      py      :     0.052111
      dz2     :     0.021477  d :     0.065616
      dxz     :     0.014837
      dyz     :     0.012898
      dx2y2   :     0.008334
      dxy     :     0.008070
      f0      :     0.002480  f :     0.009693
      f+1     :     0.002187
      f-1     :     0.001013
      f+2     :     0.001630
      f-2     :     0.001592
      f+3     :     0.000391
      f-3     :     0.000401


                      *****************************
                      * MAYER POPULATION ANALYSIS *
                      *****************************

  NA   - Mulliken gross atomic population
  ZA   - Total nuclear charge
  QA   - Mulliken gross atomic charge
  VA   - Mayer's total valence
  BVA  - Mayer's bonded valence
  FA   - Mayer's free valence

  ATOM       NA         ZA         QA         VA         BVA        FA
  0 O      8.5093     8.0000    -0.5093     1.9710     1.9710    -0.0000
  1 O      8.4875     8.0000    -0.4875     1.9901     1.9901    -0.0000
  2 N      7.3182     7.0000    -0.3182     3.1213     3.1213    -0.0000
  3 H      0.8050     1.0000     0.1950     1.0406     1.0406    -0.0000
  4 N      7.2974     7.0000    -0.2974     2.9313     2.9313     0.0000
  5 C      5.7002     6.0000     0.2998     4.0256     4.0256    -0.0000
  6 C      5.7500     6.0000     0.2500     3.8631     3.8631     0.0000
  7 H      0.9675     1.0000     0.0325     1.0056     1.0056     0.0000
  8 C      5.9124     6.0000     0.0876     3.7292     3.7292     0.0000
  9 C      6.1520     6.0000    -0.1520     3.8766     3.8766     0.0000
 10 H      0.9157     1.0000     0.0843     1.0190     1.0190     0.0000
 11 C      6.1370     6.0000    -0.1370     3.9921     3.9921    -0.0000
 12 H      0.8525     1.0000     0.1475     0.9666     0.9666     0.0000
 13 C      6.1322     6.0000    -0.1322     3.9835     3.9835    -0.0000
 14 H      0.8630     1.0000     0.1370     0.9767     0.9767     0.0000
 15 C      6.1536     6.0000    -0.1536     3.9862     3.9862    -0.0000
 16 H      0.8554     1.0000     0.1446     0.9724     0.9724    -0.0000
 17 C      6.1407     6.0000    -0.1407     3.9675     3.9675     0.0000
 18 H      0.8786     1.0000     0.1214     0.9951     0.9951    -0.0000
 19 C      5.9771     6.0000     0.0229     4.2514     4.2514    -0.0000
 20 C      6.2357     6.0000    -0.2357     3.9185     3.9185    -0.0000
 21 H      0.8986     1.0000     0.1014     0.9922     0.9922    -0.0000
 22 H      0.8805     1.0000     0.1195     0.9797     0.9797    -0.0000
 23 H      0.9186     1.0000     0.0814     1.0088     1.0088    -0.0000
 24 C      6.2923     6.0000    -0.2923     3.9649     3.9649     0.0000
 25 H      0.8808     1.0000     0.1192     0.9850     0.9850     0.0000
 26 H      0.8822     1.0000     0.1178     0.9846     0.9846     0.0000
 27 H      0.8779     1.0000     0.1221     0.9829     0.9829     0.0000
 28 C      6.2414     6.0000    -0.2414     3.9198     3.9198     0.0000
 29 H      0.9103     1.0000     0.0897     1.0079     1.0079     0.0000
 30 H      0.8872     1.0000     0.1128     0.9854     0.9854     0.0000
 31 H      0.8892     1.0000     0.1108     0.9920     0.9920     0.0000
 32 C      5.7241     6.0000     0.2759     3.3519     3.3519     0.0000
 33 C      6.0559     6.0000    -0.0559     3.8148     3.8148     0.0000
 34 C      6.0275     6.0000    -0.0275     3.8648     3.8648     0.0000
 35 H      0.9053     1.0000     0.0947     0.9856     0.9856     0.0000
 36 C      6.1574     6.0000    -0.1574     3.9771     3.9771     0.0000
 37 H      0.8578     1.0000     0.1422     0.9691     0.9691    -0.0000
 38 C      6.1291     6.0000    -0.1291     3.9701     3.9701    -0.0000
 39 H      0.8428     1.0000     0.1572     0.9614     0.9614    -0.0000
 40 C      6.1828     6.0000    -0.1828     3.9991     3.9991    -0.0000
 41 H      0.9212     1.0000     0.0788     1.0440     1.0440    -0.0000
 42 C      6.0788     6.0000    -0.0788     4.1602     4.1602    -0.0000
 43 C      6.2371     6.0000    -0.2371     3.9870     3.9870     0.0000
 44 H      0.9084     1.0000     0.0916     0.9891     0.9891     0.0000
 45 H      0.8910     1.0000     0.1090     0.9856     0.9856     0.0000
 46 H      0.8963     1.0000     0.1037     0.9909     0.9909     0.0000
 47 C      6.2015     6.0000    -0.2015     3.9546     3.9546     0.0000
 48 H      0.9347     1.0000     0.0653     1.0126     1.0126     0.0000
 49 H      0.9140     1.0000     0.0860     1.0025     1.0025    -0.0000
 50 H      0.9204     1.0000     0.0796     0.9827     0.9827    -0.0000
 51 C      6.2161     6.0000    -0.2161     3.9737     3.9737    -0.0000
 52 H      0.9164     1.0000     0.0836     0.9940     0.9940    -0.0000
 53 H      0.8977     1.0000     0.1023     0.9844     0.9844    -0.0000
 54 H      0.9099     1.0000     0.0901     0.9944     0.9944    -0.0000
 55 C      5.7972     6.0000     0.2028     4.1672     4.1672     0.0000
 56 C      5.8966     6.0000     0.1034     3.7557     3.7557    -0.0000
 57 C      6.1242     6.0000    -0.1242     3.9090     3.9090     0.0000
 58 H      0.9049     1.0000     0.0951     1.0338     1.0338    -0.0000
 59 C      6.1325     6.0000    -0.1325     3.9855     3.9855     0.0000
 60 H      0.8460     1.0000     0.1540     0.9670     0.9670    -0.0000
 61 C      6.1155     6.0000    -0.1155     3.9726     3.9726    -0.0000
 62 H      0.8567     1.0000     0.1433     0.9741     0.9741    -0.0000
 63 C      6.1470     6.0000    -0.1470     3.9868     3.9868    -0.0000
 64 H      0.8537     1.0000     0.1463     0.9721     0.9721     0.0000
 65 C      6.1140     6.0000    -0.1140     3.9402     3.9402    -0.0000
 66 H      0.8859     1.0000     0.1141     0.9906     0.9906    -0.0000

  Mayer bond orders larger than 0.100000
B(  0-O ,  5-C ) :   1.7808 B(  1-O , 55-C ) :   1.8261 B(  2-N ,  3-H ) :   0.9104 
B(  2-N ,  5-C ) :   1.3131 B(  2-N , 19-C ) :   0.8751 B(  4-N ,  6-C ) :   0.9262 
B(  4-N , 32-C ) :   0.7184 B(  4-N , 55-C ) :   1.2996 B(  5-C ,  6-C ) :   0.9641 
B(  6-C ,  7-H ) :   0.9131 B(  6-C ,  8-C ) :   0.9435 B(  8-C ,  9-C ) :   1.2672 
B(  8-C , 17-C ) :   1.4180 B(  9-C , 10-H ) :   0.9641 B(  9-C , 11-C ) :   1.5019 
B( 11-C , 12-H ) :   0.9131 B( 11-C , 13-C ) :   1.4573 B( 13-C , 14-H ) :   0.9269 
B( 13-C , 15-C ) :   1.4605 B( 15-C , 16-H ) :   0.9196 B( 15-C , 17-C ) :   1.4826 
B( 17-C , 18-H ) :   0.9215 B( 19-C , 20-C ) :   1.0560 B( 19-C , 24-C ) :   1.0944 
B( 19-C , 28-C ) :   1.0668 B( 20-C , 21-H ) :   0.9616 B( 20-C , 22-H ) :   0.9545 
B( 20-C , 23-H ) :   0.9633 B( 24-C , 25-H ) :   0.9608 B( 24-C , 26-H ) :   0.9546 
B( 24-C , 27-H ) :   0.9544 B( 28-C , 29-H ) :   0.9622 B( 28-C , 30-H ) :   0.9567 
B( 28-C , 31-H ) :   0.9593 B( 32-C , 33-C ) :   1.2615 B( 32-C , 40-C ) :   1.3783 
B( 33-C , 34-C ) :   1.4560 B( 33-C , 42-C ) :   0.8827 B( 34-C , 35-H ) :   0.9186 
B( 34-C , 36-C ) :   1.4745 B( 36-C , 37-H ) :   0.9141 B( 36-C , 38-C ) :   1.4229 
B( 38-C , 39-H ) :   0.9053 B( 38-C , 40-C ) :   1.5166 B( 40-C , 41-H ) :   0.9519 
B( 42-C , 43-C ) :   1.0748 B( 42-C , 47-C ) :   1.0809 B( 42-C , 51-C ) :   1.0409 
B( 43-C , 44-H ) :   0.9525 B( 43-C , 45-H ) :   0.9495 B( 43-C , 46-H ) :   0.9628 
B( 47-C , 48-H ) :   0.9582 B( 47-C , 49-H ) :   0.9534 B( 47-C , 50-H ) :   0.9496 
B( 51-C , 52-H ) :   0.9756 B( 51-C , 53-H ) :   0.9502 B( 51-C , 54-H ) :   0.9572 
B( 55-C , 56-C ) :   0.9788 B( 56-C , 57-C ) :   1.3294 B( 56-C , 65-C ) :   1.3633 
B( 57-C , 58-H ) :   0.9427 B( 57-C , 59-C ) :   1.4761 B( 59-C , 60-H ) :   0.9179 
B( 59-C , 61-C ) :   1.4559 B( 61-C , 62-H ) :   0.9265 B( 61-C , 63-C ) :   1.4441 
B( 63-C , 64-H ) :   0.9239 B( 63-C , 65-C ) :   1.4776 B( 65-C , 66-H ) :   0.9399 


-------
TIMINGS
-------

Total SCF time: 0 days 0 hours 26 min 46 sec 

Total time                  ....    1606.803 sec
Sum of individual times     ....    1571.345 sec  ( 97.8%)

Fock matrix formation       ....    1487.897 sec  ( 92.6%)
  Split-RI-J                ....      73.943 sec  (  5.0% of F)
  Chain of spheres X        ....    1185.636 sec  ( 79.7% of F)
  XC integration            ....     111.772 sec  (  7.5% of F)
    Basis function eval.    ....       4.939 sec  (  4.4% of XC)
    Density eval.           ....      50.220 sec  ( 44.9% of XC)
    XC-Functional eval.     ....       1.266 sec  (  1.1% of XC)
    XC-Potential eval.      ....      30.377 sec  ( 27.2% of XC)
Diagonalization             ....      14.118 sec  (  0.9%)
Density matrix formation    ....       2.563 sec  (  0.2%)
Population analysis         ....       5.156 sec  (  0.3%)
Initial guess               ....       8.854 sec  (  0.6%)
Orbital Transformation      ....       0.000 sec  (  0.0%)
Orbital Orthonormalization  ....       0.000 sec  (  0.0%)
DIIS solution               ....      14.196 sec  (  0.9%)
SOSCF solution              ....      13.705 sec  (  0.9%)
Grid generation             ....      24.855 sec  (  1.5%)

Maximum memory used throughout the entire SCF-calculation: 1196.0 MB
[1720884065.700010] [node092:894566:0]          mpool.c:43   UCX  WARN  object 0x13911180 was not returned to mpool ucp_requests
[1720884065.700033] [node092:894566:0]          mpool.c:43   UCX  WARN  object 0x13911340 was not returned to mpool ucp_requests
[1720884065.700037] [node092:894566:0]          mpool.c:43   UCX  WARN  object 0x13911500 was not returned to mpool ucp_requests
[1720884065.700040] [node092:894566:0]          mpool.c:43   UCX  WARN  object 0x139116c0 was not returned to mpool ucp_requests
[1720884065.700042] [node092:894566:0]          mpool.c:43   UCX  WARN  object 0x13911880 was not returned to mpool ucp_requests
[1720884065.700045] [node092:894566:0]          mpool.c:43   UCX  WARN  object 0x13911a40 was not returned to mpool ucp_requests
[1720884065.700048] [node092:894566:0]          mpool.c:43   UCX  WARN  object 0x13911c00 was not returned to mpool ucp_requests
[1720884065.700051] [node092:894566:0]          mpool.c:43   UCX  WARN  object 0x13911dc0 was not returned to mpool ucp_requests
[1720884065.700055] [node092:894566:0]          mpool.c:43   UCX  WARN  object 0x13911f80 was not returned to mpool ucp_requests
[1720884065.700058] [node092:894566:0]          mpool.c:43   UCX  WARN  object 0x13912140 was not returned to mpool ucp_requests
[1720884065.700061] [node092:894566:0]          mpool.c:43   UCX  WARN  object 0x13912300 was not returned to mpool ucp_requests
[1720884065.700064] [node092:894566:0]          mpool.c:43   UCX  WARN  object 0x139124c0 was not returned to mpool ucp_requests
[1720884065.700076] [node092:894566:0]          mpool.c:43   UCX  WARN  object 0x13912680 was not returned to mpool ucp_requests
[1720884065.700079] [node092:894566:0]          mpool.c:43   UCX  WARN  object 0x13912840 was not returned to mpool ucp_requests
[1720884065.700083] [node092:894566:0]          mpool.c:43   UCX  WARN  object 0x13912a00 was not returned to mpool ucp_requests
[1720884065.700086] [node092:894566:0]          mpool.c:43   UCX  WARN  object 0x13912bc0 was not returned to mpool ucp_requests
[1720884065.700090] [node092:894566:0]          mpool.c:43   UCX  WARN  object 0x13912d80 was not returned to mpool ucp_requests
[1720884065.700094] [node092:894566:0]          mpool.c:43   UCX  WARN  object 0x13912f40 was not returned to mpool ucp_requests
[1720884065.705025] [node092:894564:0]          mpool.c:43   UCX  WARN  object 0x1379af00 was not returned to mpool ucp_requests
[1720884065.705046] [node092:894564:0]          mpool.c:43   UCX  WARN  object 0x1379b280 was not returned to mpool ucp_requests
[1720884065.705050] [node092:894564:0]          mpool.c:43   UCX  WARN  object 0x1379b440 was not returned to mpool ucp_requests
[1720884065.705053] [node092:894564:0]          mpool.c:43   UCX  WARN  object 0x1379b600 was not returned to mpool ucp_requests
[1720884065.705057] [node092:894564:0]          mpool.c:43   UCX  WARN  object 0x1379b980 was not returned to mpool ucp_requests
[1720884065.705060] [node092:894564:0]          mpool.c:43   UCX  WARN  object 0x1379bb40 was not returned to mpool ucp_requests
[1720884065.705064] [node092:894564:0]          mpool.c:43   UCX  WARN  object 0x1379bd00 was not returned to mpool ucp_requests
[1720884065.705074] [node092:894564:0]          mpool.c:43   UCX  WARN  object 0x1379bec0 was not returned to mpool ucp_requests
[1720884065.705078] [node092:894564:0]          mpool.c:43   UCX  WARN  object 0x1379c080 was not returned to mpool ucp_requests
[1720884065.705081] [node092:894564:0]          mpool.c:43   UCX  WARN  object 0x1379c240 was not returned to mpool ucp_requests
[1720884065.705084] [node092:894564:0]          mpool.c:43   UCX  WARN  object 0x1379c400 was not returned to mpool ucp_requests
[1720884065.705088] [node092:894564:0]          mpool.c:43   UCX  WARN  object 0x1379c5c0 was not returned to mpool ucp_requests
[1720884065.705091] [node092:894564:0]          mpool.c:43   UCX  WARN  object 0x1379c780 was not returned to mpool ucp_requests
[1720884065.705094] [node092:894564:0]          mpool.c:43   UCX  WARN  object 0x1379c940 was not returned to mpool ucp_requests
[1720884065.705097] [node092:894564:0]          mpool.c:43   UCX  WARN  object 0x1379cb00 was not returned to mpool ucp_requests
[1720884065.705100] [node092:894564:0]          mpool.c:43   UCX  WARN  object 0x1379ccc0 was not returned to mpool ucp_requests
[1720884065.705103] [node092:894564:0]          mpool.c:43   UCX  WARN  object 0x1379ce80 was not returned to mpool ucp_requests
[1720884065.705106] [node092:894564:0]          mpool.c:43   UCX  WARN  object 0x1379d040 was not returned to mpool ucp_requests
[1720884065.706644] [node092:894560:0]          mpool.c:43   UCX  WARN  object 0x135fccc0 was not returned to mpool ucp_requests
[1720884065.706660] [node092:894560:0]          mpool.c:43   UCX  WARN  object 0x135fd3c0 was not returned to mpool ucp_requests
[1720884065.706664] [node092:894560:0]          mpool.c:43   UCX  WARN  object 0x135fd580 was not returned to mpool ucp_requests
[1720884065.706668] [node092:894560:0]          mpool.c:43   UCX  WARN  object 0x135fd740 was not returned to mpool ucp_requests
[1720884065.706671] [node092:894560:0]          mpool.c:43   UCX  WARN  object 0x135fd900 was not returned to mpool ucp_requests
[1720884065.706674] [node092:894560:0]          mpool.c:43   UCX  WARN  object 0x135fdac0 was not returned to mpool ucp_requests
[1720884065.706678] [node092:894560:0]          mpool.c:43   UCX  WARN  object 0x135fdc80 was not returned to mpool ucp_requests
[1720884065.706681] [node092:894560:0]          mpool.c:43   UCX  WARN  object 0x135fde40 was not returned to mpool ucp_requests
[1720884065.706684] [node092:894560:0]          mpool.c:43   UCX  WARN  object 0x135fe000 was not returned to mpool ucp_requests
[1720884065.706687] [node092:894560:0]          mpool.c:43   UCX  WARN  object 0x135fe1c0 was not returned to mpool ucp_requests
[1720884065.706690] [node092:894560:0]          mpool.c:43   UCX  WARN  object 0x135fe380 was not returned to mpool ucp_requests
[1720884065.706693] [node092:894560:0]          mpool.c:43   UCX  WARN  object 0x135fe540 was not returned to mpool ucp_requests
[1720884065.706696] [node092:894560:0]          mpool.c:43   UCX  WARN  object 0x135fe700 was not returned to mpool ucp_requests
[1720884065.706699] [node092:894560:0]          mpool.c:43   UCX  WARN  object 0x135fe8c0 was not returned to mpool ucp_requests
[1720884065.706703] [node092:894560:0]          mpool.c:43   UCX  WARN  object 0x135fec40 was not returned to mpool ucp_requests
[1720884065.706706] [node092:894560:0]          mpool.c:43   UCX  WARN  object 0x135fee00 was not returned to mpool ucp_requests
[1720884065.706709] [node092:894560:0]          mpool.c:43   UCX  WARN  object 0x135fefc0 was not returned to mpool ucp_requests
[1720884065.706713] [node092:894560:0]          mpool.c:43   UCX  WARN  object 0x135ff180 was not returned to mpool ucp_requests
[1720884065.711455] [node092:894569:0]          mpool.c:43   UCX  WARN  object 0x13b3de00 was not returned to mpool ucp_requests
[1720884065.711475] [node092:894569:0]          mpool.c:43   UCX  WARN  object 0x13b3e180 was not returned to mpool ucp_requests
[1720884065.711478] [node092:894569:0]          mpool.c:43   UCX  WARN  object 0x13b3e340 was not returned to mpool ucp_requests
[1720884065.711480] [node092:894569:0]          mpool.c:43   UCX  WARN  object 0x13b3e500 was not returned to mpool ucp_requests
[1720884065.711482] [node092:894569:0]          mpool.c:43   UCX  WARN  object 0x13b3e6c0 was not returned to mpool ucp_requests
[1720884065.711484] [node092:894569:0]          mpool.c:43   UCX  WARN  object 0x13b3e880 was not returned to mpool ucp_requests
[1720884065.711486] [node092:894569:0]          mpool.c:43   UCX  WARN  object 0x13b3ea40 was not returned to mpool ucp_requests
[1720884065.711489] [node092:894569:0]          mpool.c:43   UCX  WARN  object 0x13b3ec00 was not returned to mpool ucp_requests
[1720884065.711491] [node092:894569:0]          mpool.c:43   UCX  WARN  object 0x13b3edc0 was not returned to mpool ucp_requests
[1720884065.711493] [node092:894569:0]          mpool.c:43   UCX  WARN  object 0x13b3ef80 was not returned to mpool ucp_requests
[1720884065.711495] [node092:894569:0]          mpool.c:43   UCX  WARN  object 0x13b3f140 was not returned to mpool ucp_requests
[1720884065.711497] [node092:894569:0]          mpool.c:43   UCX  WARN  object 0x13b3f300 was not returned to mpool ucp_requests
[1720884065.711499] [node092:894569:0]          mpool.c:43   UCX  WARN  object 0x13b3f4c0 was not returned to mpool ucp_requests
[1720884065.711501] [node092:894569:0]          mpool.c:43   UCX  WARN  object 0x13b3f680 was not returned to mpool ucp_requests
[1720884065.711503] [node092:894569:0]          mpool.c:43   UCX  WARN  object 0x13b3f840 was not returned to mpool ucp_requests
[1720884065.711506] [node092:894569:0]          mpool.c:43   UCX  WARN  object 0x13b3fa00 was not returned to mpool ucp_requests
[1720884065.711508] [node092:894569:0]          mpool.c:43   UCX  WARN  object 0x13b3fd80 was not returned to mpool ucp_requests
[1720884065.711510] [node092:894569:0]          mpool.c:43   UCX  WARN  object 0x13b3ff40 was not returned to mpool ucp_requests
[1720884065.713499] [node092:894557:0]          mpool.c:43   UCX  WARN  object 0x135110c0 was not returned to mpool ucp_requests
[1720884065.713514] [node092:894557:0]          mpool.c:43   UCX  WARN  object 0x13511280 was not returned to mpool ucp_requests
[1720884065.713519] [node092:894557:0]          mpool.c:43   UCX  WARN  object 0x13511440 was not returned to mpool ucp_requests
[1720884065.713522] [node092:894557:0]          mpool.c:43   UCX  WARN  object 0x13511600 was not returned to mpool ucp_requests
[1720884065.713524] [node092:894557:0]          mpool.c:43   UCX  WARN  object 0x135117c0 was not returned to mpool ucp_requests
[1720884065.713526] [node092:894557:0]          mpool.c:43   UCX  WARN  object 0x13511980 was not returned to mpool ucp_requests
[1720884065.713528] [node092:894557:0]          mpool.c:43   UCX  WARN  object 0x13511b40 was not returned to mpool ucp_requests
[1720884065.713531] [node092:894557:0]          mpool.c:43   UCX  WARN  object 0x13511d00 was not returned to mpool ucp_requests
[1720884065.713533] [node092:894557:0]          mpool.c:43   UCX  WARN  object 0x13511ec0 was not returned to mpool ucp_requests
[1720884065.713535] [node092:894557:0]          mpool.c:43   UCX  WARN  object 0x13512080 was not returned to mpool ucp_requests
[1720884065.713537] [node092:894557:0]          mpool.c:43   UCX  WARN  object 0x13512240 was not returned to mpool ucp_requests
[1720884065.713539] [node092:894557:0]          mpool.c:43   UCX  WARN  object 0x13512400 was not returned to mpool ucp_requests
[1720884065.713679] [node092:894570:0]          mpool.c:43   UCX  WARN  object 0x13ca3040 was not returned to mpool ucp_requests
[1720884065.713702] [node092:894570:0]          mpool.c:43   UCX  WARN  object 0x13ca33c0 was not returned to mpool ucp_requests
[1720884065.713709] [node092:894570:0]          mpool.c:43   UCX  WARN  object 0x13ca3580 was not returned to mpool ucp_requests
[1720884065.713713] [node092:894570:0]          mpool.c:43   UCX  WARN  object 0x13ca3740 was not returned to mpool ucp_requests
[1720884065.713718] [node092:894570:0]          mpool.c:43   UCX  WARN  object 0x13ca3900 was not returned to mpool ucp_requests
[1720884065.713721] [node092:894570:0]          mpool.c:43   UCX  WARN  object 0x13ca3ac0 was not returned to mpool ucp_requests
[1720884065.713724] [node092:894570:0]          mpool.c:43   UCX  WARN  object 0x13ca3c80 was not returned to mpool ucp_requests
[1720884065.713727] [node092:894570:0]          mpool.c:43   UCX  WARN  object 0x13ca3e40 was not returned to mpool ucp_requests
[1720884065.713730] [node092:894570:0]          mpool.c:43   UCX  WARN  object 0x13ca4000 was not returned to mpool ucp_requests
[1720884065.713733] [node092:894570:0]          mpool.c:43   UCX  WARN  object 0x13ca41c0 was not returned to mpool ucp_requests
[1720884065.713736] [node092:894570:0]          mpool.c:43   UCX  WARN  object 0x13ca4380 was not returned to mpool ucp_requests
[1720884065.713739] [node092:894570:0]          mpool.c:43   UCX  WARN  object 0x13ca4540 was not returned to mpool ucp_requests
[1720884065.713742] [node092:894570:0]          mpool.c:43   UCX  WARN  object 0x13ca4700 was not returned to mpool ucp_requests
[1720884065.713745] [node092:894570:0]          mpool.c:43   UCX  WARN  object 0x13ca48c0 was not returned to mpool ucp_requests
[1720884065.713749] [node092:894570:0]          mpool.c:43   UCX  WARN  object 0x13ca4a80 was not returned to mpool ucp_requests
[1720884065.713753] [node092:894570:0]          mpool.c:43   UCX  WARN  object 0x13ca4c40 was not returned to mpool ucp_requests
[1720884065.713756] [node092:894570:0]          mpool.c:43   UCX  WARN  object 0x13ca4e00 was not returned to mpool ucp_requests
[1720884065.713759] [node092:894570:0]          mpool.c:43   UCX  WARN  object 0x13ca4fc0 was not returned to mpool ucp_requests
[1720884065.713652] [node092:894572:0]          mpool.c:43   UCX  WARN  object 0x1363e0c0 was not returned to mpool ucp_requests
[1720884065.713666] [node092:894572:0]          mpool.c:43   UCX  WARN  object 0x1363e440 was not returned to mpool ucp_requests
[1720884065.713670] [node092:894572:0]          mpool.c:43   UCX  WARN  object 0x1363e600 was not returned to mpool ucp_requests
[1720884065.713673] [node092:894572:0]          mpool.c:43   UCX  WARN  object 0x1363e7c0 was not returned to mpool ucp_requests
[1720884065.713676] [node092:894572:0]          mpool.c:43   UCX  WARN  object 0x1363e980 was not returned to mpool ucp_requests
[1720884065.713678] [node092:894572:0]          mpool.c:43   UCX  WARN  object 0x1363eb40 was not returned to mpool ucp_requests
[1720884065.713682] [node092:894572:0]          mpool.c:43   UCX  WARN  object 0x1363ed00 was not returned to mpool ucp_requests
[1720884065.713685] [node092:894572:0]          mpool.c:43   UCX  WARN  object 0x1363eec0 was not returned to mpool ucp_requests
[1720884065.713687] [node092:894572:0]          mpool.c:43   UCX  WARN  object 0x1363f080 was not returned to mpool ucp_requests
[1720884065.713691] [node092:894572:0]          mpool.c:43   UCX  WARN  object 0x1363f240 was not returned to mpool ucp_requests
[1720884065.713695] [node092:894572:0]          mpool.c:43   UCX  WARN  object 0x1363f400 was not returned to mpool ucp_requests
[1720884065.713698] [node092:894572:0]          mpool.c:43   UCX  WARN  object 0x1363f5c0 was not returned to mpool ucp_requests
[1720884065.713701] [node092:894572:0]          mpool.c:43   UCX  WARN  object 0x1363f780 was not returned to mpool ucp_requests
[1720884065.713706] [node092:894572:0]          mpool.c:43   UCX  WARN  object 0x1363f940 was not returned to mpool ucp_requests
[1720884065.713710] [node092:894572:0]          mpool.c:43   UCX  WARN  object 0x1363fb00 was not returned to mpool ucp_requests
[1720884065.713714] [node092:894572:0]          mpool.c:43   UCX  WARN  object 0x1363fcc0 was not returned to mpool ucp_requests
[1720884065.713720] [node092:894572:0]          mpool.c:43   UCX  WARN  object 0x1363fe80 was not returned to mpool ucp_requests
[1720884065.713723] [node092:894572:0]          mpool.c:43   UCX  WARN  object 0x13640200 was not returned to mpool ucp_requests
[1720884065.713541] [node092:894557:0]          mpool.c:43   UCX  WARN  object 0x13512940 was not returned to mpool ucp_requests
[1720884065.713544] [node092:894557:0]          mpool.c:43   UCX  WARN  object 0x13512b00 was not returned to mpool ucp_requests
[1720884065.713546] [node092:894557:0]          mpool.c:43   UCX  WARN  object 0x13512cc0 was not returned to mpool ucp_requests
[1720884065.713548] [node092:894557:0]          mpool.c:43   UCX  WARN  object 0x13512e80 was not returned to mpool ucp_requests
[1720884065.713550] [node092:894557:0]          mpool.c:43   UCX  WARN  object 0x13513040 was not returned to mpool ucp_requests
[1720884065.713552] [node092:894557:0]          mpool.c:43   UCX  WARN  object 0x13513200 was not returned to mpool ucp_requests
[1720884065.713616] [node092:894556:0]          mpool.c:43   UCX  WARN  object 0x12e17b80 was not returned to mpool ucp_requests
[1720884065.713633] [node092:894556:0]          mpool.c:43   UCX  WARN  object 0x12e180c0 was not returned to mpool ucp_requests
[1720884065.713637] [node092:894556:0]          mpool.c:43   UCX  WARN  object 0x12e18280 was not returned to mpool ucp_requests
[1720884065.713640] [node092:894556:0]          mpool.c:43   UCX  WARN  object 0x12e18440 was not returned to mpool ucp_requests
[1720884065.713643] [node092:894556:0]          mpool.c:43   UCX  WARN  object 0x12e18600 was not returned to mpool ucp_requests
[1720884065.713647] [node092:894556:0]          mpool.c:43   UCX  WARN  object 0x12e187c0 was not returned to mpool ucp_requests
[1720884065.713650] [node092:894556:0]          mpool.c:43   UCX  WARN  object 0x12e18b40 was not returned to mpool ucp_requests
[1720884065.713653] [node092:894556:0]          mpool.c:43   UCX  WARN  object 0x12e18ec0 was not returned to mpool ucp_requests
[1720884065.713657] [node092:894556:0]          mpool.c:43   UCX  WARN  object 0x12e19080 was not returned to mpool ucp_requests
[1720884065.713660] [node092:894556:0]          mpool.c:43   UCX  WARN  object 0x12e19240 was not returned to mpool ucp_requests
[1720884065.713663] [node092:894556:0]          mpool.c:43   UCX  WARN  object 0x12e19400 was not returned to mpool ucp_requests
[1720884065.713666] [node092:894556:0]          mpool.c:43   UCX  WARN  object 0x12e195c0 was not returned to mpool ucp_requests
[1720884065.713669] [node092:894556:0]          mpool.c:43   UCX  WARN  object 0x12e19780 was not returned to mpool ucp_requests
[1720884065.713673] [node092:894556:0]          mpool.c:43   UCX  WARN  object 0x12e19940 was not returned to mpool ucp_requests
[1720884065.713676] [node092:894556:0]          mpool.c:43   UCX  WARN  object 0x12e19b00 was not returned to mpool ucp_requests
[1720884065.713679] [node092:894556:0]          mpool.c:43   UCX  WARN  object 0x12e19cc0 was not returned to mpool ucp_requests
[1720884065.713683] [node092:894556:0]          mpool.c:43   UCX  WARN  object 0x12e19e80 was not returned to mpool ucp_requests
[1720884065.713687] [node092:894556:0]          mpool.c:43   UCX  WARN  object 0x12e1a040 was not returned to mpool ucp_requests
[1720884065.713684] [node092:894563:0]          mpool.c:43   UCX  WARN  object 0x1486b140 was not returned to mpool ucp_requests
[1720884065.713703] [node092:894563:0]          mpool.c:43   UCX  WARN  object 0x1486b300 was not returned to mpool ucp_requests
[1720884065.713708] [node092:894563:0]          mpool.c:43   UCX  WARN  object 0x1486b4c0 was not returned to mpool ucp_requests
[1720884065.713712] [node092:894563:0]          mpool.c:43   UCX  WARN  object 0x1486b680 was not returned to mpool ucp_requests
[1720884065.713714] [node092:894563:0]          mpool.c:43   UCX  WARN  object 0x1486b840 was not returned to mpool ucp_requests
[1720884065.713717] [node092:894563:0]          mpool.c:43   UCX  WARN  object 0x1486ba00 was not returned to mpool ucp_requests
[1720884065.713721] [node092:894563:0]          mpool.c:43   UCX  WARN  object 0x1486bbc0 was not returned to mpool ucp_requests
[1720884065.713723] [node092:894563:0]          mpool.c:43   UCX  WARN  object 0x1486bd80 was not returned to mpool ucp_requests
[1720884065.713726] [node092:894563:0]          mpool.c:43   UCX  WARN  object 0x1486bf40 was not returned to mpool ucp_requests
[1720884065.713729] [node092:894563:0]          mpool.c:43   UCX  WARN  object 0x1486c100 was not returned to mpool ucp_requests
[1720884065.713732] [node092:894563:0]          mpool.c:43   UCX  WARN  object 0x1486c2c0 was not returned to mpool ucp_requests
[1720884065.713735] [node092:894563:0]          mpool.c:43   UCX  WARN  object 0x1486c480 was not returned to mpool ucp_requests
[1720884065.713738] [node092:894563:0]          mpool.c:43   UCX  WARN  object 0x1486c640 was not returned to mpool ucp_requests
[1720884065.713741] [node092:894563:0]          mpool.c:43   UCX  WARN  object 0x1486c800 was not returned to mpool ucp_requests
[1720884065.713744] [node092:894563:0]          mpool.c:43   UCX  WARN  object 0x1486c9c0 was not returned to mpool ucp_requests
[1720884065.713747] [node092:894563:0]          mpool.c:43   UCX  WARN  object 0x1486cb80 was not returned to mpool ucp_requests
[1720884065.713750] [node092:894563:0]          mpool.c:43   UCX  WARN  object 0x1486cd40 was not returned to mpool ucp_requests
[1720884065.713753] [node092:894563:0]          mpool.c:43   UCX  WARN  object 0x1486cf00 was not returned to mpool ucp_requests
[1720884065.713689] [node092:894565:0]          mpool.c:43   UCX  WARN  object 0x133c1e00 was not returned to mpool ucp_requests
[1720884065.713703] [node092:894565:0]          mpool.c:43   UCX  WARN  object 0x133c2180 was not returned to mpool ucp_requests
[1720884065.713708] [node092:894565:0]          mpool.c:43   UCX  WARN  object 0x133c2340 was not returned to mpool ucp_requests
[1720884065.713712] [node092:894565:0]          mpool.c:43   UCX  WARN  object 0x133c2500 was not returned to mpool ucp_requests
[1720884065.713714] [node092:894565:0]          mpool.c:43   UCX  WARN  object 0x133c26c0 was not returned to mpool ucp_requests
[1720884065.713717] [node092:894565:0]          mpool.c:43   UCX  WARN  object 0x133c2880 was not returned to mpool ucp_requests
[1720884065.713721] [node092:894565:0]          mpool.c:43   UCX  WARN  object 0x133c2a40 was not returned to mpool ucp_requests
[1720884065.713724] [node092:894565:0]          mpool.c:43   UCX  WARN  object 0x133c2c00 was not returned to mpool ucp_requests
[1720884065.713726] [node092:894565:0]          mpool.c:43   UCX  WARN  object 0x133c2dc0 was not returned to mpool ucp_requests
[1720884065.713729] [node092:894565:0]          mpool.c:43   UCX  WARN  object 0x133c2f80 was not returned to mpool ucp_requests
[1720884065.713732] [node092:894565:0]          mpool.c:43   UCX  WARN  object 0x133c3140 was not returned to mpool ucp_requests
[1720884065.713735] [node092:894565:0]          mpool.c:43   UCX  WARN  object 0x133c3300 was not returned to mpool ucp_requests
[1720884065.713738] [node092:894565:0]          mpool.c:43   UCX  WARN  object 0x133c34c0 was not returned to mpool ucp_requests
[1720884065.713741] [node092:894565:0]          mpool.c:43   UCX  WARN  object 0x133c3840 was not returned to mpool ucp_requests
[1720884065.713744] [node092:894565:0]          mpool.c:43   UCX  WARN  object 0x133c3a00 was not returned to mpool ucp_requests
[1720884065.713746] [node092:894565:0]          mpool.c:43   UCX  WARN  object 0x133c3bc0 was not returned to mpool ucp_requests
[1720884065.713750] [node092:894565:0]          mpool.c:43   UCX  WARN  object 0x133c3d80 was not returned to mpool ucp_requests
[1720884065.713752] [node092:894565:0]          mpool.c:43   UCX  WARN  object 0x133c3f40 was not returned to mpool ucp_requests
[1720884065.713538] [node092:894568:0]          mpool.c:43   UCX  WARN  object 0x12ffadc0 was not returned to mpool ucp_requests
[1720884065.713554] [node092:894568:0]          mpool.c:43   UCX  WARN  object 0x12ffb140 was not returned to mpool ucp_requests
[1720884065.713558] [node092:894568:0]          mpool.c:43   UCX  WARN  object 0x12ffb300 was not returned to mpool ucp_requests
[1720884065.713561] [node092:894568:0]          mpool.c:43   UCX  WARN  object 0x12ffb4c0 was not returned to mpool ucp_requests
[1720884065.713564] [node092:894568:0]          mpool.c:43   UCX  WARN  object 0x12ffb680 was not returned to mpool ucp_requests
[1720884065.713568] [node092:894568:0]          mpool.c:43   UCX  WARN  object 0x12ffb840 was not returned to mpool ucp_requests
[1720884065.713571] [node092:894568:0]          mpool.c:43   UCX  WARN  object 0x12ffba00 was not returned to mpool ucp_requests
[1720884065.713574] [node092:894568:0]          mpool.c:43   UCX  WARN  object 0x12ffbbc0 was not returned to mpool ucp_requests
[1720884065.713577] [node092:894568:0]          mpool.c:43   UCX  WARN  object 0x12ffbd80 was not returned to mpool ucp_requests
[1720884065.713580] [node092:894568:0]          mpool.c:43   UCX  WARN  object 0x12ffbf40 was not returned to mpool ucp_requests
[1720884065.713583] [node092:894568:0]          mpool.c:43   UCX  WARN  object 0x12ffc100 was not returned to mpool ucp_requests
[1720884065.713586] [node092:894568:0]          mpool.c:43   UCX  WARN  object 0x12ffc2c0 was not returned to mpool ucp_requests
[1720884065.713589] [node092:894568:0]          mpool.c:43   UCX  WARN  object 0x12ffc480 was not returned to mpool ucp_requests
[1720884065.713592] [node092:894568:0]          mpool.c:43   UCX  WARN  object 0x12ffc640 was not returned to mpool ucp_requests
[1720884065.713595] [node092:894568:0]          mpool.c:43   UCX  WARN  object 0x12ffc800 was not returned to mpool ucp_requests
[1720884065.713598] [node092:894568:0]          mpool.c:43   UCX  WARN  object 0x12ffc9c0 was not returned to mpool ucp_requests
[1720884065.713601] [node092:894568:0]          mpool.c:43   UCX  WARN  object 0x12ffcd40 was not returned to mpool ucp_requests
[1720884065.713604] [node092:894568:0]          mpool.c:43   UCX  WARN  object 0x12ffcf00 was not returned to mpool ucp_requests
[1720884065.715838] [node092:894562:0]          mpool.c:43   UCX  WARN  object 0x142aff40 was not returned to mpool ucp_requests
[1720884065.715854] [node092:894562:0]          mpool.c:43   UCX  WARN  object 0x142b02c0 was not returned to mpool ucp_requests
[1720884065.715858] [node092:894562:0]          mpool.c:43   UCX  WARN  object 0x142b0480 was not returned to mpool ucp_requests
[1720884065.715861] [node092:894562:0]          mpool.c:43   UCX  WARN  object 0x142b0640 was not returned to mpool ucp_requests
[1720884065.715865] [node092:894562:0]          mpool.c:43   UCX  WARN  object 0x142b0800 was not returned to mpool ucp_requests
[1720884065.715868] [node092:894562:0]          mpool.c:43   UCX  WARN  object 0x142b09c0 was not returned to mpool ucp_requests
[1720884065.715871] [node092:894562:0]          mpool.c:43   UCX  WARN  object 0x142b0d40 was not returned to mpool ucp_requests
[1720884065.715875] [node092:894562:0]          mpool.c:43   UCX  WARN  object 0x142b0f00 was not returned to mpool ucp_requests
[1720884065.715878] [node092:894562:0]          mpool.c:43   UCX  WARN  object 0x142b10c0 was not returned to mpool ucp_requests
[1720884065.715882] [node092:894562:0]          mpool.c:43   UCX  WARN  object 0x142b1280 was not returned to mpool ucp_requests
[1720884065.715885] [node092:894562:0]          mpool.c:43   UCX  WARN  object 0x142b1440 was not returned to mpool ucp_requests
[1720884065.715888] [node092:894562:0]          mpool.c:43   UCX  WARN  object 0x142b1600 was not returned to mpool ucp_requests
[1720884065.715891] [node092:894562:0]          mpool.c:43   UCX  WARN  object 0x142b17c0 was not returned to mpool ucp_requests
[1720884065.715894] [node092:894562:0]          mpool.c:43   UCX  WARN  object 0x142b1980 was not returned to mpool ucp_requests
[1720884065.715898] [node092:894562:0]          mpool.c:43   UCX  WARN  object 0x142b1b40 was not returned to mpool ucp_requests
[1720884065.715901] [node092:894562:0]          mpool.c:43   UCX  WARN  object 0x142b1d00 was not returned to mpool ucp_requests
[1720884065.715904] [node092:894562:0]          mpool.c:43   UCX  WARN  object 0x142b1ec0 was not returned to mpool ucp_requests
[1720884065.715907] [node092:894562:0]          mpool.c:43   UCX  WARN  object 0x142b2080 was not returned to mpool ucp_requests
[1720884065.715921] [node092:894573:0]          mpool.c:43   UCX  WARN  object 0x145c61c0 was not returned to mpool ucp_requests
[1720884065.715936] [node092:894573:0]          mpool.c:43   UCX  WARN  object 0x145c6380 was not returned to mpool ucp_requests
[1720884065.715940] [node092:894573:0]          mpool.c:43   UCX  WARN  object 0x145c6540 was not returned to mpool ucp_requests
[1720884065.715944] [node092:894573:0]          mpool.c:43   UCX  WARN  object 0x145c6700 was not returned to mpool ucp_requests
[1720884065.715947] [node092:894573:0]          mpool.c:43   UCX  WARN  object 0x145c68c0 was not returned to mpool ucp_requests
[1720884065.715950] [node092:894573:0]          mpool.c:43   UCX  WARN  object 0x145c6a80 was not returned to mpool ucp_requests
[1720884065.715953] [node092:894573:0]          mpool.c:43   UCX  WARN  object 0x145c6c40 was not returned to mpool ucp_requests
[1720884065.715956] [node092:894573:0]          mpool.c:43   UCX  WARN  object 0x145c6e00 was not returned to mpool ucp_requests
[1720884065.715959] [node092:894573:0]          mpool.c:43   UCX  WARN  object 0x145c6fc0 was not returned to mpool ucp_requests
[1720884065.715962] [node092:894573:0]          mpool.c:43   UCX  WARN  object 0x145c7180 was not returned to mpool ucp_requests
[1720884065.715966] [node092:894573:0]          mpool.c:43   UCX  WARN  object 0x145c7340 was not returned to mpool ucp_requests
[1720884065.715969] [node092:894573:0]          mpool.c:43   UCX  WARN  object 0x145c7500 was not returned to mpool ucp_requests
[1720884065.715972] [node092:894573:0]          mpool.c:43   UCX  WARN  object 0x145c76c0 was not returned to mpool ucp_requests
[1720884065.715975] [node092:894573:0]          mpool.c:43   UCX  WARN  object 0x145c7880 was not returned to mpool ucp_requests
[1720884065.715978] [node092:894573:0]          mpool.c:43   UCX  WARN  object 0x145c7a40 was not returned to mpool ucp_requests
[1720884065.715981] [node092:894573:0]          mpool.c:43   UCX  WARN  object 0x145c7c00 was not returned to mpool ucp_requests
[1720884065.715984] [node092:894573:0]          mpool.c:43   UCX  WARN  object 0x145c7f80 was not returned to mpool ucp_requests
[1720884065.715987] [node092:894573:0]          mpool.c:43   UCX  WARN  object 0x145c8140 was not returned to mpool ucp_requests
[1720884065.717378] [node092:894567:0]          mpool.c:43   UCX  WARN  object 0x13c562c0 was not returned to mpool ucp_requests
[1720884065.717394] [node092:894567:0]          mpool.c:43   UCX  WARN  object 0x13c56480 was not returned to mpool ucp_requests
[1720884065.717400] [node092:894567:0]          mpool.c:43   UCX  WARN  object 0x13c56640 was not returned to mpool ucp_requests
[1720884065.717404] [node092:894567:0]          mpool.c:43   UCX  WARN  object 0x13c56800 was not returned to mpool ucp_requests
[1720884065.717407] [node092:894567:0]          mpool.c:43   UCX  WARN  object 0x13c569c0 was not returned to mpool ucp_requests
[1720884065.717404] [node092:894571:0]          mpool.c:43   UCX  WARN  object 0x1417ae40 was not returned to mpool ucp_requests
[1720884065.717420] [node092:894571:0]          mpool.c:43   UCX  WARN  object 0x1417b1c0 was not returned to mpool ucp_requests
[1720884065.717424] [node092:894571:0]          mpool.c:43   UCX  WARN  object 0x1417b380 was not returned to mpool ucp_requests
[1720884065.717410] [node092:894567:0]          mpool.c:43   UCX  WARN  object 0x13c56b80 was not returned to mpool ucp_requests
[1720884065.717413] [node092:894567:0]          mpool.c:43   UCX  WARN  object 0x13c56d40 was not returned to mpool ucp_requests
[1720884065.717417] [node092:894567:0]          mpool.c:43   UCX  WARN  object 0x13c56f00 was not returned to mpool ucp_requests
[1720884065.717419] [node092:894567:0]          mpool.c:43   UCX  WARN  object 0x13c570c0 was not returned to mpool ucp_requests
[1720884065.717422] [node092:894567:0]          mpool.c:43   UCX  WARN  object 0x13c57280 was not returned to mpool ucp_requests
[1720884065.717424] [node092:894567:0]          mpool.c:43   UCX  WARN  object 0x13c57440 was not returned to mpool ucp_requests
[1720884065.717427] [node092:894567:0]          mpool.c:43   UCX  WARN  object 0x13c57600 was not returned to mpool ucp_requests
[1720884065.717427] [node092:894571:0]          mpool.c:43   UCX  WARN  object 0x1417b540 was not returned to mpool ucp_requests
[1720884065.717431] [node092:894571:0]          mpool.c:43   UCX  WARN  object 0x1417b700 was not returned to mpool ucp_requests
[1720884065.717434] [node092:894571:0]          mpool.c:43   UCX  WARN  object 0x1417b8c0 was not returned to mpool ucp_requests
[1720884065.717438] [node092:894571:0]          mpool.c:43   UCX  WARN  object 0x1417ba80 was not returned to mpool ucp_requests
[1720884065.717441] [node092:894571:0]          mpool.c:43   UCX  WARN  object 0x1417bc40 was not returned to mpool ucp_requests
[1720884065.717445] [node092:894571:0]          mpool.c:43   UCX  WARN  object 0x1417be00 was not returned to mpool ucp_requests
[1720884065.717448] [node092:894571:0]          mpool.c:43   UCX  WARN  object 0x1417bfc0 was not returned to mpool ucp_requests
[1720884065.717429] [node092:894567:0]          mpool.c:43   UCX  WARN  object 0x13c577c0 was not returned to mpool ucp_requests
[1720884065.717432] [node092:894567:0]          mpool.c:43   UCX  WARN  object 0x13c57980 was not returned to mpool ucp_requests
[1720884065.717434] [node092:894567:0]          mpool.c:43   UCX  WARN  object 0x13c57b40 was not returned to mpool ucp_requests
[1720884065.717437] [node092:894567:0]          mpool.c:43   UCX  WARN  object 0x13c57d00 was not returned to mpool ucp_requests
[1720884065.717439] [node092:894567:0]          mpool.c:43   UCX  WARN  object 0x13c57ec0 was not returned to mpool ucp_requests
[1720884065.717442] [node092:894567:0]          mpool.c:43   UCX  WARN  object 0x13c58080 was not returned to mpool ucp_requests
[1720884065.717451] [node092:894571:0]          mpool.c:43   UCX  WARN  object 0x1417c180 was not returned to mpool ucp_requests
[1720884065.717454] [node092:894571:0]          mpool.c:43   UCX  WARN  object 0x1417c340 was not returned to mpool ucp_requests
[1720884065.717457] [node092:894571:0]          mpool.c:43   UCX  WARN  object 0x1417c500 was not returned to mpool ucp_requests
[1720884065.717460] [node092:894571:0]          mpool.c:43   UCX  WARN  object 0x1417c6c0 was not returned to mpool ucp_requests
[1720884065.717463] [node092:894571:0]          mpool.c:43   UCX  WARN  object 0x1417c880 was not returned to mpool ucp_requests
[1720884065.717466] [node092:894571:0]          mpool.c:43   UCX  WARN  object 0x1417cc00 was not returned to mpool ucp_requests
[1720884065.717470] [node092:894571:0]          mpool.c:43   UCX  WARN  object 0x1417cdc0 was not returned to mpool ucp_requests
[1720884065.717473] [node092:894571:0]          mpool.c:43   UCX  WARN  object 0x1417cf80 was not returned to mpool ucp_requests
[1720884065.717492] [node092:894574:0]          mpool.c:43   UCX  WARN  object 0x13086fc0 was not returned to mpool ucp_requests
[1720884065.717507] [node092:894574:0]          mpool.c:43   UCX  WARN  object 0x13087340 was not returned to mpool ucp_requests
[1720884065.717511] [node092:894574:0]          mpool.c:43   UCX  WARN  object 0x13087500 was not returned to mpool ucp_requests
[1720884065.717514] [node092:894574:0]          mpool.c:43   UCX  WARN  object 0x130876c0 was not returned to mpool ucp_requests
[1720884065.717517] [node092:894574:0]          mpool.c:43   UCX  WARN  object 0x13087880 was not returned to mpool ucp_requests
[1720884065.717520] [node092:894574:0]          mpool.c:43   UCX  WARN  object 0x13087a40 was not returned to mpool ucp_requests
[1720884065.717524] [node092:894574:0]          mpool.c:43   UCX  WARN  object 0x13087c00 was not returned to mpool ucp_requests
[1720884065.717527] [node092:894574:0]          mpool.c:43   UCX  WARN  object 0x13087dc0 was not returned to mpool ucp_requests
[1720884065.717530] [node092:894574:0]          mpool.c:43   UCX  WARN  object 0x13087f80 was not returned to mpool ucp_requests
[1720884065.717533] [node092:894574:0]          mpool.c:43   UCX  WARN  object 0x13088140 was not returned to mpool ucp_requests
[1720884065.717536] [node092:894574:0]          mpool.c:43   UCX  WARN  object 0x13088300 was not returned to mpool ucp_requests
[1720884065.717539] [node092:894574:0]          mpool.c:43   UCX  WARN  object 0x130884c0 was not returned to mpool ucp_requests
[1720884065.717542] [node092:894574:0]          mpool.c:43   UCX  WARN  object 0x13088680 was not returned to mpool ucp_requests
[1720884065.717545] [node092:894574:0]          mpool.c:43   UCX  WARN  object 0x13088840 was not returned to mpool ucp_requests
[1720884065.717548] [node092:894574:0]          mpool.c:43   UCX  WARN  object 0x13088a00 was not returned to mpool ucp_requests
[1720884065.717551] [node092:894574:0]          mpool.c:43   UCX  WARN  object 0x13088bc0 was not returned to mpool ucp_requests
[1720884065.717554] [node092:894574:0]          mpool.c:43   UCX  WARN  object 0x13088f40 was not returned to mpool ucp_requests
[1720884065.717557] [node092:894574:0]          mpool.c:43   UCX  WARN  object 0x13089100 was not returned to mpool ucp_requests
[1720884065.730313] [node092:894558:0]          mpool.c:43   UCX  WARN  object 0x12e7dec0 was not returned to mpool ucp_requests
[1720884065.730327] [node092:894558:0]          mpool.c:43   UCX  WARN  object 0x12e7e240 was not returned to mpool ucp_requests
[1720884065.730331] [node092:894558:0]          mpool.c:43   UCX  WARN  object 0x12e7e5c0 was not returned to mpool ucp_requests
[1720884065.730335] [node092:894558:0]          mpool.c:43   UCX  WARN  object 0x12e7e940 was not returned to mpool ucp_requests
[1720884065.730339] [node092:894558:0]          mpool.c:43   UCX  WARN  object 0x12e7ecc0 was not returned to mpool ucp_requests
[1720884065.730342] [node092:894558:0]          mpool.c:43   UCX  WARN  object 0x12e7f040 was not returned to mpool ucp_requests
[1720884065.730345] [node092:894558:0]          mpool.c:43   UCX  WARN  object 0x12e7f200 was not returned to mpool ucp_requests
[1720884065.730349] [node092:894558:0]          mpool.c:43   UCX  WARN  object 0x12e7f3c0 was not returned to mpool ucp_requests
[1720884065.730352] [node092:894558:0]          mpool.c:43   UCX  WARN  object 0x12e7f580 was not returned to mpool ucp_requests
[1720884065.730354] [node092:894558:0]          mpool.c:43   UCX  WARN  object 0x12e7f740 was not returned to mpool ucp_requests
[1720884065.730358] [node092:894558:0]          mpool.c:43   UCX  WARN  object 0x12e7fac0 was not returned to mpool ucp_requests
[1720884065.730361] [node092:894558:0]          mpool.c:43   UCX  WARN  object 0x12e7fc80 was not returned to mpool ucp_requests
[1720884065.730364] [node092:894558:0]          mpool.c:43   UCX  WARN  object 0x12e7fe40 was not returned to mpool ucp_requests
[1720884065.730368] [node092:894558:0]          mpool.c:43   UCX  WARN  object 0x12e80000 was not returned to mpool ucp_requests
[1720884065.734118] [node092:894561:0]          mpool.c:43   UCX  WARN  object 0x148c4e40 was not returned to mpool ucp_requests
[1720884065.734132] [node092:894561:0]          mpool.c:43   UCX  WARN  object 0x148c5380 was not returned to mpool ucp_requests
[1720884065.734138] [node092:894561:0]          mpool.c:43   UCX  WARN  object 0x148c5540 was not returned to mpool ucp_requests
[1720884065.734141] [node092:894561:0]          mpool.c:43   UCX  WARN  object 0x148c5700 was not returned to mpool ucp_requests
[1720884065.734143] [node092:894561:0]          mpool.c:43   UCX  WARN  object 0x148c58c0 was not returned to mpool ucp_requests
[1720884065.734146] [node092:894561:0]          mpool.c:43   UCX  WARN  object 0x148c5a80 was not returned to mpool ucp_requests
[1720884065.734148] [node092:894561:0]          mpool.c:43   UCX  WARN  object 0x148c5c40 was not returned to mpool ucp_requests
[1720884065.734151] [node092:894561:0]          mpool.c:43   UCX  WARN  object 0x148c5e00 was not returned to mpool ucp_requests
[1720884065.734153] [node092:894561:0]          mpool.c:43   UCX  WARN  object 0x148c5fc0 was not returned to mpool ucp_requests
[1720884065.734156] [node092:894561:0]          mpool.c:43   UCX  WARN  object 0x148c6180 was not returned to mpool ucp_requests
[1720884065.734159] [node092:894561:0]          mpool.c:43   UCX  WARN  object 0x148c6340 was not returned to mpool ucp_requests
[1720884065.734161] [node092:894561:0]          mpool.c:43   UCX  WARN  object 0x148c6500 was not returned to mpool ucp_requests
[1720884065.734163] [node092:894561:0]          mpool.c:43   UCX  WARN  object 0x148c66c0 was not returned to mpool ucp_requests
[1720884065.734166] [node092:894561:0]          mpool.c:43   UCX  WARN  object 0x148c6880 was not returned to mpool ucp_requests
[1720884065.734168] [node092:894561:0]          mpool.c:43   UCX  WARN  object 0x148c6a40 was not returned to mpool ucp_requests
[1720884065.734171] [node092:894561:0]          mpool.c:43   UCX  WARN  object 0x148c6dc0 was not returned to mpool ucp_requests
[1720884065.734173] [node092:894561:0]          mpool.c:43   UCX  WARN  object 0x148c6f80 was not returned to mpool ucp_requests
[1720884065.734176] [node092:894561:0]          mpool.c:43   UCX  WARN  object 0x148c7140 was not returned to mpool ucp_requests
[1720884065.745387] [node092:894559:0]          mpool.c:43   UCX  WARN  object 0x13728cc0 was not returned to mpool ucp_requests
[1720884065.745402] [node092:894559:0]          mpool.c:43   UCX  WARN  object 0x13729580 was not returned to mpool ucp_requests
[1720884065.745406] [node092:894559:0]          mpool.c:43   UCX  WARN  object 0x13729740 was not returned to mpool ucp_requests
[1720884065.745408] [node092:894559:0]          mpool.c:43   UCX  WARN  object 0x13729900 was not returned to mpool ucp_requests
[1720884065.745412] [node092:894559:0]          mpool.c:43   UCX  WARN  object 0x13729ac0 was not returned to mpool ucp_requests
[1720884065.745414] [node092:894559:0]          mpool.c:43   UCX  WARN  object 0x13729c80 was not returned to mpool ucp_requests
[1720884065.745417] [node092:894559:0]          mpool.c:43   UCX  WARN  object 0x13729e40 was not returned to mpool ucp_requests
[1720884065.745419] [node092:894559:0]          mpool.c:43   UCX  WARN  object 0x1372a000 was not returned to mpool ucp_requests
[1720884065.745423] [node092:894559:0]          mpool.c:43   UCX  WARN  object 0x1372a1c0 was not returned to mpool ucp_requests
[1720884065.745425] [node092:894559:0]          mpool.c:43   UCX  WARN  object 0x1372a380 was not returned to mpool ucp_requests
[1720884065.745428] [node092:894559:0]          mpool.c:43   UCX  WARN  object 0x1372a540 was not returned to mpool ucp_requests
[1720884065.745431] [node092:894559:0]          mpool.c:43   UCX  WARN  object 0x1372a700 was not returned to mpool ucp_requests
[1720884065.745433] [node092:894559:0]          mpool.c:43   UCX  WARN  object 0x1372a8c0 was not returned to mpool ucp_requests
[1720884065.745436] [node092:894559:0]          mpool.c:43   UCX  WARN  object 0x1372aa80 was not returned to mpool ucp_requests
[1720884065.745438] [node092:894559:0]          mpool.c:43   UCX  WARN  object 0x1372ac40 was not returned to mpool ucp_requests
[1720884065.745441] [node092:894559:0]          mpool.c:43   UCX  WARN  object 0x1372ae00 was not returned to mpool ucp_requests
[1720884065.745443] [node092:894559:0]          mpool.c:43   UCX  WARN  object 0x1372afc0 was not returned to mpool ucp_requests
[1720884065.745446] [node092:894559:0]          mpool.c:43   UCX  WARN  object 0x1372b180 was not returned to mpool ucp_requests

-------------------------   --------------------
FINAL SINGLE POINT ENERGY     -1385.631533097234
-------------------------   --------------------


                            ***************************************
                            *     ORCA property calculations      *
                            ***************************************

                                    ---------------------
                                    Active property flags
                                    ---------------------
   (+) Dipole Moment


------------------------------------------------------------------------------
                       ORCA ELECTRIC PROPERTIES CALCULATION
------------------------------------------------------------------------------

Dipole Moment Calculation                       ... on
Quadrupole Moment Calculation                   ... off
Polarizability Calculation                      ... off
GBWName                                         ... Prod_RS1Aa.gbw
Electron density                                ... Prod_RS1Aa.scfp
The origin for moment calculation is the CENTER OF MASS  = (12.162147, 13.823219  8.514967)

-------------
DIPOLE MOMENT
-------------
                                X             Y             Z
Electronic contribution:      1.38133      -2.21796       0.15593
Nuclear contribution   :      0.61203       2.29065       0.13174
                        -----------------------------------------
Total Dipole Moment    :      1.99337       0.07269       0.28768
                        -----------------------------------------
Magnitude (a.u.)       :      2.01533
Magnitude (Debye)      :      5.12256


--------------------
Rotational spectrum 
--------------------
 
Rotational constants in cm-1:     0.005127     0.004745     0.003278 
Rotational constants in MHz :   153.691085   142.236580    98.281440 

 Dipole components along the rotational axes: 
x,y,z [a.u.] :    -1.822053     0.718187    -0.475276 
x,y,z [Debye]:    -4.631289     1.825485    -1.208055 

 

Timings for individual modules:

Sum of individual times         ...     1621.910 sec (=  27.032 min)
GTO integral calculation        ...       12.675 sec (=   0.211 min)   0.8 %
SCF iterations                  ...     1609.236 sec (=  26.821 min)  99.2 %
                             ****ORCA TERMINATED NORMALLY****
TOTAL RUN TIME: 0 days 0 hours 27 minutes 7 seconds 112 msec
