# Supplementary material for: A stereodivergent multicomponent approach for the synthesis of C–N atropisomeric peptide analogues
Source: Chem Sci. 2024 Sep 16;15(40):16743–51. doi: 10.1039/d4sc04700a (PMC11418089; doi:10.1039/d4sc04700a)
Supplement: SC-015-D4SC04700A-s001 [file SC-015-D4SC04700A-s001.zip › CompData/_6_1a/Prod_RS2freq.out]

                                 *****************
                                 * O   R   C   A *
                                 *****************

                                            #,                                       
                                            ###                                      
                                            ####                                     
                                            #####                                    
                                            ######                                   
                                           ########,                                 
                                     ,,################,,,,,                         
                               ,,#################################,,                 
                          ,,##########################################,,             
                       ,#########################################, ''#####,          
                    ,#############################################,,   '####,        
                  ,##################################################,,,,####,       
                ,###########''''           ''''###############################       
              ,#####''   ,,,,##########,,,,          '''####'''          '####       
            ,##' ,,,,###########################,,,                        '##       
           ' ,,###''''                  '''############,,,                           
         ,,##''                                '''############,,,,        ,,,,,,###''
      ,#''                                            '''#######################'''  
     '                                                          ''''####''''         
             ,#######,   #######,   ,#######,      ##                                
            ,#'     '#,  ##    ##  ,#'     '#,    #''#        ######   ,####,        
            ##       ##  ##   ,#'  ##            #'  '#       #        #'  '#        
            ##       ##  #######   ##           ,######,      #####,   #    #        
            '#,     ,#'  ##    ##  '#,     ,#' ,#      #,         ##   #,  ,#        
             '#######'   ##     ##  '#######'  #'      '#     #####' # '####'        


                  #######################################################
                  #                        -***-                        #
                  #          Department of theory and spectroscopy      #
                  #    Directorship and core code : Frank Neese         #
                  #        Max Planck Institute fuer Kohlenforschung    #
                  #                Kaiser Wilhelm Platz 1               #
                  #                 D-45470 Muelheim/Ruhr               #
                  #                      Germany                        #
                  #                                                     #
                  #                  All rights reserved                #
                  #                        -***-                        #
                  #######################################################


                         Program Version 5.0.2 -  RELEASE  -


 With contributions from (in alphabetic order):
   Daniel Aravena         : Magnetic Suceptibility
   Michael Atanasov       : Ab Initio Ligand Field Theory (pilot matlab implementation)
   Alexander A. Auer      : GIAO ZORA, VPT2 properties, NMR spectrum
   Ute Becker             : Parallelization
   Giovanni Bistoni       : ED, misc. LED, open-shell LED, HFLD
   Martin Brehm           : Molecular dynamics
   Dmytro Bykov           : SCF Hessian
   Vijay G. Chilkuri      : MRCI spin determinant printing, contributions to CSF-ICE
   Dipayan Datta          : RHF DLPNO-CCSD density
   Achintya Kumar Dutta   : EOM-CC, STEOM-CC
   Dmitry Ganyushin       : Spin-Orbit,Spin-Spin,Magnetic field MRCI
   Miquel Garcia          : C-PCM and meta-GGA Hessian, CC/C-PCM, Gaussian charge scheme
   Yang Guo               : DLPNO-NEVPT2, F12-NEVPT2, CIM, IAO-localization
   Andreas Hansen         : Spin unrestricted coupled pair/coupled cluster methods
   Benjamin Helmich-Paris : MC-RPA, TRAH-SCF, COSX integrals
   Lee Huntington         : MR-EOM, pCC
   Robert Izsak           : Overlap fitted RIJCOSX, COSX-SCS-MP3, EOM
   Marcus Kettner         : VPT2
   Christian Kollmar      : KDIIS, OOCD, Brueckner-CCSD(T), CCSD density, CASPT2, CASPT2-K
   Simone Kossmann        : Meta GGA functionals, TD-DFT gradient, OOMP2, MP2 Hessian
   Martin Krupicka        : Initial AUTO-CI
   Lucas Lang             : DCDCAS
   Marvin Lechner         : AUTO-CI (C++ implementation), FIC-MRCC
   Dagmar Lenk            : GEPOL surface, SMD
   Dimitrios Liakos       : Extrapolation schemes; Compound Job, initial MDCI parallelization
   Dimitrios Manganas     : Further ROCIS development; embedding schemes
   Dimitrios Pantazis     : SARC Basis sets
   Anastasios Papadopoulos: AUTO-CI, single reference methods and gradients
   Taras Petrenko         : DFT Hessian,TD-DFT gradient, ASA, ECA, R-Raman, ABS, FL, XAS/XES, NRVS
   Peter Pinski           : DLPNO-MP2, DLPNO-MP2 Gradient
   Christoph Reimann      : Effective Core Potentials
   Marius Retegan         : Local ZFS, SOC
   Christoph Riplinger    : Optimizer, TS searches, QM/MM, DLPNO-CCSD(T), (RO)-DLPNO pert. Triples
   Tobias Risthaus        : Range-separated hybrids, TD-DFT gradient, RPA, STAB
   Michael Roemelt        : Original ROCIS implementation
   Masaaki Saitow         : Open-shell DLPNO-CCSD energy and density
   Barbara Sandhoefer     : DKH picture change effects
   Avijit Sen             : IP-ROCIS
   Kantharuban Sivalingam : CASSCF convergence, NEVPT2, FIC-MRCI
   Bernardo de Souza      : ESD, SOC TD-DFT
   Georgi Stoychev        : AutoAux, RI-MP2 NMR, DLPNO-MP2 response
   Willem Van den Heuvel  : Paramagnetic NMR
   Boris Wezisla          : Elementary symmetry handling
   Frank Wennmohs         : Technical directorship


 We gratefully acknowledge several colleagues who have allowed us to
 interface, adapt or use parts of their codes:
   Stefan Grimme, W. Hujo, H. Kruse, P. Pracht,  : VdW corrections, initial TS optimization,
                  C. Bannwarth, S. Ehlert          DFT functionals, gCP, sTDA/sTD-DF
   Ed Valeev, F. Pavosevic, A. Kumar             : LibInt (2-el integral package), F12 methods
   Garnet Chan, S. Sharma, J. Yang, R. Olivares  : DMRG
   Ulf Ekstrom                                   : XCFun DFT Library
   Mihaly Kallay                                 : mrcc  (arbitrary order and MRCC methods)
   Jiri Pittner, Ondrej Demel                    : Mk-CCSD
   Frank Weinhold                                : gennbo (NPA and NBO analysis)
   Christopher J. Cramer and Donald G. Truhlar   : smd solvation model
   Lars Goerigk                                  : TD-DFT with DH, B97 family of functionals
   V. Asgeirsson, H. Jonsson                     : NEB implementation
   FAccTs GmbH                                   : IRC, NEB, NEB-TS, DLPNO-Multilevel, CI-OPT
                                                   MM, QMMM, 2- and 3-layer-ONIOM, Crystal-QMMM,
                                                   LR-CPCM, SF, NACMEs, symmetry and pop. for TD-DFT,
                                                   nearIR, NL-DFT gradient (VV10), updates on ESD,
                                                   ML-optimized integration grids
   S Lehtola, MJT Oliveira, MAL Marques          : LibXC Library
   Liviu Ungur et al                             : ANISO software


 Your calculation uses the libint2 library for the computation of 2-el integrals
 For citations please refer to: http://libint.valeyev.net

 Your ORCA version has been built with support for libXC version: 5.1.0
 For citations please refer to: https://tddft.org/programs/libxc/

 This ORCA versions uses:
   CBLAS   interface :  Fast vector & matrix operations
   LAPACKE interface :  Fast linear algebra routines
   SCALAPACK package :  Parallel linear algebra routines
   Shared memory     :  Shared parallel matrices
   BLAS/LAPACK       :  OpenBLAS 0.3.15  USE64BITINT DYNAMIC_ARCH NO_AFFINITY Zen SINGLE_THREADED
        Core in use  :  Zen
   Copyright (c) 2011-2014, The OpenBLAS Project


Your calculation utilizes the atom-pairwise dispersion correction
with the Becke-Johnson damping scheme (D3BJ)
Cite in your paper:
S.Grimme, S.Ehrlich, L.Goerigk, J Comput Chem, (2011), 32, 1456–1465 
S.Grimme, J.Antony, S.Ehrlich and H.Krieg, J.Chem.Phys., 132, (2010), 154104 
   

Your calculation utilizes the SMD solvation module
Please cite in your paper:
A.V. Marenich, C.J. Cramer, D.G. Truhlar J. Phys. Chem. B, 113, (2009), 6378 

================================================================================

----- Orbital basis set information -----
Your calculation utilizes the basis: def2-TZVP
   F. Weigend and R. Ahlrichs, Phys. Chem. Chem. Phys. 7, 3297 (2005).

----- AuxJ basis set information -----
Your calculation utilizes the auxiliary basis: def2/J
   F. Weigend, Phys. Chem. Chem. Phys. 8, 1057 (2006).

================================================================================
                                        WARNINGS
                       Please study these warnings very carefully!
================================================================================

WARNING: Gradients needed for Numerical Frequencies
  ===> : Setting RunTyp to EnGrad

WARNING: The environment variable RSH_COMMAND is not set!
  ===> : All Displacements for the Numerical Hessian or Gradient calculation
         will be started on localhost

INFO   : the flag for use of the SHARK integral package has been found!

================================================================================
                                       INPUT FILE
================================================================================
NAME = Prod_RS2freq.inp
|  1> ! PBE0 D3 def2-tzvp NumFreq
|  2> %maxcore 2660
|  3> %pal nprocs 20
|  4> end
|  5> %CPCM SMD TRUE
|  6>    SMDSOLVENT "2,2,2-TRIFLUOROETHANOL"
|  7> end
|  8> 
|  9> *xyz 0 1
| 10> O  4.425772  8.396576  6.102629
| 11> O  6.282085  9.356468  4.042658
| 12> N  3.312881  8.212265  4.133872
| 13> H  3.369152  7.805278  3.212512
| 14> N  6.697500  7.275596  4.783445
| 15> C  4.316285  7.942658  4.965518
| 16> C  5.315826  6.885082  4.475431
| 17> H  5.108905  6.028496  5.117438
| 18> C  5.136867  6.389718  3.059219
| 19> C  5.473892  7.150825  1.939821
| 20> H  5.880890  8.146127  2.064142
| 21> C  5.287388  6.640645  0.664317
| 22> H  5.557295  7.241748  -0.196948
| 23> C  4.756644  5.369531  0.486573
| 24> H  4.611078  4.975054  -0.512916
| 25> C  4.416027  4.607198  1.593930
| 26> H  4.005046  3.611912  1.466546
| 27> C  4.608677  5.115923  2.870477
| 28> H  4.349775  4.515425  3.736791
| 29> C  2.238754  9.192619  4.342625
| 30> C  1.403149  9.169146  3.070904
| 31> H  2.008021  9.441408  2.201317
| 32> H  0.582614  9.883751  3.152429
| 33> H  0.977504  8.176452  2.900612
| 34> C  2.831538  10.583517  4.541558
| 35> H  3.439875  10.632581  5.445475
| 36> H  2.026290  11.316631  4.629424
| 37> H  3.455266  10.860694  3.688151
| 38> C  1.373077  8.791621  5.530977
| 39> H  0.957194  7.792016  5.382539
| 40> H  0.543583  9.495426  5.632654
| 41> H  1.940278  8.796341  6.462121
| 42> C  7.605983  6.176343  4.947711
| 43> C  7.810989  5.501450  6.168962
| 44> C  8.708327  4.429280  6.113831
| 45> H  8.913485  3.869207  7.014248
| 46> C  9.372626  4.043669  4.960113
| 47> H  10.060431  3.206038  4.995766
| 48> C  9.158999  4.729943  3.778953
| 49> H  9.669465  4.450716  2.864574
| 50> C  8.267457  5.784991  3.786758
| 51> H  8.073574  6.340441  2.876795
| 52> C  7.158889  5.842552  7.523282
| 53> C  7.832722  5.080808  8.668225
| 54> H  7.658734  4.003441  8.614751
| 55> H  7.405097  5.431514  9.610318
| 56> H  8.910395  5.258364  8.704369
| 57> C  7.275436  7.328545  7.875961
| 58> H  8.315951  7.610822  8.053612
| 59> H  6.726213  7.513756  8.803486
| 60> H  6.860105  7.981504  7.111726
| 61> C  5.678894  5.433888  7.541483
| 62> H  5.042478  6.144417  7.016175
| 63> H  5.329666  5.408312  8.577550
| 64> H  5.531812  4.438179  7.115573
| 65> C  7.102627  8.523031  4.424580
| 66> C  8.548047  8.901464  4.457184
| 67> C  9.485959  8.439450  5.376945
| 68> H  9.206073  7.731689  6.141045
| 69> C  10.794073  8.894804  5.331325
| 70> H  11.508682  8.535874  6.063405
| 71> C  11.188979  9.798896  4.355846
| 72> H  12.216284  10.143696  4.316207
| 73> C  10.261609  10.261243  3.432217
| 74> H  10.560237  10.966651  2.665025
| 75> C  8.948817  9.824870  3.490959
| 76> H  8.220257  10.192424  2.778697
| 77> *
| 78> 
| 79>                          ****END OF INPUT****
================================================================================

                     *******************************
                     * Energy+Gradient Calculation *
                     *******************************

---------------------------------
CARTESIAN COORDINATES (ANGSTROEM)
---------------------------------
  O      4.425772    8.396576    6.102629
  O      6.282085    9.356468    4.042658
  N      3.312881    8.212265    4.133872
  H      3.369152    7.805278    3.212512
  N      6.697500    7.275596    4.783445
  C      4.316285    7.942658    4.965518
  C      5.315826    6.885082    4.475431
  H      5.108905    6.028496    5.117438
  C      5.136867    6.389718    3.059219
  C      5.473892    7.150825    1.939821
  H      5.880890    8.146127    2.064142
  C      5.287388    6.640645    0.664317
  H      5.557295    7.241748   -0.196948
  C      4.756644    5.369531    0.486573
  H      4.611078    4.975054   -0.512916
  C      4.416027    4.607198    1.593930
  H      4.005046    3.611912    1.466546
  C      4.608677    5.115923    2.870477
  H      4.349775    4.515425    3.736791
  C      2.238754    9.192619    4.342625
  C      1.403149    9.169146    3.070904
  H      2.008021    9.441408    2.201317
  H      0.582614    9.883751    3.152429
  H      0.977504    8.176452    2.900612
  C      2.831538   10.583517    4.541558
  H      3.439875   10.632581    5.445475
  H      2.026290   11.316631    4.629424
  H      3.455266   10.860694    3.688151
  C      1.373077    8.791621    5.530977
  H      0.957194    7.792016    5.382539
  H      0.543583    9.495426    5.632654
  H      1.940278    8.796341    6.462121
  C      7.605983    6.176343    4.947711
  C      7.810989    5.501450    6.168962
  C      8.708327    4.429280    6.113831
  H      8.913485    3.869207    7.014248
  C      9.372626    4.043669    4.960113
  H     10.060431    3.206038    4.995766
  C      9.158999    4.729943    3.778953
  H      9.669465    4.450716    2.864574
  C      8.267457    5.784991    3.786758
  H      8.073574    6.340441    2.876795
  C      7.158889    5.842552    7.523282
  C      7.832722    5.080808    8.668225
  H      7.658734    4.003441    8.614751
  H      7.405097    5.431514    9.610318
  H      8.910395    5.258364    8.704369
  C      7.275436    7.328545    7.875961
  H      8.315951    7.610822    8.053612
  H      6.726213    7.513756    8.803486
  H      6.860105    7.981504    7.111726
  C      5.678894    5.433888    7.541483
  H      5.042478    6.144417    7.016175
  H      5.329666    5.408312    8.577550
  H      5.531812    4.438179    7.115573
  C      7.102627    8.523031    4.424580
  C      8.548047    8.901464    4.457184
  C      9.485959    8.439450    5.376945
  H      9.206073    7.731689    6.141045
  C     10.794073    8.894804    5.331325
  H     11.508682    8.535874    6.063405
  C     11.188979    9.798896    4.355846
  H     12.216284   10.143696    4.316207
  C     10.261609   10.261243    3.432217
  H     10.560237   10.966651    2.665025
  C      8.948817    9.824870    3.490959
  H      8.220257   10.192424    2.778697

----------------------------
CARTESIAN COORDINATES (A.U.)
----------------------------
  NO LB      ZA    FRAG     MASS         X           Y           Z
   0 O     8.0000    0    15.999    8.363497   15.867229   11.532298
   1 O     8.0000    0    15.999   11.871420   17.681162    7.639516
   2 N     7.0000    0    14.007    6.260438   15.518932    7.811886
   3 H     1.0000    0     1.008    6.366775   14.749838    6.070768
   4 N     7.0000    0    14.007   12.656441   13.748884    9.039401
   5 C     6.0000    0    12.011    8.156597   15.009448    9.383469
   6 C     6.0000    0    12.011   10.045455   13.010919    8.457339
   7 H     1.0000    0     1.008    9.654431   11.392206    9.670556
   8 C     6.0000    0    12.011    9.707272   12.074817    5.781086
   9 C     6.0000    0    12.011   10.344157   13.513101    3.665730
  10 H     1.0000    0     1.008   11.113272   15.393949    3.900663
  11 C     6.0000    0    12.011    9.991715   12.549000    1.255377
  12 H     1.0000    0     1.008   10.501766   13.684920   -0.372178
  13 C     6.0000    0    12.011    8.988754   10.146943    0.919490
  14 H     1.0000    0     1.008    8.713675    9.401490   -0.969271
  15 C     6.0000    0    12.011    8.345082    8.706342    3.012091
  16 H     1.0000    0     1.008    7.568440    6.825524    2.771370
  17 C     6.0000    0    12.011    8.709137    9.667693    5.424415
  18 H     1.0000    0     1.008    8.219883    8.532917    7.061512
  19 C     6.0000    0    12.011    4.230632   17.371532    8.206372
  20 C     6.0000    0    12.011    2.651567   17.327175    5.803168
  21 H     1.0000    0     1.008    3.794610   17.841675    4.159886
  22 H     1.0000    0     1.008    1.100981   18.677583    5.957227
  23 H     1.0000    0     1.008    1.847215   15.451255    5.481362
  24 C     6.0000    0    12.011    5.350831   19.999949    8.582301
  25 H     1.0000    0     1.008    6.500422   20.092666   10.290456
  26 H     1.0000    0     1.008    3.829133   21.385333    8.748344
  27 H     1.0000    0     1.008    6.529506   20.523737    6.969595
  28 C     6.0000    0    12.011    2.594739   16.613756   10.452032
  29 H     1.0000    0     1.008    1.808835   14.724776   10.171525
  30 H     1.0000    0     1.008    1.027223   17.943755   10.644173
  31 H     1.0000    0     1.008    3.666594   16.622675   12.211639
  32 C     6.0000    0    12.011   14.373225   11.671597    9.349819
  33 C     6.0000    0    12.011   14.760630   10.396234   11.657649
  34 C     6.0000    0    12.011   16.456353    8.370126   11.553466
  35 H     1.0000    0     1.008   16.844046    7.311742   13.255008
  36 C     6.0000    0    12.011   17.711696    7.641427    9.373255
  37 H     1.0000    0     1.008   19.011459    6.058534    9.440630
  38 C     6.0000    0    12.011   17.308000    8.938297    7.141186
  39 H     1.0000    0     1.008   18.272641    8.410634    5.413260
  40 C     6.0000    0    12.011   15.623230   10.932049    7.155936
  41 H     1.0000    0     1.008   15.256844   11.981697    5.436355
  42 C     6.0000    0    12.011   13.528340   11.040823   14.216943
  43 C     6.0000    0    12.011   14.801699    9.601336   16.380571
  44 H     1.0000    0     1.008   14.472910    7.565407   16.279520
  45 H     1.0000    0     1.008   13.993605   10.264074   18.160869
  46 H     1.0000    0     1.008   16.838206    9.936868   16.448874
  47 C     6.0000    0    12.011   13.748582   13.848943   14.883409
  48 H     1.0000    0     1.008   15.714870   14.382369   15.219121
  49 H     1.0000    0     1.008   12.710700   14.198941   16.636178
  50 H     1.0000    0     1.008   12.963720   15.082857   13.439214
  51 C     6.0000    0    12.011   10.731554   10.268560   14.251338
  52 H     1.0000    0     1.008    9.528902   11.611265   13.258649
  53 H     1.0000    0     1.008   10.071609   10.220229   16.209220
  54 H     1.0000    0     1.008   10.453610    8.386943   13.446484
  55 C     6.0000    0    12.011   13.422020   16.106194    8.361244
  56 C     6.0000    0    12.011   16.153468   16.821329    8.422857
  57 C     6.0000    0    12.011   17.925865   15.948249   10.160953
  58 H     1.0000    0     1.008   17.396957   14.610775   11.604893
  59 C     6.0000    0    12.011   20.397842   16.808744   10.074744
  60 H     1.0000    0     1.008   21.748257   16.130464   11.458175
  61 C     6.0000    0    12.011   21.144106   18.517230    8.231356
  62 H     1.0000    0     1.008   23.085431   19.168807    8.156449
  63 C     6.0000    0    12.011   19.391631   19.390939    6.485950
  64 H     1.0000    0     1.008   19.955956   20.723967    5.036167
  65 C     6.0000    0    12.011   16.910813   18.566314    6.596956
  66 H     1.0000    0     1.008   15.534034   19.260890    5.250976

--------------------------------
INTERNAL COORDINATES (ANGSTROEM)
--------------------------------
 O      0   0   0     0.000000000000     0.00000000     0.00000000
 O      1   0   0     2.934411546882     0.00000000     0.00000000
 N      1   2   0     2.269030860886    74.20112555     0.00000000
 H      3   1   2     1.008815688424   142.92598270    55.65780735
 N      2   1   3     2.247523811215    65.33469035   257.59720889
 C      1   2   3     1.229247892093    61.81956541    28.16527163
 C      5   2   1     1.468467517744    90.18174005    54.04065059
 H      7   5   2     1.090288431419   105.30683676   203.34475090
 C      7   5   2     1.510982542957   113.27961648    88.21953933
 C      9   7   5     1.394962938030   122.99984805   302.97916214
 H     10   9   7     1.082464389368   120.02349990   359.78430867
 C     10   9   7     1.386354149715   120.33178674   179.94449681
 H     12  10   9     1.084413207907   119.55419745   180.23434890
 C     12  10   9     1.388889097109   120.39420269     0.34051091
 H     14  12  10     1.084333816224   120.14626242   179.90703471
 C     14  12  10     1.386870963366   119.65238119   359.80623324
 H     16  14  12     1.084309129175   120.25411061   180.27122372
 C     16  14  12     1.387619325079   119.92889864   359.89506323
 H     18  16  14     1.085416067784   119.88816342   180.52182950
 C      3   1   2     1.469156422051   100.43391463   245.44336903
 C     20   3   1     1.521861031630   105.80746136   179.95793596
 H     21  20   3     1.093699357043   110.91000829   299.92799433
 H     21  20   3     1.091139000254   109.89893034   180.33707229
 H     21  20   3     1.093441543442   110.97007650    60.61702435
 C     20   3   1     1.524980149231   110.05719655    61.55439221
 H     25  20   3     1.090663616590   111.46648725   296.16805256
 H     25  20   3     1.092520440292   109.63437856   176.24563203
 H     25  20   3     1.092779582058   110.56905958    56.95999292
 C     20   3   1     1.523934559040   110.51968349   298.54228134
 H     29  20   3     1.092795802315   110.54576401   302.75330306
 H     29  20   3     1.092584086645   109.53213619   183.57246008
 H     29  20   3     1.090306563099   111.67277534    63.70484745
 C      5   2   1     1.435507519330   149.73109763   200.17896416
 C     33   5   2     1.410305650023   123.88551773   130.87204804
 C     34  33   5     1.399215288047   115.20101400   178.12369890
 H     35  34  33     1.080056639340   119.09926994   179.87925164
 C     35  34  33     1.386021005702   123.59757232     0.62518354
 H     37  35  34     1.084422678938   119.44070232   179.52167623
 C     37  35  34     1.382659554556   119.93032117   359.79502283
 H     39  37  35     1.083804507430   121.33741577   179.73077349
 C     39  37  35     1.381316161526   118.29435022   359.39929895
 H     41  39  37     1.083581091362   120.15017590   180.30787161
 C     34  33   5     1.541352538131   126.40366296   357.55333882
 C     43  34  33     1.531404357665   111.14245671   191.59544956
 H     44  43  34     1.092634863762   112.56981547   292.69376255
 H     44  43  34     1.092427141603   108.22980959   174.34324259
 H     44  43  34     1.092799897877   112.19921150    55.55208432
 C     43  34  33     1.531711747131   112.63231824   310.47271266
 H     48  43  34     1.092662641329   111.13221212   293.37623416
 H     48  43  34     1.093732894209   108.74379899   175.54236199
 H     48  43  34     1.087616858304   113.05352345    56.10046564
 C     43  34  33     1.535487786119   111.05703752    73.30994925
 H     52  43  34     1.088956050427   112.57742451   281.38880155
 H     52  43  34     1.093640323072   108.98007709   163.34548289
 H     52  43  34     1.092917588615   111.56572783    44.48735518
 C      2   1   3     1.230353941277    88.99102556   236.09795942
 C     56   2   1     1.494494407050   118.70232973   218.34627123
 C     57  56   2     1.392514327776   125.57848011   147.18570684
 H     58  57  56     1.078476061912   120.72424962     1.32082956
 C     58  57  56     1.385853775372   120.33123791   181.97476028
 H     60  58  57     1.084176136143   119.41596600   179.13784661
 C     60  58  57     1.387404905837   120.39287635   358.94269962
 H     62  60  58     1.084349507007   120.17037596   180.73451205
 C     62  60  58     1.388117572452   119.65091289     0.83264323
 H     64  62  60     1.084141454660   120.23536793   180.09382680
 C     64  62  60     1.384664166127   120.01356357     0.29161850
 H     66  64  62     1.083149469445   120.19067233   179.30154324

---------------------------
INTERNAL COORDINATES (A.U.)
---------------------------
 O      0   0   0     0.000000000000     0.00000000     0.00000000
 O      1   0   0     5.545234187823     0.00000000     0.00000000
 N      1   2   0     4.287846916489    74.20112555     0.00000000
 H      3   1   2     1.906385370724   142.92598270    55.65780735
 N      2   1   3     4.247204482663    65.33469035   257.59720889
 C      1   2   3     2.322941866755    61.81956541    28.16527163
 C      5   2   1     2.775001445095    90.18174005    54.04065059
 H      7   5   2     2.060346542364   105.30683676   203.34475090
 C      7   5   2     2.855343199325   113.27961648    88.21953933
 C      9   7   5     2.636097919847   122.99984805   302.97916214
 H     10   9   7     2.045561245627   120.02349990   359.78430867
 C     10   9   7     2.619829667587   120.33178674   179.94449681
 H     12  10   9     2.049243978951   119.55419745   180.23434890
 C     12  10   9     2.624620023925   120.39420269     0.34051091
 H     14  12  10     2.049093950412   120.14626242   179.90703471
 C     14  12  10     2.620806303849   119.65238119   359.80623324
 H     16  14  12     2.049047298652   120.25411061   180.27122372
 C     16  14  12     2.622220502537   119.92889864   359.89506323
 H     18  16  14     2.051139109470   119.88816342   180.52182950
 C      3   1   2     2.776303285568   100.43391463   245.44336903
 C     20   3   1     2.875900563668   105.80746136   179.95793596
 H     21  20   3     2.066792257658   110.91000829   299.92799433
 H     21  20   3     2.061953884520   109.89893034   180.33707229
 H     21  20   3     2.066305060558   110.97007650    60.61702435
 C     20   3   1     2.881794841713   110.05719655    61.55439221
 H     25  20   3     2.061055539588   111.46648725   296.16805256
 H     25  20   3     2.064564427863   109.63437856   176.24563203
 H     25  20   3     2.065054134830   110.56905958    56.95999292
 C     20   3   1     2.879818962604   110.51968349   298.54228134
 H     29  20   3     2.065084786675   110.54576401   302.75330306
 H     29  20   3     2.064684702040   109.53213619   183.57246008
 H     29  20   3     2.060380806274   111.67277534    63.70484745
 C      5   2   1     2.712716074719   149.73109763   200.17896416
 C     33   5   2     2.665091443665   123.88551773   130.87204804
 C     34  33   5     2.644133696805   115.20101400   178.12369890
 H     35  34  33     2.041011257476   119.09926994   179.87925164
 C     35  34  33     2.619200116638   123.59757232     0.62518354
 H     37  35  34     2.049261876606   119.44070232   179.52167623
 C     37  35  34     2.612847894560   119.93032117   359.79502283
 H     39  37  35     2.048093701752   121.33741577   179.73077349
 C     39  37  35     2.610309249644   118.29435022   359.39929895
 H     41  39  37     2.047671506570   120.15017590   180.30787161
 C     34  33   5     2.912734172893   126.40366296   357.55333882
 C     43  34  33     2.893934836280   111.14245671   191.59544956
 H     44  43  34     2.064780656885   112.56981547   292.69376255
 H     44  43  34     2.064388118891   108.22980959   174.34324259
 H     44  43  34     2.065092526166   112.19921150    55.55208432
 C     43  34  33     2.894515718188   112.63231824   310.47271266
 H     48  43  34     2.064833148878   111.13221212   293.37623416
 H     48  43  34     2.066855633716   108.74379899   175.54236199
 H     48  43  34     2.055298000830   113.05352345    56.10046564
 C     43  34  33     2.901651397747   111.05703752    73.30994925
 H     52  43  34     2.057828707183   112.57742451   281.38880155
 H     52  43  34     2.066680699619   108.98007709   163.34548289
 H     52  43  34     2.065314929429   111.56572783    44.48735518
 C      2   1   3     2.325031996805    88.99102556   236.09795942
 C     56   2   1     2.824185138002   118.70232973   218.34627123
 C     57  56   2     2.631470717058   125.57848011   147.18570684
 H     58  57  56     2.038024399003   120.72424962     1.32082956
 C     58  57  56     2.618884097113   120.33123791   181.97476028
 H     60  58  57     2.048795978242   119.41596600   179.13784661
 C     60  58  57     2.621815308891   120.39287635   358.94269962
 H     62  60  58     2.049123601695   120.17037596   180.73451205
 C     62  60  58     2.623162053618   119.65091289     0.83264323
 H     64  62  60     2.048730439738   120.23536793   180.09382680
 C     64  62  60     2.616636061435   120.01356357     0.29161850
 H     66  64  62     2.046855859354   120.19067233   179.30154324

---------------------
BASIS SET INFORMATION
---------------------
There are 4 groups of distinct atoms

 Group   1 Type O   : 11s6p2d1f contracted to 5s3p2d1f pattern {62111/411/11/1}
 Group   2 Type N   : 11s6p2d1f contracted to 5s3p2d1f pattern {62111/411/11/1}
 Group   3 Type H   : 5s1p contracted to 3s1p pattern {311/1}
 Group   4 Type C   : 11s6p2d1f contracted to 5s3p2d1f pattern {62111/411/11/1}

Atom   0O    basis set group =>   1
Atom   1O    basis set group =>   1
Atom   2N    basis set group =>   2
Atom   3H    basis set group =>   3
Atom   4N    basis set group =>   2
Atom   5C    basis set group =>   4
Atom   6C    basis set group =>   4
Atom   7H    basis set group =>   3
Atom   8C    basis set group =>   4
Atom   9C    basis set group =>   4
Atom  10H    basis set group =>   3
Atom  11C    basis set group =>   4
Atom  12H    basis set group =>   3
Atom  13C    basis set group =>   4
Atom  14H    basis set group =>   3
Atom  15C    basis set group =>   4
Atom  16H    basis set group =>   3
Atom  17C    basis set group =>   4
Atom  18H    basis set group =>   3
Atom  19C    basis set group =>   4
Atom  20C    basis set group =>   4
Atom  21H    basis set group =>   3
Atom  22H    basis set group =>   3
Atom  23H    basis set group =>   3
Atom  24C    basis set group =>   4
Atom  25H    basis set group =>   3
Atom  26H    basis set group =>   3
Atom  27H    basis set group =>   3
Atom  28C    basis set group =>   4
Atom  29H    basis set group =>   3
Atom  30H    basis set group =>   3
Atom  31H    basis set group =>   3
Atom  32C    basis set group =>   4
Atom  33C    basis set group =>   4
Atom  34C    basis set group =>   4
Atom  35H    basis set group =>   3
Atom  36C    basis set group =>   4
Atom  37H    basis set group =>   3
Atom  38C    basis set group =>   4
Atom  39H    basis set group =>   3
Atom  40C    basis set group =>   4
Atom  41H    basis set group =>   3
Atom  42C    basis set group =>   4
Atom  43C    basis set group =>   4
Atom  44H    basis set group =>   3
Atom  45H    basis set group =>   3
Atom  46H    basis set group =>   3
Atom  47C    basis set group =>   4
Atom  48H    basis set group =>   3
Atom  49H    basis set group =>   3
Atom  50H    basis set group =>   3
Atom  51C    basis set group =>   4
Atom  52H    basis set group =>   3
Atom  53H    basis set group =>   3
Atom  54H    basis set group =>   3
Atom  55C    basis set group =>   4
Atom  56C    basis set group =>   4
Atom  57C    basis set group =>   4
Atom  58H    basis set group =>   3
Atom  59C    basis set group =>   4
Atom  60H    basis set group =>   3
Atom  61C    basis set group =>   4
Atom  62H    basis set group =>   3
Atom  63C    basis set group =>   4
Atom  64H    basis set group =>   3
Atom  65C    basis set group =>   4
Atom  66H    basis set group =>   3
---------------------------------
AUXILIARY/J BASIS SET INFORMATION
---------------------------------
There are 4 groups of distinct atoms

 Group   1 Type O   : 12s5p4d2f1g contracted to 6s4p3d1f1g pattern {711111/2111/211/2/1}
 Group   2 Type N   : 12s5p4d2f1g contracted to 6s4p3d1f1g pattern {711111/2111/211/2/1}
 Group   3 Type H   : 5s2p1d contracted to 3s1p1d pattern {311/2/1}
 Group   4 Type C   : 12s5p4d2f1g contracted to 6s4p3d1f1g pattern {711111/2111/211/2/1}

Atom   0O    basis set group =>   1
Atom   1O    basis set group =>   1
Atom   2N    basis set group =>   2
Atom   3H    basis set group =>   3
Atom   4N    basis set group =>   2
Atom   5C    basis set group =>   4
Atom   6C    basis set group =>   4
Atom   7H    basis set group =>   3
Atom   8C    basis set group =>   4
Atom   9C    basis set group =>   4
Atom  10H    basis set group =>   3
Atom  11C    basis set group =>   4
Atom  12H    basis set group =>   3
Atom  13C    basis set group =>   4
Atom  14H    basis set group =>   3
Atom  15C    basis set group =>   4
Atom  16H    basis set group =>   3
Atom  17C    basis set group =>   4
Atom  18H    basis set group =>   3
Atom  19C    basis set group =>   4
Atom  20C    basis set group =>   4
Atom  21H    basis set group =>   3
Atom  22H    basis set group =>   3
Atom  23H    basis set group =>   3
Atom  24C    basis set group =>   4
Atom  25H    basis set group =>   3
Atom  26H    basis set group =>   3
Atom  27H    basis set group =>   3
Atom  28C    basis set group =>   4
Atom  29H    basis set group =>   3
Atom  30H    basis set group =>   3
Atom  31H    basis set group =>   3
Atom  32C    basis set group =>   4
Atom  33C    basis set group =>   4
Atom  34C    basis set group =>   4
Atom  35H    basis set group =>   3
Atom  36C    basis set group =>   4
Atom  37H    basis set group =>   3
Atom  38C    basis set group =>   4
Atom  39H    basis set group =>   3
Atom  40C    basis set group =>   4
Atom  41H    basis set group =>   3
Atom  42C    basis set group =>   4
Atom  43C    basis set group =>   4
Atom  44H    basis set group =>   3
Atom  45H    basis set group =>   3
Atom  46H    basis set group =>   3
Atom  47C    basis set group =>   4
Atom  48H    basis set group =>   3
Atom  49H    basis set group =>   3
Atom  50H    basis set group =>   3
Atom  51C    basis set group =>   4
Atom  52H    basis set group =>   3
Atom  53H    basis set group =>   3
Atom  54H    basis set group =>   3
Atom  55C    basis set group =>   4
Atom  56C    basis set group =>   4
Atom  57C    basis set group =>   4
Atom  58H    basis set group =>   3
Atom  59C    basis set group =>   4
Atom  60H    basis set group =>   3
Atom  61C    basis set group =>   4
Atom  62H    basis set group =>   3
Atom  63C    basis set group =>   4
Atom  64H    basis set group =>   3
Atom  65C    basis set group =>   4
Atom  66H    basis set group =>   3


           ************************************************************
           *        Program running with 20 parallel MPI-processes    *
           *              working on a common directory               *
           ************************************************************
------------------------------------------------------------------------------
                           ORCA GTO INTEGRAL CALCULATION
                           -- RI-GTO INTEGRALS CHOSEN --
------------------------------------------------------------------------------
------------------------------------------------------------------------------
                   ___                                                        
                  /   \      - P O W E R E D   B Y -                         
                 /     \                                                     
                 |  |  |   _    _      __       _____    __    __             
                 |  |  |  | |  | |    /  \     |  _  \  |  |  /  |          
                  \  \/   | |  | |   /    \    | | | |  |  | /  /          
                 / \  \   | |__| |  /  /\  \   | |_| |  |  |/  /          
                |  |  |   |  __  | /  /__\  \  |    /   |      \           
                |  |  |   | |  | | |   __   |  |    \   |  |\   \          
                \     /   | |  | | |  |  |  |  | |\  \  |  | \   \       
                 \___/    |_|  |_| |__|  |__|  |_| \__\ |__|  \__/        
                                                                              
                      - O R C A' S   B I G   F R I E N D -                    
                                      &                                       
                       - I N T E G R A L  F E E D E R -                       
                                                                              
 v1 FN, 2020, v2 2021                                                         
------------------------------------------------------------------------------


Reading SHARK input file Prod_RS2freq.SHARKINP.tmp ... ok
----------------------
SHARK INTEGRAL PACKAGE
----------------------

Number of atoms                             ...     67
Number of basis functions                   ...   1227
Number of shells                            ...    499
Maximum angular momentum                    ...      3
Integral batch strategy                     ... SHARK/LIBINT Hybrid
RI-J (if used) integral strategy            ... SPLIT-RIJ (Revised 2003 algorithm where possible)
Printlevel                                  ...      1
Contraction scheme used                     ... SEGMENTED contraction
Coulomb Range Separation                    ... NOT USED
Exchange Range Separation                   ... NOT USED
Finite Nucleus Model                        ... NOT USED
Auxiliary Coulomb fitting basis             ... AVAILABLE
   # of basis functions in Aux-J            ...   1991
   # of shells in Aux-J                     ...    665
   Maximum angular momentum in Aux-J        ...      4
Auxiliary J/K fitting basis                 ... NOT available
Auxiliary Correlation fitting basis         ... NOT available
Auxiliary 'external' fitting basis          ... NOT available
Integral threshold                          ...     2.500000e-11
Primitive cut-off                           ...     2.500000e-12
Primitive pair pre-selection threshold      ...     2.500000e-12

Calculating pre-screening integrals         ... done (  0.1 sec) Dimension = 499
Organizing shell pair data                  ... done (  0.7 sec)
Shell pair information
Total number of shell pairs                 ...    124750
Shell pairs after pre-screening             ...     82075
Total number of primitive shell pairs       ...    374508
Primitive shell pairs kept                  ...    157917
          la=0 lb=0:  22897 shell pairs
          la=1 lb=0:  24357 shell pairs
          la=1 lb=1:   6505 shell pairs
          la=2 lb=0:  11222 shell pairs
          la=2 lb=1:   6059 shell pairs
          la=2 lb=2:   1462 shell pairs
          la=3 lb=0:   5143 shell pairs
          la=3 lb=1:   2826 shell pairs
          la=3 lb=2:   1299 shell pairs
          la=3 lb=3:    305 shell pairs

Calculating one electron integrals          ... done (  0.2 sec)
Calculating RI/J V-Matrix + Cholesky decomp.... done (  0.4 sec)
Calculating Nuclear repulsion               ... done (  0.0 sec) ENN=   3600.172365663651 Eh

SHARK setup successfully completed in   2.8 seconds

Maximum memory used throughout the entire GTOINT-calculation: 118.5 MB
[1710416866.881471] [node014:2431274:0]          mpool.c:43   UCX  WARN  object 0xb5f2e40 was not returned to mpool ucp_requests
[1710416866.881493] [node014:2431274:0]          mpool.c:43   UCX  WARN  object 0xb5f3000 was not returned to mpool ucp_requests
[1710416866.881496] [node014:2431274:0]          mpool.c:43   UCX  WARN  object 0xb5f31c0 was not returned to mpool ucp_requests
[1710416866.881499] [node014:2431274:0]          mpool.c:43   UCX  WARN  object 0xb5f3380 was not returned to mpool ucp_requests
[1710416866.881501] [node014:2431274:0]          mpool.c:43   UCX  WARN  object 0xb5f3540 was not returned to mpool ucp_requests
[1710416866.881503] [node014:2431274:0]          mpool.c:43   UCX  WARN  object 0xb5f3700 was not returned to mpool ucp_requests
[1710416866.881505] [node014:2431274:0]          mpool.c:43   UCX  WARN  object 0xb5f38c0 was not returned to mpool ucp_requests
[1710416866.881507] [node014:2431274:0]          mpool.c:43   UCX  WARN  object 0xb5f3a80 was not returned to mpool ucp_requests
[1710416866.881509] [node014:2431274:0]          mpool.c:43   UCX  WARN  object 0xb5f3c40 was not returned to mpool ucp_requests
[1710416866.881512] [node014:2431274:0]          mpool.c:43   UCX  WARN  object 0xb5f3e00 was not returned to mpool ucp_requests
[1710416866.881514] [node014:2431274:0]          mpool.c:43   UCX  WARN  object 0xb5f3fc0 was not returned to mpool ucp_requests
[1710416866.881516] [node014:2431274:0]          mpool.c:43   UCX  WARN  object 0xb5f4180 was not returned to mpool ucp_requests
[1710416866.882325] [node014:2431273:0]          mpool.c:43   UCX  WARN  object 0xb34ee40 was not returned to mpool ucp_requests
[1710416866.882335] [node014:2431273:0]          mpool.c:43   UCX  WARN  object 0xb34f000 was not returned to mpool ucp_requests
[1710416866.882338] [node014:2431273:0]          mpool.c:43   UCX  WARN  object 0xb34f1c0 was not returned to mpool ucp_requests
[1710416866.882341] [node014:2431273:0]          mpool.c:43   UCX  WARN  object 0xb34f380 was not returned to mpool ucp_requests
[1710416866.882343] [node014:2431273:0]          mpool.c:43   UCX  WARN  object 0xb34f540 was not returned to mpool ucp_requests
[1710416866.882345] [node014:2431273:0]          mpool.c:43   UCX  WARN  object 0xb34f700 was not returned to mpool ucp_requests
[1710416866.882347] [node014:2431273:0]          mpool.c:43   UCX  WARN  object 0xb34f8c0 was not returned to mpool ucp_requests
[1710416866.882349] [node014:2431273:0]          mpool.c:43   UCX  WARN  object 0xb34fa80 was not returned to mpool ucp_requests
[1710416866.882351] [node014:2431273:0]          mpool.c:43   UCX  WARN  object 0xb34fc40 was not returned to mpool ucp_requests
[1710416866.882353] [node014:2431273:0]          mpool.c:43   UCX  WARN  object 0xb34fe00 was not returned to mpool ucp_requests
[1710416866.882356] [node014:2431273:0]          mpool.c:43   UCX  WARN  object 0xb34ffc0 was not returned to mpool ucp_requests
[1710416866.882358] [node014:2431273:0]          mpool.c:43   UCX  WARN  object 0xb350180 was not returned to mpool ucp_requests
[1710416866.882301] [node014:2431260:0]          mpool.c:43   UCX  WARN  object 0xc1b2e40 was not returned to mpool ucp_requests
[1710416866.882317] [node014:2431260:0]          mpool.c:43   UCX  WARN  object 0xc1b3000 was not returned to mpool ucp_requests
[1710416866.882320] [node014:2431260:0]          mpool.c:43   UCX  WARN  object 0xc1b31c0 was not returned to mpool ucp_requests
[1710416866.882322] [node014:2431260:0]          mpool.c:43   UCX  WARN  object 0xc1b3380 was not returned to mpool ucp_requests
[1710416866.882324] [node014:2431260:0]          mpool.c:43   UCX  WARN  object 0xc1b3540 was not returned to mpool ucp_requests
[1710416866.882326] [node014:2431260:0]          mpool.c:43   UCX  WARN  object 0xc1b3700 was not returned to mpool ucp_requests
[1710416866.882328] [node014:2431260:0]          mpool.c:43   UCX  WARN  object 0xc1b38c0 was not returned to mpool ucp_requests
[1710416866.882331] [node014:2431260:0]          mpool.c:43   UCX  WARN  object 0xc1b3a80 was not returned to mpool ucp_requests
[1710416866.882333] [node014:2431260:0]          mpool.c:43   UCX  WARN  object 0xc1b3c40 was not returned to mpool ucp_requests
[1710416866.882335] [node014:2431260:0]          mpool.c:43   UCX  WARN  object 0xc1b3e00 was not returned to mpool ucp_requests
[1710416866.882337] [node014:2431260:0]          mpool.c:43   UCX  WARN  object 0xc1b3fc0 was not returned to mpool ucp_requests
[1710416866.883121] [node014:2431256:0]          mpool.c:43   UCX  WARN  object 0xb7a1a80 was not returned to mpool ucp_requests
[1710416866.883130] [node014:2431256:0]          mpool.c:43   UCX  WARN  object 0xb7a1c40 was not returned to mpool ucp_requests
[1710416866.883133] [node014:2431256:0]          mpool.c:43   UCX  WARN  object 0xb7a1e00 was not returned to mpool ucp_requests
[1710416866.883136] [node014:2431256:0]          mpool.c:43   UCX  WARN  object 0xb7a1fc0 was not returned to mpool ucp_requests
[1710416866.883138] [node014:2431256:0]          mpool.c:43   UCX  WARN  object 0xb7a2180 was not returned to mpool ucp_requests
[1710416866.883140] [node014:2431256:0]          mpool.c:43   UCX  WARN  object 0xb7a2340 was not returned to mpool ucp_requests
[1710416866.883143] [node014:2431256:0]          mpool.c:43   UCX  WARN  object 0xb7a2500 was not returned to mpool ucp_requests
[1710416866.883145] [node014:2431256:0]          mpool.c:43   UCX  WARN  object 0xb7a26c0 was not returned to mpool ucp_requests
[1710416866.883147] [node014:2431256:0]          mpool.c:43   UCX  WARN  object 0xb7a2880 was not returned to mpool ucp_requests
[1710416866.883149] [node014:2431256:0]          mpool.c:43   UCX  WARN  object 0xb7a2a40 was not returned to mpool ucp_requests
[1710416866.883152] [node014:2431256:0]          mpool.c:43   UCX  WARN  object 0xb7a2c00 was not returned to mpool ucp_requests
[1710416866.883154] [node014:2431256:0]          mpool.c:43   UCX  WARN  object 0xb7a2dc0 was not returned to mpool ucp_requests
[1710416866.883156] [node014:2431256:0]          mpool.c:43   UCX  WARN  object 0xb7a2f80 was not returned to mpool ucp_requests
[1710416866.883159] [node014:2431256:0]          mpool.c:43   UCX  WARN  object 0xb7a3140 was not returned to mpool ucp_requests
[1710416866.883112] [node014:2431258:0]          mpool.c:43   UCX  WARN  object 0xb399a00 was not returned to mpool ucp_requests
[1710416866.883126] [node014:2431258:0]          mpool.c:43   UCX  WARN  object 0xb399bc0 was not returned to mpool ucp_requests
[1710416866.883128] [node014:2431258:0]          mpool.c:43   UCX  WARN  object 0xb399d80 was not returned to mpool ucp_requests
[1710416866.883131] [node014:2431258:0]          mpool.c:43   UCX  WARN  object 0xb399f40 was not returned to mpool ucp_requests
[1710416866.883133] [node014:2431258:0]          mpool.c:43   UCX  WARN  object 0xb39a100 was not returned to mpool ucp_requests
[1710416866.883135] [node014:2431258:0]          mpool.c:43   UCX  WARN  object 0xb39a2c0 was not returned to mpool ucp_requests
[1710416866.883137] [node014:2431258:0]          mpool.c:43   UCX  WARN  object 0xb39a480 was not returned to mpool ucp_requests
[1710416866.883140] [node014:2431258:0]          mpool.c:43   UCX  WARN  object 0xb39a640 was not returned to mpool ucp_requests
[1710416866.883142] [node014:2431258:0]          mpool.c:43   UCX  WARN  object 0xb39a800 was not returned to mpool ucp_requests
[1710416866.883144] [node014:2431258:0]          mpool.c:43   UCX  WARN  object 0xb39a9c0 was not returned to mpool ucp_requests
[1710416866.883147] [node014:2431258:0]          mpool.c:43   UCX  WARN  object 0xb39ab80 was not returned to mpool ucp_requests
[1710416866.883149] [node014:2431258:0]          mpool.c:43   UCX  WARN  object 0xb39ad40 was not returned to mpool ucp_requests
[1710416866.883151] [node014:2431258:0]          mpool.c:43   UCX  WARN  object 0xb39af00 was not returned to mpool ucp_requests
[1710416866.883153] [node014:2431258:0]          mpool.c:43   UCX  WARN  object 0xb39b0c0 was not returned to mpool ucp_requests
[1710416866.883539] [node014:2431254:0]          mpool.c:43   UCX  WARN  object 0xc7b2c40 was not returned to mpool ucp_requests
[1710416866.883550] [node014:2431254:0]          mpool.c:43   UCX  WARN  object 0xc7b2e00 was not returned to mpool ucp_requests
[1710416866.883555] [node014:2431254:0]          mpool.c:43   UCX  WARN  object 0xc7b2fc0 was not returned to mpool ucp_requests
[1710416866.883558] [node014:2431254:0]          mpool.c:43   UCX  WARN  object 0xc7b3180 was not returned to mpool ucp_requests
[1710416866.883562] [node014:2431254:0]          mpool.c:43   UCX  WARN  object 0xc7b3340 was not returned to mpool ucp_requests
[1710416866.883569] [node014:2431254:0]          mpool.c:43   UCX  WARN  object 0xc7b3500 was not returned to mpool ucp_requests
[1710416866.883573] [node014:2431254:0]          mpool.c:43   UCX  WARN  object 0xc7b36c0 was not returned to mpool ucp_requests
[1710416866.883576] [node014:2431254:0]          mpool.c:43   UCX  WARN  object 0xc7b3880 was not returned to mpool ucp_requests
[1710416866.883579] [node014:2431254:0]          mpool.c:43   UCX  WARN  object 0xc7b3a40 was not returned to mpool ucp_requests
[1710416866.883583] [node014:2431254:0]          mpool.c:43   UCX  WARN  object 0xc7b3c00 was not returned to mpool ucp_requests
[1710416866.883586] [node014:2431254:0]          mpool.c:43   UCX  WARN  object 0xc7b3dc0 was not returned to mpool ucp_requests
[1710416866.883589] [node014:2431254:0]          mpool.c:43   UCX  WARN  object 0xc7b3f80 was not returned to mpool ucp_requests
[1710416866.883592] [node014:2431254:0]          mpool.c:43   UCX  WARN  object 0xc7b4140 was not returned to mpool ucp_requests
[1710416866.883633] [node014:2431268:0]          mpool.c:43   UCX  WARN  object 0xb9b4b80 was not returned to mpool ucp_requests
[1710416866.883645] [node014:2431268:0]          mpool.c:43   UCX  WARN  object 0xb9b4d40 was not returned to mpool ucp_requests
[1710416866.883649] [node014:2431268:0]          mpool.c:43   UCX  WARN  object 0xb9b4f00 was not returned to mpool ucp_requests
[1710416866.883653] [node014:2431268:0]          mpool.c:43   UCX  WARN  object 0xb9b50c0 was not returned to mpool ucp_requests
[1710416866.883656] [node014:2431268:0]          mpool.c:43   UCX  WARN  object 0xb9b5280 was not returned to mpool ucp_requests
[1710416866.883659] [node014:2431268:0]          mpool.c:43   UCX  WARN  object 0xb9b5440 was not returned to mpool ucp_requests
[1710416866.883663] [node014:2431268:0]          mpool.c:43   UCX  WARN  object 0xb9b5600 was not returned to mpool ucp_requests
[1710416866.883666] [node014:2431268:0]          mpool.c:43   UCX  WARN  object 0xb9b57c0 was not returned to mpool ucp_requests
[1710416866.883671] [node014:2431268:0]          mpool.c:43   UCX  WARN  object 0xb9b5980 was not returned to mpool ucp_requests
[1710416866.883675] [node014:2431268:0]          mpool.c:43   UCX  WARN  object 0xb9b5b40 was not returned to mpool ucp_requests
[1710416866.883679] [node014:2431268:0]          mpool.c:43   UCX  WARN  object 0xb9b5d00 was not returned to mpool ucp_requests
[1710416866.883683] [node014:2431268:0]          mpool.c:43   UCX  WARN  object 0xb9b5ec0 was not returned to mpool ucp_requests
[1710416866.886503] [node014:2431262:0]          mpool.c:43   UCX  WARN  object 0xbd03d00 was not returned to mpool ucp_requests
[1710416866.886514] [node014:2431262:0]          mpool.c:43   UCX  WARN  object 0xbd03ec0 was not returned to mpool ucp_requests
[1710416866.886518] [node014:2431262:0]          mpool.c:43   UCX  WARN  object 0xbd04080 was not returned to mpool ucp_requests
[1710416866.886521] [node014:2431262:0]          mpool.c:43   UCX  WARN  object 0xbd04240 was not returned to mpool ucp_requests
[1710416866.886524] [node014:2431262:0]          mpool.c:43   UCX  WARN  object 0xbd04400 was not returned to mpool ucp_requests
[1710416866.886526] [node014:2431262:0]          mpool.c:43   UCX  WARN  object 0xbd045c0 was not returned to mpool ucp_requests
[1710416866.886529] [node014:2431262:0]          mpool.c:43   UCX  WARN  object 0xbd04780 was not returned to mpool ucp_requests
[1710416866.886531] [node014:2431262:0]          mpool.c:43   UCX  WARN  object 0xbd04940 was not returned to mpool ucp_requests
[1710416866.886534] [node014:2431262:0]          mpool.c:43   UCX  WARN  object 0xbd04b00 was not returned to mpool ucp_requests
[1710416866.886536] [node014:2431262:0]          mpool.c:43   UCX  WARN  object 0xbd04cc0 was not returned to mpool ucp_requests
[1710416866.886539] [node014:2431262:0]          mpool.c:43   UCX  WARN  object 0xbd04e80 was not returned to mpool ucp_requests
[1710416866.886541] [node014:2431262:0]          mpool.c:43   UCX  WARN  object 0xbd05040 was not returned to mpool ucp_requests
[1710416866.887968] [node014:2431267:0]          mpool.c:43   UCX  WARN  object 0xac3d340 was not returned to mpool ucp_requests
[1710416866.887979] [node014:2431267:0]          mpool.c:43   UCX  WARN  object 0xac3d500 was not returned to mpool ucp_requests
[1710416866.887983] [node014:2431267:0]          mpool.c:43   UCX  WARN  object 0xac3d6c0 was not returned to mpool ucp_requests
[1710416866.887986] [node014:2431267:0]          mpool.c:43   UCX  WARN  object 0xac3d880 was not returned to mpool ucp_requests
[1710416866.887991] [node014:2431267:0]          mpool.c:43   UCX  WARN  object 0xac3da40 was not returned to mpool ucp_requests
[1710416866.887993] [node014:2431267:0]          mpool.c:43   UCX  WARN  object 0xac3dc00 was not returned to mpool ucp_requests
[1710416866.887995] [node014:2431267:0]          mpool.c:43   UCX  WARN  object 0xac3ddc0 was not returned to mpool ucp_requests
[1710416866.887997] [node014:2431267:0]          mpool.c:43   UCX  WARN  object 0xac3df80 was not returned to mpool ucp_requests
[1710416866.887999] [node014:2431267:0]          mpool.c:43   UCX  WARN  object 0xac3e140 was not returned to mpool ucp_requests
[1710416866.888268] [node014:2431271:0]          mpool.c:43   UCX  WARN  object 0xa7b8dc0 was not returned to mpool ucp_requests
[1710416866.888279] [node014:2431271:0]          mpool.c:43   UCX  WARN  object 0xa7b8f80 was not returned to mpool ucp_requests
[1710416866.888283] [node014:2431271:0]          mpool.c:43   UCX  WARN  object 0xa7b9140 was not returned to mpool ucp_requests
[1710416866.888286] [node014:2431271:0]          mpool.c:43   UCX  WARN  object 0xa7b9300 was not returned to mpool ucp_requests
[1710416866.888290] [node014:2431271:0]          mpool.c:43   UCX  WARN  object 0xa7b94c0 was not returned to mpool ucp_requests
[1710416866.888293] [node014:2431271:0]          mpool.c:43   UCX  WARN  object 0xa7b9680 was not returned to mpool ucp_requests
[1710416866.888297] [node014:2431271:0]          mpool.c:43   UCX  WARN  object 0xa7b9840 was not returned to mpool ucp_requests
[1710416866.888301] [node014:2431271:0]          mpool.c:43   UCX  WARN  object 0xa7b9a00 was not returned to mpool ucp_requests
[1710416866.888304] [node014:2431271:0]          mpool.c:43   UCX  WARN  object 0xa7b9bc0 was not returned to mpool ucp_requests
[1710416866.888340] [node014:2431244:0]          mpool.c:43   UCX  WARN  object 0xaa36a80 was not returned to mpool ucp_requests
[1710416866.888351] [node014:2431244:0]          mpool.c:43   UCX  WARN  object 0xaa36c40 was not returned to mpool ucp_requests
[1710416866.888355] [node014:2431244:0]          mpool.c:43   UCX  WARN  object 0xaa36e00 was not returned to mpool ucp_requests
[1710416866.888359] [node014:2431244:0]          mpool.c:43   UCX  WARN  object 0xaa36fc0 was not returned to mpool ucp_requests
[1710416866.888363] [node014:2431244:0]          mpool.c:43   UCX  WARN  object 0xaa37180 was not returned to mpool ucp_requests
[1710416866.888366] [node014:2431244:0]          mpool.c:43   UCX  WARN  object 0xaa37340 was not returned to mpool ucp_requests
[1710416866.888369] [node014:2431244:0]          mpool.c:43   UCX  WARN  object 0xaa37500 was not returned to mpool ucp_requests
[1710416866.888373] [node014:2431244:0]          mpool.c:43   UCX  WARN  object 0xaa376c0 was not returned to mpool ucp_requests
[1710416866.888377] [node014:2431244:0]          mpool.c:43   UCX  WARN  object 0xaa37880 was not returned to mpool ucp_requests
[1710416866.888381] [node014:2431244:0]          mpool.c:43   UCX  WARN  object 0xaa37a40 was not returned to mpool ucp_requests
[1710416866.888385] [node014:2431244:0]          mpool.c:43   UCX  WARN  object 0xaa37c00 was not returned to mpool ucp_requests
[1710416866.888389] [node014:2431244:0]          mpool.c:43   UCX  WARN  object 0xaa37dc0 was not returned to mpool ucp_requests
[1710416866.888393] [node014:2431244:0]          mpool.c:43   UCX  WARN  object 0xaa37f80 was not returned to mpool ucp_requests
[1710416866.888483] [node014:2431248:0]          mpool.c:43   UCX  WARN  object 0xb13ccc0 was not returned to mpool ucp_requests
[1710416866.888493] [node014:2431248:0]          mpool.c:43   UCX  WARN  object 0xb13ce80 was not returned to mpool ucp_requests
[1710416866.888497] [node014:2431248:0]          mpool.c:43   UCX  WARN  object 0xb13d040 was not returned to mpool ucp_requests
[1710416866.888500] [node014:2431248:0]          mpool.c:43   UCX  WARN  object 0xb13d200 was not returned to mpool ucp_requests
[1710416866.888503] [node014:2431248:0]          mpool.c:43   UCX  WARN  object 0xb13d3c0 was not returned to mpool ucp_requests
[1710416866.888505] [node014:2431248:0]          mpool.c:43   UCX  WARN  object 0xb13d580 was not returned to mpool ucp_requests
[1710416866.888507] [node014:2431248:0]          mpool.c:43   UCX  WARN  object 0xb13d740 was not returned to mpool ucp_requests
[1710416866.888510] [node014:2431248:0]          mpool.c:43   UCX  WARN  object 0xb13d900 was not returned to mpool ucp_requests
[1710416866.888512] [node014:2431248:0]          mpool.c:43   UCX  WARN  object 0xb13dac0 was not returned to mpool ucp_requests
[1710416866.888515] [node014:2431248:0]          mpool.c:43   UCX  WARN  object 0xb13dc80 was not returned to mpool ucp_requests
[1710416866.888517] [node014:2431248:0]          mpool.c:43   UCX  WARN  object 0xb13de40 was not returned to mpool ucp_requests
[1710416866.888519] [node014:2431248:0]          mpool.c:43   UCX  WARN  object 0xb13e000 was not returned to mpool ucp_requests
[1710416866.888521] [node014:2431248:0]          mpool.c:43   UCX  WARN  object 0xb13e1c0 was not returned to mpool ucp_requests
[1710416866.888749] [node014:2431265:0]          mpool.c:43   UCX  WARN  object 0xbbfef40 was not returned to mpool ucp_requests
[1710416866.888759] [node014:2431265:0]          mpool.c:43   UCX  WARN  object 0xbbff100 was not returned to mpool ucp_requests
[1710416866.888763] [node014:2431265:0]          mpool.c:43   UCX  WARN  object 0xbbff2c0 was not returned to mpool ucp_requests
[1710416866.888766] [node014:2431265:0]          mpool.c:43   UCX  WARN  object 0xbbff480 was not returned to mpool ucp_requests
[1710416866.888769] [node014:2431265:0]          mpool.c:43   UCX  WARN  object 0xbbff640 was not returned to mpool ucp_requests
[1710416866.888771] [node014:2431265:0]          mpool.c:43   UCX  WARN  object 0xbbff800 was not returned to mpool ucp_requests
[1710416866.888774] [node014:2431265:0]          mpool.c:43   UCX  WARN  object 0xbbff9c0 was not returned to mpool ucp_requests
[1710416866.888777] [node014:2431265:0]          mpool.c:43   UCX  WARN  object 0xbbffb80 was not returned to mpool ucp_requests
[1710416866.888779] [node014:2431265:0]          mpool.c:43   UCX  WARN  object 0xbbffd40 was not returned to mpool ucp_requests
[1710416866.888782] [node014:2431265:0]          mpool.c:43   UCX  WARN  object 0xbbfff00 was not returned to mpool ucp_requests
[1710416866.888784] [node014:2431265:0]          mpool.c:43   UCX  WARN  object 0xbc000c0 was not returned to mpool ucp_requests
[1710416866.888787] [node014:2431265:0]          mpool.c:43   UCX  WARN  object 0xbc00280 was not returned to mpool ucp_requests
[1710416866.896609] [node014:2431241:0]          mpool.c:43   UCX  WARN  object 0xae10c00 was not returned to mpool ucp_requests
[1710416866.896620] [node014:2431241:0]          mpool.c:43   UCX  WARN  object 0xae10dc0 was not returned to mpool ucp_requests
[1710416866.896624] [node014:2431241:0]          mpool.c:43   UCX  WARN  object 0xae10f80 was not returned to mpool ucp_requests
[1710416866.896627] [node014:2431241:0]          mpool.c:43   UCX  WARN  object 0xae11140 was not returned to mpool ucp_requests
[1710416866.896630] [node014:2431241:0]          mpool.c:43   UCX  WARN  object 0xae11300 was not returned to mpool ucp_requests
[1710416866.896634] [node014:2431241:0]          mpool.c:43   UCX  WARN  object 0xae114c0 was not returned to mpool ucp_requests
[1710416866.896637] [node014:2431241:0]          mpool.c:43   UCX  WARN  object 0xae11680 was not returned to mpool ucp_requests
[1710416866.896640] [node014:2431241:0]          mpool.c:43   UCX  WARN  object 0xae11840 was not returned to mpool ucp_requests
[1710416866.896642] [node014:2431241:0]          mpool.c:43   UCX  WARN  object 0xae11a00 was not returned to mpool ucp_requests
[1710416866.896645] [node014:2431241:0]          mpool.c:43   UCX  WARN  object 0xae11bc0 was not returned to mpool ucp_requests
[1710416866.896647] [node014:2431241:0]          mpool.c:43   UCX  WARN  object 0xae11d80 was not returned to mpool ucp_requests
[1710416866.896650] [node014:2431241:0]          mpool.c:43   UCX  WARN  object 0xae11f40 was not returned to mpool ucp_requests
[1710416866.911993] [node014:2431250:0]          mpool.c:43   UCX  WARN  object 0xc24ed80 was not returned to mpool ucp_requests
[1710416866.912012] [node014:2431250:0]          mpool.c:43   UCX  WARN  object 0xc24ef40 was not returned to mpool ucp_requests
[1710416866.912015] [node014:2431250:0]          mpool.c:43   UCX  WARN  object 0xc24f100 was not returned to mpool ucp_requests
[1710416866.912017] [node014:2431250:0]          mpool.c:43   UCX  WARN  object 0xc24f2c0 was not returned to mpool ucp_requests
[1710416866.912020] [node014:2431250:0]          mpool.c:43   UCX  WARN  object 0xc24f480 was not returned to mpool ucp_requests
[1710416866.912022] [node014:2431250:0]          mpool.c:43   UCX  WARN  object 0xc24f640 was not returned to mpool ucp_requests
[1710416866.912024] [node014:2431250:0]          mpool.c:43   UCX  WARN  object 0xc24f800 was not returned to mpool ucp_requests
[1710416866.912026] [node014:2431250:0]          mpool.c:43   UCX  WARN  object 0xc24f9c0 was not returned to mpool ucp_requests
[1710416866.912028] [node014:2431250:0]          mpool.c:43   UCX  WARN  object 0xc24fb80 was not returned to mpool ucp_requests
[1710416866.912031] [node014:2431250:0]          mpool.c:43   UCX  WARN  object 0xc24fd40 was not returned to mpool ucp_requests
[1710416866.912033] [node014:2431250:0]          mpool.c:43   UCX  WARN  object 0xc24ff00 was not returned to mpool ucp_requests
[1710416866.912036] [node014:2431250:0]          mpool.c:43   UCX  WARN  object 0xc2500c0 was not returned to mpool ucp_requests
[1710416866.912038] [node014:2431250:0]          mpool.c:43   UCX  WARN  object 0xc250280 was not returned to mpool ucp_requests
[1710416866.915018] [node014:2431238:0]          mpool.c:43   UCX  WARN  object 0xb7a3ec0 was not returned to mpool ucp_requests
[1710416866.915032] [node014:2431238:0]          mpool.c:43   UCX  WARN  object 0xb7a4080 was not returned to mpool ucp_requests
[1710416866.915035] [node014:2431238:0]          mpool.c:43   UCX  WARN  object 0xb7a4240 was not returned to mpool ucp_requests
[1710416866.915037] [node014:2431238:0]          mpool.c:43   UCX  WARN  object 0xb7a4400 was not returned to mpool ucp_requests
[1710416866.915040] [node014:2431238:0]          mpool.c:43   UCX  WARN  object 0xb7a45c0 was not returned to mpool ucp_requests
[1710416866.915042] [node014:2431238:0]          mpool.c:43   UCX  WARN  object 0xb7a4780 was not returned to mpool ucp_requests
[1710416866.915044] [node014:2431238:0]          mpool.c:43   UCX  WARN  object 0xb7a4940 was not returned to mpool ucp_requests
[1710416866.915046] [node014:2431238:0]          mpool.c:43   UCX  WARN  object 0xb7a4b00 was not returned to mpool ucp_requests
[1710416866.915048] [node014:2431238:0]          mpool.c:43   UCX  WARN  object 0xb7a4cc0 was not returned to mpool ucp_requests
[1710416866.915050] [node014:2431238:0]          mpool.c:43   UCX  WARN  object 0xb7a4e80 was not returned to mpool ucp_requests
[1710416866.915053] [node014:2431238:0]          mpool.c:43   UCX  WARN  object 0xb7a5200 was not returned to mpool ucp_requests
[1710416866.916424] [node014:2431242:0]          mpool.c:43   UCX  WARN  object 0xad390c0 was not returned to mpool ucp_requests
[1710416866.916437] [node014:2431242:0]          mpool.c:43   UCX  WARN  object 0xad39280 was not returned to mpool ucp_requests
[1710416866.916440] [node014:2431242:0]          mpool.c:43   UCX  WARN  object 0xad39440 was not returned to mpool ucp_requests
[1710416866.916442] [node014:2431242:0]          mpool.c:43   UCX  WARN  object 0xad39600 was not returned to mpool ucp_requests
[1710416866.916444] [node014:2431242:0]          mpool.c:43   UCX  WARN  object 0xad397c0 was not returned to mpool ucp_requests
[1710416866.916446] [node014:2431242:0]          mpool.c:43   UCX  WARN  object 0xad39980 was not returned to mpool ucp_requests
[1710416866.916449] [node014:2431242:0]          mpool.c:43   UCX  WARN  object 0xad39b40 was not returned to mpool ucp_requests
[1710416866.916451] [node014:2431242:0]          mpool.c:43   UCX  WARN  object 0xad39d00 was not returned to mpool ucp_requests
[1710416866.916453] [node014:2431242:0]          mpool.c:43   UCX  WARN  object 0xad39ec0 was not returned to mpool ucp_requests
[1710416866.916455] [node014:2431242:0]          mpool.c:43   UCX  WARN  object 0xad3a080 was not returned to mpool ucp_requests
[1710416866.916458] [node014:2431242:0]          mpool.c:43   UCX  WARN  object 0xad3a240 was not returned to mpool ucp_requests
[1710416866.917616] [node014:2431246:0]          mpool.c:43   UCX  WARN  object 0xb28bb00 was not returned to mpool ucp_requests
[1710416866.917627] [node014:2431246:0]          mpool.c:43   UCX  WARN  object 0xb28bcc0 was not returned to mpool ucp_requests
[1710416866.917630] [node014:2431246:0]          mpool.c:43   UCX  WARN  object 0xb28be80 was not returned to mpool ucp_requests
[1710416866.917632] [node014:2431246:0]          mpool.c:43   UCX  WARN  object 0xb28c040 was not returned to mpool ucp_requests
[1710416866.917634] [node014:2431246:0]          mpool.c:43   UCX  WARN  object 0xb28c200 was not returned to mpool ucp_requests
[1710416866.917636] [node014:2431246:0]          mpool.c:43   UCX  WARN  object 0xb28c3c0 was not returned to mpool ucp_requests
[1710416866.917638] [node014:2431246:0]          mpool.c:43   UCX  WARN  object 0xb28c580 was not returned to mpool ucp_requests
[1710416866.917641] [node014:2431246:0]          mpool.c:43   UCX  WARN  object 0xb28c740 was not returned to mpool ucp_requests
[1710416866.917643] [node014:2431246:0]          mpool.c:43   UCX  WARN  object 0xb28c900 was not returned to mpool ucp_requests
[1710416866.917645] [node014:2431246:0]          mpool.c:43   UCX  WARN  object 0xb28cac0 was not returned to mpool ucp_requests
[1710416866.917647] [node014:2431246:0]          mpool.c:43   UCX  WARN  object 0xb28cc80 was not returned to mpool ucp_requests
[1710416866.917649] [node014:2431246:0]          mpool.c:43   UCX  WARN  object 0xb28ce40 was not returned to mpool ucp_requests
[1710416866.917651] [node014:2431246:0]          mpool.c:43   UCX  WARN  object 0xb28d000 was not returned to mpool ucp_requests
[1710416866.918541] [node014:2431252:0]          mpool.c:43   UCX  WARN  object 0xbebdb40 was not returned to mpool ucp_requests
[1710416866.918552] [node014:2431252:0]          mpool.c:43   UCX  WARN  object 0xbebdd00 was not returned to mpool ucp_requests
[1710416866.918555] [node014:2431252:0]          mpool.c:43   UCX  WARN  object 0xbebdec0 was not returned to mpool ucp_requests
[1710416866.918558] [node014:2431252:0]          mpool.c:43   UCX  WARN  object 0xbebe080 was not returned to mpool ucp_requests
[1710416866.918561] [node014:2431252:0]          mpool.c:43   UCX  WARN  object 0xbebe240 was not returned to mpool ucp_requests
[1710416866.918564] [node014:2431252:0]          mpool.c:43   UCX  WARN  object 0xbebe400 was not returned to mpool ucp_requests
[1710416866.918567] [node014:2431252:0]          mpool.c:43   UCX  WARN  object 0xbebe5c0 was not returned to mpool ucp_requests
[1710416866.918569] [node014:2431252:0]          mpool.c:43   UCX  WARN  object 0xbebe780 was not returned to mpool ucp_requests
[1710416866.918572] [node014:2431252:0]          mpool.c:43   UCX  WARN  object 0xbebe940 was not returned to mpool ucp_requests
[1710416866.918575] [node014:2431252:0]          mpool.c:43   UCX  WARN  object 0xbebeb00 was not returned to mpool ucp_requests
[1710416866.918577] [node014:2431252:0]          mpool.c:43   UCX  WARN  object 0xbebecc0 was not returned to mpool ucp_requests
[1710416866.918580] [node014:2431252:0]          mpool.c:43   UCX  WARN  object 0xbebee80 was not returned to mpool ucp_requests
[1710416866.918583] [node014:2431252:0]          mpool.c:43   UCX  WARN  object 0xbebf040 was not returned to mpool ucp_requests
[1710416866.918586] [node014:2431252:0]          mpool.c:43   UCX  WARN  object 0xbebf200 was not returned to mpool ucp_requests


           ************************************************************
           *        Program running with 20 parallel MPI-processes    *
           *              working on a common directory               *
           ************************************************************
-------------------------------------------------------------------------------
                                 ORCA SCF
-------------------------------------------------------------------------------

------------
SCF SETTINGS
------------
Hamiltonian:
 Density Functional     Method          .... DFT(GTOs)
 Exchange Functional    Exchange        .... PBE
   PBE kappa parameter   XKappa         ....  0.804000
   PBE mue parameter    XMuePBE         ....  0.219520
 Correlation Functional Correlation     .... PBE
   PBE beta parameter  CBetaPBE         ....  0.066725
 LDA part of GGA corr.  LDAOpt          .... PW91-LDA
 Gradients option       PostSCFGGA      .... off
 Hybrid DFT is turned on
   Fraction HF Exchange ScalHFX         ....  0.250000
   Scaling of DF-GGA-X  ScalDFX         ....  0.750000
   Scaling of DF-GGA-C  ScalDFC         ....  1.000000
   Scaling of DF-LDA-C  ScalLDAC        ....  1.000000
   Perturbative correction              ....  0.000000
   Density functional embedding theory  .... OFF
   NL short-range parameter             ....  6.900000
 RI-approximation to the Coulomb term is turned on
   Number of AuxJ basis functions       .... 1991
   RIJ-COSX (HFX calculated with COS-X)).... on


General Settings:
 Integral files         IntName         .... Prod_RS2freq
 Hartree-Fock type      HFTyp           .... RHF
 Total Charge           Charge          ....    0
 Multiplicity           Mult            ....    1
 Number of Electrons    NEL             ....  238
 Basis Dimension        Dim             .... 1227
 Nuclear Repulsion      ENuc            ....   3600.1723656637 Eh

Convergence Acceleration:
 DIIS                   CNVDIIS         .... on
   Start iteration      DIISMaxIt       ....    12
   Startup error        DIISStart       ....  0.200000
   # of expansion vecs  DIISMaxEq       ....     5
   Bias factor          DIISBfac        ....   1.050
   Max. coefficient     DIISMaxC        ....  10.000
 Trust-Rad. Augm. Hess. CNVTRAH         .... auto
   Auto Start mean grad. ratio tolernc. ....  1.125000
   Auto Start start iteration           ....    20
   Auto Start num. interpolation iter.  ....    10
   Max. Number of Micro iterations      ....    16
   Max. Number of Macro iterations      .... Maxiter - #DIIS iter
   Number of Davidson start vectors     ....     2
   Converg. threshold I  (grad. norm)   ....   1.000e-05
   Converg. threshold II (energy diff.) ....   1.000e-08
   Grad. Scal. Fac. for Micro threshold ....   0.100
   Minimum threshold for Micro iter.    ....   0.010
   NR start threshold (gradient norm)   ....   0.001
   Initial trust radius                 ....   0.400
   Minimum AH scaling param. (alpha)    ....   1.000
   Maximum AH scaling param. (alpha)    .... 1000.000
   Orbital update algorithm             .... Taylor
   White noise on init. David. guess    .... on
   Maximum white noise                  ....   0.010
   Quad. conv. algorithm                .... NR
 SOSCF                  CNVSOSCF        .... on
   Start iteration      SOSCFMaxIt      ....   150
   Startup grad/error   SOSCFStart      ....  0.003300
 Level Shifting         CNVShift        .... on
   Level shift para.    LevelShift      ....    0.2500
   Turn off err/grad.   ShiftErr        ....    0.0010
 Zerner damping         CNVZerner       .... off
 Static damping         CNVDamp         .... on
   Fraction old density DampFac         ....    0.7000
   Max. Damping (<1)    DampMax         ....    0.9800
   Min. Damping (>=0)   DampMin         ....    0.0000
   Turn off err/grad.   DampErr         ....    0.1000
 Fernandez-Rico         CNVRico         .... off

SCF Procedure:
 Maximum # iterations   MaxIter         ....   125
 SCF integral mode      SCFMode         .... Direct
   Integral package                     .... SHARK and LIBINT hybrid scheme
 Reset frequency        DirectResetFreq ....    20
 Integral Threshold     Thresh          ....  2.500e-11 Eh
 Primitive CutOff       TCut            ....  2.500e-12 Eh

Convergence Tolerance:
 Convergence Check Mode ConvCheckMode   .... Total+1el-Energy
 Convergence forced     ConvForced      .... 0
 Energy Change          TolE            ....  1.000e-08 Eh
 1-El. energy change                    ....  1.000e-05 Eh
 Orbital Gradient       TolG            ....  1.000e-05
 Orbital Rotation angle TolX            ....  1.000e-05
 DIIS Error             TolErr          ....  5.000e-07


Diagonalization of the overlap matrix:
Smallest eigenvalue                        ... 3.697e-06
Time for diagonalization                   ...    0.351 sec
Threshold for overlap eigenvalues          ... 1.000e-08
Number of eigenvalues below threshold      ... 0
Time for construction of square roots      ...    0.774 sec
Total time needed                          ...    1.140 sec

Time for model grid setup =    0.580 sec

------------------------------
INITIAL GUESS: MODEL POTENTIAL
------------------------------
Loading Hartree-Fock densities                     ... done
Calculating cut-offs                               ... done
Initializing the effective Hamiltonian             ... done
Setting up the integral package (SHARK)            ... done
Starting the Coulomb interaction                   ... done (   0.8 sec)
Reading the grid                                   ... done
Mapping shells                                     ... done
Starting the XC term evaluation                    ... done (   0.5 sec)
  promolecular density results
     # of electrons  =    237.986443212
     EX              =   -187.885894178
     EC              =     -7.985729509
     EX+EC           =   -195.871623687
Transforming the Hamiltonian                       ... done (   0.1 sec)
Diagonalizing the Hamiltonian                      ... done (   0.5 sec)
Back transforming the eigenvectors                 ... done (   0.1 sec)
Now organizing SCF variables                       ... done
                      ------------------
                      INITIAL GUESS DONE (   2.7 sec)
                      ------------------
-------------------
DFT GRID GENERATION
-------------------

General Integration Accuracy     IntAcc      ... 4.388
Radial Grid Type                 RadialGrid  ... OptM3 with GC (2021)
Angular Grid (max. ang.)         AngularGrid ... 4 (Lebedev-302)
Angular grid pruning method      GridPruning ... 4 (adaptive)
Weight generation scheme         WeightScheme... Becke
Basis function cutoff            BFCut       ... 1.0000e-11
Integration weight cutoff        WCut        ... 1.0000e-14
Angular grids for H and He will be reduced by one unit
Partially contracted basis set               ... off
Rotationally invariant grid construction     ... off

Total number of grid points                  ...   302358
Total number of batches                      ...     4761
Average number of points per batch           ...       63
Average number of grid points per atom       ...     4513
Time for grid setup =    2.170 sec

--------------------
COSX GRID GENERATION
--------------------

GRIDX 1
-------
General Integration Accuracy     IntAcc      ... 3.816
Radial Grid Type                 RadialGrid  ... OptM3 with GC (2021)
Angular Grid (max. ang.)         AngularGrid ... 1 (Lebedev-50)
Angular grid pruning method      GridPruning ... 4 (adaptive)
Weight generation scheme         WeightScheme... Becke
Basis function cutoff            BFCut       ... 1.0000e-11
Integration weight cutoff        WCut        ... 1.0000e-14
Angular grids for H and He will be reduced by one unit
Partially contracted basis set               ... on
Rotationally invariant grid construction     ... off

Total number of grid points                  ...    38392
Total number of batches                      ...      634
Average number of points per batch           ...       60
Average number of grid points per atom       ...      573
UseSFitting                                  ... on

GRIDX 2
-------
General Integration Accuracy     IntAcc      ... 4.020
Radial Grid Type                 RadialGrid  ... OptM3 with GC (2021)
Angular Grid (max. ang.)         AngularGrid ... 2 (Lebedev-110)
Angular grid pruning method      GridPruning ... 4 (adaptive)
Weight generation scheme         WeightScheme... Becke
Basis function cutoff            BFCut       ... 1.0000e-11
Integration weight cutoff        WCut        ... 1.0000e-14
Angular grids for H and He will be reduced by one unit
Partially contracted basis set               ... on
Rotationally invariant grid construction     ... off

Total number of grid points                  ...    81022
Total number of batches                      ...     1294
Average number of points per batch           ...       62
Average number of grid points per atom       ...     1209
UseSFitting                                  ... on

GRIDX 3
-------
General Integration Accuracy     IntAcc      ... 4.338
Radial Grid Type                 RadialGrid  ... OptM3 with GC (2021)
Angular Grid (max. ang.)         AngularGrid ... 3 (Lebedev-194)
Angular grid pruning method      GridPruning ... 4 (adaptive)
Weight generation scheme         WeightScheme... Becke
Basis function cutoff            BFCut       ... 1.0000e-11
Integration weight cutoff        WCut        ... 1.0000e-14
Angular grids for H and He will be reduced by one unit
Partially contracted basis set               ... on
Rotationally invariant grid construction     ... off

Total number of grid points                  ...   175806
Total number of batches                      ...     2779
Average number of points per batch           ...       63
Average number of grid points per atom       ...     2624
UseSFitting                                  ... on

Time for X-Grid setup             =    4.909 sec


--------------------
CPCM SOLVATION MODEL
--------------------
CPCM parameters:
  Epsilon                                         ...      26.7260
  Refrac                                          ...       1.2907
  Rsolv                                           ...       1.3000
  Surface type                                    ... GAUSSIAN VDW
  Epsilon function type                           ...         CPCM
Solvent:                                     ... 2,2,2-TRIFLUOROETHANOL
SMD-CDS solvent descriptors:
  Soln                                       ...    1.2907
  Soln25                                     ... Unavailable
  Sola                                       ...    0.5700
  Solb                                       ...    0.2500
  Solg                                       ...   42.0200
  Solc                                       ...    0.0000
  Solh                                       ...    0.5000
Radii:
 Radius for O  used is    2.8724 Bohr (=   1.5200 Ang.)
 Radius for N  used is    3.5716 Bohr (=   1.8900 Ang.)
 Radius for H  used is    2.2677 Bohr (=   1.2000 Ang.)
 Radius for C  used is    3.4960 Bohr (=   1.8500 Ang.)
Calculating surface                               ...        done! (  0.0s)
GEPOL surface points                              ...         3805
GEPOL Volume                                      ...    3144.9126
GEPOL Surface-area                                ...    1701.2528
Calculating surface distance matrix               ...        done! (  0.2s)
Performing Cholesky decomposition & store         ...        done! (  0.9s)
Overall time for CPCM initialization              ...                 1.1s
--------------
SCF ITERATIONS
--------------
ITER       Energy         Delta-E        Max-DP      RMS-DP      [F,P]     Damp
               ***  Starting incremental Fock matrix formation  ***
  0  -1383.5863463848   0.000000000000 0.04845136  0.00058015  0.2699295 0.7000
  1  -1383.9690707825  -0.382724397767 0.03825425  0.00045763  0.1148387 0.7000
                               ***Turning on DIIS***
  2  -1384.1333533791  -0.164282596531 0.08894505  0.00089412  0.0395613 0.0000
  3  -1384.3805060656  -0.247152686583 0.06384698  0.00033207  0.0575912 0.0000
  4  -1384.4360753869  -0.055569321207 0.01555688  0.00014912  0.0117826 0.0000
  5  -1384.4386969864  -0.002621599577 0.01052254  0.00006502  0.0101172 0.0000
                      *** Initiating the SOSCF procedure ***
                           *** Shutting down DIIS ***
                      *** Re-Reading the Fockian *** 
                      *** Removing any level shift *** 
ITER      Energy       Delta-E        Grad      Rot      Max-DP    RMS-DP
  6  -1384.43902543  -0.0003284476  0.000215  0.000215  0.004194  0.000024
               *** Restarting incremental Fock matrix formation ***
  7  -1384.43901011   0.0000153240  0.000108  0.000457  0.004934  0.000042
  8  -1384.43900984   0.0000002729  0.000168  0.000292  0.000964  0.000008
  9  -1384.43901364  -0.0000038031  0.000020  0.000053  0.000859  0.000007
 10  -1384.43901357   0.0000000707  0.000030  0.000041  0.000186  0.000001
 11  -1384.43901373  -0.0000001556  0.000006  0.000018  0.000358  0.000002
 12  -1384.43901376  -0.0000000343  0.000007  0.000010  0.000269  0.000001
                  ***Gradient check signals convergence***
              ***Rediagonalizing the Fockian in SOSCF/NRSCF***

               *****************************************************
               *                     SUCCESS                       *
               *           SCF CONVERGED AFTER  13 CYCLES          *
               *****************************************************

Old exchange energy                            =    -48.107942899 Eh
New exchange energy                            =    -48.107894111 Eh
Exchange energy change after final integration =      0.000048788 Eh
Total energy after final integration           =  -1384.438964888 Eh
Final COS-X integration done in                =    32.698 sec

SMD CDS free energy correction energy :                 1.13937     Kcal/mol
Total Energy after SMD CDS correction =             -1384.437149193 Eh

----------------
TOTAL SCF ENERGY
----------------

Total Energy       :        -1384.43714919 Eh          -37672.45006 eV

Components:
Nuclear Repulsion  :         3600.17236566 Eh           97965.67055 eV
Electronic Energy  :        -4984.60951486 Eh         -135638.12061 eV
One Electron Energy:        -9044.59308748 Eh         -246115.89020 eV
Two Electron Energy:         4059.98357263 Eh          110477.76959 eV
Max COSX asymmetry :            0.00000205 Eh               0.00006 eV
CPCM Dielectric    :           -0.04627555 Eh              -1.25922 eV
SMD CDS (Gcds)     :            0.00181569 Eh               0.04941 eV

Virial components:
Potential Energy   :        -2762.28485094 Eh          -75165.59214 eV
Kinetic Energy     :         1377.84770175 Eh           37493.14208 eV
Virial Ratio       :            2.00478242


DFT components:
N(Alpha)           :      119.000011315675 electrons
N(Beta)            :      119.000011315675 electrons
N(Total)           :      238.000022631350 electrons
E(X)               :     -143.825683129693 Eh       
E(C)               :       -7.966231570600 Eh       
E(XC)              :     -151.791914700293 Eh       
DFET-embed. en.    :        0.000000000000 Eh       
CPCM Solvation Model Properties:
Surface-charge          :           -0.07975683
Charge-correction       :           -0.00094789 Eh              -0.02579 eV
Free-energy (cav+disp)  :            0.00181569 Eh               0.04941 eV

---------------
SCF CONVERGENCE
---------------

  Last Energy change         ...    8.3828e-08  Tolerance :   1.0000e-08
  Last MAX-Density change    ...    2.3315e-15  Tolerance :   1.0000e-07
  Last RMS-Density change    ...    1.1050e-17  Tolerance :   5.0000e-09
  Last Orbital Gradient      ...    8.5628e-07  Tolerance :   1.0000e-05
  Last Orbital Rotation      ...    2.6162e-06  Tolerance :   1.0000e-05

             **** THE GBW FILE WAS UPDATED (Prod_RS2freq.gbw) ****
             **** DENSITY Prod_RS2freq.scfp WAS UPDATED ****
             **** ENERGY FILE WAS UPDATED (Prod_RS2freq.en.tmp) ****
             **** THE GBW FILE WAS UPDATED (Prod_RS2freq.gbw) ****
             **** DENSITY Prod_RS2freq.scfp WAS UPDATED ****
----------------
ORBITAL ENERGIES
----------------

  NO   OCC          E(Eh)            E(eV) 
   0   2.0000     -19.184758      -522.0438 
   1   2.0000     -19.174207      -521.7567 
   2   2.0000     -14.432355      -392.7244 
   3   2.0000     -14.404674      -391.9711 
   4   2.0000     -10.337347      -281.2935 
   5   2.0000     -10.329084      -281.0687 
   6   2.0000     -10.278518      -279.6927 
   7   2.0000     -10.271181      -279.4930 
   8   2.0000     -10.269157      -279.4380 
   9   2.0000     -10.244863      -278.7769 
  10   2.0000     -10.244038      -278.7545 
  11   2.0000     -10.241669      -278.6900 
  12   2.0000     -10.241638      -278.6892 
  13   2.0000     -10.232264      -278.4341 
  14   2.0000     -10.231656      -278.4175 
  15   2.0000     -10.230652      -278.3902 
  16   2.0000     -10.228818      -278.3403 
  17   2.0000     -10.227952      -278.3167 
  18   2.0000     -10.227861      -278.3143 
  19   2.0000     -10.227857      -278.3141 
  20   2.0000     -10.227579      -278.3066 
  21   2.0000     -10.227145      -278.2948 
  22   2.0000     -10.227126      -278.2942 
  23   2.0000     -10.226807      -278.2856 
  24   2.0000     -10.225454      -278.2488 
  25   2.0000     -10.224361      -278.2190 
  26   2.0000     -10.222712      -278.1741 
  27   2.0000     -10.204459      -277.6774 
  28   2.0000     -10.199984      -277.5557 
  29   2.0000     -10.199797      -277.5506 
  30   2.0000     -10.199314      -277.5374 
  31   2.0000     -10.199216      -277.5348 
  32   2.0000     -10.196924      -277.4724 
  33   2.0000      -1.090837       -29.6832 
  34   2.0000      -1.069691       -29.1078 
  35   2.0000      -0.987468       -26.8704 
  36   2.0000      -0.960941       -26.1485 
  37   2.0000      -0.896151       -24.3855 
  38   2.0000      -0.892059       -24.2741 
  39   2.0000      -0.886077       -24.1114 
  40   2.0000      -0.842959       -22.9381 
  41   2.0000      -0.832040       -22.6410 
  42   2.0000      -0.804816       -21.9002 
  43   2.0000      -0.787050       -21.4167 
  44   2.0000      -0.776264       -21.1232 
  45   2.0000      -0.774331       -21.0706 
  46   2.0000      -0.770251       -20.9596 
  47   2.0000      -0.764396       -20.8003 
  48   2.0000      -0.732949       -19.9446 
  49   2.0000      -0.709468       -19.3056 
  50   2.0000      -0.704757       -19.1774 
  51   2.0000      -0.700307       -19.0563 
  52   2.0000      -0.700081       -19.0502 
  53   2.0000      -0.666852       -18.1460 
  54   2.0000      -0.646351       -17.5881 
  55   2.0000      -0.636902       -17.3310 
  56   2.0000      -0.633239       -17.2313 
  57   2.0000      -0.630622       -17.1601 
  58   2.0000      -0.624948       -17.0057 
  59   2.0000      -0.613182       -16.6855 
  60   2.0000      -0.586054       -15.9473 
  61   2.0000      -0.575368       -15.6566 
  62   2.0000      -0.568449       -15.4683 
  63   2.0000      -0.555003       -15.1024 
  64   2.0000      -0.545982       -14.8569 
  65   2.0000      -0.528887       -14.3918 
  66   2.0000      -0.514580       -14.0024 
  67   2.0000      -0.499128       -13.5820 
  68   2.0000      -0.497016       -13.5245 
  69   2.0000      -0.492769       -13.4089 
  70   2.0000      -0.486099       -13.2274 
  71   2.0000      -0.479069       -13.0361 
  72   2.0000      -0.471500       -12.8302 
  73   2.0000      -0.467147       -12.7117 
  74   2.0000      -0.465709       -12.6726 
  75   2.0000      -0.463737       -12.6189 
  76   2.0000      -0.457559       -12.4508 
  77   2.0000      -0.453809       -12.3488 
  78   2.0000      -0.448474       -12.2036 
  79   2.0000      -0.446560       -12.1515 
  80   2.0000      -0.443145       -12.0586 
  81   2.0000      -0.438193       -11.9238 
  82   2.0000      -0.437152       -11.8955 
  83   2.0000      -0.434211       -11.8155 
  84   2.0000      -0.431003       -11.7282 
  85   2.0000      -0.427697       -11.6382 
  86   2.0000      -0.419844       -11.4245 
  87   2.0000      -0.410804       -11.1785 
  88   2.0000      -0.403907       -10.9909 
  89   2.0000      -0.396342       -10.7850 
  90   2.0000      -0.392562       -10.6822 
  91   2.0000      -0.389675       -10.6036 
  92   2.0000      -0.388985       -10.5848 
  93   2.0000      -0.379939       -10.3387 
  94   2.0000      -0.378000       -10.2859 
  95   2.0000      -0.376057       -10.2330 
  96   2.0000      -0.375371       -10.2144 
  97   2.0000      -0.371763       -10.1162 
  98   2.0000      -0.369512       -10.0549 
  99   2.0000      -0.367797       -10.0083 
 100   2.0000      -0.366193        -9.9646 
 101   2.0000      -0.362618        -9.8673 
 102   2.0000      -0.355219        -9.6660 
 103   2.0000      -0.351321        -9.5599 
 104   2.0000      -0.347044        -9.4435 
 105   2.0000      -0.343369        -9.3435 
 106   2.0000      -0.337892        -9.1945 
 107   2.0000      -0.335429        -9.1275 
 108   2.0000      -0.326533        -8.8854 
 109   2.0000      -0.303457        -8.2575 
 110   2.0000      -0.293137        -7.9767 
 111   2.0000      -0.283042        -7.7020 
 112   2.0000      -0.279626        -7.6090 
 113   2.0000      -0.273624        -7.4457 
 114   2.0000      -0.270158        -7.3514 
 115   2.0000      -0.269739        -7.3400 
 116   2.0000      -0.266406        -7.2493 
 117   2.0000      -0.260945        -7.1007 
 118   2.0000      -0.253559        -6.8997 
 119   0.0000      -0.045801        -1.2463 
 120   0.0000      -0.022621        -0.6156 
 121   0.0000      -0.016104        -0.4382 
 122   0.0000      -0.014363        -0.3908 
 123   0.0000      -0.007785        -0.2118 
 124   0.0000      -0.005124        -0.1394 
 125   0.0000       0.022511         0.6126 
 126   0.0000       0.040853         1.1117 
 127   0.0000       0.044617         1.2141 
 128   0.0000       0.055664         1.5147 
 129   0.0000       0.067726         1.8429 
 130   0.0000       0.070185         1.9098 
 131   0.0000       0.073450         1.9987 
 132   0.0000       0.085220         2.3190 
 133   0.0000       0.089739         2.4419 
 134   0.0000       0.090660         2.4670 
 135   0.0000       0.094970         2.5843 
 136   0.0000       0.097532         2.6540 
 137   0.0000       0.099531         2.7084 
 138   0.0000       0.104021         2.8306 
 139   0.0000       0.106584         2.9003 
 140   0.0000       0.112447         3.0598 
 141   0.0000       0.113157         3.0792 
 142   0.0000       0.114778         3.1233 
 143   0.0000       0.117945         3.2094 
 144   0.0000       0.118468         3.2237 
 145   0.0000       0.121654         3.3104 
 146   0.0000       0.125904         3.4260 
 147   0.0000       0.127063         3.4576 
 148   0.0000       0.131518         3.5788 
 149   0.0000       0.135273         3.6810 
 150   0.0000       0.136516         3.7148 
 151   0.0000       0.139288         3.7902 
 152   0.0000       0.142236         3.8704 
 153   0.0000       0.144779         3.9396 
 154   0.0000       0.147108         4.0030 
 155   0.0000       0.153098         4.1660 
 156   0.0000       0.155333         4.2268 
 157   0.0000       0.156257         4.2520 
 158   0.0000       0.159109         4.3296 
 159   0.0000       0.163734         4.4554 
 160   0.0000       0.165498         4.5034 
 161   0.0000       0.171492         4.6665 
 162   0.0000       0.172365         4.6903 
 163   0.0000       0.174627         4.7518 
 164   0.0000       0.177865         4.8399 
 165   0.0000       0.178479         4.8566 
 166   0.0000       0.181677         4.9437 
 167   0.0000       0.182362         4.9623 
 168   0.0000       0.184145         5.0108 
 169   0.0000       0.186453         5.0737 
 170   0.0000       0.190093         5.1727 
 171   0.0000       0.191614         5.2141 
 172   0.0000       0.193999         5.2790 
 173   0.0000       0.199841         5.4379 
 174   0.0000       0.203139         5.5277 
 175   0.0000       0.206477         5.6185 
 176   0.0000       0.215570         5.8660 
 177   0.0000       0.216493         5.8911 
 178   0.0000       0.219238         5.9658 
 179   0.0000       0.224117         6.0985 
 180   0.0000       0.224777         6.1165 
 181   0.0000       0.227507         6.1908 
 182   0.0000       0.229077         6.2335 
 183   0.0000       0.231546         6.3007 
 184   0.0000       0.234612         6.3841 
 185   0.0000       0.237982         6.4758 
 186   0.0000       0.240399         6.5416 
 187   0.0000       0.241578         6.5737 
 188   0.0000       0.249300         6.7838 
 189   0.0000       0.250477         6.8158 
 190   0.0000       0.254053         6.9131 
 191   0.0000       0.260285         7.0827 
 192   0.0000       0.261045         7.1034 
 193   0.0000       0.267938         7.2910 
 194   0.0000       0.268987         7.3195 
 195   0.0000       0.271702         7.3934 
 196   0.0000       0.274634         7.4732 
 197   0.0000       0.275824         7.5055 
 198   0.0000       0.279013         7.5923 
 199   0.0000       0.281420         7.6578 
 200   0.0000       0.286919         7.8075 
 201   0.0000       0.288349         7.8464 
 202   0.0000       0.291301         7.9267 
 203   0.0000       0.293006         7.9731 
 204   0.0000       0.296380         8.0649 
 205   0.0000       0.303021         8.2456 
 206   0.0000       0.305236         8.3059 
 207   0.0000       0.309794         8.4299 
 208   0.0000       0.310509         8.4494 
 209   0.0000       0.313640         8.5346 
 210   0.0000       0.317391         8.6366 
 211   0.0000       0.320821         8.7300 
 212   0.0000       0.324639         8.8339 
 213   0.0000       0.329025         8.9532 
 214   0.0000       0.332153         9.0383 
 215   0.0000       0.335147         9.1198 
 216   0.0000       0.336779         9.1642 
 217   0.0000       0.338417         9.2088 
 218   0.0000       0.343046         9.3348 
 219   0.0000       0.344694         9.3796 
 220   0.0000       0.350471         9.5368 
 221   0.0000       0.351394         9.5619 
 222   0.0000       0.353799         9.6274 
 223   0.0000       0.359015         9.7693 
 224   0.0000       0.361972         9.8498 
 225   0.0000       0.364944         9.9306 
 226   0.0000       0.373271        10.1572 
 227   0.0000       0.375192        10.2095 
 228   0.0000       0.377920        10.2837 
 229   0.0000       0.378949        10.3117 
 230   0.0000       0.380723        10.3600 
 231   0.0000       0.384839        10.4720 
 232   0.0000       0.386644        10.5211 
 233   0.0000       0.388085        10.5603 
 234   0.0000       0.391444        10.6517 
 235   0.0000       0.395169        10.7531 
 236   0.0000       0.398493        10.8435 
 237   0.0000       0.401862        10.9352 
 238   0.0000       0.404542        11.0081 
 239   0.0000       0.411095        11.1865 
 240   0.0000       0.411801        11.2057 
 241   0.0000       0.415713        11.3121 
 242   0.0000       0.418650        11.3920 
 243   0.0000       0.422117        11.4864 
 244   0.0000       0.425133        11.5685 
 245   0.0000       0.428201        11.6520 
 246   0.0000       0.428989        11.6734 
 247   0.0000       0.431088        11.7305 
 248   0.0000       0.435731        11.8568 
 249   0.0000       0.437293        11.8993 
 250   0.0000       0.443106        12.0575 
 251   0.0000       0.444640        12.0993 
 252   0.0000       0.445693        12.1279 
 253   0.0000       0.448913        12.2156 
 254   0.0000       0.450469        12.2579 
 255   0.0000       0.453560        12.3420 
 256   0.0000       0.454555        12.3691 
 257   0.0000       0.456373        12.4185 
 258   0.0000       0.458011        12.4631 
 259   0.0000       0.458835        12.4855 
 260   0.0000       0.462168        12.5762 
 261   0.0000       0.463583        12.6147 
 262   0.0000       0.467584        12.7236 
 263   0.0000       0.470262        12.7965 
 264   0.0000       0.472858        12.8671 
 265   0.0000       0.474683        12.9168 
 266   0.0000       0.478002        13.0071 
 267   0.0000       0.480386        13.0720 
 268   0.0000       0.481620        13.1056 
 269   0.0000       0.482825        13.1383 
 270   0.0000       0.483462        13.1557 
 271   0.0000       0.486544        13.2395 
 272   0.0000       0.489411        13.3176 
 273   0.0000       0.492942        13.4136 
 274   0.0000       0.494494        13.4559 
 275   0.0000       0.496227        13.5030 
 276   0.0000       0.499164        13.5829 
 277   0.0000       0.501051        13.6343 
 278   0.0000       0.502628        13.6772 
 279   0.0000       0.504483        13.7277 
 280   0.0000       0.506570        13.7845 
 281   0.0000       0.509350        13.8601 
 282   0.0000       0.511126        13.9084 
 283   0.0000       0.513571        13.9750 
 284   0.0000       0.516431        14.0528 
 285   0.0000       0.518931        14.1208 
 286   0.0000       0.519112        14.1258 
 287   0.0000       0.523820        14.2539 
 288   0.0000       0.527232        14.3467 
 289   0.0000       0.529313        14.4033 
 290   0.0000       0.534871        14.5546 
 291   0.0000       0.536611        14.6019 
 292   0.0000       0.538879        14.6636 
 293   0.0000       0.545520        14.8443 
 294   0.0000       0.545779        14.8514 
 295   0.0000       0.550070        14.9682 
 296   0.0000       0.561276        15.2731 
 297   0.0000       0.561892        15.2899 
 298   0.0000       0.564261        15.3543 
 299   0.0000       0.574827        15.6418 
 300   0.0000       0.575244        15.6532 
 301   0.0000       0.580226        15.7887 
 302   0.0000       0.582457        15.8495 
 303   0.0000       0.588186        16.0053 
 304   0.0000       0.596333        16.2270 
 305   0.0000       0.597165        16.2497 
 306   0.0000       0.604436        16.4476 
 307   0.0000       0.610746        16.6192 
 308   0.0000       0.612028        16.6541 
 309   0.0000       0.616546        16.7771 
 310   0.0000       0.621736        16.9183 
 311   0.0000       0.623366        16.9626 
 312   0.0000       0.629106        17.1188 
 313   0.0000       0.631451        17.1826 
 314   0.0000       0.643949        17.5227 
 315   0.0000       0.645934        17.5768 
 316   0.0000       0.650901        17.7119 
 317   0.0000       0.655073        17.8254 
 318   0.0000       0.664479        18.0814 
 319   0.0000       0.669855        18.2277 
 320   0.0000       0.671702        18.2779 
 321   0.0000       0.676309        18.4033 
 322   0.0000       0.680631        18.5209 
 323   0.0000       0.687145        18.6982 
 324   0.0000       0.688098        18.7241 
 325   0.0000       0.692732        18.8502 
 326   0.0000       0.694700        18.9037 
 327   0.0000       0.701286        19.0830 
 328   0.0000       0.704315        19.1654 
 329   0.0000       0.705269        19.1913 
 330   0.0000       0.712464        19.3871 
 331   0.0000       0.715213        19.4619 
 332   0.0000       0.719961        19.5911 
 333   0.0000       0.722441        19.6586 
 334   0.0000       0.723085        19.6761 
 335   0.0000       0.728825        19.8323 
 336   0.0000       0.730985        19.8911 
 337   0.0000       0.731660        19.9095 
 338   0.0000       0.737762        20.0755 
 339   0.0000       0.742730        20.2107 
 340   0.0000       0.743831        20.2407 
 341   0.0000       0.749043        20.3825 
 342   0.0000       0.753217        20.4961 
 343   0.0000       0.756054        20.5733 
 344   0.0000       0.762742        20.7553 
 345   0.0000       0.764310        20.7979 
 346   0.0000       0.766826        20.8664 
 347   0.0000       0.772316        21.0158 
 348   0.0000       0.773716        21.0539 
 349   0.0000       0.778667        21.1886 
 350   0.0000       0.783432        21.3183 
 351   0.0000       0.785127        21.3644 
 352   0.0000       0.790170        21.5016 
 353   0.0000       0.797406        21.6985 
 354   0.0000       0.802034        21.8245 
 355   0.0000       0.807939        21.9851 
 356   0.0000       0.809663        22.0321 
 357   0.0000       0.813591        22.1389 
 358   0.0000       0.819238        22.2926 
 359   0.0000       0.825545        22.4642 
 360   0.0000       0.828749        22.5514 
 361   0.0000       0.832872        22.6636 
 362   0.0000       0.838510        22.8170 
 363   0.0000       0.841901        22.9093 
 364   0.0000       0.845903        23.0182 
 365   0.0000       0.849968        23.1288 
 366   0.0000       0.850914        23.1545 
 367   0.0000       0.854391        23.2492 
 368   0.0000       0.861898        23.4534 
 369   0.0000       0.862937        23.4817 
 370   0.0000       0.869989        23.6736 
 371   0.0000       0.873446        23.7677 
 372   0.0000       0.875403        23.8209 
 373   0.0000       0.878931        23.9169 
 374   0.0000       0.885591        24.0982 
 375   0.0000       0.888553        24.1788 
 376   0.0000       0.890791        24.2397 
 377   0.0000       0.900017        24.4907 
 378   0.0000       0.906912        24.6783 
 379   0.0000       0.907903        24.7053 
 380   0.0000       0.911339        24.7988 
 381   0.0000       0.914899        24.8957 
 382   0.0000       0.920365        25.0444 
 383   0.0000       0.922846        25.1119 
 384   0.0000       0.924283        25.1510 
 385   0.0000       0.925812        25.1926 
 386   0.0000       0.934747        25.4358 
 387   0.0000       0.938111        25.5273 
 388   0.0000       0.943035        25.6613 
 389   0.0000       0.944891        25.7118 
 390   0.0000       0.952037        25.9062 
 391   0.0000       0.959606        26.1122 
 392   0.0000       0.962037        26.1784 
 393   0.0000       0.968872        26.3644 
 394   0.0000       0.973097        26.4793 
 395   0.0000       0.979808        26.6619 
 396   0.0000       0.985200        26.8086 
 397   0.0000       0.992683        27.0123 
 398   0.0000       0.999053        27.1856 
 399   0.0000       1.008070        27.4310 
 400   0.0000       1.008562        27.4444 
 401   0.0000       1.009229        27.4625 
 402   0.0000       1.016750        27.6672 
 403   0.0000       1.023440        27.8492 
 404   0.0000       1.024171        27.8691 
 405   0.0000       1.027025        27.9468 
 406   0.0000       1.034925        28.1617 
 407   0.0000       1.037989        28.2451 
 408   0.0000       1.040873        28.3236 
 409   0.0000       1.047492        28.5037 
 410   0.0000       1.049796        28.5664 
 411   0.0000       1.052813        28.6485 
 412   0.0000       1.065381        28.9905 
 413   0.0000       1.069551        29.1040 
 414   0.0000       1.081801        29.4373 
 415   0.0000       1.085377        29.5346 
 416   0.0000       1.095564        29.8118 
 417   0.0000       1.099066        29.9071 
 418   0.0000       1.101604        29.9762 
 419   0.0000       1.104002        30.0414 
 420   0.0000       1.109986        30.2042 
 421   0.0000       1.114152        30.3176 
 422   0.0000       1.123030        30.5592 
 423   0.0000       1.126909        30.6647 
 424   0.0000       1.132938        30.8288 
 425   0.0000       1.133540        30.8452 
 426   0.0000       1.135774        30.9060 
 427   0.0000       1.142046        31.0766 
 428   0.0000       1.148360        31.2485 
 429   0.0000       1.149350        31.2754 
 430   0.0000       1.155671        31.4474 
 431   0.0000       1.157435        31.4954 
 432   0.0000       1.161477        31.6054 
 433   0.0000       1.165923        31.7264 
 434   0.0000       1.169469        31.8229 
 435   0.0000       1.173148        31.9230 
 436   0.0000       1.175789        31.9948 
 437   0.0000       1.181445        32.1487 
 438   0.0000       1.187009        32.3002 
 439   0.0000       1.193733        32.4831 
 440   0.0000       1.197336        32.5812 
 441   0.0000       1.204997        32.7896 
 442   0.0000       1.207909        32.8689 
 443   0.0000       1.216886        33.1132 
 444   0.0000       1.217635        33.1335 
 445   0.0000       1.219617        33.1875 
 446   0.0000       1.224679        33.3252 
 447   0.0000       1.227047        33.3897 
 448   0.0000       1.232439        33.5364 
 449   0.0000       1.243392        33.8344 
 450   0.0000       1.244415        33.8623 
 451   0.0000       1.249341        33.9963 
 452   0.0000       1.258616        34.2487 
 453   0.0000       1.259997        34.2863 
 454   0.0000       1.264422        34.4067 
 455   0.0000       1.268772        34.5250 
 456   0.0000       1.270950        34.5843 
 457   0.0000       1.277182        34.7539 
 458   0.0000       1.280996        34.8577 
 459   0.0000       1.286616        35.0106 
 460   0.0000       1.296821        35.2883 
 461   0.0000       1.299306        35.3559 
 462   0.0000       1.300282        35.3825 
 463   0.0000       1.303486        35.4697 
 464   0.0000       1.308537        35.6071 
 465   0.0000       1.311503        35.6878 
 466   0.0000       1.321815        35.9684 
 467   0.0000       1.328681        36.1552 
 468   0.0000       1.330246        36.1978 
 469   0.0000       1.336191        36.3596 
 470   0.0000       1.339663        36.4541 
 471   0.0000       1.347558        36.6689 
 472   0.0000       1.352093        36.7923 
 473   0.0000       1.356518        36.9127 
 474   0.0000       1.364411        37.1275 
 475   0.0000       1.367583        37.2138 
 476   0.0000       1.368881        37.2491 
 477   0.0000       1.375342        37.4249 
 478   0.0000       1.383223        37.6394 
 479   0.0000       1.384563        37.6759 
 480   0.0000       1.395020        37.9604 
 481   0.0000       1.405333        38.2410 
 482   0.0000       1.406130        38.2627 
 483   0.0000       1.411134        38.3989 
 484   0.0000       1.418988        38.6126 
 485   0.0000       1.426336        38.8126 
 486   0.0000       1.441908        39.2363 
 487   0.0000       1.445269        39.3278 
 488   0.0000       1.450698        39.4755 
 489   0.0000       1.457659        39.6649 
 490   0.0000       1.462748        39.8034 
 491   0.0000       1.464543        39.8522 
 492   0.0000       1.471717        40.0475 
 493   0.0000       1.475525        40.1511 
 494   0.0000       1.480806        40.2948 
 495   0.0000       1.486526        40.4504 
 496   0.0000       1.490080        40.5471 
 497   0.0000       1.499726        40.8096 
 498   0.0000       1.504490        40.9393 
 499   0.0000       1.506809        41.0024 
 500   0.0000       1.513667        41.1890 
 501   0.0000       1.523016        41.4434 
 502   0.0000       1.528702        41.5981 
 503   0.0000       1.534569        41.7577 
 504   0.0000       1.535406        41.7805 
 505   0.0000       1.537650        41.8416 
 506   0.0000       1.546670        42.0870 
 507   0.0000       1.547879        42.1199 
 508   0.0000       1.551540        42.2195 
 509   0.0000       1.558281        42.4030 
 510   0.0000       1.561011        42.4773 
 511   0.0000       1.564047        42.5599 
 512   0.0000       1.571491        42.7624 
 513   0.0000       1.575868        42.8815 
 514   0.0000       1.580536        43.0086 
 515   0.0000       1.583840        43.0985 
 516   0.0000       1.586424        43.1688 
 517   0.0000       1.590615        43.2828 
 518   0.0000       1.594805        43.3969 
 519   0.0000       1.599337        43.5202 
 520   0.0000       1.602307        43.6010 
 521   0.0000       1.604227        43.6532 
 522   0.0000       1.612442        43.8768 
 523   0.0000       1.615212        43.9521 
 524   0.0000       1.620626        44.0995 
 525   0.0000       1.624788        44.2127 
 526   0.0000       1.625556        44.2336 
 527   0.0000       1.628786        44.3215 
 528   0.0000       1.632478        44.4220 
 529   0.0000       1.634367        44.4734 
 530   0.0000       1.637741        44.5652 
 531   0.0000       1.639822        44.6218 
 532   0.0000       1.645189        44.7679 
 533   0.0000       1.649210        44.8773 
 534   0.0000       1.651657        44.9439 
 535   0.0000       1.659591        45.1598 
 536   0.0000       1.662227        45.2315 
 537   0.0000       1.664079        45.2819 
 538   0.0000       1.668140        45.3924 
 539   0.0000       1.672640        45.5148 
 540   0.0000       1.675756        45.5996 
 541   0.0000       1.678595        45.6769 
 542   0.0000       1.682249        45.7763 
 543   0.0000       1.683779        45.8180 
 544   0.0000       1.688939        45.9584 
 545   0.0000       1.691578        46.0302 
 546   0.0000       1.692918        46.0666 
 547   0.0000       1.698637        46.2223 
 548   0.0000       1.700215        46.2652 
 549   0.0000       1.711637        46.5760 
 550   0.0000       1.715241        46.6741 
 551   0.0000       1.719230        46.7826 
 552   0.0000       1.722495        46.8715 
 553   0.0000       1.723613        46.9019 
 554   0.0000       1.731813        47.1250 
 555   0.0000       1.734742        47.2047 
 556   0.0000       1.735847        47.2348 
 557   0.0000       1.743113        47.4325 
 558   0.0000       1.747187        47.5434 
 559   0.0000       1.750534        47.6345 
 560   0.0000       1.756705        47.8024 
 561   0.0000       1.760724        47.9117 
 562   0.0000       1.764286        48.0087 
 563   0.0000       1.767436        48.0944 
 564   0.0000       1.773269        48.2531 
 565   0.0000       1.776719        48.3470 
 566   0.0000       1.783710        48.5372 
 567   0.0000       1.784392        48.5558 
 568   0.0000       1.793120        48.7933 
 569   0.0000       1.795530        48.8588 
 570   0.0000       1.806534        49.1583 
 571   0.0000       1.809786        49.2468 
 572   0.0000       1.813890        49.3585 
 573   0.0000       1.822868        49.6028 
 574   0.0000       1.831472        49.8369 
 575   0.0000       1.836641        49.9775 
 576   0.0000       1.845104        50.2078 
 577   0.0000       1.850349        50.3506 
 578   0.0000       1.856376        50.5146 
 579   0.0000       1.859288        50.5938 
 580   0.0000       1.863133        50.6984 
 581   0.0000       1.867244        50.8103 
 582   0.0000       1.872905        50.9643 
 583   0.0000       1.882474        51.2247 
 584   0.0000       1.885729        51.3133 
 585   0.0000       1.896333        51.6018 
 586   0.0000       1.904948        51.8363 
 587   0.0000       1.912178        52.0330 
 588   0.0000       1.920199        52.2513 
 589   0.0000       1.923941        52.3531 
 590   0.0000       1.928429        52.4752 
 591   0.0000       1.935701        52.6731 
 592   0.0000       1.945263        52.9333 
 593   0.0000       1.951048        53.0907 
 594   0.0000       1.954738        53.1911 
 595   0.0000       1.960908        53.3590 
 596   0.0000       1.969380        53.5895 
 597   0.0000       1.975445        53.7546 
 598   0.0000       1.978252        53.8310 
 599   0.0000       1.982278        53.9405 
 600   0.0000       1.984608        54.0039 
 601   0.0000       1.991999        54.2051 
 602   0.0000       1.997350        54.3507 
 603   0.0000       1.999220        54.4015 
 604   0.0000       2.006605        54.6025 
 605   0.0000       2.010943        54.7205 
 606   0.0000       2.016497        54.8717 
 607   0.0000       2.020734        54.9870 
 608   0.0000       2.028967        55.2110 
 609   0.0000       2.038508        55.4706 
 610   0.0000       2.043080        55.5950 
 611   0.0000       2.047442        55.7137 
 612   0.0000       2.052762        55.8585 
 613   0.0000       2.057523        55.9881 
 614   0.0000       2.066741        56.2389 
 615   0.0000       2.073058        56.4108 
 616   0.0000       2.076564        56.5062 
 617   0.0000       2.086209        56.7686 
 618   0.0000       2.090720        56.8914 
 619   0.0000       2.099161        57.1211 
 620   0.0000       2.102481        57.2114 
 621   0.0000       2.103617        57.2423 
 622   0.0000       2.105005        57.2801 
 623   0.0000       2.115036        57.5531 
 624   0.0000       2.121552        57.7304 
 625   0.0000       2.124396        57.8078 
 626   0.0000       2.134882        58.0931 
 627   0.0000       2.141810        58.2816 
 628   0.0000       2.148902        58.4746 
 629   0.0000       2.158296        58.7302 
 630   0.0000       2.160551        58.7916 
 631   0.0000       2.165347        58.9221 
 632   0.0000       2.171656        59.0938 
 633   0.0000       2.179177        59.2984 
 634   0.0000       2.186293        59.4920 
 635   0.0000       2.192984        59.6741 
 636   0.0000       2.197652        59.8011 
 637   0.0000       2.200928        59.8903 
 638   0.0000       2.205290        60.0090 
 639   0.0000       2.211826        60.1869 
 640   0.0000       2.218296        60.3629 
 641   0.0000       2.222328        60.4726 
 642   0.0000       2.226765        60.5934 
 643   0.0000       2.232142        60.7397 
 644   0.0000       2.234968        60.8166 
 645   0.0000       2.240075        60.9555 
 646   0.0000       2.254407        61.3455 
 647   0.0000       2.254961        61.3606 
 648   0.0000       2.261052        61.5263 
 649   0.0000       2.265436        61.6456 
 650   0.0000       2.268546        61.7303 
 651   0.0000       2.272133        61.8279 
 652   0.0000       2.276908        61.9578 
 653   0.0000       2.284926        62.1760 
 654   0.0000       2.290093        62.3166 
 655   0.0000       2.292298        62.3766 
 656   0.0000       2.307899        62.8011 
 657   0.0000       2.311424        62.8970 
 658   0.0000       2.315474        63.0072 
 659   0.0000       2.319727        63.1230 
 660   0.0000       2.329255        63.3823 
 661   0.0000       2.332192        63.4622 
 662   0.0000       2.334346        63.5208 
 663   0.0000       2.340819        63.6969 
 664   0.0000       2.343463        63.7689 
 665   0.0000       2.345693        63.8295 
 666   0.0000       2.351116        63.9771 
 667   0.0000       2.356375        64.1202 
 668   0.0000       2.360568        64.2343 
 669   0.0000       2.368190        64.4417 
 670   0.0000       2.378788        64.7301 
 671   0.0000       2.381626        64.8073 
 672   0.0000       2.385070        64.9011 
 673   0.0000       2.394513        65.1580 
 674   0.0000       2.404901        65.4407 
 675   0.0000       2.406969        65.4970 
 676   0.0000       2.415487        65.7287 
 677   0.0000       2.421122        65.8821 
 678   0.0000       2.428126        66.0727 
 679   0.0000       2.429533        66.1110 
 680   0.0000       2.432698        66.1971 
 681   0.0000       2.436369        66.2970 
 682   0.0000       2.441235        66.4294 
 683   0.0000       2.450533        66.6824 
 684   0.0000       2.456870        66.8548 
 685   0.0000       2.465439        67.0880 
 686   0.0000       2.471865        67.2629 
 687   0.0000       2.476211        67.3811 
 688   0.0000       2.481304        67.5197 
 689   0.0000       2.486858        67.6708 
 690   0.0000       2.491914        67.8084 
 691   0.0000       2.495789        67.9139 
 692   0.0000       2.500078        68.0306 
 693   0.0000       2.509872        68.2971 
 694   0.0000       2.517606        68.5075 
 695   0.0000       2.518951        68.5441 
 696   0.0000       2.525176        68.7135 
 697   0.0000       2.533618        68.9432 
 698   0.0000       2.539286        69.0975 
 699   0.0000       2.542728        69.1912 
 700   0.0000       2.547459        69.3199 
 701   0.0000       2.551376        69.4265 
 702   0.0000       2.556917        69.5773 
 703   0.0000       2.557502        69.5932 
 704   0.0000       2.564191        69.7752 
 705   0.0000       2.568757        69.8994 
 706   0.0000       2.574677        70.0605 
 707   0.0000       2.576207        70.1022 
 708   0.0000       2.576976        70.1231 
 709   0.0000       2.585138        70.3452 
 710   0.0000       2.588816        70.4453 
 711   0.0000       2.593388        70.5697 
 712   0.0000       2.597085        70.6703 
 713   0.0000       2.604407        70.8695 
 714   0.0000       2.608617        70.9841 
 715   0.0000       2.610817        71.0440 
 716   0.0000       2.615772        71.1788 
 717   0.0000       2.620350        71.3034 
 718   0.0000       2.623262        71.3826 
 719   0.0000       2.633689        71.6663 
 720   0.0000       2.636571        71.7448 
 721   0.0000       2.639954        71.8368 
 722   0.0000       2.642526        71.9068 
 723   0.0000       2.645846        71.9971 
 724   0.0000       2.647203        72.0340 
 725   0.0000       2.649786        72.1043 
 726   0.0000       2.655603        72.2626 
 727   0.0000       2.663588        72.4799 
 728   0.0000       2.665155        72.5225 
 729   0.0000       2.669414        72.6385 
 730   0.0000       2.671609        72.6982 
 731   0.0000       2.676968        72.8440 
 732   0.0000       2.680703        72.9456 
 733   0.0000       2.682853        73.0041 
 734   0.0000       2.687852        73.1402 
 735   0.0000       2.689191        73.1766 
 736   0.0000       2.692368        73.2631 
 737   0.0000       2.695980        73.3613 
 738   0.0000       2.698393        73.4270 
 739   0.0000       2.700476        73.4837 
 740   0.0000       2.704689        73.5983 
 741   0.0000       2.710972        73.7693 
 742   0.0000       2.713113        73.8275 
 743   0.0000       2.718324        73.9694 
 744   0.0000       2.722198        74.0748 
 745   0.0000       2.726334        74.1873 
 746   0.0000       2.728478        74.2457 
 747   0.0000       2.733416        74.3800 
 748   0.0000       2.734621        74.4128 
 749   0.0000       2.740993        74.5862 
 750   0.0000       2.744640        74.6855 
 751   0.0000       2.749667        74.8222 
 752   0.0000       2.752359        74.8955 
 753   0.0000       2.755688        74.9861 
 754   0.0000       2.759036        75.0772 
 755   0.0000       2.766147        75.2707 
 756   0.0000       2.768824        75.3435 
 757   0.0000       2.776043        75.5400 
 758   0.0000       2.780710        75.6670 
 759   0.0000       2.783953        75.7552 
 760   0.0000       2.791283        75.9547 
 761   0.0000       2.795076        76.0579 
 762   0.0000       2.796559        76.0982 
 763   0.0000       2.802044        76.2475 
 764   0.0000       2.802963        76.2725 
 765   0.0000       2.808974        76.4361 
 766   0.0000       2.816493        76.6407 
 767   0.0000       2.816611        76.6439 
 768   0.0000       2.817801        76.6763 
 769   0.0000       2.823851        76.8409 
 770   0.0000       2.832635        77.0799 
 771   0.0000       2.834120        77.1203 
 772   0.0000       2.836097        77.1741 
 773   0.0000       2.840433        77.2921 
 774   0.0000       2.846814        77.4658 
 775   0.0000       2.851375        77.5899 
 776   0.0000       2.854204        77.6668 
 777   0.0000       2.861055        77.8533 
 778   0.0000       2.862726        77.8987 
 779   0.0000       2.866422        77.9993 
 780   0.0000       2.872481        78.1642 
 781   0.0000       2.877591        78.3032 
 782   0.0000       2.880857        78.3921 
 783   0.0000       2.885309        78.5133 
 784   0.0000       2.887415        78.5706 
 785   0.0000       2.897972        78.8578 
 786   0.0000       2.901070        78.9421 
 787   0.0000       2.904082        79.0241 
 788   0.0000       2.906445        79.0884 
 789   0.0000       2.911792        79.2339 
 790   0.0000       2.915064        79.3229 
 791   0.0000       2.919873        79.4538 
 792   0.0000       2.922013        79.5120 
 793   0.0000       2.927361        79.6576 
 794   0.0000       2.931624        79.7735 
 795   0.0000       2.936058        79.8942 
 796   0.0000       2.940249        80.0082 
 797   0.0000       2.941388        80.0392 
 798   0.0000       2.949032        80.2472 
 799   0.0000       2.956913        80.4617 
 800   0.0000       2.966459        80.7215 
 801   0.0000       2.970166        80.8223 
 802   0.0000       2.976738        81.0012 
 803   0.0000       2.983885        81.1956 
 804   0.0000       2.987799        81.3022 
 805   0.0000       2.989894        81.3592 
 806   0.0000       2.999548        81.6218 
 807   0.0000       3.005016        81.7707 
 808   0.0000       3.011707        81.9527 
 809   0.0000       3.019273        82.1586 
 810   0.0000       3.023138        82.2638 
 811   0.0000       3.027297        82.3769 
 812   0.0000       3.033526        82.5464 
 813   0.0000       3.039873        82.7192 
 814   0.0000       3.042373        82.7872 
 815   0.0000       3.053831        83.0990 
 816   0.0000       3.056555        83.1731 
 817   0.0000       3.061831        83.3166 
 818   0.0000       3.069395        83.5225 
 819   0.0000       3.070932        83.5643 
 820   0.0000       3.072211        83.5991 
 821   0.0000       3.075944        83.7007 
 822   0.0000       3.089768        84.0769 
 823   0.0000       3.095406        84.2303 
 824   0.0000       3.101411        84.3937 
 825   0.0000       3.106974        84.5451 
 826   0.0000       3.121416        84.9380 
 827   0.0000       3.124581        85.0242 
 828   0.0000       3.131336        85.2080 
 829   0.0000       3.135723        85.3273 
 830   0.0000       3.141395        85.4817 
 831   0.0000       3.143653        85.5431 
 832   0.0000       3.154685        85.8433 
 833   0.0000       3.155326        85.8608 
 834   0.0000       3.156899        85.9036 
 835   0.0000       3.162482        86.0555 
 836   0.0000       3.165652        86.1418 
 837   0.0000       3.168704        86.2248 
 838   0.0000       3.169700        86.2519 
 839   0.0000       3.174707        86.3882 
 840   0.0000       3.180238        86.5387 
 841   0.0000       3.185565        86.6836 
 842   0.0000       3.187967        86.7490 
 843   0.0000       3.190722        86.8240 
 844   0.0000       3.192247        86.8655 
 845   0.0000       3.197195        87.0001 
 846   0.0000       3.200447        87.0886 
 847   0.0000       3.202873        87.1546 
 848   0.0000       3.210700        87.3676 
 849   0.0000       3.216004        87.5119 
 850   0.0000       3.217250        87.5458 
 851   0.0000       3.221084        87.6501 
 852   0.0000       3.223734        87.7223 
 853   0.0000       3.226399        87.7948 
 854   0.0000       3.232024        87.9478 
 855   0.0000       3.237517        88.0973 
 856   0.0000       3.241800        88.2139 
 857   0.0000       3.242935        88.2448 
 858   0.0000       3.247707        88.3746 
 859   0.0000       3.253345        88.5280 
 860   0.0000       3.257377        88.6377 
 861   0.0000       3.261212        88.7421 
 862   0.0000       3.266025        88.8731 
 863   0.0000       3.269298        88.9621 
 864   0.0000       3.278393        89.2096 
 865   0.0000       3.283836        89.3577 
 866   0.0000       3.287024        89.4445 
 867   0.0000       3.290869        89.5491 
 868   0.0000       3.295921        89.6866 
 869   0.0000       3.298645        89.7607 
 870   0.0000       3.305738        89.9537 
 871   0.0000       3.309831        90.0651 
 872   0.0000       3.310068        90.0715 
 873   0.0000       3.313801        90.1731 
 874   0.0000       3.318769        90.3083 
 875   0.0000       3.325168        90.4824 
 876   0.0000       3.329697        90.6057 
 877   0.0000       3.331285        90.6489 
 878   0.0000       3.334513        90.7367 
 879   0.0000       3.338757        90.8522 
 880   0.0000       3.340341        90.8953 
 881   0.0000       3.345344        91.0314 
 882   0.0000       3.351496        91.1988 
 883   0.0000       3.354388        91.2775 
 884   0.0000       3.358299        91.3840 
 885   0.0000       3.362005        91.4848 
 886   0.0000       3.368072        91.6499 
 887   0.0000       3.368837        91.6707 
 888   0.0000       3.371867        91.7532 
 889   0.0000       3.373953        91.8099 
 890   0.0000       3.374885        91.8353 
 891   0.0000       3.379305        91.9556 
 892   0.0000       3.384815        92.1055 
 893   0.0000       3.389892        92.2436 
 894   0.0000       3.393179        92.3331 
 895   0.0000       3.398042        92.4654 
 896   0.0000       3.399056        92.4930 
 897   0.0000       3.401370        92.5560 
 898   0.0000       3.405350        92.6643 
 899   0.0000       3.406056        92.6835 
 900   0.0000       3.411284        92.8258 
 901   0.0000       3.416646        92.9717 
 902   0.0000       3.418000        93.0085 
 903   0.0000       3.423531        93.1590 
 904   0.0000       3.424473        93.1846 
 905   0.0000       3.433752        93.4372 
 906   0.0000       3.434403        93.4549 
 907   0.0000       3.438806        93.5747 
 908   0.0000       3.443406        93.6998 
 909   0.0000       3.443934        93.7142 
 910   0.0000       3.447981        93.8243 
 911   0.0000       3.452578        93.9494 
 912   0.0000       3.455666        94.0334 
 913   0.0000       3.457115        94.0729 
 914   0.0000       3.461931        94.2039 
 915   0.0000       3.467633        94.3591 
 916   0.0000       3.471807        94.4727 
 917   0.0000       3.474610        94.5490 
 918   0.0000       3.478551        94.6562 
 919   0.0000       3.484297        94.8126 
 920   0.0000       3.488250        94.9201 
 921   0.0000       3.490972        94.9942 
 922   0.0000       3.493164        95.0538 
 923   0.0000       3.501051        95.2684 
 924   0.0000       3.505966        95.4022 
 925   0.0000       3.506532        95.4176 
 926   0.0000       3.512349        95.5759 
 927   0.0000       3.516797        95.6969 
 928   0.0000       3.523249        95.8725 
 929   0.0000       3.524139        95.8967 
 930   0.0000       3.528874        96.0256 
 931   0.0000       3.535288        96.2001 
 932   0.0000       3.539403        96.3120 
 933   0.0000       3.542142        96.3866 
 934   0.0000       3.546903        96.5162 
 935   0.0000       3.552005        96.6550 
 936   0.0000       3.557067        96.7927 
 937   0.0000       3.561996        96.9268 
 938   0.0000       3.567165        97.0675 
 939   0.0000       3.572470        97.2118 
 940   0.0000       3.575422        97.2922 
 941   0.0000       3.581999        97.4712 
 942   0.0000       3.585053        97.5543 
 943   0.0000       3.591763        97.7368 
 944   0.0000       3.597245        97.8860 
 945   0.0000       3.606968        98.1506 
 946   0.0000       3.609092        98.2084 
 947   0.0000       3.612749        98.3079 
 948   0.0000       3.615917        98.3941 
 949   0.0000       3.622581        98.5754 
 950   0.0000       3.627957        98.7217 
 951   0.0000       3.641597        99.0929 
 952   0.0000       3.645978        99.2121 
 953   0.0000       3.649080        99.2965 
 954   0.0000       3.652625        99.3930 
 955   0.0000       3.665913        99.7546 
 956   0.0000       3.669422        99.8501 
 957   0.0000       3.672150        99.9243 
 958   0.0000       3.676643       100.0465 
 959   0.0000       3.682268       100.1996 
 960   0.0000       3.686443       100.3132 
 961   0.0000       3.696872       100.5970 
 962   0.0000       3.702745       100.7568 
 963   0.0000       3.705580       100.8340 
 964   0.0000       3.717553       101.1598 
 965   0.0000       3.722005       101.2809 
 966   0.0000       3.729626       101.4883 
 967   0.0000       3.735428       101.6462 
 968   0.0000       3.736927       101.6870 
 969   0.0000       3.744309       101.8878 
 970   0.0000       3.749835       102.0382 
 971   0.0000       3.755143       102.1826 
 972   0.0000       3.762925       102.3944 
 973   0.0000       3.767004       102.5054 
 974   0.0000       3.779042       102.8330 
 975   0.0000       3.781134       102.8899 
 976   0.0000       3.791971       103.1848 
 977   0.0000       3.794235       103.2464 
 978   0.0000       3.797908       103.3463 
 979   0.0000       3.814464       103.7968 
 980   0.0000       3.820192       103.9527 
 981   0.0000       3.826804       104.1326 
 982   0.0000       3.843894       104.5977 
 983   0.0000       3.846239       104.6615 
 984   0.0000       3.862005       105.0905 
 985   0.0000       3.867396       105.2372 
 986   0.0000       3.881675       105.6257 
 987   0.0000       3.890649       105.8699 
 988   0.0000       3.898459       106.0825 
 989   0.0000       3.907864       106.3384 
 990   0.0000       3.914669       106.5236 
 991   0.0000       3.916818       106.5820 
 992   0.0000       3.929018       106.9140 
 993   0.0000       3.934266       107.0568 
 994   0.0000       3.949669       107.4760 
 995   0.0000       3.953391       107.5772 
 996   0.0000       3.961099       107.7870 
 997   0.0000       3.971247       108.0631 
 998   0.0000       3.973483       108.1240 
 999   0.0000       3.982689       108.3745 
 1000   0.0000       3.988842       108.5419 
 1001   0.0000       3.996173       108.7414 
 1002   0.0000       4.004349       108.9639 
 1003   0.0000       4.017436       109.3200 
 1004   0.0000       4.026938       109.5786 
 1005   0.0000       4.038767       109.9004 
 1006   0.0000       4.055900       110.3666 
 1007   0.0000       4.069631       110.7403 
 1008   0.0000       4.081439       111.0616 
 1009   0.0000       4.084418       111.1427 
 1010   0.0000       4.089672       111.2856 
 1011   0.0000       4.090794       111.3162 
 1012   0.0000       4.094768       111.4243 
 1013   0.0000       4.105097       111.7054 
 1014   0.0000       4.108392       111.7950 
 1015   0.0000       4.118885       112.0806 
 1016   0.0000       4.124434       112.2316 
 1017   0.0000       4.129604       112.3722 
 1018   0.0000       4.130681       112.4015 
 1019   0.0000       4.138590       112.6168 
 1020   0.0000       4.148019       112.8733 
 1021   0.0000       4.152072       112.9836 
 1022   0.0000       4.155670       113.0815 
 1023   0.0000       4.158590       113.1610 
 1024   0.0000       4.168476       113.4300 
 1025   0.0000       4.169788       113.4657 
 1026   0.0000       4.185667       113.8978 
 1027   0.0000       4.190973       114.0422 
 1028   0.0000       4.194058       114.1261 
 1029   0.0000       4.195236       114.1582 
 1030   0.0000       4.201973       114.3415 
 1031   0.0000       4.208585       114.5214 
 1032   0.0000       4.215086       114.6983 
 1033   0.0000       4.221053       114.8607 
 1034   0.0000       4.227883       115.0465 
 1035   0.0000       4.233584       115.2017 
 1036   0.0000       4.234978       115.2396 
 1037   0.0000       4.236270       115.2748 
 1038   0.0000       4.238575       115.3375 
 1039   0.0000       4.243702       115.4770 
 1040   0.0000       4.254612       115.7739 
 1041   0.0000       4.257646       115.8564 
 1042   0.0000       4.263575       116.0178 
 1043   0.0000       4.264328       116.0383 
 1044   0.0000       4.267343       116.1203 
 1045   0.0000       4.274063       116.3032 
 1046   0.0000       4.280860       116.4881 
 1047   0.0000       4.287331       116.6642 
 1048   0.0000       4.299057       116.9833 
 1049   0.0000       4.304235       117.1242 
 1050   0.0000       4.307505       117.2132 
 1051   0.0000       4.314850       117.4130 
 1052   0.0000       4.320936       117.5787 
 1053   0.0000       4.322987       117.6344 
 1054   0.0000       4.339769       118.0911 
 1055   0.0000       4.343306       118.1874 
 1056   0.0000       4.345636       118.2508 
 1057   0.0000       4.348970       118.3415 
 1058   0.0000       4.358475       118.6001 
 1059   0.0000       4.370111       118.9168 
 1060   0.0000       4.377538       119.1189 
 1061   0.0000       4.386440       119.3611 
 1062   0.0000       4.390972       119.4844 
 1063   0.0000       4.391882       119.5092 
 1064   0.0000       4.409508       119.9888 
 1065   0.0000       4.420072       120.2763 
 1066   0.0000       4.424535       120.3977 
 1067   0.0000       4.432287       120.6087 
 1068   0.0000       4.433039       120.6291 
 1069   0.0000       4.443882       120.9242 
 1070   0.0000       4.450635       121.1079 
 1071   0.0000       4.454099       121.2022 
 1072   0.0000       4.463930       121.4697 
 1073   0.0000       4.473154       121.7207 
 1074   0.0000       4.480827       121.9295 
 1075   0.0000       4.487136       122.1012 
 1076   0.0000       4.493763       122.2815 
 1077   0.0000       4.505092       122.5898 
 1078   0.0000       4.510852       122.7465 
 1079   0.0000       4.525063       123.1332 
 1080   0.0000       4.527783       123.2072 
 1081   0.0000       4.537128       123.4615 
 1082   0.0000       4.541323       123.5757 
 1083   0.0000       4.551268       123.8463 
 1084   0.0000       4.559670       124.0749 
 1085   0.0000       4.580441       124.6401 
 1086   0.0000       4.600480       125.1854 
 1087   0.0000       4.605721       125.3280 
 1088   0.0000       4.624657       125.8433 
 1089   0.0000       4.642204       126.3208 
 1090   0.0000       4.650113       126.5360 
 1091   0.0000       4.667040       126.9966 
 1092   0.0000       4.672288       127.1394 
 1093   0.0000       4.675310       127.2217 
 1094   0.0000       4.691467       127.6613 
 1095   0.0000       4.692882       127.6998 
 1096   0.0000       4.709045       128.1396 
 1097   0.0000       4.725648       128.5914 
 1098   0.0000       4.739211       128.9605 
 1099   0.0000       4.741583       129.0250 
 1100   0.0000       4.749581       129.2427 
 1101   0.0000       4.758937       129.4973 
 1102   0.0000       4.763217       129.6137 
 1103   0.0000       4.767527       129.7310 
 1104   0.0000       4.791740       130.3899 
 1105   0.0000       4.799024       130.5881 
 1106   0.0000       4.810099       130.8894 
 1107   0.0000       4.819320       131.1404 
 1108   0.0000       4.828926       131.4018 
 1109   0.0000       4.844556       131.8271 
 1110   0.0000       4.863719       132.3485 
 1111   0.0000       4.888844       133.0322 
 1112   0.0000       4.890573       133.0793 
 1113   0.0000       4.897314       133.2627 
 1114   0.0000       4.909374       133.5909 
 1115   0.0000       4.915096       133.7465 
 1116   0.0000       4.918130       133.8291 
 1117   0.0000       4.929072       134.1269 
 1118   0.0000       4.942825       134.5011 
 1119   0.0000       4.961230       135.0019 
 1120   0.0000       4.971838       135.2906 
 1121   0.0000       4.983802       135.6162 
 1122   0.0000       4.993284       135.8742 
 1123   0.0000       5.004604       136.1822 
 1124   0.0000       5.015358       136.4748 
 1125   0.0000       5.028749       136.8392 
 1126   0.0000       5.062100       137.7468 
 1127   0.0000       5.079527       138.2210 
 1128   0.0000       5.091499       138.5467 
 1129   0.0000       5.110508       139.0640 
 1130   0.0000       5.140096       139.8691 
 1131   0.0000       5.150631       140.1558 
 1132   0.0000       5.159504       140.3973 
 1133   0.0000       5.178836       140.9233 
 1134   0.0000       5.198431       141.4565 
 1135   0.0000       5.212062       141.8274 
 1136   0.0000       5.221763       142.0914 
 1137   0.0000       5.229488       142.3016 
 1138   0.0000       5.236466       142.4915 
 1139   0.0000       5.257487       143.0635 
 1140   0.0000       5.263896       143.2379 
 1141   0.0000       5.266069       143.2970 
 1142   0.0000       5.281713       143.7227 
 1143   0.0000       5.290419       143.9596 
 1144   0.0000       5.305335       144.3655 
 1145   0.0000       5.335239       145.1792 
 1146   0.0000       5.345871       145.4685 
 1147   0.0000       5.355370       145.7270 
 1148   0.0000       5.364410       145.9730 
 1149   0.0000       5.377629       146.3327 
 1150   0.0000       5.397933       146.8852 
 1151   0.0000       5.414623       147.3394 
 1152   0.0000       5.429726       147.7504 
 1153   0.0000       5.452216       148.3623 
 1154   0.0000       5.463996       148.6829 
 1155   0.0000       5.485372       149.2646 
 1156   0.0000       5.488022       149.3367 
 1157   0.0000       5.505625       149.8157 
 1158   0.0000       5.538652       150.7144 
 1159   0.0000       5.560588       151.3113 
 1160   0.0000       5.570756       151.5880 
 1161   0.0000       5.597695       152.3210 
 1162   0.0000       5.644824       153.6035 
 1163   0.0000       5.648215       153.6958 
 1164   0.0000       5.654553       153.8682 
 1165   0.0000       5.704324       155.2226 
 1166   0.0000       5.713495       155.4721 
 1167   0.0000       5.724822       155.7803 
 1168   0.0000       5.737090       156.1142 
 1169   0.0000       5.764506       156.8602 
 1170   0.0000       5.773979       157.1180 
 1171   0.0000       5.816540       158.2761 
 1172   0.0000       5.915965       160.9816 
 1173   0.0000       5.969448       162.4369 
 1174   0.0000       5.980171       162.7287 
 1175   0.0000       6.051397       164.6669 
 1176   0.0000       6.100501       166.0031 
 1177   0.0000       6.174106       168.0060 
 1178   0.0000       6.191327       168.4746 
 1179   0.0000       6.226185       169.4231 
 1180   0.0000       6.412163       174.4838 
 1181   0.0000       6.426767       174.8812 
 1182   0.0000       6.519493       177.4044 
 1183   0.0000       6.550762       178.2553 
 1184   0.0000       6.673091       181.5840 
 1185   0.0000       6.742748       183.4795 
 1186   0.0000       6.811577       185.3524 
 1187   0.0000       6.824819       185.7128 
 1188   0.0000       6.927071       188.4952 
 1189   0.0000       6.944472       188.9687 
 1190   0.0000       7.140197       194.2946 
 1191   0.0000       7.194577       195.7744 
 1192   0.0000       7.206479       196.0983 
 1193   0.0000       7.225025       196.6029 
 1194   0.0000      22.249371       605.4362 
 1195   0.0000      22.315046       607.2233 
 1196   0.0000      22.444992       610.7593 
 1197   0.0000      22.508506       612.4876 
 1198   0.0000      22.547344       613.5444 
 1199   0.0000      22.555512       613.7667 
 1200   0.0000      22.565668       614.0431 
 1201   0.0000      22.609038       615.2232 
 1202   0.0000      22.626382       615.6952 
 1203   0.0000      22.699940       617.6968 
 1204   0.0000      22.705888       617.8586 
 1205   0.0000      22.716843       618.1567 
 1206   0.0000      22.725164       618.3831 
 1207   0.0000      22.762972       619.4120 
 1208   0.0000      22.839432       621.4925 
 1209   0.0000      22.851375       621.8175 
 1210   0.0000      22.879232       622.5756 
 1211   0.0000      22.903561       623.2376 
 1212   0.0000      22.934643       624.0834 
 1213   0.0000      22.959814       624.7683 
 1214   0.0000      22.975135       625.1852 
 1215   0.0000      23.048087       627.1703 
 1216   0.0000      23.060944       627.5202 
 1217   0.0000      23.120153       629.1313 
 1218   0.0000      23.339104       635.0893 
 1219   0.0000      23.383755       636.3043 
 1220   0.0000      23.507123       639.6613 
 1221   0.0000      23.606988       642.3788 
 1222   0.0000      23.673356       644.1848 
 1223   0.0000      32.918822       895.7667 
 1224   0.0000      33.253099       904.8628 
 1225   0.0000      44.253892      1204.2096 
 1226   0.0000      44.328173      1206.2309 

                    ********************************
                    * MULLIKEN POPULATION ANALYSIS *
                    ********************************

-----------------------
MULLIKEN ATOMIC CHARGES
-----------------------
   0 O :   -0.550431
   1 O :   -0.501817
   2 N :   -0.186447
   3 H :    0.276429
   4 N :    0.109319
   5 C :    0.287781
   6 C :    0.201933
   7 H :    0.148454
   8 C :   -0.105234
   9 C :   -0.209893
  10 H :    0.165571
  11 C :   -0.161832
  12 H :    0.157417
  13 C :   -0.135093
  14 H :    0.159163
  15 C :   -0.180194
  16 H :    0.156583
  17 C :   -0.223788
  18 H :    0.156961
  19 C :    0.118997
  20 C :   -0.435861
  21 H :    0.149413
  22 H :    0.150414
  23 H :    0.147605
  24 C :   -0.414523
  25 H :    0.140159
  26 H :    0.144399
  27 H :    0.134384
  28 C :   -0.417539
  29 H :    0.134168
  30 H :    0.143209
  31 H :    0.140499
  32 C :    0.029785
  33 C :   -0.071586
  34 C :   -0.156257
  35 H :    0.157797
  36 C :   -0.201231
  37 H :    0.155339
  38 C :   -0.135895
  39 H :    0.155564
  40 C :   -0.216736
  41 H :    0.150112
  42 C :    0.175258
  43 C :   -0.463245
  44 H :    0.147935
  45 H :    0.151041
  46 H :    0.149604
  47 C :   -0.469445
  48 H :    0.141275
  49 H :    0.144176
  50 H :    0.149480
  51 C :   -0.459612
  52 H :    0.134688
  53 H :    0.147648
  54 H :    0.139452
  55 C :    0.346613
  56 C :    0.083878
  57 C :   -0.122609
  58 H :    0.155060
  59 C :   -0.199466
  60 H :    0.157516
  61 C :   -0.128818
  62 H :    0.160550
  63 C :   -0.169207
  64 H :    0.158436
  65 C :   -0.258923
  66 H :    0.161613
Sum of atomic charges:    0.0000000

--------------------------------
MULLIKEN REDUCED ORBITAL CHARGES
--------------------------------
  0 O s       :     3.851529  s :     3.851529
      pz      :     1.364868  p :     4.668332
      px      :     1.723684
      py      :     1.579780
      dz2     :     0.010313  d :     0.028775
      dxz     :     0.007114
      dyz     :     0.008319
      dx2y2   :     0.001562
      dxy     :     0.001466
      f0      :     0.000583  f :     0.001796
      f+1     :     0.000384
      f-1     :     0.000440
      f+2     :     0.000172
      f-2     :     0.000172
      f+3     :     0.000025
      f-3     :     0.000020
  1 O s       :     3.848799  s :     3.848799
      pz      :     1.474383  p :     4.621555
      px      :     1.577581
      py      :     1.569590
      dz2     :     0.004070  d :     0.029657
      dxz     :     0.005114
      dyz     :     0.005142
      dx2y2   :     0.007201
      dxy     :     0.008131
      f0      :     0.000115  f :     0.001806
      f+1     :     0.000178
      f-1     :     0.000194
      f+2     :     0.000123
      f-2     :     0.000374
      f+3     :     0.000410
      f-3     :     0.000413
  2 N s       :     3.419200  s :     3.419200
      pz      :     1.132841  p :     3.702408
      px      :     1.214533
      py      :     1.355034
      dz2     :     0.013338  d :     0.060699
      dxz     :     0.011740
      dyz     :     0.009385
      dx2y2   :     0.014617
      dxy     :     0.011620
      f0      :     0.000527  f :     0.004139
      f+1     :     0.000574
      f-1     :     0.000528
      f+2     :     0.000400
      f-2     :     0.000739
      f+3     :     0.000681
      f-3     :     0.000690
  3 H s       :     0.682359  s :     0.682359
      pz      :     0.020329  p :     0.041212
      px      :     0.008267
      py      :     0.012615
  4 N s       :     3.352706  s :     3.352706
      pz      :     1.513944  p :     3.444561
      px      :     0.974432
      py      :     0.956185
      dz2     :     0.008440  d :     0.088532
      dxz     :     0.012682
      dyz     :     0.013811
      dx2y2   :     0.026172
      dxy     :     0.027427
      f0      :     0.000700  f :     0.004881
      f+1     :     0.000558
      f-1     :     0.000738
      f+2     :     0.000479
      f-2     :     0.000542
      f+3     :     0.000866
      f-3     :     0.000998
  5 C s       :     3.103067  s :     3.103067
      pz      :     0.738231  p :     2.334267
      px      :     0.823746
      py      :     0.772290
      dz2     :     0.058951  d :     0.252489
      dxz     :     0.072950
      dyz     :     0.058003
      dx2y2   :     0.029879
      dxy     :     0.032707
      f0      :     0.004241  f :     0.022395
      f+1     :     0.005815
      f-1     :     0.003053
      f+2     :     0.002648
      f-2     :     0.003449
      f+3     :     0.001591
      f-3     :     0.001598
  6 C s       :     2.941854  s :     2.941854
      pz      :     0.959464  p :     2.695489
      px      :     0.759542
      py      :     0.976484
      dz2     :     0.025307  d :     0.150739
      dxz     :     0.043486
      dyz     :     0.030501
      dx2y2   :     0.025401
      dxy     :     0.026044
      f0      :     0.001731  f :     0.009985
      f+1     :     0.001728
      f-1     :     0.001056
      f+2     :     0.001206
      f-2     :     0.001071
      f+3     :     0.001584
      f-3     :     0.001608
  7 H s       :     0.826843  s :     0.826843
      pz      :     0.009003  p :     0.024703
      px      :     0.004315
      py      :     0.011384
  8 C s       :     3.357304  s :     3.357304
      pz      :     0.743869  p :     2.591486
      px      :     0.950485
      py      :     0.897132
      dz2     :     0.036462  d :     0.146517
      dxz     :     0.023080
      dyz     :     0.044311
      dx2y2   :     0.020095
      dxy     :     0.022570
      f0      :     0.002418  f :     0.009927
      f+1     :     0.001164
      f-1     :     0.001622
      f+2     :     0.001295
      f-2     :     0.001292
      f+3     :     0.000760
      f-3     :     0.001377
  9 C s       :     3.226566  s :     3.226566
      pz      :     0.911930  p :     2.880173
      px      :     0.974737
      py      :     0.993506
      dz2     :     0.032303  d :     0.096011
      dxz     :     0.022744
      dyz     :     0.023677
      dx2y2   :     0.008831
      dxy     :     0.008455
      f0      :     0.001795  f :     0.007143
      f+1     :     0.001225
      f-1     :     0.001141
      f+2     :     0.000949
      f-2     :     0.000943
      f+3     :     0.000611
      f-3     :     0.000479
 10 H s       :     0.810885  s :     0.810885
      pz      :     0.004178  p :     0.023544
      px      :     0.005970
      py      :     0.013396
 11 C s       :     3.194498  s :     3.194498
      pz      :     0.958951  p :     2.865848
      px      :     0.949218
      py      :     0.957679
      dz2     :     0.018659  d :     0.094279
      dxz     :     0.015387
      dyz     :     0.033832
      dx2y2   :     0.013144
      dxy     :     0.013256
      f0      :     0.001399  f :     0.007206
      f+1     :     0.001079
      f-1     :     0.001107
      f+2     :     0.000769
      f-2     :     0.000820
      f+3     :     0.000709
      f-3     :     0.001324
 12 H s       :     0.820588  s :     0.820588
      pz      :     0.010060  p :     0.021995
      px      :     0.005044
      py      :     0.006891
 13 C s       :     3.173013  s :     3.173013
      pz      :     0.970843  p :     2.860894
      px      :     0.951812
      py      :     0.938239
      dz2     :     0.022912  d :     0.094012
      dxz     :     0.011319
      dyz     :     0.027691
      dx2y2   :     0.016091
      dxy     :     0.016000
      f0      :     0.001454  f :     0.007175
      f+1     :     0.000653
      f-1     :     0.000999
      f+2     :     0.000966
      f-2     :     0.000938
      f+3     :     0.000761
      f-3     :     0.001404
 14 H s       :     0.818831  s :     0.818831
      pz      :     0.012293  p :     0.022006
      px      :     0.004612
      py      :     0.005101
 15 C s       :     3.201863  s :     3.201863
      pz      :     0.923022  p :     2.876715
      px      :     0.962566
      py      :     0.991126
      dz2     :     0.030378  d :     0.094390
      dxz     :     0.022644
      dyz     :     0.023842
      dx2y2   :     0.008793
      dxy     :     0.008732
      f0      :     0.001711  f :     0.007226
      f+1     :     0.001227
      f-1     :     0.001135
      f+2     :     0.000986
      f-2     :     0.000972
      f+3     :     0.000668
      f-3     :     0.000528
 16 H s       :     0.821362  s :     0.821362
      pz      :     0.003748  p :     0.022055
      px      :     0.005922
      py      :     0.012386
 17 C s       :     3.240243  s :     3.240243
      pz      :     0.973755  p :     2.878243
      px      :     0.957079
      py      :     0.947408
      dz2     :     0.021733  d :     0.097953
      dxz     :     0.016279
      dyz     :     0.033440
      dx2y2   :     0.014195
      dxy     :     0.012307
      f0      :     0.001394  f :     0.007349
      f+1     :     0.001108
      f-1     :     0.001224
      f+2     :     0.000787
      f-2     :     0.000805
      f+3     :     0.000685
      f-3     :     0.001347
 18 H s       :     0.820849  s :     0.820849
      pz      :     0.010267  p :     0.022190
      px      :     0.005036
      py      :     0.006887
 19 C s       :     3.063704  s :     3.063704
      pz      :     0.923853  p :     2.592160
      px      :     0.831490
      py      :     0.836817
      dz2     :     0.044332  d :     0.211872
      dxz     :     0.038977
      dyz     :     0.035763
      dx2y2   :     0.044380
      dxy     :     0.048420
      f0      :     0.002284  f :     0.013268
      f+1     :     0.001606
      f-1     :     0.001332
      f+2     :     0.001170
      f-2     :     0.002276
      f+3     :     0.002271
      f-3     :     0.002328
 20 C s       :     3.272398  s :     3.272398
      pz      :     0.966083  p :     3.102113
      px      :     1.043452
      py      :     1.092578
      dz2     :     0.016214  d :     0.057789
      dxz     :     0.012173
      dyz     :     0.008980
      dx2y2   :     0.005918
      dxy     :     0.014504
      f0      :     0.000580  f :     0.003562
      f+1     :     0.001056
      f-1     :     0.000341
      f+2     :     0.000297
      f-2     :     0.000578
      f+3     :     0.000391
      f-3     :     0.000318
 21 H s       :     0.829724  s :     0.829724
      pz      :     0.009653  p :     0.020863
      px      :     0.006379
      py      :     0.004831
 22 H s       :     0.828211  s :     0.828211
      pz      :     0.004290  p :     0.021375
      px      :     0.009204
      py      :     0.007881
 23 H s       :     0.831517  s :     0.831517
      pz      :     0.004563  p :     0.020878
      px      :     0.005603
      py      :     0.010712
 24 C s       :     3.260860  s :     3.260860
      pz      :     1.081671  p :     3.094424
      px      :     1.063362
      py      :     0.949391
      dz2     :     0.007847  d :     0.055799
      dxz     :     0.013639
      dyz     :     0.010749
      dx2y2   :     0.007187
      dxy     :     0.016377
      f0      :     0.000300  f :     0.003439
      f+1     :     0.000912
      f-1     :     0.000209
      f+2     :     0.000296
      f-2     :     0.000322
      f+3     :     0.000551
      f-3     :     0.000849
 25 H s       :     0.838018  s :     0.838018
      pz      :     0.010127  p :     0.021822
      px      :     0.007222
      py      :     0.004474
 26 H s       :     0.834370  s :     0.834370
      pz      :     0.004536  p :     0.021231
      px      :     0.008373
      py      :     0.008321
 27 H s       :     0.844525  s :     0.844525
      pz      :     0.009041  p :     0.021091
      px      :     0.007146
      py      :     0.004905
 28 C s       :     3.267015  s :     3.267015
      pz      :     0.993861  p :     3.091005
      px      :     1.028350
      py      :     1.068794
      dz2     :     0.018768  d :     0.056075
      dxz     :     0.010926
      dyz     :     0.005329
      dx2y2   :     0.006424
      dxy     :     0.014629
      f0      :     0.000527  f :     0.003445
      f+1     :     0.001114
      f-1     :     0.000238
      f+2     :     0.000361
      f-2     :     0.000462
      f+3     :     0.000414
      f-3     :     0.000329
 29 H s       :     0.844791  s :     0.844791
      pz      :     0.004383  p :     0.021042
      px      :     0.005627
      py      :     0.011031
 30 H s       :     0.835566  s :     0.835566
      pz      :     0.004541  p :     0.021225
      px      :     0.009184
      py      :     0.007500
 31 H s       :     0.837685  s :     0.837685
      pz      :     0.010596  p :     0.021816
      px      :     0.006804
      py      :     0.004416
 32 C s       :     3.135147  s :     3.135147
      pz      :     0.930137  p :     2.656367
      px      :     0.883473
      py      :     0.842756
      dz2     :     0.038055  d :     0.165710
      dxz     :     0.038541
      dyz     :     0.044867
      dx2y2   :     0.022884
      dxy     :     0.021362
      f0      :     0.003150  f :     0.012991
      f+1     :     0.001544
      f-1     :     0.001527
      f+2     :     0.001185
      f-2     :     0.002507
      f+3     :     0.001566
      f-3     :     0.001513
 33 C s       :     3.367746  s :     3.367746
      pz      :     0.903090  p :     2.562359
      px      :     0.866718
      py      :     0.792551
      dz2     :     0.030761  d :     0.132167
      dxz     :     0.029400
      dyz     :     0.034003
      dx2y2   :     0.022867
      dxy     :     0.015137
      f0      :     0.002216  f :     0.009314
      f+1     :     0.001296
      f-1     :     0.001167
      f+2     :     0.000905
      f-2     :     0.001716
      f+3     :     0.000802
      f-3     :     0.001213
 34 C s       :     3.183851  s :     3.183851
      pz      :     0.993293  p :     2.869688
      px      :     0.961702
      py      :     0.914693
      dz2     :     0.020910  d :     0.095281
      dxz     :     0.017034
      dyz     :     0.025465
      dx2y2   :     0.019506
      dxy     :     0.012367
      f0      :     0.001409  f :     0.007437
      f+1     :     0.000710
      f-1     :     0.001057
      f+2     :     0.000621
      f-2     :     0.001459
      f+3     :     0.000867
      f-3     :     0.001313
 35 H s       :     0.818263  s :     0.818263
      pz      :     0.012127  p :     0.023940
      px      :     0.004896
      py      :     0.006918
 36 C s       :     3.226625  s :     3.226625
      pz      :     0.933241  p :     2.871993
      px      :     0.965833
      py      :     0.972919
      dz2     :     0.033184  d :     0.095381
      dxz     :     0.019781
      dyz     :     0.022154
      dx2y2   :     0.006678
      dxy     :     0.013584
      f0      :     0.001824  f :     0.007231
      f+1     :     0.001018
      f-1     :     0.000956
      f+2     :     0.001075
      f-2     :     0.001197
      f+3     :     0.000671
      f-3     :     0.000491
 37 H s       :     0.822682  s :     0.822682
      pz      :     0.003643  p :     0.021979
      px      :     0.008254
      py      :     0.010082
 38 C s       :     3.181861  s :     3.181861
      pz      :     0.953500  p :     2.855059
      px      :     0.961046
      py      :     0.940513
      dz2     :     0.018462  d :     0.091764
      dxz     :     0.022441
      dyz     :     0.022037
      dx2y2   :     0.018570
      dxy     :     0.010254
      f0      :     0.001505  f :     0.007210
      f+1     :     0.001046
      f-1     :     0.000640
      f+2     :     0.000425
      f-2     :     0.001547
      f+3     :     0.000801
      f-3     :     0.001246
 39 H s       :     0.822382  s :     0.822382
      pz      :     0.010938  p :     0.022054
      px      :     0.006443
      py      :     0.004673
 40 C s       :     3.280812  s :     3.280812
      pz      :     0.974059  p :     2.829957
      px      :     0.937409
      py      :     0.918489
      dz2     :     0.018047  d :     0.098394
      dxz     :     0.018171
      dyz     :     0.025806
      dx2y2   :     0.021814
      dxy     :     0.014557
      f0      :     0.001405  f :     0.007573
      f+1     :     0.000684
      f-1     :     0.001028
      f+2     :     0.000674
      f-2     :     0.001489
      f+3     :     0.000915
      f-3     :     0.001378
 41 H s       :     0.827286  s :     0.827286
      pz      :     0.011173  p :     0.022602
      px      :     0.004602
      py      :     0.006827
 42 C s       :     2.955497  s :     2.955497
      pz      :     0.861409  p :     2.673556
      px      :     0.895582
      py      :     0.916564
      dz2     :     0.039095  d :     0.185535
      dxz     :     0.036910
      dyz     :     0.036480
      dx2y2   :     0.037993
      dxy     :     0.035057
      f0      :     0.001863  f :     0.010155
      f+1     :     0.001149
      f-1     :     0.001284
      f+2     :     0.001932
      f-2     :     0.000916
      f+3     :     0.001645
      f-3     :     0.001365
 43 C s       :     3.303492  s :     3.303492
      pz      :     0.995651  p :     3.093427
      px      :     1.054172
      py      :     1.043604
      dz2     :     0.019584  d :     0.062722
      dxz     :     0.009550
      dyz     :     0.007792
      dx2y2   :     0.021979
      dxy     :     0.003818
      f0      :     0.000436  f :     0.003603
      f+1     :     0.000790
      f-1     :     0.000756
      f+2     :     0.000518
      f-2     :     0.000227
      f+3     :     0.000452
      f-3     :     0.000424
 44 H s       :     0.830916  s :     0.830916
      pz      :     0.004498  p :     0.021149
      px      :     0.004429
      py      :     0.012222
 45 H s       :     0.827561  s :     0.827561
      pz      :     0.010651  p :     0.021397
      px      :     0.005525
      py      :     0.005221
 46 H s       :     0.829536  s :     0.829536
      pz      :     0.004373  p :     0.020861
      px      :     0.012092
      py      :     0.004396
 47 C s       :     3.291790  s :     3.291790
      pz      :     1.095257  p :     3.114858
      px      :     1.080576
      py      :     0.939026
      dz2     :     0.008946  d :     0.059395
      dxz     :     0.007201
      dyz     :     0.016841
      dx2y2   :     0.010998
      dxy     :     0.015409
      f0      :     0.000208  f :     0.003401
      f+1     :     0.000503
      f-1     :     0.000562
      f+2     :     0.000707
      f-2     :     0.000098
      f+3     :     0.000841
      f-3     :     0.000484
 48 H s       :     0.837301  s :     0.837301
      pz      :     0.004771  p :     0.021424
      px      :     0.011608
      py      :     0.005045
 49 H s       :     0.834590  s :     0.834590
      pz      :     0.010168  p :     0.021234
      px      :     0.006332
      py      :     0.004733
 50 H s       :     0.827812  s :     0.827812
      pz      :     0.009248  p :     0.022709
      px      :     0.005903
      py      :     0.007557
 51 C s       :     3.284249  s :     3.284249
      pz      :     1.099613  p :     3.113689
      px      :     0.942614
      py      :     1.071461
      dz2     :     0.008259  d :     0.058288
      dxz     :     0.018477
      dyz     :     0.005171
      dx2y2   :     0.011880
      dxy     :     0.014501
      f0      :     0.000790  f :     0.003386
      f+1     :     0.000376
      f-1     :     0.000052
      f+2     :     0.000538
      f-2     :     0.000096
      f+3     :     0.000759
      f-3     :     0.000773
 52 H s       :     0.842220  s :     0.842220
      pz      :     0.006887  p :     0.023092
      px      :     0.007718
      py      :     0.008487
 53 H s       :     0.830998  s :     0.830998
      pz      :     0.011419  p :     0.021354
      px      :     0.005482
      py      :     0.004453
 54 H s       :     0.839575  s :     0.839575
      pz      :     0.005551  p :     0.020973
      px      :     0.004528
      py      :     0.010894
 55 C s       :     3.065380  s :     3.065380
      pz      :     0.761320  p :     2.309907
      px      :     0.786503
      py      :     0.762084
      dz2     :     0.025677  d :     0.256064
      dxz     :     0.032336
      dyz     :     0.051523
      dx2y2   :     0.100705
      dxy     :     0.045822
      f0      :     0.001712  f :     0.022036
      f+1     :     0.001796
      f-1     :     0.002474
      f+2     :     0.002580
      f-2     :     0.003013
      f+3     :     0.005010
      f-3     :     0.005450
 56 C s       :     3.363850  s :     3.363850
      pz      :     0.823538  p :     2.411943
      px      :     0.668287
      py      :     0.920118
      dz2     :     0.031291  d :     0.130481
      dxz     :     0.026214
      dyz     :     0.018940
      dx2y2   :     0.027798
      dxy     :     0.026238
      f0      :     0.001151  f :     0.009848
      f+1     :     0.001311
      f-1     :     0.001144
      f+2     :     0.001963
      f-2     :     0.001422
      f+3     :     0.001409
      f-3     :     0.001449
 57 C s       :     3.203063  s :     3.203063
      pz      :     0.943285  p :     2.814870
      px      :     0.930454
      py      :     0.941131
      dz2     :     0.014679  d :     0.097423
      dxz     :     0.025252
      dyz     :     0.012627
      dx2y2   :     0.021512
      dxy     :     0.023354
      f0      :     0.000909  f :     0.007253
      f+1     :     0.000908
      f-1     :     0.000739
      f+2     :     0.001432
      f-2     :     0.001068
      f+3     :     0.001370
      f-3     :     0.000827
 58 H s       :     0.820537  s :     0.820537
      pz      :     0.010034  p :     0.024403
      px      :     0.004854
      py      :     0.009515
 59 C s       :     3.220440  s :     3.220440
      pz      :     0.955804  p :     2.877398
      px      :     0.959931
      py      :     0.961663
      dz2     :     0.014434  d :     0.094398
      dxz     :     0.029636
      dyz     :     0.010303
      dx2y2   :     0.018505
      dxy     :     0.021520
      f0      :     0.001057  f :     0.007229
      f+1     :     0.000537
      f-1     :     0.000981
      f+2     :     0.001385
      f-2     :     0.001177
      f+3     :     0.001159
      f-3     :     0.000933
 60 H s       :     0.820435  s :     0.820435
      pz      :     0.008623  p :     0.022048
      px      :     0.008106
      py      :     0.005320
 61 C s       :     3.177642  s :     3.177642
      pz      :     0.929949  p :     2.849044
      px      :     0.978319
      py      :     0.940776
      dz2     :     0.027095  d :     0.094968
      dxz     :     0.016401
      dyz     :     0.015655
      dx2y2   :     0.019360
      dxy     :     0.016457
      f0      :     0.000908  f :     0.007163
      f+1     :     0.001091
      f-1     :     0.001068
      f+2     :     0.001403
      f-2     :     0.001187
      f+3     :     0.000708
      f-3     :     0.000797
 62 H s       :     0.817476  s :     0.817476
      pz      :     0.003920  p :     0.021974
      px      :     0.012915
      py      :     0.005139
 63 C s       :     3.193541  s :     3.193541
      pz      :     0.967266  p :     2.874242
      px      :     0.930218
      py      :     0.976758
      dz2     :     0.014489  d :     0.094208
      dxz     :     0.025383
      dyz     :     0.012742
      dx2y2   :     0.020367
      dxy     :     0.021226
      f0      :     0.000938  f :     0.007217
      f+1     :     0.000831
      f-1     :     0.000783
      f+2     :     0.001462
      f-2     :     0.001062
      f+3     :     0.001294
      f-3     :     0.000847
 64 H s       :     0.819500  s :     0.819500
      pz      :     0.009116  p :     0.022064
      px      :     0.004416
      py      :     0.008532
 65 C s       :     3.262379  s :     3.262379
      pz      :     0.977281  p :     2.891229
      px      :     0.980521
      py      :     0.933427
      dz2     :     0.014621  d :     0.097942
      dxz     :     0.029737
      dyz     :     0.009400
      dx2y2   :     0.021263
      dxy     :     0.022921
      f0      :     0.001068  f :     0.007372
      f+1     :     0.000540
      f-1     :     0.001002
      f+2     :     0.001408
      f-2     :     0.001157
      f+3     :     0.001154
      f-3     :     0.001044
 66 H s       :     0.815752  s :     0.815752
      pz      :     0.008334  p :     0.022635
      px      :     0.009029
      py      :     0.005272


                     *******************************
                     * LOEWDIN POPULATION ANALYSIS *
                     *******************************

----------------------
LOEWDIN ATOMIC CHARGES
----------------------
   0 O :   -0.008513
   1 O :    0.043087
   2 N :    0.209663
   3 H :    0.211673
   4 N :    0.292435
   5 C :   -0.441617
   6 C :   -0.164518
   7 H :    0.190724
   8 C :   -0.144903
   9 C :   -0.114338
  10 H :    0.161281
  11 C :   -0.143976
  12 H :    0.156603
  13 C :   -0.143891
  14 H :    0.155689
  15 C :   -0.143952
  16 H :    0.156474
  17 C :   -0.110227
  18 H :    0.162310
  19 C :   -0.389374
  20 C :   -0.266132
  21 H :    0.131686
  22 H :    0.136060
  23 H :    0.131366
  24 C :   -0.267790
  25 H :    0.126410
  26 H :    0.133603
  27 H :    0.129043
  28 C :   -0.266051
  29 H :    0.129366
  30 H :    0.133901
  31 H :    0.125676
  32 C :   -0.142854
  33 C :   -0.060948
  34 C :   -0.110503
  35 H :    0.164548
  36 C :   -0.144724
  37 H :    0.156367
  38 C :   -0.148135
  39 H :    0.156608
  40 C :   -0.104219
  41 H :    0.167318
  42 C :   -0.306275
  43 C :   -0.271130
  44 H :    0.128428
  45 H :    0.132906
  46 H :    0.128992
  47 C :   -0.267637
  48 H :    0.128990
  49 H :    0.133282
  50 H :    0.124133
  51 C :   -0.262236
  52 H :    0.124961
  53 H :    0.133603
  54 H :    0.130073
  55 C :   -0.372374
  56 C :   -0.119364
  57 C :   -0.093585
  58 H :    0.163949
  59 C :   -0.141628
  60 H :    0.157711
  61 C :   -0.133659
  62 H :    0.156991
  63 C :   -0.142579
  64 H :    0.157264
  65 C :   -0.096930
  66 H :    0.160885

-------------------------------
LOEWDIN REDUCED ORBITAL CHARGES
-------------------------------
  0 O s       :     3.397946  s :     3.397946
      pz      :     1.472960  p :     4.539424
      px      :     1.571638
      py      :     1.494825
      dz2     :     0.024283  d :     0.065356
      dxz     :     0.015700
      dyz     :     0.019429
      dx2y2   :     0.003149
      dxy     :     0.002794
      f0      :     0.001711  f :     0.005787
      f+1     :     0.001217
      f-1     :     0.001718
      f+2     :     0.000535
      f-2     :     0.000511
      f+3     :     0.000046
      f-3     :     0.000049
  1 O s       :     3.389337  s :     3.389337
      pz      :     1.404040  p :     4.495030
      px      :     1.544217
      py      :     1.546773
      dz2     :     0.007769  d :     0.066689
      dxz     :     0.009742
      dyz     :     0.010271
      dx2y2   :     0.018034
      dxy     :     0.020875
      f0      :     0.000469  f :     0.005857
      f+1     :     0.000432
      f-1     :     0.000514
      f+2     :     0.000443
      f-2     :     0.001118
      f+3     :     0.001437
      f-3     :     0.001444
  2 N s       :     2.912026  s :     2.912026
      pz      :     1.167831  p :     3.644115
      px      :     1.217111
      py      :     1.259173
      dz2     :     0.049768  d :     0.219684
      dxz     :     0.050268
      dyz     :     0.034442
      dx2y2   :     0.046116
      dxy     :     0.039090
      f0      :     0.001815  f :     0.014512
      f+1     :     0.002591
      f-1     :     0.001431
      f+2     :     0.001969
      f-2     :     0.002511
      f+3     :     0.001739
      f-3     :     0.002456
  3 H s       :     0.675034  s :     0.675034
      pz      :     0.056358  p :     0.113293
      px      :     0.022118
      py      :     0.034817
  4 N s       :     2.863476  s :     2.863476
      pz      :     1.313484  p :     3.538507
      px      :     1.090615
      py      :     1.134408
      dz2     :     0.022820  d :     0.285738
      dxz     :     0.034917
      dyz     :     0.042491
      dx2y2   :     0.092509
      dxy     :     0.093002
      f0      :     0.001846  f :     0.019843
      f+1     :     0.001871
      f-1     :     0.002128
      f+2     :     0.002644
      f-2     :     0.002412
      f+3     :     0.003825
      f-3     :     0.005117
  5 C s       :     2.734678  s :     2.734678
      pz      :     0.940997  p :     2.662153
      px      :     0.885933
      py      :     0.835223
      dz2     :     0.229053  d :     0.911070
      dxz     :     0.256213
      dyz     :     0.208043
      dx2y2   :     0.098938
      dxy     :     0.118823
      f0      :     0.024842  f :     0.133715
      f+1     :     0.036382
      f-1     :     0.020306
      f+2     :     0.016889
      f-2     :     0.016972
      f+3     :     0.008847
      f-3     :     0.009477
  6 C s       :     2.717965  s :     2.717965
      pz      :     0.994542  p :     2.846039
      px      :     0.855498
      py      :     0.995999
      dz2     :     0.099960  d :     0.537299
      dxz     :     0.126599
      dyz     :     0.110792
      dx2y2   :     0.098506
      dxy     :     0.101442
      f0      :     0.008691  f :     0.063215
      f+1     :     0.010858
      f-1     :     0.005235
      f+2     :     0.011018
      f-2     :     0.008313
      f+3     :     0.009585
      f-3     :     0.009514
  7 H s       :     0.747247  s :     0.747247
      pz      :     0.022139  p :     0.062029
      px      :     0.011278
      py      :     0.028612
  8 C s       :     2.703881  s :     2.703881
      pz      :     0.970807  p :     2.860882
      px      :     0.877297
      py      :     1.012778
      dz2     :     0.144674  d :     0.522555
      dxz     :     0.073825
      dyz     :     0.156065
      dx2y2   :     0.073092
      dxy     :     0.074899
      f0      :     0.015130  f :     0.057585
      f+1     :     0.006189
      f-1     :     0.010254
      f+2     :     0.008317
      f-2     :     0.008190
      f+3     :     0.004812
      f-3     :     0.004692
  9 C s       :     2.757303  s :     2.757303
      pz      :     1.051712  p :     2.925297
      px      :     0.891740
      py      :     0.981845
      dz2     :     0.137263  d :     0.388749
      dxz     :     0.081693
      dyz     :     0.103713
      dx2y2   :     0.033491
      dxy     :     0.032588
      f0      :     0.011859  f :     0.042989
      f+1     :     0.004783
      f-1     :     0.008491
      f+2     :     0.007349
      f-2     :     0.007267
      f+3     :     0.002246
      f-3     :     0.000994
 10 H s       :     0.774848  s :     0.774848
      pz      :     0.011863  p :     0.063871
      px      :     0.016981
      py      :     0.035026
 11 C s       :     2.764706  s :     2.764706
      pz      :     1.021939  p :     2.943535
      px      :     0.902386
      py      :     1.019210
      dz2     :     0.084603  d :     0.392435
      dxz     :     0.056775
      dyz     :     0.146566
      dx2y2   :     0.051993
      dxy     :     0.052497
      f0      :     0.010607  f :     0.043300
      f+1     :     0.005607
      f-1     :     0.007806
      f+2     :     0.004837
      f-2     :     0.004913
      f+3     :     0.004557
      f-3     :     0.004973
 12 H s       :     0.783163  s :     0.783163
      pz      :     0.026887  p :     0.060234
      px      :     0.014317
      py      :     0.019030
 13 C s       :     2.765558  s :     2.765558
      pz      :     1.007968  p :     2.943477
      px      :     0.903216
      py      :     1.032293
      dz2     :     0.102943  d :     0.391483
      dxz     :     0.039176
      dyz     :     0.121201
      dx2y2   :     0.064162
      dxy     :     0.064000
      f0      :     0.009766  f :     0.043374
      f+1     :     0.003549
      f-1     :     0.007345
      f+2     :     0.006545
      f-2     :     0.006497
      f+3     :     0.004877
      f-3     :     0.004794
 14 H s       :     0.784013  s :     0.784013
      pz      :     0.032658  p :     0.060298
      px      :     0.013114
      py      :     0.014525
 15 C s       :     2.764716  s :     2.764716
      pz      :     1.069298  p :     2.945146
      px      :     0.896206
      py      :     0.979642
      dz2     :     0.140733  d :     0.390788
      dxz     :     0.082218
      dyz     :     0.102609
      dx2y2   :     0.032646
      dxy     :     0.032581
      f0      :     0.012042  f :     0.043302
      f+1     :     0.004806
      f-1     :     0.008513
      f+2     :     0.007318
      f-2     :     0.007274
      f+3     :     0.002335
      f-3     :     0.001013
 16 H s       :     0.783224  s :     0.783224
      pz      :     0.011090  p :     0.060302
      px      :     0.016404
      py      :     0.032808
 17 C s       :     2.757442  s :     2.757442
      pz      :     1.021377  p :     2.918461
      px      :     0.896946
      py      :     1.000139
      dz2     :     0.088077  d :     0.391272
      dxz     :     0.055808
      dyz     :     0.143544
      dx2y2   :     0.051621
      dxy     :     0.052222
      f0      :     0.010483  f :     0.043052
      f+1     :     0.005670
      f-1     :     0.007925
      f+2     :     0.004715
      f-2     :     0.004679
      f+3     :     0.004565
      f-3     :     0.005015
 18 H s       :     0.777126  s :     0.777126
      pz      :     0.027331  p :     0.060563
      px      :     0.014344
      py      :     0.018888
 19 C s       :     2.697713  s :     2.697713
      pz      :     1.019692  p :     2.885784
      px      :     0.920401
      py      :     0.945691
      dz2     :     0.148039  d :     0.719413
      dxz     :     0.150531
      dyz     :     0.112149
      dx2y2   :     0.141031
      dxy     :     0.167663
      f0      :     0.014369  f :     0.086464
      f+1     :     0.008965
      f-1     :     0.010482
      f+2     :     0.009633
      f-2     :     0.014273
      f+3     :     0.014468
      f-3     :     0.014274
 20 C s       :     2.827924  s :     2.827924
      pz      :     1.026079  p :     3.153515
      px      :     1.054237
      py      :     1.073199
      dz2     :     0.075914  d :     0.260205
      dxz     :     0.062531
      dyz     :     0.036160
      dx2y2   :     0.022494
      dxy     :     0.063105
      f0      :     0.004046  f :     0.024488
      f+1     :     0.004663
      f-1     :     0.004353
      f+2     :     0.003792
      f-2     :     0.003436
      f+3     :     0.002308
      f-3     :     0.001890
 21 H s       :     0.805739  s :     0.805739
      pz      :     0.027201  p :     0.062575
      px      :     0.020306
      py      :     0.015067
 22 H s       :     0.801409  s :     0.801409
      pz      :     0.012909  p :     0.062531
      px      :     0.026067
      py      :     0.023555
 23 H s       :     0.806038  s :     0.806038
      pz      :     0.013196  p :     0.062596
      px      :     0.016873
      py      :     0.032526
 24 C s       :     2.827130  s :     2.827130
      pz      :     1.074625  p :     3.159115
      px      :     1.064952
      py      :     1.019538
      dz2     :     0.037128  d :     0.257405
      dxz     :     0.062586
      dyz     :     0.045171
      dx2y2   :     0.037216
      dxy     :     0.075303
      f0      :     0.002262  f :     0.024142
      f+1     :     0.003259
      f-1     :     0.003495
      f+2     :     0.003939
      f-2     :     0.002162
      f+3     :     0.003653
      f-3     :     0.005372
 25 H s       :     0.809199  s :     0.809199
      pz      :     0.030113  p :     0.064391
      px      :     0.020947
      py      :     0.013332
 26 H s       :     0.803980  s :     0.803980
      pz      :     0.013923  p :     0.062417
      px      :     0.025920
      py      :     0.022573
 27 H s       :     0.808472  s :     0.808472
      pz      :     0.027613  p :     0.062486
      px      :     0.020866
      py      :     0.014007
 28 C s       :     2.827251  s :     2.827251
      pz      :     1.039804  p :     3.157266
      px      :     1.051035
      py      :     1.066426
      dz2     :     0.084627  d :     0.257386
      dxz     :     0.058130
      dyz     :     0.023464
      dx2y2   :     0.027070
      dxy     :     0.064095
      f0      :     0.003677  f :     0.024147
      f+1     :     0.005094
      f-1     :     0.003650
      f+2     :     0.004070
      f-2     :     0.003065
      f+3     :     0.002397
      f-3     :     0.002196
 29 H s       :     0.808227  s :     0.808227
      pz      :     0.013453  p :     0.062408
      px      :     0.016523
      py      :     0.032432
 30 H s       :     0.803733  s :     0.803733
      pz      :     0.013310  p :     0.062366
      px      :     0.026115
      py      :     0.022941
 31 H s       :     0.809942  s :     0.809942
      pz      :     0.029797  p :     0.064382
      px      :     0.021039
      py      :     0.013547
 32 C s       :     2.694956  s :     2.694956
      pz      :     1.044308  p :     2.793301
      px      :     0.884116
      py      :     0.864877
      dz2     :     0.145875  d :     0.582242
      dxz     :     0.123595
      dyz     :     0.145559
      dx2y2   :     0.070414
      dxy     :     0.096800
      f0      :     0.017802  f :     0.072354
      f+1     :     0.008278
      f-1     :     0.008508
      f+2     :     0.007871
      f-2     :     0.014089
      f+3     :     0.007996
      f-3     :     0.007810
 33 C s       :     2.708952  s :     2.708952
      pz      :     0.957256  p :     2.805853
      px      :     0.898455
      py      :     0.950142
      dz2     :     0.125833  d :     0.493093
      dxz     :     0.104082
      dyz     :     0.121960
      dx2y2   :     0.077267
      dxy     :     0.063952
      f0      :     0.013592  f :     0.053050
      f+1     :     0.006707
      f-1     :     0.007612
      f+2     :     0.005773
      f-2     :     0.009355
      f+3     :     0.005045
      f-3     :     0.004967
 34 C s       :     2.751833  s :     2.751833
      pz      :     1.008450  p :     2.924369
      px      :     0.952243
      py      :     0.963676
      dz2     :     0.087661  d :     0.391815
      dxz     :     0.072776
      dyz     :     0.108558
      dx2y2   :     0.066015
      dxy     :     0.056805
      f0      :     0.009626  f :     0.042486
      f+1     :     0.005259
      f-1     :     0.005806
      f+2     :     0.003521
      f-2     :     0.008328
      f+3     :     0.004593
      f-3     :     0.005354
 35 H s       :     0.771700  s :     0.771700
      pz      :     0.031534  p :     0.063752
      px      :     0.013607
      py      :     0.018611
 36 C s       :     2.762667  s :     2.762667
      pz      :     1.061678  p :     2.940402
      px      :     0.929703
      py      :     0.949021
      dz2     :     0.141047  d :     0.397626
      dxz     :     0.088476
      dyz     :     0.091721
      dx2y2   :     0.019200
      dxy     :     0.057181
      f0      :     0.011368  f :     0.044030
      f+1     :     0.006317
      f-1     :     0.006699
      f+2     :     0.007699
      f-2     :     0.008106
      f+3     :     0.002424
      f-3     :     0.001417
 37 H s       :     0.783558  s :     0.783558
      pz      :     0.010896  p :     0.060075
      px      :     0.022318
      py      :     0.026861
 38 C s       :     2.761708  s :     2.761708
      pz      :     1.009249  p :     2.948487
      px      :     0.948253
      py      :     0.990985
      dz2     :     0.088741  d :     0.393490
      dxz     :     0.088973
      dyz     :     0.092524
      dx2y2   :     0.066236
      dxy     :     0.057016
      f0      :     0.010531  f :     0.044450
      f+1     :     0.005672
      f-1     :     0.005899
      f+2     :     0.003192
      f-2     :     0.008686
      f+3     :     0.005257
      f-3     :     0.005212
 39 H s       :     0.782976  s :     0.782976
      pz      :     0.029251  p :     0.060415
      px      :     0.017772
      py      :     0.013392
 40 C s       :     2.755882  s :     2.755882
      pz      :     0.988823  p :     2.910692
      px      :     0.951964
      py      :     0.969905
      dz2     :     0.080571  d :     0.393923
      dxz     :     0.073660
      dyz     :     0.108571
      dx2y2   :     0.071739
      dxy     :     0.059383
      f0      :     0.009176  f :     0.043722
      f+1     :     0.005447
      f-1     :     0.006006
      f+2     :     0.004070
      f-2     :     0.008472
      f+3     :     0.004806
      f-3     :     0.005745
 41 H s       :     0.771257  s :     0.771257
      pz      :     0.029507  p :     0.061426
      px      :     0.013116
      py      :     0.018803
 42 C s       :     2.686964  s :     2.686964
      pz      :     0.948803  p :     2.919686
      px      :     0.980681
      py      :     0.990203
      dz2     :     0.134165  d :     0.631558
      dxz     :     0.126205
      dyz     :     0.119603
      dx2y2   :     0.139740
      dxy     :     0.111845
      f0      :     0.011378  f :     0.068066
      f+1     :     0.007590
      f-1     :     0.009058
      f+2     :     0.012023
      f-2     :     0.008459
      f+3     :     0.010565
      f-3     :     0.008994
 43 C s       :     2.825267  s :     2.825267
      pz      :     1.032291  p :     3.145996
      px      :     1.059150
      py      :     1.054555
      dz2     :     0.080259  d :     0.275425
      dxz     :     0.045116
      dyz     :     0.039299
      dx2y2   :     0.091712
      dxy     :     0.019040
      f0      :     0.002725  f :     0.024441
      f+1     :     0.004654
      f-1     :     0.004551
      f+2     :     0.003285
      f-2     :     0.004324
      f+3     :     0.002537
      f-3     :     0.002366
 44 H s       :     0.808702  s :     0.808702
      pz      :     0.013456  p :     0.062870
      px      :     0.013910
      py      :     0.035504
 45 H s       :     0.804952  s :     0.804952
      pz      :     0.029246  p :     0.062142
      px      :     0.016971
      py      :     0.015925
 46 H s       :     0.808402  s :     0.808402
      pz      :     0.013069  p :     0.062606
      px      :     0.035673
      py      :     0.013865
 47 C s       :     2.822655  s :     2.822655
      pz      :     1.068953  p :     3.152718
      px      :     1.071120
      py      :     1.012645
      dz2     :     0.039334  d :     0.267952
      dxz     :     0.033305
      dyz     :     0.072022
      dx2y2   :     0.059898
      dxy     :     0.063393
      f0      :     0.002104  f :     0.024312
      f+1     :     0.002933
      f-1     :     0.003975
      f+2     :     0.003240
      f-2     :     0.002684
      f+3     :     0.005888
      f-3     :     0.003488
 48 H s       :     0.808191  s :     0.808191
      pz      :     0.014575  p :     0.062819
      px      :     0.034207
      py      :     0.014037
 49 H s       :     0.804610  s :     0.804610
      pz      :     0.029647  p :     0.062108
      px      :     0.019290
      py      :     0.013172
 50 H s       :     0.808562  s :     0.808562
      pz      :     0.028120  p :     0.067304
      px      :     0.017941
      py      :     0.021243
 51 C s       :     2.824723  s :     2.824723
      pz      :     1.073071  p :     3.147278
      px      :     1.007949
      py      :     1.066257
      dz2     :     0.041696  d :     0.265991
      dxz     :     0.072066
      dyz     :     0.025372
      dx2y2   :     0.061061
      dxy     :     0.065797
      f0      :     0.004179  f :     0.024244
      f+1     :     0.003125
      f-1     :     0.000559
      f+2     :     0.003910
      f-2     :     0.002949
      f+3     :     0.004758
      f-3     :     0.004765
 52 H s       :     0.808491  s :     0.808491
      pz      :     0.020309  p :     0.066548
      px      :     0.021051
      py      :     0.025188
 53 H s       :     0.804112  s :     0.804112
      pz      :     0.034077  p :     0.062285
      px      :     0.014582
      py      :     0.013626
 54 H s       :     0.807419  s :     0.807419
      pz      :     0.017207  p :     0.062508
      px      :     0.012909
      py      :     0.032392
 55 C s       :     2.721709  s :     2.721709
      pz      :     0.756964  p :     2.640254
      px      :     0.974552
      py      :     0.908738
      dz2     :     0.090541  d :     0.876697
      dxz     :     0.106680
      dyz     :     0.170298
      dx2y2   :     0.294681
      dxy     :     0.214496
      f0      :     0.008124  f :     0.133714
      f+1     :     0.011321
      f-1     :     0.010371
      f+2     :     0.015982
      f-2     :     0.021845
      f+3     :     0.032406
      f-3     :     0.033665
 56 C s       :     2.703904  s :     2.703904
      pz      :     0.980268  p :     2.863926
      px      :     0.954130
      py      :     0.929527
      dz2     :     0.110544  d :     0.495623
      dxz     :     0.101743
      dyz     :     0.076255
      dx2y2   :     0.111565
      dxy     :     0.095516
      f0      :     0.006366  f :     0.055912
      f+1     :     0.008332
      f-1     :     0.006678
      f+2     :     0.010122
      f-2     :     0.008218
      f+3     :     0.008473
      f-3     :     0.007724
 57 C s       :     2.755002  s :     2.755002
      pz      :     0.950152  p :     2.904717
      px      :     1.040003
      py      :     0.914562
      dz2     :     0.057207  d :     0.390576
      dxz     :     0.102934
      dyz     :     0.057019
      dx2y2   :     0.087383
      dxy     :     0.086034
      f0      :     0.006024  f :     0.043290
      f+1     :     0.006415
      f-1     :     0.003583
      f+2     :     0.006875
      f-2     :     0.006241
      f+3     :     0.008605
      f-3     :     0.005548
 58 H s       :     0.771141  s :     0.771141
      pz      :     0.026258  p :     0.064910
      px      :     0.013541
      py      :     0.025111
 59 C s       :     2.763611  s :     2.763611
      pz      :     0.967948  p :     2.944738
      px      :     1.022745
      py      :     0.954045
      dz2     :     0.057026  d :     0.389936
      dxz     :     0.118733
      dyz     :     0.046848
      dx2y2   :     0.076254
      dxy     :     0.091076
      f0      :     0.006662  f :     0.043342
      f+1     :     0.004101
      f-1     :     0.005555
      f+2     :     0.006921
      f-2     :     0.006457
      f+3     :     0.006877
      f-3     :     0.006768
 60 H s       :     0.781919  s :     0.781919
      pz      :     0.023393  p :     0.060371
      px      :     0.021981
      py      :     0.014997
 61 C s       :     2.766254  s :     2.766254
      pz      :     0.993994  p :     2.931626
      px      :     0.994108
      py      :     0.943524
      dz2     :     0.104923  d :     0.392328
      dxz     :     0.072278
      dyz     :     0.069987
      dx2y2   :     0.079181
      dxy     :     0.065959
      f0      :     0.004952  f :     0.043450
      f+1     :     0.007240
      f-1     :     0.006262
      f+2     :     0.007788
      f-2     :     0.007729
      f+3     :     0.004809
      f-3     :     0.004670
 62 H s       :     0.782762  s :     0.782762
      pz      :     0.011504  p :     0.060246
      px      :     0.034249
      py      :     0.014493
 63 C s       :     2.763863  s :     2.763863
      pz      :     0.963274  p :     2.946379
      px      :     1.054205
      py      :     0.928900
      dz2     :     0.056494  d :     0.388989
      dxz     :     0.104812
      dyz     :     0.055750
      dx2y2   :     0.089419
      dxy     :     0.082513
      f0      :     0.006055  f :     0.043348
      f+1     :     0.006285
      f-1     :     0.003687
      f+2     :     0.007116
      f-2     :     0.006236
      f+3     :     0.008410
      f-3     :     0.005559
 64 H s       :     0.782393  s :     0.782393
      pz      :     0.024563  p :     0.060344
      px      :     0.012737
      py      :     0.023043
 65 C s       :     2.756704  s :     2.756704
      pz      :     0.951350  p :     2.906654
      px      :     1.028392
      py      :     0.926912
      dz2     :     0.056307  d :     0.390247
      dxz     :     0.115644
      dyz     :     0.045350
      dx2y2   :     0.080751
      dxy     :     0.092195
      f0      :     0.006652  f :     0.043324
      f+1     :     0.004102
      f-1     :     0.005388
      f+2     :     0.006959
      f-2     :     0.006186
      f+3     :     0.006939
      f-3     :     0.007099
 66 H s       :     0.777314  s :     0.777314
      pz      :     0.022844  p :     0.061801
      px      :     0.024145
      py      :     0.014812


                      *****************************
                      * MAYER POPULATION ANALYSIS *
                      *****************************

  NA   - Mulliken gross atomic population
  ZA   - Total nuclear charge
  QA   - Mulliken gross atomic charge
  VA   - Mayer's total valence
  BVA  - Mayer's bonded valence
  FA   - Mayer's free valence

  ATOM       NA         ZA         QA         VA         BVA        FA
  0 O      8.5504     8.0000    -0.5504     1.9506     1.9506    -0.0000
  1 O      8.5018     8.0000    -0.5018     1.9993     1.9993     0.0000
  2 N      7.1864     7.0000    -0.1864     3.2390     3.2390    -0.0000
  3 H      0.7236     1.0000     0.2764     0.9241     0.9241    -0.0000
  4 N      6.8907     7.0000     0.1093     3.0022     3.0022    -0.0000
  5 C      5.7122     6.0000     0.2878     4.1240     4.1240    -0.0000
  6 C      5.7981     6.0000     0.2019     3.6748     3.6748    -0.0000
  7 H      0.8515     1.0000     0.1485     0.9813     0.9813    -0.0000
  8 C      6.1052     6.0000    -0.1052     3.8274     3.8274    -0.0000
  9 C      6.2099     6.0000    -0.2099     3.8665     3.8665     0.0000
 10 H      0.8344     1.0000     0.1656     0.9873     0.9873     0.0000
 11 C      6.1618     6.0000    -0.1618     3.9130     3.9130     0.0000
 12 H      0.8426     1.0000     0.1574     0.9615     0.9615     0.0000
 13 C      6.1351     6.0000    -0.1351     3.8628     3.8628    -0.0000
 14 H      0.8408     1.0000     0.1592     0.9596     0.9596    -0.0000
 15 C      6.1802     6.0000    -0.1802     3.9086     3.9086    -0.0000
 16 H      0.8434     1.0000     0.1566     0.9634     0.9634    -0.0000
 17 C      6.2238     6.0000    -0.2238     3.9775     3.9775     0.0000
 18 H      0.8430     1.0000     0.1570     0.9659     0.9659     0.0000
 19 C      5.8810     6.0000     0.1190     3.9427     3.9427    -0.0000
 20 C      6.4359     6.0000    -0.4359     3.8526     3.8526    -0.0000
 21 H      0.8506     1.0000     0.1494     0.9715     0.9715     0.0000
 22 H      0.8496     1.0000     0.1504     0.9736     0.9736    -0.0000
 23 H      0.8524     1.0000     0.1476     0.9727     0.9727    -0.0000
 24 C      6.4145     6.0000    -0.4145     3.8433     3.8433    -0.0000
 25 H      0.8598     1.0000     0.1402     0.9922     0.9922     0.0000
 26 H      0.8556     1.0000     0.1444     0.9703     0.9703     0.0000
 27 H      0.8656     1.0000     0.1344     0.9820     0.9820     0.0000
 28 C      6.4175     6.0000    -0.4175     3.8355     3.8355    -0.0000
 29 H      0.8658     1.0000     0.1342     0.9804     0.9804    -0.0000
 30 H      0.8568     1.0000     0.1432     0.9717     0.9717     0.0000
 31 H      0.8595     1.0000     0.1405     0.9906     0.9906     0.0000
 32 C      5.9702     6.0000     0.0298     3.8760     3.8760     0.0000
 33 C      6.0716     6.0000    -0.0716     3.7775     3.7775     0.0000
 34 C      6.1563     6.0000    -0.1563     3.7818     3.7818     0.0000
 35 H      0.8422     1.0000     0.1578     0.9613     0.9613     0.0000
 36 C      6.2012     6.0000    -0.2012     3.9169     3.9169     0.0000
 37 H      0.8447     1.0000     0.1553     0.9621     0.9621     0.0000
 38 C      6.1359     6.0000    -0.1359     3.8176     3.8176    -0.0000
 39 H      0.8444     1.0000     0.1556     0.9625     0.9625    -0.0000
 40 C      6.2167     6.0000    -0.2167     3.9908     3.9908     0.0000
 41 H      0.8499     1.0000     0.1501     0.9758     0.9758     0.0000
 42 C      5.8247     6.0000     0.1753     3.8189     3.8189     0.0000
 43 C      6.4632     6.0000    -0.4632     3.8691     3.8691    -0.0000
 44 H      0.8521     1.0000     0.1479     0.9634     0.9634    -0.0000
 45 H      0.8490     1.0000     0.1510     0.9697     0.9697     0.0000
 46 H      0.8504     1.0000     0.1496     0.9683     0.9683    -0.0000
 47 C      6.4694     6.0000    -0.4694     3.8969     3.8969     0.0000
 48 H      0.8587     1.0000     0.1413     0.9686     0.9686    -0.0000
 49 H      0.8558     1.0000     0.1442     0.9724     0.9724     0.0000
 50 H      0.8505     1.0000     0.1495     0.9879     0.9879     0.0000
 51 C      6.4596     6.0000    -0.4596     3.8778     3.8778     0.0000
 52 H      0.8653     1.0000     0.1347     0.9986     0.9986    -0.0000
 53 H      0.8524     1.0000     0.1476     0.9674     0.9674     0.0000
 54 H      0.8605     1.0000     0.1395     0.9724     0.9724     0.0000
 55 C      5.6534     6.0000     0.3466     3.9824     3.9824     0.0000
 56 C      5.9161     6.0000     0.0839     3.5389     3.5389     0.0000
 57 C      6.1226     6.0000    -0.1226     3.8436     3.8436     0.0000
 58 H      0.8449     1.0000     0.1551     0.9560     0.9560     0.0000
 59 C      6.1995     6.0000    -0.1995     3.9291     3.9291     0.0000
 60 H      0.8425     1.0000     0.1575     0.9629     0.9629     0.0000
 61 C      6.1288     6.0000    -0.1288     3.8846     3.8846    -0.0000
 62 H      0.8395     1.0000     0.1605     0.9590     0.9590     0.0000
 63 C      6.1692     6.0000    -0.1692     3.8964     3.8964    -0.0000
 64 H      0.8416     1.0000     0.1584     0.9630     0.9630    -0.0000
 65 C      6.2589     6.0000    -0.2589     3.9689     3.9689     0.0000
 66 H      0.8384     1.0000     0.1616     0.9814     0.9814     0.0000

  Mayer bond orders larger than 0.100000
B(  0-O ,  5-C ) :   1.7395 B(  1-O , 55-C ) :   1.7669 B(  2-N ,  3-H ) :   0.8820 
B(  2-N ,  5-C ) :   1.3989 B(  2-N , 19-C ) :   0.9070 B(  4-N ,  6-C ) :   0.8699 
B(  4-N , 32-C ) :   0.8784 B(  4-N , 55-C ) :   1.2624 B(  5-C ,  6-C ) :   0.8753 
B(  6-C ,  7-H ) :   0.9251 B(  6-C ,  8-C ) :   0.8714 B(  8-C ,  9-C ) :   1.3230 
B(  8-C , 17-C ) :   1.4030 B(  9-C , 10-H ) :   0.9582 B(  9-C , 11-C ) :   1.4305 
B( 11-C , 12-H ) :   0.9771 B( 11-C , 13-C ) :   1.3777 B( 13-C , 14-H ) :   0.9722 
B( 13-C , 15-C ) :   1.3866 B( 15-C , 16-H ) :   0.9795 B( 15-C , 17-C ) :   1.4190 
B( 17-C , 18-H ) :   0.9782 B( 19-C , 20-C ) :   0.9630 B( 19-C , 24-C ) :   0.9772 
B( 19-C , 28-C ) :   0.9766 B( 20-C , 21-H ) :   0.9639 B( 20-C , 22-H ) :   0.9657 
B( 20-C , 23-H ) :   0.9663 B( 24-C , 25-H ) :   0.9632 B( 24-C , 26-H ) :   0.9616 
B( 24-C , 27-H ) :   0.9643 B( 28-C , 29-H ) :   0.9653 B( 28-C , 30-H ) :   0.9630 
B( 28-C , 31-H ) :   0.9633 B( 32-C , 33-C ) :   1.3644 B( 32-C , 40-C ) :   1.4664 
B( 33-C , 34-C ) :   1.3080 B( 33-C , 42-C ) :   1.0131 B( 34-C , 35-H ) :   0.9742 
B( 34-C , 36-C ) :   1.3993 B( 36-C , 37-H ) :   0.9839 B( 36-C , 38-C ) :   1.3629 
B( 38-C , 39-H ) :   0.9829 B( 38-C , 40-C ) :   1.3674 B( 40-C , 41-H ) :   0.9820 
B( 42-C , 43-C ) :   0.9483 B( 42-C , 47-C ) :   0.9481 B( 42-C , 51-C ) :   0.9136 
B( 43-C , 44-H ) :   0.9593 B( 43-C , 45-H ) :   0.9619 B( 43-C , 46-H ) :   0.9710 
B( 47-C , 48-H ) :   0.9630 B( 47-C , 49-H ) :   0.9571 B( 47-C , 50-H ) :   0.9636 
B( 51-C , 52-H ) :   0.9651 B( 51-C , 53-H ) :   0.9532 B( 51-C , 54-H ) :   0.9665 
B( 55-C , 56-C ) :   0.9143 B( 56-C , 57-C ) :   1.2771 B( 56-C , 65-C ) :   1.3483 
B( 57-C , 58-H ) :   0.9526 B( 57-C , 59-C ) :   1.4321 B( 59-C , 60-H ) :   0.9810 
B( 59-C , 61-C ) :   1.3860 B( 61-C , 62-H ) :   0.9706 B( 61-C , 63-C ) :   1.3822 
B( 63-C , 64-H ) :   0.9749 B( 63-C , 65-C ) :   1.4275 B( 65-C , 66-H ) :   0.9679 


-------
TIMINGS
-------

Total SCF time: 0 days 0 hours 4 min 58 sec 

Total time                  ....     298.422 sec
Sum of individual times     ....     289.832 sec  ( 97.1%)

Fock matrix formation       ....     270.426 sec  ( 90.6%)
  Split-RI-J                ....      21.967 sec  (  8.1% of F)
  Chain of spheres X        ....     174.835 sec  ( 64.7% of F)
  XC integration            ....      28.474 sec  ( 10.5% of F)
    Basis function eval.    ....       2.632 sec  (  9.2% of XC)
    Density eval.           ....       8.617 sec  ( 30.3% of XC)
    XC-Functional eval.     ....       0.224 sec  (  0.8% of XC)
    XC-Potential eval.      ....       4.582 sec  ( 16.1% of XC)
Diagonalization             ....       2.856 sec  (  1.0%)
Density matrix formation    ....       0.671 sec  (  0.2%)
Population analysis         ....       0.934 sec  (  0.3%)
Initial guess               ....       2.150 sec  (  0.7%)
Orbital Transformation      ....       0.000 sec  (  0.0%)
Orbital Orthonormalization  ....       0.000 sec  (  0.0%)
DIIS solution               ....       2.436 sec  (  0.8%)
SOSCF solution              ....       2.700 sec  (  0.9%)
Grid generation             ....       7.659 sec  (  2.6%)

Maximum memory used throughout the entire SCF-calculation: 399.3 MB
[1710417167.584541] [node014:2431620:0]          mpool.c:43   UCX  WARN  object 0x1378ae80 was not returned to mpool ucp_requests
[1710417167.584558] [node014:2431620:0]          mpool.c:43   UCX  WARN  object 0x1378b200 was not returned to mpool ucp_requests
[1710417167.584564] [node014:2431620:0]          mpool.c:43   UCX  WARN  object 0x1378b3c0 was not returned to mpool ucp_requests
[1710417167.584568] [node014:2431620:0]          mpool.c:43   UCX  WARN  object 0x1378b740 was not returned to mpool ucp_requests
[1710417167.584570] [node014:2431620:0]          mpool.c:43   UCX  WARN  object 0x1378b900 was not returned to mpool ucp_requests
[1710417167.584574] [node014:2431620:0]          mpool.c:43   UCX  WARN  object 0x1378bac0 was not returned to mpool ucp_requests
[1710417167.584577] [node014:2431620:0]          mpool.c:43   UCX  WARN  object 0x1378bc80 was not returned to mpool ucp_requests
[1710417167.584581] [node014:2431620:0]          mpool.c:43   UCX  WARN  object 0x1378c000 was not returned to mpool ucp_requests
[1710417167.590208] [node014:2431607:0]          mpool.c:43   UCX  WARN  object 0x145624c0 was not returned to mpool ucp_requests
[1710417167.590221] [node014:2431607:0]          mpool.c:43   UCX  WARN  object 0x14562680 was not returned to mpool ucp_requests
[1710417167.590226] [node014:2431607:0]          mpool.c:43   UCX  WARN  object 0x14562840 was not returned to mpool ucp_requests
[1710417167.590230] [node014:2431607:0]          mpool.c:43   UCX  WARN  object 0x14562a00 was not returned to mpool ucp_requests
[1710417167.590234] [node014:2431607:0]          mpool.c:43   UCX  WARN  object 0x14562bc0 was not returned to mpool ucp_requests
[1710417167.590236] [node014:2431607:0]          mpool.c:43   UCX  WARN  object 0x14562f40 was not returned to mpool ucp_requests
[1710417167.590240] [node014:2431607:0]          mpool.c:43   UCX  WARN  object 0x14563100 was not returned to mpool ucp_requests
[1710417167.592913] [node014:2431621:0]          mpool.c:43   UCX  WARN  object 0x12f5e0c0 was not returned to mpool ucp_requests
[1710417167.592924] [node014:2431621:0]          mpool.c:43   UCX  WARN  object 0x12f5e440 was not returned to mpool ucp_requests
[1710417167.592928] [node014:2431621:0]          mpool.c:43   UCX  WARN  object 0x12f5e600 was not returned to mpool ucp_requests
[1710417167.592931] [node014:2431621:0]          mpool.c:43   UCX  WARN  object 0x12f5e7c0 was not returned to mpool ucp_requests
[1710417167.592935] [node014:2431621:0]          mpool.c:43   UCX  WARN  object 0x12f5e980 was not returned to mpool ucp_requests
[1710417167.592939] [node014:2431621:0]          mpool.c:43   UCX  WARN  object 0x12f5eb40 was not returned to mpool ucp_requests
[1710417167.592942] [node014:2431621:0]          mpool.c:43   UCX  WARN  object 0x12f5ed00 was not returned to mpool ucp_requests
[1710417167.593696] [node014:2431623:0]          mpool.c:43   UCX  WARN  object 0x13350f40 was not returned to mpool ucp_requests
[1710417167.593708] [node014:2431623:0]          mpool.c:43   UCX  WARN  object 0x13351640 was not returned to mpool ucp_requests
[1710417167.593712] [node014:2431623:0]          mpool.c:43   UCX  WARN  object 0x13351800 was not returned to mpool ucp_requests
[1710417167.593714] [node014:2431623:0]          mpool.c:43   UCX  WARN  object 0x133519c0 was not returned to mpool ucp_requests
[1710417167.593718] [node014:2431623:0]          mpool.c:43   UCX  WARN  object 0x13351b80 was not returned to mpool ucp_requests
[1710417167.593720] [node014:2431623:0]          mpool.c:43   UCX  WARN  object 0x13351d40 was not returned to mpool ucp_requests
[1710417167.593723] [node014:2431623:0]          mpool.c:43   UCX  WARN  object 0x133520c0 was not returned to mpool ucp_requests
[1710417167.593704] [node014:2431612:0]          mpool.c:43   UCX  WARN  object 0x1389f440 was not returned to mpool ucp_requests
[1710417167.593723] [node014:2431612:0]          mpool.c:43   UCX  WARN  object 0x1389f600 was not returned to mpool ucp_requests
[1710417167.593726] [node014:2431612:0]          mpool.c:43   UCX  WARN  object 0x1389f7c0 was not returned to mpool ucp_requests
[1710417167.593728] [node014:2431612:0]          mpool.c:43   UCX  WARN  object 0x1389f980 was not returned to mpool ucp_requests
[1710417167.593730] [node014:2431612:0]          mpool.c:43   UCX  WARN  object 0x1389fb40 was not returned to mpool ucp_requests
[1710417167.593733] [node014:2431612:0]          mpool.c:43   UCX  WARN  object 0x1389fd00 was not returned to mpool ucp_requests
[1710417167.593735] [node014:2431612:0]          mpool.c:43   UCX  WARN  object 0x1389fec0 was not returned to mpool ucp_requests
[1710417167.593737] [node014:2431612:0]          mpool.c:43   UCX  WARN  object 0x138a0080 was not returned to mpool ucp_requests
[1710417167.594640] [node014:2431619:0]          mpool.c:43   UCX  WARN  object 0x12fea2c0 was not returned to mpool ucp_requests
[1710417167.594650] [node014:2431619:0]          mpool.c:43   UCX  WARN  object 0x12fea480 was not returned to mpool ucp_requests
[1710417167.594654] [node014:2431619:0]          mpool.c:43   UCX  WARN  object 0x12fea640 was not returned to mpool ucp_requests
[1710417167.594657] [node014:2431619:0]          mpool.c:43   UCX  WARN  object 0x12fea800 was not returned to mpool ucp_requests
[1710417167.594660] [node014:2431619:0]          mpool.c:43   UCX  WARN  object 0x12fea9c0 was not returned to mpool ucp_requests
[1710417167.594663] [node014:2431619:0]          mpool.c:43   UCX  WARN  object 0x12feab80 was not returned to mpool ucp_requests
[1710417167.594666] [node014:2431619:0]          mpool.c:43   UCX  WARN  object 0x12fead40 was not returned to mpool ucp_requests
[1710417167.594668] [node014:2431619:0]          mpool.c:43   UCX  WARN  object 0x12feaf00 was not returned to mpool ucp_requests
[1710417167.595626] [node014:2431618:0]          mpool.c:43   UCX  WARN  object 0x13bae200 was not returned to mpool ucp_requests
[1710417167.595637] [node014:2431618:0]          mpool.c:43   UCX  WARN  object 0x13bae3c0 was not returned to mpool ucp_requests
[1710417167.595641] [node014:2431618:0]          mpool.c:43   UCX  WARN  object 0x13bae580 was not returned to mpool ucp_requests
[1710417167.595645] [node014:2431618:0]          mpool.c:43   UCX  WARN  object 0x13bae740 was not returned to mpool ucp_requests
[1710417167.595649] [node014:2431618:0]          mpool.c:43   UCX  WARN  object 0x13bae900 was not returned to mpool ucp_requests
[1710417167.595652] [node014:2431618:0]          mpool.c:43   UCX  WARN  object 0x13baeac0 was not returned to mpool ucp_requests
[1710417167.595656] [node014:2431618:0]          mpool.c:43   UCX  WARN  object 0x13baec80 was not returned to mpool ucp_requests
[1710417167.595660] [node014:2431618:0]          mpool.c:43   UCX  WARN  object 0x13baf000 was not returned to mpool ucp_requests
[1710417167.595139] [node014:2431608:0]          mpool.c:43   UCX  WARN  object 0x12e85500 was not returned to mpool ucp_requests
[1710417167.595151] [node014:2431608:0]          mpool.c:43   UCX  WARN  object 0x12e856c0 was not returned to mpool ucp_requests
[1710417167.595154] [node014:2431608:0]          mpool.c:43   UCX  WARN  object 0x12e85880 was not returned to mpool ucp_requests
[1710417167.595156] [node014:2431608:0]          mpool.c:43   UCX  WARN  object 0x12e85a40 was not returned to mpool ucp_requests
[1710417167.595159] [node014:2431608:0]          mpool.c:43   UCX  WARN  object 0x12e85c00 was not returned to mpool ucp_requests
[1710417167.595161] [node014:2431608:0]          mpool.c:43   UCX  WARN  object 0x12e85dc0 was not returned to mpool ucp_requests
[1710417167.595163] [node014:2431608:0]          mpool.c:43   UCX  WARN  object 0x12e85f80 was not returned to mpool ucp_requests
[1710417167.595165] [node014:2431608:0]          mpool.c:43   UCX  WARN  object 0x12e86140 was not returned to mpool ucp_requests
[1710417167.596324] [node014:2431609:0]          mpool.c:43   UCX  WARN  object 0x13af3540 was not returned to mpool ucp_requests
[1710417167.596341] [node014:2431609:0]          mpool.c:43   UCX  WARN  object 0x13af3700 was not returned to mpool ucp_requests
[1710417167.596346] [node014:2431609:0]          mpool.c:43   UCX  WARN  object 0x13af38c0 was not returned to mpool ucp_requests
[1710417167.596351] [node014:2431609:0]          mpool.c:43   UCX  WARN  object 0x13af3a80 was not returned to mpool ucp_requests
[1710417167.596353] [node014:2431609:0]          mpool.c:43   UCX  WARN  object 0x13af3c40 was not returned to mpool ucp_requests
[1710417167.596355] [node014:2431609:0]          mpool.c:43   UCX  WARN  object 0x13af3e00 was not returned to mpool ucp_requests
[1710417167.596358] [node014:2431609:0]          mpool.c:43   UCX  WARN  object 0x13af3fc0 was not returned to mpool ucp_requests
[1710417167.596360] [node014:2431609:0]          mpool.c:43   UCX  WARN  object 0x13af4180 was not returned to mpool ucp_requests
[1710417167.597270] [node014:2431611:0]          mpool.c:43   UCX  WARN  object 0x12c0a8c0 was not returned to mpool ucp_requests
[1710417167.597281] [node014:2431611:0]          mpool.c:43   UCX  WARN  object 0x12c0aa80 was not returned to mpool ucp_requests
[1710417167.597284] [node014:2431611:0]          mpool.c:43   UCX  WARN  object 0x12c0ac40 was not returned to mpool ucp_requests
[1710417167.597286] [node014:2431611:0]          mpool.c:43   UCX  WARN  object 0x12c0ae00 was not returned to mpool ucp_requests
[1710417167.597289] [node014:2431611:0]          mpool.c:43   UCX  WARN  object 0x12c0afc0 was not returned to mpool ucp_requests
[1710417167.597291] [node014:2431611:0]          mpool.c:43   UCX  WARN  object 0x12c0b180 was not returned to mpool ucp_requests
[1710417167.597293] [node014:2431611:0]          mpool.c:43   UCX  WARN  object 0x12c0b340 was not returned to mpool ucp_requests
[1710417167.597295] [node014:2431611:0]          mpool.c:43   UCX  WARN  object 0x12c0b500 was not returned to mpool ucp_requests
[1710417167.598513] [node014:2431610:0]          mpool.c:43   UCX  WARN  object 0x14a93540 was not returned to mpool ucp_requests
[1710417167.598524] [node014:2431610:0]          mpool.c:43   UCX  WARN  object 0x14a93700 was not returned to mpool ucp_requests
[1710417167.598527] [node014:2431610:0]          mpool.c:43   UCX  WARN  object 0x14a938c0 was not returned to mpool ucp_requests
[1710417167.598530] [node014:2431610:0]          mpool.c:43   UCX  WARN  object 0x14a93a80 was not returned to mpool ucp_requests
[1710417167.598532] [node014:2431610:0]          mpool.c:43   UCX  WARN  object 0x14a93c40 was not returned to mpool ucp_requests
[1710417167.598534] [node014:2431610:0]          mpool.c:43   UCX  WARN  object 0x14a93e00 was not returned to mpool ucp_requests
[1710417167.598537] [node014:2431610:0]          mpool.c:43   UCX  WARN  object 0x14a93fc0 was not returned to mpool ucp_requests
[1710417167.598539] [node014:2431610:0]          mpool.c:43   UCX  WARN  object 0x14a94180 was not returned to mpool ucp_requests
[1710417167.599381] [node014:2431613:0]          mpool.c:43   UCX  WARN  object 0x1428d240 was not returned to mpool ucp_requests
[1710417167.599393] [node014:2431613:0]          mpool.c:43   UCX  WARN  object 0x1428d400 was not returned to mpool ucp_requests
[1710417167.599398] [node014:2431613:0]          mpool.c:43   UCX  WARN  object 0x1428d5c0 was not returned to mpool ucp_requests
[1710417167.599401] [node014:2431613:0]          mpool.c:43   UCX  WARN  object 0x1428d780 was not returned to mpool ucp_requests
[1710417167.599405] [node014:2431613:0]          mpool.c:43   UCX  WARN  object 0x1428d940 was not returned to mpool ucp_requests
[1710417167.599408] [node014:2431613:0]          mpool.c:43   UCX  WARN  object 0x1428db00 was not returned to mpool ucp_requests
[1710417167.599410] [node014:2431613:0]          mpool.c:43   UCX  WARN  object 0x1428dcc0 was not returned to mpool ucp_requests
[1710417167.599413] [node014:2431613:0]          mpool.c:43   UCX  WARN  object 0x1428de80 was not returned to mpool ucp_requests
[1710417167.600189] [node014:2431606:0]          mpool.c:43   UCX  WARN  object 0x148ec4c0 was not returned to mpool ucp_requests
[1710417167.600200] [node014:2431606:0]          mpool.c:43   UCX  WARN  object 0x148ec680 was not returned to mpool ucp_requests
[1710417167.600203] [node014:2431606:0]          mpool.c:43   UCX  WARN  object 0x148ec840 was not returned to mpool ucp_requests
[1710417167.600205] [node014:2431606:0]          mpool.c:43   UCX  WARN  object 0x148eca00 was not returned to mpool ucp_requests
[1710417167.600208] [node014:2431606:0]          mpool.c:43   UCX  WARN  object 0x148ecbc0 was not returned to mpool ucp_requests
[1710417167.600210] [node014:2431606:0]          mpool.c:43   UCX  WARN  object 0x148ecd80 was not returned to mpool ucp_requests
[1710417167.600212] [node014:2431606:0]          mpool.c:43   UCX  WARN  object 0x148ecf40 was not returned to mpool ucp_requests
[1710417167.600214] [node014:2431606:0]          mpool.c:43   UCX  WARN  object 0x148ed100 was not returned to mpool ucp_requests
[1710417167.600942] [node014:2431614:0]          mpool.c:43   UCX  WARN  object 0x133692c0 was not returned to mpool ucp_requests
[1710417167.600952] [node014:2431614:0]          mpool.c:43   UCX  WARN  object 0x13369480 was not returned to mpool ucp_requests
[1710417167.600956] [node014:2431614:0]          mpool.c:43   UCX  WARN  object 0x13369640 was not returned to mpool ucp_requests
[1710417167.600959] [node014:2431614:0]          mpool.c:43   UCX  WARN  object 0x13369800 was not returned to mpool ucp_requests
[1710417167.600963] [node014:2431614:0]          mpool.c:43   UCX  WARN  object 0x133699c0 was not returned to mpool ucp_requests
[1710417167.600966] [node014:2431614:0]          mpool.c:43   UCX  WARN  object 0x13369b80 was not returned to mpool ucp_requests
[1710417167.600970] [node014:2431614:0]          mpool.c:43   UCX  WARN  object 0x13369d40 was not returned to mpool ucp_requests
[1710417167.600973] [node014:2431614:0]          mpool.c:43   UCX  WARN  object 0x13369f00 was not returned to mpool ucp_requests
[1710417167.600580] [node014:2431615:0]          mpool.c:43   UCX  WARN  object 0x1458c3c0 was not returned to mpool ucp_requests
[1710417167.600591] [node014:2431615:0]          mpool.c:43   UCX  WARN  object 0x1458c580 was not returned to mpool ucp_requests
[1710417167.600594] [node014:2431615:0]          mpool.c:43   UCX  WARN  object 0x1458c740 was not returned to mpool ucp_requests
[1710417167.600596] [node014:2431615:0]          mpool.c:43   UCX  WARN  object 0x1458c900 was not returned to mpool ucp_requests
[1710417167.600599] [node014:2431615:0]          mpool.c:43   UCX  WARN  object 0x1458cac0 was not returned to mpool ucp_requests
[1710417167.600601] [node014:2431615:0]          mpool.c:43   UCX  WARN  object 0x1458cc80 was not returned to mpool ucp_requests
[1710417167.600603] [node014:2431615:0]          mpool.c:43   UCX  WARN  object 0x1458ce40 was not returned to mpool ucp_requests
[1710417167.600605] [node014:2431615:0]          mpool.c:43   UCX  WARN  object 0x1458d000 was not returned to mpool ucp_requests
[1710417167.600465] [node014:2431616:0]          mpool.c:43   UCX  WARN  object 0x14438500 was not returned to mpool ucp_requests
[1710417167.600477] [node014:2431616:0]          mpool.c:43   UCX  WARN  object 0x144386c0 was not returned to mpool ucp_requests
[1710417167.600481] [node014:2431616:0]          mpool.c:43   UCX  WARN  object 0x14438880 was not returned to mpool ucp_requests
[1710417167.600483] [node014:2431616:0]          mpool.c:43   UCX  WARN  object 0x14438a40 was not returned to mpool ucp_requests
[1710417167.600485] [node014:2431616:0]          mpool.c:43   UCX  WARN  object 0x14438c00 was not returned to mpool ucp_requests
[1710417167.600488] [node014:2431616:0]          mpool.c:43   UCX  WARN  object 0x14438dc0 was not returned to mpool ucp_requests
[1710417167.600490] [node014:2431616:0]          mpool.c:43   UCX  WARN  object 0x14438f80 was not returned to mpool ucp_requests
[1710417167.600492] [node014:2431616:0]          mpool.c:43   UCX  WARN  object 0x14439140 was not returned to mpool ucp_requests
[1710417167.600556] [node014:2431617:0]          mpool.c:43   UCX  WARN  object 0x1309f0c0 was not returned to mpool ucp_requests
[1710417167.600565] [node014:2431617:0]          mpool.c:43   UCX  WARN  object 0x1309f440 was not returned to mpool ucp_requests
[1710417167.600568] [node014:2431617:0]          mpool.c:43   UCX  WARN  object 0x1309f600 was not returned to mpool ucp_requests
[1710417167.600571] [node014:2431617:0]          mpool.c:43   UCX  WARN  object 0x1309f980 was not returned to mpool ucp_requests
[1710417167.600573] [node014:2431617:0]          mpool.c:43   UCX  WARN  object 0x1309fb40 was not returned to mpool ucp_requests
[1710417167.600576] [node014:2431617:0]          mpool.c:43   UCX  WARN  object 0x1309fd00 was not returned to mpool ucp_requests
[1710417167.600578] [node014:2431617:0]          mpool.c:43   UCX  WARN  object 0x1309fec0 was not returned to mpool ucp_requests
[1710417167.600580] [node014:2431617:0]          mpool.c:43   UCX  WARN  object 0x130a0080 was not returned to mpool ucp_requests
[1710417167.612143] [node014:2431624:0]          mpool.c:43   UCX  WARN  object 0x136a0080 was not returned to mpool ucp_requests
[1710417167.612159] [node014:2431624:0]          mpool.c:43   UCX  WARN  object 0x136a05c0 was not returned to mpool ucp_requests
[1710417167.612163] [node014:2431624:0]          mpool.c:43   UCX  WARN  object 0x136a0780 was not returned to mpool ucp_requests
[1710417167.612166] [node014:2431624:0]          mpool.c:43   UCX  WARN  object 0x136a0940 was not returned to mpool ucp_requests
[1710417167.612174] [node014:2431624:0]          mpool.c:43   UCX  WARN  object 0x136a0b00 was not returned to mpool ucp_requests
[1710417167.612177] [node014:2431624:0]          mpool.c:43   UCX  WARN  object 0x136a0cc0 was not returned to mpool ucp_requests
[1710417167.612180] [node014:2431624:0]          mpool.c:43   UCX  WARN  object 0x136a1040 was not returned to mpool ucp_requests
[1710417167.644374] [node014:2431622:0]          mpool.c:43   UCX  WARN  object 0x134b6d40 was not returned to mpool ucp_requests
[1710417167.644389] [node014:2431622:0]          mpool.c:43   UCX  WARN  object 0x134b77c0 was not returned to mpool ucp_requests
[1710417167.644394] [node014:2431622:0]          mpool.c:43   UCX  WARN  object 0x134b7980 was not returned to mpool ucp_requests
[1710417167.644398] [node014:2431622:0]          mpool.c:43   UCX  WARN  object 0x134b7b40 was not returned to mpool ucp_requests
[1710417167.644401] [node014:2431622:0]          mpool.c:43   UCX  WARN  object 0x134b7d00 was not returned to mpool ucp_requests
[1710417167.644404] [node014:2431622:0]          mpool.c:43   UCX  WARN  object 0x134b7ec0 was not returned to mpool ucp_requests
[1710417167.644406] [node014:2431622:0]          mpool.c:43   UCX  WARN  object 0x134b8080 was not returned to mpool ucp_requests


-------------------------------------------------------------------------------
                          DFT DISPERSION CORRECTION                            
                                                                               
                              DFTD3 V3.1  Rev 1                                
                          USING Becke-Johnson damping                          
-------------------------------------------------------------------------------
The PBE0 functional is recognized
Active option DFTDOPT                   ...         4   

molecular C6(AA) [au] = 45399.222528 


            DFT-D V3
 parameters
 s6 scaling factor         :     1.0000 
 a1 scaling factor         :     0.4145 
 s8 scaling factor         :     1.2177 
 a2 scaling factor         :     4.8593 
 ad hoc parameters k1-k3   :    16.0000     1.3333    -4.0000 

 Edisp/kcal,au: -57.825182710442  -0.092150284469 
 E6   /kcal   : -37.108709568 
 E8   /kcal   : -20.716473143 
 % E8         :  35.826040095 

-------------------------   ----------------
Dispersion correction           -0.092150284
-------------------------   ----------------


-------------------------   --------------------
FINAL SINGLE POINT ENERGY     -1384.529299477837
-------------------------   --------------------


           ************************************************************
           *        Program running with 20 parallel MPI-processes    *
           *              working on a common directory               *
           ************************************************************
------------------------------------------------------------------------------
                         ORCA SCF GRADIENT CALCULATION
------------------------------------------------------------------------------

 ... reading COSX grid (gridx3)
Gradient of the Kohn-Sham DFT energy:
Kohn-Sham wavefunction type      ... RKS
Hartree-Fock exchange scaling    ...    0.250
Number of operators              ...    1
Number of atoms                  ...   67
Basis set dimensions             ... 1227
Integral neglect threshold       ... 2.5e-11
Integral primitive cutoff        ... 2.5e-12
SHARK Integral package           ... ON

Nuc. rep. gradient       (SHARK) ... done (  0.1 sec)
HCore & Overlap gradient (SHARK) ... done (  1.1 sec)
RI-J gradient            (SHARK) ... done (  4.6 sec)
COSX-gradient                    ... done ( 42.3 sec)
Exchange-correlation gradient    ... done
Dispersion correction            ... done

------------------
CARTESIAN GRADIENT
------------------

   1   O   :    0.000001049    0.000026942   -0.000002569
   2   O   :   -0.000013049    0.000015865    0.000038621
   3   N   :   -0.000008318    0.000005424    0.000008911
   4   H   :    0.000009905    0.000010097    0.000001887
   5   N   :   -0.000027633   -0.000004552    0.000011809
   6   C   :    0.000045689   -0.000010684    0.000033783
   7   C   :   -0.000009235   -0.000000154   -0.000008625
   8   H   :   -0.000019249    0.000015143    0.000003480
   9   C   :    0.000017548    0.000021112    0.000001803
  10   C   :    0.000003624    0.000013233    0.000004248
  11   H   :   -0.000008839   -0.000004215    0.000002026
  12   C   :    0.000002734    0.000003796    0.000018438
  13   H   :    0.000000118    0.000003381   -0.000000623
  14   C   :   -0.000003855    0.000004885    0.000001357
  15   H   :   -0.000004290    0.000009207    0.000003829
  16   C   :   -0.000006456    0.000010917    0.000002680
  17   H   :   -0.000009116    0.000010584    0.000000804
  18   C   :    0.000002992   -0.000004559   -0.000006389
  19   H   :   -0.000005419    0.000017929    0.000010215
  20   C   :   -0.000015350    0.000040451   -0.000006748
  21   C   :    0.000014203    0.000015372    0.000000847
  22   H   :    0.000006324    0.000016447    0.000003507
  23   H   :    0.000008110    0.000018456    0.000006623
  24   H   :    0.000007612    0.000017336    0.000003066
  25   C   :    0.000014161    0.000008132    0.000001683
  26   H   :    0.000010357    0.000016229    0.000005549
  27   H   :    0.000010146    0.000012321    0.000001516
  28   H   :    0.000017281    0.000009408    0.000006495
  29   C   :    0.000015323    0.000013766   -0.000001993
  30   H   :   -0.000001567    0.000020138    0.000004803
  31   H   :    0.000010809    0.000023344    0.000006623
  32   H   :    0.000008510    0.000009389    0.000002791
  33   C   :    0.000027215    0.000001757   -0.000003936
  34   C   :    0.000024406   -0.000027955    0.000007297
  35   C   :   -0.000008243    0.000012898   -0.000000330
  36   H   :   -0.000001829   -0.000006199   -0.000001611
  37   C   :   -0.000002790   -0.000006156    0.000017863
  38   H   :   -0.000010276   -0.000008264    0.000001703
  39   C   :   -0.000005092   -0.000001182   -0.000016444
  40   H   :   -0.000004368   -0.000002359    0.000002359
  41   C   :   -0.000028551    0.000008336    0.000027412
  42   H   :    0.000007868   -0.000008928   -0.000006566
  43   C   :   -0.000029977    0.000029344    0.000040586
  44   C   :   -0.000013135    0.000015564   -0.000007766
  45   H   :   -0.000000895    0.000001027   -0.000001009
  46   H   :   -0.000003262    0.000003545    0.000003111
  47   H   :   -0.000003165   -0.000004615    0.000008520
  48   C   :    0.000021536   -0.000001579   -0.000011331
  49   H   :   -0.000000595    0.000002137    0.000003024
  50   H   :    0.000008366    0.000001958    0.000012325
  51   H   :   -0.000009789   -0.000005216    0.000005780
  52   C   :    0.000003900   -0.000003000   -0.000004139
  53   H   :    0.000016258    0.000024623    0.000012821
  54   H   :   -0.000008211   -0.000023269    0.000002550
  55   H   :   -0.000023398    0.000011765    0.000001660
  56   C   :    0.000006627   -0.000020490   -0.000104537
  57   C   :    0.000031530   -0.000017028    0.000047134
  58   C   :   -0.000008595   -0.000001149    0.000009583
  59   H   :    0.000007180    0.000000238   -0.000005039
  60   C   :   -0.000002784   -0.000008185   -0.000004679
  61   H   :    0.000010048   -0.000007816    0.000001257
  62   C   :    0.000016246   -0.000007082    0.000001359
  63   H   :    0.000008896   -0.000011411    0.000003248
  64   C   :    0.000012679   -0.000013789    0.000004447
  65   H   :    0.000014897   -0.000008642    0.000000871
  66   C   :    0.000000139    0.000010030   -0.000019702
  67   H   :    0.000020375    0.000005234    0.000014555

Difference to translation invariance:
           :    0.0001473318    0.0002992812    0.0002028207

Difference to rotation invariance:
           :    0.0004450556   -0.0010949422   -0.0030817876

Norm of the cartesian gradient     ...    0.0002178072
RMS gradient                       ...    0.0000153629
MAX gradient                       ...    0.0001045367

-------
TIMINGS
-------

Total SCF gradient time            ...       69.295 sec

One electron gradient       ....       1.142 sec  (  1.6%)
RI-J Coulomb gradient       ....       4.623 sec  (  6.7%)
COSX gradient               ....      42.253 sec  ( 61.0%)
XC gradient                 ....       8.302 sec  ( 12.0%)
CPCM gradient               ....       2.268 sec  (  3.3%)
   A-Matrix (El+Nuc)        ....       0.590 sec  (  0.9%)
   Potential                ....       1.679 sec  (  2.4%)

Maximum memory used throughout the entire SCFGRAD-calculation: 261.7 MB

                            ***************************************
                            *     ORCA property calculations      *
                            ***************************************

                                    ---------------------
                                    Active property flags
                                    ---------------------
   (+) Dipole Moment


------------------------------------------------------------------------------
                       ORCA ELECTRIC PROPERTIES CALCULATION
------------------------------------------------------------------------------

Dipole Moment Calculation                       ... on
Quadrupole Moment Calculation                   ... off
Polarizability Calculation                      ... off
GBWName                                         ... Prod_RS2freq.gbw
Electron density                                ... Prod_RS2freq.scfp
The origin for moment calculation is the CENTER OF MASS  = (12.051140, 13.812835  8.603201)

-------------
DIPOLE MOMENT
-------------
                                X             Y             Z
Electronic contribution:     17.17943      -1.61821     -13.69045
Nuclear contribution   :    -16.74747      -0.48784      12.13240
                        -----------------------------------------
Total Dipole Moment    :      0.43197      -2.10605      -1.55805
                        -----------------------------------------
Magnitude (a.u.)       :      2.65510
Magnitude (Debye)      :      6.74873


--------------------
Rotational spectrum 
--------------------
 
Rotational constants in cm-1:     0.005553     0.003549     0.003471 
Rotational constants in MHz :   166.471545   106.384039   104.052584 

 Dipole components along the rotational axes: 
x,y,z [a.u.] :     0.341175    -1.256015    -2.314215 
x,y,z [Debye]:     0.867198    -3.192536    -5.882267 

 

----------------------------------------------------------------------------
                           ORCA NUMERICAL FREQUENCIES
                              (20-process run)
----------------------------------------------------------------------------

Number of atoms                ... 67
Central differences            ... used
Number of displacements        ... 402
Numerical increment            ... 5.000e-03 bohr
IR-spectrum generation         ... on
Raman-spectrum generation      ... off
Surface Crossing Hessian       ... off

The output will be reduced. Please look at the following files:
SCF program output             ... >Prod_RS2freq.lastscf
Integral program output        ... >Prod_RS2freq.lastint
Gradient program output        ... >Prod_RS2freq.lastgrad
Dipole moment program output   ... >Prod_RS2freq.lastmom
AutoCI program output          ... >Prod_RS2freq.lastautoci

	<< Calculating on displaced geometry   3 (of 402) >>
	<< Calculating on displaced geometry   2 (of 402) >>
	<< Calculating on displaced geometry  13 (of 402) >>
	<< Calculating on displaced geometry  16 (of 402) >>
	<< Calculating on displaced geometry  19 (of 402) >>
	<< Calculating on displaced geometry   8 (of 402) >>
	<< Calculating on displaced geometry  14 (of 402) >>
	<< Calculating on displaced geometry  12 (of 402) >>
	<< Calculating on displaced geometry   9 (of 402) >>
	<< Calculating on displaced geometry  20 (of 402) >>
	<< Calculating on displaced geometry   4 (of 402) >>
	<< Calculating on displaced geometry   5 (of 402) >>
	<< Calculating on displaced geometry  11 (of 402) >>
	<< Calculating on displaced geometry  10 (of 402) >>
	<< Calculating on displaced geometry   1 (of 402) >>
	<< Calculating on displaced geometry  18 (of 402) >>
	<< Calculating on displaced geometry  17 (of 402) >>
	<< Calculating on displaced geometry   7 (of 402) >>
	<< Calculating on displaced geometry   6 (of 402) >>
	<< Calculating on displaced geometry  15 (of 402) >>
	<< Calculating on displaced geometry  21 (of 402) >>
	<< Calculating on displaced geometry  22 (of 402) >>
	<< Calculating on displaced geometry  23 (of 402) >>
	<< Calculating on displaced geometry  24 (of 402) >>
	<< Calculating on displaced geometry  25 (of 402) >>
	<< Calculating on displaced geometry  26 (of 402) >>
	<< Calculating on displaced geometry  27 (of 402) >>
	<< Calculating on displaced geometry  28 (of 402) >>
	<< Calculating on displaced geometry  29 (of 402) >>
	<< Calculating on displaced geometry  30 (of 402) >>
	<< Calculating on displaced geometry  31 (of 402) >>
	<< Calculating on displaced geometry  32 (of 402) >>
	<< Calculating on displaced geometry  33 (of 402) >>
	<< Calculating on displaced geometry  34 (of 402) >>
	<< Calculating on displaced geometry  35 (of 402) >>
	<< Calculating on displaced geometry  36 (of 402) >>
	<< Calculating on displaced geometry  37 (of 402) >>
	<< Calculating on displaced geometry  38 (of 402) >>
	<< Calculating on displaced geometry  39 (of 402) >>
	<< Calculating on displaced geometry  40 (of 402) >>
	<< Calculating on displaced geometry  41 (of 402) >>
	<< Calculating on displaced geometry  42 (of 402) >>
	<< Calculating on displaced geometry  43 (of 402) >>
	<< Calculating on displaced geometry  44 (of 402) >>
	<< Calculating on displaced geometry  45 (of 402) >>
	<< Calculating on displaced geometry  46 (of 402) >>
	<< Calculating on displaced geometry  47 (of 402) >>
	<< Calculating on displaced geometry  48 (of 402) >>
	<< Calculating on displaced geometry  49 (of 402) >>
	<< Calculating on displaced geometry  50 (of 402) >>
	<< Calculating on displaced geometry  51 (of 402) >>
	<< Calculating on displaced geometry  52 (of 402) >>
	<< Calculating on displaced geometry  53 (of 402) >>
	<< Calculating on displaced geometry  54 (of 402) >>
	<< Calculating on displaced geometry  55 (of 402) >>
	<< Calculating on displaced geometry  57 (of 402) >>
	<< Calculating on displaced geometry  56 (of 402) >>
	<< Calculating on displaced geometry  58 (of 402) >>
	<< Calculating on displaced geometry  59 (of 402) >>
	<< Calculating on displaced geometry  60 (of 402) >>
	<< Calculating on displaced geometry  61 (of 402) >>
	<< Calculating on displaced geometry  62 (of 402) >>
	<< Calculating on displaced geometry  63 (of 402) >>
	<< Calculating on displaced geometry  64 (of 402) >>
	<< Calculating on displaced geometry  65 (of 402) >>
	<< Calculating on displaced geometry  66 (of 402) >>
	<< Calculating on displaced geometry  67 (of 402) >>
	<< Calculating on displaced geometry  68 (of 402) >>
	<< Calculating on displaced geometry  69 (of 402) >>
	<< Calculating on displaced geometry  70 (of 402) >>
	<< Calculating on displaced geometry  71 (of 402) >>
	<< Calculating on displaced geometry  72 (of 402) >>
	<< Calculating on displaced geometry  73 (of 402) >>
	<< Calculating on displaced geometry  74 (of 402) >>
	<< Calculating on displaced geometry  75 (of 402) >>
	<< Calculating on displaced geometry  76 (of 402) >>
	<< Calculating on displaced geometry  77 (of 402) >>
	<< Calculating on displaced geometry  78 (of 402) >>
	<< Calculating on displaced geometry  79 (of 402) >>
	<< Calculating on displaced geometry  80 (of 402) >>
	<< Calculating on displaced geometry  81 (of 402) >>
	<< Calculating on displaced geometry  82 (of 402) >>
	<< Calculating on displaced geometry  83 (of 402) >>
	<< Calculating on displaced geometry  84 (of 402) >>
	<< Calculating on displaced geometry  85 (of 402) >>
	<< Calculating on displaced geometry  86 (of 402) >>
	<< Calculating on displaced geometry  87 (of 402) >>
	<< Calculating on displaced geometry  88 (of 402) >>
	<< Calculating on displaced geometry  89 (of 402) >>
	<< Calculating on displaced geometry  90 (of 402) >>
	<< Calculating on displaced geometry  91 (of 402) >>
	<< Calculating on displaced geometry  92 (of 402) >>
	<< Calculating on displaced geometry  93 (of 402) >>
	<< Calculating on displaced geometry  94 (of 402) >>
	<< Calculating on displaced geometry  95 (of 402) >>
	<< Calculating on displaced geometry  96 (of 402) >>
	<< Calculating on displaced geometry  97 (of 402) >>
	<< Calculating on displaced geometry  98 (of 402) >>
	<< Calculating on displaced geometry  99 (of 402) >>
	<< Calculating on displaced geometry 100 (of 402) >>
	<< Calculating on displaced geometry 101 (of 402) >>
	<< Calculating on displaced geometry 102 (of 402) >>
	<< Calculating on displaced geometry 103 (of 402) >>
	<< Calculating on displaced geometry 104 (of 402) >>
	<< Calculating on displaced geometry 105 (of 402) >>
	<< Calculating on displaced geometry 106 (of 402) >>
	<< Calculating on displaced geometry 107 (of 402) >>
	<< Calculating on displaced geometry 108 (of 402) >>
	<< Calculating on displaced geometry 109 (of 402) >>
	<< Calculating on displaced geometry 110 (of 402) >>
	<< Calculating on displaced geometry 111 (of 402) >>
	<< Calculating on displaced geometry 112 (of 402) >>
	<< Calculating on displaced geometry 113 (of 402) >>
	<< Calculating on displaced geometry 114 (of 402) >>
	<< Calculating on displaced geometry 115 (of 402) >>
	<< Calculating on displaced geometry 116 (of 402) >>
	<< Calculating on displaced geometry 118 (of 402) >>
	<< Calculating on displaced geometry 117 (of 402) >>
	<< Calculating on displaced geometry 119 (of 402) >>
	<< Calculating on displaced geometry 120 (of 402) >>
	<< Calculating on displaced geometry 121 (of 402) >>
	<< Calculating on displaced geometry 122 (of 402) >>
	<< Calculating on displaced geometry 123 (of 402) >>
	<< Calculating on displaced geometry 124 (of 402) >>
	<< Calculating on displaced geometry 125 (of 402) >>
	<< Calculating on displaced geometry 126 (of 402) >>
	<< Calculating on displaced geometry 127 (of 402) >>
	<< Calculating on displaced geometry 128 (of 402) >>
	<< Calculating on displaced geometry 129 (of 402) >>
	<< Calculating on displaced geometry 130 (of 402) >>
	<< Calculating on displaced geometry 131 (of 402) >>
	<< Calculating on displaced geometry 132 (of 402) >>
	<< Calculating on displaced geometry 133 (of 402) >>
	<< Calculating on displaced geometry 134 (of 402) >>
	<< Calculating on displaced geometry 135 (of 402) >>
	<< Calculating on displaced geometry 136 (of 402) >>
	<< Calculating on displaced geometry 137 (of 402) >>
	<< Calculating on displaced geometry 138 (of 402) >>
	<< Calculating on displaced geometry 139 (of 402) >>
	<< Calculating on displaced geometry 140 (of 402) >>
	<< Calculating on displaced geometry 141 (of 402) >>
	<< Calculating on displaced geometry 142 (of 402) >>
	<< Calculating on displaced geometry 143 (of 402) >>
	<< Calculating on displaced geometry 144 (of 402) >>
	<< Calculating on displaced geometry 145 (of 402) >>
	<< Calculating on displaced geometry 146 (of 402) >>
	<< Calculating on displaced geometry 147 (of 402) >>
	<< Calculating on displaced geometry 150 (of 402) >>
	<< Calculating on displaced geometry 149 (of 402) >>
	<< Calculating on displaced geometry 148 (of 402) >>
	<< Calculating on displaced geometry 151 (of 402) >>
	<< Calculating on displaced geometry 152 (of 402) >>
	<< Calculating on displaced geometry 153 (of 402) >>
	<< Calculating on displaced geometry 154 (of 402) >>
	<< Calculating on displaced geometry 155 (of 402) >>
	<< Calculating on displaced geometry 156 (of 402) >>
	<< Calculating on displaced geometry 157 (of 402) >>
	<< Calculating on displaced geometry 158 (of 402) >>
	<< Calculating on displaced geometry 159 (of 402) >>
	<< Calculating on displaced geometry 160 (of 402) >>
	<< Calculating on displaced geometry 161 (of 402) >>
	<< Calculating on displaced geometry 162 (of 402) >>
	<< Calculating on displaced geometry 163 (of 402) >>
	<< Calculating on displaced geometry 164 (of 402) >>
	<< Calculating on displaced geometry 165 (of 402) >>
	<< Calculating on displaced geometry 166 (of 402) >>
	<< Calculating on displaced geometry 167 (of 402) >>
	<< Calculating on displaced geometry 168 (of 402) >>
	<< Calculating on displaced geometry 169 (of 402) >>
	<< Calculating on displaced geometry 170 (of 402) >>
	<< Calculating on displaced geometry 171 (of 402) >>
	<< Calculating on displaced geometry 172 (of 402) >>
	<< Calculating on displaced geometry 173 (of 402) >>
	<< Calculating on displaced geometry 174 (of 402) >>
	<< Calculating on displaced geometry 175 (of 402) >>
	<< Calculating on displaced geometry 176 (of 402) >>
	<< Calculating on displaced geometry 177 (of 402) >>
	<< Calculating on displaced geometry 178 (of 402) >>
	<< Calculating on displaced geometry 179 (of 402) >>
	<< Calculating on displaced geometry 180 (of 402) >>
	<< Calculating on displaced geometry 181 (of 402) >>
	<< Calculating on displaced geometry 182 (of 402) >>
	<< Calculating on displaced geometry 183 (of 402) >>
	<< Calculating on displaced geometry 184 (of 402) >>
	<< Calculating on displaced geometry 185 (of 402) >>
	<< Calculating on displaced geometry 186 (of 402) >>
	<< Calculating on displaced geometry 187 (of 402) >>
	<< Calculating on displaced geometry 188 (of 402) >>
	<< Calculating on displaced geometry 189 (of 402) >>
	<< Calculating on displaced geometry 190 (of 402) >>
	<< Calculating on displaced geometry 191 (of 402) >>
	<< Calculating on displaced geometry 192 (of 402) >>
	<< Calculating on displaced geometry 193 (of 402) >>
	<< Calculating on displaced geometry 194 (of 402) >>
	<< Calculating on displaced geometry 195 (of 402) >>
	<< Calculating on displaced geometry 196 (of 402) >>
	<< Calculating on displaced geometry 197 (of 402) >>
	<< Calculating on displaced geometry 198 (of 402) >>
	<< Calculating on displaced geometry 199 (of 402) >>
	<< Calculating on displaced geometry 200 (of 402) >>
	<< Calculating on displaced geometry 201 (of 402) >>
	<< Calculating on displaced geometry 202 (of 402) >>
	<< Calculating on displaced geometry 203 (of 402) >>
	<< Calculating on displaced geometry 204 (of 402) >>
	<< Calculating on displaced geometry 205 (of 402) >>
	<< Calculating on displaced geometry 206 (of 402) >>
	<< Calculating on displaced geometry 207 (of 402) >>
	<< Calculating on displaced geometry 208 (of 402) >>
	<< Calculating on displaced geometry 209 (of 402) >>
	<< Calculating on displaced geometry 210 (of 402) >>
	<< Calculating on displaced geometry 211 (of 402) >>
	<< Calculating on displaced geometry 212 (of 402) >>
	<< Calculating on displaced geometry 213 (of 402) >>
	<< Calculating on displaced geometry 214 (of 402) >>
	<< Calculating on displaced geometry 215 (of 402) >>
	<< Calculating on displaced geometry 216 (of 402) >>
	<< Calculating on displaced geometry 217 (of 402) >>
	<< Calculating on displaced geometry 218 (of 402) >>
	<< Calculating on displaced geometry 219 (of 402) >>
	<< Calculating on displaced geometry 220 (of 402) >>
	<< Calculating on displaced geometry 221 (of 402) >>
	<< Calculating on displaced geometry 222 (of 402) >>
	<< Calculating on displaced geometry 223 (of 402) >>
	<< Calculating on displaced geometry 224 (of 402) >>
	<< Calculating on displaced geometry 225 (of 402) >>
	<< Calculating on displaced geometry 226 (of 402) >>
	<< Calculating on displaced geometry 227 (of 402) >>
	<< Calculating on displaced geometry 228 (of 402) >>
	<< Calculating on displaced geometry 229 (of 402) >>
	<< Calculating on displaced geometry 230 (of 402) >>
	<< Calculating on displaced geometry 231 (of 402) >>
	<< Calculating on displaced geometry 232 (of 402) >>
	<< Calculating on displaced geometry 233 (of 402) >>
	<< Calculating on displaced geometry 234 (of 402) >>
	<< Calculating on displaced geometry 235 (of 402) >>
	<< Calculating on displaced geometry 236 (of 402) >>
	<< Calculating on displaced geometry 237 (of 402) >>
	<< Calculating on displaced geometry 238 (of 402) >>
	<< Calculating on displaced geometry 239 (of 402) >>
	<< Calculating on displaced geometry 240 (of 402) >>
	<< Calculating on displaced geometry 241 (of 402) >>
	<< Calculating on displaced geometry 242 (of 402) >>
	<< Calculating on displaced geometry 243 (of 402) >>
	<< Calculating on displaced geometry 244 (of 402) >>
	<< Calculating on displaced geometry 245 (of 402) >>
	<< Calculating on displaced geometry 246 (of 402) >>
	<< Calculating on displaced geometry 247 (of 402) >>
	<< Calculating on displaced geometry 248 (of 402) >>
	<< Calculating on displaced geometry 249 (of 402) >>
	<< Calculating on displaced geometry 250 (of 402) >>
	<< Calculating on displaced geometry 251 (of 402) >>
	<< Calculating on displaced geometry 252 (of 402) >>
	<< Calculating on displaced geometry 253 (of 402) >>
	<< Calculating on displaced geometry 254 (of 402) >>
	<< Calculating on displaced geometry 255 (of 402) >>
	<< Calculating on displaced geometry 256 (of 402) >>
	<< Calculating on displaced geometry 257 (of 402) >>
	<< Calculating on displaced geometry 258 (of 402) >>
	<< Calculating on displaced geometry 259 (of 402) >>
	<< Calculating on displaced geometry 260 (of 402) >>
	<< Calculating on displaced geometry 261 (of 402) >>
	<< Calculating on displaced geometry 262 (of 402) >>
	<< Calculating on displaced geometry 263 (of 402) >>
	<< Calculating on displaced geometry 264 (of 402) >>
	<< Calculating on displaced geometry 265 (of 402) >>
	<< Calculating on displaced geometry 266 (of 402) >>
	<< Calculating on displaced geometry 267 (of 402) >>
	<< Calculating on displaced geometry 268 (of 402) >>
	<< Calculating on displaced geometry 269 (of 402) >>
	<< Calculating on displaced geometry 270 (of 402) >>
	<< Calculating on displaced geometry 271 (of 402) >>
	<< Calculating on displaced geometry 272 (of 402) >>
	<< Calculating on displaced geometry 273 (of 402) >>
	<< Calculating on displaced geometry 274 (of 402) >>
	<< Calculating on displaced geometry 275 (of 402) >>
	<< Calculating on displaced geometry 276 (of 402) >>
	<< Calculating on displaced geometry 277 (of 402) >>
	<< Calculating on displaced geometry 278 (of 402) >>
	<< Calculating on displaced geometry 279 (of 402) >>
	<< Calculating on displaced geometry 280 (of 402) >>
	<< Calculating on displaced geometry 281 (of 402) >>
	<< Calculating on displaced geometry 282 (of 402) >>
	<< Calculating on displaced geometry 283 (of 402) >>
	<< Calculating on displaced geometry 284 (of 402) >>
	<< Calculating on displaced geometry 285 (of 402) >>
	<< Calculating on displaced geometry 286 (of 402) >>
	<< Calculating on displaced geometry 287 (of 402) >>
	<< Calculating on displaced geometry 288 (of 402) >>
	<< Calculating on displaced geometry 289 (of 402) >>
	<< Calculating on displaced geometry 290 (of 402) >>
	<< Calculating on displaced geometry 291 (of 402) >>
	<< Calculating on displaced geometry 292 (of 402) >>
	<< Calculating on displaced geometry 293 (of 402) >>
	<< Calculating on displaced geometry 294 (of 402) >>
	<< Calculating on displaced geometry 295 (of 402) >>
	<< Calculating on displaced geometry 296 (of 402) >>
	<< Calculating on displaced geometry 297 (of 402) >>
	<< Calculating on displaced geometry 298 (of 402) >>
	<< Calculating on displaced geometry 299 (of 402) >>
	<< Calculating on displaced geometry 300 (of 402) >>
	<< Calculating on displaced geometry 301 (of 402) >>
	<< Calculating on displaced geometry 302 (of 402) >>
	<< Calculating on displaced geometry 303 (of 402) >>
	<< Calculating on displaced geometry 304 (of 402) >>
	<< Calculating on displaced geometry 305 (of 402) >>
	<< Calculating on displaced geometry 306 (of 402) >>
	<< Calculating on displaced geometry 307 (of 402) >>
	<< Calculating on displaced geometry 308 (of 402) >>
	<< Calculating on displaced geometry 309 (of 402) >>
	<< Calculating on displaced geometry 310 (of 402) >>
	<< Calculating on displaced geometry 311 (of 402) >>
	<< Calculating on displaced geometry 312 (of 402) >>
	<< Calculating on displaced geometry 313 (of 402) >>
	<< Calculating on displaced geometry 314 (of 402) >>
	<< Calculating on displaced geometry 315 (of 402) >>
	<< Calculating on displaced geometry 316 (of 402) >>
	<< Calculating on displaced geometry 317 (of 402) >>
	<< Calculating on displaced geometry 318 (of 402) >>
	<< Calculating on displaced geometry 319 (of 402) >>
	<< Calculating on displaced geometry 320 (of 402) >>
	<< Calculating on displaced geometry 321 (of 402) >>
	<< Calculating on displaced geometry 322 (of 402) >>
	<< Calculating on displaced geometry 323 (of 402) >>
	<< Calculating on displaced geometry 324 (of 402) >>
	<< Calculating on displaced geometry 325 (of 402) >>
	<< Calculating on displaced geometry 326 (of 402) >>
	<< Calculating on displaced geometry 327 (of 402) >>
	<< Calculating on displaced geometry 328 (of 402) >>
	<< Calculating on displaced geometry 329 (of 402) >>
	<< Calculating on displaced geometry 330 (of 402) >>
	<< Calculating on displaced geometry 331 (of 402) >>
	<< Calculating on displaced geometry 332 (of 402) >>
	<< Calculating on displaced geometry 333 (of 402) >>
	<< Calculating on displaced geometry 334 (of 402) >>
	<< Calculating on displaced geometry 335 (of 402) >>
	<< Calculating on displaced geometry 336 (of 402) >>
	<< Calculating on displaced geometry 337 (of 402) >>
	<< Calculating on displaced geometry 338 (of 402) >>
	<< Calculating on displaced geometry 339 (of 402) >>
	<< Calculating on displaced geometry 340 (of 402) >>
	<< Calculating on displaced geometry 341 (of 402) >>
	<< Calculating on displaced geometry 342 (of 402) >>
	<< Calculating on displaced geometry 343 (of 402) >>
	<< Calculating on displaced geometry 344 (of 402) >>
	<< Calculating on displaced geometry 345 (of 402) >>
	<< Calculating on displaced geometry 346 (of 402) >>
	<< Calculating on displaced geometry 347 (of 402) >>
	<< Calculating on displaced geometry 348 (of 402) >>
	<< Calculating on displaced geometry 349 (of 402) >>
	<< Calculating on displaced geometry 350 (of 402) >>
	<< Calculating on displaced geometry 351 (of 402) >>
	<< Calculating on displaced geometry 352 (of 402) >>
	<< Calculating on displaced geometry 353 (of 402) >>
	<< Calculating on displaced geometry 354 (of 402) >>
	<< Calculating on displaced geometry 355 (of 402) >>
	<< Calculating on displaced geometry 356 (of 402) >>
	<< Calculating on displaced geometry 357 (of 402) >>
	<< Calculating on displaced geometry 358 (of 402) >>
	<< Calculating on displaced geometry 359 (of 402) >>
	<< Calculating on displaced geometry 360 (of 402) >>
	<< Calculating on displaced geometry 361 (of 402) >>
	<< Calculating on displaced geometry 362 (of 402) >>
	<< Calculating on displaced geometry 363 (of 402) >>
	<< Calculating on displaced geometry 364 (of 402) >>
	<< Calculating on displaced geometry 365 (of 402) >>
	<< Calculating on displaced geometry 366 (of 402) >>
	<< Calculating on displaced geometry 367 (of 402) >>
	<< Calculating on displaced geometry 368 (of 402) >>
	<< Calculating on displaced geometry 369 (of 402) >>
	<< Calculating on displaced geometry 370 (of 402) >>
	<< Calculating on displaced geometry 371 (of 402) >>
	<< Calculating on displaced geometry 372 (of 402) >>
	<< Calculating on displaced geometry 373 (of 402) >>
	<< Calculating on displaced geometry 374 (of 402) >>
	<< Calculating on displaced geometry 375 (of 402) >>
	<< Calculating on displaced geometry 376 (of 402) >>
	<< Calculating on displaced geometry 377 (of 402) >>
	<< Calculating on displaced geometry 378 (of 402) >>
	<< Calculating on displaced geometry 379 (of 402) >>
	<< Calculating on displaced geometry 380 (of 402) >>
	<< Calculating on displaced geometry 381 (of 402) >>
	<< Calculating on displaced geometry 382 (of 402) >>
	<< Calculating on displaced geometry 383 (of 402) >>
	<< Calculating on displaced geometry 384 (of 402) >>
	<< Calculating on displaced geometry 385 (of 402) >>
	<< Calculating on displaced geometry 386 (of 402) >>
	<< Calculating on displaced geometry 387 (of 402) >>
	<< Calculating on displaced geometry 388 (of 402) >>
	<< Calculating on displaced geometry 389 (of 402) >>
	<< Calculating on displaced geometry 390 (of 402) >>
	<< Calculating on displaced geometry 391 (of 402) >>
	<< Calculating on displaced geometry 392 (of 402) >>
	<< Calculating on displaced geometry 393 (of 402) >>
	<< Calculating on displaced geometry 394 (of 402) >>
	<< Calculating on displaced geometry 395 (of 402) >>
	<< Calculating on displaced geometry 396 (of 402) >>
	<< Calculating on displaced geometry 397 (of 402) >>
	<< Calculating on displaced geometry 398 (of 402) >>
	<< Calculating on displaced geometry 399 (of 402) >>
	<< Calculating on displaced geometry 400 (of 402) >>
	<< Calculating on displaced geometry 401 (of 402) >>
	<< Calculating on displaced geometry 402 (of 402) >>

-----------------------
VIBRATIONAL FREQUENCIES
-----------------------

Scaling factor for frequencies =  1.000000000 (already applied!)

   0:         0.00 cm**-1
   1:         0.00 cm**-1
   2:         0.00 cm**-1
   3:         0.00 cm**-1
   4:         0.00 cm**-1
   5:         0.00 cm**-1
   6:        26.46 cm**-1
   7:        29.49 cm**-1
   8:        34.58 cm**-1
   9:        38.56 cm**-1
  10:        41.67 cm**-1
  11:        48.35 cm**-1
  12:        52.57 cm**-1
  13:        64.64 cm**-1
  14:        66.87 cm**-1
  15:        81.04 cm**-1
  16:       102.47 cm**-1
  17:       114.06 cm**-1
  18:       127.83 cm**-1
  19:       139.51 cm**-1
  20:       156.60 cm**-1
  21:       159.49 cm**-1
  22:       178.41 cm**-1
  23:       198.44 cm**-1
  24:       201.09 cm**-1
  25:       217.77 cm**-1
  26:       230.03 cm**-1
  27:       233.77 cm**-1
  28:       240.89 cm**-1
  29:       251.12 cm**-1
  30:       272.10 cm**-1
  31:       284.89 cm**-1
  32:       296.43 cm**-1
  33:       309.53 cm**-1
  34:       321.86 cm**-1
  35:       327.55 cm**-1
  36:       344.96 cm**-1
  37:       347.20 cm**-1
  38:       349.44 cm**-1
  39:       365.24 cm**-1
  40:       378.62 cm**-1
  41:       386.36 cm**-1
  42:       412.32 cm**-1
  43:       415.08 cm**-1
  44:       419.05 cm**-1
  45:       421.31 cm**-1
  46:       423.25 cm**-1
  47:       429.42 cm**-1
  48:       454.46 cm**-1
  49:       464.73 cm**-1
  50:       504.76 cm**-1
  51:       513.16 cm**-1
  52:       523.99 cm**-1
  53:       529.85 cm**-1
  54:       552.27 cm**-1
  55:       575.97 cm**-1
  56:       579.58 cm**-1
  57:       602.53 cm**-1
  58:       628.67 cm**-1
  59:       632.35 cm**-1
  60:       641.37 cm**-1
  61:       663.11 cm**-1
  62:       666.04 cm**-1
  63:       700.38 cm**-1
  64:       713.28 cm**-1
  65:       724.41 cm**-1
  66:       737.13 cm**-1
  67:       754.00 cm**-1
  68:       775.11 cm**-1
  69:       783.24 cm**-1
  70:       789.27 cm**-1
  71:       802.03 cm**-1
  72:       823.16 cm**-1
  73:       830.87 cm**-1
  74:       860.16 cm**-1
  75:       865.49 cm**-1
  76:       872.55 cm**-1
  77:       876.88 cm**-1
  78:       901.37 cm**-1
  79:       937.97 cm**-1
  80:       940.49 cm**-1
  81:       946.21 cm**-1
  82:       950.15 cm**-1
  83:       951.37 cm**-1
  84:       955.23 cm**-1
  85:       957.15 cm**-1
  86:       958.01 cm**-1
  87:       961.48 cm**-1
  88:       981.28 cm**-1
  89:       982.88 cm**-1
  90:      1001.41 cm**-1
  91:      1003.02 cm**-1
  92:      1007.86 cm**-1
  93:      1010.70 cm**-1
  94:      1019.76 cm**-1
  95:      1021.95 cm**-1
  96:      1025.40 cm**-1
  97:      1026.74 cm**-1
  98:      1037.17 cm**-1
  99:      1045.32 cm**-1
 100:      1046.30 cm**-1
 101:      1056.21 cm**-1
 102:      1060.50 cm**-1
 103:      1065.83 cm**-1
 104:      1074.23 cm**-1
 105:      1087.07 cm**-1
 106:      1110.06 cm**-1
 107:      1118.89 cm**-1
 108:      1122.82 cm**-1
 109:      1157.56 cm**-1
 110:      1167.45 cm**-1
 111:      1169.17 cm**-1
 112:      1183.03 cm**-1
 113:      1190.17 cm**-1
 114:      1195.50 cm**-1
 115:      1205.56 cm**-1
 116:      1229.45 cm**-1
 117:      1232.69 cm**-1
 118:      1237.29 cm**-1
 119:      1242.86 cm**-1
 120:      1253.34 cm**-1
 121:      1255.23 cm**-1
 122:      1269.13 cm**-1
 123:      1277.07 cm**-1
 124:      1295.95 cm**-1
 125:      1313.95 cm**-1
 126:      1322.54 cm**-1
 127:      1331.23 cm**-1
 128:      1338.28 cm**-1
 129:      1348.95 cm**-1
 130:      1361.37 cm**-1
 131:      1370.83 cm**-1
 132:      1373.44 cm**-1
 133:      1379.83 cm**-1
 134:      1380.08 cm**-1
 135:      1382.06 cm**-1
 136:      1384.48 cm**-1
 137:      1402.43 cm**-1
 138:      1404.67 cm**-1
 139:      1432.13 cm**-1
 140:      1447.81 cm**-1
 141:      1457.42 cm**-1
 142:      1460.79 cm**-1
 143:      1461.19 cm**-1
 144:      1463.75 cm**-1
 145:      1466.50 cm**-1
 146:      1470.56 cm**-1
 147:      1471.09 cm**-1
 148:      1476.94 cm**-1
 149:      1480.29 cm**-1
 150:      1481.76 cm**-1
 151:      1484.20 cm**-1
 152:      1486.51 cm**-1
 153:      1492.25 cm**-1
 154:      1503.15 cm**-1
 155:      1529.21 cm**-1
 156:      1532.09 cm**-1
 157:      1537.56 cm**-1
 158:      1566.21 cm**-1
 159:      1627.98 cm**-1
 160:      1639.13 cm**-1
 161:      1646.41 cm**-1
 162:      1661.51 cm**-1
 163:      1664.88 cm**-1
 164:      1666.01 cm**-1
 165:      1669.73 cm**-1
 166:      1690.40 cm**-1
 167:      3046.64 cm**-1
 168:      3048.09 cm**-1
 169:      3050.63 cm**-1
 170:      3053.87 cm**-1
 171:      3056.15 cm**-1
 172:      3060.15 cm**-1
 173:      3118.66 cm**-1
 174:      3120.04 cm**-1
 175:      3120.40 cm**-1
 176:      3126.48 cm**-1
 177:      3127.56 cm**-1
 178:      3130.96 cm**-1
 179:      3133.51 cm**-1
 180:      3135.43 cm**-1
 181:      3148.47 cm**-1
 182:      3149.84 cm**-1
 183:      3152.29 cm**-1
 184:      3158.97 cm**-1
 185:      3176.09 cm**-1
 186:      3187.12 cm**-1
 187:      3193.98 cm**-1
 188:      3194.40 cm**-1
 189:      3194.46 cm**-1
 190:      3203.12 cm**-1
 191:      3203.62 cm**-1
 192:      3206.51 cm**-1
 193:      3212.43 cm**-1
 194:      3213.47 cm**-1
 195:      3218.18 cm**-1
 196:      3221.37 cm**-1
 197:      3241.13 cm**-1
 198:      3245.95 cm**-1
 199:      3265.04 cm**-1
 200:      3607.61 cm**-1


------------
NORMAL MODES
------------

These modes are the cartesian displacements weighted by the diagonal matrix
M(i,i)=1/sqrt(m[i]) where m[i] is the mass of the displaced atom
Thus, these vectors are normalized but *not* orthogonal

                  0          1          2          3          4          5    
      0       0.000000   0.000000   0.000000   0.000000   0.000000   0.000000
      1       0.000000   0.000000   0.000000   0.000000   0.000000   0.000000
      2       0.000000   0.000000   0.000000   0.000000   0.000000   0.000000
      3       0.000000   0.000000   0.000000   0.000000   0.000000   0.000000
      4       0.000000   0.000000   0.000000   0.000000   0.000000   0.000000
      5       0.000000   0.000000   0.000000   0.000000   0.000000   0.000000
      6       0.000000   0.000000   0.000000   0.000000   0.000000   0.000000
      7       0.000000   0.000000   0.000000   0.000000   0.000000   0.000000
      8       0.000000   0.000000   0.000000   0.000000   0.000000   0.000000
      9       0.000000   0.000000   0.000000   0.000000   0.000000   0.000000
     10       0.000000   0.000000   0.000000   0.000000   0.000000   0.000000
     11       0.000000   0.000000   0.000000   0.000000   0.000000   0.000000
     12       0.000000   0.000000   0.000000   0.000000   0.000000   0.000000
     13       0.000000   0.000000   0.000000   0.000000   0.000000   0.000000
     14       0.000000   0.000000   0.000000   0.000000   0.000000   0.000000
     15       0.000000   0.000000   0.000000   0.000000   0.000000   0.000000
     16       0.000000   0.000000   0.000000   0.000000   0.000000   0.000000
     17       0.000000   0.000000   0.000000   0.000000   0.000000   0.000000
     18       0.000000   0.000000   0.000000   0.000000   0.000000   0.000000
     19       0.000000   0.000000   0.000000   0.000000   0.000000   0.000000
     20       0.000000   0.000000   0.000000   0.000000   0.000000   0.000000
     21       0.000000   0.000000   0.000000   0.000000   0.000000   0.000000
     22       0.000000   0.000000   0.000000   0.000000   0.000000   0.000000
     23       0.000000   0.000000   0.000000   0.000000   0.000000   0.000000
     24       0.000000   0.000000   0.000000   0.000000   0.000000   0.000000
     25       0.000000   0.000000   0.000000   0.000000   0.000000   0.000000
     26       0.000000   0.000000   0.000000   0.000000   0.000000   0.000000
     27       0.000000   0.000000   0.000000   0.000000   0.000000   0.000000
     28       0.000000   0.000000   0.000000   0.000000   0.000000   0.000000
     29       0.000000   0.000000   0.000000   0.000000   0.000000   0.000000
     30       0.000000   0.000000   0.000000   0.000000   0.000000   0.000000
     31       0.000000   0.000000   0.000000   0.000000   0.000000   0.000000
     32       0.000000   0.000000   0.000000   0.000000   0.000000   0.000000
     33       0.000000   0.000000   0.000000   0.000000   0.000000   0.000000
     34       0.000000   0.000000   0.000000   0.000000   0.000000   0.000000
     35       0.000000   0.000000   0.000000   0.000000   0.000000   0.000000
     36       0.000000   0.000000   0.000000   0.000000   0.000000   0.000000
     37       0.000000   0.000000   0.000000   0.000000   0.000000   0.000000
     38       0.000000   0.000000   0.000000   0.000000   0.000000   0.000000
     39       0.000000   0.000000   0.000000   0.000000   0.000000   0.000000
     40       0.000000   0.000000   0.000000   0.000000   0.000000   0.000000
     41       0.000000   0.000000   0.000000   0.000000   0.000000   0.000000
     42       0.000000   0.000000   0.000000   0.000000   0.000000   0.000000
     43       0.000000   0.000000   0.000000   0.000000   0.000000   0.000000
     44       0.000000   0.000000   0.000000   0.000000   0.000000   0.000000
     45       0.000000   0.000000   0.000000   0.000000   0.000000   0.000000
     46       0.000000   0.000000   0.000000   0.000000   0.000000   0.000000
     47       0.000000   0.000000   0.000000   0.000000   0.000000   0.000000
     48       0.000000   0.000000   0.000000   0.000000   0.000000   0.000000
     49       0.000000   0.000000   0.000000   0.000000   0.000000   0.000000
     50       0.000000   0.000000   0.000000   0.000000   0.000000   0.000000
     51       0.000000   0.000000   0.000000   0.000000   0.000000   0.000000
     52       0.000000   0.000000   0.000000   0.000000   0.000000   0.000000
     53       0.000000   0.000000   0.000000   0.000000   0.000000   0.000000
     54       0.000000   0.000000   0.000000   0.000000   0.000000   0.000000
     55       0.000000   0.000000   0.000000   0.000000   0.000000   0.000000
     56       0.000000   0.000000   0.000000   0.000000   0.000000   0.000000
     57       0.000000   0.000000   0.000000   0.000000   0.000000   0.000000
     58       0.000000   0.000000   0.000000   0.000000   0.000000   0.000000
     59       0.000000   0.000000   0.000000   0.000000   0.000000   0.000000
     60       0.000000   0.000000   0.000000   0.000000   0.000000   0.000000
     61       0.000000   0.000000   0.000000   0.000000   0.000000   0.000000
     62       0.000000   0.000000   0.000000   0.000000   0.000000   0.000000
     63       0.000000   0.000000   0.000000   0.000000   0.000000   0.000000
     64       0.000000   0.000000   0.000000   0.000000   0.000000   0.000000
     65       0.000000   0.000000   0.000000   0.000000   0.000000   0.000000
     66       0.000000   0.000000   0.000000   0.000000   0.000000   0.000000
     67       0.000000   0.000000   0.000000   0.000000   0.000000   0.000000
     68       0.000000   0.000000   0.000000   0.000000   0.000000   0.000000
     69       0.000000   0.000000   0.000000   0.000000   0.000000   0.000000
     70       0.000000   0.000000   0.000000   0.000000   0.000000   0.000000
     71       0.000000   0.000000   0.000000   0.000000   0.000000   0.000000
     72       0.000000   0.000000   0.000000   0.000000   0.000000   0.000000
     73       0.000000   0.000000   0.000000   0.000000   0.000000   0.000000
     74       0.000000   0.000000   0.000000   0.000000   0.000000   0.000000
     75       0.000000   0.000000   0.000000   0.000000   0.000000   0.000000
     76       0.000000   0.000000   0.000000   0.000000   0.000000   0.000000
     77       0.000000   0.000000   0.000000   0.000000   0.000000   0.000000
     78       0.000000   0.000000   0.000000   0.000000   0.000000   0.000000
     79       0.000000   0.000000   0.000000   0.000000   0.000000   0.000000
     80       0.000000   0.000000   0.000000   0.000000   0.000000   0.000000
     81       0.000000   0.000000   0.000000   0.000000   0.000000   0.000000
     82       0.000000   0.000000   0.000000   0.000000   0.000000   0.000000
     83       0.000000   0.000000   0.000000   0.000000   0.000000   0.000000
     84       0.000000   0.000000   0.000000   0.000000   0.000000   0.000000
     85       0.000000   0.000000   0.000000   0.000000   0.000000   0.000000
     86       0.000000   0.000000   0.000000   0.000000   0.000000   0.000000
     87       0.000000   0.000000   0.000000   0.000000   0.000000   0.000000
     88       0.000000   0.000000   0.000000   0.000000   0.000000   0.000000
     89       0.000000   0.000000   0.000000   0.000000   0.000000   0.000000
     90       0.000000   0.000000   0.000000   0.000000   0.000000   0.000000
     91       0.000000   0.000000   0.000000   0.000000   0.000000   0.000000
     92       0.000000   0.000000   0.000000   0.000000   0.000000   0.000000
     93       0.000000   0.000000   0.000000   0.000000   0.000000   0.000000
     94       0.000000   0.000000   0.000000   0.000000   0.000000   0.000000
     95       0.000000   0.000000   0.000000   0.000000   0.000000   0.000000
     96       0.000000   0.000000   0.000000   0.000000   0.000000   0.000000
     97       0.000000   0.000000   0.000000   0.000000   0.000000   0.000000
     98       0.000000   0.000000   0.000000   0.000000   0.000000   0.000000
     99       0.000000   0.000000   0.000000   0.000000   0.000000   0.000000
    100       0.000000   0.000000   0.000000   0.000000   0.000000   0.000000
    101       0.000000   0.000000   0.000000   0.000000   0.000000   0.000000
    102       0.000000   0.000000   0.000000   0.000000   0.000000   0.000000
    103       0.000000   0.000000   0.000000   0.000000   0.000000   0.000000
    104       0.000000   0.000000   0.000000   0.000000   0.000000   0.000000
    105       0.000000   0.000000   0.000000   0.000000   0.000000   0.000000
    106       0.000000   0.000000   0.000000   0.000000   0.000000   0.000000
    107       0.000000   0.000000   0.000000   0.000000   0.000000   0.000000
    108       0.000000   0.000000   0.000000   0.000000   0.000000   0.000000
    109       0.000000   0.000000   0.000000   0.000000   0.000000   0.000000
    110       0.000000   0.000000   0.000000   0.000000   0.000000   0.000000
    111       0.000000   0.000000   0.000000   0.000000   0.000000   0.000000
    112       0.000000   0.000000   0.000000   0.000000   0.000000   0.000000
    113       0.000000   0.000000   0.000000   0.000000   0.000000   0.000000
    114       0.000000   0.000000   0.000000   0.000000   0.000000   0.000000
    115       0.000000   0.000000   0.000000   0.000000   0.000000   0.000000
    116       0.000000   0.000000   0.000000   0.000000   0.000000   0.000000
    117       0.000000   0.000000   0.000000   0.000000   0.000000   0.000000
    118       0.000000   0.000000   0.000000   0.000000   0.000000   0.000000
    119       0.000000   0.000000   0.000000   0.000000   0.000000   0.000000
    120       0.000000   0.000000   0.000000   0.000000   0.000000   0.000000
    121       0.000000   0.000000   0.000000   0.000000   0.000000   0.000000
    122       0.000000   0.000000   0.000000   0.000000   0.000000   0.000000
    123       0.000000   0.000000   0.000000   0.000000   0.000000   0.000000
    124       0.000000   0.000000   0.000000   0.000000   0.000000   0.000000
    125       0.000000   0.000000   0.000000   0.000000   0.000000   0.000000
    126       0.000000   0.000000   0.000000   0.000000   0.000000   0.000000
    127       0.000000   0.000000   0.000000   0.000000   0.000000   0.000000
    128       0.000000   0.000000   0.000000   0.000000   0.000000   0.000000
    129       0.000000   0.000000   0.000000   0.000000   0.000000   0.000000
    130       0.000000   0.000000   0.000000   0.000000   0.000000   0.000000
    131       0.000000   0.000000   0.000000   0.000000   0.000000   0.000000
    132       0.000000   0.000000   0.000000   0.000000   0.000000   0.000000
    133       0.000000   0.000000   0.000000   0.000000   0.000000   0.000000
    134       0.000000   0.000000   0.000000   0.000000   0.000000   0.000000
    135       0.000000   0.000000   0.000000   0.000000   0.000000   0.000000
    136       0.000000   0.000000   0.000000   0.000000   0.000000   0.000000
    137       0.000000   0.000000   0.000000   0.000000   0.000000   0.000000
    138       0.000000   0.000000   0.000000   0.000000   0.000000   0.000000
    139       0.000000   0.000000   0.000000   0.000000   0.000000   0.000000
    140       0.000000   0.000000   0.000000   0.000000   0.000000   0.000000
    141       0.000000   0.000000   0.000000   0.000000   0.000000   0.000000
    142       0.000000   0.000000   0.000000   0.000000   0.000000   0.000000
    143       0.000000   0.000000   0.000000   0.000000   0.000000   0.000000
    144       0.000000   0.000000   0.000000   0.000000   0.000000   0.000000
    145       0.000000   0.000000   0.000000   0.000000   0.000000   0.000000
    146       0.000000   0.000000   0.000000   0.000000   0.000000   0.000000
    147       0.000000   0.000000   0.000000   0.000000   0.000000   0.000000
    148       0.000000   0.000000   0.000000   0.000000   0.000000   0.000000
    149       0.000000   0.000000   0.000000   0.000000   0.000000   0.000000
    150       0.000000   0.000000   0.000000   0.000000   0.000000   0.000000
    151       0.000000   0.000000   0.000000   0.000000   0.000000   0.000000
    152       0.000000   0.000000   0.000000   0.000000   0.000000   0.000000
    153       0.000000   0.000000   0.000000   0.000000   0.000000   0.000000
    154       0.000000   0.000000   0.000000   0.000000   0.000000   0.000000
    155       0.000000   0.000000   0.000000   0.000000   0.000000   0.000000
    156       0.000000   0.000000   0.000000   0.000000   0.000000   0.000000
    157       0.000000   0.000000   0.000000   0.000000   0.000000   0.000000
    158       0.000000   0.000000   0.000000   0.000000   0.000000   0.000000
    159       0.000000   0.000000   0.000000   0.000000   0.000000   0.000000
    160       0.000000   0.000000   0.000000   0.000000   0.000000   0.000000
    161       0.000000   0.000000   0.000000   0.000000   0.000000   0.000000
    162       0.000000   0.000000   0.000000   0.000000   0.000000   0.000000
    163       0.000000   0.000000   0.000000   0.000000   0.000000   0.000000
    164       0.000000   0.000000   0.000000   0.000000   0.000000   0.000000
    165       0.000000   0.000000   0.000000   0.000000   0.000000   0.000000
    166       0.000000   0.000000   0.000000   0.000000   0.000000   0.000000
    167       0.000000   0.000000   0.000000   0.000000   0.000000   0.000000
    168       0.000000   0.000000   0.000000   0.000000   0.000000   0.000000
    169       0.000000   0.000000   0.000000   0.000000   0.000000   0.000000
    170       0.000000   0.000000   0.000000   0.000000   0.000000   0.000000
    171       0.000000   0.000000   0.000000   0.000000   0.000000   0.000000
    172       0.000000   0.000000   0.000000   0.000000   0.000000   0.000000
    173       0.000000   0.000000   0.000000   0.000000   0.000000   0.000000
    174       0.000000   0.000000   0.000000   0.000000   0.000000   0.000000
    175       0.000000   0.000000   0.000000   0.000000   0.000000   0.000000
    176       0.000000   0.000000   0.000000   0.000000   0.000000   0.000000
    177       0.000000   0.000000   0.000000   0.000000   0.000000   0.000000
    178       0.000000   0.000000   0.000000   0.000000   0.000000   0.000000
    179       0.000000   0.000000   0.000000   0.000000   0.000000   0.000000
    180       0.000000   0.000000   0.000000   0.000000   0.000000   0.000000
    181       0.000000   0.000000   0.000000   0.000000   0.000000   0.000000
    182       0.000000   0.000000   0.000000   0.000000   0.000000   0.000000
    183       0.000000   0.000000   0.000000   0.000000   0.000000   0.000000
    184       0.000000   0.000000   0.000000   0.000000   0.000000   0.000000
    185       0.000000   0.000000   0.000000   0.000000   0.000000   0.000000
    186       0.000000   0.000000   0.000000   0.000000   0.000000   0.000000
    187       0.000000   0.000000   0.000000   0.000000   0.000000   0.000000
    188       0.000000   0.000000   0.000000   0.000000   0.000000   0.000000
    189       0.000000   0.000000   0.000000   0.000000   0.000000   0.000000
    190       0.000000   0.000000   0.000000   0.000000   0.000000   0.000000
    191       0.000000   0.000000   0.000000   0.000000   0.000000   0.000000
    192       0.000000   0.000000   0.000000   0.000000   0.000000   0.000000
    193       0.000000   0.000000   0.000000   0.000000   0.000000   0.000000
    194       0.000000   0.000000   0.000000   0.000000   0.000000   0.000000
    195       0.000000   0.000000   0.000000   0.000000   0.000000   0.000000
    196       0.000000   0.000000   0.000000   0.000000   0.000000   0.000000
    197       0.000000   0.000000   0.000000   0.000000   0.000000   0.000000
    198       0.000000   0.000000   0.000000   0.000000   0.000000   0.000000
    199       0.000000   0.000000   0.000000   0.000000   0.000000   0.000000
    200       0.000000   0.000000   0.000000   0.000000   0.000000   0.000000
                  6          7          8          9         10         11    
      0       0.005761   0.029464  -0.069481   0.024020  -0.032543   0.006965
      1      -0.041469  -0.010522  -0.073084   0.063947  -0.067228  -0.018979
      2      -0.001074  -0.027844   0.033819  -0.011596   0.017410   0.000976
      3      -0.014818   0.041993  -0.032173   0.038104  -0.026111   0.006727
      4      -0.036356  -0.007448  -0.001097   0.037745  -0.007881  -0.000433
      5      -0.019772  -0.021079   0.071521  -0.056125   0.034882  -0.018539
      6       0.030593   0.012304   0.017005   0.024072  -0.024434   0.006430
      7      -0.012107  -0.030411   0.025463   0.042790  -0.025700   0.001010
      8      -0.018925  -0.014550  -0.025080  -0.009266   0.009218   0.000257
      9       0.049492  -0.003269   0.048539   0.010399  -0.010040   0.006576
     10       0.001291  -0.041731   0.052530   0.018742   0.005584   0.014044
     11      -0.023897  -0.010258  -0.034977   0.000708  -0.003946  -0.005557
     12       0.011328   0.027574  -0.019312   0.024186  -0.025335   0.011131
     13      -0.029190  -0.011113  -0.015638   0.046330  -0.022391   0.000368
     14      -0.017760  -0.028475   0.021608  -0.014859   0.002051  -0.023543
     15       0.014141   0.024391  -0.026578   0.023650  -0.027974   0.007281
     16      -0.032510  -0.015376  -0.025714   0.051677  -0.044330  -0.007423
     17      -0.005212  -0.025161   0.010409  -0.007031   0.008556  -0.003252
     18       0.011982   0.030262  -0.018204   0.021929  -0.020184   0.008987
     19      -0.040727  -0.005973  -0.020910   0.045497  -0.030422  -0.000440
     20       0.000066  -0.037529   0.015526   0.005232  -0.011419  -0.014887
     21       0.021649   0.029045  -0.018708   0.026541  -0.013629   0.017562
     22      -0.033028  -0.015623  -0.023808   0.061448  -0.048243  -0.005479
     23       0.012752  -0.049450   0.011692   0.026460  -0.033275  -0.018075
     24      -0.021667   0.009647  -0.008117   0.001912  -0.016664   0.007028
     25      -0.051750   0.022191  -0.012465   0.004991   0.005128   0.005480
     26       0.008438  -0.045807   0.011544   0.022861  -0.025104  -0.017212
     27       0.046556   0.068706  -0.005904   0.001486  -0.039951   0.002012
     28      -0.101066   0.013210  -0.000180  -0.038639   0.045461   0.013852
     29      -0.003475  -0.033621   0.020642  -0.006047  -0.004889  -0.013389
     30       0.154679   0.156336  -0.011105   0.023892  -0.058060  -0.007574
     31      -0.143514  -0.025722   0.000461  -0.042664   0.048451   0.017245
     32      -0.019372  -0.017349   0.032279  -0.044144   0.022621  -0.008089
     33      -0.034354   0.001749   0.001928  -0.031962  -0.047788   0.013294
     34      -0.090723   0.060836   0.012381  -0.076393   0.086382   0.016232
     35       0.004174  -0.042771   0.014560   0.013546  -0.019910  -0.015994
     36       0.017916   0.047474   0.003366  -0.033365  -0.066430   0.009819
     37      -0.128522   0.054969   0.022144  -0.110613   0.119516   0.022577
     38      -0.005892  -0.032388   0.021910  -0.010935  -0.002520  -0.012622
     39      -0.186218  -0.129601   0.007768  -0.064708  -0.033027   0.030781
     40      -0.029908   0.119019   0.012096  -0.069763   0.085442   0.009882
     41       0.024643  -0.064422  -0.000143   0.063664  -0.056085  -0.022752
     42      -0.252961  -0.186174   0.013796  -0.091877  -0.040674   0.041040
     43      -0.020620   0.157215   0.021311  -0.097912   0.116754   0.011103
     44       0.030834  -0.071139  -0.004604   0.078780  -0.067335  -0.024732
     45      -0.249635  -0.186687   0.005555  -0.062048  -0.009421   0.035182
     46       0.016634   0.126706  -0.000119  -0.027519   0.044534   0.002102
     47       0.037679  -0.076583  -0.009202   0.093808  -0.077000  -0.026841
     48      -0.363112  -0.286264   0.009700  -0.085742   0.001232   0.048503
     49       0.061882   0.170489  -0.000293  -0.022671   0.043770  -0.002765
     50       0.053397  -0.093619  -0.021168   0.132816  -0.105246  -0.032006
     51      -0.167428  -0.116548  -0.002588  -0.028677  -0.001439   0.023009
     52       0.005432   0.077630  -0.012390   0.009891   0.004202  -0.000024
     53       0.029679  -0.067512  -0.003020   0.073433  -0.061803  -0.024094
     54      -0.220376  -0.166300  -0.004922  -0.026496   0.013467   0.027524
     55       0.042430   0.083408  -0.021773   0.044329  -0.027719  -0.006858
     56       0.039422  -0.078282  -0.010254   0.098034  -0.079495  -0.027469
     57       0.067586  -0.033959   0.018547  -0.017578   0.012075   0.009228
     58       0.036200  -0.090537   0.029361  -0.008389   0.017704   0.001324
     59      -0.052757   0.022503  -0.035989   0.011546  -0.001093   0.013847
     60       0.076398  -0.032745   0.142049   0.028647  -0.021722  -0.003878
     61       0.032668  -0.080151   0.168232   0.041156  -0.006794   0.006408
     62      -0.058717   0.021691  -0.119805  -0.019566   0.021435   0.022514
     63       0.096198  -0.047753   0.227317   0.044269  -0.030755  -0.012168
     64      -0.023340  -0.009404   0.259753   0.138258  -0.079594   0.006351
     65      -0.062450   0.033389  -0.031340   0.022008  -0.007870   0.016728
     66       0.108315  -0.071455   0.135920  -0.012859   0.014625  -0.000849
     67       0.073028  -0.128158   0.161713  -0.009355   0.036686   0.008707
     68      -0.089715   0.053931  -0.123418   0.005393   0.005631   0.032476
     69       0.032947   0.020391   0.154189   0.086726  -0.072432  -0.008577
     70       0.046299  -0.095520   0.187667   0.031085   0.004752   0.008062
     71      -0.030137  -0.021119  -0.267785  -0.107819   0.082090   0.024866
     72       0.122061  -0.102547   0.018541  -0.082202   0.069402   0.013828
     73       0.018290  -0.069712   0.002055   0.003266   0.004016  -0.000323
     74      -0.088317   0.078773   0.152758   0.119943  -0.073906   0.012392
     75       0.125258  -0.112479  -0.082701  -0.132150   0.108988   0.025967
     76       0.017116  -0.074067  -0.082231  -0.020657   0.011885  -0.005877
     77      -0.090159   0.085412   0.224609   0.154175  -0.100434   0.004559
     78       0.150724  -0.138544   0.017216  -0.117128   0.100293   0.016275
     79       0.052143  -0.111804   0.003924  -0.034962   0.037029   0.000692
     80      -0.104536   0.098007   0.124257   0.115595  -0.063793   0.026824
     81       0.130992  -0.107903   0.117026  -0.048096   0.043672   0.002861
     82      -0.026641  -0.008885   0.068290   0.074654  -0.047292   0.002888
     83      -0.095950   0.094185   0.246391   0.167757  -0.109136   0.005408
     84       0.042210  -0.013055  -0.100405  -0.041115   0.026122   0.020284
     85       0.107061  -0.184851  -0.073545  -0.123029   0.102540  -0.000415
     86      -0.047940   0.006639  -0.157193  -0.043478   0.037050   0.021309
     87       0.015305   0.023140  -0.127600  -0.023326   0.008105   0.020092
     88       0.112947  -0.191979  -0.039321  -0.115681   0.099690  -0.000833
     89      -0.013527  -0.044698  -0.310627  -0.141352   0.105470   0.024579
     90       0.060665  -0.037847  -0.080464  -0.052639   0.037972   0.020269
     91       0.134284  -0.220062  -0.052480  -0.143170   0.121190  -0.001371
     92      -0.086768   0.050776  -0.140784   0.002612   0.003864   0.028077
     93       0.030169  -0.006482  -0.176878  -0.060260   0.038847   0.028042
     94       0.128443  -0.215175  -0.208886  -0.199462   0.153194   0.000194
     95      -0.041063   0.003249  -0.108807  -0.030509   0.028301   0.016386
     96       0.025319   0.019252  -0.010420   0.022936  -0.001300  -0.002411
     97      -0.016770  -0.012286  -0.010168   0.045247  -0.000488  -0.009048
     98      -0.013519   0.010041   0.012681  -0.015266   0.016528  -0.011518
     99       0.032337   0.008562   0.022487  -0.010699   0.033767  -0.012741
    100      -0.015888   0.026162   0.007508   0.008639   0.028910   0.001034
    101      -0.013537   0.033432   0.016668  -0.029688   0.027335  -0.005054
    102       0.051776   0.010415   0.039411  -0.019858   0.108037  -0.079311
    103       0.000227   0.026171   0.021916   0.000697   0.089783  -0.055069
    104      -0.012872   0.076174   0.013927  -0.042445   0.048239  -0.007972
    105       0.058162   0.003417   0.066531  -0.047907   0.145000  -0.097973
    106       0.001908   0.054976   0.037708  -0.029173   0.120571  -0.055298
    107      -0.013353   0.095654   0.017503  -0.054652   0.058788  -0.003584
    108       0.064713   0.020580   0.022019   0.007139   0.136942  -0.125554
    109       0.014979  -0.009824   0.017009   0.030674   0.113639  -0.111408
    110      -0.010444   0.093861   0.005580  -0.036409   0.056883  -0.014903
    111       0.079415   0.021772   0.036522  -0.001477   0.196660  -0.179262
    112       0.027088  -0.007396   0.028877   0.023246   0.163419  -0.155664
    113      -0.009137   0.126799   0.002936  -0.044561   0.074625  -0.017821
    114       0.058720   0.029191  -0.013058   0.043641   0.085337  -0.096536
    115       0.014771  -0.048632  -0.002590   0.069526   0.071254  -0.105595
    116      -0.009300   0.069886   0.000579  -0.020621   0.041531  -0.017326
    117       0.068967   0.038097  -0.026463   0.063780   0.102133  -0.124739
    118       0.027285  -0.077136  -0.006344   0.093260   0.085660  -0.143547
    119      -0.007413   0.083599  -0.005693  -0.016711   0.046414  -0.021365
    120       0.039279   0.028547  -0.027499   0.049565   0.018100  -0.034441
    121      -0.001615  -0.048333  -0.014851   0.073828   0.014477  -0.053369
    122      -0.010590   0.028108   0.004708  -0.010618   0.022465  -0.015426
    123       0.035332   0.038006  -0.048932   0.070630  -0.013346  -0.019258
    124      -0.002080  -0.074453  -0.025851   0.097399  -0.010712  -0.053476
    125      -0.009876   0.009899   0.002723  -0.000711   0.013602  -0.018832
    126       0.028343  -0.003479   0.039787  -0.039502  -0.003581   0.022186
    127      -0.027843   0.070982   0.014543  -0.038941  -0.006571   0.033517
    128      -0.012003   0.016117   0.022674  -0.030058   0.018313   0.004058
    129       0.048406  -0.029662   0.064119  -0.000571   0.047902   0.160507
    130      -0.011883   0.092673   0.033705  -0.012171   0.063317   0.179821
    131      -0.012946   0.045768   0.020855  -0.033740   0.034703   0.022577
    132       0.070628  -0.040232   0.080236   0.041168   0.142235   0.226642
    133      -0.015618   0.092955   0.030485  -0.018930   0.047472   0.163301
    134      -0.009952   0.070475   0.031024  -0.028428   0.046317   0.143370
    135       0.044411  -0.041043   0.069458  -0.006427   0.006895   0.213957
    136      -0.018834   0.121918   0.034503  -0.027582   0.037563   0.241672
    137      -0.012054   0.029509   0.023093  -0.030580   0.025827   0.024005
    138       0.044744  -0.028432   0.061678  -0.007130   0.031972   0.151769
    139       0.010691   0.082341   0.050588   0.030274   0.157379   0.253866
    140      -0.017337   0.059109   0.007195  -0.044955   0.044726  -0.086553
    141      -0.001158   0.015078   0.027367  -0.129968  -0.133788  -0.124479
    142      -0.025129   0.078762   0.019477  -0.037734   0.005740   0.063484
    143      -0.013720  -0.019898   0.007716  -0.009237   0.009384  -0.074297
    144      -0.006699   0.017505   0.026716  -0.148624  -0.159487  -0.149813
    145      -0.004127   0.066756   0.034660   0.017285   0.092380   0.178322
    146      -0.015132  -0.015670  -0.013081   0.014619   0.024175  -0.108365
    147      -0.003860   0.007936   0.041097  -0.155004  -0.161145  -0.118953
    148      -0.035603   0.109536   0.020039  -0.081872  -0.035477   0.045515
    149      -0.013227  -0.030144   0.015759  -0.015554   0.001110  -0.067711
    150      -0.015052   0.033100   0.006156  -0.153310  -0.176508  -0.209913
    151      -0.033739   0.067543   0.008858  -0.050222  -0.030998  -0.010322
    152      -0.013353  -0.039043   0.010099  -0.006314   0.002303  -0.087780
    153       0.037095  -0.009119   0.045089  -0.015513   0.033000   0.069857
    154      -0.058749   0.090376  -0.001970  -0.128445  -0.137123  -0.134293
    155      -0.004294   0.004166   0.042968  -0.038668   0.002125   0.083804
    156       0.020128   0.007511   0.034772  -0.059139  -0.017757  -0.023045
    157      -0.077119   0.091701  -0.020772  -0.170701  -0.224438  -0.279556
    158      -0.008615  -0.013508   0.029833  -0.043782  -0.054423  -0.002271
    159       0.041157  -0.022904   0.052454  -0.019857   0.007079   0.089763
    160      -0.055205   0.105222   0.016237  -0.142851  -0.112484  -0.047071
    161      -0.002777  -0.000200   0.045775  -0.040167  -0.005807   0.092651
    162       0.056298  -0.015134   0.054412   0.046096   0.134216   0.182103
    163      -0.065725   0.086351  -0.013031  -0.138127  -0.172042  -0.203359
    164       0.005686   0.015085   0.065273  -0.036409   0.049278   0.206250
    165      -0.004719   0.036990  -0.024850   0.028225  -0.028559   0.008411
    166      -0.021959  -0.011032  -0.008862   0.039757  -0.016047   0.000326
    167      -0.009710  -0.017519   0.037880  -0.030288   0.021397  -0.018516
    168      -0.014387   0.039684  -0.022536   0.029848  -0.023844   0.005082
    169       0.014036  -0.017205  -0.011680   0.025280  -0.030373   0.007053
    170       0.020746  -0.005892   0.006079  -0.009711   0.010436  -0.003970
    171      -0.012069   0.041311   0.006177  -0.023492  -0.039121  -0.006500
    172       0.011312  -0.045336  -0.028580   0.089467   0.012350   0.011648
    173       0.017311  -0.020815  -0.031339   0.075639   0.047253   0.009599
    174       0.003764   0.041764   0.029325  -0.078283  -0.061624  -0.014246
    175      -0.031083  -0.061884  -0.037933   0.165741   0.077036   0.004780
    176      -0.016525  -0.036291  -0.031557   0.126820   0.099028   0.000367
    177      -0.028748   0.044710   0.007385  -0.012689  -0.026290  -0.012101
    178       0.063468  -0.054470  -0.035534   0.060007  -0.028071   0.031278
    179       0.059023  -0.014777  -0.069613   0.095906   0.016604   0.039400
    180      -0.027826   0.044077   0.029643  -0.052820  -0.037969  -0.021181
    181       0.061033  -0.078592  -0.050019   0.112863   0.004703   0.036806
    182       0.057054  -0.026161  -0.098516   0.161194   0.044122   0.051031
    183      -0.045947   0.048335  -0.019915   0.049374   0.001624  -0.006822
    184       0.118739  -0.033591  -0.024980  -0.035945  -0.112032   0.046230
    185       0.103483   0.006338  -0.070741   0.031579  -0.050099   0.055537
    186      -0.058823   0.050863  -0.018820   0.057948   0.012424  -0.011808
    187       0.160561  -0.040486  -0.031760  -0.059605  -0.146901   0.063750
    188       0.137248   0.010658  -0.102077   0.047481  -0.076423   0.080655
    189      -0.046737   0.047405  -0.048957   0.100620   0.014568   0.005149
    190       0.119133  -0.003059  -0.005581  -0.099523  -0.148359   0.038907
    191       0.104371   0.022761  -0.031716  -0.051723  -0.080734   0.039520
    192      -0.059569   0.048782  -0.071509   0.149877   0.034173   0.010509
    193       0.161185   0.014782   0.003984  -0.173959  -0.210171   0.049616
    194       0.137920   0.039789  -0.031744  -0.100890  -0.129876   0.051452
    195      -0.030673   0.044373  -0.049551   0.088376   0.000918   0.010666
    196       0.065860   0.005231   0.001611  -0.067203  -0.104362   0.018704
    197       0.063155   0.016994   0.007152  -0.072469  -0.049595   0.009440
    198      -0.032485   0.045804  -0.070650   0.127739   0.014247   0.018352
    199       0.066300   0.031919   0.018546  -0.115617  -0.126136   0.013272
    200       0.065472   0.029655   0.037846  -0.138564  -0.074522  -0.001374
                 12         13         14         15         16         17    
      0       0.060714  -0.006776  -0.024523  -0.026997  -0.057422  -0.090949
      1      -0.050855  -0.060205   0.021840  -0.062968  -0.173163  -0.107310
      2      -0.018396   0.045721  -0.009879   0.017301   0.039117  -0.002383
      3      -0.008586  -0.032420  -0.012317  -0.039350  -0.037077   0.000508
      4      -0.056471   0.022273   0.018467   0.000463   0.097945   0.034221
      5      -0.095745   0.060374   0.007632  -0.001475   0.100956   0.142635
      6       0.002604   0.029969  -0.026566  -0.020100  -0.002841   0.111563
      7       0.017202  -0.021130   0.056783  -0.027443  -0.086141   0.166157
      8       0.014561   0.021595  -0.010257   0.009807   0.002969  -0.138719
      9      -0.046621   0.060786  -0.038072  -0.009200   0.042287   0.174369
     10       0.039454   0.016104   0.067336  -0.002581  -0.006108   0.278886
     11       0.001465   0.006773  -0.015953  -0.000883  -0.030135  -0.184169
     12      -0.002718   0.032521  -0.039618  -0.020565   0.018013   0.003322
     13      -0.040126   0.022241   0.002931   0.002507   0.053498  -0.012113
     14      -0.058713   0.018268  -0.020288   0.008733  -0.042670   0.004093
     15       0.021354   0.018432  -0.029580  -0.023541  -0.014794   0.008031
     16      -0.028229  -0.031284   0.033883  -0.041851  -0.105829   0.019158
     17      -0.023541   0.032237  -0.014138   0.008774   0.009249  -0.063245
     18      -0.004643   0.040597  -0.044433  -0.011935   0.041462   0.005060
     19      -0.035170  -0.005021   0.020399  -0.024204  -0.031740   0.003372
     20      -0.056711   0.021172  -0.013607  -0.004375  -0.018625  -0.031822
     21      -0.002526   0.062712  -0.057486  -0.000217   0.114750  -0.030601
     22      -0.039168  -0.015909   0.029881  -0.034614  -0.043179   0.018261
     23      -0.061631   0.012605  -0.004680  -0.013119  -0.010676  -0.023820
     24      -0.013175   0.047707  -0.031729  -0.000561   0.035636   0.017933
     25      -0.029912   0.004740  -0.002354  -0.007548  -0.049188  -0.017162
     26      -0.057900   0.016383  -0.007397  -0.014353  -0.007670  -0.024615
     27      -0.038621   0.143813   0.114768   0.111079  -0.017085  -0.007143
     28      -0.025783  -0.024322  -0.075714  -0.035546  -0.041986  -0.025320
     29      -0.063334   0.026942  -0.011745   0.001069  -0.016580  -0.036215
     30      -0.067860   0.203132   0.173659   0.158256  -0.012610  -0.004252
     31      -0.012834  -0.051966  -0.098074  -0.059828  -0.038996  -0.023051
     32      -0.069667   0.037137  -0.021707   0.018309  -0.026950  -0.050030
     33      -0.019258   0.155552   0.212177   0.165282  -0.080745  -0.046825
     34      -0.041599  -0.012470  -0.130837  -0.029168  -0.039347  -0.032482
     35      -0.060360   0.020740  -0.004161  -0.008896  -0.009760  -0.029232
     36      -0.038386   0.235850   0.339069   0.266276  -0.133347  -0.075129
     37      -0.037798  -0.035030  -0.193790  -0.051619  -0.034469  -0.037067
     38      -0.063807   0.030345  -0.008271   0.007294  -0.022920  -0.041362
     39       0.028748   0.057728   0.149303   0.083692  -0.074798  -0.050774
     40      -0.062548   0.031362  -0.106245   0.009750  -0.045767  -0.034379
     41      -0.053831   0.003992   0.008270  -0.037545   0.013119  -0.006486
     42       0.047339   0.064845   0.233050   0.125832  -0.126339  -0.084144
     43      -0.075070   0.039622  -0.151533   0.012017  -0.040101  -0.037531
     44      -0.051625  -0.000272   0.013896  -0.044588   0.018457  -0.000379
     45       0.052896  -0.050292  -0.022197  -0.056285   0.003957  -0.008750
     46      -0.066615   0.064104  -0.022850   0.047085  -0.062461  -0.033354
     47      -0.049303  -0.006426   0.013154  -0.054637   0.026327   0.007708
     48       0.089527  -0.129199  -0.077534  -0.128607   0.019231  -0.006380
     49      -0.082737   0.098651  -0.001181   0.079889  -0.070868  -0.036632
     50      -0.042586  -0.019700   0.023452  -0.075806   0.042312   0.025207
     51       0.031492  -0.052219  -0.109532  -0.093605   0.057109   0.024146
     52      -0.050146   0.048704   0.027902   0.035160  -0.062193  -0.023564
     53      -0.052573  -0.000143   0.005826  -0.043722   0.017285  -0.001937
     54       0.053321  -0.131301  -0.223890  -0.190032   0.109804   0.048757
     55      -0.055002   0.069696   0.084520   0.054205  -0.066255  -0.017114
     56      -0.049426  -0.009163   0.010941  -0.059297   0.030116   0.009802
     57       0.045813   0.038444  -0.037048   0.001633   0.041218   0.032152
     58       0.047890  -0.011666   0.037098  -0.004105  -0.041533   0.054213
     59       0.102216   0.018352   0.036601   0.016771   0.014941  -0.035658
     60       0.014756   0.032187  -0.084689  -0.005495   0.027137  -0.071155
     61       0.174605  -0.017795   0.041803   0.019543  -0.001379   0.010739
     62       0.121594   0.022934   0.068351   0.021396   0.024666   0.033650
     63      -0.001234   0.033452  -0.123660  -0.002707   0.037323  -0.164133
     64       0.232032  -0.043833   0.064541   0.003229  -0.054237   0.062935
     65       0.128939   0.015632   0.048338   0.018228   0.015074  -0.015045
     66       0.034668   0.045836  -0.092772   0.015134   0.077287  -0.112580
     67       0.187722  -0.000965   0.027191   0.042619   0.056551  -0.045940
     68       0.202649   0.013724   0.111916   0.026194   0.022422   0.112285
     69      -0.015757   0.013678  -0.075893  -0.034200  -0.041864  -0.017458
     70       0.199865  -0.012935   0.037814   0.031637   0.025485  -0.016002
     71       0.048920   0.041607   0.070413   0.022914   0.041393   0.058081
     72       0.100322   0.053641  -0.053077   0.036446   0.119183  -0.092225
     73       0.013187  -0.015610   0.044301  -0.018889  -0.073458   0.107132
     74       0.186782   0.002761   0.035819   0.017883   0.008760  -0.029546
     75       0.106398   0.070691  -0.018111   0.045640   0.152139   0.065921
     76      -0.063248  -0.019084   0.039125  -0.037575  -0.115512   0.095089
     77       0.185654  -0.008267   0.012686   0.012638  -0.011287  -0.133318
     78       0.125643   0.062091  -0.061831   0.054606   0.161290  -0.157389
     79       0.035361  -0.007699   0.029129  -0.000134  -0.031016   0.009952
     80       0.235720   0.016428   0.080299   0.028993   0.044684   0.182741
     81       0.103834   0.040104  -0.091467   0.034806   0.103954  -0.277294
     82       0.045243  -0.023000   0.069272  -0.029279  -0.097062   0.252507
     83       0.199768  -0.009409   0.015661   0.013417  -0.009747  -0.117988
     84       0.059189   0.040084   0.009225  -0.002532   0.034318   0.161457
     85      -0.002279   0.009549   0.009196   0.014985   0.003475  -0.074383
     86       0.095524   0.026432   0.061802   0.020033   0.024413   0.016213
     87      -0.003259   0.045246   0.024124  -0.022691   0.006902   0.352247
     88       0.034237   0.004091   0.002210   0.022798   0.011815  -0.161106
     89       0.023644   0.048437   0.066796   0.023570   0.044548   0.066667
     90       0.102736   0.036128  -0.001360   0.011315   0.052661   0.028046
     91       0.036576   0.007615  -0.007678   0.031337   0.027442  -0.231572
     92       0.182656   0.008311   0.091692   0.019832   0.009499   0.016180
     93       0.090711   0.038083   0.037825  -0.000327   0.034673   0.193866
     94      -0.115321   0.034088   0.013577   0.006530   0.007517   0.071747
     95       0.076920   0.027027   0.043797   0.018526   0.023228  -0.007450
     96       0.000415   0.033338  -0.039018  -0.001687   0.038443   0.003350
     97      -0.029221   0.025441   0.002765   0.014260   0.078627  -0.013108
     98      -0.013002   0.032951  -0.031154  -0.000437  -0.050589   0.005804
     99      -0.017189  -0.059876  -0.000340   0.026080  -0.032864   0.022387
    100       0.003415  -0.033395   0.023202   0.019129   0.051605   0.003134
    101       0.009264   0.016736  -0.027194  -0.002256  -0.059413   0.012500
    102       0.010147  -0.119593   0.056438  -0.005515  -0.103204   0.026805
    103       0.024376  -0.083790   0.070684  -0.006409  -0.006395   0.006542
    104       0.059363   0.016847  -0.021784  -0.028022  -0.059624   0.016520
    105       0.000681  -0.207644   0.096992   0.008875  -0.174262   0.046570
    106       0.051304  -0.140173   0.094742  -0.008574  -0.052420   0.024891
    107       0.078224   0.002013  -0.016105  -0.032744  -0.071420   0.023360
    108       0.049688  -0.068296   0.066370  -0.059801  -0.078085  -0.002511
    109       0.011933  -0.061628   0.091166  -0.034792  -0.000652  -0.020209
    110       0.085938   0.040059  -0.023249  -0.049871  -0.047919   0.008603
    111       0.070660  -0.118756   0.114597  -0.088646  -0.135126  -0.003448
    112       0.030802  -0.103070   0.130975  -0.059374  -0.047715  -0.020999
    113       0.125310   0.039523  -0.017883  -0.070485  -0.051895   0.009856
    114       0.058815   0.049305   0.013653  -0.072201   0.033017  -0.032135
    115      -0.026917   0.016736   0.060057  -0.028186   0.068857  -0.046737
    116       0.061841   0.063945  -0.031648  -0.043449  -0.029000  -0.001314
    117       0.086296   0.096186   0.018554  -0.109285   0.070941  -0.057802
    118      -0.040497   0.039700   0.074616  -0.044637   0.080186  -0.069603
    119       0.081283   0.083039  -0.033431  -0.059079  -0.011418  -0.008627
    120       0.032972   0.093768  -0.036759  -0.038876   0.078758  -0.022214
    121      -0.047530   0.054105   0.017037  -0.000443   0.107095  -0.037659
    122       0.012025   0.057110  -0.034401  -0.016821  -0.035822  -0.000160
    123       0.038453   0.167107  -0.061183  -0.049138   0.136287  -0.036009
    124      -0.076440   0.098056   0.004276   0.001648   0.147677  -0.050880
    125      -0.007444   0.068376  -0.036228  -0.012724  -0.023413  -0.005166
    126      -0.059542  -0.093207   0.001108   0.065283  -0.032820   0.013384
    127       0.022814  -0.054558   0.015683   0.031645   0.097551  -0.002610
    128      -0.016038   0.006455  -0.025150   0.014472  -0.068529   0.008884
    129      -0.113872  -0.084691   0.038101   0.041866  -0.037044  -0.008338
    130       0.022323  -0.036335   0.051929  -0.023465   0.108450  -0.017177
    131       0.015119   0.015710  -0.023390  -0.008923  -0.059713   0.011755
    132      -0.120652  -0.086908   0.086433  -0.010122  -0.084581  -0.006360
    133       0.023489  -0.036832   0.043685  -0.013984   0.114041  -0.016512
    134       0.011414   0.039115  -0.016451  -0.031584  -0.018303  -0.007445
    135      -0.151668  -0.077446   0.026540   0.068065   0.002851  -0.028190
    136       0.030326  -0.019009   0.038820  -0.023920   0.158518  -0.031159
    137      -0.005305   0.012529  -0.023822   0.003249  -0.060728   0.007996
    138      -0.113885  -0.083796   0.030133   0.050551  -0.028407  -0.009162
    139       0.013594  -0.037359   0.100520  -0.075465   0.063523  -0.016814
    140       0.062645   0.002388  -0.028999  -0.015053  -0.096603   0.037664
    141      -0.040486  -0.123026  -0.046563   0.132680  -0.001952   0.009206
    142       0.024623  -0.052440   0.023392   0.019612   0.100842  -0.006397
    143      -0.028772   0.001614  -0.039172   0.045319  -0.081268   0.025211
    144      -0.039593  -0.124420  -0.054305   0.140925  -0.000275   0.006876
    145       0.001521  -0.033684   0.061482  -0.031088   0.076368  -0.006926
    146       0.003710  -0.016029  -0.054411   0.074916  -0.054759   0.039098
    147      -0.068642  -0.112283  -0.041415   0.122118  -0.017455  -0.001210
    148       0.048781  -0.059173   0.010631   0.026037   0.115612  -0.015533
    149      -0.050174   0.009137  -0.033616   0.037838  -0.093386   0.020823
    150       0.001434  -0.144039  -0.078473   0.175420   0.028356   0.017223
    151       0.025067  -0.062393   0.003354   0.054851   0.111627   0.002261
    152      -0.050820   0.006038  -0.037967   0.049906  -0.086616   0.027480
    153      -0.066676  -0.081265   0.016130   0.043617  -0.043962   0.012534
    154       0.044823  -0.101434  -0.036310   0.113650   0.133067   0.000383
    155      -0.060447  -0.001057  -0.011422   0.023734  -0.045563  -0.022251
    156      -0.042579  -0.105746  -0.010486   0.081696  -0.040292   0.026744
    157       0.061477  -0.135480  -0.070604   0.167674   0.171366   0.006418
    158      -0.065228  -0.017587  -0.025741   0.050854   0.003608  -0.030936
    159      -0.094359  -0.088998   0.019267   0.057095  -0.013011  -0.008944
    160       0.035094  -0.095359  -0.026274   0.104984   0.102715  -0.005262
    161      -0.069808  -0.003238  -0.010085   0.027887  -0.035657  -0.029440
    162      -0.069466  -0.041706   0.049853  -0.019139  -0.081135   0.019605
    163       0.051792  -0.114455  -0.049864   0.133000   0.150630   0.003346
    164      -0.075781   0.015805   0.008938  -0.000341  -0.074210  -0.031474
    165      -0.006505  -0.002304  -0.023681  -0.036173  -0.022185   0.003989
    166      -0.043406   0.036507   0.004436   0.006939   0.087378   0.005810
    167      -0.070431   0.027702   0.001727   0.003973   0.046242   0.073659
    168      -0.014958  -0.009848  -0.016160  -0.037611  -0.016598   0.006270
    169      -0.016851   0.063264  -0.018204   0.009455   0.071941   0.001373
    170      -0.045029  -0.026758   0.017951   0.001904   0.072261   0.044402
    171      -0.027180   0.034592  -0.003972  -0.084637  -0.030134   0.026365
    172       0.019292   0.069518  -0.110459   0.117762   0.001647   0.034553
    173      -0.014881  -0.069741  -0.038622   0.101779   0.052257   0.039576
    174      -0.024296   0.063840  -0.000077  -0.125187  -0.063490   0.045395
    175       0.009782   0.084023  -0.155387   0.206055   0.018989   0.050215
    176      -0.022406  -0.042373  -0.079944   0.166873   0.053377   0.062033
    177      -0.044037   0.037230   0.010405  -0.084343   0.005934   0.020084
    178       0.072616   0.055946  -0.154650   0.117525  -0.110786   0.053348
    179       0.027626  -0.154986  -0.043823   0.121516   0.021691   0.004170
    180      -0.053571   0.078007   0.017964  -0.124060  -0.005268   0.037702
    181       0.103731   0.059722  -0.235159   0.210414  -0.178807   0.085606
    182       0.052456  -0.192917  -0.091099   0.206257  -0.001142   0.002950
    183      -0.048033  -0.009839   0.013600  -0.032150   0.054411  -0.006815
    184       0.087199   0.036765  -0.096199  -0.006810  -0.141020   0.028230
    185       0.039563  -0.192643   0.011920   0.027870   0.013535  -0.030104
    186      -0.061281  -0.006417   0.024681  -0.030215   0.084163  -0.011464
    187       0.130433   0.018408  -0.129442  -0.011521  -0.233083   0.038832
    188       0.075799  -0.262634   0.006044   0.038691  -0.021360  -0.057671
    189      -0.034190  -0.060870   0.000851   0.016667   0.062563  -0.027003
    190       0.044311   0.045044   0.006614  -0.123970  -0.047702  -0.011541
    191       0.003963  -0.136892   0.076569  -0.079529   0.052103  -0.029646
    192      -0.035881  -0.100832   0.001428   0.057418   0.099921  -0.048736
    193       0.052644   0.037482   0.056208  -0.221674  -0.064118  -0.032893
    194       0.010890  -0.159503   0.122501  -0.153523   0.051714  -0.057849
    195      -0.018275  -0.061645  -0.011224   0.009667   0.026553  -0.021094
    196      -0.008146   0.060077   0.042301  -0.105190   0.057886  -0.021215
    197      -0.038367  -0.052384   0.078085  -0.087715   0.079763   0.010776
    198      -0.010634  -0.097899  -0.017801   0.050688   0.036748  -0.037958
    199      -0.040483   0.072166   0.114291  -0.168330   0.106524  -0.044661
    200      -0.062954  -0.007635   0.122108  -0.161869   0.092606   0.016296
                 18         19         20         21         22         23    
      0      -0.000956  -0.033204   0.185525   0.080629   0.078623  -0.018733
      1      -0.024060  -0.022198   0.250742  -0.014827  -0.019245  -0.058859
      2       0.078977   0.061756  -0.137897   0.080085   0.049905   0.051804
      3       0.037723   0.016192  -0.062246  -0.100924  -0.018139  -0.013797
      4       0.045700  -0.016725   0.002303  -0.068592   0.000134   0.004576
      5       0.149458   0.067042   0.173020  -0.155828   0.026112   0.001394
      6      -0.000488   0.026437   0.016101   0.141694  -0.017500   0.017536
      7      -0.029017   0.071506  -0.013469   0.082412   0.030099   0.030770
      8       0.074458   0.016113  -0.014158   0.027023   0.091259   0.016924
      9       0.024137   0.050795  -0.117665   0.180009  -0.023082   0.056167
     10      -0.029207   0.085291  -0.189785   0.090618   0.030442   0.073481
     11       0.076018   0.011842   0.056451   0.026652   0.090211   0.000424
     12       0.021408  -0.011230  -0.003818   0.008357   0.018349   0.008369
     13      -0.020425  -0.059103  -0.057166   0.000766  -0.011099   0.003484
     14      -0.036512  -0.038221  -0.017631  -0.004101  -0.043031  -0.016178
     15       0.004356  -0.013064   0.076776   0.077879   0.025425  -0.000184
     16      -0.011179   0.013887   0.077861   0.014464   0.023031  -0.003174
     17       0.073470   0.044870  -0.058313   0.066221   0.037725   0.027375
     18       0.001885  -0.041830  -0.008489   0.018656   0.007781   0.003500
     19       0.003902  -0.020893  -0.030726  -0.020892   0.032536   0.013146
     20       0.034629   0.037227   0.002205   0.050109  -0.064350  -0.009436
     21       0.027153  -0.043544  -0.063795   0.030182   0.002899   0.013193
     22      -0.002547  -0.009153   0.005156  -0.017165   0.001256  -0.000619
     23       0.030946   0.052313   0.032077   0.055775  -0.106064  -0.024923
     24      -0.034482  -0.064551  -0.013907  -0.000801  -0.030576  -0.012208
     25       0.012580  -0.012392  -0.048463  -0.001478   0.061088   0.029151
     26       0.041706   0.039815   0.010161   0.050107  -0.086188  -0.015954
     27      -0.009169  -0.041963  -0.006614   0.005975  -0.046556  -0.017680
     28       0.011693   0.014609  -0.024451   0.023077   0.011903   0.015707
     29       0.051567   0.066083   0.030240   0.067806  -0.129209  -0.028273
     30      -0.013086  -0.064556  -0.013005   0.002183  -0.050259  -0.020447
     31       0.012424   0.018655  -0.025653   0.019424   0.022775   0.019733
     32       0.061603   0.099182   0.062660   0.088027  -0.181569  -0.045494
     33       0.036077   0.016790   0.001080   0.015750  -0.028694  -0.008295
     34       0.002437   0.037847   0.010250   0.054459  -0.066571  -0.010646
     35       0.050079   0.050665   0.017385   0.057223  -0.107520  -0.021080
     36       0.064804   0.039285   0.004645   0.019284  -0.029949  -0.008326
     37      -0.005864   0.058423   0.031229   0.075805  -0.107263  -0.023987
     38       0.053437   0.072269   0.033311   0.073320  -0.136700  -0.030495
     39       0.048191   0.053359  -0.000253   0.023766   0.008181   0.009339
     40      -0.002186   0.028783   0.014558   0.056327  -0.090638  -0.020672
     41       0.045128   0.010565  -0.014028   0.027780  -0.052712  -0.002955
     42       0.091000   0.107830   0.002798   0.031609   0.041980   0.026187
     43      -0.013891   0.038382   0.038672   0.075957  -0.150318  -0.042145
     44       0.043524  -0.001175  -0.023931   0.018862  -0.034202   0.003068
     45       0.000779   0.014757  -0.007005   0.021970  -0.001800   0.002847
     46       0.008603   0.007483  -0.011528   0.030030  -0.030050  -0.000824
     47       0.038208  -0.015556  -0.034131   0.009203  -0.014719   0.008500
     48       0.003261   0.036074  -0.009265   0.030151   0.016908   0.011857
     49       0.008655   0.003133  -0.007004   0.030012  -0.044994  -0.006725
     50       0.029960  -0.050995  -0.062081  -0.017593   0.041432   0.025673
     51      -0.039663  -0.047673  -0.014690   0.007761  -0.024504  -0.010071
     52       0.016507  -0.012894  -0.043698   0.000953   0.048312   0.025781
     53       0.040506   0.003169  -0.017658   0.023313  -0.043506  -0.001241
     54      -0.061477  -0.070932  -0.023813   0.006457  -0.021829  -0.009977
     55       0.023287  -0.031965  -0.061912  -0.019769   0.084046   0.038273
     56       0.038620  -0.017181  -0.033093   0.008449  -0.017706   0.007493
     57      -0.001129  -0.013798   0.027362   0.087279  -0.040242  -0.000322
     58      -0.019205   0.032673  -0.007926   0.007617   0.027865   0.014271
     59       0.013460  -0.003737  -0.008315  -0.000725   0.035184  -0.000293
     60       0.057385   0.007082   0.014389   0.138220   0.049871   0.002154
     61      -0.062931  -0.027217   0.009392  -0.096724  -0.046465  -0.039846
     62      -0.025065  -0.017877   0.000933  -0.031661  -0.025920  -0.001437
     63       0.106717   0.017310  -0.031442   0.171631   0.147126  -0.072145
     64      -0.118559  -0.044390   0.161822  -0.126071  -0.206803   0.212648
     65      -0.008256  -0.016277   0.017337  -0.017791  -0.008694   0.026048
     66       0.066900  -0.009669  -0.072013   0.103168   0.106864  -0.180410
     67      -0.042987  -0.041935  -0.098806  -0.126827   0.036560  -0.259704
     68      -0.102945  -0.057962   0.080640  -0.119593  -0.183468   0.088758
     69       0.048507   0.032716   0.128826   0.193566  -0.019891   0.250879
     70      -0.064030  -0.042694  -0.025727  -0.127399  -0.031186  -0.127701
     71       0.003469   0.008879  -0.083054   0.008521   0.058760  -0.110232
     72       0.004278  -0.082330   0.016996  -0.032825  -0.088548  -0.031751
     73      -0.019562   0.062463  -0.002795   0.058281   0.047342   0.033815
     74      -0.006468  -0.010560  -0.008516   0.003083   0.032840  -0.033530
     75      -0.033679  -0.059448  -0.114069   0.028739  -0.074894  -0.260841
     76       0.001334   0.084839   0.058868   0.079927   0.058332   0.152564
     77       0.018549  -0.025692   0.074449  -0.037885   0.024685   0.116380
     78       0.009684  -0.118722   0.007726  -0.098045  -0.117708  -0.042503
     79      -0.006744   0.018413   0.007802  -0.024190   0.011581   0.059365
     80      -0.063813   0.021349  -0.181362   0.094348   0.061523  -0.345144
     81       0.045236  -0.120280   0.142430  -0.122730  -0.114852   0.194448
     82      -0.054620   0.105378  -0.067363   0.155434   0.087557  -0.095718
     83       0.012208  -0.024481   0.062431  -0.031160   0.026611   0.090333
     84      -0.054804  -0.018182   0.057014   0.106364  -0.126326   0.011233
     85       0.029874   0.016361  -0.039811  -0.059956   0.091866   0.019633
     86      -0.009815  -0.012343   0.002439  -0.011130  -0.004782   0.007293
     87      -0.038584   0.090817  -0.135412   0.336896   0.086531  -0.283397
     88       0.018647  -0.035886   0.058997  -0.166818  -0.018795   0.164571
     89       0.021012   0.035546  -0.126772   0.065792   0.148962  -0.148637
     90      -0.066192  -0.094091   0.192881  -0.052817  -0.275626   0.217830
     91       0.027431  -0.061571   0.090735  -0.230866  -0.045066   0.229306
     92      -0.085718  -0.093022   0.206919  -0.126053  -0.273526   0.237694
     93      -0.102248  -0.059195   0.155204   0.053171  -0.270734   0.118620
     94       0.083619   0.136864  -0.304533   0.158473   0.405040  -0.327725
     95       0.019723   0.012120  -0.055257   0.020324   0.084682  -0.057436
     96       0.003244  -0.007007   0.023220   0.018713   0.028075   0.008265
     97      -0.034908  -0.052664  -0.034276   0.011704  -0.010146  -0.000444
     98      -0.063565  -0.048509  -0.031382  -0.011322  -0.005339  -0.004012
     99       0.043856  -0.066268   0.015743   0.020222   0.021143   0.005097
    100       0.032075  -0.075902  -0.025099   0.022025  -0.006463   0.001060
    101      -0.038169  -0.054479  -0.028737  -0.007413   0.003999   0.000407
    102       0.097347  -0.083465  -0.000385   0.023311  -0.005509  -0.000741
    103       0.076054  -0.091664  -0.039885   0.025010  -0.029866  -0.004044
    104       0.011195  -0.033701  -0.012364   0.000679   0.021345   0.009060
    105       0.168971  -0.167521  -0.021787   0.037214  -0.036397  -0.009798
    106       0.157887  -0.141350  -0.043140   0.040961  -0.029982  -0.000826
    107       0.046232  -0.044978  -0.009036   0.007606   0.027861   0.012797
    108       0.033981   0.048824   0.013831  -0.002345   0.005547   0.004099
    109      -0.000415  -0.004053  -0.041904  -0.001400  -0.052455  -0.013853
    110      -0.001547   0.013003  -0.004129  -0.006098   0.037188   0.016081
    111       0.067034   0.060184   0.002037  -0.006375  -0.017420  -0.000779
    112       0.027793   0.006070  -0.051403  -0.004635  -0.070833  -0.017515
    113       0.025959   0.032333   0.001617  -0.003526   0.050099   0.023335
    114      -0.084381   0.179150   0.050890  -0.026972   0.046161   0.012699
    115      -0.127039   0.081498  -0.025067  -0.028258  -0.040134  -0.016024
    116      -0.054434   0.037787  -0.002321  -0.017538   0.037529   0.013680
    117      -0.156120   0.306582   0.075041  -0.054511   0.062074   0.015926
    118      -0.211226   0.165902  -0.019611  -0.056844  -0.045250  -0.021114
    119      -0.068701   0.082975   0.009451  -0.024218   0.047904   0.017030
    120      -0.080284   0.117790   0.050881  -0.009770   0.057807   0.015575
    121      -0.120685   0.031458  -0.022288  -0.013234  -0.026243  -0.011897
    122      -0.080800  -0.006685  -0.020295  -0.018752   0.015131   0.003306
    123      -0.135035   0.178147   0.069271  -0.020722   0.082194   0.022577
    124      -0.184276   0.065164  -0.016472  -0.025858  -0.031589  -0.017737
    125      -0.107875   0.000251  -0.021065  -0.024143   0.005675  -0.002104
    126      -0.040215  -0.022448   0.008409  -0.005858   0.028510   0.007088
    127       0.043360   0.006284   0.016390   0.021206  -0.007157  -0.002928
    128      -0.085374  -0.053261  -0.044255  -0.019467   0.005347   0.001834
    129      -0.115757   0.031013   0.013408  -0.030452   0.016645   0.000798
    130       0.055650   0.070580   0.054236   0.016550  -0.011224  -0.008411
    131      -0.037773  -0.042014  -0.023811  -0.009813   0.011830   0.002918
    132      -0.075567  -0.015210   0.009003  -0.025228  -0.001584  -0.006438
    133       0.050575   0.072782   0.052850   0.016319  -0.008715  -0.007197
    134      -0.069620   0.059616   0.017542  -0.023180   0.022832   0.002607
    135      -0.210157   0.117803   0.026665  -0.055292   0.020208  -0.000427
    136       0.029430   0.165917   0.090981   0.007345   0.004628  -0.005851
    137      -0.071451  -0.038418  -0.031700  -0.017812   0.007754   0.001476
    138      -0.124455   0.040482   0.014545  -0.031925   0.019308   0.001744
    139       0.090300   0.031229   0.051255   0.020344  -0.028079  -0.015174
    140       0.061203  -0.142668  -0.044968   0.018640   0.013303   0.007296
    141      -0.096940   0.054404  -0.006398  -0.026073   0.040499   0.014521
    142       0.046634   0.025312   0.024626   0.019630  -0.010366  -0.004817
    143      -0.077826  -0.149083  -0.068837  -0.002703   0.010836   0.005549
    144      -0.115517   0.072758  -0.014395  -0.035005   0.040233   0.015780
    145       0.063717  -0.010282   0.036302   0.020949  -0.030291  -0.014652
    146       0.004645  -0.205321  -0.044995   0.050331   0.043422   0.014597
    147      -0.173393   0.102756  -0.026824  -0.070687   0.016086   0.008035
    148       0.035534   0.099245   0.028098   0.008683  -0.001197  -0.000367
    149      -0.120748  -0.134937  -0.081504  -0.026993  -0.005478   0.000788
    150      -0.047747   0.048707  -0.002123   0.006098   0.075018   0.027662
    151       0.041889   0.001972   0.013423   0.025122  -0.000925   0.000085
    152      -0.105353  -0.162762  -0.078235  -0.014812  -0.000002   0.002249
    153      -0.036211  -0.036493   0.005443  -0.005663   0.032553   0.008780
    154       0.005948   0.063507   0.025286   0.010826  -0.011233  -0.006248
    155      -0.191491   0.072514  -0.039744  -0.053719  -0.014548  -0.004529
    156      -0.034868  -0.049970   0.007262  -0.007885   0.044261   0.010124
    157       0.058740   0.064893   0.050950   0.046354  -0.044439  -0.016657
    158      -0.116211   0.090130  -0.007618  -0.000546  -0.072370  -0.019384
    159      -0.073558   0.043496   0.016953  -0.007576  -0.000175  -0.000172
    160      -0.120223   0.119044  -0.002085  -0.059461   0.034063   0.004236
    161      -0.206498   0.100353  -0.036603  -0.055887  -0.024265  -0.007189
    162      -0.003870  -0.107585  -0.014595  -0.001866   0.057008   0.018765
    163       0.052828   0.050292   0.041716   0.038817  -0.032945  -0.012555
    164      -0.310431   0.127087  -0.070527  -0.119788   0.027490   0.006609
    165       0.035911   0.007551  -0.049780  -0.063958  -0.002092  -0.002167
    166      -0.009590  -0.063211  -0.010883   0.002524   0.015263   0.008953
    167       0.033952  -0.016165   0.116451  -0.076436   0.027344  -0.012956
    168       0.049293   0.018634  -0.068780  -0.099783  -0.014884  -0.006257
    169      -0.038146  -0.094671   0.016731   0.049807   0.052160   0.015344
    170      -0.015421  -0.057166   0.132128  -0.034029   0.068387  -0.016287
    171       0.058169   0.010161  -0.038600  -0.150242  -0.005583  -0.018676
    172       0.004093  -0.056718   0.041034  -0.002550   0.051733   0.005790
    173      -0.002896  -0.030140   0.110492  -0.014408   0.058423  -0.009814
    174       0.074939   0.019589  -0.013205  -0.204186  -0.004374  -0.032650
    175       0.001585  -0.082159   0.073238   0.015202   0.073558   0.008943
    176       0.002701  -0.050922   0.148719  -0.021376   0.078787  -0.012552
    177       0.038487  -0.018581  -0.032399  -0.124699   0.009660  -0.013820
    178       0.069421   0.031730   0.013283  -0.092731   0.003863  -0.010202
    179       0.015639   0.039432   0.013154   0.004641   0.000868   0.001641
    180       0.041457  -0.032834   0.005110  -0.152969   0.024116  -0.023352
    181       0.115735   0.080189   0.033952  -0.147669  -0.007252  -0.020584
    182       0.035732   0.077340  -0.013311   0.004839  -0.018759   0.005778
    183       0.014239  -0.030219  -0.066899  -0.064947   0.010519   0.001869
    184       0.078804   0.061952  -0.054699  -0.109689  -0.041805  -0.011913
    185       0.014744   0.063057  -0.064416   0.013955  -0.041463   0.006829
    186      -0.003927  -0.055127  -0.055746  -0.040002   0.026876   0.006050
    187       0.135189   0.142953  -0.098171  -0.183448  -0.096961  -0.023565
    188       0.037300   0.126163  -0.154588   0.016800  -0.099752   0.013802
    189       0.012719  -0.007514  -0.110458  -0.031389  -0.010567   0.012260
    190       0.010911  -0.022023  -0.059613  -0.016806  -0.008928   0.003888
    191      -0.017953  -0.001638  -0.021968   0.025665  -0.003716   0.003663
    192      -0.006148  -0.011505  -0.137806   0.023128  -0.013559   0.026148
    193       0.010043  -0.014846  -0.103271  -0.013855  -0.032558   0.004859
    194      -0.026202   0.003405  -0.072761   0.049831  -0.026603   0.009983
    195       0.030577   0.014594  -0.116014  -0.057587  -0.023822   0.006378
    196      -0.043891  -0.096083  -0.016959   0.058689   0.040540   0.017213
    197      -0.030175  -0.059078   0.084143  -0.003626   0.054063  -0.009384
    198       0.026808   0.027094  -0.152004  -0.032800  -0.038431   0.014453
    199      -0.073035  -0.129583  -0.028750   0.103111   0.043309   0.025165
    200      -0.041302  -0.089062   0.116407  -0.006614   0.070211  -0.014152
                 24         25         26         27         28         29    
      0      -0.145335  -0.006802   0.062968  -0.004293  -0.008359  -0.046942
      1      -0.003754  -0.062158  -0.009473  -0.010508  -0.017481   0.019513
      2      -0.019339   0.047229  -0.020024  -0.003898  -0.003567  -0.024356
      3      -0.028283   0.097703   0.007641   0.027601  -0.015324  -0.000062
      4      -0.088446  -0.144752   0.038712   0.052974  -0.012371   0.002001
      5      -0.108103  -0.223065   0.029710  -0.055176  -0.016654   0.000237
      6      -0.074872   0.026583  -0.008732   0.002469  -0.007968  -0.003204
      7       0.005580   0.031579   0.036311   0.008175   0.000887  -0.018333
      8      -0.044816   0.019363   0.023258  -0.013824   0.000905  -0.030564
      9      -0.050165   0.044959  -0.070464  -0.018509  -0.001359  -0.006043
     10       0.064061   0.051329  -0.008622  -0.024566   0.027126  -0.009056
     11      -0.069879   0.011735   0.038063  -0.000088  -0.010975  -0.034318
     12       0.045264  -0.039782  -0.006602   0.006901   0.020646  -0.000839
     13      -0.022353  -0.031814   0.007799   0.006065   0.000549   0.000596
     14       0.017242   0.097771  -0.008229  -0.128933  -0.015856  -0.003301
     15      -0.066110  -0.009155   0.005478  -0.019968   0.002680  -0.011777
     16       0.005493  -0.029550  -0.018317  -0.025520  -0.001596  -0.000180
     17      -0.029777   0.033787  -0.010077   0.003817  -0.010548  -0.019865
     18       0.010861  -0.025285  -0.001395  -0.039488   0.024126  -0.004698
     19       0.006369  -0.034137  -0.066288  -0.054046   0.007017   0.007078
     20       0.035245   0.016448   0.007462   0.018193  -0.002426  -0.000143
     21      -0.004328  -0.040743   0.016436   0.048138   0.024174  -0.005345
     22       0.024654  -0.047038  -0.027244  -0.008153   0.014256   0.006305
     23       0.050925  -0.005067   0.064933   0.107778   0.009401  -0.001749
     24       0.044792  -0.015095   0.044936  -0.170937   0.077169  -0.025207
     25      -0.005533  -0.017522  -0.149134  -0.110047  -0.017917   0.018423
     26       0.056393   0.001042   0.021371   0.054481   0.007507   0.001100
     27       0.053708  -0.014966   0.081717  -0.167993   0.102060  -0.037543
     28       0.010459  -0.011744  -0.116695  -0.027173  -0.027531   0.023072
     29       0.073392   0.003020   0.058553   0.119875   0.009411   0.000924
     30       0.064598  -0.021538   0.119843  -0.204279   0.141031  -0.052976
     31       0.001281  -0.012973  -0.140206  -0.022601  -0.044311   0.029860
     32       0.090014   0.013218   0.118021   0.220356   0.009237  -0.000797
     33       0.017534   0.002197   0.019419  -0.022859   0.022990  -0.008543
     34       0.043146  -0.002280  -0.000726   0.043456   0.002650   0.006040
     35       0.070518  -0.003700   0.024728   0.078499   0.010413   0.003752
     36       0.006457   0.012061   0.018688   0.022986   0.007607  -0.005530
     37       0.054742   0.008530   0.059514   0.107367   0.004818   0.000659
     38       0.075200   0.006885   0.066800   0.137997   0.007089   0.000903
     39      -0.018978   0.008050  -0.073184   0.112827  -0.066895   0.029219
     40       0.060154  -0.000531   0.050687   0.004309   0.039084  -0.010753
     41       0.061785  -0.023870  -0.056970  -0.030321   0.015400   0.009839
     42      -0.065562   0.021448  -0.172840   0.286617  -0.174119   0.072113
     43       0.089602   0.006128   0.151113   0.019245   0.080081  -0.031811
     44       0.057012  -0.028498  -0.082101  -0.061632   0.014880   0.011810
     45       0.013234  -0.007177  -0.004983  -0.010683   0.012965  -0.002803
     46       0.029984  -0.004841  -0.040466  -0.043915   0.007644   0.004923
     47       0.050930  -0.031137  -0.096917  -0.097979   0.017967   0.010853
     48       0.002059  -0.009578  -0.030435   0.042999  -0.009763   0.006227
     49       0.036887  -0.002632  -0.022090  -0.054122   0.017058   0.000798
     50       0.033497  -0.041329  -0.160551  -0.195117   0.018192   0.013696
     51       0.048762  -0.017828   0.062543  -0.178809   0.097282  -0.035257
     52      -0.003000  -0.016463  -0.152457  -0.099498  -0.024816   0.022874
     53       0.056535  -0.023169  -0.053544  -0.040532   0.017053   0.007591
     54       0.063735  -0.028636   0.081199  -0.249608   0.136600  -0.049498
     55      -0.012305  -0.029118  -0.220840  -0.151694  -0.035077   0.033418
     56       0.054403  -0.035003  -0.095343  -0.097830   0.021518   0.010590
     57      -0.074955   0.011987  -0.027768   0.000196  -0.010707   0.015797
     58       0.034042   0.013345   0.043145   0.004597   0.007083  -0.014061
     59      -0.014141   0.009966   0.025311  -0.016887   0.011738  -0.000319
     60      -0.139418   0.035260  -0.002427  -0.011446  -0.011791  -0.008673
     61       0.108040  -0.040453   0.000402   0.014707   0.004390   0.017379
     62       0.023911  -0.004208   0.006890  -0.010143   0.011798   0.015607
     63      -0.182818   0.018601  -0.020719  -0.018741  -0.028823  -0.061436
     64       0.110431   0.062338   0.113903   0.016871   0.058966   0.169930
     65      -0.005415   0.016364   0.029987  -0.014401   0.017083   0.026787
     66      -0.094005  -0.057872  -0.095016  -0.004421  -0.047296  -0.088029
     67       0.150900  -0.148498  -0.108945   0.021546  -0.039761  -0.085644
     68       0.106122   0.002954   0.025238   0.003829   0.036719   0.109210
     69      -0.209329   0.165531   0.125779  -0.022628   0.036594   0.098236
     70       0.140122  -0.089699  -0.046050   0.019929  -0.011754  -0.013746
     71       0.013632  -0.043048  -0.044442  -0.012242  -0.015497  -0.073091
     72      -0.053793  -0.029142  -0.106399  -0.005141  -0.021798   0.050741
     73       0.025076   0.032913   0.077236   0.007013   0.011612  -0.029344
     74      -0.008937   0.002542   0.032824  -0.020395   0.018097   0.006979
     75      -0.003373  -0.145305  -0.321224   0.101079  -0.160860  -0.242436
     76       0.000563   0.094279   0.185700  -0.022742   0.060555   0.052215
     77      -0.041907   0.078990   0.173256  -0.090295   0.109474   0.198978
     78      -0.047003  -0.049296  -0.159276  -0.010470  -0.028337   0.079608
     79       0.024498   0.028573   0.049746  -0.014708   0.024922   0.048247
     80       0.056202  -0.144999  -0.221323   0.110381  -0.150854  -0.367690
     81      -0.102489   0.079284   0.082277  -0.113501   0.113307   0.355336
     82       0.046995  -0.009945   0.030686   0.060341  -0.044717  -0.200516
     83      -0.037669   0.068068   0.156157  -0.082427   0.098846   0.174615
     84      -0.086368   0.014372  -0.065534   0.018129  -0.028317   0.034305
     85       0.059559   0.012026   0.095975  -0.023003   0.036169  -0.024453
     86      -0.011225   0.010254   0.018193  -0.014350   0.010313   0.010991
     87      -0.144074   0.001627   0.022657  -0.021178   0.041296   0.343221
     88       0.084900   0.017736   0.044128   0.000151  -0.002801  -0.178280
     89      -0.021368   0.006989   0.122320  -0.060837   0.078805   0.184122
     90      -0.048426   0.023841  -0.128325   0.046762  -0.078421  -0.183428
     91       0.103962   0.021538   0.043431   0.000699  -0.008566  -0.248584
     92      -0.009465   0.020566  -0.128777   0.052587  -0.086531  -0.208375
     93      -0.090558   0.021582  -0.133914   0.049300  -0.072361  -0.051563
     94       0.021241   0.000141   0.269268  -0.100353   0.156173   0.340298
     95      -0.009249   0.005661   0.060558  -0.033160   0.036776   0.060649
     96       0.083557  -0.029798   0.021038   0.009957  -0.034557   0.002518
     97      -0.025007  -0.001550   0.040711   0.011302  -0.049161   0.000750
     98      -0.003265   0.040160   0.010095  -0.047378  -0.036359   0.000833
     99       0.097137  -0.006181   0.023077  -0.018827  -0.068602   0.006029
    100      -0.027952  -0.013683   0.049758   0.032416  -0.062522   0.001927
    101      -0.007896   0.009439   0.013935  -0.018944  -0.035444   0.001651
    102       0.041439  -0.005246  -0.008686  -0.007991   0.033717  -0.003127
    103      -0.076898  -0.010794   0.024516   0.039361   0.019500  -0.005746
    104       0.023601  -0.047720  -0.002351   0.017461  -0.001737   0.003261
    105      -0.004678   0.023742  -0.012997  -0.018676   0.081626  -0.010831
    106      -0.072071  -0.045858   0.014065   0.064217   0.062426  -0.007902
    107       0.037916  -0.072931  -0.008146   0.032297   0.013288   0.003583
    108       0.022423  -0.038696  -0.052247   0.014365   0.095662  -0.002571
    109      -0.126730   0.049364  -0.008619  -0.007967   0.056424  -0.009739
    110       0.031370  -0.093332  -0.016203   0.050149   0.020089   0.005542
    111      -0.032492  -0.036675  -0.099790   0.015825   0.203299  -0.009882
    112      -0.172098   0.048552  -0.048257  -0.004595   0.146546  -0.015821
    113       0.027995  -0.150303  -0.029616   0.099877   0.063445   0.005413
    114       0.075602  -0.049596  -0.020629   0.016690  -0.019798   0.008403
    115      -0.090833   0.100760   0.014543  -0.062900  -0.052212  -0.001776
    116       0.041172  -0.064968  -0.008139   0.020651  -0.021235   0.008157
    117       0.077545  -0.056331  -0.038443   0.014986  -0.029499   0.012642
    118      -0.105729   0.142725   0.000171  -0.104378  -0.067726  -0.000124
    119       0.046624  -0.081401  -0.013656   0.032335  -0.022006   0.009955
    120       0.117239  -0.054810   0.023210   0.020041  -0.080410   0.009676
    121      -0.045450   0.086361   0.048321  -0.055309  -0.100767   0.000294
    122       0.018443   0.000583   0.009575  -0.024269  -0.047372   0.004875
    123       0.163894  -0.086514   0.037079   0.019684  -0.120269   0.014068
    124      -0.049186   0.133177   0.064251  -0.097761  -0.143784  -0.000186
    125       0.005100   0.036700   0.017093  -0.051410  -0.064478   0.003365
    126       0.061964  -0.024514   0.011705  -0.008046  -0.061422   0.008428
    127       0.000680   0.030233   0.021969  -0.012668  -0.041109  -0.000392
    128      -0.052068  -0.014926   0.018835   0.010160  -0.027472   0.001405
    129       0.001498  -0.027290   0.003217   0.019557  -0.019324   0.006452
    130       0.032781   0.072263  -0.007580  -0.062172  -0.018422  -0.002316
    131       0.001701   0.006329   0.005491  -0.032710  -0.038671   0.001869
    132      -0.019673  -0.011545   0.006562  -0.002585  -0.003188   0.002657
    133       0.034268   0.068217  -0.006403  -0.056973  -0.021770  -0.001732
    134       0.039596   0.029242  -0.025490  -0.060606  -0.028426   0.003453
    135      -0.026992  -0.028265  -0.009057   0.048833   0.000792   0.007869
    136       0.081115   0.090979  -0.036408  -0.086377  -0.017754   0.000039
    137      -0.029199  -0.001214   0.010765  -0.010397  -0.030336   0.001681
    138       0.004188  -0.028684   0.002407   0.022711  -0.021620   0.007051
    139       0.011151   0.085044  -0.005312  -0.080550  -0.001260  -0.005887
    140       0.034245  -0.004267   0.023029  -0.051596  -0.067630   0.001394
    141       0.033839  -0.043016  -0.033690  -0.003521   0.015732   0.003194
    142       0.008270   0.044708   0.012516  -0.027960  -0.030713  -0.001411
    143      -0.076377  -0.050383   0.080132   0.059736  -0.114892   0.006458
    144       0.016870  -0.056022  -0.047385  -0.001067   0.049247   0.001373
    145       0.001896   0.044942   0.033312  -0.027970  -0.036603   0.001592
    146       0.032868   0.021403   0.131335   0.045454  -0.308874   0.012436
    147      -0.065576  -0.109113  -0.077721   0.013666   0.184112  -0.002454
    148       0.034699   0.064929  -0.037966  -0.057218   0.023161  -0.005455
    149      -0.140484  -0.093302   0.064045   0.075637  -0.025749   0.003861
    150       0.123067   0.014537  -0.019202  -0.021546  -0.110976   0.005265
    151      -0.003685   0.029287   0.031938  -0.006818  -0.065702  -0.000389
    152      -0.132773  -0.089984   0.086720   0.083419  -0.073792   0.005594
    153       0.066192  -0.031639   0.017982  -0.009941  -0.080949   0.009814
    154      -0.016979   0.044554  -0.005250  -0.009649   0.021585  -0.003059
    155      -0.171742  -0.031559  -0.030915   0.078009   0.148017  -0.013020
    156       0.087834  -0.018378   0.015478  -0.039086  -0.105811   0.013296
    157       0.070061   0.077156   0.043785   0.003222  -0.064612   0.007908
    158      -0.077434  -0.001924   0.037809   0.127509   0.060254  -0.002847
    159       0.014817  -0.032100   0.008472   0.054734   0.012605   0.002204
    160      -0.181679   0.013230  -0.112163  -0.024894   0.234284  -0.024072
    161      -0.192370  -0.032248  -0.036536   0.098900   0.183746  -0.016058
    162       0.087162  -0.050614   0.033187  -0.039462  -0.152389   0.012884
    163       0.052547   0.062695   0.036387  -0.002742  -0.059369   0.006063
    164      -0.339118  -0.067157  -0.132555   0.071754   0.359527  -0.035062
    165       0.004510   0.034540  -0.005054   0.013241   0.006745  -0.000121
    166      -0.017672  -0.082495   0.008406   0.043957   0.014833   0.001429
    167      -0.021789   0.042714  -0.009975  -0.041201  -0.001777  -0.001767
    168      -0.020253   0.044495   0.012293   0.027586  -0.007891  -0.000117
    169       0.056562  -0.047482  -0.022113   0.104651   0.070398   0.001655
    170       0.032617   0.194214  -0.043844   0.044765   0.028763  -0.002024
    171      -0.028147   0.145454   0.008879   0.034665  -0.017692  -0.001504
    172       0.056034   0.025777  -0.029173   0.118886   0.077787   0.000327
    173       0.040084   0.144949  -0.042651   0.049675   0.039447  -0.001497
    174      -0.041660   0.251970   0.005454   0.023532  -0.036133  -0.003198
    175       0.082234   0.024964  -0.034929   0.147931   0.091366   0.001024
    176       0.057651   0.187372  -0.048970   0.074614   0.045209  -0.001612
    177      -0.008351   0.134176   0.004680   0.067651  -0.001846  -0.000751
    178      -0.008352   0.073805  -0.014656   0.036951   0.033554  -0.002385
    179       0.003051  -0.010148  -0.011842  -0.008090   0.017929  -0.000861
    180      -0.008667   0.218831  -0.005937   0.066219  -0.008218  -0.001514
    181      -0.030256   0.124064  -0.020043   0.002896   0.028738  -0.004628
    182      -0.007586  -0.067615  -0.004080  -0.023175   0.021771  -0.001243
    183       0.014808   0.032146   0.008290   0.107440   0.029041   0.000662
    184      -0.057863   0.026255   0.021025  -0.031869  -0.032928  -0.001423
    185      -0.033255  -0.100068   0.023179  -0.055890  -0.030746   0.000642
    186       0.036637   0.027582  -0.000247   0.138600   0.049817   0.001192
    187      -0.128239   0.025251   0.050710  -0.132227  -0.099637  -0.002870
    188      -0.081990  -0.229893   0.060471  -0.127789  -0.075109   0.001368
    189       0.006354  -0.072009   0.019914   0.083771   0.027508   0.001478
    190      -0.002067  -0.026432   0.013946   0.042599  -0.002765   0.001762
    191       0.003022  -0.016096   0.007904   0.004227  -0.015362   0.001261
    192       0.019276  -0.176641   0.022296   0.089259   0.045492   0.002901
    193      -0.018326  -0.056528   0.035853   0.020806  -0.038080   0.002881
    194      -0.006808  -0.084529   0.028886  -0.013981  -0.040876   0.002845
    195      -0.012476  -0.046866   0.025275   0.055981   0.005454   0.001029
    196       0.057484  -0.060815  -0.013558   0.115450   0.064827   0.002358
    197       0.036866   0.145533  -0.031864   0.056841   0.024875  -0.000992
    198      -0.012543  -0.120761   0.036984   0.056065   0.009747   0.001411
    199       0.077212  -0.117445  -0.007294   0.129910   0.082495   0.001674
    200       0.047086   0.195714  -0.041010   0.061691   0.029356  -0.001936
                 30         31         32         33         34         35    
      0       0.016288  -0.016246   0.003793   0.035057  -0.005892   0.165137
      1       0.000804  -0.013023  -0.002845  -0.031707   0.016812  -0.075389
      2       0.001476   0.004948   0.004227  -0.000310  -0.009412   0.074338
      3      -0.001046   0.015593   0.007229   0.019601  -0.075380  -0.002319
      4       0.000409  -0.029923   0.011232   0.009952  -0.111509  -0.001017
      5       0.003016  -0.021601   0.001155  -0.017071   0.077981   0.003756
      6      -0.011624  -0.000469  -0.000541   0.001723   0.004189   0.018712
      7      -0.018156  -0.000936   0.000902   0.002169  -0.010024   0.027475
      8       0.013938  -0.002280   0.001512  -0.001451  -0.002973   0.066730
      9      -0.034376   0.017846   0.007019   0.004142  -0.012307   0.038865
     10      -0.055188   0.028530   0.006285   0.007692  -0.021883   0.005871
     11       0.028812  -0.014269  -0.000542  -0.004150   0.001705   0.076127
     12       0.000613   0.022458  -0.004091   0.013299   0.043421   0.001489
     13       0.000538  -0.021886   0.001814  -0.004119  -0.056538   0.000540
     14       0.002264  -0.037670  -0.016830  -0.045529   0.059614   0.004837
     15       0.000816   0.005601   0.000396   0.011680   0.014597   0.041124
     16      -0.005665   0.004163   0.005131  -0.007371  -0.006136  -0.004071
     17       0.005611  -0.002994   0.000806  -0.007323  -0.001591   0.055336
     18       0.002337   0.015227  -0.002660   0.012091   0.024700   0.007538
     19      -0.001152   0.010913   0.009258  -0.002923  -0.027351  -0.008563
     20      -0.000040  -0.006389  -0.003569  -0.012112   0.017492   0.001467
     21       0.005654   0.009917  -0.002755   0.024207  -0.002378   0.015810
     22      -0.005398   0.010273   0.013058  -0.006397  -0.036875  -0.012382
     23      -0.004629  -0.006411   0.003646  -0.015858  -0.002982   0.000341
     24       0.002582   0.021025   0.009863   0.002844  -0.000880   0.002107
     25       0.004177   0.033667   0.007650   0.001711   0.007140   0.001106
     26      -0.001299  -0.004805  -0.003134   0.009171  -0.005803  -0.000601
     27       0.000572   0.023751   0.020090   0.004603  -0.040326   0.002470
     28       0.003368   0.023112  -0.000116   0.014538   0.012310  -0.000970
     29      -0.002582  -0.012470  -0.006222   0.023771  -0.019084  -0.002605
     30      -0.000944   0.024653   0.028308  -0.002296  -0.053541   0.005514
     31       0.004255   0.023472  -0.002854   0.014582   0.020902  -0.001859
     32      -0.004914  -0.027585  -0.011732   0.036687  -0.034607  -0.004756
     33       0.000735   0.007783   0.006457   0.007458  -0.024529   0.001255
     34      -0.000471   0.003641  -0.002168   0.017047  -0.005158  -0.002913
     35      -0.001134  -0.002226  -0.003607   0.026764  -0.018377  -0.002194
     36       0.000407   0.001243   0.005772   0.005825  -0.033568   0.002842
     37      -0.002933  -0.013515  -0.007602   0.013134  -0.002379  -0.004531
     38      -0.002982  -0.016354  -0.007641   0.023694  -0.019462  -0.002857
     39       0.000317  -0.007212  -0.014760   0.008064   0.030882  -0.002148
     40      -0.000956   0.005410   0.005288   0.015665  -0.028336  -0.001649
     41       0.002023   0.024677   0.004008   0.033999  -0.018757  -0.001452
     42       0.000330  -0.026795  -0.038175   0.010469   0.083159  -0.004606
     43      -0.003188  -0.005210   0.009136   0.015848  -0.053532  -0.001653
     44       0.002875   0.031728   0.005925   0.033632  -0.016515  -0.001103
     45      -0.000904   0.007218   0.004347   0.001322  -0.009839  -0.000152
     46       0.001942   0.016921   0.003302   0.008935  -0.000923  -0.000708
     47       0.003457   0.036146   0.008151   0.027627  -0.013066  -0.000235
     48      -0.002349   0.003472   0.002133   0.000251  -0.008976  -0.000517
     49       0.002223   0.016422   0.003559   0.010672  -0.002871  -0.000820
     50       0.006024   0.053212   0.013653   0.018514  -0.001252   0.001745
     51       0.001399   0.025774   0.020537   0.001054  -0.036962   0.003851
     52       0.004613   0.033219   0.003824   0.004270   0.020800  -0.000073
     53       0.001638   0.022571   0.004613   0.025798  -0.016222  -0.001223
     54       0.002276   0.039284   0.031583   0.004605  -0.062915   0.008046
     55       0.006828   0.049425   0.005559   0.011355   0.028481  -0.001163
     56       0.003413   0.037565   0.009027   0.031564  -0.018482  -0.000724
     57      -0.003671  -0.004681  -0.000982  -0.009335   0.000800  -0.021701
     58      -0.004323  -0.001137  -0.001182   0.001177  -0.000098   0.017626
     59      -0.001373   0.000356  -0.000671  -0.006630  -0.001966  -0.005109
     60       0.002002  -0.012833  -0.002783  -0.037404  -0.020088  -0.118258
     61       0.007400   0.001458  -0.000234   0.026033   0.029133   0.126660
     62      -0.005280   0.005278   0.000494   0.009055   0.010096   0.050183
     63      -0.110892  -0.024848  -0.005798  -0.061276  -0.035553  -0.205773
     64       0.471140   0.015019   0.004510   0.026983   0.033270   0.155055
     65       0.062917   0.001220  -0.000094  -0.007038   0.000802  -0.000507
     66      -0.278352  -0.018963  -0.005125  -0.017324   0.000015  -0.038778
     67      -0.337404  -0.007291  -0.003403   0.044663   0.048412   0.199358
     68       0.196763   0.020717   0.004798   0.049148   0.044939   0.220895
     69       0.379643  -0.005921   0.000118  -0.069326  -0.051112  -0.244436
     70      -0.111759  -0.000773  -0.001148   0.040056   0.044201   0.187088
     71      -0.260297   0.001381  -0.001386   0.008457   0.000539   0.019903
     72       0.025772   0.000733   0.009584  -0.003923  -0.026975   0.025949
     73      -0.017757  -0.003869  -0.005685  -0.000155   0.013371   0.017547
     74      -0.011332   0.000772  -0.003273  -0.019654  -0.009996  -0.158761
     75       0.259165   0.008326   0.010595  -0.019663  -0.030113   0.039327
     76      -0.107644  -0.011175  -0.010277   0.015377   0.043165   0.138879
     77      -0.164104  -0.003864  -0.003727  -0.009355  -0.009477  -0.172012
     78       0.040245   0.005256   0.018287   0.002483  -0.050316   0.077532
     79      -0.035967  -0.000104   0.004166   0.010898  -0.011149   0.090690
     80       0.278823   0.010830  -0.005714  -0.054131  -0.018911  -0.298873
     81      -0.203546  -0.004389   0.013125   0.016146  -0.036321   0.044703
     82       0.078300  -0.003286  -0.016054  -0.027860   0.025636  -0.180190
     83      -0.147532  -0.002820  -0.004045  -0.013978  -0.012930  -0.209615
     84      -0.029027  -0.017665  -0.000766  -0.020326  -0.011889  -0.068183
     85       0.026818   0.011016  -0.005248  -0.008624   0.009316  -0.118047
     86      -0.007706  -0.004410  -0.001968  -0.018356  -0.007587  -0.086392
     87       0.035095  -0.033453   0.007279  -0.003134  -0.020144   0.079140
     88      -0.008595   0.017747  -0.008378  -0.014086   0.012801  -0.158445
     89       0.049466  -0.005804  -0.003386  -0.029315  -0.008321  -0.227369
     90      -0.073504  -0.007567  -0.006428  -0.033334  -0.007212  -0.174779
     91      -0.013424   0.024704  -0.011648  -0.021570   0.017055  -0.240860
     92      -0.098531  -0.016515  -0.004019  -0.034765  -0.021739  -0.107762
     93      -0.074354  -0.029072  -0.003177  -0.040957  -0.025021  -0.167099
     94       0.128981   0.005543  -0.001559  -0.002362   0.008810  -0.142483
     95       0.020231   0.002554  -0.000481  -0.005242   0.000467  -0.023381
     96       0.000185   0.022577  -0.024772   0.033951   0.057853  -0.007726
     97       0.000370  -0.013982  -0.014964   0.017065  -0.046879   0.001067
     98       0.001222  -0.058668  -0.017132  -0.038300   0.038051   0.013073
     99      -0.000209  -0.009209  -0.028130   0.016823   0.066367  -0.012087
    100      -0.001150   0.040397  -0.006145   0.039410  -0.068064  -0.006776
    101       0.000418  -0.034522  -0.010862  -0.020778   0.031770   0.008964
    102       0.000904  -0.019777  -0.025958   0.012999   0.101305  -0.007669
    103      -0.000108   0.023849  -0.003843   0.036065  -0.057213  -0.001331
    104      -0.000348  -0.007566  -0.003269  -0.012353  -0.057537   0.002418
    105       0.001955  -0.028916  -0.041798   0.016563   0.163845  -0.004156
    106      -0.000124   0.027140  -0.009894   0.050160  -0.081129  -0.006099
    107      -0.000438  -0.008971  -0.003924  -0.004469  -0.079574  -0.000928
    108       0.000190   0.003374   0.022065  -0.019975   0.026586  -0.001922
    109       0.001134  -0.018281   0.023386  -0.016956  -0.036114   0.016539
    110      -0.001426   0.023209   0.016885  -0.015288  -0.130529  -0.000624
    111       0.001075  -0.011613   0.056343  -0.059107   0.004775   0.010106
    112       0.001771  -0.028576   0.052495  -0.048628  -0.057507   0.026243
    113      -0.002573   0.072867   0.037466  -0.003272  -0.194368  -0.005327
    114      -0.001916   0.050337   0.011837   0.011572   0.005198  -0.013964
    115       0.000929  -0.045326   0.002649  -0.024090   0.008160   0.013963
    116      -0.001256  -0.000339   0.007211  -0.025275  -0.104786   0.000112
    117      -0.003194   0.076873   0.037057  -0.000986  -0.044332  -0.015324
    118       0.000962  -0.068913   0.014617  -0.057477   0.031265   0.019243
    119      -0.002000   0.021524   0.017660  -0.022148  -0.139658  -0.002180
    120      -0.001539   0.050016  -0.032731   0.055026   0.040480  -0.020835
    121       0.001104  -0.041490  -0.034206   0.014437   0.031633   0.005106
    122       0.000267  -0.043382  -0.016188  -0.030716  -0.000194   0.007129
    123      -0.002466   0.071081  -0.046245   0.076643   0.010993  -0.031670
    124       0.001765  -0.057820  -0.054555   0.020424   0.094610   0.007277
    125       0.000907  -0.058626  -0.025619  -0.032099   0.044758   0.011083
    126      -0.001041  -0.010403  -0.005835   0.000996   0.001085  -0.011211
    127      -0.000451   0.041816  -0.007967   0.033996  -0.017389  -0.008868
    128      -0.000329  -0.014153   0.001706  -0.009096   0.038007   0.006946
    129      -0.003267   0.088708   0.042651  -0.064881  -0.036278   0.009600
    130       0.001248  -0.032805   0.002430  -0.027380   0.026800   0.019645
    131       0.001946  -0.123954  -0.017959  -0.012886   0.088078   0.014743
    132      -0.002234   0.121441  -0.074848  -0.102745   0.053096   0.045604
    133       0.001047  -0.032969   0.015739  -0.017893   0.012947   0.012874
    134       0.002380  -0.203971   0.081365  -0.077188   0.062471   0.032904
    135      -0.006101   0.156377   0.190708  -0.108060  -0.132422   0.001970
    136       0.001872  -0.139307   0.122231  -0.060821  -0.012303   0.020908
    137       0.000419  -0.054455   0.005601  -0.019963   0.059289   0.010717
    138      -0.003484   0.085168   0.063458  -0.060948  -0.050577   0.004161
    139       0.002075   0.001687  -0.102965  -0.067546   0.104393   0.055786
    140       0.004690  -0.198376  -0.157431   0.060958   0.167832   0.006901
    141       0.001834  -0.125637  -0.013737  -0.000255  -0.152286   0.011661
    142       0.000146   0.016732  -0.010381   0.026614   0.004848  -0.007514
    143      -0.004308   0.155097   0.030932   0.041721   0.031912  -0.013285
    144       0.002756  -0.139750  -0.064128  -0.019198  -0.220111   0.028757
    145      -0.002260   0.178460  -0.129242  -0.027203   0.124838  -0.006420
    146      -0.006008  -0.020639   0.525545   0.242072   0.243226  -0.116663
    147       0.003248   0.038605  -0.446687  -0.169537  -0.371409   0.105820
    148       0.004308  -0.225702   0.064663   0.031457  -0.050730  -0.001601
    149      -0.004293   0.300528  -0.240522  -0.059942  -0.086726   0.041598
    150       0.002945  -0.409754   0.430605   0.176709  -0.076240  -0.064583
    151      -0.001066   0.059055   0.030195   0.066822  -0.048141  -0.014406
    152      -0.005681   0.338551  -0.173031  -0.020952  -0.052270   0.023363
    153      -0.000747  -0.028750  -0.011239   0.022025  -0.047263  -0.016740
    154      -0.001187   0.096882  -0.003299  -0.007838   0.131707  -0.008922
    155       0.000473   0.037607   0.029396   0.042904   0.094294  -0.008073
    156      -0.001048  -0.019494  -0.025988   0.000264   0.032944  -0.021301
    157      -0.008594   0.238383   0.091345  -0.306888   0.193209   0.090384
    158      -0.008834   0.210988   0.167819  -0.322680   0.079839   0.127924
    159      -0.003060   0.067687   0.053898  -0.044501   0.005850   0.011445
    160       0.009594  -0.046205  -0.148202   0.443358   0.264983  -0.183048
    161      -0.000054   0.066565   0.047689   0.031503   0.114759  -0.002823
    162       0.002187  -0.146239  -0.057844   0.134471  -0.223943  -0.041999
    163      -0.006335   0.180064   0.064371  -0.220983   0.122319   0.066766
    164       0.011425  -0.115246  -0.111621   0.498740   0.176779  -0.175214
    165      -0.000201   0.012805   0.002916   0.004002   0.012106  -0.000418
    166       0.000448  -0.026637   0.002250  -0.003695  -0.050449   0.000048
    167       0.001505  -0.004539  -0.008580  -0.009443   0.010972   0.002670
    168       0.000093   0.001889   0.002153  -0.001309   0.006716  -0.001398
    169      -0.000355  -0.036371  -0.001329  -0.030946   0.037558   0.004284
    170      -0.000540   0.024300  -0.000898   0.020663  -0.067974  -0.001593
    171       0.000175   0.010044  -0.000667   0.004785  -0.018711  -0.002546
    172      -0.001070  -0.028882   0.003111  -0.032106   0.051132   0.002710
    173      -0.000972   0.020574   0.005068   0.015693  -0.038414  -0.002271
    174       0.000205   0.021085   0.000576   0.021461  -0.062959  -0.004967
    175      -0.001760  -0.025613   0.010571  -0.033007   0.079600   0.000101
    176      -0.001684   0.029257   0.014979   0.021065  -0.026115  -0.005964
    177      -0.000143   0.001354   0.000358  -0.003802   0.000728  -0.002420
    178      -0.000296  -0.005709   0.002056  -0.011598  -0.003956   0.001998
    179       0.000217  -0.004025  -0.005399  -0.002194  -0.007404   0.002156
    180      -0.000427   0.023252   0.004231   0.014239  -0.034843  -0.004877
    181      -0.000205   0.012631   0.004778   0.001090  -0.035395   0.001601
    182       0.000533  -0.016375  -0.007841  -0.013583   0.011727   0.004355
    183      -0.000226  -0.032727  -0.001352  -0.033592   0.055456   0.001054
    184       0.000630   0.004602  -0.001051   0.004410  -0.016336  -0.001340
    185       0.001071  -0.010378  -0.009583  -0.000870   0.005688   0.000766
    186      -0.000605  -0.040004   0.000145  -0.041383   0.069435   0.001928
    187       0.001914   0.024952  -0.006034   0.027210  -0.056055  -0.003914
    188       0.002301  -0.020742  -0.014716  -0.002910   0.019157   0.001020
    189       0.000345  -0.047286  -0.004461  -0.041839   0.071098   0.003088
    190      -0.000604  -0.009022   0.007049  -0.010589   0.039851  -0.001670
    191      -0.000136  -0.000727  -0.002184   0.002030   0.013556  -0.001773
    192       0.000647  -0.069598  -0.008133  -0.058751   0.102801   0.006485
    193      -0.000729  -0.001136   0.011374  -0.003685   0.058610  -0.005062
    194      -0.000133  -0.001976   0.000342   0.001995   0.042750  -0.003584
    195       0.000402  -0.031883  -0.002431  -0.027418   0.049823   0.000742
    196      -0.000977  -0.036805   0.004318  -0.036173   0.061411   0.004188
    197      -0.000964   0.016928   0.002050   0.012475  -0.040201  -0.001395
    198       0.000780  -0.052225  -0.006232  -0.043527   0.082506   0.002324
    199      -0.001046  -0.051258   0.006312  -0.050654   0.089350   0.006331
    200      -0.001392   0.032041   0.007272   0.023158  -0.063316  -0.002019
                 36         37         38         39         40         41    
      0       0.048411   0.003855  -0.187867  -0.024581   0.037703  -0.023049
      1      -0.057226  -0.014815   0.178016   0.008937  -0.007790   0.029589
      2      -0.045888  -0.012225   0.125094   0.011344  -0.016040  -0.003622
      3       0.038838   0.009609   0.009376   0.038648  -0.096013  -0.110427
      4       0.052730   0.028224   0.013767   0.044138  -0.092992  -0.131074
      5      -0.021625  -0.016199  -0.019247  -0.014537   0.026908   0.039130
      6       0.048620  -0.058319   0.019466  -0.011875   0.010549   0.003508
      7       0.045209  -0.087214   0.058369  -0.005002   0.006864  -0.005779
      8      -0.062818   0.030896   0.066949   0.009441  -0.012848  -0.007195
      9       0.055125  -0.106430   0.106749   0.001785  -0.011876   0.012624
     10       0.093230  -0.149969   0.099029   0.007108  -0.021902   0.003050
     11      -0.083846   0.055668   0.054935   0.004834  -0.001346  -0.010147
     12       0.025260   0.009880  -0.000997   0.003019  -0.025205   0.010734
     13       0.025754   0.021570   0.013756   0.005019  -0.013632  -0.057588
     14      -0.023491  -0.000606   0.008484  -0.051083   0.077539  -0.046432
     15       0.044000  -0.025157  -0.040185  -0.010585   0.006047   0.004701
     16       0.000890  -0.055721   0.103661   0.009118  -0.012023   0.009424
     17      -0.065439   0.009597   0.130301   0.009210  -0.010901   0.000937
     18       0.038296   0.018533  -0.034830  -0.005527  -0.010827  -0.005464
     19      -0.001189  -0.017868   0.049037   0.015430  -0.023728  -0.011997
     20      -0.021656   0.001698   0.061000  -0.006073   0.008921   0.004541
     21       0.035480   0.059187  -0.033016   0.007574  -0.034523  -0.012535
     22       0.028812  -0.035271   0.043662   0.020497  -0.034953  -0.012451
     23       0.020678  -0.006263   0.056158   0.006013  -0.015357   0.004605
     24       0.009071   0.015764  -0.032382  -0.008044   0.010220  -0.000802
     25      -0.005101   0.015440  -0.011091   0.002863   0.002784   0.025477
     26       0.001683  -0.007467  -0.000212  -0.000893  -0.000606  -0.007416
     27      -0.032370  -0.010849   0.035096   0.014382  -0.009649   0.018199
     28       0.023200   0.020415  -0.084184  -0.005919   0.010763   0.013478
     29       0.012161  -0.014675  -0.044116   0.000274  -0.002120  -0.015227
     30      -0.060796  -0.028220   0.085908   0.025366  -0.019608   0.032521
     31       0.033067   0.028822  -0.100042  -0.010688   0.015243   0.008956
     32       0.024460  -0.026422  -0.074677   0.002411  -0.008408  -0.030569
     33      -0.016622  -0.005708   0.004966   0.009199  -0.010792   0.004158
     34       0.020599  -0.000054  -0.054732  -0.002025   0.003219  -0.001231
     35       0.014168  -0.008762  -0.065035  -0.000061   0.000437  -0.008604
     36      -0.033914  -0.014229   0.034389   0.016657  -0.022340   0.004340
     37       0.023810  -0.008425  -0.029142  -0.005219   0.003970  -0.015020
     38       0.011135  -0.017389  -0.038436   0.000060  -0.002741  -0.018358
     39       0.043325   0.015409  -0.075105  -0.015420   0.013437  -0.012178
     40      -0.005496  -0.011754  -0.011990   0.008074  -0.007630   0.002193
     41       0.022799   0.005970  -0.116018   0.000732   0.003834   0.008050
     42       0.098681   0.035228  -0.156842  -0.037616   0.032159  -0.030722
     43      -0.028847  -0.030722   0.031301   0.016583  -0.016987  -0.002906
     44       0.023948   0.010555  -0.121389   0.000618   0.004731   0.012784
     45      -0.011352  -0.007821   0.024591   0.007532  -0.004973   0.012044
     46       0.009845   0.009751  -0.031854  -0.001769   0.002419   0.005797
     47       0.017466   0.012648  -0.098998   0.001136   0.004562   0.016281
     48      -0.017387  -0.016777   0.047014   0.013742  -0.009761   0.021791
     49       0.013435   0.011926  -0.043893  -0.004199   0.003855   0.000025
     50       0.009351   0.025511  -0.082217   0.000025   0.008983   0.030890
     51      -0.039103  -0.004984   0.041271   0.013664  -0.010608   0.015745
     52       0.016435   0.025169  -0.047950  -0.005735   0.011511   0.022289
     53       0.016357   0.003625  -0.077846   0.001888   0.000241   0.005749
     54      -0.066446  -0.010367   0.060290   0.026777  -0.023649   0.028794
     55       0.035245   0.038809  -0.107308  -0.010222   0.020214   0.030908
     56       0.021017   0.011368  -0.112507   0.002606   0.002383   0.015284
     57       0.013999  -0.021320   0.015428  -0.007334   0.009449   0.006588
     58       0.010045  -0.027676   0.025574  -0.003496   0.007071  -0.002397
     59      -0.022036   0.003917   0.045886   0.006425  -0.013869  -0.007335
     60      -0.075016   0.073341   0.011462   0.017500  -0.021361  -0.006622
     61      -0.083479   0.119116  -0.035045   0.006723  -0.014371  -0.001424
     62       0.036478  -0.063196   0.058795  -0.009613   0.005510   0.001176
     63      -0.183794   0.201743  -0.013299   0.045643  -0.057372  -0.020189
     64      -0.145990   0.201991  -0.052381   0.017016  -0.030836  -0.002914
     65      -0.058659   0.051839   0.036502   0.013068  -0.024594  -0.008764
     66      -0.100298   0.122556  -0.017254   0.016784  -0.025416  -0.005332
     67      -0.115604   0.176564  -0.066189   0.007898  -0.020803  -0.001232
     68       0.063568  -0.071152   0.041965  -0.027677   0.021803   0.013317
     69      -0.054842   0.021995   0.048971   0.022774  -0.021204  -0.010493
     70      -0.117122   0.174743  -0.060245   0.008991  -0.021429  -0.001091
     71       0.182087  -0.259283   0.113458  -0.036133   0.045954   0.008779
     72       0.043587  -0.124460   0.120645  -0.000396   0.004476  -0.001802
     73      -0.019579   0.026169  -0.001032  -0.004339   0.004980  -0.001233
     74       0.084237  -0.067838  -0.045291  -0.010156   0.019900   0.010049
     75      -0.002593  -0.119618   0.207444   0.010312  -0.013877  -0.008403
     76      -0.145632   0.183413  -0.007649   0.006129  -0.022820  -0.011212
     77       0.122477  -0.079092  -0.105439  -0.018123   0.033950   0.014601
     78       0.078294  -0.226605   0.214831   0.003650   0.001998  -0.009483
     79       0.013992  -0.080575   0.101788   0.000390   0.001198  -0.010685
     80       0.120463  -0.112560  -0.037815  -0.012472   0.028801   0.019342
     81       0.111159  -0.187100   0.083388  -0.009633   0.022158   0.000035
     82       0.031375   0.053971  -0.140303  -0.019546   0.032538   0.020551
     83       0.150364  -0.104466  -0.118466  -0.021878   0.041875   0.018450
     84      -0.067243   0.081955  -0.033447   0.009527  -0.000160   0.004470
     85       0.068367  -0.009445  -0.098242  -0.009892   0.010572   0.009515
     86      -0.062782   0.084773  -0.025914   0.017751  -0.022797  -0.006004
     87      -0.154420   0.117491   0.042873   0.019882  -0.005104  -0.004965
     88       0.106860  -0.039899  -0.106347  -0.015370   0.013431   0.012120
     89      -0.076709   0.190566  -0.188750   0.025412  -0.027593   0.002733
     90      -0.013301   0.066520  -0.092131   0.003631   0.002605   0.010709
     91       0.146388  -0.040595  -0.168766  -0.019673   0.015791   0.018076
     92      -0.158606   0.170549  -0.016387   0.036554  -0.036073  -0.013664
     93      -0.158523   0.214882  -0.113706   0.030302  -0.014220   0.003087
     94       0.047871   0.056961  -0.185784  -0.005588   0.009637   0.013752
     95      -0.006328   0.003161   0.021750   0.004786  -0.013911  -0.005523
     96       0.052152   0.047386   0.048712  -0.007331  -0.014547   0.017998
     97       0.045637   0.046087   0.038122  -0.011642   0.016574  -0.011914
     98       0.024739   0.014489   0.001433  -0.028568   0.028993  -0.070766
     99       0.019068   0.019336   0.041571  -0.023736  -0.033639  -0.022589
    100       0.004317   0.019154   0.026912  -0.018910   0.013677   0.059169
    101       0.016138   0.004240  -0.004848  -0.015970   0.000882  -0.027099
    102       0.079434   0.070297   0.089335  -0.012095   0.003946  -0.011445
    103       0.053050   0.060533   0.062412  -0.009384   0.051546   0.079330
    104       0.016472   0.027908   0.027956  -0.022918   0.057257  -0.016800
    105       0.123791   0.103582   0.128199   0.010531   0.056236   0.002921
    106       0.084248   0.094936   0.108950   0.015429   0.089360   0.098647
    107       0.026756   0.040256   0.045814  -0.011962   0.059427  -0.005319
    108      -0.012828  -0.015236  -0.021282   0.001224  -0.048719  -0.051132
    109      -0.017012  -0.023116  -0.055281  -0.014442   0.001345   0.023577
    110      -0.015000   0.009996   0.007543  -0.017810   0.061313  -0.027838
    111      -0.056746  -0.063473  -0.096401   0.007732  -0.069756  -0.092925
    112      -0.053968  -0.063029  -0.117362  -0.008614  -0.015332  -0.009547
    113      -0.035067   0.001598  -0.002329  -0.003062   0.062175   0.002947
    114      -0.050743  -0.042970  -0.024361   0.022974  -0.050256   0.013819
    115      -0.037674  -0.047884  -0.062580  -0.010285  -0.006231  -0.006329
    116      -0.019468   0.001321   0.004353  -0.018313   0.059087  -0.059567
    117      -0.140193  -0.122470  -0.101584   0.041267  -0.072800   0.024367
    118      -0.099574  -0.116739  -0.133691   0.000704  -0.043030  -0.055689
    119      -0.050357  -0.021956  -0.017074  -0.011589   0.058122  -0.038659
    120       0.062864   0.067244   0.102283   0.020330   0.019387   0.054055
    121       0.056419   0.046653   0.050124  -0.009177   0.048741   0.024708
    122       0.028261   0.025353   0.023959  -0.019297   0.047209  -0.074566
    123       0.090757   0.105139   0.165275   0.039142   0.066533   0.069904
    124       0.087690   0.065425   0.075083   0.000609   0.069181   0.046798
    125       0.041320   0.028389   0.025130  -0.017637   0.049879  -0.064981
    126      -0.021631  -0.019396  -0.001943  -0.011853  -0.045529  -0.051914
    127      -0.046257  -0.024227  -0.005471  -0.026912   0.009148   0.060808
    128       0.014131  -0.009954  -0.023300   0.014732  -0.053761   0.003428
    129      -0.006330   0.002295  -0.014770   0.007860   0.085575  -0.106132
    130      -0.014482  -0.035435  -0.057931   0.057715  -0.013178   0.060194
    131       0.031195  -0.031430  -0.055994   0.063653  -0.174306   0.038692
    132       0.009013  -0.054207  -0.083499   0.490803   0.442009  -0.218340
    133      -0.018879  -0.027449  -0.044892  -0.010236  -0.056440   0.074439
    134       0.053645  -0.020447  -0.101522  -0.093941  -0.394330   0.094785
    135      -0.014061   0.063073   0.017529  -0.386475  -0.066193  -0.097426
    136       0.003901  -0.007367  -0.071462  -0.248649  -0.359717   0.161727
    137       0.021034  -0.014347  -0.036531  -0.000726  -0.114208   0.003842
    138      -0.008981   0.012000  -0.004082  -0.077229   0.024718  -0.089626
    139       0.001452  -0.088642  -0.126352   0.530013   0.342061  -0.046522
    140       0.030989  -0.080579  -0.060144   0.352003  -0.106015   0.061919
    141       0.000436  -0.005175  -0.025013   0.037823   0.035078   0.101794
    142      -0.032689  -0.016079   0.002788  -0.036681  -0.003568   0.041809
    143      -0.089880  -0.080522  -0.071715   0.035076  -0.034578   0.081167
    144       0.005838  -0.003707  -0.038761   0.043614   0.044091   0.161171
    145      -0.043789  -0.028450   0.020545  -0.109910  -0.132399  -0.124992
    146      -0.105279  -0.070103  -0.019860   0.116284   0.117077   0.002376
    147      -0.007750  -0.031462  -0.093452  -0.018094  -0.080656   0.227607
    148       0.074580   0.065576   0.056055  -0.013108   0.062900   0.051188
    149      -0.115748  -0.112167  -0.122899  -0.002367  -0.115899   0.153878
    150       0.027840   0.035362   0.023877   0.138112   0.230037   0.129180
    151      -0.097443  -0.062893  -0.046254   0.004705   0.047040   0.164827
    152      -0.156972  -0.139532  -0.137963   0.014713  -0.093991   0.166215
    153      -0.046713  -0.033441  -0.008649  -0.025580  -0.042534  -0.017257
    154      -0.011792  -0.011031   0.004831   0.000315  -0.005308  -0.136870
    155       0.086826   0.069541   0.069185   0.017661  -0.030593   0.087750
    156      -0.078551  -0.076235  -0.052859  -0.007539  -0.047748  -0.228840
    157       0.159791   0.076797  -0.006096   0.063960  -0.072206  -0.135008
    158       0.343735   0.231626   0.106547   0.078303  -0.111083   0.332394
    159       0.092868   0.083948   0.083405  -0.013336  -0.053746   0.127191
    160      -0.259422  -0.146892   0.035404  -0.065511   0.099668  -0.479705
    161       0.126746   0.105039   0.100153   0.019155  -0.031770   0.126935
    162      -0.159981  -0.104440  -0.053066  -0.073948  -0.021268   0.123263
    163       0.106186   0.050784  -0.006507   0.040830  -0.052479  -0.059161
    164      -0.148325  -0.049803   0.110821  -0.060074   0.071237  -0.141423
    165       0.008317  -0.004652  -0.002659   0.009404  -0.031920  -0.018559
    166       0.028442   0.021432   0.009776   0.011057  -0.024272  -0.059502
    167      -0.001941   0.004073  -0.001200  -0.018189   0.029420  -0.005332
    168      -0.006512  -0.002589  -0.000914   0.001542  -0.004751   0.000634
    169      -0.014720  -0.012987  -0.012862  -0.007882   0.013745  -0.007214
    170       0.019581   0.018436   0.010781   0.008060  -0.007438   0.001061
    171      -0.010977   0.007240   0.004553  -0.006600   0.025684   0.034649
    172      -0.039017  -0.029831  -0.016338  -0.008132   0.015488   0.006728
    173       0.008187   0.002755   0.006261   0.013403  -0.025447  -0.010843
    174      -0.001719   0.024033   0.016376  -0.005966   0.041348   0.059351
    175      -0.048085  -0.040276  -0.017343  -0.007811   0.002293  -0.014286
    176       0.000723  -0.002316   0.008368   0.014287  -0.030626  -0.020582
    177      -0.021568   0.000386   0.001370  -0.011154   0.033902   0.034987
    178      -0.022758  -0.014633  -0.010892   0.001155   0.008335   0.024905
    179       0.000023  -0.003398  -0.002473   0.003764  -0.008750   0.007565
    180      -0.004333   0.012217   0.009591  -0.001880   0.016428   0.021820
    181      -0.015202  -0.012768  -0.010218   0.013579  -0.014972   0.026090
    182      -0.013273  -0.014028  -0.010170   0.000768  -0.002850   0.021423
    183      -0.053651  -0.023609  -0.014048  -0.021429   0.055797   0.052018
    184       0.002763   0.012734   0.003978  -0.007502   0.023486   0.010664
    185       0.009960   0.011597   0.004621  -0.009377   0.015294   0.001146
    186      -0.063196  -0.033686  -0.019207  -0.020358   0.052812   0.051951
    187       0.032014   0.043924   0.019555  -0.011907   0.034634   0.010317
    188       0.020423   0.023575   0.007520  -0.019074   0.031159  -0.006917
    189      -0.047564  -0.022959  -0.017047  -0.022720   0.052285   0.037965
    190      -0.018221  -0.014991  -0.005914  -0.002542   0.000320  -0.012557
    191      -0.005087  -0.001114   0.004061  -0.004804   0.006705   0.004684
    192      -0.050311  -0.031243  -0.024945  -0.025754   0.050219   0.027090
    193      -0.019841  -0.016316  -0.001436  -0.003430  -0.004885  -0.024708
    194      -0.007297  -0.005379   0.005250  -0.006647   0.000701  -0.010995
    195      -0.033564  -0.012759  -0.009261  -0.017417   0.039579   0.024186
    196      -0.035245  -0.034395  -0.021862  -0.001712   0.000977   0.002189
    197      -0.000863   0.000632   0.003731   0.009872  -0.009870   0.017868
    198      -0.049019  -0.019472  -0.014680  -0.030248   0.066391   0.035961
    199      -0.058301  -0.052311  -0.032412  -0.003491   0.007475   0.021331
    200       0.005154  -0.000697   0.004525   0.023507  -0.037074   0.013035
                 42         43         44         45         46         47    
      0      -0.049059  -0.023441  -0.006108   0.073703   0.025773   0.011291
      1       0.031810   0.015685   0.016009  -0.029479   0.032497   0.021118
      2      -0.002671   0.002924   0.018552   0.052700   0.104358   0.050414
      3       0.021854   0.031128   0.014565  -0.017592   0.083788  -0.180063
      4       0.008143   0.006169   0.000019  -0.000617   0.012191  -0.000716
      5      -0.014458  -0.004148  -0.002821   0.007561   0.009209  -0.073331
      6       0.026051   0.014319   0.024300  -0.032690   0.043072   0.014112
      7      -0.023470  -0.015932  -0.022722   0.037681  -0.021070  -0.012841
      8      -0.004570  -0.001114  -0.000157   0.019187   0.018659   0.016227
      9       0.012461   0.032515   0.059362   0.054250   0.131901   0.100992
     10      -0.026936   0.007984  -0.012609   0.053093  -0.092902   0.018013
     11      -0.003524  -0.010825  -0.002913   0.016651   0.055377   0.007499
     12       0.044674   0.023234   0.022321  -0.051601   0.028026   0.020990
     13       0.027677   0.010066   0.012392  -0.026585   0.006316   0.063737
     14       0.066308   0.033117   0.037393  -0.059084   0.070886  -0.027929
     15       0.017547   0.013134   0.018062  -0.025501   0.013501   0.010803
     16      -0.013229  -0.001405  -0.001335   0.047313   0.023479   0.022385
     17       0.008029   0.005708   0.022151   0.028499   0.101597   0.045725
     18       0.057476   0.032038   0.034896  -0.076617   0.021531   0.023900
     19      -0.007509  -0.000098  -0.001917   0.028085   0.009210   0.024317
     20       0.027806   0.015091   0.028849  -0.019925   0.059587   0.014991
     21       0.070680   0.032066   0.038813  -0.102393   0.033416   0.066307
     22      -0.015420  -0.001012  -0.001583   0.033847  -0.008445   0.023557
     23       0.019073   0.012140   0.032257  -0.021045   0.039746   0.027097
     24       0.036924   0.022863   0.033507  -0.054934  -0.000860  -0.006775
     25      -0.024283  -0.015814  -0.008238   0.025120   0.000206  -0.005552
     26       0.012273   0.007223   0.008483  -0.005805   0.018217   0.012300
     27      -0.043705   0.099709   0.104626   0.105373  -0.083881  -0.012970
     28      -0.007462  -0.056224  -0.057527  -0.032483   0.000832  -0.016584
     29      -0.002530   0.003066  -0.007276   0.006978  -0.016613   0.001478
     30      -0.099016   0.220645   0.209343   0.222130  -0.151604  -0.018733
     31       0.015803  -0.105656  -0.100692  -0.083693   0.035134  -0.014988
     32      -0.010207   0.001709  -0.021763   0.015654  -0.045278  -0.000120
     33      -0.012476  -0.126985  -0.123736  -0.028237   0.043523   0.004663
     34      -0.009342   0.045428   0.039753   0.023544  -0.050739  -0.009194
     35      -0.010243  -0.006851  -0.017387   0.007543  -0.024700  -0.005881
     36      -0.021981  -0.268846  -0.268320  -0.064611   0.119884   0.020628
     37       0.012146   0.115411   0.111158   0.031904  -0.060161   0.001112
     38       0.001707  -0.002577  -0.013098   0.002083  -0.007679   0.006238
     39       0.034308   0.019712   0.017240  -0.051376  -0.002920  -0.003133
     40      -0.024328  -0.013341  -0.016684   0.031511  -0.025604  -0.001619
     41      -0.031493  -0.016578  -0.025915   0.019115  -0.058536  -0.024682
     42       0.079773   0.050864   0.040266  -0.117467   0.006033  -0.003777
     43      -0.037443  -0.022411  -0.029086   0.056488  -0.025556   0.002868
     44      -0.033083  -0.017484  -0.024412   0.019145  -0.060189  -0.026461
     45      -0.035662   0.099025   0.097779   0.096222  -0.063326  -0.003523
     46       0.010558  -0.043951  -0.035798  -0.035777   0.020870   0.002501
     47      -0.028216  -0.013005  -0.014685   0.017969  -0.045264  -0.020950
     48      -0.082571   0.220571   0.210171   0.217339  -0.140417  -0.007681
     49       0.029400  -0.095018  -0.084430  -0.085335   0.050132   0.004039
     50      -0.025660  -0.008764  -0.000262   0.014635  -0.027751  -0.021529
     51      -0.010639  -0.126610  -0.118302  -0.037944   0.057174   0.003910
     52      -0.007259   0.044709   0.055446   0.019138  -0.027211  -0.011764
     53      -0.018075  -0.011218  -0.014631   0.011825  -0.033038  -0.010345
     54      -0.036326  -0.288003  -0.281868  -0.070518   0.117947   0.008945
     55      -0.018977   0.097949   0.108346   0.043822  -0.084412  -0.033003
     56      -0.033311  -0.022290  -0.026678   0.018813  -0.053877  -0.023248
     57       0.033693   0.013190   0.013127  -0.077644  -0.021003  -0.004216
     58      -0.013084  -0.014753  -0.023946   0.005859  -0.046752  -0.014310
     59       0.016542   0.007703  -0.021561  -0.075220  -0.137038  -0.058682
     60       0.007230   0.003426  -0.024694  -0.061408  -0.132442  -0.057172
     61       0.014132   0.013779   0.021686  -0.005015   0.042044   0.014452
     62       0.041881   0.017492   0.000932  -0.113167  -0.095330  -0.037191
     63      -0.021803  -0.004982  -0.061644  -0.037152  -0.242336  -0.112684
     64       0.023725   0.027816   0.043850  -0.001044   0.087503   0.031814
     65       0.025117   0.016205  -0.017632  -0.095923  -0.157530  -0.070482
     66       0.024168   0.017507   0.000582  -0.070784  -0.077635  -0.038516
     67       0.027749   0.026381   0.042982  -0.010843   0.087399   0.028268
     68       0.090632   0.048346   0.072982  -0.142457   0.083609   0.040629
     69      -0.020225  -0.017225  -0.066383  -0.047885  -0.231695  -0.093735
     70       0.026906   0.026162   0.043279  -0.008643   0.089364   0.030509
     71       0.037598  -0.001896  -0.019428  -0.128233  -0.123008  -0.038693
     72      -0.021978  -0.016359  -0.025900   0.024642  -0.040833  -0.011455
     73       0.016785  -0.000855  -0.016278  -0.066253  -0.088455  -0.030858
     74      -0.011287  -0.007631   0.007844   0.040376   0.067133   0.029295
     75      -0.018469  -0.013780  -0.048291  -0.012473  -0.145642  -0.058107
     76       0.090415   0.037512  -0.014650  -0.269337  -0.279900  -0.113310
     77      -0.017895  -0.011610   0.022697   0.076506   0.147755   0.065022
     78      -0.073644  -0.042925  -0.059574   0.123900  -0.050290  -0.015091
     79      -0.037851  -0.029009  -0.054124   0.035378  -0.108843  -0.038842
     80      -0.027523  -0.015972   0.013606   0.095908   0.141086   0.059969
     81      -0.053998  -0.033600  -0.021962   0.116274   0.059068   0.032426
     82       0.037932   0.009078   0.034982  -0.056425   0.083168   0.043576
     83      -0.028014  -0.017118   0.027451   0.111136   0.196677   0.085938
     84      -0.020306  -0.010966   0.008443   0.064217   0.093398   0.042242
     85       0.010185   0.008552   0.025760   0.006695   0.072754   0.026532
     86      -0.014019  -0.000929  -0.013684   0.018977  -0.042199  -0.025563
     87      -0.053314  -0.035823  -0.027294   0.106295   0.046957   0.032416
     88       0.027237   0.018338   0.034128  -0.028232   0.061958   0.019787
     89      -0.037664   0.002208   0.030528   0.140037   0.165176   0.049423
     90      -0.001945   0.004338   0.033386   0.047518   0.137131   0.054084
     91       0.040689   0.031392   0.059455  -0.032007   0.117869   0.037292
     92      -0.072309  -0.032630  -0.043539   0.141986  -0.006499  -0.007854
     93      -0.083657  -0.036707   0.008567   0.239941   0.247004   0.102529
     94      -0.005508   0.008516   0.050549   0.078812   0.193384   0.071677
     95       0.024285   0.014607  -0.014086  -0.088285  -0.137288  -0.062920
     96       0.049743   0.016550   0.010058  -0.034810   0.019686   0.034926
     97       0.018225   0.001731   0.001833  -0.012231  -0.005193   0.043958
     98       0.003888   0.007836   0.004705  -0.011896   0.012826  -0.021581
     99      -0.014030  -0.012051   0.011522  -0.006468   0.007490   0.008674
    100      -0.026545  -0.018862   0.014027  -0.007349  -0.007141  -0.003655
    101      -0.018431  -0.003129   0.002590  -0.003147   0.001292  -0.025383
    102       0.014033   0.024324  -0.059182   0.059757  -0.001688  -0.035540
    103      -0.009017   0.008349  -0.044310   0.048078  -0.020205  -0.042407
    104      -0.004712   0.003701  -0.012361   0.011926   0.000512  -0.030998
    105      -0.002365   0.037218  -0.096813   0.104618  -0.004131  -0.109446
    106      -0.017851   0.014099  -0.083056   0.097160  -0.035686  -0.065611
    107      -0.004624   0.005160  -0.029476   0.033587  -0.009052  -0.026422
    108       0.044724   0.011821   0.014549  -0.026083   0.012230   0.061331
    109       0.018558   0.006278   0.019266  -0.029880   0.003317  -0.000337
    110      -0.000109  -0.005040   0.010391  -0.011734  -0.001015   0.008831
    111       0.078432   0.018294   0.050885  -0.072118   0.024314   0.103532
    112       0.046303   0.011389   0.049649  -0.068256   0.012872   0.035271
    113       0.006325  -0.009284   0.022861  -0.025745  -0.005346   0.036738
    114      -0.020499  -0.021242   0.023162  -0.014792   0.001491   0.025097
    115      -0.033390  -0.016117   0.022495  -0.014941   0.001040  -0.030813
    116      -0.021970  -0.013206   0.010363  -0.003871  -0.002546  -0.002233
    117      -0.061224  -0.051836   0.067699  -0.043061   0.001001   0.027479
    118      -0.069847  -0.037526   0.055192  -0.031883   0.002711  -0.030633
    119      -0.033806  -0.023704   0.025200  -0.014417  -0.003457  -0.001455
    120       0.005994   0.015398  -0.056201   0.054708  -0.007925  -0.021448
    121      -0.008423   0.013562  -0.045068   0.044524  -0.007347  -0.056665
    122      -0.016050   0.003316  -0.016526   0.019050  -0.001394  -0.030082
    123      -0.004669   0.030570  -0.103100   0.116618  -0.025234  -0.050293
    124      -0.015245   0.031640  -0.084904   0.087316  -0.011692  -0.112992
    125      -0.018232   0.011476  -0.030246   0.031864  -0.000534  -0.058982
    126      -0.078909  -0.046290   0.036417  -0.013232  -0.018547   0.029141
    127      -0.022416  -0.018331   0.058658  -0.052601   0.036550  -0.036715
    128      -0.041366  -0.016740  -0.000684   0.005900  -0.022988   0.007218
    129       0.016246   0.025512  -0.049600   0.037018  -0.023202   0.002128
    130       0.115490   0.062322  -0.054806   0.028099   0.016598   0.000567
    131      -0.015784  -0.010443  -0.034741   0.041809  -0.050552   0.065981
    132       0.020466   0.011927  -0.007638  -0.014723  -0.014981   0.023420
    133       0.103617   0.057095  -0.049612   0.027051   0.018108  -0.005949
    134       0.207964   0.136022  -0.259662   0.213643  -0.098827   0.119815
    135       0.171919   0.154860  -0.223517   0.163369  -0.031648  -0.050943
    136       0.299454   0.187707  -0.261642   0.196946  -0.031178   0.045445
    137      -0.014358   0.001311  -0.036925   0.036582  -0.037304   0.025776
    138       0.019120   0.030740  -0.060599   0.048427  -0.024906  -0.002198
    139       0.133599   0.057950  -0.024454  -0.015893   0.023916   0.021331
    140      -0.218551  -0.166772   0.166823  -0.096301  -0.040721   0.111945
    141       0.062987   0.022012  -0.007522  -0.001324   0.014544  -0.032053
    142      -0.063045  -0.041087   0.082299  -0.066367   0.034197  -0.039408
    143       0.080909   0.056598  -0.041086   0.010139   0.018288   0.004169
    144       0.113288   0.045780  -0.026464   0.008472   0.024971  -0.053677
    145      -0.235225  -0.131331   0.135100  -0.071261  -0.011026   0.025578
    146       0.062937   0.064664  -0.016150  -0.040361   0.031200   0.027214
    147       0.158616   0.051160  -0.050632   0.051358   0.025173  -0.073785
    148      -0.126043  -0.080436   0.107405  -0.079002   0.010495  -0.066537
    149       0.149262   0.081191  -0.070953   0.043386   0.029430  -0.015303
    150       0.106300   0.061803  -0.010463  -0.041356   0.036415  -0.049891
    151       0.106923   0.051339   0.028187  -0.056040   0.083034  -0.070013
    152       0.200018   0.112350  -0.083749   0.039742   0.048590  -0.010889
    153      -0.092274  -0.056918   0.062140  -0.034620  -0.007533   0.015292
    154      -0.018678   0.000185  -0.026496   0.030036  -0.023377   0.035165
    155      -0.041449  -0.040405   0.051945  -0.037685   0.011133  -0.003430
    156      -0.086841  -0.025477  -0.040507   0.059437  -0.076741   0.076252
    157      -0.085020  -0.040090  -0.029901   0.051972  -0.067935   0.070612
    158      -0.133952  -0.128872   0.167010  -0.117608   0.035489  -0.027057
    159      -0.120924  -0.103480   0.143060  -0.097848   0.032080  -0.001372
    160       0.098901   0.104781  -0.170949   0.135532  -0.051821   0.095914
    161      -0.047111  -0.052557   0.074377  -0.055478   0.023644  -0.007615
    162      -0.076361  -0.053999   0.120514  -0.097788   0.045247  -0.057657
    163      -0.069735  -0.038108   0.004338   0.014653  -0.033885   0.034617
    164       0.071299   0.047455  -0.039646   0.019895   0.017288   0.022917
    165       0.019472   0.023543   0.013245  -0.026676   0.051434  -0.093122
    166       0.029212   0.003763   0.009106  -0.023607  -0.016903   0.125058
    167       0.032703   0.001887   0.015617  -0.018324   0.000241   0.053339
    168       0.000315   0.006103   0.001719  -0.003006   0.019764  -0.056623
    169       0.020737   0.000733   0.002839  -0.024207  -0.015995   0.122073
    170       0.015620  -0.012536   0.005057  -0.009901  -0.042387   0.158122
    171      -0.034553   0.014669  -0.024178  -0.006303  -0.025721   0.081798
    172       0.060454  -0.099458   0.049328   0.070319  -0.019723  -0.096428
    173       0.062480  -0.076646   0.049214   0.046434  -0.015415  -0.056763
    174      -0.081154   0.043591  -0.056886  -0.020422  -0.054192   0.191608
    175       0.159853  -0.221292   0.128350   0.152531  -0.028832  -0.256332
    176       0.136975  -0.178854   0.109317   0.118529  -0.035539  -0.162822
    177       0.012564  -0.048269   0.008619   0.030926  -0.049536   0.073733
    178      -0.099610   0.081325  -0.060523  -0.027365   0.028540  -0.038757
    179      -0.068009   0.077322  -0.042814  -0.040668   0.043929  -0.050180
    180       0.052101  -0.078939   0.033533   0.039648  -0.064655   0.105989
    181      -0.194175   0.189218  -0.117382  -0.075237   0.087750  -0.125466
    182      -0.153285   0.159867  -0.095227  -0.072259   0.087183  -0.123579
    183      -0.034110  -0.024179  -0.019170   0.033668  -0.032423   0.010170
    184       0.012305  -0.013112   0.001082  -0.002312  -0.049977   0.159790
    185       0.016166  -0.000119   0.002972  -0.016324  -0.020767   0.104370
    186      -0.043394  -0.021130  -0.022927   0.037578  -0.016941  -0.045955
    187       0.042469  -0.022412   0.012918  -0.015496  -0.099009   0.340074
    188       0.040727  -0.000254   0.010519  -0.031346  -0.045037   0.218951
    189      -0.039956   0.014330  -0.029197  -0.001888  -0.015426   0.047066
    190       0.068341  -0.087080   0.049428   0.058760  -0.003252  -0.119534
    191       0.049522  -0.076916   0.037399   0.051678  -0.018444  -0.065113
    192      -0.055348   0.059707  -0.045519  -0.041197   0.017127   0.045710
    193       0.151918  -0.192737   0.114856   0.135422  -0.013079  -0.269202
    194       0.120579  -0.156224   0.091369   0.106647  -0.014612  -0.203328
    195       0.012371  -0.038596   0.007930   0.027528  -0.031121   0.028992
    196      -0.091607   0.101664  -0.062722  -0.053069   0.066395  -0.075953
    197      -0.082601   0.066500  -0.052600  -0.028900   0.015320   0.012376
    198       0.039736  -0.082255   0.028085   0.056883  -0.065152   0.066166
    199      -0.208521   0.213196  -0.125023  -0.082150   0.113059  -0.169042
    200      -0.170055   0.169878  -0.103833  -0.073776   0.074787  -0.075579
                 48         49         50         51         52         53    
      0       0.020525  -0.056027   0.013982   0.010811   0.039674   0.003053
      1      -0.047628   0.046162  -0.000497  -0.000968   0.002521   0.007331
      2      -0.003115   0.033144  -0.011462  -0.008581  -0.011939  -0.011880
      3      -0.000362  -0.045098   0.037909   0.024359  -0.033996  -0.116212
      4      -0.035612  -0.061779   0.093952  -0.025951   0.033471   0.054368
      5       0.002531   0.033921  -0.037914   0.014878  -0.016003  -0.007684
      6       0.010606   0.105430   0.100041  -0.128029  -0.040536  -0.000034
      7       0.100035  -0.036322  -0.010336  -0.157045  -0.075191   0.007989
      8      -0.033442  -0.027393  -0.058150   0.064696   0.012446  -0.008081
      9       0.222813   0.307650   0.123842   0.438814   0.426823   0.053537
     10       0.433118   0.204542   0.011260   0.626145   0.559067   0.096498
     11      -0.169076  -0.121610  -0.065059  -0.251554  -0.243068  -0.043928
     12       0.031889   0.040926  -0.093062   0.042486  -0.062867   0.003629
     13       0.010056  -0.029893  -0.015463  -0.015823   0.036689   0.030806
     14       0.046690  -0.126401   0.010402  -0.058433   0.103372  -0.068780
     15       0.054052   0.088008   0.023287   0.014522   0.007605   0.000305
     16       0.116554   0.044051  -0.024247   0.033049   0.016312  -0.002190
     17      -0.071709   0.016212  -0.001346  -0.015622  -0.009031  -0.005575
     18       0.023901   0.045443  -0.082845   0.022174  -0.025507  -0.003707
     19       0.072755   0.020958  -0.014967   0.057602   0.007561  -0.016376
     20      -0.023184  -0.007275  -0.008996  -0.038517   0.022077  -0.008094
     21      -0.078526   0.047186  -0.104643  -0.003030  -0.087711   0.033840
     22       0.145599   0.032079  -0.034292   0.084812   0.024686  -0.021926
     23       0.043624   0.006111  -0.039524  -0.008574   0.028436  -0.007888
     24       0.010752  -0.025296  -0.142302  -0.051481   0.042035  -0.072875
     25      -0.039584   0.001317   0.065041  -0.001657  -0.012383   0.031383
     26       0.016308   0.001827  -0.020884  -0.001766   0.012199  -0.010464
     27      -0.034080  -0.008864   0.009771  -0.009550  -0.008122  -0.000184
     28      -0.023299  -0.005004   0.020230  -0.013592  -0.004280   0.010983
     29       0.022462   0.003740  -0.005199   0.012407   0.000082  -0.003859
     30      -0.064399  -0.000395   0.111910   0.024775  -0.040538   0.065349
     31      -0.013470  -0.009377  -0.022879  -0.031307   0.012592  -0.015934
     32       0.046032   0.009781   0.000643   0.040815  -0.019219  -0.003659
     33      -0.003120   0.015353   0.062416   0.022017  -0.021639   0.034143
     34       0.003683  -0.001657  -0.017700   0.001697  -0.002318  -0.007730
     35       0.009975   0.000203   0.003877   0.005210  -0.004481   0.000158
     36      -0.003110   0.044497   0.187717   0.071737  -0.057193   0.111474
     37       0.030308  -0.006863  -0.089618  -0.009197   0.021324  -0.048900
     38       0.028825   0.005844  -0.007027   0.013474   0.000824  -0.004272
     39       0.023839  -0.009212  -0.088020  -0.019384   0.026200  -0.044966
     40      -0.000274   0.010480   0.040717   0.022671  -0.018725   0.023213
     41      -0.015209  -0.002543   0.022129   0.004762  -0.015615   0.010996
     42       0.049584  -0.017092  -0.153128  -0.031133   0.044983  -0.068521
     43       0.004204   0.013938   0.064717   0.030470  -0.027529   0.029648
     44      -0.020850  -0.002790   0.022286   0.003382  -0.014945   0.012021
     45      -0.024090   0.002851   0.060276   0.015214  -0.021956   0.033897
     46       0.002832   0.002119  -0.029719  -0.008420   0.013594  -0.013771
     47      -0.023009  -0.002814   0.018255  -0.000391  -0.007305   0.009348
     48      -0.057765   0.013069   0.193867   0.055568  -0.073922   0.116886
     49       0.019604  -0.001173  -0.084781  -0.022237   0.033654  -0.047764
     50      -0.048654  -0.010971   0.018639  -0.025054   0.002983   0.007717
     51      -0.012116   0.006156   0.000057  -0.011451   0.007923  -0.007490
     52      -0.037166  -0.011824   0.007377  -0.024446   0.003029   0.005690
     53      -0.001279   0.003726   0.004596   0.010584  -0.006149   0.003982
     54      -0.032783   0.031972   0.113515   0.021839  -0.030203   0.058443
     55      -0.053578  -0.027601  -0.016478  -0.042881   0.008124  -0.010534
     56      -0.018309   0.000388   0.021202   0.007733  -0.013866   0.011856
     57      -0.118188   0.058492   0.088540   0.026455   0.023717  -0.009189
     58      -0.046255  -0.121619  -0.110753   0.043460  -0.011734   0.000216
     59       0.051454   0.011457   0.016732  -0.016661   0.002554   0.003503
     60       0.036590   0.015968   0.043022  -0.006450   0.011137  -0.000238
     61       0.022748   0.055395   0.025566  -0.013747   0.000071  -0.000387
     62      -0.062439   0.055982   0.081412   0.005519   0.020494  -0.004798
     63       0.242154  -0.010915   0.001939  -0.060071  -0.003671   0.014031
     64       0.063001   0.142133   0.087099  -0.022397   0.018912   0.000639
     65       0.091672   0.064734   0.072935  -0.036269   0.014781   0.005140
     66       0.057075   0.109868   0.119514  -0.046763   0.011994  -0.001789
     67       0.062361   0.143712   0.094798  -0.060110  -0.001989  -0.000487
     68      -0.202196   0.228032   0.234766   0.007659   0.045255  -0.019406
     69       0.041398  -0.116373  -0.065266   0.047793   0.014963   0.005121
     70       0.050707   0.136957   0.088016  -0.047058   0.001550  -0.001125
     71      -0.235736  -0.081821  -0.007455   0.072286   0.010545  -0.013134
     72       0.014445  -0.066193  -0.050935   0.003894  -0.009768   0.002394
     73      -0.114771  -0.090749  -0.074802   0.074817   0.004937  -0.005158
     74      -0.045174  -0.027726  -0.023331   0.020855   0.001253  -0.000871
     75       0.089244  -0.072835  -0.064550  -0.017352  -0.014470   0.007455
     76      -0.161015   0.032566   0.070594   0.083680   0.039081  -0.013351
     77      -0.093380  -0.030990  -0.022695   0.035241   0.002581  -0.004044
     78       0.169400  -0.161680  -0.166100  -0.050473  -0.046815   0.017223
     79       0.057864  -0.191904  -0.196473   0.013978  -0.034659   0.011360
     80      -0.073418  -0.064264  -0.069966   0.045946  -0.001608  -0.002420
     81       0.027595  -0.111262  -0.099274  -0.009564  -0.026976   0.005351
     82      -0.332098  -0.050263  -0.024814   0.169672   0.039707  -0.021937
     83      -0.106312  -0.047725  -0.042350   0.040728  -0.000760  -0.004152
     84      -0.073626  -0.031796  -0.017621   0.043739   0.006724  -0.006993
     85      -0.012391   0.050440   0.036753  -0.008138   0.003555  -0.001385
     86       0.136704   0.005314  -0.016032  -0.052023  -0.016611   0.009160
     87      -0.127920  -0.202489  -0.175138   0.125133  -0.003004  -0.009619
     88      -0.005903   0.105359   0.092041  -0.030921   0.008954  -0.001036
     89       0.243960   0.112150   0.051635  -0.122549  -0.023077   0.014258
     90      -0.035154   0.078785   0.081573  -0.006642   0.013924  -0.005318
     91       0.029418   0.207449   0.183699  -0.076092   0.016368   0.000523
     92       0.168790  -0.170673  -0.214728  -0.006665  -0.051399   0.010294
     93       0.004112  -0.124807  -0.151107   0.047634  -0.026686  -0.004476
     94       0.032141   0.103877   0.077459  -0.039433   0.005359   0.001239
     95       0.090308   0.061311   0.065221  -0.054459   0.004175   0.007780
     96       0.013150  -0.000543  -0.104075  -0.004229  -0.028869   0.161410
     97      -0.008733   0.012617  -0.073352  -0.035405   0.030467   0.142171
     98       0.022170  -0.010166   0.025911   0.043885  -0.058482   0.122555
     99       0.009050  -0.041635   0.010270  -0.006172   0.006534   0.129435
    100      -0.015916   0.049291  -0.080440  -0.021748   0.002495   0.047006
    101       0.009649   0.024615   0.002929   0.051573  -0.083434   0.073926
    102       0.010240  -0.059184   0.109205   0.021740  -0.002223  -0.017162
    103      -0.025208   0.071598  -0.044057  -0.013929   0.008757  -0.124287
    104      -0.000674   0.020215   0.001667   0.000003   0.009953  -0.051032
    105       0.017530  -0.057790   0.213930   0.072810  -0.040460  -0.236187
    106      -0.039624   0.062045   0.027888  -0.035678   0.074777  -0.346991
    107      -0.011301   0.011521   0.024878  -0.024769   0.059338  -0.136749
    108       0.015757  -0.071149   0.019948  -0.003397   0.004492   0.127426
    109      -0.002761   0.075164  -0.105491   0.001968  -0.025573   0.001127
    110      -0.008638   0.022801  -0.042477  -0.031254   0.042926  -0.028604
    111       0.027892  -0.083890   0.010111  -0.002786   0.011635   0.104792
    112       0.006528   0.066636  -0.117206   0.001440  -0.019304  -0.020292
    113      -0.020067   0.045765  -0.102748  -0.047878   0.043052  -0.074728
    114      -0.001806  -0.031712   0.017445  -0.002630  -0.005881  -0.004349
    115       0.001235   0.036718   0.007900   0.016172  -0.014103  -0.009905
    116      -0.004771  -0.001762   0.023201  -0.021438   0.048289  -0.011185
    117      -0.007931  -0.020131   0.035394  -0.011819   0.019045  -0.178387
    118       0.012197  -0.002878   0.117871   0.048178  -0.030837  -0.037088
    119      -0.011552   0.017743  -0.000830  -0.035975   0.066854  -0.100071
    120      -0.006088  -0.017212   0.007999  -0.005833   0.005950  -0.049323
    121      -0.004383   0.030190   0.006892  -0.000257   0.015438  -0.053003
    122       0.011518  -0.016092   0.074890   0.040481  -0.039164   0.077918
    123      -0.016424  -0.043954   0.091979  -0.028673   0.080186  -0.282602
    124       0.003070   0.034940   0.075028   0.038407  -0.012393  -0.218268
    125       0.018513  -0.006314   0.098487   0.070130  -0.073457   0.027891
    126      -0.016138   0.014905  -0.008290  -0.032758   0.056368  -0.059730
    127       0.031614  -0.052586   0.044334   0.029614  -0.033817   0.017258
    128      -0.013787   0.064123  -0.039423   0.039271  -0.085139   0.004304
    129      -0.019472   0.071944  -0.043855   0.013374  -0.037634  -0.009958
    130       0.012409  -0.057304   0.040949  -0.008535   0.028272   0.027421
    131      -0.042324   0.065959  -0.064648  -0.024543   0.011537  -0.054059
    132      -0.020841   0.098351  -0.087753   0.015912  -0.060028   0.059849
    133       0.015266  -0.062928   0.049829  -0.004969   0.026062   0.019455
    134      -0.089393   0.094402  -0.102076  -0.096084   0.115688  -0.098804
    135      -0.017285   0.104304  -0.025788   0.085050  -0.158206   0.046935
    136      -0.030611  -0.047058   0.029376  -0.080167   0.143578  -0.054454
    137      -0.025924   0.078618  -0.053721   0.034754  -0.086983   0.001724
    138      -0.019186   0.068972  -0.036574   0.015908  -0.039378  -0.017635
    139       0.009460  -0.029406  -0.005115  -0.010681   0.013949   0.092007
    140      -0.041272   0.019366  -0.064820  -0.100446   0.147098  -0.150422
    141       0.009122  -0.008804   0.004757   0.010817  -0.015422   0.015638
    142       0.034940  -0.046085   0.049754   0.053307  -0.074080   0.020449
    143       0.013005  -0.051043   0.041880   0.006780  -0.000787   0.008131
    144       0.016118  -0.015443   0.006839   0.025040  -0.040876   0.047240
    145       0.000001   0.002751   0.023835   0.012988  -0.011970  -0.075346
    146       0.029404  -0.094581   0.072904  -0.012539   0.050448  -0.023992
    147       0.011120  -0.019378   0.012369   0.027333  -0.045712   0.067805
    148       0.019382   0.071611  -0.048027   0.110632  -0.212236   0.063758
    149       0.017511  -0.081040   0.066238   0.005568   0.008158   0.030387
    150       0.030895  -0.021135   0.003534   0.034700  -0.056802   0.053781
    151       0.071976  -0.160238   0.135460   0.047860  -0.032446   0.065635
    152       0.033157  -0.142263   0.114406  -0.012095   0.059041   0.023607
    153      -0.008463   0.004067   0.001946  -0.033564   0.065503  -0.086317
    154      -0.019807   0.031775  -0.018018  -0.015746   0.020648  -0.019942
    155       0.017114  -0.054254   0.021611  -0.009852   0.025688   0.014173
    156      -0.066963   0.145577  -0.089861  -0.041450   0.043273  -0.136001
    157      -0.045558   0.071744  -0.053593  -0.041972   0.054356  -0.058476
    158       0.050272  -0.165870   0.081473  -0.036236   0.096052   0.020790
    159       0.031219  -0.142570   0.079509  -0.085863   0.187296  -0.048001
    160      -0.064196   0.120777  -0.079647  -0.050240   0.053732  -0.013664
    161       0.029311  -0.100774   0.045903  -0.027743   0.066338   0.027825
    162       0.034055  -0.036492   0.049251   0.037781  -0.040033  -0.060941
    163      -0.019898   0.029369  -0.018500  -0.016099   0.023246  -0.037845
    164       0.002868  -0.034578   0.006680  -0.033597   0.056559   0.046705
    165       0.026757   0.018787  -0.054223   0.047554  -0.054971  -0.084208
    166       0.005096  -0.038799   0.025347  -0.006752   0.014730   0.029893
    167       0.030850  -0.047764   0.019934   0.008573  -0.002290  -0.080152
    168       0.000417   0.016078  -0.038978   0.008807  -0.003121   0.000380
    169       0.035168  -0.042094   0.048672   0.049782  -0.081995  -0.156364
    170       0.012006  -0.012493   0.031761   0.024612  -0.045183  -0.064344
    171      -0.007784   0.009107  -0.011113  -0.010910   0.015328   0.043063
    172      -0.011515   0.004633   0.020271  -0.002325  -0.001558  -0.028083
    173      -0.010734   0.027745  -0.019001   0.006804  -0.006996   0.001603
    174      -0.018559   0.009355   0.009352  -0.028731   0.030661   0.088439
    175      -0.032292   0.031529  -0.016344  -0.029475   0.050601   0.076001
    176      -0.034573   0.052360  -0.043584  -0.025924   0.049021   0.113546
    177      -0.010266   0.008325   0.003631  -0.008861   0.008544   0.024643
    178      -0.018390   0.008722  -0.006170  -0.029662   0.046035   0.068196
    179      -0.001708   0.012807  -0.034767  -0.005254   0.014289   0.031737
    180      -0.004337   0.012972  -0.000209   0.012315  -0.022870  -0.018630
    181      -0.034018   0.033202  -0.067155  -0.061643   0.110517   0.199338
    182      -0.015555   0.020457  -0.060791  -0.042123   0.077199   0.139519
    183      -0.023899   0.003303   0.024093  -0.037688   0.049436   0.065321
    184       0.009722  -0.022624   0.040782   0.011073  -0.025852  -0.044450
    185       0.019393  -0.020316   0.019482   0.021155  -0.037162  -0.059756
    186      -0.028846   0.007893   0.021626  -0.041092   0.055225   0.064533
    187       0.026643  -0.039797   0.051677   0.022888  -0.045826  -0.047563
    188       0.040150  -0.050743   0.047494   0.038184  -0.063622  -0.107437
    189      -0.000794  -0.017786   0.031331  -0.005768   0.002962  -0.020135
    190      -0.011869   0.012709  -0.010998  -0.008019   0.019175   0.012596
    191      -0.016947   0.020801  -0.014125  -0.023472   0.036143   0.067166
    192       0.024366  -0.038132   0.033167   0.029692  -0.049621  -0.124233
    193      -0.036739   0.045698  -0.054030  -0.044172   0.087600   0.136790
    194      -0.029920   0.043483  -0.053538  -0.042761   0.078528   0.141288
    195      -0.005784  -0.005579   0.018608  -0.007470   0.009723   0.002040
    196       0.008468  -0.018025   0.007052   0.012337  -0.019539  -0.061781
    197      -0.016954   0.012375  -0.002345  -0.021124   0.025560   0.059772
    198      -0.005271  -0.019605   0.056845  -0.007052   0.000833  -0.029149
    199      -0.014236  -0.012304  -0.009957  -0.030590   0.048020   0.059211
    200      -0.029357   0.029446  -0.050036  -0.042839   0.068341   0.153374
                 54         55         56         57         58         59    
      0       0.021652   0.004947  -0.044779   0.006026   0.008022  -0.000976
      1      -0.042434   0.016933  -0.013181  -0.102084  -0.003136  -0.026354
      2      -0.042160   0.000321   0.033928   0.005939  -0.023215  -0.006919
      3       0.064845   0.047643  -0.052986  -0.091614  -0.036094  -0.058569
      4      -0.098800   0.009509  -0.044989  -0.027067  -0.004604  -0.011927
      5       0.027742  -0.001422   0.028462  -0.013490   0.015803  -0.009640
      6      -0.016180   0.004225  -0.007339  -0.035159   0.001353  -0.011724
      7      -0.006708   0.004107  -0.013760  -0.043226   0.001535  -0.013364
      8      -0.025281   0.000378   0.028746  -0.008291  -0.013563  -0.004703
      9      -0.101846   0.096162  -0.207752  -0.329890   0.010833  -0.063025
     10      -0.064011   0.121174  -0.305396  -0.432489   0.049704  -0.056181
     11      -0.003827  -0.046555   0.146669   0.147617  -0.034163   0.011947
     12       0.044201  -0.028392   0.059682   0.026423   0.042498   0.048750
     13       0.001843  -0.030506   0.004818   0.106075   0.011940   0.052524
     14       0.099033   0.010854  -0.180545   0.109060   0.006876  -0.018589
     15       0.003401  -0.013038   0.039820   0.054251   0.003005   0.026739
     16      -0.021400  -0.014937   0.060664   0.107033  -0.030189   0.027954
     17      -0.041124   0.014775  -0.010347  -0.082191  -0.007248  -0.028856
     18      -0.001568  -0.022161   0.058258   0.043667   0.042419   0.045215
     19       0.015983  -0.036762   0.079820   0.191914  -0.016036   0.049891
     20       0.006542   0.011648  -0.067960  -0.000539   0.050952   0.016730
     21       0.001605  -0.031015   0.087225  -0.045164   0.080731   0.057673
[truncated: 415,227 more chars]
