# Supplementary material for: A stereodivergent multicomponent approach for the synthesis of C–N atropisomeric peptide analogues
Source: Chem Sci. 2024 Sep 16;15(40):16743–51. doi: 10.1039/d4sc04700a (PMC11418089; doi:10.1039/d4sc04700a)
Supplement: SC-015-D4SC04700A-s001 [file SC-015-D4SC04700A-s001.zip › CompData/_6_1a/Prod_RS2opt.out]

                                 *****************
                                 * O   R   C   A *
                                 *****************

                                            #,                                       
                                            ###                                      
                                            ####                                     
                                            #####                                    
                                            ######                                   
                                           ########,                                 
                                     ,,################,,,,,                         
                               ,,#################################,,                 
                          ,,##########################################,,             
                       ,#########################################, ''#####,          
                    ,#############################################,,   '####,        
                  ,##################################################,,,,####,       
                ,###########''''           ''''###############################       
              ,#####''   ,,,,##########,,,,          '''####'''          '####       
            ,##' ,,,,###########################,,,                        '##       
           ' ,,###''''                  '''############,,,                           
         ,,##''                                '''############,,,,        ,,,,,,###''
      ,#''                                            '''#######################'''  
     '                                                          ''''####''''         
             ,#######,   #######,   ,#######,      ##                                
            ,#'     '#,  ##    ##  ,#'     '#,    #''#        ######   ,####,        
            ##       ##  ##   ,#'  ##            #'  '#       #        #'  '#        
            ##       ##  #######   ##           ,######,      #####,   #    #        
            '#,     ,#'  ##    ##  '#,     ,#' ,#      #,         ##   #,  ,#        
             '#######'   ##     ##  '#######'  #'      '#     #####' # '####'        


                  #######################################################
                  #                        -***-                        #
                  #          Department of theory and spectroscopy      #
                  #    Directorship and core code : Frank Neese         #
                  #        Max Planck Institute fuer Kohlenforschung    #
                  #                Kaiser Wilhelm Platz 1               #
                  #                 D-45470 Muelheim/Ruhr               #
                  #                      Germany                        #
                  #                                                     #
                  #                  All rights reserved                #
                  #                        -***-                        #
                  #######################################################


                         Program Version 5.0.2 -  RELEASE  -


 With contributions from (in alphabetic order):
   Daniel Aravena         : Magnetic Suceptibility
   Michael Atanasov       : Ab Initio Ligand Field Theory (pilot matlab implementation)
   Alexander A. Auer      : GIAO ZORA, VPT2 properties, NMR spectrum
   Ute Becker             : Parallelization
   Giovanni Bistoni       : ED, misc. LED, open-shell LED, HFLD
   Martin Brehm           : Molecular dynamics
   Dmytro Bykov           : SCF Hessian
   Vijay G. Chilkuri      : MRCI spin determinant printing, contributions to CSF-ICE
   Dipayan Datta          : RHF DLPNO-CCSD density
   Achintya Kumar Dutta   : EOM-CC, STEOM-CC
   Dmitry Ganyushin       : Spin-Orbit,Spin-Spin,Magnetic field MRCI
   Miquel Garcia          : C-PCM and meta-GGA Hessian, CC/C-PCM, Gaussian charge scheme
   Yang Guo               : DLPNO-NEVPT2, F12-NEVPT2, CIM, IAO-localization
   Andreas Hansen         : Spin unrestricted coupled pair/coupled cluster methods
   Benjamin Helmich-Paris : MC-RPA, TRAH-SCF, COSX integrals
   Lee Huntington         : MR-EOM, pCC
   Robert Izsak           : Overlap fitted RIJCOSX, COSX-SCS-MP3, EOM
   Marcus Kettner         : VPT2
   Christian Kollmar      : KDIIS, OOCD, Brueckner-CCSD(T), CCSD density, CASPT2, CASPT2-K
   Simone Kossmann        : Meta GGA functionals, TD-DFT gradient, OOMP2, MP2 Hessian
   Martin Krupicka        : Initial AUTO-CI
   Lucas Lang             : DCDCAS
   Marvin Lechner         : AUTO-CI (C++ implementation), FIC-MRCC
   Dagmar Lenk            : GEPOL surface, SMD
   Dimitrios Liakos       : Extrapolation schemes; Compound Job, initial MDCI parallelization
   Dimitrios Manganas     : Further ROCIS development; embedding schemes
   Dimitrios Pantazis     : SARC Basis sets
   Anastasios Papadopoulos: AUTO-CI, single reference methods and gradients
   Taras Petrenko         : DFT Hessian,TD-DFT gradient, ASA, ECA, R-Raman, ABS, FL, XAS/XES, NRVS
   Peter Pinski           : DLPNO-MP2, DLPNO-MP2 Gradient
   Christoph Reimann      : Effective Core Potentials
   Marius Retegan         : Local ZFS, SOC
   Christoph Riplinger    : Optimizer, TS searches, QM/MM, DLPNO-CCSD(T), (RO)-DLPNO pert. Triples
   Tobias Risthaus        : Range-separated hybrids, TD-DFT gradient, RPA, STAB
   Michael Roemelt        : Original ROCIS implementation
   Masaaki Saitow         : Open-shell DLPNO-CCSD energy and density
   Barbara Sandhoefer     : DKH picture change effects
   Avijit Sen             : IP-ROCIS
   Kantharuban Sivalingam : CASSCF convergence, NEVPT2, FIC-MRCI
   Bernardo de Souza      : ESD, SOC TD-DFT
   Georgi Stoychev        : AutoAux, RI-MP2 NMR, DLPNO-MP2 response
   Willem Van den Heuvel  : Paramagnetic NMR
   Boris Wezisla          : Elementary symmetry handling
   Frank Wennmohs         : Technical directorship


 We gratefully acknowledge several colleagues who have allowed us to
 interface, adapt or use parts of their codes:
   Stefan Grimme, W. Hujo, H. Kruse, P. Pracht,  : VdW corrections, initial TS optimization,
                  C. Bannwarth, S. Ehlert          DFT functionals, gCP, sTDA/sTD-DF
   Ed Valeev, F. Pavosevic, A. Kumar             : LibInt (2-el integral package), F12 methods
   Garnet Chan, S. Sharma, J. Yang, R. Olivares  : DMRG
   Ulf Ekstrom                                   : XCFun DFT Library
   Mihaly Kallay                                 : mrcc  (arbitrary order and MRCC methods)
   Jiri Pittner, Ondrej Demel                    : Mk-CCSD
   Frank Weinhold                                : gennbo (NPA and NBO analysis)
   Christopher J. Cramer and Donald G. Truhlar   : smd solvation model
   Lars Goerigk                                  : TD-DFT with DH, B97 family of functionals
   V. Asgeirsson, H. Jonsson                     : NEB implementation
   FAccTs GmbH                                   : IRC, NEB, NEB-TS, DLPNO-Multilevel, CI-OPT
                                                   MM, QMMM, 2- and 3-layer-ONIOM, Crystal-QMMM,
                                                   LR-CPCM, SF, NACMEs, symmetry and pop. for TD-DFT,
                                                   nearIR, NL-DFT gradient (VV10), updates on ESD,
                                                   ML-optimized integration grids
   S Lehtola, MJT Oliveira, MAL Marques          : LibXC Library
   Liviu Ungur et al                             : ANISO software


 Your calculation uses the libint2 library for the computation of 2-el integrals
 For citations please refer to: http://libint.valeyev.net

 Your ORCA version has been built with support for libXC version: 5.1.0
 For citations please refer to: https://tddft.org/programs/libxc/

 This ORCA versions uses:
   CBLAS   interface :  Fast vector & matrix operations
   LAPACKE interface :  Fast linear algebra routines
   SCALAPACK package :  Parallel linear algebra routines
   Shared memory     :  Shared parallel matrices
   BLAS/LAPACK       :  OpenBLAS 0.3.15  USE64BITINT DYNAMIC_ARCH NO_AFFINITY Zen SINGLE_THREADED
        Core in use  :  Zen
   Copyright (c) 2011-2014, The OpenBLAS Project


Your calculation utilizes the atom-pairwise dispersion correction
with the Becke-Johnson damping scheme (D3BJ)
Cite in your paper:
S.Grimme, S.Ehrlich, L.Goerigk, J Comput Chem, (2011), 32, 1456–1465 
S.Grimme, J.Antony, S.Ehrlich and H.Krieg, J.Chem.Phys., 132, (2010), 154104 
   

Your calculation utilizes the SMD solvation module
Please cite in your paper:
A.V. Marenich, C.J. Cramer, D.G. Truhlar J. Phys. Chem. B, 113, (2009), 6378 

================================================================================

----- Orbital basis set information -----
Your calculation utilizes the basis: def2-TZVP
   F. Weigend and R. Ahlrichs, Phys. Chem. Chem. Phys. 7, 3297 (2005).

----- AuxJ basis set information -----
Your calculation utilizes the auxiliary basis: def2/J
   F. Weigend, Phys. Chem. Chem. Phys. 8, 1057 (2006).

================================================================================
                                        WARNINGS
                       Please study these warnings very carefully!
================================================================================


WARNING: Geometry Optimization
  ===> : Switching off AutoStart
         For restart on a previous wavefunction, please use MOREAD

INFO   : the flag for use of the SHARK integral package has been found!

================================================================================
                                       INPUT FILE
================================================================================
NAME = Prod_RS2opt.inp
|  1> ! PBE0 D3 def2-tzvp Opt
|  2> %maxcore 2660
|  3> %geom
|  4> maxiter 50
|  5> MaxStep 0.15
|  6> end
|  7> %pal nprocs 20
|  8> end
|  9> %CPCM SMD TRUE
| 10>    SMDSOLVENT "2,2,2-TRIFLUOROETHANOL"
| 11> end
| 12> 
| 13> *xyz 0 1
| 14> O  4.332900  8.383000  6.099400
| 15> O  6.580000  9.429700  3.888900
| 16> N  3.201000  8.212800  4.146100
| 17> H  3.235000  7.777700  3.237300
| 18> N  6.779900  7.307400  4.708200
| 19> C  4.245200  7.947300  4.953200
| 20> C  5.341100  6.964800  4.427700
| 21> H  5.138400  6.071800  5.012900
| 22> C  5.170100  6.500400  2.980200
| 23> C  5.170500  7.400500  1.904200
| 24> H  5.299100  8.460100  2.073500
| 25> C  4.998100  6.943100  0.601000
| 26> H  5.003400  7.642900  -0.222500
| 27> C  4.821200  5.582300  0.365300
| 28> H  4.690000  5.226200  -0.646600
| 29> C  4.813500  4.676500  1.422900
| 30> H  4.678300  3.621200  1.234300
| 31> C  4.984600  5.136300  2.725900
| 32> H  4.985500  4.425800  3.540600
| 33> C  2.066500  9.099500  4.384600
| 34> C  1.194100  9.061100  3.119400
| 35> H  1.746700  9.399300  2.241700
| 36> H  0.319200  9.704400  3.218100
| 37> H  0.833200  8.053100  2.910900
| 38> C  2.537200  10.549900  4.613600
| 39> H  3.137000  10.638400  5.520100
| 40> H  1.696600  11.235700  4.717500
| 41> H  3.155500  10.903300  3.787800
| 42> C  1.222200  8.615600  5.580200
| 43> H  0.892900  7.585300  5.445300
| 44> H  0.334400  9.232200  5.719600
| 45> H  1.786900  8.654900  6.512100
| 46> C  7.617900  6.184500  4.920700
| 47> C  7.761400  5.511400  6.174700
| 48> C  8.533800  4.329500  6.168300
| 49> H  8.672500  3.740900  7.059300
| 50> C  9.164700  3.850400  5.024300
| 51> H  9.753700  2.945600  5.070000
| 52> C  9.035000  4.532300  3.825100
| 53> H  9.518400  4.164500  2.931500
| 54> C  8.260800  5.682500  3.774200
| 55> H  8.142200  6.182400  2.822300
| 56> C  7.132000  5.972100  7.542600
| 57> C  7.897900  5.392200  8.770600
| 58> H  7.757700  4.316900  8.882100
| 59> H  7.551300  5.823600  9.711300
| 60> H  8.968900  5.590900  8.708200
| 61> C  7.168900  7.504900  7.783100
| 62> H  8.183200  7.899500  7.797300
| 63> H  6.728300  7.763300  8.747100
| 64> H  6.599600  8.081300  7.064400
| 65> C  5.676700  5.467500  7.664000
| 66> H  4.984200  6.044100  7.059700
| 67> H  5.304300  5.553300  8.685700
| 68> H  5.585000  4.420900  7.371800
| 69> C  7.306000  8.534300  4.334900
| 70> C  8.803800  8.857000  4.385900
| 71> C  9.699500  8.281200  5.305300
| 72> H  9.382400  7.563200  6.039900
| 73> C  11.048400  8.626600  5.308500
| 74> H  11.721100  8.169100  6.019400
| 75> C  11.524800  9.565600  4.400300
| 76> H  12.570800  9.836100  4.405100
| 77> C  10.659200  10.166400  3.493100
| 78> H  11.027700  10.904000  2.795000
| 79> C  9.311600  9.817300  3.492200
| 80> H  8.654600  10.303200  2.782600
| 81> *
| 82> 
| 83>                          ****END OF INPUT****
================================================================================

                       *****************************
                       * Geometry Optimization Run *
                       *****************************

Geometry optimization settings:
Update method            Update   .... BFGS
Choice of coordinates    CoordSys .... Z-matrix Internals
Initial Hessian          InHess   .... Almoef's Model

Convergence Tolerances:
Energy Change            TolE     ....  5.0000e-06 Eh
Max. Gradient            TolMAXG  ....  3.0000e-04 Eh/bohr
RMS Gradient             TolRMSG  ....  1.0000e-04 Eh/bohr
Max. Displacement        TolMAXD  ....  4.0000e-03 bohr
RMS Displacement         TolRMSD  ....  2.0000e-03 bohr
Strict Convergence                ....  False
------------------------------------------------------------------------------
                        ORCA OPTIMIZATION COORDINATE SETUP
------------------------------------------------------------------------------

The optimization will be done in new redundant internal coordinates
Making redundant internal coordinates   ...  (new redundants) done
Evaluating the initial hessian          ...  (Almloef) done
Evaluating the coordinates              ...  done
Calculating the B-matrix                .... done
Calculating the G-matrix                .... done
Diagonalizing the G-matrix              .... done
Small eigenvalue found = 1.654e-03
Small eigenvalue found = 2.422e-03
Small eigenvalue found = 3.764e-03
Small eigenvalue found = 4.312e-03
Small eigenvalue found = 5.948e-03
Small eigenvalue found = 7.364e-03
Small eigenvalue found = 1.092e-02
Small eigenvalue found = 1.289e-02
Small eigenvalue found = 2.229e-02
Small eigenvalue found = 2.471e-02
Small eigenvalue found = 2.642e-02
The first mode is                       ....  167
The number of degrees of freedom        ....  195

    -----------------------------------------------------------------
                    Redundant Internal Coordinates


    -----------------------------------------------------------------
         Definition                    Initial Value    Approx d2E/dq
    -----------------------------------------------------------------
      1. B(H   3,N   2)                  1.0082         0.435644   
      2. B(C   5,N   2)                  1.3462         0.657288   
      3. B(C   5,O   0)                  1.2293         1.009678   
      4. B(C   6,N   4)                  1.5054         0.366250   
      5. B(C   6,C   5)                  1.5628         0.331124   
      6. B(H   7,C   6)                  1.0867         0.364444   
      7. B(C   8,C   6)                  1.5298         0.373905   
      8. B(C   9,C   8)                  1.4028         0.596012   
      9. B(H  10,C   9)                  1.0807         0.372590   
     10. B(C  11,C   9)                  1.3919         0.620548   
     11. B(H  12,C  11)                  1.0807         0.372623   
     12. B(C  13,C  11)                  1.3923         0.619437   
     13. B(H  14,C  13)                  1.0807         0.372584   
     14. B(C  15,C  13)                  1.3925         0.619089   
     15. B(H  16,C  15)                  1.0805         0.372872   
     16. B(C  17,C  15)                  1.3923         0.619539   
     17. B(C  17,C   8)                  1.3999         0.602381   
     18. B(H  18,C  17)                  1.0810         0.372214   
     19. B(C  19,N   2)                  1.4595         0.433466   
     20. B(C  20,C  19)                  1.5373         0.363691   
     21. B(H  21,C  20)                  1.0909         0.358887   
     22. B(H  22,C  20)                  1.0904         0.359538   
     23. B(H  23,C  20)                  1.0908         0.359079   
     24. B(C  24,C  19)                  1.5420         0.357508   
     25. B(H  25,C  24)                  1.0906         0.359352   
     26. B(H  26,C  24)                  1.0898         0.360328   
     27. B(H  27,C  24)                  1.0905         0.359474   
     28. B(C  28,C  19)                  1.5416         0.358019   
     29. B(H  29,C  28)                  1.0900         0.360067   
     30. B(H  30,C  28)                  1.0899         0.360272   
     31. B(H  31,C  28)                  1.0904         0.359634   
     32. B(C  32,N   4)                  1.4171         0.506483   
     33. B(C  33,C  32)                  1.4304         0.538532   
     34. B(C  34,C  33)                  1.4119         0.576447   
     35. B(H  35,C  34)                  1.0768         0.377947   
     36. B(C  36,C  34)                  1.3915         0.621334   
     37. B(H  37,C  36)                  1.0806         0.372767   
     38. B(C  38,C  36)                  1.3856         0.634975   
     39. B(H  39,C  38)                  1.0805         0.372894   
     40. B(C  40,C  38)                  1.3874         0.630745   
     41. B(C  40,C  32)                  1.4070         0.586865   
     42. B(H  41,C  40)                  1.0817         0.371246   
     43. B(C  42,C  33)                  1.5747         0.317054   
     44. B(C  43,C  42)                  1.5591         0.335668   
     45. B(H  44,C  43)                  1.0901         0.359943   
     46. B(H  45,C  43)                  1.0914         0.358253   
     47. B(H  46,C  43)                  1.0911         0.358698   
     48. B(C  47,C  42)                  1.5520         0.344581   
     49. B(H  48,C  47)                  1.0884         0.362161   
     50. B(H  49,C  47)                  1.0910         0.358832   
     51. B(H  50,C  47)                  1.0830         0.369493   
     52. B(C  51,C  42)                  1.5451         0.353448   
     53. B(H  52,C  51)                  1.0850         0.366790   
     54. B(H  52,H  31)                  4.1640         0.000001   
     55. B(H  53,C  51)                  1.0908         0.359001   
     56. B(H  54,C  51)                  1.0905         0.359457   
     57. B(C  55,N   4)                  1.3862         0.567564   
     58. B(C  55,O   1)                  1.2360         0.985255   
     59. B(C  56,C  55)                  1.5330         0.369457   
     60. B(C  57,C  56)                  1.4068         0.587375   
     61. B(H  58,C  57)                  1.0750         0.380442   
     62. B(C  59,C  57)                  1.3924         0.619259   
     63. B(H  60,C  59)                  1.0804         0.373060   
     64. B(C  61,C  59)                  1.3905         0.623638   
     65. B(H  62,C  61)                  1.0804         0.372998   
     66. B(C  63,C  61)                  1.3904         0.623859   
     67. B(H  64,C  63)                  1.0804         0.373073   
     68. B(C  65,C  63)                  1.3921         0.620032   
     69. B(C  65,C  56)                  1.4067         0.587670   
     70. B(H  66,C  65)                  1.0823         0.370490   
     71. A(H   3,N   2,C  19)          115.8308         0.338066   
     72. A(C   5,N   2,C  19)          128.6659         0.406165   
     73. A(H   3,N   2,C   5)          115.4153         0.362675   
     74. A(C  32,N   4,C  55)          121.1502         0.406805   
     75. A(C   6,N   4,C  55)          120.9311         0.384322   
     76. A(C   6,N   4,C  32)          114.3798         0.376808   
     77. A(O   0,C   5,N   2)          122.9854         0.473063   
     78. A(N   2,C   5,C   6)          117.7950         0.389885   
     79. A(O   0,C   5,C   6)          119.0970         0.420586   
     80. A(C   5,C   6,H   7)          101.8137         0.318603   
     81. A(H   7,C   6,C   8)          103.8411         0.325005   
     82. A(N   4,C   6,C   8)          110.6242         0.359931   
     83. A(C   5,C   6,C   8)          115.5076         0.356016   
     84. A(N   4,C   6,C   5)          117.6766         0.352582   
     85. A(N   4,C   6,H   7)          105.3636         0.321970   
     86. A(C   6,C   8,C  17)          118.8487         0.394744   
     87. A(C   9,C   8,C  17)          119.0720         0.428774   
     88. A(C   6,C   8,C   9)          122.0701         0.394009   
     89. A(C   8,C   9,H  10)          120.5950         0.352589   
     90. A(H  10,C   9,C  11)          118.9221         0.355007   
     91. A(C   8,C   9,C  11)          120.4821         0.431066   
     92. A(C   9,C  11,H  12)          120.0043         0.355012   
     93. A(H  12,C  11,C  13)          120.2984         0.354904   
     94. A(C   9,C  11,C  13)          119.6973         0.434064   
     95. A(C  11,C  13,H  14)          119.7333         0.354898   
     96. A(H  14,C  13,C  15)          119.7439         0.354864   
     97. A(C  11,C  13,C  15)          120.5228         0.433880   
     98. A(H  16,C  15,C  17)          120.0839         0.354954   
     99. A(C  13,C  15,C  17)          119.6886         0.433893   
    100. A(C  13,C  15,H  16)          120.2273         0.354911   
    101. A(C   8,C  17,H  18)          120.2268         0.353163   
    102. A(C   8,C  17,C  15)          120.5355         0.431764   
    103. A(C  15,C  17,H  18)          119.2331         0.354848   
    104. A(N   2,C  19,C  20)          106.9449         0.368705   
    105. A(C  24,C  19,C  28)          110.3201         0.358033   
    106. A(C  20,C  19,C  28)          108.6417         0.359079   
    107. A(N   2,C  19,C  28)          111.2079         0.367711   
    108. A(C  20,C  19,C  24)          108.5996         0.358992   
    109. A(N   2,C  19,C  24)          111.0043         0.367621   
    110. A(H  22,C  20,H  23)          107.2785         0.290639   
    111. A(H  21,C  20,H  23)          107.4755         0.290556   
    112. A(C  19,C  20,H  23)          111.6023         0.322745   
    113. A(H  21,C  20,H  22)          107.2389         0.290614   
    114. A(C  19,C  20,H  22)          111.4749         0.322812   
    115. A(C  19,C  20,H  21)          111.5273         0.322716   
    116. A(H  25,C  24,H  27)          106.9374         0.290665   
    117. A(C  19,C  24,H  27)          111.4354         0.321897   
    118. A(H  25,C  24,H  26)          107.0918         0.290773   
    119. A(H  26,C  24,H  27)          107.7942         0.290789   
    120. A(C  19,C  24,H  25)          111.5718         0.321879   
    121. A(C  19,C  24,H  26)          111.7534         0.322022   
    122. A(H  30,C  28,H  31)          106.9881         0.290802   
    123. A(H  29,C  28,H  31)          107.2357         0.290776   
    124. A(C  19,C  28,H  31)          111.5860         0.321996   
    125. A(H  29,C  28,H  30)          107.7278         0.290857   
    126. A(C  19,C  28,H  30)          111.5769         0.322090   
    127. A(C  19,C  28,H  29)          111.4799         0.322060   
    128. A(N   4,C  32,C  33)          124.3069         0.405656   
    129. A(C  33,C  32,C  40)          120.0396         0.419108   
    130. A(N   4,C  32,C  40)          115.5120         0.411876   
    131. A(C  32,C  33,C  34)          116.4105         0.417772   
    132. A(C  34,C  33,C  42)          117.8726         0.380622   
    133. A(C  32,C  33,C  42)          125.7166         0.376165   
    134. A(H  35,C  34,C  36)          115.6997         0.355944   
    135. A(C  33,C  34,C  36)          122.6813         0.428589   
    136. A(C  33,C  34,H  35)          121.6188         0.351452   
    137. A(H  37,C  36,C  38)          119.9800         0.356423   
    138. A(C  34,C  36,C  38)          119.9766         0.436104   
    139. A(C  34,C  36,H  37)          120.0432         0.355112   
    140. A(H  39,C  38,C  40)          120.0996         0.356039   
    141. A(C  36,C  38,C  40)          119.4703         0.437287   
    142. A(C  36,C  38,H  39)          120.4223         0.356443   
    143. A(C  38,C  40,H  41)          118.4630         0.355771   
    144. A(C  32,C  40,H  41)          120.1371         0.351453   
    145. A(C  32,C  40,C  38)          121.3889         0.431131   
    146. A(C  43,C  42,C  51)          106.2207         0.353452   
    147. A(C  33,C  42,C  51)          110.4376         0.350059   
    148. A(C  47,C  42,C  51)          109.4368         0.355025   
    149. A(C  43,C  42,C  47)          103.5096         0.351935   
    150. A(C  33,C  42,C  47)          114.4605         0.348562   
    151. A(C  33,C  42,C  43)          112.2739         0.347027   
    152. A(H  45,C  43,H  46)          106.8007         0.290427   
    153. A(H  44,C  43,H  46)          108.1638         0.290641   
    154. A(C  42,C  43,H  46)          111.6800         0.318486   
    155. A(H  44,C  43,H  45)          105.1233         0.290585   
    156. A(C  42,C  43,H  45)          112.0766         0.318421   
    157. A(C  42,C  43,H  44)          112.5981         0.318666   
    158. A(H  49,C  47,H  50)          104.3612         0.291857   
    159. A(H  48,C  47,H  50)          107.7925         0.292282   
    160. A(C  42,C  47,H  50)          114.2245         0.321406   
    161. A(H  48,C  47,H  49)          106.1979         0.290939   
    162. A(C  42,C  47,H  49)          111.1772         0.319871   
    163. A(C  42,C  47,H  48)          112.4719         0.320354   
    164. A(H  53,C  51,H  54)          107.3228         0.290618   
    165. A(H  52,C  51,H  54)          107.8866         0.291600   
    166. A(C  42,C  51,H  54)          111.8139         0.321294   
    167. A(H  52,C  51,H  53)          105.1871         0.291542   
    168. A(C  42,C  51,H  53)          111.6823         0.321227   
    169. A(C  42,C  51,H  52)          112.5723         0.322358   
    170. A(N   4,C  55,C  56)          123.2421         0.387360   
    171. A(O   1,C  55,C  56)          115.6830         0.427031   
    172. A(O   1,C  55,N   4)          121.0270         0.458461   
    173. A(C  57,C  56,C  65)          117.6962         0.425763   
    174. A(C  55,C  56,C  65)          118.3767         0.392215   
    175. A(C  55,C  56,C  57)          123.8932         0.392181   
    176. A(H  58,C  57,C  59)          116.7339         0.356140   
    177. A(C  56,C  57,C  59)          121.1152         0.429778   
    178. A(C  56,C  57,H  58)          122.1497         0.352963   
    179. A(H  60,C  59,C  61)          120.1597         0.355382   
    180. A(C  57,C  59,C  61)          119.8619         0.434430   
    181. A(C  57,C  59,H  60)          119.9776         0.354957   
    182. A(H  62,C  61,C  63)          119.8303         0.355393   
    183. A(C  59,C  61,C  63)          120.3089         0.435009   
    184. A(C  59,C  61,H  62)          119.8587         0.355372   
    185. A(H  64,C  63,C  65)          120.0651         0.355035   
    186. A(C  61,C  63,C  65)          119.6512         0.434555   
    187. A(C  61,C  63,H  64)          120.2831         0.355405   
    188. A(C  63,C  65,H  66)          118.3919         0.354617   
    189. A(C  56,C  65,H  66)          120.2595         0.351413   
    190. A(C  56,C  65,C  63)          121.3486         0.429913   
    191. D(O   0,C   5,N   2,C  19)      5.0857         0.035327   
    192. D(C   6,C   5,N   2,C  19)   -178.9832         0.035327   
    193. D(O   0,C   5,N   2,H   3)   -178.5028         0.035327   
    194. D(C   6,C   5,N   2,H   3)     -2.5717         0.035327   
    195. D(H   7,C   6,N   4,C  32)     33.6723         0.011521   
    196. D(H   7,C   6,C   5,N   2)   -106.4200         0.008379   
    197. D(C   8,C   6,C   5,O   0)   -178.5731         0.008379   
    198. D(N   4,C   6,C   5,O   0)    -44.8672         0.008379   
    199. D(H   7,C   6,N   4,C  55)   -167.3169         0.011521   
    200. D(C   8,C   6,N   4,C  55)     81.0604         0.011521   
    201. D(C   8,C   6,C   5,N   2)      5.3327         0.008379   
    202. D(H   7,C   6,C   5,O   0)     69.6743         0.008379   
    203. D(C   5,C   6,N   4,C  55)    -54.7439         0.011521   
    204. D(C   8,C   6,N   4,C  32)    -77.9505         0.011521   
    205. D(N   4,C   6,C   5,N   2)    139.0386         0.008379   
    206. D(C   5,C   6,N   4,C  32)    146.2452         0.011521   
    207. D(C  17,C   8,C   6,H   7)     -7.5903         0.010454   
    208. D(C   9,C   8,C   6,H   7)    171.2918         0.010454   
    209. D(C   9,C   8,C   6,N   4)    -76.1091         0.010454   
    210. D(C  17,C   8,C   6,C   5)   -118.1500         0.010454   
    211. D(C  17,C   8,C   6,N   4)    105.0088         0.010454   
    212. D(C   9,C   8,C   6,C   5)     60.7321         0.010454   
    213. D(C  11,C   9,C   8,C   6)   -179.3171         0.024471   
    214. D(H  10,C   9,C   8,C  17)    179.2254         0.024471   
    215. D(H  10,C   9,C   8,C   6)      0.3458         0.024471   
    216. D(C  11,C   9,C   8,C  17)     -0.4375         0.024471   
    217. D(C  13,C  11,C   9,H  10)   -179.5306         0.026649   
    218. D(C  13,C  11,C   9,C   8)      0.1378         0.026649   
    219. D(H  12,C  11,C   9,C   8)   -179.7714         0.026649   
    220. D(H  12,C  11,C   9,H  10)      0.5602         0.026649   
    221. D(H  14,C  13,C  11,C   9)   -179.8326         0.026548   
    222. D(C  15,C  13,C  11,C   9)      0.0951         0.026548   
    223. D(H  14,C  13,C  11,H  12)      0.0763         0.026548   
    224. D(C  15,C  13,C  11,H  12)   -179.9959         0.026548   
    225. D(C  17,C  15,C  13,H  14)    179.9056         0.026517   
    226. D(C  17,C  15,C  13,C  11)     -0.0221         0.026517   
    227. D(H  16,C  15,C  13,H  14)      0.0803         0.026517   
    228. D(H  16,C  15,C  13,C  11)   -179.8474         0.026517   
    229. D(H  18,C  17,C  15,H  16)      0.3238         0.026557   
    230. D(H  18,C  17,C  15,C  13)   -179.5017         0.026557   
    231. D(C   8,C  17,C  15,H  16)    179.5404         0.026557   
    232. D(C   8,C  17,C  15,C  13)     -0.2851         0.026557   
    233. D(H  18,C  17,C   8,C   9)    179.7202         0.025026   
    234. D(H  18,C  17,C   8,C   6)     -1.3637         0.025026   
    235. D(C  15,C  17,C   8,C   9)      0.5114         0.025026   
    236. D(C  15,C  17,C   8,C   6)    179.4274         0.025026   
    237. D(C  28,C  19,N   2,C   5)    -63.2102         0.016020   
    238. D(C  28,C  19,N   2,H   3)    120.3908         0.016020   
    239. D(C  24,C  19,N   2,C   5)     60.0190         0.016020   
    240. D(C  24,C  19,N   2,H   3)   -116.3800         0.016020   
    241. D(C  20,C  19,N   2,C   5)    178.3225         0.016020   
    242. D(C  20,C  19,N   2,H   3)      1.9235         0.016020   
    243. D(H  23,C  20,C  19,C  28)    -59.9826         0.010597   
    244. D(H  23,C  20,C  19,C  24)   -179.9968         0.010597   
    245. D(H  23,C  20,C  19,N   2)     60.1428         0.010597   
    246. D(H  22,C  20,C  19,C  28)     59.9556         0.010597   
    247. D(H  22,C  20,C  19,C  24)    -60.0587         0.010597   
    248. D(H  22,C  20,C  19,N   2)   -179.9191         0.010597   
    249. D(H  21,C  20,C  19,C  28)    179.7921         0.010597   
    250. D(H  21,C  20,C  19,C  24)     59.7779         0.010597   
    251. D(H  21,C  20,C  19,N   2)    -60.0825         0.010597   
    252. D(H  25,C  24,C  19,C  20)    178.2326         0.010264   
    253. D(H  25,C  24,C  19,N   2)    -64.4699         0.010264   
    254. D(H  27,C  24,C  19,C  28)    178.7252         0.010264   
    255. D(H  27,C  24,C  19,C  20)    -62.3105         0.010264   
    256. D(H  27,C  24,C  19,N   2)     54.9871         0.010264   
    257. D(H  26,C  24,C  19,C  28)    -60.6016         0.010264   
    258. D(H  26,C  24,C  19,C  20)     58.3628         0.010264   
    259. D(H  26,C  24,C  19,N   2)    175.6603         0.010264   
    260. D(H  25,C  24,C  19,C  28)     59.2683         0.010264   
    261. D(H  31,C  28,C  19,C  20)   -178.1245         0.010292   
    262. D(H  31,C  28,C  19,N   2)     64.4344         0.010292   
    263. D(H  30,C  28,C  19,C  24)     60.4411         0.010292   
    264. D(H  30,C  28,C  19,C  20)    -58.4976         0.010292   
    265. D(H  30,C  28,C  19,N   2)   -175.9387         0.010292   
    266. D(H  29,C  28,C  19,C  24)   -179.0617         0.010292   
    267. D(H  29,C  28,C  19,C  20)     61.9996         0.010292   
    268. D(H  31,C  28,C  19,C  24)    -59.1858         0.010292   
    269. D(H  29,C  28,C  19,N   2)    -55.4415         0.010292   
    270. D(C  40,C  32,N   4,C  55)    -67.1551         0.020297   
    271. D(C  40,C  32,N   4,C   6)     91.8051         0.020297   
    272. D(C  33,C  32,N   4,C  55)    117.1832         0.020297   
    273. D(C  33,C  32,N   4,C   6)    -83.8566         0.020297   
    274. D(C  42,C  33,C  32,C  40)    178.4904         0.019813   
    275. D(C  42,C  33,C  32,N   4)     -6.0327         0.019813   
    276. D(C  34,C  33,C  32,C  40)     -1.7504         0.019813   
    277. D(C  34,C  33,C  32,N   4)    173.7265         0.019813   
    278. D(C  36,C  34,C  33,C  42)   -178.2589         0.022817   
    279. D(C  36,C  34,C  33,C  32)      1.9622         0.022817   
    280. D(H  35,C  34,C  33,C  42)      1.5881         0.022817   
    281. D(H  35,C  34,C  33,C  32)   -178.1907         0.022817   
    282. D(C  38,C  36,C  34,H  35)    179.4055         0.026721   
    283. D(C  38,C  36,C  34,C  33)     -0.7391         0.026721   
    284. D(H  37,C  36,C  34,H  35)     -0.4441         0.026721   
    285. D(H  37,C  36,C  34,C  33)    179.4114         0.026721   
    286. D(C  40,C  38,C  36,H  37)    179.0938         0.027984   
    287. D(C  40,C  38,C  36,C  34)     -0.7559         0.027984   
    288. D(H  39,C  38,C  36,H  37)      0.1045         0.027984   
    289. D(H  39,C  38,C  36,C  34)   -179.7451         0.027984   
    290. D(H  41,C  40,C  38,C  36)   -177.8690         0.027588   
    291. D(C  32,C  40,C  38,H  39)    179.9199         0.027588   
    292. D(C  32,C  40,C  38,C  36)      0.9273         0.027588   
    293. D(H  41,C  40,C  32,C  33)    179.1468         0.023689   
    294. D(H  41,C  40,C  32,N   4)      3.2860         0.023689   
    295. D(C  38,C  40,C  32,C  33)      0.3704         0.023689   
    296. D(H  41,C  40,C  38,H  39)      1.1236         0.027588   
    297. D(C  38,C  40,C  32,N   4)   -175.4904         0.023689   
    298. D(C  51,C  42,C  33,C  34)    -95.4725         0.007763   
    299. D(C  51,C  42,C  33,C  32)     84.2836         0.007763   
    300. D(C  47,C  42,C  33,C  34)    140.4959         0.007763   
    301. D(C  47,C  42,C  33,C  32)    -39.7480         0.007763   
    302. D(C  43,C  42,C  33,C  34)     22.8723         0.007763   
    303. D(C  43,C  42,C  33,C  32)   -157.3717         0.007763   
    304. D(H  46,C  43,C  42,C  51)    172.8611         0.009145   
    305. D(H  46,C  43,C  42,C  47)    -71.9047         0.009145   
    306. D(H  46,C  43,C  42,C  33)     52.0540         0.009145   
    307. D(H  45,C  43,C  42,C  51)    -67.3443         0.009145   
    308. D(H  45,C  43,C  42,C  47)     47.8899         0.009145   
    309. D(H  45,C  43,C  42,C  33)    171.8487         0.009145   
    310. D(H  44,C  43,C  42,C  51)     50.9346         0.009145   
    311. D(H  44,C  43,C  42,C  47)    166.1688         0.009145   
    312. D(H  44,C  43,C  42,C  33)    -69.8724         0.009145   
    313. D(H  49,C  47,C  42,C  43)    -56.9956         0.009591   
    314. D(H  49,C  47,C  42,C  33)   -179.5126         0.009591   
    315. D(H  48,C  47,C  42,C  51)    174.8700         0.009591   
    316. D(H  48,C  47,C  42,C  43)     61.9508         0.009591   
    317. D(H  48,C  47,C  42,C  33)    -60.5662         0.009591   
    318. D(H  50,C  47,C  42,C  51)    -61.8509         0.009591   
    319. D(H  50,C  47,C  42,C  43)   -174.7700         0.009591   
    320. D(H  50,C  47,C  42,C  33)     62.7129         0.009591   
    321. D(H  49,C  47,C  42,C  51)     55.9235         0.009591   
    322. D(H  54,C  51,C  42,C  47)    172.3803         0.010050   
    323. D(H  54,C  51,C  42,C  43)    -76.4792         0.010050   
    324. D(H  54,C  51,C  42,C  33)     45.5044         0.010050   
    325. D(H  53,C  51,C  42,C  47)    -67.3364         0.010050   
    326. D(H  53,C  51,C  42,C  43)     43.8041         0.010050   
    327. D(H  53,C  51,C  42,C  33)    165.7877         0.010050   
    328. D(H  52,C  51,C  42,C  47)     50.7356         0.010050   
    329. D(H  52,C  51,C  42,C  43)    161.8761         0.010050   
    330. D(H  52,C  51,C  42,C  33)    -76.1403         0.010050   
    331. D(C  56,C  55,N   4,C  32)    -12.2388         0.025767   
    332. D(C  56,C  55,N   4,C   6)   -169.8297         0.025767   
    333. D(O   1,C  55,N   4,C  32)    165.1329         0.025767   
    334. D(O   1,C  55,N   4,C   6)      7.5420         0.025767   
    335. D(C  65,C  56,C  55,N   4)    152.3486         0.009490   
    336. D(C  65,C  56,C  55,O   1)    -25.1524         0.009490   
    337. D(C  57,C  56,C  55,N   4)    -29.8214         0.009490   
    338. D(C  57,C  56,C  55,O   1)    152.6776         0.009490   
    339. D(C  59,C  57,C  56,C  65)     -1.5192         0.023732   
    340. D(C  59,C  57,C  56,C  55)   -179.3628         0.023732   
    341. D(H  58,C  57,C  56,C  65)    178.0784         0.023732   
    342. D(H  58,C  57,C  56,C  55)      0.2348         0.023732   
    343. D(C  61,C  59,C  57,H  58)   -178.9583         0.026532   
    344. D(C  61,C  59,C  57,C  56)      0.6602         0.026532   
    345. D(H  60,C  59,C  57,H  58)      0.7044         0.026532   
    346. D(H  60,C  59,C  57,C  56)   -179.6771         0.026532   
    347. D(C  63,C  61,C  59,H  60)   -179.3416         0.026932   
    348. D(C  63,C  61,C  59,C  57)      0.3205         0.026932   
    349. D(H  62,C  61,C  59,H  60)      0.1260         0.026932   
    350. D(H  62,C  61,C  59,C  57)    179.7881         0.026932   
    351. D(C  65,C  63,C  61,H  62)   -179.8551         0.026952   
    352. D(C  65,C  63,C  61,C  59)     -0.3874         0.026952   
    353. D(H  64,C  63,C  61,H  62)     -0.1511         0.026952   
    354. D(H  64,C  63,C  61,C  59)    179.3166         0.026952   
    355. D(H  66,C  65,C  63,H  64)     -0.1747         0.026602   
    356. D(H  66,C  65,C  63,C  61)    179.5300         0.026602   
    357. D(C  56,C  65,C  63,H  64)    179.7699         0.026602   
    358. D(C  56,C  65,C  63,C  61)     -0.5254         0.026602   
    359. D(H  66,C  65,C  56,C  57)   -178.6024         0.023757   
    360. D(H  66,C  65,C  56,C  55)     -0.6367         0.023757   
    361. D(C  63,C  65,C  56,C  57)      1.4540         0.023757   
    362. D(C  63,C  65,C  56,C  55)    179.4197         0.023757   
    -----------------------------------------------------------------

Number of atoms                         .... 67
Number of degrees of freedom            .... 362

         *************************************************************
         *                GEOMETRY OPTIMIZATION CYCLE   1            *
         *************************************************************
---------------------------------
CARTESIAN COORDINATES (ANGSTROEM)
---------------------------------
  O      4.332900    8.383000    6.099400
  O      6.580000    9.429700    3.888900
  N      3.201000    8.212800    4.146100
  H      3.235000    7.777700    3.237300
  N      6.779900    7.307400    4.708200
  C      4.245200    7.947300    4.953200
  C      5.341100    6.964800    4.427700
  H      5.138400    6.071800    5.012900
  C      5.170100    6.500400    2.980200
  C      5.170500    7.400500    1.904200
  H      5.299100    8.460100    2.073500
  C      4.998100    6.943100    0.601000
  H      5.003400    7.642900   -0.222500
  C      4.821200    5.582300    0.365300
  H      4.690000    5.226200   -0.646600
  C      4.813500    4.676500    1.422900
  H      4.678300    3.621200    1.234300
  C      4.984600    5.136300    2.725900
  H      4.985500    4.425800    3.540600
  C      2.066500    9.099500    4.384600
  C      1.194100    9.061100    3.119400
  H      1.746700    9.399300    2.241700
  H      0.319200    9.704400    3.218100
  H      0.833200    8.053100    2.910900
  C      2.537200   10.549900    4.613600
  H      3.137000   10.638400    5.520100
  H      1.696600   11.235700    4.717500
  H      3.155500   10.903300    3.787800
  C      1.222200    8.615600    5.580200
  H      0.892900    7.585300    5.445300
  H      0.334400    9.232200    5.719600
  H      1.786900    8.654900    6.512100
  C      7.617900    6.184500    4.920700
  C      7.761400    5.511400    6.174700
  C      8.533800    4.329500    6.168300
  H      8.672500    3.740900    7.059300
  C      9.164700    3.850400    5.024300
  H      9.753700    2.945600    5.070000
  C      9.035000    4.532300    3.825100
  H      9.518400    4.164500    2.931500
  C      8.260800    5.682500    3.774200
  H      8.142200    6.182400    2.822300
  C      7.132000    5.972100    7.542600
  C      7.897900    5.392200    8.770600
  H      7.757700    4.316900    8.882100
  H      7.551300    5.823600    9.711300
  H      8.968900    5.590900    8.708200
  C      7.168900    7.504900    7.783100
  H      8.183200    7.899500    7.797300
  H      6.728300    7.763300    8.747100
  H      6.599600    8.081300    7.064400
  C      5.676700    5.467500    7.664000
  H      4.984200    6.044100    7.059700
  H      5.304300    5.553300    8.685700
  H      5.585000    4.420900    7.371800
  C      7.306000    8.534300    4.334900
  C      8.803800    8.857000    4.385900
  C      9.699500    8.281200    5.305300
  H      9.382400    7.563200    6.039900
  C     11.048400    8.626600    5.308500
  H     11.721100    8.169100    6.019400
  C     11.524800    9.565600    4.400300
  H     12.570800    9.836100    4.405100
  C     10.659200   10.166400    3.493100
  H     11.027700   10.904000    2.795000
  C      9.311600    9.817300    3.492200
  H      8.654600   10.303200    2.782600

----------------------------
CARTESIAN COORDINATES (A.U.)
----------------------------
  NO LB      ZA    FRAG     MASS         X           Y           Z
   0 O     8.0000    0    15.999    8.187994   15.841574   11.526196
   1 O     8.0000    0    15.999   12.434398   17.819551    7.348956
   2 N     7.0000    0    14.007    6.049013   15.519943    7.834994
   3 H     1.0000    0     1.008    6.113264   14.697723    6.117610
   4 N     7.0000    0    14.007   12.812154   13.808985    8.897209
   5 C     6.0000    0    12.011    8.022265   15.018221    9.360191
   6 C     6.0000    0    12.011   10.093216   13.161565    8.367140
   7 H     1.0000    0     1.008    9.710169   11.474039    9.473008
   8 C     6.0000    0    12.011    9.770073   12.283976    5.631762
   9 C     6.0000    0    12.011    9.770829   13.984918    3.598417
  10 H     1.0000    0     1.008   10.013848   15.987272    3.918347
  11 C     6.0000    0    12.011    9.445040   13.120558    1.135725
  12 H     1.0000    0     1.008    9.455056   14.442988   -0.420464
  13 C     6.0000    0    12.011    9.110748   10.549018    0.690317
  14 H     1.0000    0     1.008    8.862816    9.876087   -1.221897
  15 C     6.0000    0    12.011    9.096197    8.837304    2.688891
  16 H     1.0000    0     1.008    8.840706    6.843076    2.332489
  17 C     6.0000    0    12.011    9.419529    9.706200    5.151204
  18 H     1.0000    0     1.008    9.421230    8.363550    6.690764
  19 C     6.0000    0    12.011    3.905119   17.195563    8.285693
  20 C     6.0000    0    12.011    2.256522   17.122997    5.894812
  21 H     1.0000    0     1.008    3.300785   17.762103    4.236199
  22 H     1.0000    0     1.008    0.603201   18.338658    6.081328
  23 H     1.0000    0     1.008    1.574520   15.218154    5.500804
  24 C     6.0000    0    12.011    4.794613   19.936422    8.718440
  25 H     1.0000    0     1.008    5.928071   20.103663   10.431477
  26 H     1.0000    0     1.008    3.206109   21.232396    8.914783
  27 H     1.0000    0     1.008    5.963031   20.604251    7.157905
  28 C     6.0000    0    12.011    2.309623   16.281124   10.545050
  29 H     1.0000    0     1.008    1.687336   14.334140   10.290126
  30 H     1.0000    0     1.008    0.631924   17.446330   10.808478
  31 H     1.0000    0     1.008    3.376752   16.355391   12.306086
  32 C     6.0000    0    12.011   14.395745   11.687011    9.298775
  33 C     6.0000    0    12.011   14.666920   10.415037   11.668492
  34 C     6.0000    0    12.011   16.126545    8.181569   11.656398
  35 H     1.0000    0     1.008   16.388650    7.069276   13.340144
  36 C     6.0000    0    12.011   17.318773    7.276202    9.494551
  37 H     1.0000    0     1.008   18.431822    5.566377    9.580911
  38 C     6.0000    0    12.011   17.073676    8.564806    7.228391
  39 H     1.0000    0     1.008   17.987169    7.869764    5.539732
  40 C     6.0000    0    12.011   15.610650   10.738369    7.132204
  41 H     1.0000    0     1.008   15.386528   11.683043    5.333374
  42 C     6.0000    0    12.011   13.477527   11.285633   14.253448
  43 C     6.0000    0    12.011   14.924868   10.189781   16.574032
  44 H     1.0000    0     1.008   14.659928    8.157759   16.784736
  45 H     1.0000    0     1.008   14.269889   11.005009   18.351697
  46 H     1.0000    0     1.008   16.948765   10.565270   16.456113
  47 C     6.0000    0    12.011   13.547258   14.182206   14.707927
  48 H     1.0000    0     1.008   15.464007   14.927892   14.734762
  49 H     1.0000    0     1.008   12.714644   14.670511   16.529623
  50 H     1.0000    0     1.008   12.471437   15.271444   13.349781
  51 C     6.0000    0    12.011   10.727408   10.332078   14.482861
  52 H     1.0000    0     1.008    9.418773   11.421694   13.340900
  53 H     1.0000    0     1.008   10.023674   10.494216   16.413594
  54 H     1.0000    0     1.008   10.554120    8.354290   13.930683
  55 C     6.0000    0    12.011   13.806339   16.127490    8.191774
  56 C     6.0000    0    12.011   16.636771   16.737304    8.288150
  57 C     6.0000    0    12.011   18.329399   15.649200   10.025564
  58 H     1.0000    0     1.008   17.730166   14.292377   11.413757
  59 C     6.0000    0    12.011   20.878450   16.301911   10.031611
  60 H     1.0000    0     1.008   22.149669   15.437362   11.375017
  61 C     6.0000    0    12.011   21.778716   18.076364    8.315362
  62 H     1.0000    0     1.008   23.755369   18.587535    8.324433
  63 C     6.0000    0    12.011   20.142969   19.211712    6.601002
  64 H     1.0000    0     1.008   20.839333   20.605574    5.281785
  65 C     6.0000    0    12.011   17.596374   18.552008    6.599302
  66 H     1.0000    0     1.008   16.354824   19.470226    5.258352

--------------------------------
INTERNAL COORDINATES (ANGSTROEM)
--------------------------------
 O      0   0   0     0.000000000000     0.00000000     0.00000000
 O      1   0   0     3.321347550317     0.00000000     0.00000000
 N      1   2   0     2.263966991809    77.74473268     0.00000000
 H      3   1   2     1.008159436796   142.49782733    57.64710363
 N      2   1   3     2.283718413027    61.80882315   257.72266768
 C      1   2   3     1.229349510920    62.57602215    27.56010584
 C      5   2   1     1.505390464298    93.49652990    49.99570907
 H      7   5   2     1.086736090318   105.36361094   196.17963390
 C      7   5   2     1.529759657593   110.62421383    84.55688182
 C      9   7   5     1.402838611530   122.07008466   283.89085580
 H     10   9   7     1.080718561884   120.59500724     0.34581883
 C     10   9   7     1.391857305905   120.48208369   180.68293107
 H     12  10   9     1.080694397135   120.00425615   180.22862872
 C     12  10   9     1.392345050625   119.69726888     0.13783409
 H     14  12  10     1.080723026497   119.73326927   180.16740878
 C     14  12  10     1.392498003589   120.52277392     0.09512668
 H     16  14  12     1.080512420104   120.22727175   180.15259780
 C     16  14  12     1.392300344753   119.68861645     0.00000000
 H     18  16  14     1.080993593876   119.23307731   180.49829385
 C      3   1   2     1.459523686002   101.65200543   239.47808012
 C     20   3   1     1.537298721784   106.94491858   180.68520393
 H     21  20   3     1.090918553330   111.52730524   299.91751441
 H     21  20   3     1.090424958445   111.47485769   180.08093786
 H     21  20   3     1.090772689427   111.60232666    60.14279260
 C     20   3   1     1.541966163701   111.00428168    62.38171560
 H     25  20   3     1.090566155719   111.57180723   295.53014121
 H     25  20   3     1.089828064421   111.75342780   175.66031267
 H     25  20   3     1.090473333007   111.43537679    54.98705387
 C     20   3   1     1.541577458320   111.20794342   299.15250677
 H     29  20   3     1.090025040997   111.47986146   304.55845461
 H     29  20   3     1.089870065650   111.57690720   184.06129546
 H     29  20   3     1.090352323793   111.58604654    64.43438589
 C      5   2   1     1.417146661429   147.34305184   199.50699851
 C     33   5   2     1.430444637167   124.30685162   129.92325041
 C     34  33   5     1.411924335791   116.41045505   173.72645405
 H     35  34  33     1.076832693597   121.61877741   181.80928238
 C     35  34  33     1.391512709248   122.68132764     1.96222399
 H     37  35  34     1.080588973662   120.04323132   179.41138104
 C     37  35  34     1.385601075346   119.97660179   359.26092365
 H     39  37  35     1.080496811657   120.42232863   180.25485280
 C     39  37  35     1.387420804947   119.47033423   359.24412362
 H     41  39  37     1.081702167882   118.46300925   182.13100009
 C     34  33   5     1.574655282911   125.71656929   353.96725164
 C     43  34  33     1.559125017438   112.27394327   202.62830484
 H     44  43  34     1.090118516493   112.59813874   290.12757973
 H     44  43  34     1.091400022906   112.07658563   171.84869861
 H     44  43  34     1.091062074311   111.68001127    52.05403536
 C     43  34  33     1.551991527039   114.46051619   320.25196740
 H     48  43  34     1.088446273364   112.47188374   299.43380291
 H     48  43  34     1.090960549241   111.17715605   180.48735741
 H     48  43  34     1.082990830986   114.22451152    62.71294701
 C     43  34  33     1.545075147040   110.43763158    84.28355438
 H     52  43  34     1.084989539120   112.57230713   283.85970198
 H     52  43  34     1.090831925642   111.68228667   165.78767323
 H     52  43  34     1.090486721606   111.81393982    45.50437819
 C      2   1   3     1.236015032271    85.92532988   236.67979631
 C     56   2   1     1.533017002515   115.68295680   215.03848009
 C     57  56   2     1.406812172964   123.89320631   152.67763556
 H     58  57  56     1.075041194560   122.14974529     0.23476166
 C     58  57  56     1.392423286935   121.11519176   180.63716433
 H     60  58  57     1.080375096899   119.97755949   180.32289901
 C     60  58  57     1.390505375754   119.86185303     0.66021109
 H     62  60  58     1.080420885581   119.85869551   179.78809389
 C     62  60  58     1.390408515509   120.30890981     0.32051613
 H     64  62  60     1.080365502966   120.28307866   179.31659183
 C     64  62  60     1.392083826499   119.65118432   359.61259933
 H     66  64  62     1.082256887250   118.39188866   179.52997814

---------------------------
INTERNAL COORDINATES (A.U.)
---------------------------
 O      0   0   0     0.000000000000     0.00000000     0.00000000
 O      1   0   0     6.276437265670     0.00000000     0.00000000
 N      1   2   0     4.278277590756    77.74473268     0.00000000
 H      3   1   2     1.905145234872   142.49782733    57.64710363
 N      2   1   3     4.315602367615    61.80882315   257.72266768
 C      1   2   3     2.323133898509    62.57602215    27.56010584
 C      5   2   1     2.844775702140    93.49652990    49.99570907
 H      7   5   2     2.053633590550   105.36361094   196.17963390
 C      7   5   2     2.890826803573   110.62421383    84.55688182
 C      9   7   5     2.650980785882   122.07008466   283.89085580
 H     10   9   7     2.042262109805   120.59500724     0.34581883
 C     10   9   7     2.630229125657   120.48208369   180.68293107
 H     12  10   9     2.042216445049   120.00425615   180.22862872
 C     12  10   9     2.631150829602   119.69726888     0.13783409
 H     14  12  10     2.042270546701   119.73326927   180.16740878
 C     14  12  10     2.631439868816   120.52277392     0.09512668
 H     16  14  12     2.041872558298   120.22727175   180.15259780
 C     16  14  12     2.631066347748   119.68861645     0.00000000
 H     18  16  14     2.042781844948   119.23307731   180.49829385
 C      3   1   2     2.758100052514   101.65200543   239.47808012
 C     20   3   1     2.905073570200   106.94491858   180.68520393
 H     21  20   3     2.061537300208   111.52730524   299.91751441
 H     21  20   3     2.060604541054   111.47485769   180.08093786
 H     21  20   3     2.061261657378   111.60232666    60.14279260
 C     20   3   1     2.913893757169   111.00428168    62.38171560
 H     25  20   3     2.060871365232   111.57180723   295.53014121
 H     25  20   3     2.059476574818   111.75342780   175.66031267
 H     25  20   3     2.060695955728   111.43537679    54.98705387
 C     20   3   1     2.913159210451   111.20794342   299.15250677
 H     29  20   3     2.059848806600   111.47986146   304.55845461
 H     29  20   3     2.059555945637   111.57690720   184.06129546
 H     29  20   3     2.060467281453   111.58604654    64.43438589
 C      5   2   1     2.678019081702   147.34305184   199.50699851
 C     33   5   2     2.703148613982   124.30685162   129.92325041
 C     34  33   5     2.668150316464   116.41045505   173.72645405
 H     35  34  33     2.034918882952   121.61877741   181.80928238
 C     35  34  33     2.629577932350   122.68132764     1.96222399
 H     37  35  34     2.042017223556   120.04323132   179.41138104
 C     37  35  34     2.618406563271   119.97660179   359.26092365
 H     39  37  35     2.041843062606   120.42232863   180.25485280
 C     39  37  35     2.621845353855   119.47033423   359.24412362
 H     41  39  37     2.044120855765   118.46300925   182.13100009
 C     34  33   5     2.975667240034   125.71656929   353.96725164
 C     43  34  33     2.946319291502   112.27394327   202.62830484
 H     44  43  34     2.060025449688   112.59813874   290.12757973
 H     44  43  34     2.062447145848   112.07658563   171.84869861
 H     44  43  34     2.061808515556   111.68001127    52.05403536
 C     43  34  33     2.932838948269   114.46051619   320.25196740
 H     48  43  34     2.056865368145   112.47188374   299.43380291
 H     48  43  34     2.061616660978   111.17715605   180.48735741
 H     48  43  34     2.046556076112   114.22451152    62.71294701
 C     43  34  33     2.919768884233   110.43763158    84.28355438
 H     52  43  34     2.050333087106   112.57230713   283.85970198
 H     52  43  34     2.061373597601   111.68228667   165.78767323
 H     52  43  34     2.060721256514   111.81393982    45.50437819
 C      2   1   3     2.335729908402    85.92532988   236.67979631
 C     56   2   1     2.896982293398   115.68295680   215.03848009
 C     57  56   2     2.658489728769   123.89320631   152.67763556
 H     58  57  56     2.031533440401   122.14974529     0.23476166
 C     58  57  56     2.631298674802   121.11519176   180.63716433
 H     60  58  57     2.041613055048   119.97755949   180.32289901
 C     60  58  57     2.627674347920   119.86185303     0.66021109
 H     62  60  58     2.041699583117   119.85869551   179.78809389
 C     62  60  58     2.627491308584   120.30890981     0.32051613
 H     64  62  60     2.041594925143   120.28307866   179.31659183
 C     64  62  60     2.630657187544   119.65118432   359.61259933
 H     66  64  62     2.045169123453   118.39188866   179.52997814

---------------------
BASIS SET INFORMATION
---------------------
There are 4 groups of distinct atoms

 Group   1 Type O   : 11s6p2d1f contracted to 5s3p2d1f pattern {62111/411/11/1}
 Group   2 Type N   : 11s6p2d1f contracted to 5s3p2d1f pattern {62111/411/11/1}
 Group   3 Type H   : 5s1p contracted to 3s1p pattern {311/1}
 Group   4 Type C   : 11s6p2d1f contracted to 5s3p2d1f pattern {62111/411/11/1}

Atom   0O    basis set group =>   1
Atom   1O    basis set group =>   1
Atom   2N    basis set group =>   2
Atom   3H    basis set group =>   3
Atom   4N    basis set group =>   2
Atom   5C    basis set group =>   4
Atom   6C    basis set group =>   4
Atom   7H    basis set group =>   3
Atom   8C    basis set group =>   4
Atom   9C    basis set group =>   4
Atom  10H    basis set group =>   3
Atom  11C    basis set group =>   4
Atom  12H    basis set group =>   3
Atom  13C    basis set group =>   4
Atom  14H    basis set group =>   3
Atom  15C    basis set group =>   4
Atom  16H    basis set group =>   3
Atom  17C    basis set group =>   4
Atom  18H    basis set group =>   3
Atom  19C    basis set group =>   4
Atom  20C    basis set group =>   4
Atom  21H    basis set group =>   3
Atom  22H    basis set group =>   3
Atom  23H    basis set group =>   3
Atom  24C    basis set group =>   4
Atom  25H    basis set group =>   3
Atom  26H    basis set group =>   3
Atom  27H    basis set group =>   3
Atom  28C    basis set group =>   4
Atom  29H    basis set group =>   3
Atom  30H    basis set group =>   3
Atom  31H    basis set group =>   3
Atom  32C    basis set group =>   4
Atom  33C    basis set group =>   4
Atom  34C    basis set group =>   4
Atom  35H    basis set group =>   3
Atom  36C    basis set group =>   4
Atom  37H    basis set group =>   3
Atom  38C    basis set group =>   4
Atom  39H    basis set group =>   3
Atom  40C    basis set group =>   4
Atom  41H    basis set group =>   3
Atom  42C    basis set group =>   4
Atom  43C    basis set group =>   4
Atom  44H    basis set group =>   3
Atom  45H    basis set group =>   3
Atom  46H    basis set group =>   3
Atom  47C    basis set group =>   4
Atom  48H    basis set group =>   3
Atom  49H    basis set group =>   3
Atom  50H    basis set group =>   3
Atom  51C    basis set group =>   4
Atom  52H    basis set group =>   3
Atom  53H    basis set group =>   3
Atom  54H    basis set group =>   3
Atom  55C    basis set group =>   4
Atom  56C    basis set group =>   4
Atom  57C    basis set group =>   4
Atom  58H    basis set group =>   3
Atom  59C    basis set group =>   4
Atom  60H    basis set group =>   3
Atom  61C    basis set group =>   4
Atom  62H    basis set group =>   3
Atom  63C    basis set group =>   4
Atom  64H    basis set group =>   3
Atom  65C    basis set group =>   4
Atom  66H    basis set group =>   3
---------------------------------
AUXILIARY/J BASIS SET INFORMATION
---------------------------------
There are 4 groups of distinct atoms

 Group   1 Type O   : 12s5p4d2f1g contracted to 6s4p3d1f1g pattern {711111/2111/211/2/1}
 Group   2 Type N   : 12s5p4d2f1g contracted to 6s4p3d1f1g pattern {711111/2111/211/2/1}
 Group   3 Type H   : 5s2p1d contracted to 3s1p1d pattern {311/2/1}
 Group   4 Type C   : 12s5p4d2f1g contracted to 6s4p3d1f1g pattern {711111/2111/211/2/1}

Atom   0O    basis set group =>   1
Atom   1O    basis set group =>   1
Atom   2N    basis set group =>   2
Atom   3H    basis set group =>   3
Atom   4N    basis set group =>   2
Atom   5C    basis set group =>   4
Atom   6C    basis set group =>   4
Atom   7H    basis set group =>   3
Atom   8C    basis set group =>   4
Atom   9C    basis set group =>   4
Atom  10H    basis set group =>   3
Atom  11C    basis set group =>   4
Atom  12H    basis set group =>   3
Atom  13C    basis set group =>   4
Atom  14H    basis set group =>   3
Atom  15C    basis set group =>   4
Atom  16H    basis set group =>   3
Atom  17C    basis set group =>   4
Atom  18H    basis set group =>   3
Atom  19C    basis set group =>   4
Atom  20C    basis set group =>   4
Atom  21H    basis set group =>   3
Atom  22H    basis set group =>   3
Atom  23H    basis set group =>   3
Atom  24C    basis set group =>   4
Atom  25H    basis set group =>   3
Atom  26H    basis set group =>   3
Atom  27H    basis set group =>   3
Atom  28C    basis set group =>   4
Atom  29H    basis set group =>   3
Atom  30H    basis set group =>   3
Atom  31H    basis set group =>   3
Atom  32C    basis set group =>   4
Atom  33C    basis set group =>   4
Atom  34C    basis set group =>   4
Atom  35H    basis set group =>   3
Atom  36C    basis set group =>   4
Atom  37H    basis set group =>   3
Atom  38C    basis set group =>   4
Atom  39H    basis set group =>   3
Atom  40C    basis set group =>   4
Atom  41H    basis set group =>   3
Atom  42C    basis set group =>   4
Atom  43C    basis set group =>   4
Atom  44H    basis set group =>   3
Atom  45H    basis set group =>   3
Atom  46H    basis set group =>   3
Atom  47C    basis set group =>   4
Atom  48H    basis set group =>   3
Atom  49H    basis set group =>   3
Atom  50H    basis set group =>   3
Atom  51C    basis set group =>   4
Atom  52H    basis set group =>   3
Atom  53H    basis set group =>   3
Atom  54H    basis set group =>   3
Atom  55C    basis set group =>   4
Atom  56C    basis set group =>   4
Atom  57C    basis set group =>   4
Atom  58H    basis set group =>   3
Atom  59C    basis set group =>   4
Atom  60H    basis set group =>   3
Atom  61C    basis set group =>   4
Atom  62H    basis set group =>   3
Atom  63C    basis set group =>   4
Atom  64H    basis set group =>   3
Atom  65C    basis set group =>   4
Atom  66H    basis set group =>   3


           ************************************************************
           *        Program running with 20 parallel MPI-processes    *
           *              working on a common directory               *
           ************************************************************
------------------------------------------------------------------------------
                           ORCA GTO INTEGRAL CALCULATION
                           -- RI-GTO INTEGRALS CHOSEN --
------------------------------------------------------------------------------
------------------------------------------------------------------------------
                   ___                                                        
                  /   \      - P O W E R E D   B Y -                         
                 /     \                                                     
                 |  |  |   _    _      __       _____    __    __             
                 |  |  |  | |  | |    /  \     |  _  \  |  |  /  |          
                  \  \/   | |  | |   /    \    | | | |  |  | /  /          
                 / \  \   | |__| |  /  /\  \   | |_| |  |  |/  /          
                |  |  |   |  __  | /  /__\  \  |    /   |      \           
                |  |  |   | |  | | |   __   |  |    \   |  |\   \          
                \     /   | |  | | |  |  |  |  | |\  \  |  | \   \       
                 \___/    |_|  |_| |__|  |__|  |_| \__\ |__|  \__/        
                                                                              
                      - O R C A' S   B I G   F R I E N D -                    
                                      &                                       
                       - I N T E G R A L  F E E D E R -                       
                                                                              
 v1 FN, 2020, v2 2021                                                         
------------------------------------------------------------------------------


Reading SHARK input file Prod_RS2opt.SHARKINP.tmp ... ok
----------------------
SHARK INTEGRAL PACKAGE
----------------------

Number of atoms                             ...     67
Number of basis functions                   ...   1227
Number of shells                            ...    499
Maximum angular momentum                    ...      3
Integral batch strategy                     ... SHARK/LIBINT Hybrid
RI-J (if used) integral strategy            ... SPLIT-RIJ (Revised 2003 algorithm where possible)
Printlevel                                  ...      1
Contraction scheme used                     ... SEGMENTED contraction
Coulomb Range Separation                    ... NOT USED
Exchange Range Separation                   ... NOT USED
Finite Nucleus Model                        ... NOT USED
Auxiliary Coulomb fitting basis             ... AVAILABLE
   # of basis functions in Aux-J            ...   1991
   # of shells in Aux-J                     ...    665
   Maximum angular momentum in Aux-J        ...      4
Auxiliary J/K fitting basis                 ... NOT available
Auxiliary Correlation fitting basis         ... NOT available
Auxiliary 'external' fitting basis          ... NOT available
Integral threshold                          ...     2.500000e-11
Primitive cut-off                           ...     2.500000e-12
Primitive pair pre-selection threshold      ...     2.500000e-12

Calculating pre-screening integrals         ... done (  0.1 sec) Dimension = 499
Organizing shell pair data                  ... done (  0.6 sec)
Shell pair information
Total number of shell pairs                 ...    124750
Shell pairs after pre-screening             ...     80766
Total number of primitive shell pairs       ...    374508
Primitive shell pairs kept                  ...    155076
          la=0 lb=0:  22552 shell pairs
          la=1 lb=0:  24020 shell pairs
          la=1 lb=1:   6422 shell pairs
          la=2 lb=0:  11009 shell pairs
          la=2 lb=1:   5946 shell pairs
          la=2 lb=2:   1424 shell pairs
          la=3 lb=0:   5049 shell pairs
          la=3 lb=1:   2783 shell pairs
          la=3 lb=2:   1262 shell pairs
          la=3 lb=3:    299 shell pairs

Calculating one electron integrals          ... done (  0.1 sec)
Calculating RI/J V-Matrix + Cholesky decomp.... done (  1.9 sec)
Calculating Nuclear repulsion               ... done (  0.0 sec) ENN=   3548.062250564140 Eh

SHARK setup successfully completed in   5.4 seconds

Maximum memory used throughout the entire GTOINT-calculation: 117.0 MB
[1710406482.236455] [node128:3981962:0]          mpool.c:43   UCX  WARN  object 0xab2fd40 was not returned to mpool ucp_requests
[1710406482.236474] [node128:3981962:0]          mpool.c:43   UCX  WARN  object 0xab2ff00 was not returned to mpool ucp_requests
[1710406482.236480] [node128:3981962:0]          mpool.c:43   UCX  WARN  object 0xab300c0 was not returned to mpool ucp_requests
[1710406482.236484] [node128:3981962:0]          mpool.c:43   UCX  WARN  object 0xab30280 was not returned to mpool ucp_requests
[1710406482.236488] [node128:3981962:0]          mpool.c:43   UCX  WARN  object 0xab30440 was not returned to mpool ucp_requests
[1710406482.236492] [node128:3981962:0]          mpool.c:43   UCX  WARN  object 0xab30600 was not returned to mpool ucp_requests
[1710406482.236496] [node128:3981962:0]          mpool.c:43   UCX  WARN  object 0xab307c0 was not returned to mpool ucp_requests
[1710406482.236500] [node128:3981962:0]          mpool.c:43   UCX  WARN  object 0xab30980 was not returned to mpool ucp_requests
[1710406482.236503] [node128:3981962:0]          mpool.c:43   UCX  WARN  object 0xab30b40 was not returned to mpool ucp_requests
[1710406482.236508] [node128:3981962:0]          mpool.c:43   UCX  WARN  object 0xab30d00 was not returned to mpool ucp_requests
[1710406482.236513] [node128:3981962:0]          mpool.c:43   UCX  WARN  object 0xab30ec0 was not returned to mpool ucp_requests
[1710406482.236515] [node128:3981962:0]          mpool.c:43   UCX  WARN  object 0xab31080 was not returned to mpool ucp_requests
[1710406482.242736] [node128:3981975:0]          mpool.c:43   UCX  WARN  object 0xb9c2d40 was not returned to mpool ucp_requests
[1710406482.242757] [node128:3981975:0]          mpool.c:43   UCX  WARN  object 0xb9c2f00 was not returned to mpool ucp_requests
[1710406482.242762] [node128:3981975:0]          mpool.c:43   UCX  WARN  object 0xb9c30c0 was not returned to mpool ucp_requests
[1710406482.242765] [node128:3981975:0]          mpool.c:43   UCX  WARN  object 0xb9c3280 was not returned to mpool ucp_requests
[1710406482.242768] [node128:3981975:0]          mpool.c:43   UCX  WARN  object 0xb9c3440 was not returned to mpool ucp_requests
[1710406482.242773] [node128:3981975:0]          mpool.c:43   UCX  WARN  object 0xb9c3600 was not returned to mpool ucp_requests
[1710406482.242776] [node128:3981975:0]          mpool.c:43   UCX  WARN  object 0xb9c37c0 was not returned to mpool ucp_requests
[1710406482.242778] [node128:3981975:0]          mpool.c:43   UCX  WARN  object 0xb9c3980 was not returned to mpool ucp_requests
[1710406482.242781] [node128:3981975:0]          mpool.c:43   UCX  WARN  object 0xb9c3b40 was not returned to mpool ucp_requests
[1710406482.242783] [node128:3981975:0]          mpool.c:43   UCX  WARN  object 0xb9c3d00 was not returned to mpool ucp_requests
[1710406482.242786] [node128:3981975:0]          mpool.c:43   UCX  WARN  object 0xb9c3ec0 was not returned to mpool ucp_requests
[1710406482.242788] [node128:3981975:0]          mpool.c:43   UCX  WARN  object 0xb9c4080 was not returned to mpool ucp_requests
[1710406482.245537] [node128:3981972:0]          mpool.c:43   UCX  WARN  object 0xb75ac80 was not returned to mpool ucp_requests
[1710406482.245554] [node128:3981972:0]          mpool.c:43   UCX  WARN  object 0xb75ae40 was not returned to mpool ucp_requests
[1710406482.245557] [node128:3981972:0]          mpool.c:43   UCX  WARN  object 0xb75b000 was not returned to mpool ucp_requests
[1710406482.245560] [node128:3981972:0]          mpool.c:43   UCX  WARN  object 0xb75b1c0 was not returned to mpool ucp_requests
[1710406482.245563] [node128:3981972:0]          mpool.c:43   UCX  WARN  object 0xb75b380 was not returned to mpool ucp_requests
[1710406482.245565] [node128:3981972:0]          mpool.c:43   UCX  WARN  object 0xb75b540 was not returned to mpool ucp_requests
[1710406482.245568] [node128:3981972:0]          mpool.c:43   UCX  WARN  object 0xb75b700 was not returned to mpool ucp_requests
[1710406482.245571] [node128:3981972:0]          mpool.c:43   UCX  WARN  object 0xb75b8c0 was not returned to mpool ucp_requests
[1710406482.245573] [node128:3981972:0]          mpool.c:43   UCX  WARN  object 0xb75ba80 was not returned to mpool ucp_requests
[1710406482.245576] [node128:3981972:0]          mpool.c:43   UCX  WARN  object 0xb75bc40 was not returned to mpool ucp_requests
[1710406482.245579] [node128:3981972:0]          mpool.c:43   UCX  WARN  object 0xb75be00 was not returned to mpool ucp_requests
[1710406482.245581] [node128:3981972:0]          mpool.c:43   UCX  WARN  object 0xb75bfc0 was not returned to mpool ucp_requests
[1710406482.254566] [node128:3981940:0]          mpool.c:43   UCX  WARN  object 0xb032080 was not returned to mpool ucp_requests
[1710406482.254586] [node128:3981940:0]          mpool.c:43   UCX  WARN  object 0xb032240 was not returned to mpool ucp_requests
[1710406482.254592] [node128:3981940:0]          mpool.c:43   UCX  WARN  object 0xb032400 was not returned to mpool ucp_requests
[1710406482.254595] [node128:3981940:0]          mpool.c:43   UCX  WARN  object 0xb0325c0 was not returned to mpool ucp_requests
[1710406482.254599] [node128:3981940:0]          mpool.c:43   UCX  WARN  object 0xb032780 was not returned to mpool ucp_requests
[1710406482.254603] [node128:3981940:0]          mpool.c:43   UCX  WARN  object 0xb032940 was not returned to mpool ucp_requests
[1710406482.254606] [node128:3981940:0]          mpool.c:43   UCX  WARN  object 0xb032b00 was not returned to mpool ucp_requests
[1710406482.254610] [node128:3981940:0]          mpool.c:43   UCX  WARN  object 0xb032cc0 was not returned to mpool ucp_requests
[1710406482.254613] [node128:3981940:0]          mpool.c:43   UCX  WARN  object 0xb032e80 was not returned to mpool ucp_requests
[1710406482.254618] [node128:3981940:0]          mpool.c:43   UCX  WARN  object 0xb033040 was not returned to mpool ucp_requests
[1710406482.271020] [node128:3981950:0]          mpool.c:43   UCX  WARN  object 0xb098ac0 was not returned to mpool ucp_requests
[1710406482.271038] [node128:3981950:0]          mpool.c:43   UCX  WARN  object 0xb098c80 was not returned to mpool ucp_requests
[1710406482.271043] [node128:3981950:0]          mpool.c:43   UCX  WARN  object 0xb098e40 was not returned to mpool ucp_requests
[1710406482.271048] [node128:3981950:0]          mpool.c:43   UCX  WARN  object 0xb099000 was not returned to mpool ucp_requests
[1710406482.271052] [node128:3981950:0]          mpool.c:43   UCX  WARN  object 0xb0991c0 was not returned to mpool ucp_requests
[1710406482.271056] [node128:3981950:0]          mpool.c:43   UCX  WARN  object 0xb099380 was not returned to mpool ucp_requests
[1710406482.271059] [node128:3981950:0]          mpool.c:43   UCX  WARN  object 0xb099540 was not returned to mpool ucp_requests
[1710406482.271063] [node128:3981950:0]          mpool.c:43   UCX  WARN  object 0xb099700 was not returned to mpool ucp_requests
[1710406482.271066] [node128:3981950:0]          mpool.c:43   UCX  WARN  object 0xb0998c0 was not returned to mpool ucp_requests
[1710406482.271070] [node128:3981950:0]          mpool.c:43   UCX  WARN  object 0xb099a80 was not returned to mpool ucp_requests
[1710406482.271073] [node128:3981950:0]          mpool.c:43   UCX  WARN  object 0xb099c40 was not returned to mpool ucp_requests
[1710406482.271076] [node128:3981950:0]          mpool.c:43   UCX  WARN  object 0xb099e00 was not returned to mpool ucp_requests
[1710406482.271079] [node128:3981950:0]          mpool.c:43   UCX  WARN  object 0xb099fc0 was not returned to mpool ucp_requests
[1710406482.275072] [node128:3981958:0]          mpool.c:43   UCX  WARN  object 0xb297a40 was not returned to mpool ucp_requests
[1710406482.275084] [node128:3981958:0]          mpool.c:43   UCX  WARN  object 0xb297c00 was not returned to mpool ucp_requests
[1710406482.275090] [node128:3981958:0]          mpool.c:43   UCX  WARN  object 0xb297dc0 was not returned to mpool ucp_requests
[1710406482.275094] [node128:3981958:0]          mpool.c:43   UCX  WARN  object 0xb297f80 was not returned to mpool ucp_requests
[1710406482.275097] [node128:3981958:0]          mpool.c:43   UCX  WARN  object 0xb298140 was not returned to mpool ucp_requests
[1710406482.275100] [node128:3981958:0]          mpool.c:43   UCX  WARN  object 0xb298300 was not returned to mpool ucp_requests
[1710406482.275102] [node128:3981958:0]          mpool.c:43   UCX  WARN  object 0xb2984c0 was not returned to mpool ucp_requests
[1710406482.275105] [node128:3981958:0]          mpool.c:43   UCX  WARN  object 0xb298680 was not returned to mpool ucp_requests
[1710406482.275108] [node128:3981958:0]          mpool.c:43   UCX  WARN  object 0xb298840 was not returned to mpool ucp_requests
[1710406482.275110] [node128:3981958:0]          mpool.c:43   UCX  WARN  object 0xb298a00 was not returned to mpool ucp_requests
[1710406482.275113] [node128:3981958:0]          mpool.c:43   UCX  WARN  object 0xb298bc0 was not returned to mpool ucp_requests
[1710406482.275115] [node128:3981958:0]          mpool.c:43   UCX  WARN  object 0xb298d80 was not returned to mpool ucp_requests
[1710406482.275117] [node128:3981958:0]          mpool.c:43   UCX  WARN  object 0xb298f40 was not returned to mpool ucp_requests
[1710406482.279517] [node128:3981956:0]          mpool.c:43   UCX  WARN  object 0xbc4fac0 was not returned to mpool ucp_requests
[1710406482.279531] [node128:3981956:0]          mpool.c:43   UCX  WARN  object 0xbc4fc80 was not returned to mpool ucp_requests
[1710406482.279535] [node128:3981956:0]          mpool.c:43   UCX  WARN  object 0xbc4fe40 was not returned to mpool ucp_requests
[1710406482.279538] [node128:3981956:0]          mpool.c:43   UCX  WARN  object 0xbc50000 was not returned to mpool ucp_requests
[1710406482.279542] [node128:3981956:0]          mpool.c:43   UCX  WARN  object 0xbc501c0 was not returned to mpool ucp_requests
[1710406482.279545] [node128:3981956:0]          mpool.c:43   UCX  WARN  object 0xbc50380 was not returned to mpool ucp_requests
[1710406482.279548] [node128:3981956:0]          mpool.c:43   UCX  WARN  object 0xbc50540 was not returned to mpool ucp_requests
[1710406482.279551] [node128:3981956:0]          mpool.c:43   UCX  WARN  object 0xbc50700 was not returned to mpool ucp_requests
[1710406482.279554] [node128:3981956:0]          mpool.c:43   UCX  WARN  object 0xbc508c0 was not returned to mpool ucp_requests
[1710406482.279556] [node128:3981956:0]          mpool.c:43   UCX  WARN  object 0xbc50a80 was not returned to mpool ucp_requests
[1710406482.279559] [node128:3981956:0]          mpool.c:43   UCX  WARN  object 0xbc50c40 was not returned to mpool ucp_requests
[1710406482.279562] [node128:3981956:0]          mpool.c:43   UCX  WARN  object 0xbc50e00 was not returned to mpool ucp_requests
[1710406482.279565] [node128:3981956:0]          mpool.c:43   UCX  WARN  object 0xbc50fc0 was not returned to mpool ucp_requests
[1710406482.279776] [node128:3981964:0]          mpool.c:43   UCX  WARN  object 0xc6bfd00 was not returned to mpool ucp_requests
[1710406482.279791] [node128:3981964:0]          mpool.c:43   UCX  WARN  object 0xc6bfec0 was not returned to mpool ucp_requests
[1710406482.279797] [node128:3981964:0]          mpool.c:43   UCX  WARN  object 0xc6c0080 was not returned to mpool ucp_requests
[1710406482.279809] [node128:3981964:0]          mpool.c:43   UCX  WARN  object 0xc6c0240 was not returned to mpool ucp_requests
[1710406482.279811] [node128:3981964:0]          mpool.c:43   UCX  WARN  object 0xc6c0400 was not returned to mpool ucp_requests
[1710406482.279814] [node128:3981964:0]          mpool.c:43   UCX  WARN  object 0xc6c05c0 was not returned to mpool ucp_requests
[1710406482.279816] [node128:3981964:0]          mpool.c:43   UCX  WARN  object 0xc6c0780 was not returned to mpool ucp_requests
[1710406482.279819] [node128:3981964:0]          mpool.c:43   UCX  WARN  object 0xc6c0940 was not returned to mpool ucp_requests
[1710406482.279821] [node128:3981964:0]          mpool.c:43   UCX  WARN  object 0xc6c0b00 was not returned to mpool ucp_requests
[1710406482.279824] [node128:3981964:0]          mpool.c:43   UCX  WARN  object 0xc6c0cc0 was not returned to mpool ucp_requests
[1710406482.279826] [node128:3981964:0]          mpool.c:43   UCX  WARN  object 0xc6c0e80 was not returned to mpool ucp_requests
[1710406482.279831] [node128:3981964:0]          mpool.c:43   UCX  WARN  object 0xc6c1040 was not returned to mpool ucp_requests
[1710406482.279656] [node128:3981942:0]          mpool.c:43   UCX  WARN  object 0xb832c40 was not returned to mpool ucp_requests
[1710406482.279669] [node128:3981942:0]          mpool.c:43   UCX  WARN  object 0xb832e00 was not returned to mpool ucp_requests
[1710406482.279673] [node128:3981942:0]          mpool.c:43   UCX  WARN  object 0xb832fc0 was not returned to mpool ucp_requests
[1710406482.279676] [node128:3981942:0]          mpool.c:43   UCX  WARN  object 0xb833180 was not returned to mpool ucp_requests
[1710406482.279678] [node128:3981942:0]          mpool.c:43   UCX  WARN  object 0xb833340 was not returned to mpool ucp_requests
[1710406482.279681] [node128:3981942:0]          mpool.c:43   UCX  WARN  object 0xb833500 was not returned to mpool ucp_requests
[1710406482.279683] [node128:3981942:0]          mpool.c:43   UCX  WARN  object 0xb8336c0 was not returned to mpool ucp_requests
[1710406482.279686] [node128:3981942:0]          mpool.c:43   UCX  WARN  object 0xb833880 was not returned to mpool ucp_requests
[1710406482.279689] [node128:3981942:0]          mpool.c:43   UCX  WARN  object 0xb833a40 was not returned to mpool ucp_requests
[1710406482.279691] [node128:3981942:0]          mpool.c:43   UCX  WARN  object 0xb833c00 was not returned to mpool ucp_requests
[1710406482.279694] [node128:3981942:0]          mpool.c:43   UCX  WARN  object 0xb833dc0 was not returned to mpool ucp_requests
[1710406482.279696] [node128:3981942:0]          mpool.c:43   UCX  WARN  object 0xb833f80 was not returned to mpool ucp_requests
[1710406482.280401] [node128:3981944:0]          mpool.c:43   UCX  WARN  object 0xb9da040 was not returned to mpool ucp_requests
[1710406482.280416] [node128:3981944:0]          mpool.c:43   UCX  WARN  object 0xb9da200 was not returned to mpool ucp_requests
[1710406482.280421] [node128:3981944:0]          mpool.c:43   UCX  WARN  object 0xb9da3c0 was not returned to mpool ucp_requests
[1710406482.280425] [node128:3981944:0]          mpool.c:43   UCX  WARN  object 0xb9da580 was not returned to mpool ucp_requests
[1710406482.280429] [node128:3981944:0]          mpool.c:43   UCX  WARN  object 0xb9da740 was not returned to mpool ucp_requests
[1710406482.280432] [node128:3981944:0]          mpool.c:43   UCX  WARN  object 0xb9da900 was not returned to mpool ucp_requests
[1710406482.280434] [node128:3981944:0]          mpool.c:43   UCX  WARN  object 0xb9daac0 was not returned to mpool ucp_requests
[1710406482.280437] [node128:3981944:0]          mpool.c:43   UCX  WARN  object 0xb9dac80 was not returned to mpool ucp_requests
[1710406482.280440] [node128:3981944:0]          mpool.c:43   UCX  WARN  object 0xb9dae40 was not returned to mpool ucp_requests
[1710406482.280442] [node128:3981944:0]          mpool.c:43   UCX  WARN  object 0xb9db000 was not returned to mpool ucp_requests
[1710406482.280744] [node128:3981946:0]          mpool.c:43   UCX  WARN  object 0xb7c5c40 was not returned to mpool ucp_requests
[1710406482.280756] [node128:3981946:0]          mpool.c:43   UCX  WARN  object 0xb7c5e00 was not returned to mpool ucp_requests
[1710406482.280760] [node128:3981946:0]          mpool.c:43   UCX  WARN  object 0xb7c5fc0 was not returned to mpool ucp_requests
[1710406482.280763] [node128:3981946:0]          mpool.c:43   UCX  WARN  object 0xb7c6180 was not returned to mpool ucp_requests
[1710406482.280766] [node128:3981946:0]          mpool.c:43   UCX  WARN  object 0xb7c6340 was not returned to mpool ucp_requests
[1710406482.280769] [node128:3981946:0]          mpool.c:43   UCX  WARN  object 0xb7c6500 was not returned to mpool ucp_requests
[1710406482.280771] [node128:3981946:0]          mpool.c:43   UCX  WARN  object 0xb7c66c0 was not returned to mpool ucp_requests
[1710406482.280774] [node128:3981946:0]          mpool.c:43   UCX  WARN  object 0xb7c6880 was not returned to mpool ucp_requests
[1710406482.280776] [node128:3981946:0]          mpool.c:43   UCX  WARN  object 0xb7c6a40 was not returned to mpool ucp_requests
[1710406482.280779] [node128:3981946:0]          mpool.c:43   UCX  WARN  object 0xb7c6c00 was not returned to mpool ucp_requests
[1710406482.280782] [node128:3981946:0]          mpool.c:43   UCX  WARN  object 0xb7c6dc0 was not returned to mpool ucp_requests
[1710406482.280784] [node128:3981946:0]          mpool.c:43   UCX  WARN  object 0xb7c6f80 was not returned to mpool ucp_requests
[1710406482.280786] [node128:3981946:0]          mpool.c:43   UCX  WARN  object 0xb7c7140 was not returned to mpool ucp_requests
[1710406482.280067] [node128:3981948:0]          mpool.c:43   UCX  WARN  object 0xac5dac0 was not returned to mpool ucp_requests
[1710406482.280080] [node128:3981948:0]          mpool.c:43   UCX  WARN  object 0xac5dc80 was not returned to mpool ucp_requests
[1710406482.280084] [node128:3981948:0]          mpool.c:43   UCX  WARN  object 0xac5de40 was not returned to mpool ucp_requests
[1710406482.280086] [node128:3981948:0]          mpool.c:43   UCX  WARN  object 0xac5e000 was not returned to mpool ucp_requests
[1710406482.280089] [node128:3981948:0]          mpool.c:43   UCX  WARN  object 0xac5e1c0 was not returned to mpool ucp_requests
[1710406482.280091] [node128:3981948:0]          mpool.c:43   UCX  WARN  object 0xac5e380 was not returned to mpool ucp_requests
[1710406482.280094] [node128:3981948:0]          mpool.c:43   UCX  WARN  object 0xac5e540 was not returned to mpool ucp_requests
[1710406482.280096] [node128:3981948:0]          mpool.c:43   UCX  WARN  object 0xac5e700 was not returned to mpool ucp_requests
[1710406482.280099] [node128:3981948:0]          mpool.c:43   UCX  WARN  object 0xac5e8c0 was not returned to mpool ucp_requests
[1710406482.280101] [node128:3981948:0]          mpool.c:43   UCX  WARN  object 0xac5ea80 was not returned to mpool ucp_requests
[1710406482.280104] [node128:3981948:0]          mpool.c:43   UCX  WARN  object 0xac5ec40 was not returned to mpool ucp_requests
[1710406482.280106] [node128:3981948:0]          mpool.c:43   UCX  WARN  object 0xac5ee00 was not returned to mpool ucp_requests
[1710406482.280109] [node128:3981948:0]          mpool.c:43   UCX  WARN  object 0xac5efc0 was not returned to mpool ucp_requests
[1710406482.280742] [node128:3981952:0]          mpool.c:43   UCX  WARN  object 0xc732c00 was not returned to mpool ucp_requests
[1710406482.280754] [node128:3981952:0]          mpool.c:43   UCX  WARN  object 0xc732dc0 was not returned to mpool ucp_requests
[1710406482.280758] [node128:3981952:0]          mpool.c:43   UCX  WARN  object 0xc732f80 was not returned to mpool ucp_requests
[1710406482.280763] [node128:3981952:0]          mpool.c:43   UCX  WARN  object 0xc733140 was not returned to mpool ucp_requests
[1710406482.280766] [node128:3981952:0]          mpool.c:43   UCX  WARN  object 0xc733300 was not returned to mpool ucp_requests
[1710406482.280768] [node128:3981952:0]          mpool.c:43   UCX  WARN  object 0xc7334c0 was not returned to mpool ucp_requests
[1710406482.280771] [node128:3981952:0]          mpool.c:43   UCX  WARN  object 0xc733680 was not returned to mpool ucp_requests
[1710406482.280773] [node128:3981952:0]          mpool.c:43   UCX  WARN  object 0xc733840 was not returned to mpool ucp_requests
[1710406482.280776] [node128:3981952:0]          mpool.c:43   UCX  WARN  object 0xc733a00 was not returned to mpool ucp_requests
[1710406482.280778] [node128:3981952:0]          mpool.c:43   UCX  WARN  object 0xc733bc0 was not returned to mpool ucp_requests
[1710406482.280781] [node128:3981952:0]          mpool.c:43   UCX  WARN  object 0xc733d80 was not returned to mpool ucp_requests
[1710406482.280783] [node128:3981952:0]          mpool.c:43   UCX  WARN  object 0xc733f40 was not returned to mpool ucp_requests
[1710406482.280786] [node128:3981952:0]          mpool.c:43   UCX  WARN  object 0xc734100 was not returned to mpool ucp_requests
[1710406482.280179] [node128:3981960:0]          mpool.c:43   UCX  WARN  object 0xc425b00 was not returned to mpool ucp_requests
[1710406482.280190] [node128:3981960:0]          mpool.c:43   UCX  WARN  object 0xc425cc0 was not returned to mpool ucp_requests
[1710406482.280193] [node128:3981960:0]          mpool.c:43   UCX  WARN  object 0xc425e80 was not returned to mpool ucp_requests
[1710406482.280196] [node128:3981960:0]          mpool.c:43   UCX  WARN  object 0xc426040 was not returned to mpool ucp_requests
[1710406482.280199] [node128:3981960:0]          mpool.c:43   UCX  WARN  object 0xc426200 was not returned to mpool ucp_requests
[1710406482.280201] [node128:3981960:0]          mpool.c:43   UCX  WARN  object 0xc4263c0 was not returned to mpool ucp_requests
[1710406482.280204] [node128:3981960:0]          mpool.c:43   UCX  WARN  object 0xc426580 was not returned to mpool ucp_requests
[1710406482.280206] [node128:3981960:0]          mpool.c:43   UCX  WARN  object 0xc426740 was not returned to mpool ucp_requests
[1710406482.280209] [node128:3981960:0]          mpool.c:43   UCX  WARN  object 0xc426900 was not returned to mpool ucp_requests
[1710406482.280211] [node128:3981960:0]          mpool.c:43   UCX  WARN  object 0xc426ac0 was not returned to mpool ucp_requests
[1710406482.280214] [node128:3981960:0]          mpool.c:43   UCX  WARN  object 0xc426c80 was not returned to mpool ucp_requests
[1710406482.280216] [node128:3981960:0]          mpool.c:43   UCX  WARN  object 0xc426e40 was not returned to mpool ucp_requests
[1710406482.280218] [node128:3981960:0]          mpool.c:43   UCX  WARN  object 0xc427000 was not returned to mpool ucp_requests
[1710406482.280022] [node128:3981968:0]          mpool.c:43   UCX  WARN  object 0xbfd6dc0 was not returned to mpool ucp_requests
[1710406482.280035] [node128:3981968:0]          mpool.c:43   UCX  WARN  object 0xbfd6f80 was not returned to mpool ucp_requests
[1710406482.280039] [node128:3981968:0]          mpool.c:43   UCX  WARN  object 0xbfd7140 was not returned to mpool ucp_requests
[1710406482.280043] [node128:3981968:0]          mpool.c:43   UCX  WARN  object 0xbfd7300 was not returned to mpool ucp_requests
[1710406482.280046] [node128:3981968:0]          mpool.c:43   UCX  WARN  object 0xbfd74c0 was not returned to mpool ucp_requests
[1710406482.280049] [node128:3981968:0]          mpool.c:43   UCX  WARN  object 0xbfd7680 was not returned to mpool ucp_requests
[1710406482.280053] [node128:3981968:0]          mpool.c:43   UCX  WARN  object 0xbfd7840 was not returned to mpool ucp_requests
[1710406482.280056] [node128:3981968:0]          mpool.c:43   UCX  WARN  object 0xbfd7a00 was not returned to mpool ucp_requests
[1710406482.280059] [node128:3981968:0]          mpool.c:43   UCX  WARN  object 0xbfd7bc0 was not returned to mpool ucp_requests
[1710406482.280062] [node128:3981968:0]          mpool.c:43   UCX  WARN  object 0xbfd7d80 was not returned to mpool ucp_requests
[1710406482.280065] [node128:3981968:0]          mpool.c:43   UCX  WARN  object 0xbfd7f40 was not returned to mpool ucp_requests
[1710406482.280068] [node128:3981968:0]          mpool.c:43   UCX  WARN  object 0xbfd8100 was not returned to mpool ucp_requests
[1710406482.283535] [node128:3981969:0]          mpool.c:43   UCX  WARN  object 0xc1f8b40 was not returned to mpool ucp_requests
[1710406482.283553] [node128:3981969:0]          mpool.c:43   UCX  WARN  object 0xc1f8d00 was not returned to mpool ucp_requests
[1710406482.283558] [node128:3981969:0]          mpool.c:43   UCX  WARN  object 0xc1f8ec0 was not returned to mpool ucp_requests
[1710406482.283561] [node128:3981969:0]          mpool.c:43   UCX  WARN  object 0xc1f9080 was not returned to mpool ucp_requests
[1710406482.283565] [node128:3981969:0]          mpool.c:43   UCX  WARN  object 0xc1f9240 was not returned to mpool ucp_requests
[1710406482.283568] [node128:3981969:0]          mpool.c:43   UCX  WARN  object 0xc1f9400 was not returned to mpool ucp_requests
[1710406482.283570] [node128:3981969:0]          mpool.c:43   UCX  WARN  object 0xc1f95c0 was not returned to mpool ucp_requests
[1710406482.283573] [node128:3981969:0]          mpool.c:43   UCX  WARN  object 0xc1f9780 was not returned to mpool ucp_requests
[1710406482.283576] [node128:3981969:0]          mpool.c:43   UCX  WARN  object 0xc1f9940 was not returned to mpool ucp_requests
[1710406482.283579] [node128:3981969:0]          mpool.c:43   UCX  WARN  object 0xc1f9b00 was not returned to mpool ucp_requests
[1710406482.283582] [node128:3981969:0]          mpool.c:43   UCX  WARN  object 0xc1f9cc0 was not returned to mpool ucp_requests
[1710406482.283585] [node128:3981969:0]          mpool.c:43   UCX  WARN  object 0xc1f9e80 was not returned to mpool ucp_requests
[1710406482.294861] [node128:3981974:0]          mpool.c:43   UCX  WARN  object 0xb416e40 was not returned to mpool ucp_requests
[1710406482.294873] [node128:3981974:0]          mpool.c:43   UCX  WARN  object 0xb417000 was not returned to mpool ucp_requests
[1710406482.294878] [node128:3981974:0]          mpool.c:43   UCX  WARN  object 0xb4171c0 was not returned to mpool ucp_requests
[1710406482.294881] [node128:3981974:0]          mpool.c:43   UCX  WARN  object 0xb417380 was not returned to mpool ucp_requests
[1710406482.294884] [node128:3981974:0]          mpool.c:43   UCX  WARN  object 0xb417540 was not returned to mpool ucp_requests
[1710406482.294886] [node128:3981974:0]          mpool.c:43   UCX  WARN  object 0xb417700 was not returned to mpool ucp_requests
[1710406482.294889] [node128:3981974:0]          mpool.c:43   UCX  WARN  object 0xb4178c0 was not returned to mpool ucp_requests
[1710406482.294892] [node128:3981974:0]          mpool.c:43   UCX  WARN  object 0xb417a80 was not returned to mpool ucp_requests
[1710406482.294894] [node128:3981974:0]          mpool.c:43   UCX  WARN  object 0xb417c40 was not returned to mpool ucp_requests
[1710406482.294896] [node128:3981974:0]          mpool.c:43   UCX  WARN  object 0xb417e00 was not returned to mpool ucp_requests
[1710406482.294899] [node128:3981974:0]          mpool.c:43   UCX  WARN  object 0xb417fc0 was not returned to mpool ucp_requests
[1710406482.294902] [node128:3981974:0]          mpool.c:43   UCX  WARN  object 0xb418180 was not returned to mpool ucp_requests
[1710406482.301641] [node128:3981954:0]          mpool.c:43   UCX  WARN  object 0xb997c80 was not returned to mpool ucp_requests
[1710406482.301655] [node128:3981954:0]          mpool.c:43   UCX  WARN  object 0xb997e40 was not returned to mpool ucp_requests
[1710406482.301659] [node128:3981954:0]          mpool.c:43   UCX  WARN  object 0xb998000 was not returned to mpool ucp_requests
[1710406482.301662] [node128:3981954:0]          mpool.c:43   UCX  WARN  object 0xb9981c0 was not returned to mpool ucp_requests
[1710406482.301664] [node128:3981954:0]          mpool.c:43   UCX  WARN  object 0xb998380 was not returned to mpool ucp_requests
[1710406482.301667] [node128:3981954:0]          mpool.c:43   UCX  WARN  object 0xb998540 was not returned to mpool ucp_requests
[1710406482.301669] [node128:3981954:0]          mpool.c:43   UCX  WARN  object 0xb998700 was not returned to mpool ucp_requests
[1710406482.301671] [node128:3981954:0]          mpool.c:43   UCX  WARN  object 0xb9988c0 was not returned to mpool ucp_requests
[1710406482.301674] [node128:3981954:0]          mpool.c:43   UCX  WARN  object 0xb998a80 was not returned to mpool ucp_requests
[1710406482.301676] [node128:3981954:0]          mpool.c:43   UCX  WARN  object 0xb998c40 was not returned to mpool ucp_requests
[1710406482.301679] [node128:3981954:0]          mpool.c:43   UCX  WARN  object 0xb998e00 was not returned to mpool ucp_requests
[1710406482.301681] [node128:3981954:0]          mpool.c:43   UCX  WARN  object 0xb998fc0 was not returned to mpool ucp_requests
[1710406482.301684] [node128:3981954:0]          mpool.c:43   UCX  WARN  object 0xb999180 was not returned to mpool ucp_requests
[1710406482.333814] [node128:3981966:0]          mpool.c:43   UCX  WARN  object 0xc37ebc0 was not returned to mpool ucp_requests
[1710406482.333832] [node128:3981966:0]          mpool.c:43   UCX  WARN  object 0xc37ed80 was not returned to mpool ucp_requests
[1710406482.333835] [node128:3981966:0]          mpool.c:43   UCX  WARN  object 0xc37ef40 was not returned to mpool ucp_requests
[1710406482.333837] [node128:3981966:0]          mpool.c:43   UCX  WARN  object 0xc37f100 was not returned to mpool ucp_requests
[1710406482.333840] [node128:3981966:0]          mpool.c:43   UCX  WARN  object 0xc37f2c0 was not returned to mpool ucp_requests
[1710406482.333842] [node128:3981966:0]          mpool.c:43   UCX  WARN  object 0xc37f480 was not returned to mpool ucp_requests
[1710406482.333845] [node128:3981966:0]          mpool.c:43   UCX  WARN  object 0xc37f640 was not returned to mpool ucp_requests
[1710406482.333847] [node128:3981966:0]          mpool.c:43   UCX  WARN  object 0xc37f800 was not returned to mpool ucp_requests
[1710406482.333850] [node128:3981966:0]          mpool.c:43   UCX  WARN  object 0xc37f9c0 was not returned to mpool ucp_requests
[1710406482.333852] [node128:3981966:0]          mpool.c:43   UCX  WARN  object 0xc37fb80 was not returned to mpool ucp_requests
[1710406482.333855] [node128:3981966:0]          mpool.c:43   UCX  WARN  object 0xc37fd40 was not returned to mpool ucp_requests
[1710406482.333857] [node128:3981966:0]          mpool.c:43   UCX  WARN  object 0xc37ff00 was not returned to mpool ucp_requests


           ************************************************************
           *        Program running with 20 parallel MPI-processes    *
           *              working on a common directory               *
           ************************************************************
-------------------------------------------------------------------------------
                                 ORCA SCF
-------------------------------------------------------------------------------

------------
SCF SETTINGS
------------
Hamiltonian:
 Density Functional     Method          .... DFT(GTOs)
 Exchange Functional    Exchange        .... PBE
   PBE kappa parameter   XKappa         ....  0.804000
   PBE mue parameter    XMuePBE         ....  0.219520
 Correlation Functional Correlation     .... PBE
   PBE beta parameter  CBetaPBE         ....  0.066725
 LDA part of GGA corr.  LDAOpt          .... PW91-LDA
 Gradients option       PostSCFGGA      .... off
 Hybrid DFT is turned on
   Fraction HF Exchange ScalHFX         ....  0.250000
   Scaling of DF-GGA-X  ScalDFX         ....  0.750000
   Scaling of DF-GGA-C  ScalDFC         ....  1.000000
   Scaling of DF-LDA-C  ScalLDAC        ....  1.000000
   Perturbative correction              ....  0.000000
   Density functional embedding theory  .... OFF
   NL short-range parameter             ....  6.900000
 RI-approximation to the Coulomb term is turned on
   Number of AuxJ basis functions       .... 1991
   RIJ-COSX (HFX calculated with COS-X)).... on


General Settings:
 Integral files         IntName         .... Prod_RS2opt
 Hartree-Fock type      HFTyp           .... RHF
 Total Charge           Charge          ....    0
 Multiplicity           Mult            ....    1
 Number of Electrons    NEL             ....  238
 Basis Dimension        Dim             .... 1227
 Nuclear Repulsion      ENuc            ....   3548.0622505641 Eh

Convergence Acceleration:
 DIIS                   CNVDIIS         .... on
   Start iteration      DIISMaxIt       ....    12
   Startup error        DIISStart       ....  0.200000
   # of expansion vecs  DIISMaxEq       ....     5
   Bias factor          DIISBfac        ....   1.050
   Max. coefficient     DIISMaxC        ....  10.000
 Trust-Rad. Augm. Hess. CNVTRAH         .... auto
   Auto Start mean grad. ratio tolernc. ....  1.125000
   Auto Start start iteration           ....    20
   Auto Start num. interpolation iter.  ....    10
   Max. Number of Micro iterations      ....    16
   Max. Number of Macro iterations      .... Maxiter - #DIIS iter
   Number of Davidson start vectors     ....     2
   Converg. threshold I  (grad. norm)   ....   1.000e-05
   Converg. threshold II (energy diff.) ....   1.000e-08
   Grad. Scal. Fac. for Micro threshold ....   0.100
   Minimum threshold for Micro iter.    ....   0.010
   NR start threshold (gradient norm)   ....   0.001
   Initial trust radius                 ....   0.400
   Minimum AH scaling param. (alpha)    ....   1.000
   Maximum AH scaling param. (alpha)    .... 1000.000
   Orbital update algorithm             .... Taylor
   White noise on init. David. guess    .... on
   Maximum white noise                  ....   0.010
   Quad. conv. algorithm                .... NR
 SOSCF                  CNVSOSCF        .... on
   Start iteration      SOSCFMaxIt      ....   150
   Startup grad/error   SOSCFStart      ....  0.003300
 Level Shifting         CNVShift        .... on
   Level shift para.    LevelShift      ....    0.2500
   Turn off err/grad.   ShiftErr        ....    0.0010
 Zerner damping         CNVZerner       .... off
 Static damping         CNVDamp         .... on
   Fraction old density DampFac         ....    0.7000
   Max. Damping (<1)    DampMax         ....    0.9800
   Min. Damping (>=0)   DampMin         ....    0.0000
   Turn off err/grad.   DampErr         ....    0.1000
 Fernandez-Rico         CNVRico         .... off

SCF Procedure:
 Maximum # iterations   MaxIter         ....   125
 SCF integral mode      SCFMode         .... Direct
   Integral package                     .... SHARK and LIBINT hybrid scheme
 Reset frequency        DirectResetFreq ....    20
 Integral Threshold     Thresh          ....  2.500e-11 Eh
 Primitive CutOff       TCut            ....  2.500e-12 Eh

Convergence Tolerance:
 Convergence Check Mode ConvCheckMode   .... Total+1el-Energy
 Convergence forced     ConvForced      .... 0
 Energy Change          TolE            ....  1.000e-08 Eh
 1-El. energy change                    ....  1.000e-05 Eh
 Orbital Gradient       TolG            ....  1.000e-05
 Orbital Rotation angle TolX            ....  1.000e-05
 DIIS Error             TolErr          ....  5.000e-07


Diagonalization of the overlap matrix:
Smallest eigenvalue                        ... 3.984e-06
Time for diagonalization                   ...    1.235 sec
Threshold for overlap eigenvalues          ... 1.000e-08
Number of eigenvalues below threshold      ... 0
Time for construction of square roots      ...    0.551 sec
Total time needed                          ...    1.791 sec

Time for model grid setup =    0.447 sec

------------------------------
INITIAL GUESS: MODEL POTENTIAL
------------------------------
Loading Hartree-Fock densities                     ... done
Calculating cut-offs                               ... done
Initializing the effective Hamiltonian             ... done
Setting up the integral package (SHARK)            ... done
Starting the Coulomb interaction                   ... done (   1.3 sec)
Reading the grid                                   ... done
Mapping shells                                     ... done
Starting the XC term evaluation                    ... done (   0.6 sec)
  promolecular density results
     # of electrons  =    237.989969412
     EX              =   -187.755893039
     EC              =     -7.953631358
     EX+EC           =   -195.709524396
Transforming the Hamiltonian                       ... done (   0.2 sec)
Diagonalizing the Hamiltonian                      ... done (   0.6 sec)
Back transforming the eigenvectors                 ... done (   0.0 sec)
Now organizing SCF variables                       ... done
                      ------------------
                      INITIAL GUESS DONE (   3.4 sec)
                      ------------------
-------------------
DFT GRID GENERATION
-------------------

General Integration Accuracy     IntAcc      ... 4.388
Radial Grid Type                 RadialGrid  ... OptM3 with GC (2021)
Angular Grid (max. ang.)         AngularGrid ... 4 (Lebedev-302)
Angular grid pruning method      GridPruning ... 4 (adaptive)
Weight generation scheme         WeightScheme... Becke
Basis function cutoff            BFCut       ... 1.0000e-11
Integration weight cutoff        WCut        ... 1.0000e-14
Angular grids for H and He will be reduced by one unit
Partially contracted basis set               ... off
Rotationally invariant grid construction     ... off

Total number of grid points                  ...   302766
Total number of batches                      ...     4765
Average number of points per batch           ...       63
Average number of grid points per atom       ...     4519
Time for grid setup =    2.613 sec

--------------------
COSX GRID GENERATION
--------------------

GRIDX 1
-------
General Integration Accuracy     IntAcc      ... 3.816
Radial Grid Type                 RadialGrid  ... OptM3 with GC (2021)
Angular Grid (max. ang.)         AngularGrid ... 1 (Lebedev-50)
Angular grid pruning method      GridPruning ... 4 (adaptive)
Weight generation scheme         WeightScheme... Becke
Basis function cutoff            BFCut       ... 1.0000e-11
Integration weight cutoff        WCut        ... 1.0000e-14
Angular grids for H and He will be reduced by one unit
Partially contracted basis set               ... on
Rotationally invariant grid construction     ... off

Total number of grid points                  ...    38449
Total number of batches                      ...      635
Average number of points per batch           ...       60
Average number of grid points per atom       ...      574
UseSFitting                                  ... on

GRIDX 2
-------
General Integration Accuracy     IntAcc      ... 4.020
Radial Grid Type                 RadialGrid  ... OptM3 with GC (2021)
Angular Grid (max. ang.)         AngularGrid ... 2 (Lebedev-110)
Angular grid pruning method      GridPruning ... 4 (adaptive)
Weight generation scheme         WeightScheme... Becke
Basis function cutoff            BFCut       ... 1.0000e-11
Integration weight cutoff        WCut        ... 1.0000e-14
Angular grids for H and He will be reduced by one unit
Partially contracted basis set               ... on
Rotationally invariant grid construction     ... off

Total number of grid points                  ...    81174
Total number of batches                      ...     1300
Average number of points per batch           ...       62
Average number of grid points per atom       ...     1212
UseSFitting                                  ... on

GRIDX 3
-------
General Integration Accuracy     IntAcc      ... 4.338
Radial Grid Type                 RadialGrid  ... OptM3 with GC (2021)
Angular Grid (max. ang.)         AngularGrid ... 3 (Lebedev-194)
Angular grid pruning method      GridPruning ... 4 (adaptive)
Weight generation scheme         WeightScheme... Becke
Basis function cutoff            BFCut       ... 1.0000e-11
Integration weight cutoff        WCut        ... 1.0000e-14
Angular grids for H and He will be reduced by one unit
Partially contracted basis set               ... on
Rotationally invariant grid construction     ... off

Total number of grid points                  ...   176152
Total number of batches                      ...     2786
Average number of points per batch           ...       63
Average number of grid points per atom       ...     2629
UseSFitting                                  ... on

Time for X-Grid setup             =   14.380 sec


--------------------
CPCM SOLVATION MODEL
--------------------
CPCM parameters:
  Epsilon                                         ...      26.7260
  Refrac                                          ...       1.2907
  Rsolv                                           ...       1.3000
  Surface type                                    ... GAUSSIAN VDW
  Epsilon function type                           ...         CPCM
Solvent:                                     ... 2,2,2-TRIFLUOROETHANOL
SMD-CDS solvent descriptors:
  Soln                                       ...    1.2907
  Soln25                                     ... Unavailable
  Sola                                       ...    0.5700
  Solb                                       ...    0.2500
  Solg                                       ...   42.0200
  Solc                                       ...    0.0000
  Solh                                       ...    0.5000
Radii:
 Radius for O  used is    2.8724 Bohr (=   1.5200 Ang.)
 Radius for N  used is    3.5716 Bohr (=   1.8900 Ang.)
 Radius for H  used is    2.2677 Bohr (=   1.2000 Ang.)
 Radius for C  used is    3.4960 Bohr (=   1.8500 Ang.)
Calculating surface                               ...        done! (  0.0s)
GEPOL surface points                              ...         3842
GEPOL Volume                                      ...    3184.0229
GEPOL Surface-area                                ...    1731.0252
Calculating surface distance matrix               ...        done! (  0.1s)
Performing Cholesky decomposition & store         ...        done! (  0.7s)
Overall time for CPCM initialization              ...                 0.9s
--------------
SCF ITERATIONS
--------------
ITER       Energy         Delta-E        Max-DP      RMS-DP      [F,P]     Damp
               ***  Starting incremental Fock matrix formation  ***
  0  -1383.5695191771   0.000000000000 0.05022578  0.00053934  0.2731954 0.7000
  1  -1383.9548633141  -0.385344137004 0.02882177  0.00042266  0.1150478 0.7000
                               ***Turning on DIIS***
  2  -1384.1179317051  -0.163068390952 0.07457949  0.00082980  0.0398570 0.0000
  3  -1384.3654759902  -0.247544285131 0.04324755  0.00029047  0.0562862 0.0000
  4  -1384.4206127824  -0.055136792188 0.00995589  0.00011780  0.0129490 0.0000
  5  -1384.4233343760  -0.002721593675 0.00675004  0.00005268  0.0106556 0.0000
                      *** Initiating the SOSCF procedure ***
                           *** Shutting down DIIS ***
                      *** Re-Reading the Fockian *** 
                      *** Removing any level shift *** 
ITER      Energy       Delta-E        Grad      Rot      Max-DP    RMS-DP
  6  -1384.42366447  -0.0003300896  0.000265  0.000265  0.003457  0.000020
               *** Restarting incremental Fock matrix formation ***
  7  -1384.42367246  -0.0000079949  0.000113  0.000471  0.003492  0.000030
  8  -1384.42367251  -0.0000000470  0.000171  0.000289  0.000926  0.000007
  9  -1384.42367593  -0.0000034230  0.000019  0.000057  0.000661  0.000006
 10  -1384.42367591   0.0000000164  0.000029  0.000039  0.000186  0.000001
 11  -1384.42367608  -0.0000001670  0.000007  0.000019  0.000292  0.000002
 12  -1384.42367610  -0.0000000140  0.000008  0.000012  0.000124  0.000001
                  ***Gradient check signals convergence***
              ***Rediagonalizing the Fockian in SOSCF/NRSCF***

               *****************************************************
               *                     SUCCESS                       *
               *           SCF CONVERGED AFTER  13 CYCLES          *
               *****************************************************

Old exchange energy                            =    -48.055796564 Eh
New exchange energy                            =    -48.055776341 Eh
Exchange energy change after final integration =      0.000020224 Eh
Total energy after final integration           =  -1384.423655775 Eh
Final COS-X integration done in                =    34.040 sec

SMD CDS free energy correction energy :                 1.47430     Kcal/mol
Total Energy after SMD CDS correction =             -1384.421306331 Eh

----------------
TOTAL SCF ENERGY
----------------

Total Energy       :        -1384.42130633 Eh          -37672.01895 eV

Components:
Nuclear Repulsion  :         3548.06225056 Eh           96547.68223 eV
Electronic Energy  :        -4932.48355690 Eh         -134219.70118 eV
One Electron Energy:        -8940.36457747 Eh         -243279.68825 eV
Two Electron Energy:         4007.88102058 Eh          109059.98707 eV
Max COSX asymmetry :            0.00000215 Eh               0.00006 eV
CPCM Dielectric    :           -0.04545040 Eh              -1.23677 eV
SMD CDS (Gcds)     :            0.00234944 Eh               0.06393 eV

Virial components:
Potential Energy   :        -2761.43671411 Eh          -75142.51316 eV
Kinetic Energy     :         1377.01540777 Eh           37470.49421 eV
Virial Ratio       :            2.00537822


DFT components:
N(Alpha)           :      119.000123279958 electrons
N(Beta)            :      119.000123279958 electrons
N(Total)           :      238.000246559916 electrons
E(X)               :     -143.691001554657 Eh       
E(C)               :       -7.943520281827 Eh       
E(XC)              :     -151.634521836484 Eh       
DFET-embed. en.    :        0.000000000000 Eh       
CPCM Solvation Model Properties:
Surface-charge          :           -0.08012491
Charge-correction       :           -0.00088633 Eh              -0.02412 eV
Free-energy (cav+disp)  :            0.00234944 Eh               0.06393 eV

---------------
SCF CONVERGENCE
---------------

  Last Energy change         ...    9.6613e-08  Tolerance :   1.0000e-08
  Last MAX-Density change    ...    2.3315e-15  Tolerance :   1.0000e-07
  Last RMS-Density change    ...    1.1672e-17  Tolerance :   5.0000e-09
  Last Orbital Gradient      ...    1.0419e-06  Tolerance :   1.0000e-05
  Last Orbital Rotation      ...    3.4530e-06  Tolerance :   1.0000e-05

             **** THE GBW FILE WAS UPDATED (Prod_RS2opt.gbw) ****
             **** DENSITY Prod_RS2opt.scfp WAS UPDATED ****
             **** ENERGY FILE WAS UPDATED (Prod_RS2opt.en.tmp) ****
             **** THE GBW FILE WAS UPDATED (Prod_RS2opt.gbw) ****
             **** DENSITY Prod_RS2opt.scfp WAS UPDATED ****
----------------
ORBITAL ENERGIES
----------------

  NO   OCC          E(Eh)            E(eV) 
   0   2.0000     -19.187373      -522.1150 
   1   2.0000     -19.179472      -521.9000 
   2   2.0000     -14.437870      -392.8744 
   3   2.0000     -14.410598      -392.1323 
   4   2.0000     -10.345949      -281.5276 
   5   2.0000     -10.338175      -281.3160 
   6   2.0000     -10.290034      -280.0061 
   7   2.0000     -10.276530      -279.6386 
   8   2.0000     -10.274921      -279.5948 
   9   2.0000     -10.253519      -279.0124 
  10   2.0000     -10.251432      -278.9556 
  11   2.0000     -10.249443      -278.9015 
  12   2.0000     -10.245544      -278.7954 
  13   2.0000     -10.235434      -278.5203 
  14   2.0000     -10.233814      -278.4762 
  15   2.0000     -10.230765      -278.3933 
  16   2.0000     -10.230748      -278.3928 
  17   2.0000     -10.229785      -278.3666 
  18   2.0000     -10.229176      -278.3500 
  19   2.0000     -10.229159      -278.3496 
  20   2.0000     -10.228495      -278.3315 
  21   2.0000     -10.228282      -278.3257 
  22   2.0000     -10.228152      -278.3222 
  23   2.0000     -10.227626      -278.3079 
  24   2.0000     -10.226833      -278.2863 
  25   2.0000     -10.226019      -278.2641 
  26   2.0000     -10.224537      -278.2238 
  27   2.0000     -10.205836      -277.7149 
  28   2.0000     -10.201400      -277.5942 
  29   2.0000     -10.201236      -277.5897 
  30   2.0000     -10.200167      -277.5606 
  31   2.0000     -10.199581      -277.5447 
  32   2.0000     -10.194309      -277.4012 
  33   2.0000      -1.082957       -29.4688 
  34   2.0000      -1.073592       -29.2139 
  35   2.0000      -0.983326       -26.7577 
  36   2.0000      -0.961007       -26.1503 
  37   2.0000      -0.891762       -24.2661 
  38   2.0000      -0.887888       -24.1607 
  39   2.0000      -0.879582       -23.9346 
  40   2.0000      -0.833532       -22.6816 
  41   2.0000      -0.827497       -22.5173 
  42   2.0000      -0.801538       -21.8110 
  43   2.0000      -0.783378       -21.3168 
  44   2.0000      -0.774769       -21.0825 
  45   2.0000      -0.773992       -21.0614 
  46   2.0000      -0.766883       -20.8680 
  47   2.0000      -0.760113       -20.6837 
  48   2.0000      -0.730903       -19.8889 
  49   2.0000      -0.708754       -19.2862 
  50   2.0000      -0.704436       -19.1687 
  51   2.0000      -0.699408       -19.0318 
  52   2.0000      -0.695173       -18.9166 
  53   2.0000      -0.665537       -18.1102 
  54   2.0000      -0.642452       -17.4820 
  55   2.0000      -0.637840       -17.3565 
  56   2.0000      -0.633135       -17.2285 
  57   2.0000      -0.628510       -17.1026 
  58   2.0000      -0.624754       -17.0004 
  59   2.0000      -0.612706       -16.6726 
  60   2.0000      -0.584994       -15.9185 
  61   2.0000      -0.576342       -15.6831 
  62   2.0000      -0.567489       -15.4422 
  63   2.0000      -0.552713       -15.0401 
  64   2.0000      -0.544053       -14.8044 
  65   2.0000      -0.529310       -14.4033 
  66   2.0000      -0.513368       -13.9694 
  67   2.0000      -0.497344       -13.5334 
  68   2.0000      -0.495844       -13.4926 
  69   2.0000      -0.492977       -13.4146 
  70   2.0000      -0.486286       -13.2325 
  71   2.0000      -0.477393       -12.9905 
  72   2.0000      -0.471553       -12.8316 
  73   2.0000      -0.464926       -12.6513 
  74   2.0000      -0.463385       -12.6093 
  75   2.0000      -0.461579       -12.5602 
  76   2.0000      -0.458593       -12.4790 
  77   2.0000      -0.453669       -12.3450 
  78   2.0000      -0.445621       -12.1260 
  79   2.0000      -0.443360       -12.0644 
  80   2.0000      -0.442902       -12.0520 
  81   2.0000      -0.437326       -11.9002 
  82   2.0000      -0.434826       -11.8322 
  83   2.0000      -0.433605       -11.7990 
  84   2.0000      -0.430456       -11.7133 
  85   2.0000      -0.429246       -11.6804 
  86   2.0000      -0.419643       -11.4191 
  87   2.0000      -0.408671       -11.1205 
  88   2.0000      -0.402925       -10.9641 
  89   2.0000      -0.395405       -10.7595 
  90   2.0000      -0.392153       -10.6710 
  91   2.0000      -0.389374       -10.5954 
  92   2.0000      -0.388132       -10.5616 
  93   2.0000      -0.382430       -10.4065 
  94   2.0000      -0.379884       -10.3372 
  95   2.0000      -0.378107       -10.2888 
  96   2.0000      -0.376773       -10.2525 
  97   2.0000      -0.370066       -10.0700 
  98   2.0000      -0.369190       -10.0462 
  99   2.0000      -0.367000        -9.9866 
 100   2.0000      -0.364215        -9.9108 
 101   2.0000      -0.362648        -9.8682 
 102   2.0000      -0.356013        -9.6876 
 103   2.0000      -0.353235        -9.6120 
 104   2.0000      -0.348584        -9.4854 
 105   2.0000      -0.341686        -9.2977 
 106   2.0000      -0.337577        -9.1859 
 107   2.0000      -0.334775        -9.1097 
 108   2.0000      -0.321594        -8.7510 
 109   2.0000      -0.304009        -8.2725 
 110   2.0000      -0.292594        -7.9619 
 111   2.0000      -0.281753        -7.6669 
 112   2.0000      -0.279022        -7.5926 
 113   2.0000      -0.272541        -7.4162 
 114   2.0000      -0.271746        -7.3946 
 115   2.0000      -0.269680        -7.3384 
 116   2.0000      -0.266832        -7.2609 
 117   2.0000      -0.260498        -7.0885 
 118   2.0000      -0.252572        -6.8728 
 119   0.0000      -0.048355        -1.3158 
 120   0.0000      -0.025231        -0.6866 
 121   0.0000      -0.018767        -0.5107 
 122   0.0000      -0.014098        -0.3836 
 123   0.0000      -0.011680        -0.3178 
 124   0.0000      -0.005825        -0.1585 
 125   0.0000       0.012442         0.3386 
 126   0.0000       0.037845         1.0298 
 127   0.0000       0.043271         1.1775 
 128   0.0000       0.054651         1.4871 
 129   0.0000       0.069222         1.8836 
 130   0.0000       0.069394         1.8883 
 131   0.0000       0.071761         1.9527 
 132   0.0000       0.082631         2.2485 
 133   0.0000       0.088634         2.4119 
 134   0.0000       0.089693         2.4407 
 135   0.0000       0.094176         2.5627 
 136   0.0000       0.096438         2.6242 
 137   0.0000       0.099520         2.7081 
 138   0.0000       0.102546         2.7904 
 139   0.0000       0.103341         2.8121 
 140   0.0000       0.108873         2.9626 
 141   0.0000       0.110152         2.9974 
 142   0.0000       0.113032         3.0757 
 143   0.0000       0.118257         3.2179 
 144   0.0000       0.119427         3.2498 
 145   0.0000       0.121116         3.2957 
 146   0.0000       0.125151         3.4055 
 147   0.0000       0.127501         3.4695 
 148   0.0000       0.130719         3.5570 
 149   0.0000       0.131662         3.5827 
 150   0.0000       0.134034         3.6472 
 151   0.0000       0.138906         3.7798 
 152   0.0000       0.139665         3.8005 
 153   0.0000       0.142839         3.8868 
 154   0.0000       0.144060         3.9201 
 155   0.0000       0.148204         4.0328 
 156   0.0000       0.153429         4.1750 
 157   0.0000       0.155542         4.2325 
 158   0.0000       0.156718         4.2645 
 159   0.0000       0.158801         4.3212 
 160   0.0000       0.163490         4.4488 
 161   0.0000       0.166754         4.5376 
 162   0.0000       0.170582         4.6418 
 163   0.0000       0.171383         4.6636 
 164   0.0000       0.174736         4.7548 
 165   0.0000       0.176126         4.7926 
 166   0.0000       0.178537         4.8583 
 167   0.0000       0.180491         4.9114 
 168   0.0000       0.182281         4.9601 
 169   0.0000       0.184521         5.0211 
 170   0.0000       0.186554         5.0764 
 171   0.0000       0.189953         5.1689 
 172   0.0000       0.192082         5.2268 
 173   0.0000       0.199413         5.4263 
 174   0.0000       0.202269         5.5040 
 175   0.0000       0.205934         5.6037 
 176   0.0000       0.207814         5.6549 
 177   0.0000       0.211813         5.7637 
 178   0.0000       0.214964         5.8495 
 179   0.0000       0.219560         5.9745 
 180   0.0000       0.221866         6.0373 
 181   0.0000       0.223763         6.0889 
 182   0.0000       0.225234         6.1289 
 183   0.0000       0.229602         6.2478 
 184   0.0000       0.231737         6.3059 
 185   0.0000       0.234960         6.3936 
 186   0.0000       0.237846         6.4721 
 187   0.0000       0.244184         6.6446 
 188   0.0000       0.246782         6.7153 
 189   0.0000       0.247813         6.7433 
 190   0.0000       0.248690         6.7672 
 191   0.0000       0.255670         6.9571 
 192   0.0000       0.257277         7.0009 
 193   0.0000       0.261187         7.1073 
 194   0.0000       0.264037         7.1848 
 195   0.0000       0.269213         7.3257 
 196   0.0000       0.272329         7.4105 
 197   0.0000       0.275145         7.4871 
 198   0.0000       0.276938         7.5359 
 199   0.0000       0.279036         7.5930 
 200   0.0000       0.282454         7.6860 
 201   0.0000       0.284217         7.7339 
 202   0.0000       0.288920         7.8619 
 203   0.0000       0.291475         7.9314 
 204   0.0000       0.295265         8.0346 
 205   0.0000       0.300275         8.1709 
 206   0.0000       0.300894         8.1877 
 207   0.0000       0.305887         8.3236 
 208   0.0000       0.306880         8.3506 
 209   0.0000       0.307538         8.3685 
 210   0.0000       0.312277         8.4975 
 211   0.0000       0.314522         8.5586 
 212   0.0000       0.318886         8.6773 
 213   0.0000       0.320676         8.7260 
 214   0.0000       0.325635         8.8610 
 215   0.0000       0.326884         8.8950 
 216   0.0000       0.331156         9.0112 
 217   0.0000       0.334117         9.0918 
 218   0.0000       0.339001         9.2247 
 219   0.0000       0.340946         9.2776 
 220   0.0000       0.342223         9.3124 
 221   0.0000       0.347021         9.4429 
 222   0.0000       0.350931         9.5493 
 223   0.0000       0.353515         9.6196 
 224   0.0000       0.358835         9.7644 
 225   0.0000       0.362227         9.8567 
 226   0.0000       0.364816         9.9272 
 227   0.0000       0.367957        10.0126 
 228   0.0000       0.371903        10.1200 
 229   0.0000       0.374487        10.1903 
 230   0.0000       0.375447        10.2164 
 231   0.0000       0.382369        10.4048 
 232   0.0000       0.382676        10.4131 
 233   0.0000       0.383976        10.4485 
 234   0.0000       0.389000        10.5852 
 235   0.0000       0.390499        10.6260 
 236   0.0000       0.392585        10.6828 
 237   0.0000       0.398352        10.8397 
 238   0.0000       0.400448        10.8967 
 239   0.0000       0.404776        11.0145 
 240   0.0000       0.408279        11.1098 
 241   0.0000       0.413007        11.2385 
 242   0.0000       0.413955        11.2643 
 243   0.0000       0.416141        11.3238 
 244   0.0000       0.417985        11.3740 
 245   0.0000       0.422503        11.4969 
 246   0.0000       0.424221        11.5437 
 247   0.0000       0.428607        11.6630 
 248   0.0000       0.431873        11.7519 
 249   0.0000       0.432803        11.7772 
 250   0.0000       0.433569        11.7980 
 251   0.0000       0.436730        11.8840 
 252   0.0000       0.438793        11.9402 
 253   0.0000       0.442982        12.0541 
 254   0.0000       0.443539        12.0693 
 255   0.0000       0.446443        12.1483 
 256   0.0000       0.448126        12.1941 
 257   0.0000       0.449343        12.2272 
 258   0.0000       0.454449        12.3662 
 259   0.0000       0.456704        12.4276 
 260   0.0000       0.458613        12.4795 
 261   0.0000       0.461496        12.5579 
 262   0.0000       0.463545        12.6137 
 263   0.0000       0.463793        12.6205 
 264   0.0000       0.468468        12.7477 
 265   0.0000       0.468632        12.7521 
 266   0.0000       0.472605        12.8602 
 267   0.0000       0.475881        12.9494 
 268   0.0000       0.478024        13.0077 
 269   0.0000       0.479727        13.0540 
 270   0.0000       0.482281        13.1235 
 271   0.0000       0.485618        13.2143 
 272   0.0000       0.486775        13.2458 
 273   0.0000       0.487913        13.2768 
 274   0.0000       0.488418        13.2905 
 275   0.0000       0.490890        13.3578 
 276   0.0000       0.492595        13.4042 
 277   0.0000       0.497046        13.5253 
 278   0.0000       0.499086        13.5808 
 279   0.0000       0.500154        13.6099 
 280   0.0000       0.500689        13.6244 
 281   0.0000       0.503917        13.7123 
 282   0.0000       0.506285        13.7767 
 283   0.0000       0.511051        13.9064 
 284   0.0000       0.513069        13.9613 
 285   0.0000       0.513402        13.9704 
 286   0.0000       0.518388        14.1061 
 287   0.0000       0.521240        14.1837 
 288   0.0000       0.524205        14.2643 
 289   0.0000       0.526754        14.3337 
 290   0.0000       0.527675        14.3588 
 291   0.0000       0.534524        14.5451 
 292   0.0000       0.535060        14.5597 
 293   0.0000       0.537720        14.6321 
 294   0.0000       0.538678        14.6582 
 295   0.0000       0.543073        14.7778 
 296   0.0000       0.546641        14.8749 
 297   0.0000       0.548396        14.9226 
 298   0.0000       0.557478        15.1698 
 299   0.0000       0.558280        15.1916 
 300   0.0000       0.564865        15.3707 
 301   0.0000       0.568205        15.4616 
 302   0.0000       0.574649        15.6370 
 303   0.0000       0.578879        15.7521 
 304   0.0000       0.579124        15.7588 
 305   0.0000       0.586148        15.9499 
 306   0.0000       0.589992        16.0545 
 307   0.0000       0.598266        16.2796 
 308   0.0000       0.602509        16.3951 
 309   0.0000       0.606165        16.4946 
 310   0.0000       0.609142        16.5756 
 311   0.0000       0.615138        16.7388 
 312   0.0000       0.622462        16.9381 
 313   0.0000       0.624156        16.9841 
 314   0.0000       0.628018        17.0892 
 315   0.0000       0.631728        17.1902 
 316   0.0000       0.644620        17.5410 
 317   0.0000       0.651306        17.7229 
 318   0.0000       0.658697        17.9240 
 319   0.0000       0.663054        18.0426 
 320   0.0000       0.668755        18.1978 
 321   0.0000       0.669430        18.2161 
 322   0.0000       0.672871        18.3097 
 323   0.0000       0.678726        18.4691 
 324   0.0000       0.684572        18.6282 
 325   0.0000       0.686049        18.6683 
 326   0.0000       0.690689        18.7946 
 327   0.0000       0.693469        18.8702 
 328   0.0000       0.694166        18.8892 
 329   0.0000       0.699620        19.0376 
 330   0.0000       0.703142        19.1335 
 331   0.0000       0.705759        19.2047 
 332   0.0000       0.711682        19.3659 
 333   0.0000       0.713705        19.4209 
 334   0.0000       0.715770        19.4771 
 335   0.0000       0.717548        19.5255 
 336   0.0000       0.721929        19.6447 
 337   0.0000       0.723667        19.6920 
 338   0.0000       0.726375        19.7657 
 339   0.0000       0.731784        19.9129 
 340   0.0000       0.736702        20.0467 
 341   0.0000       0.740737        20.1565 
 342   0.0000       0.741074        20.1657 
 343   0.0000       0.749703        20.4005 
 344   0.0000       0.753450        20.5024 
 345   0.0000       0.755261        20.5517 
 346   0.0000       0.762547        20.7500 
 347   0.0000       0.765516        20.8307 
 348   0.0000       0.769099        20.9283 
 349   0.0000       0.772254        21.0141 
 350   0.0000       0.775526        21.1031 
 351   0.0000       0.777137        21.1470 
 352   0.0000       0.787391        21.4260 
 353   0.0000       0.789167        21.4743 
 354   0.0000       0.794207        21.6115 
 355   0.0000       0.797743        21.7077 
 356   0.0000       0.803777        21.8719 
 357   0.0000       0.805945        21.9309 
 358   0.0000       0.811492        22.0818 
 359   0.0000       0.819819        22.3084 
 360   0.0000       0.821138        22.3443 
 361   0.0000       0.824295        22.4302 
 362   0.0000       0.825645        22.4669 
 363   0.0000       0.831453        22.6250 
 364   0.0000       0.837240        22.7825 
 365   0.0000       0.843161        22.9436 
 366   0.0000       0.847039        23.0491 
 367   0.0000       0.852021        23.1847 
 368   0.0000       0.857595        23.3363 
 369   0.0000       0.859598        23.3909 
 370   0.0000       0.861328        23.4379 
 371   0.0000       0.863574        23.4990 
 372   0.0000       0.872883        23.7523 
 373   0.0000       0.875082        23.8122 
 374   0.0000       0.879637        23.9361 
 375   0.0000       0.885264        24.0893 
 376   0.0000       0.887312        24.1450 
 377   0.0000       0.894393        24.3377 
 378   0.0000       0.897599        24.4249 
 379   0.0000       0.900771        24.5112 
 380   0.0000       0.904898        24.6235 
 381   0.0000       0.908362        24.7178 
 382   0.0000       0.910631        24.7795 
 383   0.0000       0.916381        24.9360 
 384   0.0000       0.922062        25.0906 
 385   0.0000       0.924252        25.1502 
 386   0.0000       0.930714        25.3260 
 387   0.0000       0.933948        25.4140 
 388   0.0000       0.937636        25.5144 
 389   0.0000       0.940973        25.6052 
 390   0.0000       0.946919        25.7670 
 391   0.0000       0.952567        25.9207 
 392   0.0000       0.956967        26.0404 
 393   0.0000       0.961981        26.1768 
 394   0.0000       0.968365        26.3506 
 395   0.0000       0.971110        26.4252 
 396   0.0000       0.982687        26.7403 
 397   0.0000       0.986226        26.8366 
 398   0.0000       0.988826        26.9073 
 399   0.0000       0.997943        27.1554 
 400   0.0000       0.999303        27.1924 
 401   0.0000       1.004746        27.3405 
 402   0.0000       1.009079        27.4584 
 403   0.0000       1.015267        27.6268 
 404   0.0000       1.017786        27.6954 
 405   0.0000       1.020792        27.7772 
 406   0.0000       1.023257        27.8442 
 407   0.0000       1.031158        28.0592 
 408   0.0000       1.035794        28.1854 
 409   0.0000       1.038612        28.2621 
 410   0.0000       1.046007        28.4633 
 411   0.0000       1.051504        28.6129 
 412   0.0000       1.061109        28.8742 
 413   0.0000       1.063413        28.9369 
 414   0.0000       1.066400        29.0182 
 415   0.0000       1.074518        29.2391 
 416   0.0000       1.077136        29.3104 
 417   0.0000       1.085843        29.5473 
 418   0.0000       1.087976        29.6053 
 419   0.0000       1.098151        29.8822 
 420   0.0000       1.103865        30.0377 
 421   0.0000       1.109444        30.1895 
 422   0.0000       1.110060        30.2063 
 423   0.0000       1.113915        30.3112 
 424   0.0000       1.117962        30.4213 
 425   0.0000       1.123681        30.5769 
 426   0.0000       1.129430        30.7333 
 427   0.0000       1.133664        30.8486 
 428   0.0000       1.137951        30.9652 
 429   0.0000       1.141424        31.0597 
 430   0.0000       1.145277        31.1646 
 431   0.0000       1.148555        31.2538 
 432   0.0000       1.153201        31.3802 
 433   0.0000       1.157321        31.4923 
 434   0.0000       1.161606        31.6089 
 435   0.0000       1.166763        31.7492 
 436   0.0000       1.169979        31.8367 
 437   0.0000       1.171231        31.8708 
 438   0.0000       1.177571        32.0433 
 439   0.0000       1.185542        32.2602 
 440   0.0000       1.193210        32.4689 
 441   0.0000       1.194996        32.5175 
 442   0.0000       1.198192        32.6045 
 443   0.0000       1.203037        32.7363 
 444   0.0000       1.208354        32.8810 
 445   0.0000       1.218953        33.1694 
 446   0.0000       1.219310        33.1791 
 447   0.0000       1.223970        33.3059 
 448   0.0000       1.226382        33.3716 
 449   0.0000       1.231217        33.5031 
 450   0.0000       1.235481        33.6192 
 451   0.0000       1.242503        33.8102 
 452   0.0000       1.244663        33.8690 
 453   0.0000       1.252819        34.0909 
 454   0.0000       1.254281        34.1307 
 455   0.0000       1.261733        34.3335 
 456   0.0000       1.264534        34.4097 
 457   0.0000       1.275016        34.6950 
 458   0.0000       1.277233        34.7553 
 459   0.0000       1.278506        34.7899 
 460   0.0000       1.281028        34.8586 
 461   0.0000       1.287157        35.0253 
 462   0.0000       1.289777        35.0966 
 463   0.0000       1.294161        35.2159 
 464   0.0000       1.295505        35.2525 
 465   0.0000       1.304866        35.5072 
 466   0.0000       1.310101        35.6497 
 467   0.0000       1.318060        35.8662 
 468   0.0000       1.318582        35.8805 
 469   0.0000       1.328251        36.1436 
 470   0.0000       1.334122        36.3033 
 471   0.0000       1.339193        36.4413 
 472   0.0000       1.342988        36.5446 
 473   0.0000       1.349938        36.7337 
 474   0.0000       1.356465        36.9113 
 475   0.0000       1.359507        36.9941 
 476   0.0000       1.360436        37.0193 
 477   0.0000       1.364963        37.1425 
 478   0.0000       1.372463        37.3466 
 479   0.0000       1.381844        37.6019 
 480   0.0000       1.387528        37.7566 
 481   0.0000       1.392511        37.8921 
 482   0.0000       1.401376        38.1334 
 483   0.0000       1.404271        38.2121 
 484   0.0000       1.408489        38.3269 
 485   0.0000       1.418602        38.6021 
 486   0.0000       1.423317        38.7304 
 487   0.0000       1.432117        38.9699 
 488   0.0000       1.442626        39.2558 
 489   0.0000       1.446773        39.3687 
 490   0.0000       1.454710        39.5847 
 491   0.0000       1.456768        39.6407 
 492   0.0000       1.460024        39.7293 
 493   0.0000       1.466129        39.8954 
 494   0.0000       1.469923        39.9986 
 495   0.0000       1.471298        40.0360 
 496   0.0000       1.482721        40.3469 
 497   0.0000       1.486073        40.4381 
 498   0.0000       1.494366        40.6638 
 499   0.0000       1.499577        40.8056 
 500   0.0000       1.505556        40.9683 
 501   0.0000       1.510252        41.0960 
 502   0.0000       1.511066        41.1182 
 503   0.0000       1.517288        41.2875 
 504   0.0000       1.522421        41.4272 
 505   0.0000       1.529622        41.6231 
 506   0.0000       1.536380        41.8070 
 507   0.0000       1.539651        41.8960 
 508   0.0000       1.547137        42.0997 
 509   0.0000       1.551958        42.2309 
 510   0.0000       1.557641        42.3856 
 511   0.0000       1.560193        42.4550 
 512   0.0000       1.566753        42.6335 
 513   0.0000       1.570905        42.7465 
 514   0.0000       1.574113        42.8338 
 515   0.0000       1.578936        42.9650 
 516   0.0000       1.582960        43.0745 
 517   0.0000       1.586516        43.1713 
 518   0.0000       1.590844        43.2891 
 519   0.0000       1.593232        43.3540 
 520   0.0000       1.597691        43.4754 
 521   0.0000       1.600202        43.5437 
 522   0.0000       1.605532        43.6887 
 523   0.0000       1.607255        43.7356 
 524   0.0000       1.612023        43.8654 
 525   0.0000       1.614914        43.9441 
 526   0.0000       1.619764        44.0760 
 527   0.0000       1.623111        44.1671 
 528   0.0000       1.625619        44.2353 
 529   0.0000       1.628700        44.3192 
 530   0.0000       1.637663        44.5631 
 531   0.0000       1.639538        44.6141 
 532   0.0000       1.641011        44.6542 
 533   0.0000       1.644133        44.7391 
 534   0.0000       1.648798        44.8661 
 535   0.0000       1.651140        44.9298 
 536   0.0000       1.654997        45.0347 
 537   0.0000       1.658318        45.1251 
 538   0.0000       1.661136        45.2018 
 539   0.0000       1.663314        45.2611 
 540   0.0000       1.668412        45.3998 
 541   0.0000       1.669827        45.4383 
 542   0.0000       1.675845        45.6021 
 543   0.0000       1.680998        45.7423 
 544   0.0000       1.682757        45.7902 
 545   0.0000       1.685354        45.8608 
 546   0.0000       1.689957        45.9861 
 547   0.0000       1.690896        46.0116 
 548   0.0000       1.697190        46.1829 
 549   0.0000       1.703808        46.3630 
 550   0.0000       1.705296        46.4035 
 551   0.0000       1.708111        46.4801 
 552   0.0000       1.713361        46.6229 
 553   0.0000       1.714548        46.6552 
 554   0.0000       1.719007        46.7766 
 555   0.0000       1.720956        46.8296 
 556   0.0000       1.725924        46.9648 
 557   0.0000       1.732559        47.1453 
 558   0.0000       1.734419        47.1959 
 559   0.0000       1.743145        47.4334 
 560   0.0000       1.744282        47.4643 
 561   0.0000       1.747537        47.5529 
 562   0.0000       1.752409        47.6855 
 563   0.0000       1.754628        47.7459 
 564   0.0000       1.765014        48.0285 
 565   0.0000       1.770450        48.1764 
 566   0.0000       1.771496        48.2049 
 567   0.0000       1.774387        48.2835 
 568   0.0000       1.778111        48.3848 
 569   0.0000       1.782594        48.5069 
 570   0.0000       1.789158        48.6855 
 571   0.0000       1.794457        48.8297 
 572   0.0000       1.798348        48.9355 
 573   0.0000       1.808118        49.2014 
 574   0.0000       1.812395        49.3178 
 575   0.0000       1.825026        49.6615 
 576   0.0000       1.829033        49.7705 
 577   0.0000       1.835200        49.9383 
 578   0.0000       1.837733        50.0072 
 579   0.0000       1.844036        50.1788 
 580   0.0000       1.846122        50.2355 
 581   0.0000       1.854368        50.4599 
 582   0.0000       1.867692        50.8225 
 583   0.0000       1.875656        51.0392 
 584   0.0000       1.880013        51.1578 
 585   0.0000       1.881925        51.2098 
 586   0.0000       1.891481        51.4698 
 587   0.0000       1.894439        51.5503 
 588   0.0000       1.903126        51.7867 
 589   0.0000       1.914758        52.1032 
 590   0.0000       1.916479        52.1500 
 591   0.0000       1.918701        52.2105 
 592   0.0000       1.930649        52.5356 
 593   0.0000       1.936592        52.6974 
 594   0.0000       1.939922        52.7880 
 595   0.0000       1.943907        52.8964 
 596   0.0000       1.947838        53.0034 
 597   0.0000       1.953785        53.1652 
 598   0.0000       1.964220        53.4491 
 599   0.0000       1.967346        53.5342 
 600   0.0000       1.967779        53.5460 
 601   0.0000       1.971785        53.6550 
 602   0.0000       1.981591        53.9218 
 603   0.0000       1.988243        54.1028 
 604   0.0000       1.996504        54.3276 
 605   0.0000       2.002350        54.4867 
 606   0.0000       2.007217        54.6192 
 607   0.0000       2.011063        54.7238 
 608   0.0000       2.015279        54.8385 
 609   0.0000       2.018022        54.9132 
 610   0.0000       2.032243        55.3001 
 611   0.0000       2.034238        55.3544 
 612   0.0000       2.036527        55.4167 
 613   0.0000       2.047146        55.7057 
 614   0.0000       2.051698        55.8296 
 615   0.0000       2.059160        56.0326 
 616   0.0000       2.065653        56.2093 
 617   0.0000       2.068554        56.2882 
 618   0.0000       2.076466        56.5035 
 619   0.0000       2.081867        56.6505 
 620   0.0000       2.085876        56.7596 
 621   0.0000       2.096850        57.0582 
 622   0.0000       2.101465        57.1838 
 623   0.0000       2.105863        57.3034 
 624   0.0000       2.109724        57.4085 
 625   0.0000       2.111529        57.4576 
 626   0.0000       2.118728        57.6535 
 627   0.0000       2.127774        57.8997 
 628   0.0000       2.134310        58.0775 
 629   0.0000       2.143123        58.3173 
 630   0.0000       2.144441        58.3532 
 631   0.0000       2.151242        58.5383 
 632   0.0000       2.155593        58.6567 
 633   0.0000       2.160280        58.7842 
 634   0.0000       2.172085        59.1054 
 635   0.0000       2.179152        59.2978 
 636   0.0000       2.184397        59.4405 
 637   0.0000       2.187375        59.5215 
 638   0.0000       2.195018        59.7295 
 639   0.0000       2.200282        59.8727 
 640   0.0000       2.201034        59.8932 
 641   0.0000       2.206442        60.0403 
 642   0.0000       2.208901        60.1073 
 643   0.0000       2.214912        60.2708 
 644   0.0000       2.224616        60.5349 
 645   0.0000       2.226233        60.5789 
 646   0.0000       2.229569        60.6697 
 647   0.0000       2.236490        60.8580 
 648   0.0000       2.240120        60.9568 
 649   0.0000       2.249435        61.2102 
 650   0.0000       2.255707        61.3809 
 651   0.0000       2.259947        61.4963 
 652   0.0000       2.261652        61.5427 
 653   0.0000       2.268896        61.7398 
 654   0.0000       2.273096        61.8541 
 655   0.0000       2.281403        62.0801 
 656   0.0000       2.285350        62.1875 
 657   0.0000       2.291032        62.3422 
 658   0.0000       2.298867        62.5553 
 659   0.0000       2.308528        62.8182 
 660   0.0000       2.310882        62.8823 
 661   0.0000       2.311440        62.8975 
 662   0.0000       2.315678        63.0128 
 663   0.0000       2.322232        63.1912 
 664   0.0000       2.323831        63.2347 
 665   0.0000       2.326163        63.2981 
 666   0.0000       2.332559        63.4722 
 667   0.0000       2.341358        63.7116 
 668   0.0000       2.346611        63.8545 
 669   0.0000       2.353085        64.0307 
 670   0.0000       2.358943        64.1901 
 671   0.0000       2.364703        64.3468 
 672   0.0000       2.378009        64.7089 
 673   0.0000       2.386440        64.9383 
 674   0.0000       2.392532        65.1041 
 675   0.0000       2.393803        65.1387 
 676   0.0000       2.404804        65.4380 
 677   0.0000       2.408325        65.5339 
 678   0.0000       2.416462        65.7553 
 679   0.0000       2.420589        65.8676 
 680   0.0000       2.426533        66.0293 
 681   0.0000       2.428105        66.0721 
 682   0.0000       2.430566        66.1391 
 683   0.0000       2.438412        66.3526 
 684   0.0000       2.439909        66.3933 
 685   0.0000       2.453732        66.7695 
 686   0.0000       2.460419        66.9514 
 687   0.0000       2.464606        67.0653 
 688   0.0000       2.469148        67.1889 
 689   0.0000       2.473622        67.3107 
 690   0.0000       2.476129        67.3789 
 691   0.0000       2.484944        67.6188 
 692   0.0000       2.489696        67.7481 
 693   0.0000       2.505597        68.1808 
 694   0.0000       2.509269        68.2807 
 695   0.0000       2.515009        68.4369 
 696   0.0000       2.520623        68.5896 
 697   0.0000       2.528439        68.8023 
 698   0.0000       2.530815        68.8670 
 699   0.0000       2.533564        68.9418 
 700   0.0000       2.538637        69.0798 
 701   0.0000       2.540185        69.1219 
 702   0.0000       2.546556        69.2953 
 703   0.0000       2.549729        69.3816 
 704   0.0000       2.554393        69.5086 
 705   0.0000       2.559168        69.6385 
 706   0.0000       2.560596        69.6774 
 707   0.0000       2.565550        69.8122 
 708   0.0000       2.568635        69.8961 
 709   0.0000       2.572196        69.9930 
 710   0.0000       2.578254        70.1578 
 711   0.0000       2.588849        70.4462 
 712   0.0000       2.590574        70.4931 
 713   0.0000       2.591050        70.5061 
 714   0.0000       2.598938        70.7207 
 715   0.0000       2.604250        70.8652 
 716   0.0000       2.610990        71.0487 
 717   0.0000       2.613432        71.1151 
 718   0.0000       2.618167        71.2439 
 719   0.0000       2.624400        71.4136 
 720   0.0000       2.628940        71.5371 
 721   0.0000       2.632724        71.6401 
 722   0.0000       2.634458        71.6872 
 723   0.0000       2.638128        71.7871 
 724   0.0000       2.642092        71.8950 
 725   0.0000       2.643685        71.9383 
 726   0.0000       2.650795        72.1318 
 727   0.0000       2.652132        72.1682 
 728   0.0000       2.656924        72.2986 
 729   0.0000       2.658939        72.3534 
 730   0.0000       2.663354        72.4735 
 731   0.0000       2.664805        72.5130 
 732   0.0000       2.672603        72.7252 
 733   0.0000       2.676765        72.8385 
 734   0.0000       2.679537        72.9139 
 735   0.0000       2.681514        72.9677 
 736   0.0000       2.686172        73.0945 
 737   0.0000       2.690938        73.2242 
 738   0.0000       2.691960        73.2520 
 739   0.0000       2.696968        73.3882 
 740   0.0000       2.698501        73.4299 
 741   0.0000       2.703103        73.5552 
 742   0.0000       2.704054        73.5810 
 743   0.0000       2.708973        73.7149 
 744   0.0000       2.714086        73.8540 
 745   0.0000       2.717695        73.9522 
 746   0.0000       2.720397        74.0258 
 747   0.0000       2.720659        74.0329 
 748   0.0000       2.724906        74.1485 
 749   0.0000       2.731111        74.3173 
 750   0.0000       2.732377        74.3518 
 751   0.0000       2.733993        74.3957 
 752   0.0000       2.739911        74.5568 
 753   0.0000       2.740995        74.5863 
 754   0.0000       2.746232        74.7288 
 755   0.0000       2.749839        74.8269 
 756   0.0000       2.756333        75.0036 
 757   0.0000       2.764813        75.2344 
 758   0.0000       2.767322        75.3027 
 759   0.0000       2.770922        75.4006 
 760   0.0000       2.778173        75.5979 
 761   0.0000       2.780858        75.6710 
 762   0.0000       2.787495        75.8516 
 763   0.0000       2.790624        75.9367 
 764   0.0000       2.794429        76.0403 
 765   0.0000       2.797503        76.1239 
 766   0.0000       2.797762        76.1310 
 767   0.0000       2.799720        76.1843 
 768   0.0000       2.806188        76.3603 
 769   0.0000       2.810739        76.4841 
 770   0.0000       2.815250        76.6068 
 771   0.0000       2.822097        76.7932 
 772   0.0000       2.825629        76.8893 
 773   0.0000       2.827952        76.9525 
 774   0.0000       2.839502        77.2668 
 775   0.0000       2.841505        77.3213 
 776   0.0000       2.849680        77.5437 
 777   0.0000       2.853614        77.6508 
 778   0.0000       2.855619        77.7053 
 779   0.0000       2.856357        77.7254 
 780   0.0000       2.864231        77.9397 
 781   0.0000       2.867285        78.0228 
 782   0.0000       2.868455        78.0546 
 783   0.0000       2.872617        78.1679 
 784   0.0000       2.875622        78.2496 
 785   0.0000       2.877126        78.2906 
 786   0.0000       2.883003        78.4505 
 787   0.0000       2.888497        78.6000 
 788   0.0000       2.893540        78.7372 
 789   0.0000       2.894893        78.7740 
 790   0.0000       2.900104        78.9158 
 791   0.0000       2.907129        79.1070 
 792   0.0000       2.912771        79.2605 
 793   0.0000       2.917295        79.3836 
 794   0.0000       2.917617        79.3924 
 795   0.0000       2.922994        79.5387 
 796   0.0000       2.928777        79.6961 
 797   0.0000       2.934065        79.8400 
 798   0.0000       2.936437        79.9045 
 799   0.0000       2.941927        80.0539 
 800   0.0000       2.947643        80.2095 
 801   0.0000       2.950102        80.2763 
 802   0.0000       2.961652        80.5907 
 803   0.0000       2.965172        80.6864 
 804   0.0000       2.972337        80.8814 
 805   0.0000       2.977430        81.0200 
 806   0.0000       2.984835        81.2215 
 807   0.0000       2.989568        81.3503 
 808   0.0000       2.996656        81.5432 
 809   0.0000       3.001833        81.6840 
 810   0.0000       3.011650        81.9512 
 811   0.0000       3.014006        82.0153 
 812   0.0000       3.021736        82.2256 
 813   0.0000       3.026048        82.3430 
 814   0.0000       3.037682        82.6595 
 815   0.0000       3.044120        82.8347 
 816   0.0000       3.047139        82.9169 
 817   0.0000       3.049220        82.9735 
 818   0.0000       3.051436        83.0338 
 819   0.0000       3.057168        83.1898 
 820   0.0000       3.061901        83.3186 
 821   0.0000       3.065311        83.4114 
 822   0.0000       3.076787        83.7236 
 823   0.0000       3.078883        83.7807 
 824   0.0000       3.088574        84.0444 
 825   0.0000       3.090547        84.0981 
 826   0.0000       3.103067        84.4387 
 827   0.0000       3.111694        84.6735 
 828   0.0000       3.113648        84.7267 
 829   0.0000       3.119063        84.8740 
 830   0.0000       3.126549        85.0777 
 831   0.0000       3.133296        85.2613 
 832   0.0000       3.137992        85.3891 
 833   0.0000       3.140650        85.4614 
 834   0.0000       3.142168        85.5027 
 835   0.0000       3.145084        85.5821 
 836   0.0000       3.149248        85.6954 
 837   0.0000       3.155815        85.8741 
 838   0.0000       3.159014        85.9611 
 839   0.0000       3.163470        86.0824 
 840   0.0000       3.166107        86.1542 
 841   0.0000       3.167471        86.1913 
 842   0.0000       3.173478        86.3547 
 843   0.0000       3.176360        86.4332 
 844   0.0000       3.180806        86.5541 
 845   0.0000       3.185756        86.6888 
 846   0.0000       3.191310        86.8400 
 847   0.0000       3.193968        86.9123 
 848   0.0000       3.197575        87.0104 
 849   0.0000       3.201219        87.1096 
 850   0.0000       3.203648        87.1757 
 851   0.0000       3.208996        87.3212 
 852   0.0000       3.211315        87.3843 
 853   0.0000       3.214241        87.4639 
 854   0.0000       3.219318        87.6021 
 855   0.0000       3.220428        87.6323 
 856   0.0000       3.224607        87.7460 
 857   0.0000       3.228164        87.8428 
 858   0.0000       3.235390        88.0394 
 859   0.0000       3.240444        88.1770 
 860   0.0000       3.243659        88.2645 
 861   0.0000       3.244869        88.2974 
 862   0.0000       3.252324        88.5002 
 863   0.0000       3.255218        88.5790 
 864   0.0000       3.259363        88.6918 
 865   0.0000       3.263730        88.8106 
 866   0.0000       3.274121        89.0934 
 867   0.0000       3.275280        89.1249 
 868   0.0000       3.276813        89.1666 
 869   0.0000       3.283535        89.3495 
 870   0.0000       3.287200        89.4493 
 871   0.0000       3.291667        89.5708 
 872   0.0000       3.292789        89.6013 
 873   0.0000       3.301897        89.8492 
 874   0.0000       3.304782        89.9277 
 875   0.0000       3.310480        90.0827 
 876   0.0000       3.316246        90.2396 
 877   0.0000       3.318793        90.3090 
 878   0.0000       3.321274        90.3765 
 879   0.0000       3.325477        90.4908 
 880   0.0000       3.328053        90.5609 
 881   0.0000       3.333759        90.7162 
 882   0.0000       3.336912        90.8020 
 883   0.0000       3.344552        91.0099 
 884   0.0000       3.347088        91.0789 
 885   0.0000       3.347501        91.0901 
 886   0.0000       3.350419        91.1695 
 887   0.0000       3.355696        91.3131 
 888   0.0000       3.356712        91.3408 
 889   0.0000       3.360084        91.4325 
 890   0.0000       3.363225        91.5180 
 891   0.0000       3.366595        91.6097 
 892   0.0000       3.369683        91.6937 
 893   0.0000       3.372547        91.7717 
 894   0.0000       3.376836        91.8884 
 895   0.0000       3.380216        91.9804 
 896   0.0000       3.380840        91.9973 
 897   0.0000       3.385063        92.1123 
 898   0.0000       3.389519        92.2335 
 899   0.0000       3.390195        92.2519 
 900   0.0000       3.393064        92.3300 
 901   0.0000       3.400916        92.5436 
 902   0.0000       3.405503        92.6685 
 903   0.0000       3.406357        92.6917 
 904   0.0000       3.409144        92.7675 
 905   0.0000       3.410919        92.8158 
 906   0.0000       3.411810        92.8401 
 907   0.0000       3.414771        92.9206 
 908   0.0000       3.421093        93.0927 
 909   0.0000       3.422651        93.1351 
 910   0.0000       3.425967        93.2253 
 911   0.0000       3.435579        93.4869 
 912   0.0000       3.436801        93.5201 
 913   0.0000       3.443672        93.7071 
 914   0.0000       3.450975        93.9058 
 915   0.0000       3.451321        93.9152 
 916   0.0000       3.462197        94.2112 
 917   0.0000       3.464499        94.2738 
 918   0.0000       3.469538        94.4109 
 919   0.0000       3.473564        94.5205 
 920   0.0000       3.476296        94.5948 
 921   0.0000       3.477916        94.6389 
 922   0.0000       3.483373        94.7874 
 923   0.0000       3.487972        94.9125 
 924   0.0000       3.491510        95.0088 
 925   0.0000       3.492961        95.0483 
 926   0.0000       3.499614        95.2293 
 927   0.0000       3.502253        95.3011 
 928   0.0000       3.504858        95.3720 
 929   0.0000       3.512571        95.5819 
 930   0.0000       3.514310        95.6292 
 931   0.0000       3.517195        95.7077 
 932   0.0000       3.520577        95.7998 
 933   0.0000       3.524248        95.8997 
 934   0.0000       3.529076        96.0311 
 935   0.0000       3.535659        96.2102 
 936   0.0000       3.540526        96.3426 
 937   0.0000       3.546662        96.5096 
 938   0.0000       3.550122        96.6037 
 939   0.0000       3.551676        96.6460 
 940   0.0000       3.560653        96.8903 
 941   0.0000       3.567440        97.0750 
 942   0.0000       3.570289        97.1525 
 943   0.0000       3.576541        97.3226 
 944   0.0000       3.581817        97.4662 
 945   0.0000       3.584934        97.5510 
 946   0.0000       3.587278        97.6148 
 947   0.0000       3.594720        97.8173 
 948   0.0000       3.601830        98.0108 
 949   0.0000       3.606019        98.1248 
 950   0.0000       3.617687        98.4423 
 951   0.0000       3.622689        98.5784 
 952   0.0000       3.625863        98.6648 
 953   0.0000       3.629590        98.7662 
 954   0.0000       3.634713        98.9056 
 955   0.0000       3.641750        99.0971 
 956   0.0000       3.647833        99.2626 
 957   0.0000       3.650573        99.3371 
 958   0.0000       3.655876        99.4815 
 959   0.0000       3.662250        99.6549 
 960   0.0000       3.665326        99.7386 
 961   0.0000       3.672443        99.9323 
 962   0.0000       3.681353       100.1747 
 963   0.0000       3.686307       100.3095 
 964   0.0000       3.696909       100.5980 
 965   0.0000       3.705745       100.8384 
 966   0.0000       3.714553       101.0781 
 967   0.0000       3.718153       101.1761 
 968   0.0000       3.719171       101.2038 
 969   0.0000       3.733747       101.6004 
 970   0.0000       3.734983       101.6340 
 971   0.0000       3.740737       101.7906 
 972   0.0000       3.749133       102.0191 
 973   0.0000       3.754036       102.1525 
 974   0.0000       3.757816       102.2554 
 975   0.0000       3.766038       102.4791 
 976   0.0000       3.774446       102.7079 
 977   0.0000       3.780413       102.8703 
 978   0.0000       3.783622       102.9576 
 979   0.0000       3.790371       103.1412 
 980   0.0000       3.800443       103.4153 
 981   0.0000       3.806789       103.5880 
 982   0.0000       3.811186       103.7077 
 983   0.0000       3.817721       103.8855 
 984   0.0000       3.830486       104.2328 
 985   0.0000       3.843657       104.5912 
 986   0.0000       3.845980       104.6544 
 987   0.0000       3.861898       105.0876 
 988   0.0000       3.869183       105.2858 
 989   0.0000       3.878740       105.5459 
 990   0.0000       3.887289       105.7785 
 991   0.0000       3.894345       105.9705 
 992   0.0000       3.908684       106.3607 
 993   0.0000       3.917808       106.6090 
 994   0.0000       3.929756       106.9341 
 995   0.0000       3.935114       107.0799 
 996   0.0000       3.936569       107.1195 
 997   0.0000       3.948022       107.4311 
 998   0.0000       3.959151       107.7340 
 999   0.0000       3.962525       107.8258 
 1000   0.0000       3.973924       108.1360 
 1001   0.0000       3.982210       108.3614 
 1002   0.0000       3.990176       108.5782 
 1003   0.0000       3.992933       108.6532 
 1004   0.0000       4.009701       109.1095 
 1005   0.0000       4.010750       109.1381 
 1006   0.0000       4.027389       109.5908 
 1007   0.0000       4.039799       109.9285 
 1008   0.0000       4.044861       110.0663 
 1009   0.0000       4.055204       110.3477 
 1010   0.0000       4.065285       110.6220 
 1011   0.0000       4.065434       110.6261 
 1012   0.0000       4.074684       110.8778 
 1013   0.0000       4.082239       111.0834 
 1014   0.0000       4.085744       111.1788 
 1015   0.0000       4.092796       111.3706 
 1016   0.0000       4.103478       111.6613 
 1017   0.0000       4.107565       111.7725 
 1018   0.0000       4.110240       111.8453 
 1019   0.0000       4.114651       111.9654 
 1020   0.0000       4.126090       112.2766 
 1021   0.0000       4.129516       112.3698 
 1022   0.0000       4.134979       112.5185 
 1023   0.0000       4.144771       112.7850 
 1024   0.0000       4.146156       112.8226 
 1025   0.0000       4.149757       112.9206 
 1026   0.0000       4.159939       113.1977 
 1027   0.0000       4.164078       113.3103 
 1028   0.0000       4.168127       113.4205 
 1029   0.0000       4.171416       113.5100 
 1030   0.0000       4.181081       113.7730 
 1031   0.0000       4.187954       113.9600 
 1032   0.0000       4.195198       114.1571 
 1033   0.0000       4.196500       114.1926 
 1034   0.0000       4.198425       114.2450 
 1035   0.0000       4.205877       114.4477 
 1036   0.0000       4.218227       114.7838 
 1037   0.0000       4.224580       114.9567 
 1038   0.0000       4.226678       115.0138 
 1039   0.0000       4.228542       115.0645 
 1040   0.0000       4.234735       115.2330 
 1041   0.0000       4.237010       115.2949 
 1042   0.0000       4.241637       115.4208 
 1043   0.0000       4.245117       115.5155 
 1044   0.0000       4.246385       115.5500 
 1045   0.0000       4.252054       115.7043 
 1046   0.0000       4.256241       115.8182 
 1047   0.0000       4.264580       116.0451 
 1048   0.0000       4.270820       116.2149 
 1049   0.0000       4.273423       116.2858 
 1050   0.0000       4.275382       116.3390 
 1051   0.0000       4.285222       116.6068 
 1052   0.0000       4.295666       116.8910 
 1053   0.0000       4.303817       117.1128 
 1054   0.0000       4.308401       117.2376 
 1055   0.0000       4.317356       117.4812 
 1056   0.0000       4.325768       117.7101 
 1057   0.0000       4.327710       117.7630 
 1058   0.0000       4.336494       118.0020 
 1059   0.0000       4.345434       118.2453 
 1060   0.0000       4.357510       118.5739 
 1061   0.0000       4.363117       118.7264 
 1062   0.0000       4.375268       119.0571 
 1063   0.0000       4.378176       119.1362 
 1064   0.0000       4.381312       119.2216 
 1065   0.0000       4.389307       119.4391 
 1066   0.0000       4.395212       119.5998 
 1067   0.0000       4.410932       120.0276 
 1068   0.0000       4.416655       120.1833 
 1069   0.0000       4.420335       120.2834 
 1070   0.0000       4.432600       120.6172 
 1071   0.0000       4.433378       120.6384 
 1072   0.0000       4.436246       120.7164 
 1073   0.0000       4.446152       120.9859 
 1074   0.0000       4.455318       121.2354 
 1075   0.0000       4.461873       121.4137 
 1076   0.0000       4.473164       121.7210 
 1077   0.0000       4.477860       121.8488 
 1078   0.0000       4.484423       122.0274 
 1079   0.0000       4.495321       122.3239 
 1080   0.0000       4.495972       122.3416 
 1081   0.0000       4.499200       122.4295 
 1082   0.0000       4.519677       122.9867 
 1083   0.0000       4.520801       123.0172 
 1084   0.0000       4.532369       123.3320 
 1085   0.0000       4.559302       124.0649 
 1086   0.0000       4.568897       124.3260 
 1087   0.0000       4.581590       124.6714 
 1088   0.0000       4.584523       124.7512 
 1089   0.0000       4.603154       125.2582 
 1090   0.0000       4.616304       125.6160 
 1091   0.0000       4.635221       126.1308 
 1092   0.0000       4.635518       126.1389 
 1093   0.0000       4.641498       126.3016 
 1094   0.0000       4.658266       126.7579 
 1095   0.0000       4.667426       127.0071 
 1096   0.0000       4.671236       127.1108 
 1097   0.0000       4.686930       127.5379 
 1098   0.0000       4.698671       127.8573 
 1099   0.0000       4.714103       128.2773 
 1100   0.0000       4.717513       128.3701 
 1101   0.0000       4.723381       128.5297 
 1102   0.0000       4.731405       128.7481 
 1103   0.0000       4.745804       129.1399 
 1104   0.0000       4.758980       129.4984 
 1105   0.0000       4.777116       129.9919 
 1106   0.0000       4.783652       130.1698 
 1107   0.0000       4.790842       130.3654 
 1108   0.0000       4.811360       130.9238 
 1109   0.0000       4.821230       131.1923 
 1110   0.0000       4.852909       132.0544 
 1111   0.0000       4.855478       132.1243 
 1112   0.0000       4.863602       132.3453 
 1113   0.0000       4.870117       132.5226 
 1114   0.0000       4.883777       132.8943 
 1115   0.0000       4.889188       133.0416 
 1116   0.0000       4.906273       133.5065 
 1117   0.0000       4.908722       133.5731 
 1118   0.0000       4.926711       134.0626 
 1119   0.0000       4.948459       134.6544 
 1120   0.0000       4.952734       134.7707 
 1121   0.0000       4.961279       135.0033 
 1122   0.0000       4.962972       135.0493 
 1123   0.0000       4.972287       135.3028 
 1124   0.0000       4.987036       135.7042 
 1125   0.0000       5.004854       136.1890 
 1126   0.0000       5.033905       136.9795 
 1127   0.0000       5.040571       137.1609 
 1128   0.0000       5.061867       137.7404 
 1129   0.0000       5.067468       137.8928 
 1130   0.0000       5.105335       138.9232 
 1131   0.0000       5.123340       139.4132 
 1132   0.0000       5.130234       139.6008 
 1133   0.0000       5.157062       140.3308 
 1134   0.0000       5.168263       140.6356 
 1135   0.0000       5.185697       141.1100 
 1136   0.0000       5.194063       141.3376 
 1137   0.0000       5.205322       141.6440 
 1138   0.0000       5.216259       141.9416 
 1139   0.0000       5.236667       142.4969 
 1140   0.0000       5.247398       142.7890 
 1141   0.0000       5.250571       142.8753 
 1142   0.0000       5.259745       143.1249 
 1143   0.0000       5.271173       143.4359 
 1144   0.0000       5.280182       143.6811 
 1145   0.0000       5.309484       144.4784 
 1146   0.0000       5.321165       144.7963 
 1147   0.0000       5.329865       145.0330 
 1148   0.0000       5.346343       145.4814 
 1149   0.0000       5.355037       145.7180 
 1150   0.0000       5.365287       145.9969 
 1151   0.0000       5.389239       146.6486 
 1152   0.0000       5.403299       147.0312 
 1153   0.0000       5.418946       147.4570 
 1154   0.0000       5.424573       147.6101 
 1155   0.0000       5.458120       148.5230 
 1156   0.0000       5.467446       148.7768 
 1157   0.0000       5.499039       149.6365 
 1158   0.0000       5.518739       150.1725 
 1159   0.0000       5.531694       150.5250 
 1160   0.0000       5.566500       151.4722 
 1161   0.0000       5.579750       151.8327 
 1162   0.0000       5.602203       152.4437 
 1163   0.0000       5.607457       152.5867 
 1164   0.0000       5.641673       153.5177 
 1165   0.0000       5.669470       154.2741 
 1166   0.0000       5.694041       154.9427 
 1167   0.0000       5.700151       155.1090 
 1168   0.0000       5.711282       155.4119 
 1169   0.0000       5.734931       156.0554 
 1170   0.0000       5.750133       156.4691 
 1171   0.0000       5.789328       157.5356 
 1172   0.0000       5.880587       160.0189 
 1173   0.0000       5.940467       161.6483 
 1174   0.0000       5.964786       162.3101 
 1175   0.0000       6.035345       164.2301 
 1176   0.0000       6.044716       164.4851 
 1177   0.0000       6.138393       167.0342 
 1178   0.0000       6.145324       167.2228 
 1179   0.0000       6.184201       168.2807 
 1180   0.0000       6.387593       173.8153 
 1181   0.0000       6.402035       174.2082 
 1182   0.0000       6.474830       176.1891 
 1183   0.0000       6.520237       177.4247 
 1184   0.0000       6.642692       180.7568 
 1185   0.0000       6.654160       181.0689 
 1186   0.0000       6.746285       183.5757 
 1187   0.0000       6.778144       184.4427 
 1188   0.0000       6.893325       187.5769 
 1189   0.0000       6.903675       187.8586 
 1190   0.0000       7.122061       193.8011 
 1191   0.0000       7.141104       194.3193 
 1192   0.0000       7.184231       195.4929 
 1193   0.0000       7.192522       195.7185 
 1194   0.0000      22.215400       604.5118 
 1195   0.0000      22.284963       606.4047 
 1196   0.0000      22.431083       610.3808 
 1197   0.0000      22.494063       612.0946 
 1198   0.0000      22.519141       612.7770 
 1199   0.0000      22.535855       613.2318 
 1200   0.0000      22.552898       613.6956 
 1201   0.0000      22.590266       614.7124 
 1202   0.0000      22.623603       615.6195 
 1203   0.0000      22.680258       617.1612 
 1204   0.0000      22.682216       617.2145 
 1205   0.0000      22.698465       617.6566 
 1206   0.0000      22.705058       617.8360 
 1207   0.0000      22.727392       618.4438 
 1208   0.0000      22.809392       620.6751 
 1209   0.0000      22.819962       620.9627 
 1210   0.0000      22.845804       621.6659 
 1211   0.0000      22.865508       622.2021 
 1212   0.0000      22.888193       622.8194 
 1213   0.0000      22.899963       623.1397 
 1214   0.0000      22.923792       623.7881 
 1215   0.0000      22.947994       624.4467 
 1216   0.0000      23.000004       625.8619 
 1217   0.0000      23.037904       626.8933 
 1218   0.0000      23.269041       633.1828 
 1219   0.0000      23.324817       634.7005 
 1220   0.0000      23.431589       637.6059 
 1221   0.0000      23.527417       640.2136 
 1222   0.0000      23.553527       640.9241 
 1223   0.0000      32.893931       895.0894 
 1224   0.0000      33.206961       903.6074 
 1225   0.0000      44.201448      1202.7826 
 1226   0.0000      44.250484      1204.1169 

                    ********************************
                    * MULLIKEN POPULATION ANALYSIS *
                    ********************************

-----------------------
MULLIKEN ATOMIC CHARGES
-----------------------
   0 O :   -0.533013
   1 O :   -0.505302
   2 N :   -0.191672
   3 H :    0.276646
   4 N :    0.109984
   5 C :    0.261439
   6 C :    0.210489
   7 H :    0.155500
   8 C :   -0.053746
   9 C :   -0.260416
  10 H :    0.169883
  11 C :   -0.146756
  12 H :    0.159661
  13 C :   -0.148459
  14 H :    0.158334
  15 C :   -0.161356
  16 H :    0.158785
  17 C :   -0.246409
  18 H :    0.158548
  19 C :    0.130076
  20 C :   -0.441840
  21 H :    0.150514
  22 H :    0.153289
  23 H :    0.148649
  24 C :   -0.429216
  25 H :    0.141343
  26 H :    0.147868
  27 H :    0.138320
  28 C :   -0.424513
  29 H :    0.136878
  30 H :    0.146425
  31 H :    0.140636
  32 C :    0.046163
  33 C :   -0.065115
  34 C :   -0.160344
  35 H :    0.157100
  36 C :   -0.193735
  37 H :    0.157193
  38 C :   -0.124074
  39 H :    0.156082
  40 C :   -0.229599
  41 H :    0.150376
  42 C :    0.163021
  43 C :   -0.469528
  44 H :    0.147034
  45 H :    0.152772
  46 H :    0.147869
  47 C :   -0.469582
  48 H :    0.139528
  49 H :    0.144234
  50 H :    0.141210
  51 C :   -0.463127
  52 H :    0.132901
  53 H :    0.146842
  54 H :    0.139617
  55 C :    0.314399
  56 C :    0.117639
  57 C :   -0.144868
  58 H :    0.164835
  59 C :   -0.195829
  60 H :    0.159835
  61 C :   -0.136065
  62 H :    0.159512
  63 C :   -0.153886
  64 H :    0.162346
  65 C :   -0.263106
  66 H :    0.157780
Sum of atomic charges:    0.0000000

--------------------------------
MULLIKEN REDUCED ORBITAL CHARGES
--------------------------------
  0 O s       :     3.852103  s :     3.852103
      pz      :     1.356501  p :     4.650090
      px      :     1.739884
      py      :     1.553705
      dz2     :     0.010384  d :     0.029011
      dxz     :     0.007382
      dyz     :     0.008561
      dx2y2   :     0.001436
      dxy     :     0.001248
      f0      :     0.000595  f :     0.001808
      f+1     :     0.000405
      f-1     :     0.000448
      f+2     :     0.000162
      f-2     :     0.000156
      f+3     :     0.000023
      f-3     :     0.000018
  1 O s       :     3.846400  s :     3.846400
      pz      :     1.458025  p :     4.627894
      px      :     1.636855
      py      :     1.533014
      dz2     :     0.004367  d :     0.029217
      dxz     :     0.004399
      dyz     :     0.005840
      dx2y2   :     0.006833
      dxy     :     0.007778
      f0      :     0.000100  f :     0.001791
      f+1     :     0.000156
      f-1     :     0.000244
      f+2     :     0.000161
      f-2     :     0.000358
      f+3     :     0.000379
      f-3     :     0.000392
  2 N s       :     3.428076  s :     3.428076
      pz      :     1.150279  p :     3.698916
      px      :     1.178985
      py      :     1.369651
      dz2     :     0.012598  d :     0.060539
      dxz     :     0.012755
      dyz     :     0.009131
      dx2y2   :     0.014580
      dxy     :     0.011474
      f0      :     0.000447  f :     0.004142
      f+1     :     0.000588
      f-1     :     0.000531
      f+2     :     0.000437
      f-2     :     0.000730
      f+3     :     0.000684
      f-3     :     0.000724
  3 H s       :     0.682000  s :     0.682000
      pz      :     0.020394  p :     0.041354
      px      :     0.007946
      py      :     0.013014
  4 N s       :     3.357346  s :     3.357346
      pz      :     1.521302  p :     3.441732
      px      :     0.961943
      py      :     0.958487
      dz2     :     0.008179  d :     0.086243
      dxz     :     0.012333
      dyz     :     0.013111
      dx2y2   :     0.026855
      dxy     :     0.025765
      f0      :     0.000685  f :     0.004696
      f+1     :     0.000556
      f-1     :     0.000721
      f+2     :     0.000457
      f-2     :     0.000543
      f+3     :     0.000738
      f-3     :     0.000997
  5 C s       :     3.128615  s :     3.128615
      pz      :     0.733979  p :     2.340362
      px      :     0.825956
      py      :     0.780427
      dz2     :     0.057148  d :     0.248025
      dxz     :     0.075032
      dyz     :     0.057318
      dx2y2   :     0.025705
      dxy     :     0.032822
      f0      :     0.003937  f :     0.021559
      f+1     :     0.005959
      f-1     :     0.003011
      f+2     :     0.002387
      f-2     :     0.003117
      f+3     :     0.001598
      f-3     :     0.001551
  6 C s       :     2.933520  s :     2.933520
      pz      :     0.938389  p :     2.699220
      px      :     0.751960
      py      :     1.008870
      dz2     :     0.025071  d :     0.147565
      dxz     :     0.043492
      dyz     :     0.028381
      dx2y2   :     0.024922
      dxy     :     0.025699
      f0      :     0.001647  f :     0.009207
      f+1     :     0.001658
      f-1     :     0.000932
      f+2     :     0.001154
      f-2     :     0.000884
      f+3     :     0.001444
      f-3     :     0.001486
  7 H s       :     0.820199  s :     0.820199
      pz      :     0.008048  p :     0.024301
      px      :     0.004273
      py      :     0.011980
  8 C s       :     3.328576  s :     3.328576
      pz      :     0.753786  p :     2.573127
      px      :     0.963098
      py      :     0.856242
      dz2     :     0.036721  d :     0.142329
      dxz     :     0.018955
      dyz     :     0.044747
      dx2y2   :     0.017396
      dxy     :     0.024511
      f0      :     0.002185  f :     0.009713
      f+1     :     0.000983
      f-1     :     0.001926
      f+2     :     0.001419
      f-2     :     0.001055
      f+3     :     0.001348
      f-3     :     0.000796
  9 C s       :     3.263232  s :     3.263232
      pz      :     0.938005  p :     2.894803
      px      :     0.963986
      py      :     0.992812
      dz2     :     0.029791  d :     0.095327
      dxz     :     0.022742
      dyz     :     0.025051
      dx2y2   :     0.011271
      dxy     :     0.006472
      f0      :     0.001651  f :     0.007054
      f+1     :     0.001171
      f-1     :     0.001270
      f+2     :     0.000868
      f-2     :     0.000981
      f+3     :     0.000496
      f-3     :     0.000617
 10 H s       :     0.807062  s :     0.807062
      pz      :     0.004185  p :     0.023054
      px      :     0.004748
      py      :     0.014122
 11 C s       :     3.184628  s :     3.184628
      pz      :     0.949311  p :     2.860863
      px      :     0.956156
      py      :     0.955395
      dz2     :     0.018828  d :     0.094098
      dxz     :     0.011850
      dyz     :     0.038355
      dx2y2   :     0.010234
      dxy     :     0.014830
      f0      :     0.001326  f :     0.007167
      f+1     :     0.001060
      f-1     :     0.001297
      f+2     :     0.001245
      f-2     :     0.000263
      f+3     :     0.001272
      f-3     :     0.000704
 12 H s       :     0.818204  s :     0.818204
      pz      :     0.009604  p :     0.022135
      px      :     0.004577
      py      :     0.007954
 13 C s       :     3.181513  s :     3.181513
      pz      :     0.979107  p :     2.866252
      px      :     0.955192
      py      :     0.931953
      dz2     :     0.023703  d :     0.093542
      dxz     :     0.007957
      dyz     :     0.028357
      dx2y2   :     0.013796
      dxy     :     0.019729
      f0      :     0.001331  f :     0.007151
      f+1     :     0.000511
      f-1     :     0.001164
      f+2     :     0.001149
      f-2     :     0.000788
      f+3     :     0.001427
      f-3     :     0.000782
 14 H s       :     0.819513  s :     0.819513
      pz      :     0.012594  p :     0.022154
      px      :     0.004760
      py      :     0.004800
 15 C s       :     3.192896  s :     3.192896
      pz      :     0.920971  p :     2.867960
      px      :     0.957656
      py      :     0.989333
      dz2     :     0.028970  d :     0.093328
      dxz     :     0.021371
      dyz     :     0.025325
      dx2y2   :     0.011000
      dxy     :     0.006663
      f0      :     0.001565  f :     0.007172
      f+1     :     0.001176
      f-1     :     0.001311
      f+2     :     0.000881
      f-2     :     0.001006
      f+3     :     0.000563
      f-3     :     0.000670
 16 H s       :     0.819021  s :     0.819021
      pz      :     0.003967  p :     0.022194
      px      :     0.004786
      py      :     0.013441
 17 C s       :     3.256999  s :     3.256999
      pz      :     0.980492  p :     2.884546
      px      :     0.952928
      py      :     0.951126
      dz2     :     0.020657  d :     0.097539
      dxz     :     0.013045
      dyz     :     0.038084
      dx2y2   :     0.011055
      dxy     :     0.014696
      f0      :     0.001304  f :     0.007325
      f+1     :     0.001089
      f-1     :     0.001383
      f+2     :     0.001229
      f-2     :     0.000303
      f+3     :     0.001287
      f-3     :     0.000730
 18 H s       :     0.819160  s :     0.819160
      pz      :     0.009593  p :     0.022291
      px      :     0.004605
      py      :     0.008094
 19 C s       :     3.064500  s :     3.064500
      pz      :     0.924608  p :     2.586282
      px      :     0.810670
      py      :     0.851004
      dz2     :     0.042411  d :     0.206142
      dxz     :     0.038049
      dyz     :     0.035386
      dx2y2   :     0.044758
      dxy     :     0.045538
      f0      :     0.002119  f :     0.013000
      f+1     :     0.001600
      f-1     :     0.001312
      f+2     :     0.001359
      f-2     :     0.002049
      f+3     :     0.002538
      f-3     :     0.002021
 20 C s       :     3.269810  s :     3.269810
      pz      :     0.971117  p :     3.111031
      px      :     1.044406
      py      :     1.095507
      dz2     :     0.016029  d :     0.057551
      dxz     :     0.011152
      dyz     :     0.010030
      dx2y2   :     0.007231
      dxy     :     0.013109
      f0      :     0.000521  f :     0.003449
      f+1     :     0.001024
      f-1     :     0.000317
      f+2     :     0.000341
      f-2     :     0.000581
      f+3     :     0.000256
      f-3     :     0.000409
 21 H s       :     0.828451  s :     0.828451
      pz      :     0.009805  p :     0.021035
      px      :     0.006024
      py      :     0.005207
 22 H s       :     0.825259  s :     0.825259
      pz      :     0.004276  p :     0.021452
      px      :     0.009894
      py      :     0.007282
 23 H s       :     0.830312  s :     0.830312
      pz      :     0.004756  p :     0.021039
      px      :     0.005338
      py      :     0.010945
 24 C s       :     3.264208  s :     3.264208
      pz      :     1.086413  p :     3.106001
      px      :     1.076059
      py      :     0.943529
      dz2     :     0.007794  d :     0.055669
      dxz     :     0.012531
      dyz     :     0.012048
      dx2y2   :     0.006542
      dxy     :     0.016755
      f0      :     0.000277  f :     0.003337
      f+1     :     0.000801
      f-1     :     0.000271
      f+2     :     0.000363
      f-2     :     0.000254
      f+3     :     0.000542
      f-3     :     0.000830
 25 H s       :     0.836929  s :     0.836929
      pz      :     0.010079  p :     0.021729
      px      :     0.007165
      py      :     0.004485
 26 H s       :     0.830748  s :     0.830748
      pz      :     0.004689  p :     0.021384
      px      :     0.008795
      py      :     0.007899
 27 H s       :     0.840477  s :     0.840477
      pz      :     0.008759  p :     0.021203
      px      :     0.007168
      py      :     0.005276
 28 C s       :     3.263942  s :     3.263942
      pz      :     0.996151  p :     3.101465
      px      :     1.036086
      py      :     1.069228
      dz2     :     0.018432  d :     0.055770
      dxz     :     0.011368
      dyz     :     0.005221
      dx2y2   :     0.008718
      dxy     :     0.012031
      f0      :     0.000479  f :     0.003336
      f+1     :     0.001055
      f-1     :     0.000264
      f+2     :     0.000409
      f-2     :     0.000415
      f+3     :     0.000259
      f-3     :     0.000455
 29 H s       :     0.841924  s :     0.841924
      pz      :     0.004424  p :     0.021198
      px      :     0.005230
      py      :     0.011543
 30 H s       :     0.832192  s :     0.832192
      pz      :     0.004699  p :     0.021383
      px      :     0.009922
      py      :     0.006762
 31 H s       :     0.837585  s :     0.837585
      pz      :     0.010562  p :     0.021779
      px      :     0.006697
      py      :     0.004520
 32 C s       :     3.121593  s :     3.121593
      pz      :     0.910743  p :     2.651842
      px      :     0.915366
      py      :     0.825733
      dz2     :     0.037549  d :     0.167396
      dxz     :     0.036874
      dyz     :     0.048291
      dx2y2   :     0.023492
      dxy     :     0.021190
      f0      :     0.002971  f :     0.013006
      f+1     :     0.001559
      f-1     :     0.001624
      f+2     :     0.001295
      f-2     :     0.002369
      f+3     :     0.001577
      f-3     :     0.001611
 33 C s       :     3.371664  s :     3.371664
      pz      :     0.880536  p :     2.555015
      px      :     0.879149
      py      :     0.795331
      dz2     :     0.030798  d :     0.129528
      dxz     :     0.026162
      dyz     :     0.035999
      dx2y2   :     0.020711
      dxy     :     0.015857
      f0      :     0.002081  f :     0.008908
      f+1     :     0.001238
      f-1     :     0.001107
      f+2     :     0.000937
      f-2     :     0.001523
      f+3     :     0.000663
      f-3     :     0.001359
 34 C s       :     3.194574  s :     3.194574
      pz      :     0.990360  p :     2.863517
      px      :     0.968672
      py      :     0.904485
      dz2     :     0.020740  d :     0.094952
      dxz     :     0.014227
      dyz     :     0.028041
      dx2y2   :     0.018734
      dxy     :     0.013210
      f0      :     0.001346  f :     0.007301
      f+1     :     0.000653
      f-1     :     0.001046
      f+2     :     0.000833
      f-2     :     0.001232
      f+3     :     0.000708
      f-3     :     0.001482
 35 H s       :     0.819514  s :     0.819514
      pz      :     0.011522  p :     0.023386
      px      :     0.004726
      py      :     0.007139
 36 C s       :     3.217030  s :     3.217030
      pz      :     0.931416  p :     2.874456
      px      :     0.965680
      py      :     0.977360
      dz2     :     0.033021  d :     0.095058
      dxz     :     0.020383
      dyz     :     0.022031
      dx2y2   :     0.007462
      dxy     :     0.012161
      f0      :     0.001804  f :     0.007191
      f+1     :     0.001074
      f-1     :     0.000930
      f+2     :     0.001090
      f-2     :     0.001140
      f+3     :     0.000723
      f-3     :     0.000430
 37 H s       :     0.820702  s :     0.820702
      pz      :     0.003700  p :     0.022105
      px      :     0.007312
      py      :     0.011093
 38 C s       :     3.168980  s :     3.168980
      pz      :     0.963236  p :     2.856005
      px      :     0.953365
      py      :     0.939404
      dz2     :     0.018202  d :     0.091891
      dxz     :     0.019923
      dyz     :     0.025594
      dx2y2   :     0.017133
      dxy     :     0.011038
      f0      :     0.001468  f :     0.007197
      f+1     :     0.001044
      f-1     :     0.000697
      f+2     :     0.000459
      f-2     :     0.001472
      f+3     :     0.000619
      f-3     :     0.001438
 39 H s       :     0.821753  s :     0.821753
      pz      :     0.010659  p :     0.022165
      px      :     0.006367
      py      :     0.005139
 40 C s       :     3.300759  s :     3.300759
      pz      :     0.960008  p :     2.824484
      px      :     0.941871
      py      :     0.922606
      dz2     :     0.018941  d :     0.096905
      dxz     :     0.015343
      dyz     :     0.026606
      dx2y2   :     0.020946
      dxy     :     0.015069
      f0      :     0.001358  f :     0.007451
      f+1     :     0.000687
      f-1     :     0.001038
      f+2     :     0.000841
      f-2     :     0.001251
      f+3     :     0.000727
      f-3     :     0.001549
 41 H s       :     0.827216  s :     0.827216
      pz      :     0.011848  p :     0.022408
      px      :     0.004387
      py      :     0.006173
 42 C s       :     2.993034  s :     2.993034
      pz      :     0.866659  p :     2.660829
      px      :     0.884005
      py      :     0.910165
      dz2     :     0.035732  d :     0.173540
      dxz     :     0.034886
      dyz     :     0.034003
      dx2y2   :     0.035965
      dxy     :     0.032953
      f0      :     0.001781  f :     0.009576
      f+1     :     0.001250
      f-1     :     0.001111
      f+2     :     0.001742
      f-2     :     0.000816
      f+3     :     0.001705
      f-3     :     0.001172
 43 C s       :     3.298524  s :     3.298524
      pz      :     0.989903  p :     3.106610
      px      :     1.050876
      py      :     1.065830
      dz2     :     0.019321  d :     0.061009
      dxz     :     0.007864
      dyz     :     0.010165
      dx2y2   :     0.019991
      dxy     :     0.003669
      f0      :     0.000475  f :     0.003385
      f+1     :     0.000768
      f-1     :     0.000694
      f+2     :     0.000465
      f-2     :     0.000236
      f+3     :     0.000359
      f-3     :     0.000387
 44 H s       :     0.831468  s :     0.831468
      pz      :     0.004719  p :     0.021498
      px      :     0.004541
      py      :     0.012237
 45 H s       :     0.825778  s :     0.825778
      pz      :     0.010650  p :     0.021450
      px      :     0.005088
      py      :     0.005712
 46 H s       :     0.831083  s :     0.831083
      pz      :     0.004346  p :     0.021047
      px      :     0.012089
      py      :     0.004612
 47 C s       :     3.282876  s :     3.282876
      pz      :     1.104436  p :     3.124179
      px      :     1.086734
      py      :     0.933009
      dz2     :     0.009731  d :     0.059299
      dxz     :     0.005937
      dyz     :     0.017059
      dx2y2   :     0.008079
      dxy     :     0.018493
      f0      :     0.000362  f :     0.003227
      f+1     :     0.000499
      f-1     :     0.000415
      f+2     :     0.000475
      f-2     :     0.000042
      f+3     :     0.000744
      f-3     :     0.000691
 48 H s       :     0.838673  s :     0.838673
      pz      :     0.004789  p :     0.021798
      px      :     0.011321
      py      :     0.005688
 49 H s       :     0.834317  s :     0.834317
      pz      :     0.010629  p :     0.021449
      px      :     0.005848
      py      :     0.004971
 50 H s       :     0.835374  s :     0.835374
      pz      :     0.008934  p :     0.023416
      px      :     0.007529
      py      :     0.006954
 51 C s       :     3.282206  s :     3.282206
      pz      :     1.100083  p :     3.119814
      px      :     0.949239
      py      :     1.070492
      dz2     :     0.008730  d :     0.057826
      dxz     :     0.019287
      dyz     :     0.003444
      dx2y2   :     0.014377
      dxy     :     0.011987
      f0      :     0.000679  f :     0.003281
      f+1     :     0.000471
      f-1     :     0.000100
      f+2     :     0.000352
      f-2     :     0.000161
      f+3     :     0.000681
      f-3     :     0.000837
 52 H s       :     0.844402  s :     0.844402
      pz      :     0.007406  p :     0.022698
      px      :     0.008228
      py      :     0.007063
 53 H s       :     0.831781  s :     0.831781
      pz      :     0.011246  p :     0.021377
      px      :     0.005587
      py      :     0.004544
 54 H s       :     0.839184  s :     0.839184
      pz      :     0.005057  p :     0.021199
      px      :     0.004445
      py      :     0.011697
 55 C s       :     3.096958  s :     3.096958
      pz      :     0.750732  p :     2.320460
      px      :     0.815111
      py      :     0.754617
      dz2     :     0.027522  d :     0.247116
      dxz     :     0.029650
      dyz     :     0.048890
      dx2y2   :     0.094084
      dxy     :     0.046970
      f0      :     0.001476  f :     0.021067
      f+1     :     0.001765
      f-1     :     0.002685
      f+2     :     0.002638
      f-2     :     0.002838
      f+3     :     0.003777
      f-3     :     0.005887
 56 C s       :     3.315038  s :     3.315038
      pz      :     0.842187  p :     2.429292
      px      :     0.674010
      py      :     0.913095
      dz2     :     0.029700  d :     0.128647
      dxz     :     0.024505
      dyz     :     0.017806
      dx2y2   :     0.030488
      dxy     :     0.026148
      f0      :     0.000943  f :     0.009384
      f+1     :     0.001224
      f-1     :     0.001233
      f+2     :     0.001982
      f-2     :     0.001173
      f+3     :     0.001341
      f-3     :     0.001488
 57 C s       :     3.211978  s :     3.211978
      pz      :     0.935774  p :     2.827629
      px      :     0.948343
      py      :     0.943512
      dz2     :     0.014475  d :     0.098051
      dxz     :     0.026384
      dyz     :     0.011688
      dx2y2   :     0.020832
      dxy     :     0.024672
      f0      :     0.000887  f :     0.007210
      f+1     :     0.000837
      f-1     :     0.000797
      f+2     :     0.001617
      f-2     :     0.000900
      f+3     :     0.001165
      f-3     :     0.001007
 58 H s       :     0.810799  s :     0.810799
      pz      :     0.009487  p :     0.024366
      px      :     0.005188
      py      :     0.009692
 59 C s       :     3.217678  s :     3.217678
      pz      :     0.955837  p :     2.877138
      px      :     0.956141
      py      :     0.965159
      dz2     :     0.013329  d :     0.093839
      dxz     :     0.028653
      dyz     :     0.009785
      dx2y2   :     0.017865
      dxy     :     0.024208
      f0      :     0.000913  f :     0.007174
      f+1     :     0.000498
      f-1     :     0.001089
      f+2     :     0.001477
      f-2     :     0.001040
      f+3     :     0.000956
      f-3     :     0.001201
 60 H s       :     0.817989  s :     0.817989
      pz      :     0.008490  p :     0.022177
      px      :     0.007632
      py      :     0.006055
 61 C s       :     3.182450  s :     3.182450
      pz      :     0.931396  p :     2.851610
      px      :     0.984367
      py      :     0.935846
      dz2     :     0.025680  d :     0.094842
      dxz     :     0.014997
      dyz     :     0.015668
      dx2y2   :     0.022815
      dxy     :     0.015684
      f0      :     0.000741  f :     0.007164
      f+1     :     0.001045
      f-1     :     0.001251
      f+2     :     0.001526
      f-2     :     0.001000
      f+3     :     0.000804
      f-3     :     0.000797
 62 H s       :     0.818376  s :     0.818376
      pz      :     0.004037  p :     0.022112
      px      :     0.013321
      py      :     0.004754
 63 C s       :     3.182866  s :     3.182866
      pz      :     0.967095  p :     2.870019
      px      :     0.927188
      py      :     0.975735
      dz2     :     0.013542  d :     0.093825
      dxz     :     0.025581
      dyz     :     0.011456
      dx2y2   :     0.020727
      dxy     :     0.022519
      f0      :     0.000937  f :     0.007175
      f+1     :     0.000748
      f-1     :     0.000818
      f+2     :     0.001622
      f-2     :     0.000902
      f+3     :     0.001144
      f-3     :     0.001005
 64 H s       :     0.815447  s :     0.815447
      pz      :     0.008380  p :     0.022207
      px      :     0.004846
      py      :     0.008982
 65 C s       :     3.271670  s :     3.271670
      pz      :     0.967301  p :     2.886938
      px      :     0.982703
      py      :     0.936934
      dz2     :     0.013629  d :     0.097233
      dxz     :     0.028400
      dyz     :     0.009326
      dx2y2   :     0.019885
      dxy     :     0.025993
      f0      :     0.000899  f :     0.007265
      f+1     :     0.000533
      f-1     :     0.001100
      f+2     :     0.001426
      f-2     :     0.001066
      f+3     :     0.000978
      f-3     :     0.001262
 66 H s       :     0.819631  s :     0.819631
      pz      :     0.008434  p :     0.022589
      px      :     0.008018
      py      :     0.006137


                     *******************************
                     * LOEWDIN POPULATION ANALYSIS *
                     *******************************

----------------------
LOEWDIN ATOMIC CHARGES
----------------------
   0 O :   -0.004129
   1 O :    0.017186
   2 N :    0.203042
   3 H :    0.209356
   4 N :    0.278506
   5 C :   -0.415981
   6 C :   -0.137773
   7 H :    0.190436
   8 C :   -0.138597
   9 C :   -0.121291
  10 H :    0.157548
  11 C :   -0.143622
  12 H :    0.155475
  13 C :   -0.143369
  14 H :    0.154166
  15 C :   -0.143115
  16 H :    0.155254
  17 C :   -0.110046
  18 H :    0.160703
  19 C :   -0.373207
  20 C :   -0.266611
  21 H :    0.129698
  22 H :    0.135149
  23 H :    0.129575
  24 C :   -0.267526
  25 H :    0.125379
  26 H :    0.131963
  27 H :    0.127820
  28 C :   -0.267749
  29 H :    0.127457
  30 H :    0.131666
  31 H :    0.124555
  32 C :   -0.158697
  33 C :   -0.049628
  34 C :   -0.111385
  35 H :    0.161150
  36 C :   -0.145652
  37 H :    0.155262
  38 C :   -0.150500
  39 H :    0.155324
  40 C :   -0.101246
  41 H :    0.165230
  42 C :   -0.274589
  43 C :   -0.272816
  44 H :    0.123849
  45 H :    0.129342
  46 H :    0.126339
  47 C :   -0.274399
  48 H :    0.125311
  49 H :    0.129636
  50 H :    0.118351
  51 C :   -0.266910
  52 H :    0.122096
  53 H :    0.130605
  54 H :    0.127939
  55 C :   -0.337187
  56 C :   -0.112309
  57 C :   -0.097358
  58 H :    0.162153
  59 C :   -0.142701
  60 H :    0.156367
  61 C :   -0.134295
  62 H :    0.155442
  63 C :   -0.142771
  64 H :    0.156576
  65 C :   -0.099220
  66 H :    0.158770

-------------------------------
LOEWDIN REDUCED ORBITAL CHARGES
-------------------------------
  0 O s       :     3.402016  s :     3.402016
      pz      :     1.472388  p :     4.530499
      px      :     1.585568
      py      :     1.472543
      dz2     :     0.024986  d :     0.065809
      dxz     :     0.016505
      dyz     :     0.019113
      dx2y2   :     0.002651
      dxy     :     0.002554
      f0      :     0.001776  f :     0.005804
      f+1     :     0.001288
      f-1     :     0.001705
      f+2     :     0.000473
      f-2     :     0.000487
      f+3     :     0.000040
      f-3     :     0.000036
  1 O s       :     3.402765  s :     3.402765
      pz      :     1.399000  p :     4.508656
      px      :     1.577878
      py      :     1.531778
      dz2     :     0.007648  d :     0.065698
      dxz     :     0.008924
      dyz     :     0.012129
      dx2y2   :     0.017303
      dxy     :     0.019694
      f0      :     0.000462  f :     0.005694
      f+1     :     0.000338
      f-1     :     0.000579
      f+2     :     0.000580
      f-2     :     0.001148
      f+3     :     0.001252
      f-3     :     0.001336
  2 N s       :     2.916069  s :     2.916069
      pz      :     1.174448  p :     3.648994
      px      :     1.204142
      py      :     1.270405
      dz2     :     0.047324  d :     0.217737
      dxz     :     0.051973
      dyz     :     0.032619
      dx2y2   :     0.047618
      dxy     :     0.038203
      f0      :     0.001539  f :     0.014158
      f+1     :     0.002590
      f-1     :     0.001495
      f+2     :     0.001954
      f-2     :     0.002291
      f+3     :     0.001889
      f-3     :     0.002399
  3 H s       :     0.676604  s :     0.676604
      pz      :     0.056603  p :     0.114040
      px      :     0.020979
      py      :     0.036458
  4 N s       :     2.879434  s :     2.879434
      pz      :     1.325796  p :     3.548743
      px      :     1.084464
      py      :     1.138483
      dz2     :     0.021656  d :     0.274920
      dxz     :     0.033920
      dyz     :     0.040639
      dx2y2   :     0.090782
      dxy     :     0.087923
      f0      :     0.001813  f :     0.018396
      f+1     :     0.001797
      f-1     :     0.002029
      f+2     :     0.002232
      f-2     :     0.002344
      f+3     :     0.002879
      f-3     :     0.005302
  5 C s       :     2.746988  s :     2.746988
      pz      :     0.941803  p :     2.657811
      px      :     0.896850
      py      :     0.819158
      dz2     :     0.222793  d :     0.881210
      dxz     :     0.261368
      dyz     :     0.198086
      dx2y2   :     0.087347
      dxy     :     0.111616
      f0      :     0.023879  f :     0.129972
      f+1     :     0.037597
      f-1     :     0.019745
      f+2     :     0.015324
      f-2     :     0.015725
      f+3     :     0.008583
      f-3     :     0.009120
  6 C s       :     2.734818  s :     2.734818
      pz      :     0.996685  p :     2.842259
      px      :     0.846095
      py      :     0.999479
      dz2     :     0.096403  d :     0.504329
      dxz     :     0.121581
      dyz     :     0.097698
      dx2y2   :     0.095990
      dxy     :     0.092657
      f0      :     0.008128  f :     0.056368
      f+1     :     0.010230
      f-1     :     0.004690
      f+2     :     0.010232
      f-2     :     0.006827
      f+3     :     0.008145
      f-3     :     0.008115
  7 H s       :     0.747102  s :     0.747102
      pz      :     0.020242  p :     0.062461
      px      :     0.011160
      py      :     0.031059
  8 C s       :     2.711954  s :     2.711954
      pz      :     0.963381  p :     2.861090
      px      :     0.853621
      py      :     1.044088
      dz2     :     0.141642  d :     0.510166
      dxz     :     0.057261
      dyz     :     0.164428
      dx2y2   :     0.069722
      dxy     :     0.077112
      f0      :     0.013207  f :     0.055387
      f+1     :     0.004886
      f-1     :     0.011949
      f+2     :     0.009218
      f-2     :     0.006584
      f+3     :     0.004458
      f-3     :     0.005083
  9 C s       :     2.762170  s :     2.762170
      pz      :     1.051746  p :     2.930600
      px      :     0.877484
      py      :     1.001369
      dz2     :     0.132787  d :     0.386645
      dxz     :     0.075962
      dyz     :     0.110452
      dx2y2   :     0.049129
      dxy     :     0.018316
      f0      :     0.010778  f :     0.041876
      f+1     :     0.004076
      f-1     :     0.009900
      f+2     :     0.006559
      f-2     :     0.006966
      f+3     :     0.001114
      f-3     :     0.002483
 10 H s       :     0.778406  s :     0.778406
      pz      :     0.012166  p :     0.064046
      px      :     0.014150
      py      :     0.037730
 11 C s       :     2.767111  s :     2.767111
      pz      :     1.024616  p :     2.945802
      px      :     0.883482
      py      :     1.037704
      dz2     :     0.082595  d :     0.388014
      dxz     :     0.040898
      dyz     :     0.165026
      dx2y2   :     0.049006
      dxy     :     0.050489
      f0      :     0.010038  f :     0.042695
      f+1     :     0.005383
      f-1     :     0.008988
      f+2     :     0.006960
      f-2     :     0.001949
      f+3     :     0.004867
      f-3     :     0.004510
 12 H s       :     0.783458  s :     0.783458
      pz      :     0.025986  p :     0.061067
      px      :     0.013206
      py      :     0.021875
 13 C s       :     2.767371  s :     2.767371
      pz      :     1.004696  p :     2.943721
      px      :     0.878299
      py      :     1.060727
      dz2     :     0.104876  d :     0.389683
      dxz     :     0.022940
      dyz     :     0.128507
      dx2y2   :     0.063118
      dxy     :     0.070242
      f0      :     0.008577  f :     0.042594
      f+1     :     0.002258
      f-1     :     0.008836
      f+2     :     0.007931
      f-2     :     0.005267
      f+3     :     0.004620
      f-3     :     0.005104
 14 H s       :     0.784901  s :     0.784901
      pz      :     0.033571  p :     0.060933
      px      :     0.013524
      py      :     0.013839
 15 C s       :     2.767200  s :     2.767200
      pz      :     1.064656  p :     2.947168
      px      :     0.883178
      py      :     0.999334
      dz2     :     0.135423  d :     0.386209
      dxz     :     0.075054
      dyz     :     0.109732
      dx2y2   :     0.048462
      dxy     :     0.017537
      f0      :     0.010941  f :     0.042538
      f+1     :     0.004099
      f-1     :     0.010122
      f+2     :     0.006788
      f-2     :     0.006814
      f+3     :     0.001218
      f-3     :     0.002556
 16 H s       :     0.783615  s :     0.783615
      pz      :     0.011737  p :     0.061132
      px      :     0.013656
      py      :     0.035738
 17 C s       :     2.761708  s :     2.761708
      pz      :     1.026246  p :     2.919587
      px      :     0.877869
      py      :     1.015473
      dz2     :     0.085068  d :     0.386639
      dxz     :     0.041134
      dyz     :     0.161376
      dx2y2   :     0.048179
      dxy     :     0.050882
      f0      :     0.009755  f :     0.042111
      f+1     :     0.005425
      f-1     :     0.008994
      f+2     :     0.006619
      f-2     :     0.001975
      f+3     :     0.004892
      f-3     :     0.004451
 18 H s       :     0.777810  s :     0.777810
      pz      :     0.025843  p :     0.061487
      px      :     0.013428
      py      :     0.022216
 19 C s       :     2.703743  s :     2.703743
      pz      :     1.015326  p :     2.882712
      px      :     0.909736
      py      :     0.957650
      dz2     :     0.140783  d :     0.702985
      dxz     :     0.148493
      dyz     :     0.110760
      dx2y2   :     0.144855
      dxy     :     0.158093
      f0      :     0.013349  f :     0.083767
      f+1     :     0.009049
      f-1     :     0.009909
      f+2     :     0.010149
      f-2     :     0.013189
      f+3     :     0.015532
      f-3     :     0.012592
 20 C s       :     2.830326  s :     2.830326
      pz      :     1.025033  p :     3.157694
      px      :     1.054503
      py      :     1.078157
      dz2     :     0.072993  d :     0.255139
      dxz     :     0.057808
      dyz     :     0.040452
      dx2y2   :     0.027983
      dxy     :     0.055903
      f0      :     0.003683  f :     0.023452
      f+1     :     0.004568
      f-1     :     0.003975
      f+2     :     0.003343
      f-2     :     0.003607
      f+3     :     0.001834
      f-3     :     0.002442
 21 H s       :     0.806964  s :     0.806964
      pz      :     0.027842  p :     0.063338
      px      :     0.019273
      py      :     0.016223
 22 H s       :     0.801890  s :     0.801890
      pz      :     0.012922  p :     0.062960
      px      :     0.028113
      py      :     0.021925
 23 H s       :     0.807086  s :     0.807086
      pz      :     0.013768  p :     0.063339
      px      :     0.016164
      py      :     0.033407
 24 C s       :     2.830512  s :     2.830512
      pz      :     1.079604  p :     3.162348
      px      :     1.071492
      py      :     1.011252
      dz2     :     0.035741  d :     0.251635
      dxz     :     0.056006
      dyz     :     0.050208
      dx2y2   :     0.036242
      dxy     :     0.073438
      f0      :     0.002071  f :     0.023030
      f+1     :     0.003048
      f-1     :     0.003588
      f+2     :     0.003977
      f-2     :     0.002026
      f+3     :     0.003399
      f-3     :     0.004921
 25 H s       :     0.810357  s :     0.810357
      pz      :     0.030061  p :     0.064264
      px      :     0.020973
      py      :     0.013230
 26 H s       :     0.804765  s :     0.804765
      pz      :     0.014363  p :     0.063272
      px      :     0.027320
      py      :     0.021590
 27 H s       :     0.808955  s :     0.808955
      pz      :     0.026994  p :     0.063225
      px      :     0.021241
      py      :     0.014990
 28 C s       :     2.830634  s :     2.830634
      pz      :     1.037564  p :     3.161973
      px      :     1.055550
      py      :     1.068858
      dz2     :     0.081785  d :     0.252094
      dxz     :     0.057237
      dyz     :     0.023922
      dx2y2   :     0.035993
      dxy     :     0.053157
      f0      :     0.003408  f :     0.023048
      f+1     :     0.004883
      f-1     :     0.003533
      f+2     :     0.003699
      f-2     :     0.003010
      f+3     :     0.001730
      f-3     :     0.002785
 29 H s       :     0.809300  s :     0.809300
      pz      :     0.013587  p :     0.063243
      px      :     0.015629
      py      :     0.034028
 30 H s       :     0.805117  s :     0.805117
      pz      :     0.013679  p :     0.063217
      px      :     0.028567
      py      :     0.020971
 31 H s       :     0.811073  s :     0.811073
      pz      :     0.029830  p :     0.064371
      px      :     0.020769
      py      :     0.013772
 32 C s       :     2.701328  s :     2.701328
      pz      :     1.036906  p :     2.802012
      px      :     0.894320
      py      :     0.870786
      dz2     :     0.142109  d :     0.583434
      dxz     :     0.117936
      dyz     :     0.155553
      dx2y2   :     0.074277
      dxy     :     0.093560
      f0      :     0.016969  f :     0.071923
      f+1     :     0.007986
      f-1     :     0.009025
      f+2     :     0.008248
      f-2     :     0.013403
      f+3     :     0.008208
      f-3     :     0.008083
 33 C s       :     2.725162  s :     2.725162
      pz      :     0.954464  p :     2.806728
      px      :     0.883269
      py      :     0.968995
      dz2     :     0.119447  d :     0.468926
      dxz     :     0.090974
      dyz     :     0.124947
      dx2y2   :     0.071565
      dxy     :     0.061992
      f0      :     0.012549  f :     0.048812
      f+1     :     0.006171
      f-1     :     0.006884
      f+2     :     0.005705
      f-2     :     0.007966
      f+3     :     0.004595
      f-3     :     0.004941
 34 C s       :     2.758613  s :     2.758613
      pz      :     1.011002  p :     2.928895
      px      :     0.938152
      py      :     0.979741
      dz2     :     0.085866  d :     0.382729
      dxz     :     0.057563
      dyz     :     0.116977
      dx2y2   :     0.064462
      dxy     :     0.057860
      f0      :     0.009047  f :     0.041148
      f+1     :     0.004796
      f-1     :     0.005833
      f+2     :     0.004458
      f-2     :     0.007298
      f+3     :     0.004605
      f-3     :     0.005109
 35 H s       :     0.775513  s :     0.775513
      pz      :     0.030365  p :     0.063338
      px      :     0.013584
      py      :     0.019389
 36 C s       :     2.765230  s :     2.765230
      pz      :     1.061552  p :     2.941955
      px      :     0.919016
      py      :     0.961386
      dz2     :     0.140279  d :     0.395034
      dxz     :     0.086450
      dyz     :     0.093400
      dx2y2   :     0.024324
      dxy     :     0.050580
      f0      :     0.011215  f :     0.043434
      f+1     :     0.006058
      f-1     :     0.006894
      f+2     :     0.007645
      f-2     :     0.007818
      f+3     :     0.002785
      f-3     :     0.001019
 37 H s       :     0.783889  s :     0.783889
      pz      :     0.011125  p :     0.060849
      px      :     0.020084
      py      :     0.029639
 38 C s       :     2.763864  s :     2.763864
      pz      :     1.012996  p :     2.951057
      px      :     0.932719
      py      :     1.005341
      dz2     :     0.086535  d :     0.392009
      dxz     :     0.077672
      dyz     :     0.107926
      dx2y2   :     0.062359
      dxy     :     0.057517
      f0      :     0.010288  f :     0.043570
      f+1     :     0.005567
      f-1     :     0.006084
      f+2     :     0.003518
      f-2     :     0.007861
      f+3     :     0.004816
      f-3     :     0.005436
 39 H s       :     0.783670  s :     0.783670
      pz      :     0.028657  p :     0.061005
      px      :     0.017695
      py      :     0.014653
 40 C s       :     2.762837  s :     2.762837
      pz      :     0.987722  p :     2.910958
      px      :     0.935636
      py      :     0.987601
      dz2     :     0.083354  d :     0.385245
      dxz     :     0.059678
      dyz     :     0.112100
      dx2y2   :     0.070003
      dxy     :     0.060109
      f0      :     0.008687  f :     0.042205
      f+1     :     0.004867
      f-1     :     0.005997
      f+2     :     0.004846
      f-2     :     0.007470
      f+3     :     0.004748
      f-3     :     0.005590
 41 H s       :     0.773126  s :     0.773126
      pz      :     0.031660  p :     0.061645
      px      :     0.012820
      py      :     0.017165
 42 C s       :     2.703040  s :     2.703040
      pz      :     0.942062  p :     2.912929
      px      :     0.983075
      py      :     0.987792
      dz2     :     0.127237  d :     0.596266
      dxz     :     0.122543
      dyz     :     0.107787
      dx2y2   :     0.131638
      dxy     :     0.107061
      f0      :     0.010607  f :     0.062354
      f+1     :     0.007456
      f-1     :     0.007766
      f+2     :     0.010901
      f-2     :     0.007525
      f+3     :     0.010559
      f-3     :     0.007540
 43 C s       :     2.831848  s :     2.831848
      pz      :     1.026774  p :     3.154677
      px      :     1.060517
      py      :     1.067386
      dz2     :     0.077520  d :     0.263493
      dxz     :     0.039622
      dyz     :     0.045959
      dx2y2   :     0.083721
      dxy     :     0.016671
      f0      :     0.002959  f :     0.022798
      f+1     :     0.004310
      f-1     :     0.004351
      f+2     :     0.002699
      f-2     :     0.003910
      f+3     :     0.002260
      f-3     :     0.002310
 44 H s       :     0.812561  s :     0.812561
      pz      :     0.013676  p :     0.063590
      px      :     0.013987
      py      :     0.035927
 45 H s       :     0.807687  s :     0.807687
      pz      :     0.029613  p :     0.062971
      px      :     0.015831
      py      :     0.017527
 46 H s       :     0.810562  s :     0.810562
      pz      :     0.013111  p :     0.063099
      px      :     0.035449
      py      :     0.014539
 47 C s       :     2.824860  s :     2.824860
      pz      :     1.081132  p :     3.163799
      px      :     1.078452
      py      :     1.004216
      dz2     :     0.042580  d :     0.262809
      dxz     :     0.027378
      dyz     :     0.067965
      dx2y2   :     0.050018
      dxy     :     0.074868
      f0      :     0.002185  f :     0.022931
      f+1     :     0.002706
      f-1     :     0.003242
      f+2     :     0.003054
      f-2     :     0.002944
      f+3     :     0.004870
      f-3     :     0.003929
 48 H s       :     0.810494  s :     0.810494
      pz      :     0.014773  p :     0.064196
      px      :     0.033692
      py      :     0.015731
 49 H s       :     0.807301  s :     0.807301
      pz      :     0.031493  p :     0.063063
      px      :     0.017842
      py      :     0.013728
 50 H s       :     0.812520  s :     0.812520
      pz      :     0.027198  p :     0.069129
      px      :     0.022199
      py      :     0.019732
 51 C s       :     2.825951  s :     2.825951
      pz      :     1.076416  p :     3.154317
      px      :     1.010490
      py      :     1.067411
      dz2     :     0.043085  d :     0.263186
      dxz     :     0.076903
      dyz     :     0.016622
      dx2y2   :     0.070647
      dxy     :     0.055929
      f0      :     0.003398  f :     0.023457
      f+1     :     0.002967
      f-1     :     0.001132
      f+2     :     0.003064
      f-2     :     0.003824
      f+3     :     0.004319
      f-3     :     0.004754
 52 H s       :     0.811854  s :     0.811854
      pz      :     0.022139  p :     0.066050
      px      :     0.022597
      py      :     0.021315
 53 H s       :     0.806446  s :     0.806446
      pz      :     0.033728  p :     0.062949
      px      :     0.015203
      py      :     0.014018
 54 H s       :     0.809080  s :     0.809080
      pz      :     0.015697  p :     0.062980
      px      :     0.012848
      py      :     0.034435
 55 C s       :     2.742598  s :     2.742598
      pz      :     0.763018  p :     2.628012
      px      :     0.963919
      py      :     0.901074
      dz2     :     0.093084  d :     0.840294
      dxz     :     0.099930
      dyz     :     0.165949
      dx2y2   :     0.277308
      dxy     :     0.204023
      f0      :     0.007925  f :     0.126284
      f+1     :     0.010786
      f-1     :     0.011056
      f+2     :     0.015908
      f-2     :     0.020566
      f+3     :     0.023941
      f-3     :     0.036100
 56 C s       :     2.718912  s :     2.718912
      pz      :     0.975394  p :     2.865330
      px      :     0.943702
      py      :     0.946234
      dz2     :     0.100825  d :     0.476324
      dxz     :     0.093771
      dyz     :     0.072718
      dx2y2   :     0.115650
      dxy     :     0.093361
      f0      :     0.005360  f :     0.051742
      f+1     :     0.007473
      f-1     :     0.006196
      f+2     :     0.009988
      f-2     :     0.006971
      f+3     :     0.007719
      f-3     :     0.008035
 57 C s       :     2.761248  s :     2.761248
      pz      :     0.946092  p :     2.908331
      px      :     1.044890
      py      :     0.917349
      dz2     :     0.054112  d :     0.386010
      dxz     :     0.103374
      dyz     :     0.052990
      dx2y2   :     0.085439
      dxy     :     0.090096
      f0      :     0.005758  f :     0.041769
      f+1     :     0.005644
      f-1     :     0.003711
      f+2     :     0.007493
      f-2     :     0.005129
      f+3     :     0.007811
      f-3     :     0.006224
 58 H s       :     0.772325  s :     0.772325
      pz      :     0.025284  p :     0.065522
      px      :     0.014390
      py      :     0.025849
 59 C s       :     2.766436  s :     2.766436
      pz      :     0.960195  p :     2.948176
      px      :     1.030419
      py      :     0.957561
      dz2     :     0.051559  d :     0.385436
      dxz     :     0.111385
      dyz     :     0.045687
      dx2y2   :     0.077086
      dxy     :     0.099719
      f0      :     0.005829  f :     0.042652
      f+1     :     0.003863
      f-1     :     0.005362
      f+2     :     0.007709
      f-2     :     0.005564
      f+3     :     0.006287
      f-3     :     0.008038
 60 H s       :     0.782411  s :     0.782411
      pz      :     0.023264  p :     0.061221
      px      :     0.021027
      py      :     0.016930
 61 C s       :     2.767567  s :     2.767567
      pz      :     0.980352  p :     2.931250
      px      :     0.995845
      py      :     0.955053
      dz2     :     0.098186  d :     0.392464
      dxz     :     0.065140
      dyz     :     0.071021
      dx2y2   :     0.093456
      dxy     :     0.064661
      f0      :     0.004310  f :     0.043014
      f+1     :     0.006677
      f-1     :     0.006296
      f+2     :     0.008230
      f-2     :     0.007019
      f+3     :     0.005209
      f-3     :     0.005272
 62 H s       :     0.783697  s :     0.783697
      pz      :     0.011826  p :     0.060861
      px      :     0.035427
      py      :     0.013608
 63 C s       :     2.766419  s :     2.766419
      pz      :     0.959049  p :     2.949360
      px      :     1.051465
      py      :     0.938847
      dz2     :     0.050979  d :     0.384345
      dxz     :     0.103864
      dyz     :     0.051288
      dx2y2   :     0.090207
      dxy     :     0.088006
      f0      :     0.005875  f :     0.042647
      f+1     :     0.005419
      f-1     :     0.003747
      f+2     :     0.007835
      f-2     :     0.005390
      f+3     :     0.007833
      f-3     :     0.006549
 64 H s       :     0.782220  s :     0.782220
      pz      :     0.022887  p :     0.061205
      px      :     0.013939
      py      :     0.024379
 65 C s       :     2.763234  s :     2.763234
      pz      :     0.942180  p :     2.911000
      px      :     1.035619
      py      :     0.933201
      dz2     :     0.050300  d :     0.383249
      dxz     :     0.107934
      dyz     :     0.044906
      dx2y2   :     0.079608
      dxy     :     0.100501
      f0      :     0.005671  f :     0.041738
      f+1     :     0.003945
      f-1     :     0.005107
      f+2     :     0.007235
      f-2     :     0.005354
      f+3     :     0.006219
      f-3     :     0.008208
 66 H s       :     0.779189  s :     0.779189
      pz      :     0.023166  p :     0.062041
      px      :     0.021693
      py      :     0.017183


                      *****************************
                      * MAYER POPULATION ANALYSIS *
                      *****************************

  NA   - Mulliken gross atomic population
  ZA   - Total nuclear charge
  QA   - Mulliken gross atomic charge
  VA   - Mayer's total valence
  BVA  - Mayer's bonded valence
  FA   - Mayer's free valence

  ATOM       NA         ZA         QA         VA         BVA        FA
  0 O      8.5330     8.0000    -0.5330     1.9592     1.9592    -0.0000
  1 O      8.5053     8.0000    -0.5053     1.9902     1.9902    -0.0000
  2 N      7.1917     7.0000    -0.1917     3.2413     3.2413     0.0000
  3 H      0.7234     1.0000     0.2766     0.9226     0.9226     0.0000
  4 N      6.8900     7.0000     0.1100     3.0146     3.0146     0.0000
  5 C      5.7386     6.0000     0.2614     4.1696     4.1696    -0.0000
  6 C      5.7895     6.0000     0.2105     3.6894     3.6894    -0.0000
  7 H      0.8445     1.0000     0.1555     0.9795     0.9795    -0.0000
  8 C      6.0537     6.0000    -0.0537     3.7678     3.7678    -0.0000
  9 C      6.2604     6.0000    -0.2604     3.8762     3.8762    -0.0000
 10 H      0.8301     1.0000     0.1699     0.9865     0.9865    -0.0000
 11 C      6.1468     6.0000    -0.1468     3.9020     3.9020    -0.0000
 12 H      0.8403     1.0000     0.1597     0.9612     0.9612    -0.0000
 13 C      6.1485     6.0000    -0.1485     3.8791     3.8791    -0.0000
 14 H      0.8417     1.0000     0.1583     0.9597     0.9597    -0.0000
 15 C      6.1614     6.0000    -0.1614     3.9032     3.9032    -0.0000
 16 H      0.8412     1.0000     0.1588     0.9623     0.9623    -0.0000
 17 C      6.2464     6.0000    -0.2464     3.9582     3.9582    -0.0000
 18 H      0.8415     1.0000     0.1585     0.9652     0.9652    -0.0000
 19 C      5.8699     6.0000     0.1301     3.9508     3.9508    -0.0000
 20 C      6.4418     6.0000    -0.4418     3.8507     3.8507    -0.0000
 21 H      0.8495     1.0000     0.1505     0.9705     0.9705     0.0000
 22 H      0.8467     1.0000     0.1533     0.9724     0.9724    -0.0000
 23 H      0.8514     1.0000     0.1486     0.9712     0.9712    -0.0000
 24 C      6.4292     6.0000    -0.4292     3.8497     3.8497     0.0000
 25 H      0.8587     1.0000     0.1413     0.9869     0.9869    -0.0000
 26 H      0.8521     1.0000     0.1479     0.9698     0.9698    -0.0000
 27 H      0.8617     1.0000     0.1383     0.9791     0.9791     0.0000
 28 C      6.4245     6.0000    -0.4245     3.8323     3.8323     0.0000
 29 H      0.8631     1.0000     0.1369     0.9790     0.9790     0.0000
 30 H      0.8536     1.0000     0.1464     0.9706     0.9706     0.0000
 31 H      0.8594     1.0000     0.1406     0.9882     0.9882     0.0000
 32 C      5.9538     6.0000     0.0462     3.8651     3.8651     0.0000
 33 C      6.0651     6.0000    -0.0651     3.7626     3.7626     0.0000
 34 C      6.1603     6.0000    -0.1603     3.7887     3.7887    -0.0000
 35 H      0.8429     1.0000     0.1571     0.9603     0.9603     0.0000
 36 C      6.1937     6.0000    -0.1937     3.9211     3.9211     0.0000
 37 H      0.8428     1.0000     0.1572     0.9609     0.9609     0.0000
 38 C      6.1241     6.0000    -0.1241     3.8209     3.8209     0.0000
 39 H      0.8439     1.0000     0.1561     0.9608     0.9608     0.0000
 40 C      6.2296     6.0000    -0.2296     3.9733     3.9733     0.0000
 41 H      0.8496     1.0000     0.1504     0.9735     0.9735     0.0000
 42 C      5.8370     6.0000     0.1630     3.8356     3.8356    -0.0000
 43 C      6.4695     6.0000    -0.4695     3.8593     3.8593     0.0000
 44 H      0.8530     1.0000     0.1470     0.9622     0.9622     0.0000
 45 H      0.8472     1.0000     0.1528     0.9674     0.9674    -0.0000
 46 H      0.8521     1.0000     0.1479     0.9671     0.9671    -0.0000
 47 C      6.4696     6.0000    -0.4696     3.8733     3.8733     0.0000
 48 H      0.8605     1.0000     0.1395     0.9708     0.9708     0.0000
 49 H      0.8558     1.0000     0.1442     0.9706     0.9706     0.0000
 50 H      0.8588     1.0000     0.1412     0.9981     0.9981    -0.0000
 51 C      6.4631     6.0000    -0.4631     3.8760     3.8760    -0.0000
 52 H      0.8671     1.0000     0.1329     0.9918     0.9918    -0.0000
 53 H      0.8532     1.0000     0.1468     0.9659     0.9659    -0.0000
 54 H      0.8604     1.0000     0.1396     0.9718     0.9718    -0.0000
 55 C      5.6856     6.0000     0.3144     4.0066     4.0066     0.0000
 56 C      5.8824     6.0000     0.1176     3.5399     3.5399    -0.0000
 57 C      6.1449     6.0000    -0.1449     3.8327     3.8327     0.0000
 58 H      0.8352     1.0000     0.1648     0.9543     0.9543     0.0000
 59 C      6.1958     6.0000    -0.1958     3.9422     3.9422     0.0000
 60 H      0.8402     1.0000     0.1598     0.9625     0.9625     0.0000
 61 C      6.1361     6.0000    -0.1361     3.8970     3.8970     0.0000
 62 H      0.8405     1.0000     0.1595     0.9588     0.9588     0.0000
 63 C      6.1539     6.0000    -0.1539     3.8938     3.8938    -0.0000
 64 H      0.8377     1.0000     0.1623     0.9607     0.9607    -0.0000
 65 C      6.2631     6.0000    -0.2631     3.9737     3.9737    -0.0000
 66 H      0.8422     1.0000     0.1578     0.9829     0.9829     0.0000

  Mayer bond orders larger than 0.100000
B(  0-O ,  5-C ) :   1.7610 B(  1-O , 55-C ) :   1.7979 B(  2-N ,  3-H ) :   0.8826 
B(  2-N ,  5-C ) :   1.3745 B(  2-N , 19-C ) :   0.9196 B(  4-N ,  6-C ) :   0.8401 
B(  4-N , 32-C ) :   0.8832 B(  4-N , 55-C ) :   1.2351 B(  5-C ,  6-C ) :   0.8927 
B(  6-C ,  7-H ) :   0.9249 B(  6-C ,  8-C ) :   0.8977 B(  8-C ,  9-C ) :   1.3013 
B(  8-C , 17-C ) :   1.3745 B(  9-C , 10-H ) :   0.9678 B(  9-C , 11-C ) :   1.4242 
B( 11-C , 12-H ) :   0.9753 B( 11-C , 13-C ) :   1.3829 B( 13-C , 14-H ) :   0.9701 
B( 13-C , 15-C ) :   1.3889 B( 15-C , 16-H ) :   0.9770 B( 15-C , 17-C ) :   1.4179 
B( 17-C , 18-H ) :   0.9784 B( 19-C , 20-C ) :   0.9618 B( 19-C , 24-C ) :   0.9793 
B( 19-C , 28-C ) :   0.9730 B( 20-C , 21-H ) :   0.9659 B( 20-C , 22-H ) :   0.9644 
B( 20-C , 23-H ) :   0.9649 B( 24-C , 25-H ) :   0.9643 B( 24-C , 26-H ) :   0.9610 
B( 24-C , 27-H ) :   0.9655 B( 28-C , 29-H ) :   0.9653 B( 28-C , 30-H ) :   0.9619 
B( 28-C , 31-H ) :   0.9648 B( 32-C , 33-C ) :   1.3537 B( 32-C , 40-C ) :   1.4413 
B( 33-C , 34-C ) :   1.3021 B( 33-C , 42-C ) :   1.0083 B( 34-C , 35-H ) :   0.9797 
B( 34-C , 36-C ) :   1.3953 B( 36-C , 37-H ) :   0.9793 B( 36-C , 38-C ) :   1.3738 
B( 38-C , 39-H ) :   0.9776 B( 38-C , 40-C ) :   1.3648 B( 40-C , 41-H ) :   0.9866 
B( 42-C , 43-C ) :   0.9391 B( 42-C , 47-C ) :   0.9536 B( 42-C , 51-C ) :   0.9319 
B( 43-C , 44-H ) :   0.9612 B( 43-C , 45-H ) :   0.9617 B( 43-C , 46-H ) :   0.9717 
B( 47-C , 48-H ) :   0.9635 B( 47-C , 49-H ) :   0.9616 B( 47-C , 50-H ) :   0.9631 
B( 51-C , 52-H ) :   0.9712 B( 51-C , 53-H ) :   0.9565 B( 51-C , 54-H ) :   0.9666 
B( 55-C , 56-C ) :   0.9211 B( 56-C , 57-C ) :   1.2765 B( 56-C , 65-C ) :   1.3355 
B( 57-C , 58-H ) :   0.9549 B( 57-C , 59-C ) :   1.4357 B( 59-C , 60-H ) :   0.9766 
B( 59-C , 61-C ) :   1.3929 B( 61-C , 62-H ) :   0.9691 B( 61-C , 63-C ) :   1.3849 
B( 63-C , 64-H ) :   0.9714 B( 63-C , 65-C ) :   1.4310 B( 65-C , 66-H ) :   0.9694 


-------
TIMINGS
-------

Total SCF time: 0 days 0 hours 6 min 51 sec 

Total time                  ....     411.535 sec
Sum of individual times     ....     391.197 sec  ( 95.1%)

Fock matrix formation       ....     340.762 sec  ( 82.8%)
  Split-RI-J                ....      35.489 sec  ( 10.4% of F)
  Chain of spheres X        ....     189.319 sec  ( 55.6% of F)
  XC integration            ....      37.952 sec  ( 11.1% of F)
    Basis function eval.    ....       2.480 sec  (  6.5% of XC)
    Density eval.           ....       6.313 sec  ( 16.6% of XC)
    XC-Functional eval.     ....       0.441 sec  (  1.2% of XC)
    XC-Potential eval.      ....       3.639 sec  (  9.6% of XC)
Diagonalization             ....       7.309 sec  (  1.8%)
Density matrix formation    ....       1.530 sec  (  0.4%)
Population analysis         ....       3.177 sec  (  0.8%)
Initial guess               ....       3.001 sec  (  0.7%)
Orbital Transformation      ....       0.000 sec  (  0.0%)
Orbital Orthonormalization  ....       0.000 sec  (  0.0%)
DIIS solution               ....       8.957 sec  (  2.2%)
SOSCF solution              ....       9.020 sec  (  2.2%)
Grid generation             ....      17.440 sec  (  4.2%)

Maximum memory used throughout the entire SCF-calculation: 401.5 MB
[1710406896.134089] [node128:3982519:0]          mpool.c:43   UCX  WARN  object 0x143e1e40 was not returned to mpool ucp_requests
[1710406896.134111] [node128:3982519:0]          mpool.c:43   UCX  WARN  object 0x143e2700 was not returned to mpool ucp_requests
[1710406896.134118] [node128:3982519:0]          mpool.c:43   UCX  WARN  object 0x143e2a80 was not returned to mpool ucp_requests
[1710406896.134121] [node128:3982519:0]          mpool.c:43   UCX  WARN  object 0x143e2c40 was not returned to mpool ucp_requests
[1710406896.134124] [node128:3982519:0]          mpool.c:43   UCX  WARN  object 0x143e2e00 was not returned to mpool ucp_requests
[1710406896.134129] [node128:3982519:0]          mpool.c:43   UCX  WARN  object 0x143e2fc0 was not returned to mpool ucp_requests
[1710406896.134131] [node128:3982519:0]          mpool.c:43   UCX  WARN  object 0x143e3180 was not returned to mpool ucp_requests
[1710406896.136307] [node128:3982500:0]          mpool.c:43   UCX  WARN  object 0x12c2c2c0 was not returned to mpool ucp_requests
[1710406896.136327] [node128:3982500:0]          mpool.c:43   UCX  WARN  object 0x12c2c480 was not returned to mpool ucp_requests
[1710406896.136333] [node128:3982500:0]          mpool.c:43   UCX  WARN  object 0x12c2c640 was not returned to mpool ucp_requests
[1710406896.136336] [node128:3982500:0]          mpool.c:43   UCX  WARN  object 0x12c2c800 was not returned to mpool ucp_requests
[1710406896.136339] [node128:3982500:0]          mpool.c:43   UCX  WARN  object 0x12c2c9c0 was not returned to mpool ucp_requests
[1710406896.136341] [node128:3982500:0]          mpool.c:43   UCX  WARN  object 0x12c2cb80 was not returned to mpool ucp_requests
[1710406896.136344] [node128:3982500:0]          mpool.c:43   UCX  WARN  object 0x12c2cd40 was not returned to mpool ucp_requests
[1710406896.136348] [node128:3982500:0]          mpool.c:43   UCX  WARN  object 0x12c2cf00 was not returned to mpool ucp_requests
[1710406896.137728] [node128:3982518:0]          mpool.c:43   UCX  WARN  object 0x13d27240 was not returned to mpool ucp_requests
[1710406896.137740] [node128:3982518:0]          mpool.c:43   UCX  WARN  object 0x13d275c0 was not returned to mpool ucp_requests
[1710406896.137745] [node128:3982518:0]          mpool.c:43   UCX  WARN  object 0x13d27780 was not returned to mpool ucp_requests
[1710406896.137747] [node128:3982518:0]          mpool.c:43   UCX  WARN  object 0x13d27940 was not returned to mpool ucp_requests
[1710406896.137750] [node128:3982518:0]          mpool.c:43   UCX  WARN  object 0x13d27b00 was not returned to mpool ucp_requests
[1710406896.137753] [node128:3982518:0]          mpool.c:43   UCX  WARN  object 0x13d27cc0 was not returned to mpool ucp_requests
[1710406896.137756] [node128:3982518:0]          mpool.c:43   UCX  WARN  object 0x13d27e80 was not returned to mpool ucp_requests
[1710406896.137857] [node128:3982494:0]          mpool.c:43   UCX  WARN  object 0x12cb3440 was not returned to mpool ucp_requests
[1710406896.137878] [node128:3982494:0]          mpool.c:43   UCX  WARN  object 0x12cb3600 was not returned to mpool ucp_requests
[1710406896.137881] [node128:3982494:0]          mpool.c:43   UCX  WARN  object 0x12cb37c0 was not returned to mpool ucp_requests
[1710406896.137884] [node128:3982494:0]          mpool.c:43   UCX  WARN  object 0x12cb3980 was not returned to mpool ucp_requests
[1710406896.137887] [node128:3982494:0]          mpool.c:43   UCX  WARN  object 0x12cb3b40 was not returned to mpool ucp_requests
[1710406896.137889] [node128:3982494:0]          mpool.c:43   UCX  WARN  object 0x12cb3d00 was not returned to mpool ucp_requests
[1710406896.137893] [node128:3982494:0]          mpool.c:43   UCX  WARN  object 0x12cb3ec0 was not returned to mpool ucp_requests
[1710406896.137897] [node128:3982494:0]          mpool.c:43   UCX  WARN  object 0x12cb4080 was not returned to mpool ucp_requests
[1710406896.137780] [node128:3982501:0]          mpool.c:43   UCX  WARN  object 0x1382d380 was not returned to mpool ucp_requests
[1710406896.137811] [node128:3982501:0]          mpool.c:43   UCX  WARN  object 0x1382d540 was not returned to mpool ucp_requests
[1710406896.137814] [node128:3982501:0]          mpool.c:43   UCX  WARN  object 0x1382d700 was not returned to mpool ucp_requests
[1710406896.137817] [node128:3982501:0]          mpool.c:43   UCX  WARN  object 0x1382d8c0 was not returned to mpool ucp_requests
[1710406896.137819] [node128:3982501:0]          mpool.c:43   UCX  WARN  object 0x1382da80 was not returned to mpool ucp_requests
[1710406896.137822] [node128:3982501:0]          mpool.c:43   UCX  WARN  object 0x1382dc40 was not returned to mpool ucp_requests
[1710406896.137824] [node128:3982501:0]          mpool.c:43   UCX  WARN  object 0x1382de00 was not returned to mpool ucp_requests
[1710406896.137827] [node128:3982501:0]          mpool.c:43   UCX  WARN  object 0x1382dfc0 was not returned to mpool ucp_requests
[1710406896.137786] [node128:3982502:0]          mpool.c:43   UCX  WARN  object 0x1338e380 was not returned to mpool ucp_requests
[1710406896.137817] [node128:3982502:0]          mpool.c:43   UCX  WARN  object 0x1338e540 was not returned to mpool ucp_requests
[1710406896.137822] [node128:3982502:0]          mpool.c:43   UCX  WARN  object 0x1338e700 was not returned to mpool ucp_requests
[1710406896.137825] [node128:3982502:0]          mpool.c:43   UCX  WARN  object 0x1338e8c0 was not returned to mpool ucp_requests
[1710406896.137828] [node128:3982502:0]          mpool.c:43   UCX  WARN  object 0x1338ea80 was not returned to mpool ucp_requests
[1710406896.137831] [node128:3982502:0]          mpool.c:43   UCX  WARN  object 0x1338ec40 was not returned to mpool ucp_requests
[1710406896.137834] [node128:3982502:0]          mpool.c:43   UCX  WARN  object 0x1338ee00 was not returned to mpool ucp_requests
[1710406896.137837] [node128:3982502:0]          mpool.c:43   UCX  WARN  object 0x1338efc0 was not returned to mpool ucp_requests
[1710406896.140302] [node128:3982505:0]          mpool.c:43   UCX  WARN  object 0x1321b500 was not returned to mpool ucp_requests
[1710406896.140318] [node128:3982505:0]          mpool.c:43   UCX  WARN  object 0x1321b6c0 was not returned to mpool ucp_requests
[1710406896.140321] [node128:3982505:0]          mpool.c:43   UCX  WARN  object 0x1321b880 was not returned to mpool ucp_requests
[1710406896.140324] [node128:3982505:0]          mpool.c:43   UCX  WARN  object 0x1321ba40 was not returned to mpool ucp_requests
[1710406896.140326] [node128:3982505:0]          mpool.c:43   UCX  WARN  object 0x1321bc00 was not returned to mpool ucp_requests
[1710406896.140329] [node128:3982505:0]          mpool.c:43   UCX  WARN  object 0x1321bdc0 was not returned to mpool ucp_requests
[1710406896.140331] [node128:3982505:0]          mpool.c:43   UCX  WARN  object 0x1321bf80 was not returned to mpool ucp_requests
[1710406896.140333] [node128:3982505:0]          mpool.c:43   UCX  WARN  object 0x1321c140 was not returned to mpool ucp_requests
[1710406896.141132] [node128:3982498:0]          mpool.c:43   UCX  WARN  object 0x142c2440 was not returned to mpool ucp_requests
[1710406896.141146] [node128:3982498:0]          mpool.c:43   UCX  WARN  object 0x142c2600 was not returned to mpool ucp_requests
[1710406896.141150] [node128:3982498:0]          mpool.c:43   UCX  WARN  object 0x142c27c0 was not returned to mpool ucp_requests
[1710406896.141152] [node128:3982498:0]          mpool.c:43   UCX  WARN  object 0x142c2980 was not returned to mpool ucp_requests
[1710406896.141155] [node128:3982498:0]          mpool.c:43   UCX  WARN  object 0x142c2b40 was not returned to mpool ucp_requests
[1710406896.141157] [node128:3982498:0]          mpool.c:43   UCX  WARN  object 0x142c2d00 was not returned to mpool ucp_requests
[1710406896.141159] [node128:3982498:0]          mpool.c:43   UCX  WARN  object 0x142c2ec0 was not returned to mpool ucp_requests
[1710406896.141162] [node128:3982498:0]          mpool.c:43   UCX  WARN  object 0x142c3080 was not returned to mpool ucp_requests
[1710406896.140866] [node128:3982499:0]          mpool.c:43   UCX  WARN  object 0x12b31540 was not returned to mpool ucp_requests
[1710406896.140879] [node128:3982499:0]          mpool.c:43   UCX  WARN  object 0x12b31700 was not returned to mpool ucp_requests
[1710406896.140882] [node128:3982499:0]          mpool.c:43   UCX  WARN  object 0x12b318c0 was not returned to mpool ucp_requests
[1710406896.140885] [node128:3982499:0]          mpool.c:43   UCX  WARN  object 0x12b31a80 was not returned to mpool ucp_requests
[1710406896.140887] [node128:3982499:0]          mpool.c:43   UCX  WARN  object 0x12b31c40 was not returned to mpool ucp_requests
[1710406896.140889] [node128:3982499:0]          mpool.c:43   UCX  WARN  object 0x12b31e00 was not returned to mpool ucp_requests
[1710406896.140892] [node128:3982499:0]          mpool.c:43   UCX  WARN  object 0x12b31fc0 was not returned to mpool ucp_requests
[1710406896.140894] [node128:3982499:0]          mpool.c:43   UCX  WARN  object 0x12b32180 was not returned to mpool ucp_requests
[1710406896.141872] [node128:3982520:0]          mpool.c:43   UCX  WARN  object 0x14241000 was not returned to mpool ucp_requests
[1710406896.141886] [node128:3982520:0]          mpool.c:43   UCX  WARN  object 0x14241700 was not returned to mpool ucp_requests
[1710406896.141891] [node128:3982520:0]          mpool.c:43   UCX  WARN  object 0x14241a80 was not returned to mpool ucp_requests
[1710406896.141895] [node128:3982520:0]          mpool.c:43   UCX  WARN  object 0x14241c40 was not returned to mpool ucp_requests
[1710406896.141898] [node128:3982520:0]          mpool.c:43   UCX  WARN  object 0x14241e00 was not returned to mpool ucp_requests
[1710406896.141902] [node128:3982520:0]          mpool.c:43   UCX  WARN  object 0x14241fc0 was not returned to mpool ucp_requests
[1710406896.141907] [node128:3982520:0]          mpool.c:43   UCX  WARN  object 0x14242180 was not returned to mpool ucp_requests
[1710406896.142473] [node128:3982521:0]          mpool.c:43   UCX  WARN  object 0x142c8080 was not returned to mpool ucp_requests
[1710406896.142486] [node128:3982521:0]          mpool.c:43   UCX  WARN  object 0x142c85c0 was not returned to mpool ucp_requests
[1710406896.142492] [node128:3982521:0]          mpool.c:43   UCX  WARN  object 0x142c8780 was not returned to mpool ucp_requests
[1710406896.142495] [node128:3982521:0]          mpool.c:43   UCX  WARN  object 0x142c8940 was not returned to mpool ucp_requests
[1710406896.142498] [node128:3982521:0]          mpool.c:43   UCX  WARN  object 0x142c8b00 was not returned to mpool ucp_requests
[1710406896.142502] [node128:3982521:0]          mpool.c:43   UCX  WARN  object 0x142c8cc0 was not returned to mpool ucp_requests
[1710406896.142506] [node128:3982521:0]          mpool.c:43   UCX  WARN  object 0x142c9040 was not returned to mpool ucp_requests
[1710406896.142302] [node128:3982492:0]          mpool.c:43   UCX  WARN  object 0x14139d00 was not returned to mpool ucp_requests
[1710406896.142313] [node128:3982492:0]          mpool.c:43   UCX  WARN  object 0x1413a240 was not returned to mpool ucp_requests
[1710406896.142317] [node128:3982492:0]          mpool.c:43   UCX  WARN  object 0x1413a5c0 was not returned to mpool ucp_requests
[1710406896.142319] [node128:3982492:0]          mpool.c:43   UCX  WARN  object 0x1413a780 was not returned to mpool ucp_requests
[1710406896.142322] [node128:3982492:0]          mpool.c:43   UCX  WARN  object 0x1413a940 was not returned to mpool ucp_requests
[1710406896.142324] [node128:3982492:0]          mpool.c:43   UCX  WARN  object 0x1413acc0 was not returned to mpool ucp_requests
[1710406896.142327] [node128:3982492:0]          mpool.c:43   UCX  WARN  object 0x1413ae80 was not returned to mpool ucp_requests
[1710406896.142391] [node128:3982495:0]          mpool.c:43   UCX  WARN  object 0x143d64c0 was not returned to mpool ucp_requests
[1710406896.142402] [node128:3982495:0]          mpool.c:43   UCX  WARN  object 0x143d6680 was not returned to mpool ucp_requests
[1710406896.142406] [node128:3982495:0]          mpool.c:43   UCX  WARN  object 0x143d6840 was not returned to mpool ucp_requests
[1710406896.142408] [node128:3982495:0]          mpool.c:43   UCX  WARN  object 0x143d6a00 was not returned to mpool ucp_requests
[1710406896.142411] [node128:3982495:0]          mpool.c:43   UCX  WARN  object 0x143d6bc0 was not returned to mpool ucp_requests
[1710406896.142413] [node128:3982495:0]          mpool.c:43   UCX  WARN  object 0x143d6d80 was not returned to mpool ucp_requests
[1710406896.142416] [node128:3982495:0]          mpool.c:43   UCX  WARN  object 0x143d6f40 was not returned to mpool ucp_requests
[1710406896.142418] [node128:3982495:0]          mpool.c:43   UCX  WARN  object 0x143d7100 was not returned to mpool ucp_requests
[1710406896.142219] [node128:3982504:0]          mpool.c:43   UCX  WARN  object 0x13442440 was not returned to mpool ucp_requests
[1710406896.142235] [node128:3982504:0]          mpool.c:43   UCX  WARN  object 0x13442600 was not returned to mpool ucp_requests
[1710406896.142238] [node128:3982504:0]          mpool.c:43   UCX  WARN  object 0x134427c0 was not returned to mpool ucp_requests
[1710406896.142241] [node128:3982504:0]          mpool.c:43   UCX  WARN  object 0x13442980 was not returned to mpool ucp_requests
[1710406896.142244] [node128:3982504:0]          mpool.c:43   UCX  WARN  object 0x13442b40 was not returned to mpool ucp_requests
[1710406896.142246] [node128:3982504:0]          mpool.c:43   UCX  WARN  object 0x13442d00 was not returned to mpool ucp_requests
[1710406896.142248] [node128:3982504:0]          mpool.c:43   UCX  WARN  object 0x13442ec0 was not returned to mpool ucp_requests
[1710406896.142251] [node128:3982504:0]          mpool.c:43   UCX  WARN  object 0x13443080 was not returned to mpool ucp_requests
[1710406896.143154] [node128:3982491:0]          mpool.c:43   UCX  WARN  object 0x146344c0 was not returned to mpool ucp_requests
[1710406896.143167] [node128:3982491:0]          mpool.c:43   UCX  WARN  object 0x14634680 was not returned to mpool ucp_requests
[1710406896.143170] [node128:3982491:0]          mpool.c:43   UCX  WARN  object 0x14634840 was not returned to mpool ucp_requests
[1710406896.143172] [node128:3982491:0]          mpool.c:43   UCX  WARN  object 0x14634a00 was not returned to mpool ucp_requests
[1710406896.143177] [node128:3982491:0]          mpool.c:43   UCX  WARN  object 0x14634bc0 was not returned to mpool ucp_requests
[1710406896.143180] [node128:3982491:0]          mpool.c:43   UCX  WARN  object 0x14634d80 was not returned to mpool ucp_requests
[1710406896.143182] [node128:3982491:0]          mpool.c:43   UCX  WARN  object 0x14635100 was not returned to mpool ucp_requests
[1710406896.143449] [node128:3982493:0]          mpool.c:43   UCX  WARN  object 0x13dfa2c0 was not returned to mpool ucp_requests
[1710406896.143460] [node128:3982493:0]          mpool.c:43   UCX  WARN  object 0x13dfa480 was not returned to mpool ucp_requests
[1710406896.143465] [node128:3982493:0]          mpool.c:43   UCX  WARN  object 0x13dfa640 was not returned to mpool ucp_requests
[1710406896.143468] [node128:3982493:0]          mpool.c:43   UCX  WARN  object 0x13dfa800 was not returned to mpool ucp_requests
[1710406896.143472] [node128:3982493:0]          mpool.c:43   UCX  WARN  object 0x13dfa9c0 was not returned to mpool ucp_requests
[1710406896.143475] [node128:3982493:0]          mpool.c:43   UCX  WARN  object 0x13dfab80 was not returned to mpool ucp_requests
[1710406896.143479] [node128:3982493:0]          mpool.c:43   UCX  WARN  object 0x13dfad40 was not returned to mpool ucp_requests
[1710406896.143482] [node128:3982493:0]          mpool.c:43   UCX  WARN  object 0x13dfaf00 was not returned to mpool ucp_requests
[1710406896.143453] [node128:3982503:0]          mpool.c:43   UCX  WARN  object 0x13e85d40 was not returned to mpool ucp_requests
[1710406896.143465] [node128:3982503:0]          mpool.c:43   UCX  WARN  object 0x13e86280 was not returned to mpool ucp_requests
[1710406896.143469] [node128:3982503:0]          mpool.c:43   UCX  WARN  object 0x13e86440 was not returned to mpool ucp_requests
[1710406896.143473] [node128:3982503:0]          mpool.c:43   UCX  WARN  object 0x13e86600 was not returned to mpool ucp_requests
[1710406896.143477] [node128:3982503:0]          mpool.c:43   UCX  WARN  object 0x13e867c0 was not returned to mpool ucp_requests
[1710406896.143480] [node128:3982503:0]          mpool.c:43   UCX  WARN  object 0x13e86980 was not returned to mpool ucp_requests
[1710406896.143484] [node128:3982503:0]          mpool.c:43   UCX  WARN  object 0x13e86b40 was not returned to mpool ucp_requests
[1710406896.143487] [node128:3982503:0]          mpool.c:43   UCX  WARN  object 0x13e86d00 was not returned to mpool ucp_requests
[1710406896.143491] [node128:3982503:0]          mpool.c:43   UCX  WARN  object 0x13e86ec0 was not returned to mpool ucp_requests
[1710406896.186348] [node128:3982497:0]          mpool.c:43   UCX  WARN  object 0x13f94440 was not returned to mpool ucp_requests
[1710406896.186361] [node128:3982497:0]          mpool.c:43   UCX  WARN  object 0x13f94600 was not returned to mpool ucp_requests
[1710406896.186365] [node128:3982497:0]          mpool.c:43   UCX  WARN  object 0x13f947c0 was not returned to mpool ucp_requests
[1710406896.186368] [node128:3982497:0]          mpool.c:43   UCX  WARN  object 0x13f94980 was not returned to mpool ucp_requests
[1710406896.186371] [node128:3982497:0]          mpool.c:43   UCX  WARN  object 0x13f94b40 was not returned to mpool ucp_requests
[1710406896.186374] [node128:3982497:0]          mpool.c:43   UCX  WARN  object 0x13f94d00 was not returned to mpool ucp_requests
[1710406896.186377] [node128:3982497:0]          mpool.c:43   UCX  WARN  object 0x13f94ec0 was not returned to mpool ucp_requests
[1710406896.186380] [node128:3982497:0]          mpool.c:43   UCX  WARN  object 0x13f95080 was not returned to mpool ucp_requests
[1710406896.186545] [node128:3982496:0]          mpool.c:43   UCX  WARN  object 0x13ece240 was not returned to mpool ucp_requests
[1710406896.186557] [node128:3982496:0]          mpool.c:43   UCX  WARN  object 0x13ece400 was not returned to mpool ucp_requests
[1710406896.186562] [node128:3982496:0]          mpool.c:43   UCX  WARN  object 0x13ece5c0 was not returned to mpool ucp_requests
[1710406896.186565] [node128:3982496:0]          mpool.c:43   UCX  WARN  object 0x13ece780 was not returned to mpool ucp_requests
[1710406896.186568] [node128:3982496:0]          mpool.c:43   UCX  WARN  object 0x13ece940 was not returned to mpool ucp_requests
[1710406896.186571] [node128:3982496:0]          mpool.c:43   UCX  WARN  object 0x13eceb00 was not returned to mpool ucp_requests
[1710406896.186575] [node128:3982496:0]          mpool.c:43   UCX  WARN  object 0x13ececc0 was not returned to mpool ucp_requests
[1710406896.186578] [node128:3982496:0]          mpool.c:43   UCX  WARN  object 0x13ecee80 was not returned to mpool ucp_requests


-------------------------------------------------------------------------------
                          DFT DISPERSION CORRECTION                            
                                                                               
                              DFTD3 V3.1  Rev 1                                
                          USING Becke-Johnson damping                          
-------------------------------------------------------------------------------
The PBE0 functional is recognized
Active option DFTDOPT                   ...         4   

molecular C6(AA) [au] = 45480.452653 


            DFT-D V3
 parameters
 s6 scaling factor         :     1.0000 
 a1 scaling factor         :     0.4145 
 s8 scaling factor         :     1.2177 
 a2 scaling factor         :     4.8593 
 ad hoc parameters k1-k3   :    16.0000     1.3333    -4.0000 

 Edisp/kcal,au: -56.487084565512  -0.090017889569 
 E6   /kcal   : -36.241810336 
 E8   /kcal   : -20.245274230 
 % E8         :  35.840536621 

-------------------------   ----------------
Dispersion correction           -0.090017890
-------------------------   ----------------


-------------------------   --------------------
FINAL SINGLE POINT ENERGY     -1384.511324220967
-------------------------   --------------------


           ************************************************************
           *        Program running with 20 parallel MPI-processes    *
           *              working on a common directory               *
           ************************************************************
------------------------------------------------------------------------------
                         ORCA SCF GRADIENT CALCULATION
------------------------------------------------------------------------------

 ... reading COSX grid (gridx3)
Gradient of the Kohn-Sham DFT energy:
Kohn-Sham wavefunction type      ... RKS
Hartree-Fock exchange scaling    ...    0.250
Number of operators              ...    1
Number of atoms                  ...   67
Basis set dimensions             ... 1227
Integral neglect threshold       ... 2.5e-11
Integral primitive cutoff        ... 2.5e-12
SHARK Integral package           ... ON

Nuc. rep. gradient       (SHARK) ... done (  0.1 sec)
HCore & Overlap gradient (SHARK) ... done (  1.2 sec)
RI-J gradient            (SHARK) ... done (  6.1 sec)
COSX-gradient                    ... done ( 43.2 sec)
Exchange-correlation gradient    ... done
Dispersion correction            ... done

------------------
CARTESIAN GRADIENT
------------------

   1   O   :   -0.003449137    0.000361419    0.002922820
   2   O   :    0.001708050    0.012318092   -0.008716554
   3   N   :   -0.016106793    0.011192521    0.002334079
   4   H   :    0.000623817   -0.000897329    0.001586459
   5   N   :    0.005644411   -0.027833050   -0.002017973
   6   C   :   -0.003830717   -0.010874248   -0.001408104
   7   C   :    0.001012230    0.000505255    0.017330343
   8   H   :   -0.003434298    0.001073914   -0.005387781
   9   C   :    0.002742220   -0.004200880   -0.001516728
  10   C   :   -0.000650404    0.006154604    0.001722045
  11   H   :   -0.000825965   -0.000968756   -0.002104738
  12   C   :   -0.000566657    0.006995747   -0.008324168
  13   H   :    0.000195105   -0.001576836    0.001575959
  14   C   :   -0.000491000   -0.000065888   -0.002981743
  15   H   :    0.000497084    0.001019792    0.002554422
  16   C   :   -0.001542275   -0.009820276   -0.000958416
  17   H   :    0.000390552    0.002345820    0.000273920
  18   C   :   -0.001505634   -0.006609946    0.005976942
  19   H   :    0.000280877    0.000489867   -0.003390381
  20   C   :    0.016284754   -0.011420611   -0.005087005
  21   C   :   -0.004799495    0.002237547   -0.001605091
  22   H   :   -0.002739612   -0.000938468    0.000629465
  23   H   :   -0.001009854   -0.001018341   -0.003538745
  24   H   :   -0.000229602    0.002743936   -0.001231709
  25   C   :   -0.004310747    0.006219045   -0.002432669
  26   H   :   -0.000255673    0.001649663   -0.001351675
  27   H   :    0.003532527    0.002267562    0.000869637
  28   H   :    0.000091237    0.001307561    0.002978373
  29   C   :   -0.007078545   -0.000148542    0.000171888
  30   H   :    0.000041503    0.001788703    0.002764149
  31   H   :    0.000337515   -0.002612255    0.003182604
  32   H   :   -0.001786393   -0.000524129    0.000009403
  33   C   :   -0.009027865    0.023409703   -0.003818299
  34   C   :    0.002463579   -0.003817971   -0.005849925
  35   C   :    0.002236456   -0.008768560    0.009782780
  36   H   :    0.002046961   -0.002514675   -0.006356390
  37   C   :    0.005554779   -0.007081034    0.000173016
  38   H   :   -0.000985047    0.002317325   -0.001216903
  39   C   :    0.001753065   -0.003313070   -0.003460892
  40   H   :   -0.001051522    0.000133289    0.002421034
  41   C   :    0.000788856    0.005299028   -0.010969746
  42   H   :    0.002324517   -0.003938083   -0.000651370
  43   C   :   -0.001273026   -0.004547214   -0.011825326
  44   C   :   -0.001030263    0.004985678    0.011748820
  45   H   :   -0.000827331    0.002840302    0.002458971
  46   H   :    0.004311877   -0.004653318    0.003577842
  47   H   :   -0.001761697   -0.000055887    0.001260109
  48   C   :    0.002663037    0.002863864    0.006531261
  49   H   :   -0.003449532    0.001709735    0.000394208
  50   H   :    0.000494399    0.006100681   -0.003467456
  51   H   :    0.000615999    0.000700844    0.005895973
  52   C   :   -0.002949285   -0.001818379    0.003760740
  53   H   :    0.001190031   -0.002167381    0.004347462
  54   H   :   -0.003802294   -0.000991589   -0.003318732
  55   H   :   -0.001609030    0.001920986    0.000506958
  56   C   :    0.002959493   -0.005881283    0.010850539
  57   C   :   -0.000374313    0.011688720   -0.009681476
  58   C   :   -0.003159864   -0.004793273    0.006108811
  59   H   :    0.004598556    0.002449451   -0.000231308
  60   C   :    0.007960855   -0.005907519    0.006941494
  61   H   :   -0.000740890    0.001113103   -0.002038306
  62   C   :    0.001757605    0.000658494   -0.000115624
  63   H   :   -0.002990818   -0.000542363    0.000237022
  64   C   :    0.006150062    0.008109313   -0.007573734
  65   H   :   -0.000069892   -0.001388149    0.001856881
  66   C   :    0.002827527    0.003378755   -0.002476102
  67   H   :    0.002857246    0.001610424   -0.000039359

Difference to translation invariance:
           :   -0.0007786838    0.0002714365    0.0005920026

Difference to rotation invariance:
           :    0.0061608647   -0.0136538493    0.0105840446

Norm of the cartesian gradient     ...    0.0756885229
RMS gradient                       ...    0.0053386568
MAX gradient                       ...    0.0278330498

-------
TIMINGS
-------

Total SCF gradient time            ...       73.092 sec

One electron gradient       ....       1.197 sec  (  1.6%)
RI-J Coulomb gradient       ....       6.124 sec  (  8.4%)
COSX gradient               ....      43.247 sec  ( 59.2%)
XC gradient                 ....       8.278 sec  ( 11.3%)
CPCM gradient               ....       2.577 sec  (  3.5%)
   A-Matrix (El+Nuc)        ....       0.673 sec  (  0.9%)
   Potential                ....       1.904 sec  (  2.6%)

Maximum memory used throughout the entire SCFGRAD-calculation: 258.9 MB
------------------------------------------------------------------------------
                         ORCA GEOMETRY RELAXATION STEP
------------------------------------------------------------------------------

Reading the OPT-File                    .... done
Getting information on internals        .... done
Copying old internal coords+grads       .... done
Making the new internal coordinates     .... (new redundants).... done
Validating the new internal coordinates .... (new redundants).... done
Calculating the B-matrix                .... done
Calculating the G,G- and P matrices     .... done
Transforming gradient to internals      .... done
Projecting the internal gradient        .... done
Number of atoms                         ....  67
Number of internal coordinates          .... 362
Current Energy                          .... -1384.511324221 Eh
Current gradient norm                   ....     0.075688523 Eh/bohr
Maximum allowed component of the step   ....  0.150
Current trust radius                    ....  0.300
Evaluating the initial hessian          ....  (Almloef) done
Projecting the Hessian                  .... done
Forming the augmented Hessian           .... done
Diagonalizing the augmented Hessian     .... done
Last element of RFO vector              ....  0.946289968
Lowest eigenvalues of augmented Hessian:
 -0.024647873  0.001156055  0.008166532  0.008937923  0.009161733
Length of the computed step             ....  0.341670310
Warning: the length of the step is outside the trust region - taking restricted step instead
The input lambda is                     ....    -0.024648
   iter:   1  x=   -0.033911  g=    2.886711 f(x)=     0.026739
   iter:   2  x=   -0.037446  g=    1.726927 f(x)=     0.006105
   iter:   3  x=   -0.037765  g=    1.472057 f(x)=     0.000470
   iter:   4  x=   -0.037767  g=    1.452106 f(x)=     0.000003
   iter:   5  x=   -0.037767  g=    1.451970 f(x)=     0.000000
   iter:   6  x=   -0.037767  g=    1.451970 f(x)=     0.000000
The output lambda is                    ....    -0.037767 (6 iterations)
The final length of the internal step   ....  0.300000000
Converting the step to cartesian space:
 Initial RMS(Int)=    0.0157676499
Transforming coordinates:
 Iter   0:  RMS(Cart)=    0.1577013688 RMS(Int)=    0.9894517504
 Iter   1:  RMS(Cart)=    0.0039707335 RMS(Int)=    0.3302033633
 Iter   2:  RMS(Cart)=    0.0001873592 RMS(Int)=    0.0000477764
 Iter   3:  RMS(Cart)=    0.0000097477 RMS(Int)=    0.0000037934
 Iter   4:  RMS(Cart)=    0.0000006375 RMS(Int)=    0.0000002121
 Iter   5:  RMS(Cart)=    0.0000000418 RMS(Int)=    0.0000000151
done
Storing new coordinates                 .... done

                                .--------------------.
          ----------------------|Geometry convergence|-------------------------
          Item                value                   Tolerance       Converged
          ---------------------------------------------------------------------
          RMS gradient        0.0050002127            0.0001000000      NO
          MAX gradient        0.0305215133            0.0003000000      NO
          RMS step            0.0157676499            0.0020000000      NO
          MAX step            0.0670945838            0.0040000000      NO
          ........................................................
          Max(Bonds)      0.0355      Max(Angles)    3.73
          Max(Dihed)        3.28      Max(Improp)    0.00
          ---------------------------------------------------------------------

The optimization has not yet converged - more geometry cycles are needed


    ---------------------------------------------------------------------------
                         Redundant Internal Coordinates
                            (Angstroem and degrees)

        Definition                    Value    dE/dq     Step     New-Value
    ----------------------------------------------------------------------------
     1. B(H   3,N   2)                1.0082 -0.001009  0.0011    1.0093   
     2. B(C   5,N   2)                1.3462  0.015457 -0.0124    1.3338   
     3. B(C   5,O   0)                1.2293  0.002597 -0.0013    1.2280   
     4. B(C   6,N   4)                1.5054  0.026247 -0.0352    1.4702   
     5. B(C   6,C   5)                1.5628  0.017279 -0.0260    1.5368   
     6. B(H   7,C   6)                1.0867 -0.003146  0.0041    1.0909   
     7. B(C   8,C   6)                1.5298  0.008942 -0.0115    1.5183   
     8. B(C   9,C   8)                1.4028  0.007607 -0.0064    1.3964   
     9. B(H  10,C   9)                1.0807 -0.001384  0.0018    1.0825   
    10. B(C  11,C   9)                1.3919  0.003973 -0.0032    1.3887   
    11. B(H  12,C  11)                1.0807 -0.002218  0.0029    1.0836   
    12. B(C  13,C  11)                1.3923  0.004083 -0.0032    1.3891   
    13. B(H  14,C  13)                1.0807 -0.002779  0.0036    1.0843   
    14. B(C  15,C  13)                1.3925  0.005653 -0.0045    1.3880   
    15. B(H  16,C  15)                1.0805 -0.002382  0.0031    1.0836   
    16. B(C  17,C  15)                1.3923  0.003990 -0.0032    1.3891   
    17. B(C  17,C   8)                1.3999  0.008356 -0.0070    1.3930   
    18. B(H  18,C  17)                1.0810 -0.002879  0.0037    1.0847   
    19. B(C  19,N   2)                1.4595  0.000557 -0.0017    1.4579   
    20. B(C  20,C  19)                1.5373  0.009649 -0.0127    1.5246   
    21. B(H  21,C  20)                1.0909 -0.002177  0.0029    1.0938   
    22. B(H  22,C  20)                1.0904 -0.000127  0.0002    1.0906   
    23. B(H  23,C  20)                1.0908 -0.002213  0.0030    1.0937   
    24. B(C  24,C  19)                1.5420  0.010446 -0.0140    1.5280   
    25. B(H  25,C  24)                1.0906 -0.001136  0.0015    1.0921   
    26. B(H  26,C  24)                1.0898 -0.001227  0.0016    1.0915   
    27. B(H  27,C  24)                1.0905 -0.001773  0.0024    1.0928   
    28. B(C  28,C  19)                1.5416  0.009719 -0.0132    1.5284   
    29. B(H  29,C  28)                1.0900 -0.002034  0.0027    1.0927   
    30. B(H  30,C  28)                1.0899 -0.001362  0.0018    1.0917   
    31. B(H  31,C  28)                1.0904 -0.000469  0.0013    1.0916   
    32. B(C  32,N   4)                1.4171 -0.008068  0.0069    1.4241   
    33. B(C  33,C  32)                1.4304  0.018978 -0.0184    1.4120   
    34. B(C  34,C  33)                1.4119  0.015674 -0.0137    1.3982   
    35. B(H  35,C  34)                1.0768 -0.003626  0.0046    1.0814   
    36. B(C  36,C  34)                1.3915  0.004970 -0.0037    1.3878   
    37. B(H  37,C  36)                1.0806 -0.002521  0.0032    1.0838   
    38. B(C  38,C  36)                1.3856  0.003099 -0.0019    1.3837   
    39. B(H  39,C  38)                1.0805 -0.002504  0.0032    1.0837   
    40. B(C  40,C  38)                1.3874  0.005718 -0.0043    1.3831   
    41. B(C  40,C  32)                1.4070  0.012441 -0.0108    1.3962   
    42. B(H  41,C  40)                1.0817 -0.001496  0.0019    1.0836   
    43. B(C  42,C  33)                1.5747  0.024171 -0.0355    1.5392   
    44. B(C  43,C  42)                1.5591  0.014184 -0.0201    1.5390   
    45. B(H  44,C  43)                1.0901 -0.002446  0.0033    1.0934   
    46. B(H  45,C  43)                1.0914 -0.000137  0.0002    1.0916   
    47. B(H  46,C  43)                1.0911 -0.001797  0.0024    1.0935   
    48. B(C  47,C  42)                1.5520  0.012680 -0.0175    1.5344   
    49. B(H  48,C  47)                1.0884 -0.002580  0.0034    1.0919   
    50. B(H  49,C  47)                1.0910 -0.001831  0.0024    1.0934   
    51. B(H  50,C  47)                1.0830 -0.003864  0.0050    1.0880   
    52. B(C  51,C  42)                1.5451  0.008608 -0.0110    1.5341   
    53. B(H  52,C  51)                1.0850 -0.003473  0.0057    1.0907   
    54. B(H  52,H  31)                4.1640  0.000966  0.0001    4.1641   
    55. B(H  53,C  51)                1.0908 -0.001902  0.0025    1.0934   
    56. B(H  54,C  51)                1.0905 -0.001839  0.0024    1.0929   
    57. B(C  55,N   4)                1.3862  0.030522 -0.0267    1.3595   
    58. B(C  55,O   1)                1.2360  0.011062 -0.0057    1.2303   
    59. B(C  56,C  55)                1.5330  0.021689 -0.0282    1.5048   
    60. B(C  57,C  56)                1.4068  0.011945 -0.0103    1.3965   
    61. B(H  58,C  57)                1.0750 -0.003161  0.0040    1.0790   
    62. B(C  59,C  57)                1.3924  0.005542 -0.0044    1.3880   
    63. B(H  60,C  59)                1.0804 -0.002276  0.0029    1.0833   
    64. B(C  61,C  59)                1.3905  0.003281 -0.0024    1.3881   
    65. B(H  62,C  61)                1.0804 -0.003022  0.0039    1.0843   
    66. B(C  63,C  61)                1.3904  0.002831 -0.0021    1.3883   
    67. B(H  64,C  63)                1.0804 -0.002161  0.0028    1.0831   
    68. B(C  65,C  63)                1.3921  0.006716 -0.0054    1.3866   
    69. B(C  65,C  56)                1.4067  0.013858 -0.0119    1.3947   
    70. B(H  66,C  65)                1.0823 -0.000984  0.0013    1.0835   
    71. A(H   3,N   2,C  19)          115.83 -0.001622    0.40    116.23   
    72. A(C   5,N   2,C  19)          128.67  0.005748   -1.11    127.55   
    73. A(H   3,N   2,C   5)          115.42 -0.004106    0.72    116.14   
    74. A(C  32,N   4,C  55)          121.15 -0.012023    1.78    122.93   
    75. A(C   6,N   4,C  55)          120.93  0.018876   -2.58    118.35   
    76. A(C   6,N   4,C  32)          114.38 -0.006200    0.50    114.88   
    77. A(O   0,C   5,N   2)          122.99 -0.009522    1.04    124.02   
    78. A(N   2,C   5,C   6)          117.79  0.012607   -1.40    116.39   
    79. A(O   0,C   5,C   6)          119.10 -0.003090    0.35    119.45   
    80. A(C   5,C   6,H   7)          101.81 -0.004913    1.23    103.05   
    81. A(H   7,C   6,C   8)          103.84  0.000263    1.28    105.12   
    82. A(N   4,C   6,C   8)          110.62 -0.006868    0.82    111.44   
    83. A(C   5,C   6,C   8)          115.51 -0.006251    1.05    116.56   
    84. A(N   4,C   6,C   5)          117.68  0.017119   -3.73    113.95   
    85. A(N   4,C   6,H   7)          105.36 -0.000722    0.01    105.37   
    86. A(C   6,C   8,C  17)          118.85  0.001885   -0.23    118.61   
    87. A(C   9,C   8,C  17)          119.07  0.000059   -0.02    119.05   
    88. A(C   6,C   8,C   9)          122.07 -0.001962    0.28    122.35   
    89. A(C   8,C   9,H  10)          120.60  0.001747   -0.26    120.34   
    90. A(H  10,C   9,C  11)          118.92 -0.002291    0.33    119.26   
    91. A(C   8,C   9,C  11)          120.48  0.000542   -0.08    120.41   
    92. A(C   9,C  11,H  12)          120.00  0.001162   -0.16    119.84   
    93. A(H  12,C  11,C  13)          120.30  0.000840   -0.11    120.19   
    94. A(C   9,C  11,C  13)          119.70 -0.002002    0.27    119.97   
    95. A(C  11,C  13,H  14)          119.73 -0.001814    0.23    119.96   
    96. A(H  14,C  13,C  15)          119.74 -0.001562    0.19    119.93   
    97. A(C  11,C  13,C  15)          120.52  0.003376   -0.41    120.11   
    98. A(H  16,C  15,C  17)          120.08  0.000645   -0.09    120.00   
    99. A(C  13,C  15,C  17)          119.69 -0.001000    0.13    119.82   
   100. A(C  13,C  15,H  16)          120.23  0.000355   -0.05    120.18   
   101. A(C   8,C  17,H  18)          120.23  0.002328   -0.32    119.90   
   102. A(C   8,C  17,C  15)          120.54 -0.000978    0.11    120.65   
   103. A(C  15,C  17,H  18)          119.23 -0.001353    0.22    119.45   
   104. A(N   2,C  19,C  20)          106.94  0.002216   -0.57    106.38   
   105. A(C  24,C  19,C  28)          110.32  0.000783    0.09    110.41   
   106. A(C  20,C  19,C  28)          108.64 -0.000763    0.50    109.14   
   107. A(N   2,C  19,C  28)          111.21 -0.001169   -0.17    111.04   
   108. A(C  20,C  19,C  24)          108.60 -0.001951    0.56    109.16   
   109. A(N   2,C  19,C  24)          111.00  0.000848   -0.39    110.61   
   110. A(H  22,C  20,H  23)          107.28 -0.003036    0.46    107.74   
   111. A(H  21,C  20,H  23)          107.48 -0.002001    0.41    107.89   
   112. A(C  19,C  20,H  23)          111.60  0.001492   -0.24    111.36   
   113. A(H  21,C  20,H  22)          107.24 -0.003047    0.47    107.71   
   114. A(C  19,C  20,H  22)          111.47  0.004627   -0.80    110.68   
   115. A(C  19,C  20,H  21)          111.53  0.001420   -0.22    111.30   
   116. A(H  25,C  24,H  27)          106.94 -0.002450    0.57    107.51   
   117. A(C  19,C  24,H  27)          111.44  0.002203   -0.37    111.06   
   118. A(H  25,C  24,H  26)          107.09 -0.003112    0.52    107.61   
   119. A(H  26,C  24,H  27)          107.79 -0.003071    0.35    108.14   
   120. A(C  19,C  24,H  25)          111.57  0.000750   -0.06    111.51   
   121. A(C  19,C  24,H  26)          111.75  0.005056   -0.91    110.85   
   122. A(H  30,C  28,H  31)          106.99 -0.002595    0.52    107.51   
   123. A(H  29,C  28,H  31)          107.24 -0.002216    0.49    107.72   
   124. A(C  19,C  28,H  31)          111.59  0.000079   -0.03    111.55   
   125. A(H  29,C  28,H  30)          107.73 -0.003023    0.35    108.08   
   126. A(C  19,C  28,H  30)          111.58  0.004947   -0.84    110.74   
   127. A(C  19,C  28,H  29)          111.48  0.002258   -0.40    111.08   
   128. A(N   4,C  32,C  33)          124.31  0.000455   -0.36    123.94   
   129. A(C  33,C  32,C  40)          120.04 -0.002352    0.33    120.37   
   130. A(N   4,C  32,C  40)          115.51  0.001825    0.08    115.59   
   131. A(C  32,C  33,C  34)          116.41 -0.001911    0.17    116.59   
   132. A(C  34,C  33,C  42)          117.87  0.003979   -0.33    117.54   
   133. A(C  32,C  33,C  42)          125.72 -0.002068    0.16    125.88   
   134. A(H  35,C  34,C  36)          115.70 -0.005812    0.88    116.58   
   135. A(C  33,C  34,C  36)          122.68 -0.000713    0.05    122.74   
   136. A(C  33,C  34,H  35)          121.62  0.006525   -0.93    120.69   
   137. A(H  37,C  36,C  38)          119.98 -0.002070    0.25    120.23   
   138. A(C  34,C  36,C  38)          119.98  0.001705   -0.14    119.84   
   139. A(C  34,C  36,H  37)          120.04  0.000365   -0.11    119.94   
   140. A(H  39,C  38,C  40)          120.10 -0.001408    0.13    120.23   
   141. A(C  36,C  38,C  40)          119.47  0.004369   -0.49    118.98   
   142. A(C  36,C  38,H  39)          120.42 -0.002963    0.36    120.78   
   143. A(C  38,C  40,H  41)          118.46 -0.003911    0.62    119.08   
   144. A(C  32,C  40,H  41)          120.14  0.005002   -0.69    119.45   
   145. A(C  32,C  40,C  38)          121.39 -0.001105    0.08    121.47   
   146. A(C  43,C  42,C  51)          106.22 -0.001408    0.72    106.94   
   147. A(C  33,C  42,C  51)          110.44 -0.001125   -0.12    110.31   
   148. A(C  47,C  42,C  51)          109.44  0.001174    0.08    109.52   
   149. A(C  43,C  42,C  47)          103.51 -0.005242    1.71    105.22   
   150. A(C  33,C  42,C  47)          114.46  0.001067   -0.50    113.96   
   151. A(C  33,C  42,C  43)          112.27  0.005197   -1.69    110.59   
   152. A(H  45,C  43,H  46)          106.80 -0.004308    0.62    107.42   
   153. A(H  44,C  43,H  46)          108.16 -0.000076    0.06    108.23   
   154. A(C  42,C  43,H  46)          111.68 -0.000580    0.05    111.73   
   155. A(H  44,C  43,H  45)          105.12 -0.005538    0.99    106.11   
   156. A(C  42,C  43,H  45)          112.08  0.009646   -1.61    110.47   
   157. A(C  42,C  43,H  44)          112.60  0.000158    0.01    112.61   
   158. A(H  49,C  47,H  50)          104.36 -0.006445    1.27    105.63   
   159. A(H  48,C  47,H  50)          107.79 -0.002497    0.38    108.18   
   160. A(C  42,C  47,H  50)          114.22  0.002348   -0.33    113.90   
   161. A(H  48,C  47,H  49)          106.20 -0.004398    0.58    106.78   
   162. A(C  42,C  47,H  49)          111.18  0.007674   -1.25    109.93   
   163. A(C  42,C  47,H  48)          112.47  0.002090   -0.45    112.02   
   164. A(H  53,C  51,H  54)          107.32 -0.002988    0.35    107.67   
   165. A(H  52,C  51,H  54)          107.89 -0.001261    0.25    108.13   
   166. A(C  42,C  51,H  54)          111.81  0.001215   -0.27    111.55   
   167. A(H  52,C  51,H  53)          105.19 -0.004256    0.80    105.98   
   168. A(C  42,C  51,H  53)          111.68  0.005713   -0.97    110.71   
   169. A(C  42,C  51,H  52)          112.57  0.000919   -0.05    112.52   
   170. A(N   4,C  55,C  56)          123.24  0.008243   -1.07    122.17   
   171. A(O   1,C  55,C  56)          115.68 -0.015412    1.94    117.62   
   172. A(O   1,C  55,N   4)          121.03  0.007092   -0.78    120.24   
   173. A(C  57,C  56,C  65)          117.70 -0.006533    0.77    118.47   
   174. A(C  55,C  56,C  65)          118.38  0.012290   -1.59    116.79   
   175. A(C  55,C  56,C  57)          123.89 -0.005757    0.82    124.71   
   176. A(H  58,C  57,C  59)          116.73 -0.005519    0.79    117.52   
   177. A(C  56,C  57,C  59)          121.12  0.002742   -0.37    120.74   
   178. A(C  56,C  57,H  58)          122.15  0.002779   -0.42    121.73   
   179. A(H  60,C  59,C  61)          120.16 -0.000405    0.05    120.21   
   180. A(C  57,C  59,C  61)          119.86 -0.000846    0.15    120.01   
   181. A(C  57,C  59,H  60)          119.98  0.001249   -0.20    119.78   
   182. A(H  62,C  61,C  63)          119.83 -0.001756    0.19    120.02   
   183. A(C  59,C  61,C  63)          120.31  0.003578   -0.40    119.91   
   184. A(C  59,C  61,H  62)          119.86 -0.001824    0.20    120.06   
   185. A(H  64,C  63,C  65)          120.07  0.001566   -0.23    119.84   
   186. A(C  61,C  63,C  65)          119.65 -0.001540    0.22    119.87   
   187. A(C  61,C  63,H  64)          120.28 -0.000026    0.00    120.29   
   188. A(C  63,C  65,H  66)          118.39 -0.004442    0.64    119.04   
   189. A(C  56,C  65,H  66)          120.26  0.001856   -0.28    119.98   
   190. A(C  56,C  65,C  63)          121.35  0.002586   -0.37    120.98   
   191. D(O   0,C   5,N   2,C  19)      5.09  0.000749   -0.98      4.11   
   192. D(C   6,C   5,N   2,C  19)   -178.98  0.000583   -1.27   -180.25   
   193. D(O   0,C   5,N   2,H   3)   -178.50  0.001062   -0.83   -179.33   
   194. D(C   6,C   5,N   2,H   3)     -2.57  0.000896   -1.12     -3.69   
   195. D(H   7,C   6,N   4,C  32)     33.67 -0.003878    3.28     36.95   
   196. D(H   7,C   6,C   5,N   2)   -106.42  0.002594   -0.05   -106.47   
   197. D(C   8,C   6,C   5,O   0)   -178.57 -0.003090    2.39   -176.19   
   198. D(N   4,C   6,C   5,O   0)    -44.87 -0.001721    0.62    -44.25   
   199. D(H   7,C   6,N   4,C  55)   -167.32 -0.004976    2.85   -164.47   
   200. D(C   8,C   6,N   4,C  55)     81.06 -0.001855    1.01     82.07   
   201. D(C   8,C   6,C   5,N   2)      5.33 -0.002626    2.63      7.97   
   202. D(H   7,C   6,C   5,O   0)     69.67  0.002130   -0.30     69.38   
   203. D(C   5,C   6,N   4,C  55)    -54.74 -0.002741    2.46    -52.28   
   204. D(C   8,C   6,N   4,C  32)    -77.95 -0.000757    1.44    -76.51   
   205. D(N   4,C   6,C   5,N   2)    139.04 -0.001257    0.87    139.90   
   206. D(C   5,C   6,N   4,C  32)    146.25 -0.001643    2.89    149.14   
   207. D(C  17,C   8,C   6,H   7)     -7.59 -0.001890    0.98     -6.61   
   208. D(C   9,C   8,C   6,H   7)    171.29 -0.002951    2.05    173.34   
   209. D(C   9,C   8,C   6,N   4)    -76.11 -0.006554    3.06    -73.05   
   210. D(C  17,C   8,C   6,C   5)   -118.15  0.006577   -1.72   -119.87   
   211. D(C  17,C   8,C   6,N   4)    105.01 -0.005494    1.98    106.99   
   212. D(C   9,C   8,C   6,C   5)     60.73  0.005516   -0.65     60.08   
   213. D(C  11,C   9,C   8,C   6)   -179.32  0.000722   -0.73   -180.05   
   214. D(H  10,C   9,C   8,C  17)    179.23 -0.000605    0.59    179.81   
   215. D(H  10,C   9,C   8,C   6)      0.35  0.000439   -0.48     -0.14   
   216. D(C  11,C   9,C   8,C  17)     -0.44 -0.000321    0.34     -0.10   
   217. D(C  13,C  11,C   9,H  10)   -179.53  0.000335   -0.33   -179.86   
   218. D(C  13,C  11,C   9,C   8)      0.14  0.000070   -0.08      0.05   
   219. D(H  12,C  11,C   9,C   8)   -179.77  0.000145   -0.14   -179.91   
   220. D(H  12,C  11,C   9,H  10)      0.56  0.000411   -0.38      0.18   
   221. D(H  14,C  13,C  11,C   9)   -179.83  0.000140   -0.12   -179.95   
   222. D(C  15,C  13,C  11,C   9)      0.10  0.000136   -0.13     -0.03   
   223. D(H  14,C  13,C  11,H  12)      0.08  0.000064   -0.06      0.01   
   224. D(C  15,C  13,C  11,H  12)   -180.00  0.000060   -0.07   -180.07   
   225. D(C  17,C  15,C  13,H  14)    179.91 -0.000083    0.07    179.98   
   226. D(C  17,C  15,C  13,C  11)     -0.02 -0.000079    0.08      0.06   
   227. D(H  16,C  15,C  13,H  14)      0.08 -0.000010    0.01      0.09   
   228. D(H  16,C  15,C  13,C  11)   -179.85 -0.000006    0.02   -179.83   
   229. D(H  18,C  17,C  15,H  16)      0.32  0.000017   -0.02      0.30   
   230. D(H  18,C  17,C  15,C  13)   -179.50  0.000091   -0.09   -179.59   
   231. D(C   8,C  17,C  15,H  16)    179.54 -0.000251    0.24    179.78   
   232. D(C   8,C  17,C  15,C  13)     -0.29 -0.000177    0.18     -0.11   
   233. D(H  18,C  17,C   8,C   9)    179.72  0.000072   -0.11    179.61   
   234. D(H  18,C  17,C   8,C   6)     -1.36 -0.000980    0.93     -0.43   
   235. D(C  15,C  17,C   8,C   9)      0.51  0.000372   -0.38      0.13   
   236. D(C  15,C  17,C   8,C   6)    179.43 -0.000680    0.66    180.09   
   237. D(C  28,C  19,N   2,C   5)    -63.21 -0.000037    0.07    -63.14   
   238. D(C  28,C  19,N   2,H   3)    120.39 -0.000278   -0.09    120.31   
   239. D(C  24,C  19,N   2,C   5)     60.02  0.000744   -0.21     59.81   
   240. D(C  24,C  19,N   2,H   3)   -116.38  0.000503   -0.37   -116.75   
   241. D(C  20,C  19,N   2,C   5)    178.32  0.000191   -0.09    178.23   
   242. D(C  20,C  19,N   2,H   3)      1.92 -0.000049   -0.25      1.67   
   243. D(H  23,C  20,C  19,C  28)    -59.98 -0.000321    0.44    -59.55   
   244. D(H  23,C  20,C  19,C  24)   -180.00  0.000320   -0.29   -180.29   
   245. D(H  23,C  20,C  19,N   2)     60.14 -0.000872    0.19     60.33   
   246. D(H  22,C  20,C  19,C  28)     59.96 -0.000007    0.32     60.27   
   247. D(H  22,C  20,C  19,C  24)    -60.06  0.000634   -0.41    -60.47   
   248. D(H  22,C  20,C  19,N   2)   -179.92 -0.000558    0.07   -179.85   
   249. D(H  21,C  20,C  19,C  28)    179.79  0.000231    0.23    180.02   
   250. D(H  21,C  20,C  19,C  24)     59.78  0.000871   -0.50     59.28   
   251. D(H  21,C  20,C  19,N   2)    -60.08 -0.000321   -0.02    -60.10   
   252. D(H  25,C  24,C  19,C  20)    178.23 -0.000916    0.47    178.70   
   253. D(H  25,C  24,C  19,N   2)    -64.47  0.001088   -0.11    -64.58   
   254. D(H  27,C  24,C  19,C  28)    178.73 -0.000374   -0.10    178.62   
   255. D(H  27,C  24,C  19,C  20)    -62.31 -0.002031    0.90    -61.41   
   256. D(H  27,C  24,C  19,N   2)     54.99 -0.000027    0.33     55.31   
   257. D(H  26,C  24,C  19,C  28)    -60.60  0.000733   -0.54    -61.14   
   258. D(H  26,C  24,C  19,C  20)     58.36 -0.000924    0.46     58.83   
   259. D(H  26,C  24,C  19,N   2)    175.66  0.001080   -0.11    175.55   
   260. D(H  25,C  24,C  19,C  28)     59.27  0.000740   -0.54     58.73   
   261. D(H  31,C  28,C  19,C  20)   -178.12  0.000754   -0.49   -178.62   
   262. D(H  31,C  28,C  19,N   2)     64.43 -0.000803   -0.01     64.43   
   263. D(H  30,C  28,C  19,C  24)     60.44 -0.001509    0.62     61.06   
   264. D(H  30,C  28,C  19,C  20)    -58.50  0.000871   -0.42    -58.92   
   265. D(H  30,C  28,C  19,N   2)   -175.94 -0.000686    0.07   -175.87   
   266. D(H  29,C  28,C  19,C  24)   -179.06 -0.000400    0.22   -178.84   
   267. D(H  29,C  28,C  19,C  20)     62.00  0.001981   -0.82     61.18   
   268. D(H  31,C  28,C  19,C  24)    -59.19 -0.001626    0.55    -58.64   
   269. D(H  29,C  28,C  19,N   2)    -55.44  0.000423   -0.33    -55.77   
   270. D(C  40,C  32,N   4,C  55)    -67.16 -0.003687    1.34    -65.81   
   271. D(C  40,C  32,N   4,C   6)     91.81  0.002358   -0.10     91.71   
   272. D(C  33,C  32,N   4,C  55)    117.18 -0.002486    0.70    117.89   
   273. D(C  33,C  32,N   4,C   6)    -83.86  0.003559   -0.74    -84.59   
   274. D(C  42,C  33,C  32,C  40)    178.49 -0.000047    0.07    178.56   
   275. D(C  42,C  33,C  32,N   4)     -6.03 -0.001123    0.72     -5.31   
   276. D(C  34,C  33,C  32,C  40)     -1.75 -0.000258    0.23     -1.52   
   277. D(C  34,C  33,C  32,N   4)    173.73 -0.001335    0.88    174.61   
   278. D(C  36,C  34,C  33,C  42)   -178.26  0.000138   -0.10   -178.36   
   279. D(C  36,C  34,C  33,C  32)      1.96  0.000346   -0.24      1.72   
   280. D(H  35,C  34,C  33,C  42)      1.59  0.000388   -0.40      1.19   
   281. D(H  35,C  34,C  33,C  32)   -178.19  0.000596   -0.54   -178.74   
   282. D(C  38,C  36,C  34,H  35)    179.41 -0.000632    0.55    179.95   
   283. D(C  38,C  36,C  34,C  33)     -0.74 -0.000378    0.26     -0.48   
   284. D(H  37,C  36,C  34,H  35)     -0.44 -0.000324    0.29     -0.16   
   285. D(H  37,C  36,C  34,C  33)    179.41 -0.000071    0.00    179.41   
   286. D(C  40,C  38,C  36,H  37)    179.09 -0.000088    0.02    179.11   
   287. D(C  40,C  38,C  36,C  34)     -0.76  0.000215   -0.24     -1.00   
   288. D(H  39,C  38,C  36,H  37)      0.10  0.000046   -0.04      0.07   
   289. D(H  39,C  38,C  36,C  34)   -179.75  0.000349   -0.30   -180.04   
   290. D(H  41,C  40,C  38,C  36)   -177.87  0.000478   -0.33   -178.20   
   291. D(C  32,C  40,C  38,H  39)    179.92 -0.000336    0.30    180.22   
   292. D(C  32,C  40,C  38,C  36)      0.93 -0.000186    0.24      1.17   
   293. D(H  41,C  40,C  32,C  33)    179.15 -0.000525    0.35    179.50   
   294. D(H  41,C  40,C  32,N   4)      3.29  0.000500   -0.23      3.06   
   295. D(C  38,C  40,C  32,C  33)      0.37  0.000257   -0.24      0.13   
   296. D(H  41,C  40,C  38,H  39)      1.12  0.000328   -0.27      0.85   
   297. D(C  38,C  40,C  32,N   4)   -175.49  0.001282   -0.82   -176.31   
   298. D(C  51,C  42,C  33,C  34)    -95.47  0.000435   -0.72    -96.19   
   299. D(C  51,C  42,C  33,C  32)     84.28  0.000208   -0.55     83.73   
   300. D(C  47,C  42,C  33,C  34)    140.50 -0.001038   -0.34    140.15   
   301. D(C  47,C  42,C  33,C  32)    -39.75 -0.001265   -0.18    -39.93   
   302. D(C  43,C  42,C  33,C  34)     22.87  0.001262   -0.99     21.89   
   303. D(C  43,C  42,C  33,C  32)   -157.37  0.001035   -0.82   -158.20   
   304. D(H  46,C  43,C  42,C  51)    172.86  0.000163   -0.20    172.66   
   305. D(H  46,C  43,C  42,C  47)    -71.90 -0.001374    0.92    -70.99   
   306. D(H  46,C  43,C  42,C  33)     52.05 -0.000570    0.47     52.52   
   307. D(H  45,C  43,C  42,C  51)    -67.34  0.000899   -0.49    -67.83   
   308. D(H  45,C  43,C  42,C  47)     47.89 -0.000637    0.63     48.52   
   309. D(H  45,C  43,C  42,C  33)    171.85  0.000167    0.18    172.03   
   310. D(H  44,C  43,C  42,C  51)     50.93  0.000575   -0.33     50.61   
   311. D(H  44,C  43,C  42,C  47)    166.17 -0.000962    0.79    166.96   
   312. D(H  44,C  43,C  42,C  33)    -69.87 -0.000158    0.34    -69.53   
   313. D(H  49,C  47,C  42,C  43)    -57.00  0.001853   -0.96    -57.95   
   314. D(H  49,C  47,C  42,C  33)   -179.51 -0.001574    0.24   -179.27   
   315. D(H  48,C  47,C  42,C  51)    174.87 -0.000733    0.29    175.16   
   316. D(H  48,C  47,C  42,C  43)     61.95  0.002928   -1.38     60.57   
   317. D(H  48,C  47,C  42,C  33)    -60.57 -0.000499   -0.18    -60.75   
   318. D(H  50,C  47,C  42,C  51)    -61.85 -0.000561    0.18    -61.67   
   319. D(H  50,C  47,C  42,C  43)   -174.77  0.003100   -1.49   -176.26   
   320. D(H  50,C  47,C  42,C  33)     62.71 -0.000327   -0.29     62.42   
   321. D(H  49,C  47,C  42,C  51)     55.92 -0.001808    0.71     56.64   
   322. D(H  54,C  51,C  42,C  47)    172.38  0.001867   -0.56    171.82   
   323. D(H  54,C  51,C  42,C  43)    -76.48 -0.004334    1.79    -74.69   
   324. D(H  54,C  51,C  42,C  33)     45.50  0.000446    0.12     45.62   
   325. D(H  53,C  51,C  42,C  47)    -67.34  0.002855   -0.97    -68.31   
   326. D(H  53,C  51,C  42,C  43)     43.80 -0.003345    1.38     45.18   
   327. D(H  53,C  51,C  42,C  33)    165.79  0.001434   -0.30    165.49   
   328. D(H  52,C  51,C  42,C  47)     50.74  0.001951   -0.65     50.08   
   329. D(H  52,C  51,C  42,C  43)    161.88 -0.004250    1.70    163.57   
   330. D(H  52,C  51,C  42,C  33)    -76.14  0.000530    0.02    -76.12   
   331. D(C  56,C  55,N   4,C  32)    -12.24  0.000402   -0.51    -12.74   
   332. D(C  56,C  55,N   4,C   6)   -169.83 -0.000256    0.31   -169.52   
   333. D(O   1,C  55,N   4,C  32)    165.13 -0.002074    1.79    166.93   
   334. D(O   1,C  55,N   4,C   6)      7.54 -0.002731    2.61     10.15   
   335. D(C  65,C  56,C  55,N   4)    152.35 -0.000287    0.36    152.71   
   336. D(C  65,C  56,C  55,O   1)    -25.15  0.001557   -1.77    -26.92   
   337. D(C  57,C  56,C  55,N   4)    -29.82 -0.000410    0.38    -29.44   
   338. D(C  57,C  56,C  55,O   1)    152.68  0.001433   -1.75    150.93   
   339. D(C  59,C  57,C  56,C  65)     -1.52 -0.000679    0.67     -0.85   
   340. D(C  59,C  57,C  56,C  55)   -179.36 -0.000935    0.70   -178.66   
   341. D(H  58,C  57,C  56,C  65)    178.08 -0.000318    0.37    178.45   
   342. D(H  58,C  57,C  56,C  55)      0.23 -0.000574    0.40      0.63   
   343. D(C  61,C  59,C  57,H  58)   -178.96  0.000398   -0.39   -179.35   
   344. D(C  61,C  59,C  57,C  56)      0.66  0.000771   -0.68     -0.02   
   345. D(H  60,C  59,C  57,H  58)      0.70  0.000097   -0.11      0.60   
   346. D(H  60,C  59,C  57,C  56)   -179.68  0.000470   -0.40   -180.07   
   347. D(C  63,C  61,C  59,H  60)   -179.34  0.000056   -0.04   -179.38   
   348. D(C  63,C  61,C  59,C  57)      0.32 -0.000240    0.24      0.56   
   349. D(H  62,C  61,C  59,H  60)      0.13 -0.000151    0.13      0.25   
   350. D(H  62,C  61,C  59,C  57)    179.79 -0.000447    0.41    180.20   
   351. D(C  65,C  63,C  61,H  62)   -179.86  0.000027   -0.00   -179.86   
   352. D(C  65,C  63,C  61,C  59)     -0.39 -0.000180    0.16     -0.23   
   353. D(H  64,C  63,C  61,H  62)     -0.15 -0.000050    0.03     -0.12   
   354. D(H  64,C  63,C  61,C  59)    179.32 -0.000257    0.20    179.51   
   355. D(H  66,C  65,C  63,H  64)     -0.17 -0.000062    0.02     -0.15   
   356. D(H  66,C  65,C  63,C  61)    179.53 -0.000143    0.06    179.59   
   357. D(C  56,C  65,C  63,H  64)    179.77  0.000179   -0.17    179.60   
   358. D(C  56,C  65,C  63,C  61)     -0.53  0.000098   -0.14     -0.67   
   359. D(H  66,C  65,C  56,C  57)   -178.60  0.000488   -0.46   -179.06   
   360. D(H  66,C  65,C  56,C  55)     -0.64  0.000357   -0.44     -1.07   
   361. D(C  63,C  65,C  56,C  57)      1.45  0.000246   -0.26      1.19   
   362. D(C  63,C  65,C  56,C  55)    179.42  0.000115   -0.24    179.18   
    ----------------------------------------------------------------------------

         *************************************************************
         *                GEOMETRY OPTIMIZATION CYCLE   2            *
         *************************************************************
---------------------------------
CARTESIAN COORDINATES (ANGSTROEM)
---------------------------------
  O      4.449912    8.439233    6.077477
  O      6.404165    9.359189    3.976136
  N      3.295016    8.233485    4.142616
  H      3.304472    7.772290    3.244914
  N      6.736591    7.272674    4.738979
  C      4.322208    7.967619    4.950823
  C      5.337141    6.929466    4.447064
  H      5.119681    6.054943    5.061823
  C      5.169220    6.456832    3.014044
  C      5.231469    7.331056    1.926901
  H      5.402264    8.388311    2.084548
  C      5.073309    6.854815    0.632056
  H      5.124752    7.541040   -0.204927
  C      4.850521    5.501298    0.412867
  H      4.727827    5.129518   -0.598294
  C      4.786360    4.623456    1.486095
  H      4.615367    3.567010    1.316296
  C      4.944302    5.102136    2.780479
  H      4.899717    4.409743    3.614266
  C      2.197785    9.164136    4.377455
  C      1.323561    9.122005    3.129137
  H      1.885792    9.421471    2.239942
  H      0.475708    9.800550    3.229711
  H      0.927596    8.117669    2.953778
  C      2.728523   10.583956    4.570215
  H      3.343150   10.663096    5.469442
  H      1.906888   11.295726    4.668102
  H      3.345515   10.891099    3.722115
  C      1.365797    8.737477    5.586512
  H      0.997508    7.715385    5.469252
  H      0.504114    9.395442    5.714387
  H      1.948883    8.776847    6.508538
  C      7.597347    6.156362    4.940897
  C      7.746118    5.489379    6.176461
  C      8.542913    4.340426    6.175393
  H      8.685275    3.766616    7.080935
  C      9.194039    3.879816    5.039643
  H      9.808497    2.988548    5.092442
  C      9.057917    4.562228    3.843670
  H      9.560007    4.216593    2.947624
  C      8.252596    5.685906    3.801296
  H      8.121327    6.204583    2.858951
  C      7.110593    5.913622    7.512568
  C      7.890340    5.315407    8.696937
  H      7.771012    4.231307    8.774091
  H      7.527470    5.727952    9.640168
  H      8.958914    5.538070    8.631926
  C      7.115568    7.429297    7.751773
  H      8.128332    7.836642    7.774981
  H      6.662468    7.655103    8.720919
  H      6.539796    7.992779    7.020510
  C      5.673944    5.384545    7.610894
  H      4.974584    5.958776    7.001934
  H      5.305882    5.453769    8.638120
  H      5.610200    4.337045    7.305624
  C      7.191431    8.499137    4.368749
  C      8.652170    8.858206    4.411568
  C      9.578785    8.314900    5.304040
  H      9.295460    7.572997    6.034544
  C     10.904169    8.726785    5.288947
  H     11.609586    8.295801    5.989085
  C     11.321952    9.688699    4.379591
  H     12.357856   10.008737    4.364906
  C     10.409996   10.246275    3.493680
  H     10.727695   11.003033    2.786858
  C      9.085392    9.836807    3.517152
  H      8.383754   10.285879    2.824273

----------------------------
CARTESIAN COORDINATES (A.U.)
----------------------------
  NO LB      ZA    FRAG     MASS         X           Y           Z
   0 O     8.0000    0    15.999    8.409114   15.947840   11.484768
   1 O     8.0000    0    15.999   12.102119   17.686303    7.513809
   2 N     7.0000    0    14.007    6.226678   15.559032    7.828410
   3 H     1.0000    0     1.008    6.244546   14.687499    6.131998
   4 N     7.0000    0    14.007   12.730312   13.743363    8.955372
   5 C     6.0000    0    12.011    8.167790   15.056618    9.355700
   6 C     6.0000    0    12.011   10.085735   13.094793    8.403734
   7 H     1.0000    0     1.008    9.674796   11.442184    9.565460
   8 C     6.0000    0    12.011    9.768411   12.201645    5.695717
   9 C     6.0000    0    12.011    9.886043   13.853688    3.641315
  10 H     1.0000    0     1.008   10.208800   15.851611    3.939224
  11 C     6.0000    0    12.011    9.587165   12.953723    1.194412
  12 H     1.0000    0     1.008    9.684377   14.250500   -0.387256
  13 C     6.0000    0    12.011    9.166156   10.395946    0.780206
  14 H     1.0000    0     1.008    8.934299    9.693384   -1.130612
  15 C     6.0000    0    12.011    9.044910    8.737067    2.808312
  16 H     1.0000    0     1.008    8.721780    6.740672    2.487439
  17 C     6.0000    0    12.011    9.343376    9.641639    5.254344
  18 H     1.0000    0     1.008    9.259123    8.333206    6.829973
  19 C     6.0000    0    12.011    4.153212   17.317707    8.272192
  20 C     6.0000    0    12.011    2.501169   17.238092    5.913211
  21 H     1.0000    0     1.008    3.563629   17.804000    4.232878
  22 H     1.0000    0     1.008    0.898957   18.520356    6.103269
  23 H     1.0000    0     1.008    1.752902   15.340171    5.581832
  24 C     6.0000    0    12.011    5.156161   20.000778    8.636454
  25 H     1.0000    0     1.008    6.317638   20.150331   10.335748
  26 H     1.0000    0     1.008    3.603497   21.345830    8.821434
  27 H     1.0000    0     1.008    6.322107   20.581194    7.033778
  28 C     6.0000    0    12.011    2.580983   16.511439   10.556979
  29 H     1.0000    0     1.008    1.885016   14.579964   10.335389
  30 H     1.0000    0     1.008    0.952638   17.754812   10.798626
  31 H     1.0000    0     1.008    3.682855   16.585837   12.299354
  32 C     6.0000    0    12.011   14.356905   11.633838    9.336942
  33 C     6.0000    0    12.011   14.638041   10.373422   11.671821
  34 C     6.0000    0    12.011   16.143765    8.202216   11.669802
  35 H     1.0000    0     1.008   16.412791    7.117872   13.381029
  36 C     6.0000    0    12.011   17.374216    7.331790    9.523544
  37 H     1.0000    0     1.008   18.535373    5.647538    9.623321
  38 C     6.0000    0    12.011   17.116983    8.621361    7.263484
  39 H     1.0000    0     1.008   18.065796    7.968207    5.570202
  40 C     6.0000    0    12.011   15.595146   10.744806    7.183409
  41 H     1.0000    0     1.008   15.347084   11.724963    5.402635
  42 C     6.0000    0    12.011   13.437074   11.175127   14.196695
  43 C     6.0000    0    12.011   14.910581   10.044663   16.434829
  44 H     1.0000    0     1.008   14.685084    7.996011   16.580630
  45 H     1.0000    0     1.008   14.224856   10.824260   18.217278
  46 H     1.0000    0     1.008   16.929894   10.465435   16.311976
  47 C     6.0000    0    12.011   13.446475   14.039337   14.648727
  48 H     1.0000    0     1.008   15.360322   14.809108   14.692586
  49 H     1.0000    0     1.008   12.590241   14.466049   16.480148
  50 H     1.0000    0     1.008   12.358424   15.104164   13.266841
  51 C     6.0000    0    12.011   10.722201   10.175315   14.382506
  52 H     1.0000    0     1.008    9.400601   11.260455   13.231737
  53 H     1.0000    0     1.008   10.026664   10.306131   16.323681
  54 H     1.0000    0     1.008   10.601742    8.195827   13.805628
  55 C     6.0000    0    12.011   13.589835   16.061041    8.255739
  56 C     6.0000    0    12.011   16.350231   16.739583    8.336655
  57 C     6.0000    0    12.011   18.101280   15.712884   10.023183
  58 H     1.0000    0     1.008   17.565873   14.310891   11.403635
  59 C     6.0000    0    12.011   20.605893   16.491234    9.994662
  60 H     1.0000    0     1.008   21.938938   15.676792   11.317730
  61 C     6.0000    0    12.011   21.395389   18.308987    8.276228
  62 H     1.0000    0     1.008   23.352963   18.913772    8.248477
  63 C     6.0000    0    12.011   19.672042   19.362654    6.602098
  64 H     1.0000    0     1.008   20.272406   20.792718    5.266399
  65 C     6.0000    0    12.011   17.168902   18.588871    6.646453
  66 H     1.0000    0     1.008   15.842999   19.437494    5.337103

--------------------------------
INTERNAL COORDINATES (ANGSTROEM)
--------------------------------
 O      0   0   0     0.000000000000     0.00000000     0.00000000
 O      1   0   0     3.013479548049     0.00000000     0.00000000
 N      1   2   0     2.262698349472    76.25968431     0.00000000
 H      3   1   2     1.009287082303   142.87703094    59.51539211
 N      2   1   3     2.246325257353    64.88752703   258.14718317
 C      1   2   3     1.228037683495    62.93068137    27.90121915
 C      5   2   1     1.470192356470    90.48945453    52.87510155
 H      7   5   2     1.090874783996   105.36714169   200.31239454
 C      7   5   2     1.518264804694   111.42956216    86.86749344
 C      9   7   5     1.396431781721   122.34314044   286.96382316
 H     10   9   7     1.082503039597   120.33775218   359.85983411
 C     10   9   7     1.388683982747   120.40661628   179.94643151
 H     12  10   9     1.083554772515   119.84451044   180.09032391
 C     12  10   9     1.389131912514   119.96978918     0.05433532
 H     14  12  10     1.084307226297   119.95860147   180.04793139
 C     14  12  10     1.387998025189   120.10890837   359.96635609
 H     16  14  12     1.083581658582   120.18164559   180.16971735
 C     16  14  12     1.389067918444   119.82236980     0.05998893
 H     18  16  14     1.084710169723   119.44813010   180.41006085
 C      3   1   2     1.457798538096   100.85725195   241.83565150
 C     20   3   1     1.524579362841   106.38251971   180.11264252
 H     21  20   3     1.093822952638   111.30373099   299.89634194
 H     21  20   3     1.090593505064   110.67627898   180.14811457
 H     21  20   3     1.093723360779   111.36158523    60.32889745
 C     20   3   1     1.527981389680   110.61537276    61.68652044
 H     25  20   3     1.092080190795   111.51226965   295.42225228
 H     25  20   3     1.091458899647   110.84263823   175.55083109
 H     25  20   3     1.092835262241   111.06082179    55.31381756
 C     20   3   1     1.528417665787   111.03465105   298.74466504
 H     29  20   3     1.092730936204   111.08069134   304.22572044
 H     29  20   3     1.091680554484   110.73680771   184.12492535
 H     29  20   3     1.091636263804   111.55039258    64.42322416
 C      5   2   1     1.424017386586   149.96861054   201.64128905
 C     33   5   2     1.411955834697   123.92299632   130.25995721
 C     34  33   5     1.398204722168   116.58653705   174.60429701
 H     35  34  33     1.081448567455   120.68950067   181.26819569
 C     35  34  33     1.387824192492   122.73263448     1.71847210
 H     37  35  34     1.083838039557   119.93671441   179.41328819
 C     37  35  34     1.383677998977   119.83537117   359.52427218
 H     39  37  35     1.083723721159   120.78290759   179.95645580
 C     39  37  35     1.383109634423   118.97581942   358.99911988
 H     41  39  37     1.083637615075   119.08058138   181.79935032
 C     34  33   5     1.539173019033   125.86759058   354.68820327
 C     43  34  33     1.539024870302   110.59108695   201.79950948
 H     44  43  34     1.093373088407   112.60717202   290.46650811
 H     44  43  34     1.091582919471   110.46570951   172.02764786
 H     44  43  34     1.093460543337   111.72881056    52.51579696
 C     43  34  33     1.534442632336   113.96913969   320.07512850
 H     48  43  34     1.091860650286   112.01392443   299.25362138
 H     48  43  34     1.093403694643   109.92695659   180.72715290
 H     48  43  34     1.088012075655   113.89583500    62.42436887
 C     43  34  33     1.534128993433   110.31881125    83.72007432
 H     52  43  34     1.090724570490   112.52581277   283.88146845
 H     52  43  34     1.093368521440   110.70904295   165.49062626
 H     52  43  34     1.092935987040   111.54612490    45.61842355
 C      2   1   3     1.230293108623    88.79903880   236.85827408
 C     56   2   1     1.504832555513   117.60850292   218.61699261
 C     57  56   2     1.396532585624   124.71011663   150.91677956
 H     58  57  56     1.079040547868   121.72948427     0.63507192
 C     58  57  56     1.387991474817   120.74290262   181.33615477
 H     60  58  57     1.083306519597   119.78267308   179.92589093
 C     60  58  57     1.388073797633   120.01129039     0.00000000
 H     62  60  58     1.084313585830   120.06300463   180.19934637
 C     62  60  58     1.388305777854   119.91123985     0.56591389
 H     64  62  60     1.083148890371   120.28784407   179.51137089
 C     64  62  60     1.386648180755   119.87401696   359.77472726
 H     66  64  62     1.083531862605   119.03636102   179.58488220

---------------------------
INTERNAL COORDINATES (A.U.)
---------------------------
 O      0   0   0     0.000000000000     0.00000000     0.00000000
 O      1   0   0     5.694651055986     0.00000000     0.00000000
 N      1   2   0     4.275880204178    76.25968431     0.00000000
 H      3   1   2     1.907276176058   142.87703094    59.51539211
 N      2   1   3     4.244939544107    64.88752703   258.14718317
 C      1   2   3     2.320654903941    62.93068137    27.90121915
 C      5   2   1     2.778260917913    90.48945453    52.87510155
 H      7   5   2     2.061454588152   105.36714169   200.31239454
 C      7   5   2     2.869104679642   111.42956216    86.86749344
 C      9   7   5     2.638873632156   122.34314044   286.96382316
 H     10   9   7     2.045634283977   120.33775218   359.85983411
 C     10   9   7     2.624232413955   120.40661628   179.94643151
 H     12  10   9     2.047621771156   119.84451044   180.09032391
 C     12  10   9     2.625078878542   119.96978918     0.05433532
 H     14  12  10     2.049043702733   119.95860147   180.04793139
 C     14  12  10     2.622936142030   120.10890837   359.96635609
 H     16  14  12     2.047672578461   120.18164559   180.16971735
 C     16  14  12     2.624957947276   119.82236980     0.05998893
 H     18  16  14     2.049805155455   119.44813010   180.41006085
 C      3   1   2     2.754839995433   100.85725195   241.83565150
 C     20   3   1     2.881037465198   106.38251971   180.11264252
 H     21  20   3     2.067025819483   111.30373099   299.89634194
 H     21  20   3     2.060923048005   110.67627898   180.14811457
 H     21  20   3     2.066837618144   111.36158523    60.32889745
 C     20   3   1     2.887466364224   110.61537276    61.68652044
 H     25  20   3     2.063732476883   111.51226965   295.42225228
 H     25  20   3     2.062558406763   110.84263823   175.55083109
 H     25  20   3     2.065159355128   111.06082179    55.31381756
 C     20   3   1     2.888290806584   111.03465105   298.74466504
 H     29  20   3     2.064962207489   111.08069134   304.22572044
 H     29  20   3     2.062977273701   110.73680771   184.12492535
 H     29  20   3     2.062893576447   111.55039258    64.42322416
 C      5   2   1     2.691002870590   149.96861054   201.64128905
 C     33   5   2     2.668209840770   123.92299632   130.25995721
 C     34  33   5     2.642224004053   116.58653705   174.60429701
 H     35  34  33     2.043641620411   120.68950067   181.26819569
 C     35  34  33     2.622607645839   122.73263448     1.71847210
 H     37  35  34     2.048157068290   119.93671441   179.41328819
 C     37  35  34     2.614772475599   119.83537117   359.52427218
 H     39  37  35     2.047941037825   120.78290759   179.95645580
 C     39  37  35     2.613698422247   118.97581942   358.99911988
 H     41  39  37     2.047778320906   119.08058138   181.79935032
 C     34  33   5     2.908615478692   125.86759058   354.68820327
 C     43  34  33     2.908335518165   110.59108695   201.79950948
 H     44  43  34     2.066175699289   112.60717202   290.46650811
 H     44  43  34     2.062792770266   110.46570951   172.02764786
 H     44  43  34     2.066340965155   111.72881056    52.51579696
 C     43  34  33     2.899676343328   113.96913969   320.07512850
 H     48  43  34     2.063317605445   112.01392443   299.25362138
 H     48  43  34     2.066233536692   109.92695659   180.72715290
 H     48  43  34     2.056044853386   113.89583500    62.42436887
 C     43  34  33     2.899083651696   110.31881125    83.72007432
 H     52  43  34     2.061170725765   112.52581277   283.88146845
 H     52  43  34     2.066167068972   110.70904295   165.49062626
 H     52  43  34     2.065349697412   111.54612490    45.61842355
 C      2   1   3     2.324917039748    88.79903880   236.85827408
 C     56   2   1     2.843721407329   117.60850292   218.61699261
 C     57  56   2     2.639064123926   124.71011663   150.91677956
 H     58  57  56     2.039091122867   121.72948427     0.63507192
 C     58  57  56     2.622923763621   120.74290262   181.33615477
 H     60  58  57     2.047152641130   119.78267308   179.92589093
 C     60  58  57     2.623079331198   120.01129039     0.00000000
 H     62  60  58     2.049055720508   120.06300463   180.19934637
 C     62  60  58     2.623517710285   119.91123985     0.56591389
 H     64  62  60     2.046854765062   120.28784407   179.51137089
 C     64  62  60     2.620385305726   119.87401696   359.77472726
 H     66  64  62     2.047578477701   119.03636102   179.58488220


           ************************************************************
           *        Program running with 20 parallel MPI-processes    *
           *              working on a common directory               *
           ************************************************************
------------------------------------------------------------------------------
                   ___                                                        
                  /   \      - P O W E R E D   B Y -                         
                 /     \                                                     
                 |  |  |   _    _      __       _____    __    __             
                 |  |  |  | |  | |    /  \     |  _  \  |  |  /  |          
                  \  \/   | |  | |   /    \    | | | |  |  | /  /          
                 / \  \   | |__| |  /  /\  \   | |_| |  |  |/  /          
                |  |  |   |  __  | /  /__\  \  |    /   |      \           
                |  |  |   | |  | | |   __   |  |    \   |  |\   \          
                \     /   | |  | | |  |  |  |  | |\  \  |  | \   \       
                 \___/    |_|  |_| |__|  |__|  |_| \__\ |__|  \__/        
                                                                              
                      - O R C A' S   B I G   F R I E N D -                    
                                      &                                       
                       - I N T E G R A L  F E E D E R -                       
                                                                              
 v1 FN, 2020, v2 2021                                                         
------------------------------------------------------------------------------


Reading SHARK input file Prod_RS2opt.SHARKINP.tmp ... ok
----------------------
SHARK INTEGRAL PACKAGE
----------------------

Number of atoms                             ...     67
Number of basis functions                   ...   1227
Number of shells                            ...    499
Maximum angular momentum                    ...      3
Integral batch strategy                     ... SHARK/LIBINT Hybrid
RI-J (if used) integral strategy            ... SPLIT-RIJ (Revised 2003 algorithm where possible)
Printlevel                                  ...      1
Contraction scheme used                     ... SEGMENTED contraction
Coulomb Range Separation                    ... NOT USED
Exchange Range Separation                   ... NOT USED
Finite Nucleus Model                        ... NOT USED
Auxiliary Coulomb fitting basis             ... AVAILABLE
   # of basis functions in Aux-J            ...   1991
   # of shells in Aux-J                     ...    665
   Maximum angular momentum in Aux-J        ...      4
Auxiliary J/K fitting basis                 ... NOT available
Auxiliary Correlation fitting basis         ... NOT available
Auxiliary 'external' fitting basis          ... NOT available
Integral threshold                          ...     2.500000e-11
Primitive cut-off                           ...     2.500000e-12
Primitive pair pre-selection threshold      ...     2.500000e-12

Calculating pre-screening integrals         ... done (  0.1 sec) Dimension = 499
Organizing shell pair data                  ... done (  1.2 sec)
Shell pair information
Total number of shell pairs                 ...    124750
Shell pairs after pre-screening             ...     81855
Total number of primitive shell pairs       ...    374508
Primitive shell pairs kept                  ...    157454
          la=0 lb=0:  22848 shell pairs
          la=1 lb=0:  24311 shell pairs
          la=1 lb=1:   6506 shell pairs
          la=2 lb=0:  11180 shell pairs
          la=2 lb=1:   6036 shell pairs
          la=2 lb=2:   1444 shell pairs
          la=3 lb=0:   5124 shell pairs
          la=3 lb=1:   2808 shell pairs
          la=3 lb=2:   1294 shell pairs
          la=3 lb=3:    304 shell pairs

Calculating one electron integrals          ... done (  0.2 sec)
Calculating RI/J V-Matrix + Cholesky decomp.... done (  1.2 sec)
Calculating Nuclear repulsion               ... done (  0.0 sec) ENN=   3591.906591754953 Eh

SHARK setup successfully completed in   6.9 seconds

Maximum memory used throughout the entire GTOINT-calculation: 118.3 MB
[1710406984.833109] [node128:3987093:0]          mpool.c:43   UCX  WARN  object 0xc3e4e80 was not returned to mpool ucp_requests
[1710406984.833127] [node128:3987093:0]          mpool.c:43   UCX  WARN  object 0xc3e5040 was not returned to mpool ucp_requests
[1710406984.833133] [node128:3987093:0]          mpool.c:43   UCX  WARN  object 0xc3e5200 was not returned to mpool ucp_requests
[1710406984.833135] [node128:3987093:0]          mpool.c:43   UCX  WARN  object 0xc3e53c0 was not returned to mpool ucp_requests
[1710406984.833139] [node128:3987093:0]          mpool.c:43   UCX  WARN  object 0xc3e5580 was not returned to mpool ucp_requests
[1710406984.833142] [node128:3987093:0]          mpool.c:43   UCX  WARN  object 0xc3e5740 was not returned to mpool ucp_requests
[1710406984.833145] [node128:3987093:0]          mpool.c:43   UCX  WARN  object 0xc3e5900 was not returned to mpool ucp_requests
[1710406984.833149] [node128:3987093:0]          mpool.c:43   UCX  WARN  object 0xc3e5ac0 was not returned to mpool ucp_requests
[1710406984.833151] [node128:3987093:0]          mpool.c:43   UCX  WARN  object 0xc3e5c80 was not returned to mpool ucp_requests
[1710406984.833154] [node128:3987093:0]          mpool.c:43   UCX  WARN  object 0xc3e5e40 was not returned to mpool ucp_requests
[1710406984.833157] [node128:3987093:0]          mpool.c:43   UCX  WARN  object 0xc3e6000 was not returned to mpool ucp_requests
[1710406984.833160] [node128:3987093:0]          mpool.c:43   UCX  WARN  object 0xc3e61c0 was not returned to mpool ucp_requests
[1710406984.834357] [node128:3987081:0]          mpool.c:43   UCX  WARN  object 0xc676d80 was not returned to mpool ucp_requests
[1710406984.834369] [node128:3987081:0]          mpool.c:43   UCX  WARN  object 0xc676f40 was not returned to mpool ucp_requests
[1710406984.834373] [node128:3987081:0]          mpool.c:43   UCX  WARN  object 0xc677100 was not returned to mpool ucp_requests
[1710406984.834377] [node128:3987081:0]          mpool.c:43   UCX  WARN  object 0xc6772c0 was not returned to mpool ucp_requests
[1710406984.834379] [node128:3987081:0]          mpool.c:43   UCX  WARN  object 0xc677480 was not returned to mpool ucp_requests
[1710406984.834382] [node128:3987081:0]          mpool.c:43   UCX  WARN  object 0xc677640 was not returned to mpool ucp_requests
[1710406984.834384] [node128:3987081:0]          mpool.c:43   UCX  WARN  object 0xc677800 was not returned to mpool ucp_requests
[1710406984.834387] [node128:3987081:0]          mpool.c:43   UCX  WARN  object 0xc6779c0 was not returned to mpool ucp_requests
[1710406984.834389] [node128:3987081:0]          mpool.c:43   UCX  WARN  object 0xc677b80 was not returned to mpool ucp_requests
[1710406984.834391] [node128:3987081:0]          mpool.c:43   UCX  WARN  object 0xc677d40 was not returned to mpool ucp_requests
[1710406984.834394] [node128:3987081:0]          mpool.c:43   UCX  WARN  object 0xc677f00 was not returned to mpool ucp_requests
[1710406984.836319] [node128:3987099:0]          mpool.c:43   UCX  WARN  object 0xa90ecc0 was not returned to mpool ucp_requests
[1710406984.836339] [node128:3987099:0]          mpool.c:43   UCX  WARN  object 0xa90ee80 was not returned to mpool ucp_requests
[1710406984.836345] [node128:3987099:0]          mpool.c:43   UCX  WARN  object 0xa90f040 was not returned to mpool ucp_requests
[1710406984.836351] [node128:3987099:0]          mpool.c:43   UCX  WARN  object 0xa90f200 was not returned to mpool ucp_requests
[1710406984.836355] [node128:3987099:0]          mpool.c:43   UCX  WARN  object 0xa90f3c0 was not returned to mpool ucp_requests
[1710406984.836359] [node128:3987099:0]          mpool.c:43   UCX  WARN  object 0xa90f580 was not returned to mpool ucp_requests
[1710406984.836362] [node128:3987099:0]          mpool.c:43   UCX  WARN  object 0xa90f740 was not returned to mpool ucp_requests
[1710406984.836366] [node128:3987099:0]          mpool.c:43   UCX  WARN  object 0xa90f900 was not returned to mpool ucp_requests
[1710406984.836370] [node128:3987099:0]          mpool.c:43   UCX  WARN  object 0xa90fac0 was not returned to mpool ucp_requests
[1710406984.836373] [node128:3987099:0]          mpool.c:43   UCX  WARN  object 0xa90fc80 was not returned to mpool ucp_requests
[1710406984.836377] [node128:3987099:0]          mpool.c:43   UCX  WARN  object 0xa90fe40 was not returned to mpool ucp_requests
[1710406984.836380] [node128:3987099:0]          mpool.c:43   UCX  WARN  object 0xa910000 was not returned to mpool ucp_requests
[1710406984.841980] [node128:3987098:0]          mpool.c:43   UCX  WARN  object 0xb383d00 was not returned to mpool ucp_requests
[1710406984.841995] [node128:3987098:0]          mpool.c:43   UCX  WARN  object 0xb383ec0 was not returned to mpool ucp_requests
[1710406984.841999] [node128:3987098:0]          mpool.c:43   UCX  WARN  object 0xb384080 was not returned to mpool ucp_requests
[1710406984.842002] [node128:3987098:0]          mpool.c:43   UCX  WARN  object 0xb384240 was not returned to mpool ucp_requests
[1710406984.842005] [node128:3987098:0]          mpool.c:43   UCX  WARN  object 0xb384400 was not returned to mpool ucp_requests
[1710406984.842008] [node128:3987098:0]          mpool.c:43   UCX  WARN  object 0xb3845c0 was not returned to mpool ucp_requests
[1710406984.842011] [node128:3987098:0]          mpool.c:43   UCX  WARN  object 0xb384780 was not returned to mpool ucp_requests
[1710406984.842014] [node128:3987098:0]          mpool.c:43   UCX  WARN  object 0xb384940 was not returned to mpool ucp_requests
[1710406984.842017] [node128:3987098:0]          mpool.c:43   UCX  WARN  object 0xb384b00 was not returned to mpool ucp_requests
[1710406984.842020] [node128:3987098:0]          mpool.c:43   UCX  WARN  object 0xb384cc0 was not returned to mpool ucp_requests
[1710406984.842023] [node128:3987098:0]          mpool.c:43   UCX  WARN  object 0xb384e80 was not returned to mpool ucp_requests
[1710406984.842025] [node128:3987098:0]          mpool.c:43   UCX  WARN  object 0xb385040 was not returned to mpool ucp_requests
[1710406984.843689] [node128:3987090:0]          mpool.c:43   UCX  WARN  object 0xb788d00 was not returned to mpool ucp_requests
[1710406984.843704] [node128:3987090:0]          mpool.c:43   UCX  WARN  object 0xb788ec0 was not returned to mpool ucp_requests
[1710406984.843708] [node128:3987090:0]          mpool.c:43   UCX  WARN  object 0xb789080 was not returned to mpool ucp_requests
[1710406984.843710] [node128:3987090:0]          mpool.c:43   UCX  WARN  object 0xb789240 was not returned to mpool ucp_requests
[1710406984.843713] [node128:3987090:0]          mpool.c:43   UCX  WARN  object 0xb789400 was not returned to mpool ucp_requests
[1710406984.843715] [node128:3987090:0]          mpool.c:43   UCX  WARN  object 0xb7895c0 was not returned to mpool ucp_requests
[1710406984.843717] [node128:3987090:0]          mpool.c:43   UCX  WARN  object 0xb789780 was not returned to mpool ucp_requests
[1710406984.843720] [node128:3987090:0]          mpool.c:43   UCX  WARN  object 0xb789940 was not returned to mpool ucp_requests
[1710406984.843722] [node128:3987090:0]          mpool.c:43   UCX  WARN  object 0xb789b00 was not returned to mpool ucp_requests
[1710406984.843725] [node128:3987090:0]          mpool.c:43   UCX  WARN  object 0xb789cc0 was not returned to mpool ucp_requests
[1710406984.843727] [node128:3987090:0]          mpool.c:43   UCX  WARN  object 0xb789e80 was not returned to mpool ucp_requests
[1710406984.843729] [node128:3987090:0]          mpool.c:43   UCX  WARN  object 0xb78a040 was not returned to mpool ucp_requests
[1710406984.843732] [node128:3987090:0]          mpool.c:43   UCX  WARN  object 0xb78a200 was not returned to mpool ucp_requests
[1710406984.843959] [node128:3987083:0]          mpool.c:43   UCX  WARN  object 0xbae8080 was not returned to mpool ucp_requests
[1710406984.843970] [node128:3987083:0]          mpool.c:43   UCX  WARN  object 0xbae8240 was not returned to mpool ucp_requests
[1710406984.843974] [node128:3987083:0]          mpool.c:43   UCX  WARN  object 0xbae8400 was not returned to mpool ucp_requests
[1710406984.843977] [node128:3987083:0]          mpool.c:43   UCX  WARN  object 0xbae85c0 was not returned to mpool ucp_requests
[1710406984.843980] [node128:3987083:0]          mpool.c:43   UCX  WARN  object 0xbae8780 was not returned to mpool ucp_requests
[1710406984.843984] [node128:3987083:0]          mpool.c:43   UCX  WARN  object 0xbae8940 was not returned to mpool ucp_requests
[1710406984.843987] [node128:3987083:0]          mpool.c:43   UCX  WARN  object 0xbae8b00 was not returned to mpool ucp_requests
[1710406984.843991] [node128:3987083:0]          mpool.c:43   UCX  WARN  object 0xbae8e80 was not returned to mpool ucp_requests
[1710406984.843994] [node128:3987083:0]          mpool.c:43   UCX  WARN  object 0xbae9040 was not returned to mpool ucp_requests
[1710406984.843996] [node128:3987083:0]          mpool.c:43   UCX  WARN  object 0xbae9200 was not returned to mpool ucp_requests
[1710406984.844074] [node128:3987085:0]          mpool.c:43   UCX  WARN  object 0xb258b40 was not returned to mpool ucp_requests
[1710406984.844095] [node128:3987085:0]          mpool.c:43   UCX  WARN  object 0xb258d00 was not returned to mpool ucp_requests
[1710406984.844098] [node128:3987085:0]          mpool.c:43   UCX  WARN  object 0xb258ec0 was not returned to mpool ucp_requests
[1710406984.844101] [node128:3987085:0]          mpool.c:43   UCX  WARN  object 0xb259080 was not returned to mpool ucp_requests
[1710406984.844103] [node128:3987085:0]          mpool.c:43   UCX  WARN  object 0xb259240 was not returned to mpool ucp_requests
[1710406984.844107] [node128:3987085:0]          mpool.c:43   UCX  WARN  object 0xb259400 was not returned to mpool ucp_requests
[1710406984.844109] [node128:3987085:0]          mpool.c:43   UCX  WARN  object 0xb2595c0 was not returned to mpool ucp_requests
[1710406984.844112] [node128:3987085:0]          mpool.c:43   UCX  WARN  object 0xb259780 was not returned to mpool ucp_requests
[1710406984.844115] [node128:3987085:0]          mpool.c:43   UCX  WARN  object 0xb259940 was not returned to mpool ucp_requests
[1710406984.844075] [node128:3987088:0]          mpool.c:43   UCX  WARN  object 0xb085980 was not returned to mpool ucp_requests
[1710406984.844095] [node128:3987088:0]          mpool.c:43   UCX  WARN  object 0xb085b40 was not returned to mpool ucp_requests
[1710406984.844098] [node128:3987088:0]          mpool.c:43   UCX  WARN  object 0xb085d00 was not returned to mpool ucp_requests
[1710406984.844101] [node128:3987088:0]          mpool.c:43   UCX  WARN  object 0xb085ec0 was not returned to mpool ucp_requests
[1710406984.844103] [node128:3987088:0]          mpool.c:43   UCX  WARN  object 0xb086080 was not returned to mpool ucp_requests
[1710406984.844105] [node128:3987088:0]          mpool.c:43   UCX  WARN  object 0xb086240 was not returned to mpool ucp_requests
[1710406984.844108] [node128:3987088:0]          mpool.c:43   UCX  WARN  object 0xb086400 was not returned to mpool ucp_requests
[1710406984.844110] [node128:3987088:0]          mpool.c:43   UCX  WARN  object 0xb0865c0 was not returned to mpool ucp_requests
[1710406984.844113] [node128:3987088:0]          mpool.c:43   UCX  WARN  object 0xb086780 was not returned to mpool ucp_requests
[1710406984.844116] [node128:3987088:0]          mpool.c:43   UCX  WARN  object 0xb086940 was not returned to mpool ucp_requests
[1710406984.844120] [node128:3987088:0]          mpool.c:43   UCX  WARN  object 0xb086b00 was not returned to mpool ucp_requests
[1710406984.844123] [node128:3987088:0]          mpool.c:43   UCX  WARN  object 0xb086cc0 was not returned to mpool ucp_requests
[1710406984.844125] [node128:3987088:0]          mpool.c:43   UCX  WARN  object 0xb086e80 was not returned to mpool ucp_requests
[1710406984.844118] [node128:3987085:0]          mpool.c:43   UCX  WARN  object 0xb259b00 was not returned to mpool ucp_requests
[1710406984.844122] [node128:3987085:0]          mpool.c:43   UCX  WARN  object 0xb259cc0 was not returned to mpool ucp_requests
[1710406984.844124] [node128:3987085:0]          mpool.c:43   UCX  WARN  object 0xb259e80 was not returned to mpool ucp_requests
[1710406984.844128] [node128:3987085:0]          mpool.c:43   UCX  WARN  object 0xb25a040 was not returned to mpool ucp_requests
[1710406984.848436] [node128:3987086:0]          mpool.c:43   UCX  WARN  object 0xa7d1ac0 was not returned to mpool ucp_requests
[1710406984.848456] [node128:3987086:0]          mpool.c:43   UCX  WARN  object 0xa7d1c80 was not returned to mpool ucp_requests
[1710406984.848459] [node128:3987086:0]          mpool.c:43   UCX  WARN  object 0xa7d1e40 was not returned to mpool ucp_requests
[1710406984.848462] [node128:3987086:0]          mpool.c:43   UCX  WARN  object 0xa7d2000 was not returned to mpool ucp_requests
[1710406984.848464] [node128:3987086:0]          mpool.c:43   UCX  WARN  object 0xa7d21c0 was not returned to mpool ucp_requests
[1710406984.848467] [node128:3987086:0]          mpool.c:43   UCX  WARN  object 0xa7d2380 was not returned to mpool ucp_requests
[1710406984.848469] [node128:3987086:0]          mpool.c:43   UCX  WARN  object 0xa7d2540 was not returned to mpool ucp_requests
[1710406984.848472] [node128:3987086:0]          mpool.c:43   UCX  WARN  object 0xa7d2700 was not returned to mpool ucp_requests
[1710406984.848474] [node128:3987086:0]          mpool.c:43   UCX  WARN  object 0xa7d28c0 was not returned to mpool ucp_requests
[1710406984.848476] [node128:3987086:0]          mpool.c:43   UCX  WARN  object 0xa7d2a80 was not returned to mpool ucp_requests
[1710406984.848479] [node128:3987086:0]          mpool.c:43   UCX  WARN  object 0xa7d2c40 was not returned to mpool ucp_requests
[1710406984.848481] [node128:3987086:0]          mpool.c:43   UCX  WARN  object 0xa7d2e00 was not returned to mpool ucp_requests
[1710406984.848483] [node128:3987086:0]          mpool.c:43   UCX  WARN  object 0xa7d2fc0 was not returned to mpool ucp_requests
[1710406984.849913] [node128:3987089:0]          mpool.c:43   UCX  WARN  object 0xa82ebc0 was not returned to mpool ucp_requests
[1710406984.849931] [node128:3987089:0]          mpool.c:43   UCX  WARN  object 0xa82ed80 was not returned to mpool ucp_requests
[1710406984.849934] [node128:3987089:0]          mpool.c:43   UCX  WARN  object 0xa82ef40 was not returned to mpool ucp_requests
[1710406984.849937] [node128:3987089:0]          mpool.c:43   UCX  WARN  object 0xa82f100 was not returned to mpool ucp_requests
[1710406984.849939] [node128:3987089:0]          mpool.c:43   UCX  WARN  object 0xa82f2c0 was not returned to mpool ucp_requests
[1710406984.849941] [node128:3987089:0]          mpool.c:43   UCX  WARN  object 0xa82f480 was not returned to mpool ucp_requests
[1710406984.849944] [node128:3987089:0]          mpool.c:43   UCX  WARN  object 0xa82f640 was not returned to mpool ucp_requests
[1710406984.849946] [node128:3987089:0]          mpool.c:43   UCX  WARN  object 0xa82f800 was not returned to mpool ucp_requests
[1710406984.849948] [node128:3987089:0]          mpool.c:43   UCX  WARN  object 0xa82f9c0 was not returned to mpool ucp_requests
[1710406984.849951] [node128:3987089:0]          mpool.c:43   UCX  WARN  object 0xa82fb80 was not returned to mpool ucp_requests
[1710406984.849953] [node128:3987089:0]          mpool.c:43   UCX  WARN  object 0xa82fd40 was not returned to mpool ucp_requests
[1710406984.849956] [node128:3987089:0]          mpool.c:43   UCX  WARN  object 0xa82ff00 was not returned to mpool ucp_requests
[1710406984.849958] [node128:3987089:0]          mpool.c:43   UCX  WARN  object 0xa8300c0 was not returned to mpool ucp_requests
[1710406984.849946] [node128:3987091:0]          mpool.c:43   UCX  WARN  object 0xbc62140 was not returned to mpool ucp_requests
[1710406984.849962] [node128:3987091:0]          mpool.c:43   UCX  WARN  object 0xbc62300 was not returned to mpool ucp_requests
[1710406984.849966] [node128:3987091:0]          mpool.c:43   UCX  WARN  object 0xbc624c0 was not returned to mpool ucp_requests
[1710406984.849969] [node128:3987091:0]          mpool.c:43   UCX  WARN  object 0xbc62680 was not returned to mpool ucp_requests
[1710406984.849973] [node128:3987091:0]          mpool.c:43   UCX  WARN  object 0xbc62840 was not returned to mpool ucp_requests
[1710406984.849976] [node128:3987091:0]          mpool.c:43   UCX  WARN  object 0xbc62a00 was not returned to mpool ucp_requests
[1710406984.849979] [node128:3987091:0]          mpool.c:43   UCX  WARN  object 0xbc62bc0 was not returned to mpool ucp_requests
[1710406984.849983] [node128:3987091:0]          mpool.c:43   UCX  WARN  object 0xbc62d80 was not returned to mpool ucp_requests
[1710406984.849986] [node128:3987091:0]          mpool.c:43   UCX  WARN  object 0xbc62f40 was not returned to mpool ucp_requests
[1710406984.849921] [node128:3987092:0]          mpool.c:43   UCX  WARN  object 0xc1abc00 was not returned to mpool ucp_requests
[1710406984.849934] [node128:3987092:0]          mpool.c:43   UCX  WARN  object 0xc1abdc0 was not returned to mpool ucp_requests
[1710406984.849937] [node128:3987092:0]          mpool.c:43   UCX  WARN  object 0xc1abf80 was not returned to mpool ucp_requests
[1710406984.849940] [node128:3987092:0]          mpool.c:43   UCX  WARN  object 0xc1ac140 was not returned to mpool ucp_requests
[1710406984.849942] [node128:3987092:0]          mpool.c:43   UCX  WARN  object 0xc1ac300 was not returned to mpool ucp_requests
[1710406984.849944] [node128:3987092:0]          mpool.c:43   UCX  WARN  object 0xc1ac4c0 was not returned to mpool ucp_requests
[1710406984.849947] [node128:3987092:0]          mpool.c:43   UCX  WARN  object 0xc1ac680 was not returned to mpool ucp_requests
[1710406984.849949] [node128:3987092:0]          mpool.c:43   UCX  WARN  object 0xc1ac840 was not returned to mpool ucp_requests
[1710406984.849951] [node128:3987092:0]          mpool.c:43   UCX  WARN  object 0xc1aca00 was not returned to mpool ucp_requests
[1710406984.849953] [node128:3987092:0]          mpool.c:43   UCX  WARN  object 0xc1acbc0 was not returned to mpool ucp_requests
[1710406984.849956] [node128:3987092:0]          mpool.c:43   UCX  WARN  object 0xc1acd80 was not returned to mpool ucp_requests
[1710406984.849958] [node128:3987092:0]          mpool.c:43   UCX  WARN  object 0xc1acf40 was not returned to mpool ucp_requests
[1710406984.849693] [node128:3987096:0]          mpool.c:43   UCX  WARN  object 0xc32ed80 was not returned to mpool ucp_requests
[1710406984.849706] [node128:3987096:0]          mpool.c:43   UCX  WARN  object 0xc32ef40 was not returned to mpool ucp_requests
[1710406984.849709] [node128:3987096:0]          mpool.c:43   UCX  WARN  object 0xc32f100 was not returned to mpool ucp_requests
[1710406984.849711] [node128:3987096:0]          mpool.c:43   UCX  WARN  object 0xc32f2c0 was not returned to mpool ucp_requests
[1710406984.849714] [node128:3987096:0]          mpool.c:43   UCX  WARN  object 0xc32f480 was not returned to mpool ucp_requests
[1710406984.849716] [node128:3987096:0]          mpool.c:43   UCX  WARN  object 0xc32f640 was not returned to mpool ucp_requests
[1710406984.849718] [node128:3987096:0]          mpool.c:43   UCX  WARN  object 0xc32f800 was not returned to mpool ucp_requests
[1710406984.849721] [node128:3987096:0]          mpool.c:43   UCX  WARN  object 0xc32f9c0 was not returned to mpool ucp_requests
[1710406984.849723] [node128:3987096:0]          mpool.c:43   UCX  WARN  object 0xc32fb80 was not returned to mpool ucp_requests
[1710406984.849725] [node128:3987096:0]          mpool.c:43   UCX  WARN  object 0xc32fd40 was not returned to mpool ucp_requests
[1710406984.849728] [node128:3987096:0]          mpool.c:43   UCX  WARN  object 0xc32ff00 was not returned to mpool ucp_requests
[1710406984.849730] [node128:3987096:0]          mpool.c:43   UCX  WARN  object 0xc3300c0 was not returned to mpool ucp_requests
[1710406984.849724] [node128:3987097:0]          mpool.c:43   UCX  WARN  object 0xc451c80 was not returned to mpool ucp_requests
[1710406984.849742] [node128:3987097:0]          mpool.c:43   UCX  WARN  object 0xc451e40 was not returned to mpool ucp_requests
[1710406984.849747] [node128:3987097:0]          mpool.c:43   UCX  WARN  object 0xc452000 was not returned to mpool ucp_requests
[1710406984.849750] [node128:3987097:0]          mpool.c:43   UCX  WARN  object 0xc4521c0 was not returned to mpool ucp_requests
[1710406984.849754] [node128:3987097:0]          mpool.c:43   UCX  WARN  object 0xc452380 was not returned to mpool ucp_requests
[1710406984.849757] [node128:3987097:0]          mpool.c:43   UCX  WARN  object 0xc452540 was not returned to mpool ucp_requests
[1710406984.849760] [node128:3987097:0]          mpool.c:43   UCX  WARN  object 0xc452700 was not returned to mpool ucp_requests
[1710406984.849764] [node128:3987097:0]          mpool.c:43   UCX  WARN  object 0xc4528c0 was not returned to mpool ucp_requests
[1710406984.849767] [node128:3987097:0]          mpool.c:43   UCX  WARN  object 0xc452a80 was not returned to mpool ucp_requests
[1710406984.849770] [node128:3987097:0]          mpool.c:43   UCX  WARN  object 0xc452c40 was not returned to mpool ucp_requests
[1710406984.849773] [node128:3987097:0]          mpool.c:43   UCX  WARN  object 0xc452e00 was not returned to mpool ucp_requests
[1710406984.849776] [node128:3987097:0]          mpool.c:43   UCX  WARN  object 0xc452fc0 was not returned to mpool ucp_requests
[1710406984.849755] [node128:3987084:0]          mpool.c:43   UCX  WARN  object 0xbf9f980 was not returned to mpool ucp_requests
[1710406984.849767] [node128:3987084:0]          mpool.c:43   UCX  WARN  object 0xbf9fb40 was not returned to mpool ucp_requests
[1710406984.849770] [node128:3987084:0]          mpool.c:43   UCX  WARN  object 0xbf9fd00 was not returned to mpool ucp_requests
[1710406984.849773] [node128:3987084:0]          mpool.c:43   UCX  WARN  object 0xbf9fec0 was not returned to mpool ucp_requests
[1710406984.849775] [node128:3987084:0]          mpool.c:43   UCX  WARN  object 0xbfa0080 was not returned to mpool ucp_requests
[1710406984.849778] [node128:3987084:0]          mpool.c:43   UCX  WARN  object 0xbfa0240 was not returned to mpool ucp_requests
[1710406984.849780] [node128:3987084:0]          mpool.c:43   UCX  WARN  object 0xbfa0400 was not returned to mpool ucp_requests
[1710406984.849782] [node128:3987084:0]          mpool.c:43   UCX  WARN  object 0xbfa05c0 was not returned to mpool ucp_requests
[1710406984.849785] [node128:3987084:0]          mpool.c:43   UCX  WARN  object 0xbfa0780 was not returned to mpool ucp_requests
[1710406984.849787] [node128:3987084:0]          mpool.c:43   UCX  WARN  object 0xbfa0940 was not returned to mpool ucp_requests
[1710406984.849790] [node128:3987084:0]          mpool.c:43   UCX  WARN  object 0xbfa0b00 was not returned to mpool ucp_requests
[1710406984.849792] [node128:3987084:0]          mpool.c:43   UCX  WARN  object 0xbfa0cc0 was not returned to mpool ucp_requests
[1710406984.849795] [node128:3987084:0]          mpool.c:43   UCX  WARN  object 0xbfa0e80 was not returned to mpool ucp_requests
[1710406984.874657] [node128:3987094:0]          mpool.c:43   UCX  WARN  object 0xab5ed00 was not returned to mpool ucp_requests
[1710406984.874670] [node128:3987094:0]          mpool.c:43   UCX  WARN  object 0xab5eec0 was not returned to mpool ucp_requests
[1710406984.874676] [node128:3987094:0]          mpool.c:43   UCX  WARN  object 0xab5f080 was not returned to mpool ucp_requests
[1710406984.874681] [node128:3987094:0]          mpool.c:43   UCX  WARN  object 0xab5f240 was not returned to mpool ucp_requests
[1710406984.874685] [node128:3987094:0]          mpool.c:43   UCX  WARN  object 0xab5f400 was not returned to mpool ucp_requests
[1710406984.874688] [node128:3987094:0]          mpool.c:43   UCX  WARN  object 0xab5f5c0 was not returned to mpool ucp_requests
[1710406984.874692] [node128:3987094:0]          mpool.c:43   UCX  WARN  object 0xab5f780 was not returned to mpool ucp_requests
[1710406984.874697] [node128:3987094:0]          mpool.c:43   UCX  WARN  object 0xab5f940 was not returned to mpool ucp_requests
[1710406984.874701] [node128:3987094:0]          mpool.c:43   UCX  WARN  object 0xab5fb00 was not returned to mpool ucp_requests
[1710406984.874705] [node128:3987094:0]          mpool.c:43   UCX  WARN  object 0xab5fcc0 was not returned to mpool ucp_requests
[1710406984.874709] [node128:3987094:0]          mpool.c:43   UCX  WARN  object 0xab5fe80 was not returned to mpool ucp_requests
[1710406984.874712] [node128:3987094:0]          mpool.c:43   UCX  WARN  object 0xab60040 was not returned to mpool ucp_requests
[1710406984.878901] [node128:3987082:0]          mpool.c:43   UCX  WARN  object 0xad5ca80 was not returned to mpool ucp_requests
[1710406984.878914] [node128:3987082:0]          mpool.c:43   UCX  WARN  object 0xad5cc40 was not returned to mpool ucp_requests
[1710406984.878919] [node128:3987082:0]          mpool.c:43   UCX  WARN  object 0xad5ce00 was not returned to mpool ucp_requests
[1710406984.878923] [node128:3987082:0]          mpool.c:43   UCX  WARN  object 0xad5cfc0 was not returned to mpool ucp_requests
[1710406984.878927] [node128:3987082:0]          mpool.c:43   UCX  WARN  object 0xad5d180 was not returned to mpool ucp_requests
[1710406984.878930] [node128:3987082:0]          mpool.c:43   UCX  WARN  object 0xad5d340 was not returned to mpool ucp_requests
[1710406984.878934] [node128:3987082:0]          mpool.c:43   UCX  WARN  object 0xad5d500 was not returned to mpool ucp_requests
[1710406984.879054] [node128:3987095:0]          mpool.c:43   UCX  WARN  object 0xb93eb40 was not returned to mpool ucp_requests
[1710406984.879067] [node128:3987095:0]          mpool.c:43   UCX  WARN  object 0xb93ed00 was not returned to mpool ucp_requests
[1710406984.879072] [node128:3987095:0]          mpool.c:43   UCX  WARN  object 0xb93eec0 was not returned to mpool ucp_requests
[1710406984.879076] [node128:3987095:0]          mpool.c:43   UCX  WARN  object 0xb93f080 was not returned to mpool ucp_requests
[1710406984.879080] [node128:3987095:0]          mpool.c:43   UCX  WARN  object 0xb93f240 was not returned to mpool ucp_requests
[1710406984.879084] [node128:3987095:0]          mpool.c:43   UCX  WARN  object 0xb93f400 was not returned to mpool ucp_requests
[1710406984.879087] [node128:3987095:0]          mpool.c:43   UCX  WARN  object 0xb93f5c0 was not returned to mpool ucp_requests
[1710406984.879090] [node128:3987095:0]          mpool.c:43   UCX  WARN  object 0xb93f780 was not returned to mpool ucp_requests
[1710406984.879094] [node128:3987095:0]          mpool.c:43   UCX  WARN  object 0xb93f940 was not returned to mpool ucp_requests
[1710406984.879097] [node128:3987095:0]          mpool.c:43   UCX  WARN  object 0xb93fb00 was not returned to mpool ucp_requests
[1710406984.879100] [node128:3987095:0]          mpool.c:43   UCX  WARN  object 0xb93fcc0 was not returned to mpool ucp_requests
[1710406984.879103] [node128:3987095:0]          mpool.c:43   UCX  WARN  object 0xb93fe80 was not returned to mpool ucp_requests
[1710406984.878937] [node128:3987082:0]          mpool.c:43   UCX  WARN  object 0xad5d6c0 was not returned to mpool ucp_requests
[1710406984.878941] [node128:3987082:0]          mpool.c:43   UCX  WARN  object 0xad5d880 was not returned to mpool ucp_requests
[1710406984.878945] [node128:3987082:0]          mpool.c:43   UCX  WARN  object 0xad5da40 was not returned to mpool ucp_requests
[1710406984.878948] [node128:3987082:0]          mpool.c:43   UCX  WARN  object 0xad5dc00 was not returned to mpool ucp_requests
[1710406984.878951] [node128:3987082:0]          mpool.c:43   UCX  WARN  object 0xad5ddc0 was not returned to mpool ucp_requests
[1710406984.878954] [node128:3987082:0]          mpool.c:43   UCX  WARN  object 0xad5df80 was not returned to mpool ucp_requests
[1710406984.886879] [node128:3987087:0]          mpool.c:43   UCX  WARN  object 0xbc7da80 was not returned to mpool ucp_requests
[1710406984.886890] [node128:3987087:0]          mpool.c:43   UCX  WARN  object 0xbc7dc40 was not returned to mpool ucp_requests
[1710406984.886894] [node128:3987087:0]          mpool.c:43   UCX  WARN  object 0xbc7de00 was not returned to mpool ucp_requests
[1710406984.886898] [node128:3987087:0]          mpool.c:43   UCX  WARN  object 0xbc7dfc0 was not returned to mpool ucp_requests
[1710406984.886902] [node128:3987087:0]          mpool.c:43   UCX  WARN  object 0xbc7e180 was not returned to mpool ucp_requests
[1710406984.886904] [node128:3987087:0]          mpool.c:43   UCX  WARN  object 0xbc7e340 was not returned to mpool ucp_requests
[1710406984.886908] [node128:3987087:0]          mpool.c:43   UCX  WARN  object 0xbc7e500 was not returned to mpool ucp_requests
[1710406984.886911] [node128:3987087:0]          mpool.c:43   UCX  WARN  object 0xbc7e6c0 was not returned to mpool ucp_requests
[1710406984.886915] [node128:3987087:0]          mpool.c:43   UCX  WARN  object 0xbc7e880 was not returned to mpool ucp_requests
[1710406984.886918] [node128:3987087:0]          mpool.c:43   UCX  WARN  object 0xbc7ea40 was not returned to mpool ucp_requests
[1710406984.886922] [node128:3987087:0]          mpool.c:43   UCX  WARN  object 0xbc7ec00 was not returned to mpool ucp_requests
[1710406984.886925] [node128:3987087:0]          mpool.c:43   UCX  WARN  object 0xbc7edc0 was not returned to mpool ucp_requests
[1710406984.886928] [node128:3987087:0]          mpool.c:43   UCX  WARN  object 0xbc7ef80 was not returned to mpool ucp_requests


           ************************************************************
           *        Program running with 20 parallel MPI-processes    *
           *              working on a common directory               *
           ************************************************************

Diagonalization of the overlap matrix:
Smallest eigenvalue                        ... 3.607e-06
Time for diagonalization                   ...    1.432 sec
Threshold for overlap eigenvalues          ... 1.000e-08
Number of eigenvalues below threshold      ... 0
Time for construction of square roots      ...    1.831 sec
Total time needed                          ...    3.387 sec

-------------------
DFT GRID GENERATION
-------------------

General Integration Accuracy     IntAcc      ... 4.388
Radial Grid Type                 RadialGrid  ... OptM3 with GC (2021)
Angular Grid (max. ang.)         AngularGrid ... 4 (Lebedev-302)
Angular grid pruning method      GridPruning ... 4 (adaptive)
Weight generation scheme         WeightScheme... Becke
Basis function cutoff            BFCut       ... 1.0000e-11
Integration weight cutoff        WCut        ... 1.0000e-14
Angular grids for H and He will be reduced by one unit
Partially contracted basis set               ... off
Rotationally invariant grid construction     ... off

Total number of grid points                  ...   302409
Total number of batches                      ...     4757
Average number of points per batch           ...       63
Average number of grid points per atom       ...     4514
Time for grid setup =    2.771 sec

--------------------
COSX GRID GENERATION
--------------------

GRIDX 1
-------
General Integration Accuracy     IntAcc      ... 3.816
Radial Grid Type                 RadialGrid  ... OptM3 with GC (2021)
Angular Grid (max. ang.)         AngularGrid ... 1 (Lebedev-50)
Angular grid pruning method      GridPruning ... 4 (adaptive)
Weight generation scheme         WeightScheme... Becke
Basis function cutoff            BFCut       ... 1.0000e-11
Integration weight cutoff        WCut        ... 1.0000e-14
Angular grids for H and He will be reduced by one unit
Partially contracted basis set               ... on
Rotationally invariant grid construction     ... off

Total number of grid points                  ...    38419
Total number of batches                      ...      633
Average number of points per batch           ...       60
Average number of grid points per atom       ...      573
UseSFitting                                  ... on

GRIDX 2
-------
General Integration Accuracy     IntAcc      ... 4.020
Radial Grid Type                 RadialGrid  ... OptM3 with GC (2021)
Angular Grid (max. ang.)         AngularGrid ... 2 (Lebedev-110)
Angular grid pruning method      GridPruning ... 4 (adaptive)
Weight generation scheme         WeightScheme... Becke
Basis function cutoff            BFCut       ... 1.0000e-11
Integration weight cutoff        WCut        ... 1.0000e-14
Angular grids for H and He will be reduced by one unit
Partially contracted basis set               ... on
Rotationally invariant grid construction     ... off

Total number of grid points                  ...    81043
Total number of batches                      ...     1300
Average number of points per batch           ...       62
Average number of grid points per atom       ...     1210
UseSFitting                                  ... on

GRIDX 3
-------
General Integration Accuracy     IntAcc      ... 4.338
Radial Grid Type                 RadialGrid  ... OptM3 with GC (2021)
Angular Grid (max. ang.)         AngularGrid ... 3 (Lebedev-194)
Angular grid pruning method      GridPruning ... 4 (adaptive)
Weight generation scheme         WeightScheme... Becke
Basis function cutoff            BFCut       ... 1.0000e-11
Integration weight cutoff        WCut        ... 1.0000e-14
Angular grids for H and He will be reduced by one unit
Partially contracted basis set               ... on
Rotationally invariant grid construction     ... off

Total number of grid points                  ...   175866
Total number of batches                      ...     2783
Average number of points per batch           ...       63
Average number of grid points per atom       ...     2625
UseSFitting                                  ... on

Time for X-Grid setup             =    9.076 sec


--------------------
CPCM SOLVATION MODEL
--------------------
CPCM parameters:
  Epsilon                                         ...      26.7260
  Refrac                                          ...       1.2907
  Rsolv                                           ...       1.3000
  Surface type                                    ... GAUSSIAN VDW
  Epsilon function type                           ...         CPCM
Solvent:                                     ... 2,2,2-TRIFLUOROETHANOL
SMD-CDS solvent descriptors:
  Soln                                       ...    1.2907
  Soln25                                     ... Unavailable
  Sola                                       ...    0.5700
  Solb                                       ...    0.2500
  Solg                                       ...   42.0200
  Solc                                       ...    0.0000
  Solh                                       ...    0.5000
Radii:
 Radius for O  used is    2.8724 Bohr (=   1.5200 Ang.)
 Radius for N  used is    3.5716 Bohr (=   1.8900 Ang.)
 Radius for H  used is    2.2677 Bohr (=   1.2000 Ang.)
 Radius for C  used is    3.4960 Bohr (=   1.8500 Ang.)
Calculating surface                               ...        done! (  0.1s)
GEPOL surface points                              ...         3786
GEPOL Volume                                      ...    3149.0815
GEPOL Surface-area                                ...    1697.7891
Calculating surface distance matrix               ...        done! (  0.1s)
Performing Cholesky decomposition & store         ...        done! (  0.6s)
Overall time for CPCM initialization              ...                 0.8s
--------------
SCF ITERATIONS
--------------
ITER       Energy         Delta-E        Max-DP      RMS-DP      [F,P]     Damp
               ***  Starting incremental Fock matrix formation  ***
  0  -1384.4134187143   0.000000000000 0.03712039  0.00012187  0.0328466 0.7000
                      *** Initiating the SOSCF procedure ***
                      *** Re-Reading the Fockian *** 
                      *** Removing any level shift *** 
ITER      Energy       Delta-E        Grad      Rot      Max-DP    RMS-DP
  1  -1384.41934570  -0.0059269820  0.001467  0.001467  0.113517  0.000359
               *** Restarting incremental Fock matrix formation ***
  2  -1384.43537911  -0.0160334116  0.001200  0.004205  0.011137  0.000067
  3  -1384.43584646  -0.0004673505  0.001016  0.002750  0.014133  0.000044
  4  -1384.43589501  -0.0000485506  0.000894  0.001532  0.006184  0.000023
  5  -1384.43596261  -0.0000676055  0.000212  0.000748  0.002688  0.000011
  6  -1384.43596098   0.0000016359  0.000246  0.000495  0.001826  0.000007
  7  -1384.43597131  -0.0000103313  0.000044  0.000140  0.000373  0.000002
  8  -1384.43597120   0.0000001077  0.000047  0.000084  0.000298  0.000002
  9  -1384.43597173  -0.0000005320  0.000007  0.000024  0.000346  0.000002
 10  -1384.43597169   0.0000000447  0.000009  0.000013  0.000165  0.000001
                  ***Gradient check signals convergence***
              ***Rediagonalizing the Fockian in SOSCF/NRSCF***

               *****************************************************
               *                     SUCCESS                       *
               *           SCF CONVERGED AFTER  11 CYCLES          *
               *****************************************************

Old exchange energy                            =    -48.101388713 Eh
New exchange energy                            =    -48.101360798 Eh
Exchange energy change after final integration =      0.000027915 Eh
Total energy after final integration           =  -1384.435943895 Eh
Final COS-X integration done in                =    37.641 sec

SMD CDS free energy correction energy :                 1.14030     Kcal/mol
Total Energy after SMD CDS correction =             -1384.434126715 Eh
Total Energy       :        -1384.43412671 Eh          -37672.36781 eV
  Last Energy change         ...   -1.2000e-07  Tolerance :   1.0000e-08
  Last MAX-Density change    ...    2.6645e-15  Tolerance :   1.0000e-07
             **** THE GBW FILE WAS UPDATED (Prod_RS2opt.gbw) ****
             **** DENSITY Prod_RS2opt.scfp WAS UPDATED ****
             **** ENERGY FILE WAS UPDATED (Prod_RS2opt.en.tmp) ****
             **** THE GBW FILE WAS UPDATED (Prod_RS2opt.gbw) ****
             **** DENSITY Prod_RS2opt.scfp WAS UPDATED ****
Total SCF time: 0 days 0 hours 6 min 22 sec 

Maximum memory used throughout the entire SCF-calculation: 394.8 MB
[1710407370.167131] [node128:3987286:0]          mpool.c:43   UCX  WARN  object 0x13311400 was not returned to mpool ucp_requests
[1710407370.167147] [node128:3987286:0]          mpool.c:43   UCX  WARN  object 0x133115c0 was not returned to mpool ucp_requests
[1710407370.167152] [node128:3987286:0]          mpool.c:43   UCX  WARN  object 0x13311780 was not returned to mpool ucp_requests
[1710407370.167155] [node128:3987286:0]          mpool.c:43   UCX  WARN  object 0x13311940 was not returned to mpool ucp_requests
[1710407370.167158] [node128:3987286:0]          mpool.c:43   UCX  WARN  object 0x13311b00 was not returned to mpool ucp_requests
[1710407370.167161] [node128:3987286:0]          mpool.c:43   UCX  WARN  object 0x13311cc0 was not returned to mpool ucp_requests
[1710407370.167163] [node128:3987286:0]          mpool.c:43   UCX  WARN  object 0x13311e80 was not returned to mpool ucp_requests
[1710407370.179313] [node128:3987292:0]          mpool.c:43   UCX  WARN  object 0x12f22380 was not returned to mpool ucp_requests
[1710407370.179326] [node128:3987292:0]          mpool.c:43   UCX  WARN  object 0x12f22540 was not returned to mpool ucp_requests
[1710407370.179330] [node128:3987292:0]          mpool.c:43   UCX  WARN  object 0x12f22700 was not returned to mpool ucp_requests
[1710407370.179333] [node128:3987292:0]          mpool.c:43   UCX  WARN  object 0x12f228c0 was not returned to mpool ucp_requests
[1710407370.179336] [node128:3987292:0]          mpool.c:43   UCX  WARN  object 0x12f22a80 was not returned to mpool ucp_requests
[1710407370.179339] [node128:3987292:0]          mpool.c:43   UCX  WARN  object 0x12f22c40 was not returned to mpool ucp_requests
[1710407370.179341] [node128:3987292:0]          mpool.c:43   UCX  WARN  object 0x12f23180 was not returned to mpool ucp_requests
[1710407370.179338] [node128:3987293:0]          mpool.c:43   UCX  WARN  object 0x13a96300 was not returned to mpool ucp_requests
[1710407370.179355] [node128:3987293:0]          mpool.c:43   UCX  WARN  object 0x13a964c0 was not returned to mpool ucp_requests
[1710407370.179361] [node128:3987293:0]          mpool.c:43   UCX  WARN  object 0x13a96680 was not returned to mpool ucp_requests
[1710407370.179364] [node128:3987293:0]          mpool.c:43   UCX  WARN  object 0x13a96840 was not returned to mpool ucp_requests
[1710407370.179367] [node128:3987293:0]          mpool.c:43   UCX  WARN  object 0x13a96a00 was not returned to mpool ucp_requests
[1710407370.179370] [node128:3987293:0]          mpool.c:43   UCX  WARN  object 0x13a96bc0 was not returned to mpool ucp_requests
[1710407370.179374] [node128:3987293:0]          mpool.c:43   UCX  WARN  object 0x13a97100 was not returned to mpool ucp_requests
[1710407370.188290] [node128:3987289:0]          mpool.c:43   UCX  WARN  object 0x130b9400 was not returned to mpool ucp_requests
[1710407370.188301] [node128:3987289:0]          mpool.c:43   UCX  WARN  object 0x130b95c0 was not returned to mpool ucp_requests
[1710407370.188305] [node128:3987289:0]          mpool.c:43   UCX  WARN  object 0x130b9940 was not returned to mpool ucp_requests
[1710407370.188308] [node128:3987289:0]          mpool.c:43   UCX  WARN  object 0x130b9b00 was not returned to mpool ucp_requests
[1710407370.188312] [node128:3987289:0]          mpool.c:43   UCX  WARN  object 0x130b9cc0 was not returned to mpool ucp_requests
[1710407370.188315] [node128:3987289:0]          mpool.c:43   UCX  WARN  object 0x130b9e80 was not returned to mpool ucp_requests
[1710407370.188277] [node128:3987295:0]          mpool.c:43   UCX  WARN  object 0x145c4240 was not returned to mpool ucp_requests
[1710407370.188292] [node128:3987295:0]          mpool.c:43   UCX  WARN  object 0x145c4400 was not returned to mpool ucp_requests
[1710407370.188297] [node128:3987295:0]          mpool.c:43   UCX  WARN  object 0x145c45c0 was not returned to mpool ucp_requests
[1710407370.188301] [node128:3987295:0]          mpool.c:43   UCX  WARN  object 0x145c4780 was not returned to mpool ucp_requests
[1710407370.188304] [node128:3987295:0]          mpool.c:43   UCX  WARN  object 0x145c4940 was not returned to mpool ucp_requests
[1710407370.188306] [node128:3987295:0]          mpool.c:43   UCX  WARN  object 0x145c4b00 was not returned to mpool ucp_requests
[1710407370.188309] [node128:3987295:0]          mpool.c:43   UCX  WARN  object 0x145c5040 was not returned to mpool ucp_requests
[1710407370.188318] [node128:3987289:0]          mpool.c:43   UCX  WARN  object 0x130ba040 was not returned to mpool ucp_requests
[1710407370.188517] [node128:3987283:0]          mpool.c:43   UCX  WARN  object 0x12a69440 was not returned to mpool ucp_requests
[1710407370.188529] [node128:3987283:0]          mpool.c:43   UCX  WARN  object 0x12a69600 was not returned to mpool ucp_requests
[1710407370.188534] [node128:3987283:0]          mpool.c:43   UCX  WARN  object 0x12a697c0 was not returned to mpool ucp_requests
[1710407370.188536] [node128:3987283:0]          mpool.c:43   UCX  WARN  object 0x12a69980 was not returned to mpool ucp_requests
[1710407370.188539] [node128:3987283:0]          mpool.c:43   UCX  WARN  object 0x12a69d00 was not returned to mpool ucp_requests
[1710407370.188541] [node128:3987283:0]          mpool.c:43   UCX  WARN  object 0x12a69ec0 was not returned to mpool ucp_requests
[1710407370.188544] [node128:3987283:0]          mpool.c:43   UCX  WARN  object 0x12a6a080 was not returned to mpool ucp_requests
[1710407370.228410] [node128:3987290:0]          mpool.c:43   UCX  WARN  object 0x1496d400 was not returned to mpool ucp_requests
[1710407370.228429] [node128:3987290:0]          mpool.c:43   UCX  WARN  object 0x1496d5c0 was not returned to mpool ucp_requests
[1710407370.228432] [node128:3987290:0]          mpool.c:43   UCX  WARN  object 0x1496d780 was not returned to mpool ucp_requests
[1710407370.228435] [node128:3987290:0]          mpool.c:43   UCX  WARN  object 0x1496db00 was not returned to mpool ucp_requests
[1710407370.228437] [node128:3987290:0]          mpool.c:43   UCX  WARN  object 0x1496dcc0 was not returned to mpool ucp_requests
[1710407370.228439] [node128:3987290:0]          mpool.c:43   UCX  WARN  object 0x1496de80 was not returned to mpool ucp_requests
[1710407370.228442] [node128:3987290:0]          mpool.c:43   UCX  WARN  object 0x1496e040 was not returned to mpool ucp_requests
[1710407370.232583] [node128:3987298:0]          mpool.c:43   UCX  WARN  object 0x12fa4700 was not returned to mpool ucp_requests
[1710407370.232596] [node128:3987298:0]          mpool.c:43   UCX  WARN  object 0x12fa48c0 was not returned to mpool ucp_requests
[1710407370.232600] [node128:3987298:0]          mpool.c:43   UCX  WARN  object 0x12fa4a80 was not returned to mpool ucp_requests
[1710407370.232602] [node128:3987298:0]          mpool.c:43   UCX  WARN  object 0x12fa4c40 was not returned to mpool ucp_requests
[1710407370.232605] [node128:3987298:0]          mpool.c:43   UCX  WARN  object 0x12fa4e00 was not returned to mpool ucp_requests
[1710407370.232607] [node128:3987298:0]          mpool.c:43   UCX  WARN  object 0x12fa4fc0 was not returned to mpool ucp_requests
[1710407370.232609] [node128:3987298:0]          mpool.c:43   UCX  WARN  object 0x12fa5180 was not returned to mpool ucp_requests
[1710407370.232654] [node128:3987281:0]          mpool.c:43   UCX  WARN  object 0x144cb500 was not returned to mpool ucp_requests
[1710407370.232667] [node128:3987281:0]          mpool.c:43   UCX  WARN  object 0x144cb6c0 was not returned to mpool ucp_requests
[1710407370.232670] [node128:3987281:0]          mpool.c:43   UCX  WARN  object 0x144cb880 was not returned to mpool ucp_requests
[1710407370.232672] [node128:3987281:0]          mpool.c:43   UCX  WARN  object 0x144cba40 was not returned to mpool ucp_requests
[1710407370.232675] [node128:3987281:0]          mpool.c:43   UCX  WARN  object 0x144cbc00 was not returned to mpool ucp_requests
[1710407370.232678] [node128:3987281:0]          mpool.c:43   UCX  WARN  object 0x144cbdc0 was not returned to mpool ucp_requests
[1710407370.232680] [node128:3987281:0]          mpool.c:43   UCX  WARN  object 0x144cbf80 was not returned to mpool ucp_requests
[1710407370.302281] [node128:3987296:0]          mpool.c:43   UCX  WARN  object 0x145bf500 was not returned to mpool ucp_requests
[1710407370.302294] [node128:3987296:0]          mpool.c:43   UCX  WARN  object 0x145bf6c0 was not returned to mpool ucp_requests
[1710407370.302299] [node128:3987296:0]          mpool.c:43   UCX  WARN  object 0x145bf880 was not returned to mpool ucp_requests
[1710407370.302302] [node128:3987296:0]          mpool.c:43   UCX  WARN  object 0x145bfa40 was not returned to mpool ucp_requests
[1710407370.302305] [node128:3987296:0]          mpool.c:43   UCX  WARN  object 0x145bfc00 was not returned to mpool ucp_requests
[1710407370.302308] [node128:3987296:0]          mpool.c:43   UCX  WARN  object 0x145bfdc0 was not returned to mpool ucp_requests
[1710407370.302312] [node128:3987296:0]          mpool.c:43   UCX  WARN  object 0x145bff80 was not returned to mpool ucp_requests
[1710407370.302315] [node128:3987296:0]          mpool.c:43   UCX  WARN  object 0x145c0140 was not returned to mpool ucp_requests
[1710407370.321449] [node128:3987297:0]          mpool.c:43   UCX  WARN  object 0x149dd680 was not returned to mpool ucp_requests
[1710407370.321464] [node128:3987297:0]          mpool.c:43   UCX  WARN  object 0x149dd840 was not returned to mpool ucp_requests
[1710407370.321469] [node128:3987297:0]          mpool.c:43   UCX  WARN  object 0x149dda00 was not returned to mpool ucp_requests
[1710407370.321473] [node128:3987297:0]          mpool.c:43   UCX  WARN  object 0x149ddbc0 was not returned to mpool ucp_requests
[1710407370.321476] [node128:3987297:0]          mpool.c:43   UCX  WARN  object 0x149ddd80 was not returned to mpool ucp_requests
[1710407370.321478] [node128:3987297:0]          mpool.c:43   UCX  WARN  object 0x149ddf40 was not returned to mpool ucp_requests
[1710407370.321481] [node128:3987297:0]          mpool.c:43   UCX  WARN  object 0x149de100 was not returned to mpool ucp_requests
[1710407370.322907] [node128:3987282:0]          mpool.c:43   UCX  WARN  object 0x12c7b0c0 was not returned to mpool ucp_requests
[1710407370.322924] [node128:3987282:0]          mpool.c:43   UCX  WARN  object 0x12c7b600 was not returned to mpool ucp_requests
[1710407370.322928] [node128:3987282:0]          mpool.c:43   UCX  WARN  object 0x12c7b7c0 was not returned to mpool ucp_requests
[1710407370.322932] [node128:3987282:0]          mpool.c:43   UCX  WARN  object 0x12c7b980 was not returned to mpool ucp_requests
[1710407370.322935] [node128:3987282:0]          mpool.c:43   UCX  WARN  object 0x12c7bb40 was not returned to mpool ucp_requests
[1710407370.322937] [node128:3987282:0]          mpool.c:43   UCX  WARN  object 0x12c7bec0 was not returned to mpool ucp_requests
[1710407370.322939] [node128:3987282:0]          mpool.c:43   UCX  WARN  object 0x12c7c080 was not returned to mpool ucp_requests
[1710407370.324420] [node128:3987288:0]          mpool.c:43   UCX  WARN  object 0x12a99240 was not returned to mpool ucp_requests
[1710407370.324431] [node128:3987288:0]          mpool.c:43   UCX  WARN  object 0x12a99400 was not returned to mpool ucp_requests
[1710407370.324435] [node128:3987288:0]          mpool.c:43   UCX  WARN  object 0x12a99780 was not returned to mpool ucp_requests
[1710407370.324438] [node128:3987288:0]          mpool.c:43   UCX  WARN  object 0x12a99940 was not returned to mpool ucp_requests
[1710407370.324442] [node128:3987288:0]          mpool.c:43   UCX  WARN  object 0x12a99b00 was not returned to mpool ucp_requests
[1710407370.324445] [node128:3987288:0]          mpool.c:43   UCX  WARN  object 0x12a99cc0 was not returned to mpool ucp_requests
[1710407370.324448] [node128:3987288:0]          mpool.c:43   UCX  WARN  object 0x12a99e80 was not returned to mpool ucp_requests
[1710407370.326964] [node128:3987291:0]          mpool.c:43   UCX  WARN  object 0x136b83c0 was not returned to mpool ucp_requests
[1710407370.326976] [node128:3987291:0]          mpool.c:43   UCX  WARN  object 0x136b8580 was not returned to mpool ucp_requests
[1710407370.326980] [node128:3987291:0]          mpool.c:43   UCX  WARN  object 0x136b8740 was not returned to mpool ucp_requests
[1710407370.326983] [node128:3987291:0]          mpool.c:43   UCX  WARN  object 0x136b8ac0 was not returned to mpool ucp_requests
[1710407370.326987] [node128:3987291:0]          mpool.c:43   UCX  WARN  object 0x136b8c80 was not returned to mpool ucp_requests
[1710407370.326990] [node128:3987291:0]          mpool.c:43   UCX  WARN  object 0x136b8e40 was not returned to mpool ucp_requests
[1710407370.326994] [node128:3987291:0]          mpool.c:43   UCX  WARN  object 0x136b9000 was not returned to mpool ucp_requests
[1710407370.326345] [node128:3987294:0]          mpool.c:43   UCX  WARN  object 0x1303d180 was not returned to mpool ucp_requests
[1710407370.326356] [node128:3987294:0]          mpool.c:43   UCX  WARN  object 0x1303d340 was not returned to mpool ucp_requests
[1710407370.326361] [node128:3987294:0]          mpool.c:43   UCX  WARN  object 0x1303d6c0 was not returned to mpool ucp_requests
[1710407370.326364] [node128:3987294:0]          mpool.c:43   UCX  WARN  object 0x1303d880 was not returned to mpool ucp_requests
[1710407370.326368] [node128:3987294:0]          mpool.c:43   UCX  WARN  object 0x1303dc00 was not returned to mpool ucp_requests
[1710407370.326371] [node128:3987294:0]          mpool.c:43   UCX  WARN  object 0x1303ddc0 was not returned to mpool ucp_requests
[1710407370.326374] [node128:3987294:0]          mpool.c:43   UCX  WARN  object 0x1303df80 was not returned to mpool ucp_requests
[1710407370.326530] [node128:3987299:0]          mpool.c:43   UCX  WARN  object 0x13295540 was not returned to mpool ucp_requests
[1710407370.326540] [node128:3987299:0]          mpool.c:43   UCX  WARN  object 0x13295700 was not returned to mpool ucp_requests
[1710407370.326545] [node128:3987299:0]          mpool.c:43   UCX  WARN  object 0x132958c0 was not returned to mpool ucp_requests
[1710407370.326548] [node128:3987299:0]          mpool.c:43   UCX  WARN  object 0x13295a80 was not returned to mpool ucp_requests
[1710407370.326551] [node128:3987299:0]          mpool.c:43   UCX  WARN  object 0x13295c40 was not returned to mpool ucp_requests
[1710407370.326555] [node128:3987299:0]          mpool.c:43   UCX  WARN  object 0x13295e00 was not returned to mpool ucp_requests
[1710407370.326558] [node128:3987299:0]          mpool.c:43   UCX  WARN  object 0x13295fc0 was not returned to mpool ucp_requests
[1710407370.326561] [node128:3987299:0]          mpool.c:43   UCX  WARN  object 0x13296180 was not returned to mpool ucp_requests
[1710407370.327500] [node128:3987284:0]          mpool.c:43   UCX  WARN  object 0x12cc6400 was not returned to mpool ucp_requests
[1710407370.327511] [node128:3987284:0]          mpool.c:43   UCX  WARN  object 0x12cc65c0 was not returned to mpool ucp_requests
[1710407370.327515] [node128:3987284:0]          mpool.c:43   UCX  WARN  object 0x12cc6780 was not returned to mpool ucp_requests
[1710407370.327518] [node128:3987284:0]          mpool.c:43   UCX  WARN  object 0x12cc6940 was not returned to mpool ucp_requests
[1710407370.327521] [node128:3987284:0]          mpool.c:43   UCX  WARN  object 0x12cc6b00 was not returned to mpool ucp_requests
[1710407370.327524] [node128:3987284:0]          mpool.c:43   UCX  WARN  object 0x12cc6cc0 was not returned to mpool ucp_requests
[1710407370.327527] [node128:3987284:0]          mpool.c:43   UCX  WARN  object 0x12cc7040 was not returned to mpool ucp_requests
[1710407370.326511] [node128:3987285:0]          mpool.c:43   UCX  WARN  object 0x131a5340 was not returned to mpool ucp_requests
[1710407370.326522] [node128:3987285:0]          mpool.c:43   UCX  WARN  object 0x131a5500 was not returned to mpool ucp_requests
[1710407370.326526] [node128:3987285:0]          mpool.c:43   UCX  WARN  object 0x131a56c0 was not returned to mpool ucp_requests
[1710407370.326529] [node128:3987285:0]          mpool.c:43   UCX  WARN  object 0x131a5a40 was not returned to mpool ucp_requests
[1710407370.326532] [node128:3987285:0]          mpool.c:43   UCX  WARN  object 0x131a5c00 was not returned to mpool ucp_requests
[1710407370.326535] [node128:3987285:0]          mpool.c:43   UCX  WARN  object 0x131a5dc0 was not returned to mpool ucp_requests
[1710407370.326538] [node128:3987285:0]          mpool.c:43   UCX  WARN  object 0x131a5f80 was not returned to mpool ucp_requests
[1710407370.326064] [node128:3987287:0]          mpool.c:43   UCX  WARN  object 0x13063680 was not returned to mpool ucp_requests
[1710407370.326076] [node128:3987287:0]          mpool.c:43   UCX  WARN  object 0x13063840 was not returned to mpool ucp_requests
[1710407370.326081] [node128:3987287:0]          mpool.c:43   UCX  WARN  object 0x13063a00 was not returned to mpool ucp_requests
[1710407370.326084] [node128:3987287:0]          mpool.c:43   UCX  WARN  object 0x13063bc0 was not returned to mpool ucp_requests
[1710407370.326087] [node128:3987287:0]          mpool.c:43   UCX  WARN  object 0x13063d80 was not returned to mpool ucp_requests
[1710407370.326090] [node128:3987287:0]          mpool.c:43   UCX  WARN  object 0x13063f40 was not returned to mpool ucp_requests
[1710407370.326094] [node128:3987287:0]          mpool.c:43   UCX  WARN  object 0x13064100 was not returned to mpool ucp_requests


-------------------------------------------------------------------------------
                          DFT DISPERSION CORRECTION                            
                                                                               
                              DFTD3 V3.1  Rev 1                                
                          USING Becke-Johnson damping                          
-------------------------------------------------------------------------------
-------------------------   ----------------
Dispersion correction           -0.091892425
-------------------------   ----------------


-------------------------   --------------------
FINAL SINGLE POINT ENERGY     -1384.526019140106
-------------------------   --------------------


           ************************************************************
           *        Program running with 20 parallel MPI-processes    *
           *              working on a common directory               *
           ************************************************************
------------------------------------------------------------------------------
                         ORCA SCF GRADIENT CALCULATION
------------------------------------------------------------------------------

 ... reading COSX grid (gridx3)
Gradient of the Kohn-Sham DFT energy:
Kohn-Sham wavefunction type      ... RKS
Hartree-Fock exchange scaling    ...    0.250
Number of operators              ...    1
Number of atoms                  ...   67
Basis set dimensions             ... 1227
Integral neglect threshold       ... 2.5e-11
Integral primitive cutoff        ... 2.5e-12
SHARK Integral package           ... ON

Nuc. rep. gradient       (SHARK) ... done (  0.3 sec)
HCore & Overlap gradient (SHARK) ... done (  1.7 sec)
RI-J gradient            (SHARK) ... done (  5.5 sec)
COSX-gradient                    ... done ( 45.0 sec)
Exchange-correlation gradient    ... done
Dispersion correction            ... done

------------------
CARTESIAN GRADIENT
------------------

   1   O   :   -0.000361487   -0.000589550   -0.000973044
   2   O   :    0.003044352    0.000936635   -0.000126792
   3   N   :   -0.005810757    0.007608088    0.002763984
   4   H   :    0.000648476   -0.001260791    0.000004940
   5   N   :   -0.000188632   -0.008902478   -0.002320527
   6   C   :   -0.002426026   -0.005589687   -0.000523843
   7   C   :    0.003855478    0.005943674    0.007843478
   8   H   :   -0.000981017   -0.000208908   -0.001246529
   9   C   :    0.001830392   -0.002088611   -0.002212263
  10   C   :   -0.001200378    0.000778072    0.002927284
  11   H   :   -0.000236717    0.000284877   -0.001045198
  12   C   :   -0.000384957    0.002345737   -0.003338580
  13   H   :    0.000104340   -0.000404883    0.000194031
  14   C   :    0.000031815    0.000783716    0.001118699
  15   H   :    0.000137668    0.000087886    0.000191575
  16   C   :   -0.000688985   -0.002714410   -0.000397960
  17   H   :    0.000066772    0.000429616   -0.000089483
  18   C   :   -0.000372159   -0.000418444    0.002333921
  19   H   :    0.000193261   -0.000654127   -0.001010081
  20   C   :    0.009132983   -0.006721761   -0.002493093
  21   C   :   -0.000772549    0.001651407    0.002273221
  22   H   :   -0.000895669   -0.000175445   -0.000431856
  23   H   :   -0.000386029   -0.000532267   -0.001571858
  24   H   :   -0.000404944    0.000497792   -0.000838570
  25   C   :   -0.004608269    0.000036801   -0.001753818
  26   H   :    0.000452276    0.000886500    0.000049425
  27   H   :    0.001647018    0.001261689    0.000600595
  28   H   :    0.000594912    0.000710013    0.001025788
  29   C   :   -0.002284002    0.001843770   -0.002746861
  30   H   :    0.000057746    0.000110561    0.001336817
  31   H   :   -0.000120199   -0.001017563    0.001844329
  32   H   :   -0.000377162   -0.000179652    0.000649556
  33   C   :   -0.004311091    0.011107839    0.001559046
  34   C   :    0.002665391   -0.003073072   -0.003242211
  35   C   :   -0.003111661    0.001571565    0.006177660
  36   H   :    0.001255431   -0.002562684   -0.000561468
  37   C   :    0.001757820   -0.001894186    0.000213780
  38   H   :    0.000035295    0.000426697   -0.000680188
  39   C   :   -0.000343835   -0.000400819   -0.000112411
  40   H   :   -0.000031082   -0.000389712    0.000368318
  41   C   :   -0.000182785    0.002263795   -0.001618922
  42   H   :    0.001403831   -0.002097550   -0.001016964
  43   C   :   -0.000334995   -0.002685883   -0.008405660
  44   C   :   -0.001120403    0.003845052    0.001416687
  45   H   :   -0.000390241   -0.000436176    0.000540645
  46   H   :    0.002283100   -0.002378587    0.001438970
  47   H   :    0.000079988   -0.000000102    0.000369912
  48   C   :    0.001698476   -0.003808887    0.002499127
  49   H   :   -0.000937358    0.001297188   -0.000471068
  50   H   :   -0.000352219    0.003225367   -0.001370587
  51   H   :   -0.001298135    0.002173248    0.000874148
  52   C   :    0.003071028   -0.000494888    0.001732586
  53   H   :   -0.000564116    0.000176790    0.000522731
  54   H   :   -0.002142274   -0.000540670   -0.001039445
  55   H   :   -0.000730214    0.000292376   -0.000148188
  56   C   :   -0.002014222   -0.006239008    0.001949319
  57   C   :    0.000737621    0.006653670   -0.005234177
  58   C   :   -0.003156514   -0.000267321   -0.000333429
  59   H   :    0.001920813    0.000277922    0.001320414
  60   C   :    0.003006868   -0.002458047    0.002632178
  61   H   :    0.000149947    0.000197771   -0.000632956
  62   C   :   -0.001311624   -0.000343884    0.000055237
  63   H   :   -0.000219868    0.000025957    0.000123341
  64   C   :    0.001396485    0.002599069   -0.002570133
  65   H   :    0.000016455   -0.000200597    0.000542754
  66   C   :    0.000137457   -0.001537210    0.002244247
  67   H   :    0.001425905    0.001375208   -0.000659280

Difference to translation invariance:
           :   -0.0002131727    0.0004384892    0.0005212975

Difference to rotation invariance:
           :    0.0041318329   -0.0070720356    0.0029455433

Norm of the cartesian gradient     ...    0.0350253340
RMS gradient                       ...    0.0024704966
MAX gradient                       ...    0.0111078392

-------
TIMINGS
-------

Total SCF gradient time            ...       79.339 sec

One electron gradient       ....       1.724 sec  (  2.2%)
RI-J Coulomb gradient       ....       5.550 sec  (  7.0%)
COSX gradient               ....      45.020 sec  ( 56.7%)
XC gradient                 ....      12.136 sec  ( 15.3%)
CPCM gradient               ....       2.425 sec  (  3.1%)
   A-Matrix (El+Nuc)        ....       0.631 sec  (  0.8%)
   Potential                ....       1.794 sec  (  2.3%)

Maximum memory used throughout the entire SCFGRAD-calculation: 261.2 MB
------------------------------------------------------------------------------
                         ORCA GEOMETRY RELAXATION STEP
------------------------------------------------------------------------------

Reading the OPT-File                    .... done
Getting information on internals        .... done
Copying old internal coords+grads       .... done
Making the new internal coordinates     .... (new redundants).... done
Validating the new internal coordinates .... (new redundants).... done
Calculating the B-matrix                .... done
Calculating the G,G- and P matrices     .... done
Transforming gradient to internals      .... done
Projecting the internal gradient        .... done
Number of atoms                         ....  67
Number of internal coordinates          .... 362
Current Energy                          .... -1384.526019140 Eh
Current gradient norm                   ....     0.035025334 Eh/bohr
Maximum allowed component of the step   ....  0.150
Current trust radius                    ....  0.300
Updating the Hessian (BFGS)             .... done
Forming the augmented Hessian           .... done
Diagonalizing the augmented Hessian     .... done
Last element of RFO vector              ....  0.933211860
Lowest eigenvalues of augmented Hessian:
 -0.005413812  0.001159343  0.008298792  0.009074332  0.009151358
Length of the computed step             ....  0.385042926
Warning: the length of the step is outside the trust region - taking restricted step instead
The input lambda is                     ....    -0.005414
   iter:   1  x=   -0.008938  g=   16.532526 f(x)=     0.058258
   iter:   2  x=   -0.010622  g=    9.009785 f(x)=     0.015174
   iter:   3  x=   -0.010866  g=    7.071360 f(x)=     0.001726
   iter:   4  x=   -0.010870  g=    6.840748 f(x)=     0.000028
   iter:   5  x=   -0.010870  g=    6.836923 f(x)=     0.000000
   iter:   6  x=   -0.010870  g=    6.836922 f(x)=     0.000000
The output lambda is                    ....    -0.010870 (6 iterations)
The final length of the internal step   ....  0.300000000
Converting the step to cartesian space:
 Initial RMS(Int)=    0.0157676499
Transforming coordinates:
 Iter   0:  RMS(Cart)=    0.1533182985 RMS(Int)=    0.8727915379
 Iter   1:  RMS(Cart)=    0.0073751799 RMS(Int)=    0.3302175701
 Iter   2:  RMS(Cart)=    0.0005071339 RMS(Int)=    0.0000877473
 Iter   3:  RMS(Cart)=    0.0000568120 RMS(Int)=    0.0000169050
 Iter   4:  RMS(Cart)=    0.0000042677 RMS(Int)=    0.0000008814
 Iter   5:  RMS(Cart)=    0.0000004558 RMS(Int)=    0.0000001446
 Iter   6:  RMS(Cart)=    0.0000000379 RMS(Int)=    0.0000000085
done
Storing new coordinates                 .... done

                                .--------------------.
          ----------------------|Geometry convergence|-------------------------
          Item                value                   Tolerance       Converged
          ---------------------------------------------------------------------
          Energy change      -0.0146949191            0.0000050000      NO
          RMS gradient        0.0014979139            0.0001000000      NO
          MAX gradient        0.0062006243            0.0003000000      NO
          RMS step            0.0157676499            0.0020000000      NO
          MAX step            0.0736607706            0.0040000000      NO
          ........................................................
          Max(Bonds)      0.0154      Max(Angles)    2.05
          Max(Dihed)        4.22      Max(Improp)    0.00
          ---------------------------------------------------------------------

The optimization has not yet converged - more geometry cycles are needed


    ---------------------------------------------------------------------------
                         Redundant Internal Coordinates
                            (Angstroem and degrees)

        Definition                    Value    dE/dq     Step     New-Value
    ----------------------------------------------------------------------------
     1. B(H   3,N   2)                1.0093  0.000593 -0.0008    1.0085   
     2. B(C   5,N   2)                1.3338  0.003165 -0.0045    1.3293   
     3. B(C   5,O   0)                1.2280 -0.001170  0.0006    1.2287   
     4. B(C   6,N   4)                1.4702  0.002085 -0.0069    1.4633   
     5. B(C   6,C   5)                1.5368  0.002626 -0.0075    1.5293   
     6. B(H   7,C   6)                1.0909 -0.000338  0.0010    1.0919   
     7. B(C   8,C   6)                1.5183  0.001911 -0.0044    1.5139   
     8. B(C   9,C   8)                1.3964  0.000971 -0.0017    1.3947   
     9. B(H  10,C   9)                1.0825  0.000079  0.0000    1.0825   
    10. B(C  11,C   9)                1.3887  0.001148 -0.0015    1.3872   
    11. B(H  12,C  11)                1.0836 -0.000401  0.0010    1.0845   
    12. B(C  13,C  11)                1.3891  0.000644 -0.0010    1.3881   
    13. B(H  14,C  13)                1.0843 -0.000214  0.0007    1.0850   
    14. B(C  15,C  13)                1.3880  0.001360 -0.0019    1.3861   
    15. B(H  16,C  15)                1.0836 -0.000405  0.0010    1.0846   
    16. B(C  17,C  15)                1.3891  0.000982 -0.0014    1.3877   
    17. B(C  17,C   8)                1.3930  0.001594 -0.0025    1.3905   
    18. B(H  18,C  17)                1.0847 -0.000367  0.0010    1.0857   
    19. B(C  19,N   2)                1.4578 -0.002836  0.0041    1.4619   
    20. B(C  20,C  19)                1.5246  0.001878 -0.0045    1.5201   
    21. B(H  21,C  20)                1.0938 -0.000155  0.0005    1.0944   
    22. B(H  22,C  20)                1.0906 -0.000189  0.0004    1.0910   
    23. B(H  23,C  20)                1.0937 -0.000154  0.0005    1.0943   
    24. B(C  24,C  19)                1.5280  0.001938 -0.0048    1.5232   
    25. B(H  25,C  24)                1.0921  0.000346 -0.0005    1.0916   
    26. B(H  26,C  24)                1.0915 -0.000370  0.0008    1.0923   
    27. B(H  27,C  24)                1.0928 -0.000261  0.0007    1.0935   
    28. B(C  28,C  19)                1.5284  0.002146 -0.0051    1.5233   
    29. B(H  29,C  28)                1.0927 -0.000245  0.0007    1.0934   
    30. B(H  30,C  28)                1.0917 -0.000315  0.0007    1.0924   
    31. B(H  31,C  28)                1.0916  0.000223 -0.0003    1.0914   
    32. B(C  32,N   4)                1.4240 -0.005167  0.0073    1.4313   
    33. B(C  33,C  32)                1.4120  0.001184 -0.0033    1.4087   
    34. B(C  34,C  33)                1.3982  0.000262 -0.0016    1.3966   
    35. B(H  35,C  34)                1.0814  0.001051 -0.0014    1.0801   
    36. B(C  36,C  34)                1.3878  0.001205 -0.0016    1.3862   
    37. B(H  37,C  36)                1.0838 -0.000359  0.0009    1.0848   
    38. B(C  38,C  36)                1.3837  0.001246 -0.0015    1.3822   
    39. B(H  39,C  38)                1.0837 -0.000185  0.0006    1.0843   
    40. B(C  40,C  38)                1.3831  0.002208 -0.0028    1.3803   
    41. B(C  40,C  32)                1.3962  0.003119 -0.0046    1.3916   
    42. B(H  41,C  40)                1.0836 -0.000286  0.0007    1.0843   
    43. B(C  42,C  33)                1.5392 -0.001490  0.0000    1.5392   
    44. B(C  43,C  42)                1.5390  0.002925 -0.0074    1.5316   
    45. B(H  44,C  43)                1.0934  0.000513 -0.0006    1.0927   
    46. B(H  45,C  43)                1.0916 -0.000422  0.0008    1.0924   
    47. B(H  46,C  43)                1.0935  0.000063  0.0001    1.0936   
    48. B(C  47,C  42)                1.5344  0.003071 -0.0073    1.5271   
    49. B(H  48,C  47)                1.0919 -0.000396  0.0010    1.0929   
    50. B(H  49,C  47)                1.0934 -0.000410  0.0010    1.0944   
    51. B(H  50,C  47)                1.0880  0.001228 -0.0017    1.0863   
    52. B(C  51,C  42)                1.5341  0.000487 -0.0018    1.5323   
    53. B(H  52,C  51)                1.0907 -0.000046  0.0006    1.0914   
    54. B(H  52,H  31)                4.1641 -0.000231  0.0154    4.1795   
    55. B(H  53,C  51)                1.0934 -0.000300  0.0008    1.0941   
    56. B(H  54,C  51)                1.0929 -0.000187  0.0006    1.0935   
    57. B(C  55,N   4)                1.3595  0.002882 -0.0060    1.3534   
    58. B(C  55,O   1)                1.2303 -0.001253  0.0002    1.2305   
    59. B(C  56,C  55)                1.5048  0.005403 -0.0121    1.4928   
    60. B(C  57,C  56)                1.3965  0.002621 -0.0040    1.3925   
    61. B(H  58,C  57)                1.0790  0.000192  0.0000    1.0791   
    62. B(C  59,C  57)                1.3880  0.001384 -0.0019    1.3861   
    63. B(H  60,C  59)                1.0833 -0.000398  0.0010    1.0843   
    64. B(C  61,C  59)                1.3881  0.000467 -0.0007    1.3874   
    65. B(H  62,C  61)                1.0843 -0.000205  0.0007    1.0850   
    66. B(C  63,C  61)                1.3883  0.000627 -0.0008    1.3875   
    67. B(H  64,C  63)                1.0831 -0.000483  0.0011    1.0842   
    68. B(C  65,C  63)                1.3866  0.001462 -0.0021    1.3845   
    69. B(C  65,C  56)                1.3947  0.001550 -0.0030    1.3918   
    70. B(H  66,C  65)                1.0835  0.000076 -0.0000    1.0835   
    71. A(H   3,N   2,C  19)          116.23 -0.001161    0.24    116.47   
    72. A(C   5,N   2,C  19)          127.54  0.004486   -0.94    126.60   
    73. A(H   3,N   2,C   5)          116.15 -0.003309    0.67    116.82   
    74. A(C  32,N   4,C  55)          122.93 -0.005534    0.92    123.85   
    75. A(C   6,N   4,C  55)          118.36  0.004705   -1.41    116.95   
    76. A(C   6,N   4,C  32)          114.87  0.001372   -0.51    114.36   
    77. A(O   0,C   5,N   2)          124.02 -0.001284    0.28    124.29   
    78. A(N   2,C   5,C   6)          116.40  0.002346   -0.56    115.84   
    79. A(O   0,C   5,C   6)          119.44 -0.001017    0.19    119.63   
    80. A(C   5,C   6,H   7)          103.01 -0.000940    0.50    103.52   
    81. A(H   7,C   6,C   8)          105.09  0.000591    0.48    105.57   
    82. A(N   4,C   6,C   8)          111.43 -0.001400    0.25    111.68   
    83. A(C   5,C   6,C   8)          116.53 -0.003827    0.95    117.48   
    84. A(N   4,C   6,C   5)          113.95  0.006201   -2.05    111.89   
    85. A(N   4,C   6,H   7)          105.37 -0.000821    0.13    105.50   
    86. A(C   6,C   8,C  17)          118.61  0.001392   -0.26    118.35   
    87. A(C   9,C   8,C  17)          119.05  0.000882   -0.15    118.90   
    88. A(C   6,C   8,C   9)          122.34 -0.002275    0.44    122.78   
    89. A(C   8,C   9,H  10)          120.34  0.000994   -0.22    120.12   
    90. A(H  10,C   9,C  11)          119.26 -0.001241    0.27    119.53   
    91. A(C   8,C   9,C  11)          120.41  0.000247   -0.05    120.36   
    92. A(C   9,C  11,H  12)          119.84  0.000897   -0.18    119.67   
    93. A(H  12,C  11,C  13)          120.19  0.000528   -0.10    120.09   
    94. A(C   9,C  11,C  13)          119.97 -0.001425    0.28    120.25   
    95. A(C  11,C  13,H  14)          119.96 -0.000874    0.17    120.13   
    96. A(H  14,C  13,C  15)          119.93 -0.000827    0.16    120.09   
    97. A(C  11,C  13,C  15)          120.11  0.001701   -0.33    119.78   
    98. A(H  16,C  15,C  17)          120.00  0.000413   -0.08    119.91   
    99. A(C  13,C  15,C  17)          119.82 -0.000494    0.10    119.92   
   100. A(C  13,C  15,H  16)          120.18  0.000082   -0.01    120.17   
   101. A(C   8,C  17,H  18)          119.90  0.001598   -0.33    119.57   
   102. A(C   8,C  17,C  15)          120.65 -0.000911    0.16    120.81   
   103. A(C  15,C  17,H  18)          119.45 -0.000688    0.17    119.62   
   104. A(N   2,C  19,C  20)          106.38  0.000349   -0.30    106.09   
   105. A(C  24,C  19,C  28)          110.41 -0.000374    0.28    110.68   
   106. A(C  20,C  19,C  28)          109.14 -0.000325    0.39    109.53   
   107. A(N   2,C  19,C  28)          111.03  0.000194   -0.27    110.76   
   108. A(C  20,C  19,C  24)          109.16 -0.000588    0.42    109.58   
   109. A(N   2,C  19,C  24)          110.62  0.000740   -0.51    110.11   
   110. A(H  22,C  20,H  23)          107.74 -0.001413    0.33    108.07   
   111. A(H  21,C  20,H  23)          107.89 -0.001056    0.33    108.21   
   112. A(C  19,C  20,H  23)          111.36  0.000848   -0.21    111.15   
   113. A(H  21,C  20,H  22)          107.71 -0.001409    0.35    108.06   
   114. A(C  19,C  20,H  22)          110.68  0.002037   -0.55    110.13   
   115. A(C  19,C  20,H  21)          111.30  0.000780   -0.19    111.12   
   116. A(H  25,C  24,H  27)          107.51 -0.001242    0.49    108.00   
   117. A(C  19,C  24,H  27)          111.06  0.000980   -0.26    110.80   
   118. A(H  25,C  24,H  26)          107.61 -0.001621    0.42    108.04   
   119. A(H  26,C  24,H  27)          108.14 -0.001382    0.19    108.33   
   120. A(C  19,C  24,H  25)          111.51  0.000359   -0.02    111.49   
   121. A(C  19,C  24,H  26)          110.84  0.002664   -0.74    110.10   
   122. A(H  30,C  28,H  31)          107.51 -0.001619    0.46    107.98   
   123. A(H  29,C  28,H  31)          107.72 -0.001063    0.40    108.12   
   124. A(C  19,C  28,H  31)          111.55  0.000164    0.02    111.57   
   125. A(H  29,C  28,H  30)          108.08 -0.001414    0.20    108.28   
   126. A(C  19,C  28,H  30)          110.74  0.002627   -0.71    110.03   
   127. A(C  19,C  28,H  29)          111.08  0.001077   -0.30    110.78   
   128. A(N   4,C  32,C  33)          123.92 -0.002580    0.39    124.31   
   129. A(C  33,C  32,C  40)          120.37 -0.002844    0.51    120.88   
   130. A(N   4,C  32,C  40)          115.60  0.005425   -0.92    114.68   
   131. A(C  32,C  33,C  34)          116.59  0.004887   -0.82    115.77   
   132. A(C  34,C  33,C  42)          117.55 -0.000867    0.10    117.64   
   133. A(C  32,C  33,C  42)          125.87 -0.004021    0.72    126.59   
   134. A(H  35,C  34,C  36)          116.58 -0.001320    0.37    116.94   
   135. A(C  33,C  34,C  36)          122.73 -0.002794    0.51    123.24   
   136. A(C  33,C  34,H  35)          120.69  0.004117   -0.88    119.81   
   137. A(H  37,C  36,C  38)          120.23 -0.000644    0.15    120.38   
   138. A(C  34,C  36,C  38)          119.84 -0.000179    0.02    119.85   
   139. A(C  34,C  36,H  37)          119.94  0.000823   -0.17    119.77   
   140. A(H  39,C  38,C  40)          120.23 -0.000660    0.12    120.36   
   141. A(C  36,C  38,C  40)          118.98  0.002293   -0.46    118.51   
   142. A(C  36,C  38,H  39)          120.78 -0.001631    0.34    121.12   
   143. A(C  38,C  40,H  41)          119.08 -0.002082    0.50    119.58   
   144. A(C  32,C  40,H  41)          119.45  0.003432   -0.72    118.73   
   145. A(C  32,C  40,C  38)          121.47 -0.001351    0.22    121.69   
   146. A(C  43,C  42,C  51)          106.92  0.000397   -0.11    106.81   
   147. A(C  33,C  42,C  51)          110.32 -0.000343    0.17    110.49   
   148. A(C  47,C  42,C  51)          109.49 -0.000061   -0.04    109.45   
   149. A(C  43,C  42,C  47)          105.21 -0.000332    0.15    105.36   
   150. A(C  33,C  42,C  47)          113.97  0.000429   -0.15    113.82   
   151. A(C  33,C  42,C  43)          110.59 -0.000082   -0.02    110.57   
   152. A(H  45,C  43,H  46)          107.41 -0.002032    0.38    107.80   
   153. A(H  44,C  43,H  46)          108.23  0.000062    0.15    108.38   
   154. A(C  42,C  43,H  46)          111.73 -0.000354    0.09    111.82   
   155. A(H  44,C  43,H  45)          106.11 -0.002261    0.58    106.69   
   156. A(C  42,C  43,H  45)          110.47  0.005053   -1.35    109.12   
   157. A(C  42,C  43,H  44)          112.61 -0.000700    0.21    112.82   
   158. A(H  49,C  47,H  50)          105.63 -0.003412    1.06    106.69   
   159. A(H  48,C  47,H  50)          108.18 -0.001584    0.45    108.63   
   160. A(C  42,C  47,H  50)          113.90  0.001335   -0.23    113.66   
   161. A(H  48,C  47,H  49)          106.77 -0.001901    0.27    107.03   
   162. A(C  42,C  47,H  49)          109.93  0.003954   -1.02    108.91   
   163. A(C  42,C  47,H  48)          112.01  0.001109   -0.37    111.64   
   164. A(H  53,C  51,H  54)          107.67 -0.001407    0.20    107.87   
   165. A(H  52,C  51,H  54)          108.13 -0.000476    0.25    108.38   
   166. A(C  42,C  51,H  54)          111.55  0.000403   -0.13    111.41   
   167. A(H  52,C  51,H  53)          105.98 -0.001744    0.50    106.48   
   168. A(C  42,C  51,H  53)          110.71  0.003242   -0.87    109.84   
   169. A(C  42,C  51,H  52)          112.53 -0.000241    0.12    112.64   
   170. A(N   4,C  55,C  56)          122.16  0.002337   -0.55    121.61   
   171. A(O   1,C  55,C  56)          117.61 -0.004566    0.91    118.52   
   172. A(O   1,C  55,N   4)          120.23  0.002232   -0.45    119.79   
   173. A(C  57,C  56,C  65)          118.47 -0.001481    0.32    118.79   
   174. A(C  55,C  56,C  65)          116.79  0.005923   -1.20    115.59   
   175. A(C  55,C  56,C  57)          124.71 -0.004445    0.89    125.60   
   176. A(H  58,C  57,C  59)          117.52 -0.002888    0.63    118.15   
   177. A(C  56,C  57,C  59)          120.74  0.001203   -0.25    120.49   
   178. A(C  56,C  57,H  58)          121.73  0.001686   -0.38    121.35   
   179. A(H  60,C  59,C  61)          120.21  0.000148   -0.01    120.19   
   180. A(C  57,C  59,C  61)          120.01 -0.001260    0.24    120.25   
   181. A(C  57,C  59,H  60)          119.78  0.001112   -0.23    119.56   
   182. A(H  62,C  61,C  63)          120.02 -0.000690    0.13    120.16   
   183. A(C  59,C  61,C  63)          119.91  0.001420   -0.27    119.64   
   184. A(C  59,C  61,H  62)          120.06 -0.000730    0.14    120.20   
   185. A(H  64,C  63,C  65)          119.84  0.000528   -0.12    119.72   
   186. A(C  61,C  63,C  65)          119.87 -0.000623    0.14    120.01   
   187. A(C  61,C  63,H  64)          120.29  0.000095   -0.02    120.27   
   188. A(C  63,C  65,H  66)          119.04 -0.002491    0.55    119.58   
   189. A(C  56,C  65,H  66)          119.98  0.001753   -0.38    119.60   
   190. A(C  56,C  65,C  63)          120.98  0.000739   -0.16    120.82   
   191. D(O   0,C   5,N   2,C  19)      4.11  0.000041    0.31      4.42   
   192. D(C   6,C   5,N   2,C  19)    179.74  0.000706   -1.19    178.55   
   193. D(O   0,C   5,N   2,H   3)   -179.33  0.000307   -0.17   -179.51   
   194. D(C   6,C   5,N   2,H   3)     -3.70  0.000971   -1.67     -5.37   
   195. D(H   7,C   6,N   4,C  32)     36.93 -0.001756    4.22     41.15   
   196. D(H   7,C   6,C   5,N   2)   -106.48  0.000343    0.96   -105.52   
   197. D(C   8,C   6,C   5,O   0)   -176.18 -0.000782    0.82   -175.36   
   198. D(N   4,C   6,C   5,O   0)    -44.23 -0.000291   -0.00    -44.24   
   199. D(H   7,C   6,N   4,C  55)   -164.47 -0.001592    1.64   -162.83   
   200. D(C   8,C   6,N   4,C  55)     82.09 -0.001177    0.90     82.99   
   201. D(C   8,C   6,C   5,N   2)      7.97 -0.001393    2.26     10.23   
   202. D(H   7,C   6,C   5,O   0)     69.36  0.000955   -0.47     68.89   
   203. D(C   5,C   6,N   4,C  55)    -52.28 -0.000238    1.31    -50.97   
   204. D(C   8,C   6,N   4,C  32)    -76.51 -0.001342    3.48    -73.03   
   205. D(N   4,C   6,C   5,N   2)    139.92 -0.000902    1.43    141.35   
   206. D(C   5,C   6,N   4,C  32)    149.12 -0.000402    3.89    153.01   
   207. D(C  17,C   8,C   6,H   7)     -6.61 -0.000831    1.65     -4.96   
   208. D(C   9,C   8,C   6,H   7)    173.34 -0.001668    3.40    176.75   
   209. D(C   9,C   8,C   6,N   4)    -73.04 -0.002960    3.92    -69.12   
   210. D(C  17,C   8,C   6,C   5)   -119.89  0.001879    0.31   -119.58   
   211. D(C  17,C   8,C   6,N   4)    107.01 -0.002122    2.16    109.17   
   212. D(C   9,C   8,C   6,C   5)     60.06  0.001042    2.06     62.12   
   213. D(C  11,C   9,C   8,C   6)    179.95  0.000665   -1.35    178.60   
   214. D(H  10,C   9,C   8,C  17)    179.81 -0.000364    0.72    180.53   
   215. D(H  10,C   9,C   8,C   6)     -0.14  0.000477   -1.04     -1.18   
   216. D(C  11,C   9,C   8,C  17)     -0.10 -0.000175    0.41      0.31   
   217. D(C  13,C  11,C   9,H  10)   -179.86  0.000212   -0.39   -180.25   
   218. D(C  13,C  11,C   9,C   8)      0.05  0.000028   -0.09     -0.04   
   219. D(H  12,C  11,C   9,C   8)   -179.91  0.000083   -0.17   -180.08   
   220. D(H  12,C  11,C   9,H  10)      0.18  0.000268   -0.47     -0.30   
   221. D(H  14,C  13,C  11,C   9)   -179.95  0.000091   -0.15   -180.10   
   222. D(C  15,C  13,C  11,C   9)     -0.03  0.000087   -0.17     -0.21   
   223. D(H  14,C  13,C  11,H  12)      0.01  0.000036   -0.07     -0.06   
   224. D(C  15,C  13,C  11,H  12)    179.93  0.000031   -0.09    179.84   
   225. D(C  17,C  15,C  13,H  14)    179.98 -0.000057    0.09    180.07   
   226. D(C  17,C  15,C  13,C  11)      0.06 -0.000053    0.11      0.17   
   227. D(H  16,C  15,C  13,H  14)      0.09 -0.000037    0.08      0.17   
   228. D(H  16,C  15,C  13,C  11)   -179.83 -0.000032    0.10   -179.73   
   229. D(H  18,C  17,C  15,H  16)      0.30 -0.000001    0.02      0.32   
   230. D(H  18,C  17,C  15,C  13)   -179.59  0.000020    0.01   -179.58   
   231. D(C   8,C  17,C  15,H  16)    179.78 -0.000115    0.22    180.00   
   232. D(C   8,C  17,C  15,C  13)     -0.11 -0.000095    0.21      0.10   
   233. D(H  18,C  17,C   8,C   9)    179.61  0.000082   -0.26    179.35   
   234. D(H  18,C  17,C   8,C   6)     -0.44 -0.000729    1.45      1.01   
   235. D(C  15,C  17,C   8,C   9)      0.13  0.000209   -0.47     -0.34   
   236. D(C  15,C  17,C   8,C   6)   -179.92 -0.000602    1.24   -178.68   
   237. D(C  28,C  19,N   2,C   5)    -63.13  0.000155   -0.44    -63.58   
   238. D(C  28,C  19,N   2,H   3)    120.31 -0.000048    0.03    120.34   
   239. D(C  24,C  19,N   2,C   5)     59.81  0.000331   -0.64     59.16   
   240. D(C  24,C  19,N   2,H   3)   -116.75  0.000128   -0.17   -116.92   
   241. D(C  20,C  19,N   2,C   5)    178.23  0.000230   -0.59    177.64   
   242. D(C  20,C  19,N   2,H   3)      1.67  0.000028   -0.12      1.56   
   243. D(H  23,C  20,C  19,C  28)    -59.54 -0.000548    0.45    -59.10   
   244. D(H  23,C  20,C  19,C  24)    179.71  0.000467   -0.37    179.34   
   245. D(H  23,C  20,C  19,N   2)     60.33 -0.000294    0.17     60.50   
   246. D(H  22,C  20,C  19,C  28)     60.28 -0.000410    0.36     60.64   
   247. D(H  22,C  20,C  19,C  24)    -60.47  0.000605   -0.46    -60.93   
   248. D(H  22,C  20,C  19,N   2)   -179.85 -0.000156    0.08   -179.77   
   249. D(H  21,C  20,C  19,C  28)   -179.97 -0.000316    0.30   -179.67   
   250. D(H  21,C  20,C  19,C  24)     59.28  0.000699   -0.52     58.76   
   251. D(H  21,C  20,C  19,N   2)    -60.10 -0.000062    0.03    -60.08   
   252. D(H  25,C  24,C  19,C  20)    178.70 -0.000311    0.36    179.06   
   253. D(H  25,C  24,C  19,N   2)    -64.58  0.000191   -0.04    -64.62   
   254. D(H  27,C  24,C  19,C  28)    178.62  0.000020   -0.12    178.50   
   255. D(H  27,C  24,C  19,C  20)    -61.41 -0.000981    0.79    -60.62   
   256. D(H  27,C  24,C  19,N   2)     55.31 -0.000479    0.39     55.70   
   257. D(H  26,C  24,C  19,C  28)    -61.14  0.000707   -0.56    -61.71   
   258. D(H  26,C  24,C  19,C  20)     58.83 -0.000294    0.34     59.17   
   259. D(H  26,C  24,C  19,N   2)    175.55  0.000208   -0.06    175.49   
   260. D(H  25,C  24,C  19,C  28)     58.73  0.000690   -0.54     58.18   
   261. D(H  31,C  28,C  19,C  20)   -178.62  0.000480   -0.63   -179.25   
   262. D(H  31,C  28,C  19,N   2)     64.42  0.000138   -0.35     64.07   
   263. D(H  30,C  28,C  19,C  24)     61.06 -0.000852    0.41     61.48   
   264. D(H  30,C  28,C  19,C  20)    -58.92  0.000307   -0.51    -59.43   
   265. D(H  30,C  28,C  19,N   2)   -175.88 -0.000035   -0.23   -176.11   
   266. D(H  29,C  28,C  19,C  24)   -178.84 -0.000173   -0.02   -178.86   
   267. D(H  29,C  28,C  19,C  20)     61.18  0.000986   -0.94     60.24   
   268. D(H  31,C  28,C  19,C  24)    -58.64 -0.000679    0.29    -58.35   
   269. D(H  29,C  28,C  19,N   2)    -55.77  0.000644   -0.67    -56.44   
   270. D(C  40,C  32,N   4,C  55)    -65.81 -0.000643   -0.35    -66.16   
   271. D(C  40,C  32,N   4,C   6)     91.70  0.002066   -3.50     88.21   
   272. D(C  33,C  32,N   4,C  55)    117.90 -0.000587   -0.06    117.83   
   273. D(C  33,C  32,N   4,C   6)    -84.60  0.002122   -3.20    -87.80   
   274. D(C  42,C  33,C  32,C  40)    178.56  0.000636   -1.61    176.95   
   275. D(C  42,C  33,C  32,N   4)     -5.31  0.000866   -1.97     -7.28   
   276. D(C  34,C  33,C  32,C  40)     -1.52  0.000371   -0.91     -2.43   
   277. D(C  34,C  33,C  32,N   4)    174.60  0.000601   -1.27    173.34   
   278. D(C  36,C  34,C  33,C  42)   -178.36 -0.000436    1.19   -177.17   
   279. D(C  36,C  34,C  33,C  32)      1.72 -0.000190    0.54      2.26   
   280. D(H  35,C  34,C  33,C  42)      1.19 -0.000040    0.33      1.53   
   281. D(H  35,C  34,C  33,C  32)   -178.73  0.000205   -0.31   -179.04   
   282. D(C  38,C  36,C  34,H  35)    179.96 -0.000534    1.04    180.99   
   283. D(C  38,C  36,C  34,C  33)     -0.48 -0.000131    0.23     -0.25   
   284. D(H  37,C  36,C  34,H  35)     -0.15 -0.000280    0.55      0.39   
   285. D(H  37,C  36,C  34,C  33)    179.41  0.000123   -0.26    179.15   
   286. D(C  40,C  38,C  36,H  37)    179.11  0.000094   -0.16    178.95   
   287. D(C  40,C  38,C  36,C  34)     -1.00  0.000350   -0.65     -1.65   
   288. D(H  39,C  38,C  36,H  37)      0.07 -0.000027    0.08      0.14   
   289. D(H  39,C  38,C  36,C  34)    179.96  0.000230   -0.41    179.54   
   290. D(H  41,C  40,C  38,C  36)   -178.20 -0.000094    0.27   -177.93   
   291. D(C  32,C  40,C  38,H  39)   -179.78 -0.000064    0.04   -179.74   
   292. D(C  32,C  40,C  38,C  36)      1.17 -0.000174    0.28      1.45   
   293. D(H  41,C  40,C  32,C  33)    179.50 -0.000352    0.55    180.05   
   294. D(H  41,C  40,C  32,N   4)      3.06 -0.000293    0.83      3.89   
   295. D(C  38,C  40,C  32,C  33)      0.13 -0.000237    0.54      0.66   
   296. D(H  41,C  40,C  38,H  39)      0.85  0.000017    0.03      0.88   
   297. D(C  38,C  40,C  32,N   4)   -176.31 -0.000179    0.81   -175.50   
   298. D(C  51,C  42,C  33,C  34)    -96.20  0.000965   -3.66    -99.86   
   299. D(C  51,C  42,C  33,C  32)     83.72  0.000702   -2.96     80.76   
   300. D(C  47,C  42,C  33,C  34)    140.16  0.000995   -3.63    136.53   
   301. D(C  47,C  42,C  33,C  32)    -39.92  0.000732   -2.92    -42.84   
   302. D(C  43,C  42,C  33,C  34)     21.88  0.001191   -3.70     18.18   
   303. D(C  43,C  42,C  33,C  32)   -158.20  0.000928   -2.99   -161.20   
   304. D(H  46,C  43,C  42,C  51)    172.65 -0.000496    0.23    172.88   
   305. D(H  46,C  43,C  42,C  47)    -70.98 -0.000542    0.22    -70.76   
   306. D(H  46,C  43,C  42,C  33)     52.52 -0.000277    0.11     52.63   
   307. D(H  45,C  43,C  42,C  51)    -67.84  0.000094   -0.14    -67.98   
   308. D(H  45,C  43,C  42,C  47)     48.53  0.000048   -0.15     48.38   
   309. D(H  45,C  43,C  42,C  33)    172.03  0.000313   -0.26    171.77   
   310. D(H  44,C  43,C  42,C  51)     50.60  0.000198   -0.19     50.41   
   311. D(H  44,C  43,C  42,C  47)    166.97  0.000151   -0.20    166.77   
   312. D(H  44,C  43,C  42,C  33)    -69.53  0.000416   -0.31    -69.84   
   313. D(H  49,C  47,C  42,C  43)    -57.96 -0.000469   -0.15    -58.11   
   314. D(H  49,C  47,C  42,C  33)   -179.27 -0.000393   -0.13   -179.41   
   315. D(H  48,C  47,C  42,C  51)    175.16  0.000715   -0.82    174.35   
   316. D(H  48,C  47,C  42,C  43)     60.57  0.000454   -0.76     59.81   
   317. D(H  48,C  47,C  42,C  33)    -60.75  0.000530   -0.74    -61.49   
   318. D(H  50,C  47,C  42,C  51)    -61.67  0.000504   -0.69    -62.36   
   319. D(H  50,C  47,C  42,C  43)   -176.26  0.000243   -0.63   -176.89   
   320. D(H  50,C  47,C  42,C  33)     62.42  0.000319   -0.62     61.81   
   321. D(H  49,C  47,C  42,C  51)     56.64 -0.000208   -0.21     56.42   
   322. D(H  54,C  51,C  42,C  47)    171.82 -0.000316    0.35    172.16   
   323. D(H  54,C  51,C  42,C  43)    -74.69 -0.000526    0.45    -74.24   
   324. D(H  54,C  51,C  42,C  33)     45.62 -0.000579    0.45     46.07   
   325. D(H  53,C  51,C  42,C  47)    -68.31  0.000354   -0.09    -68.40   
   326. D(H  53,C  51,C  42,C  43)     45.18  0.000144    0.02     45.20   
   327. D(H  53,C  51,C  42,C  33)    165.49  0.000091    0.02    165.51   
   328. D(H  52,C  51,C  42,C  47)     50.08  0.000183    0.04     50.12   
   329. D(H  52,C  51,C  42,C  43)    163.57 -0.000028    0.14    163.71   
   330. D(H  52,C  51,C  42,C  33)    -76.12 -0.000081    0.14    -75.98   
   331. D(C  56,C  55,N   4,C  32)    -12.73  0.000571   -0.46    -13.19   
   332. D(C  56,C  55,N   4,C   6)   -169.51 -0.001421    2.65   -166.85   
   333. D(O   1,C  55,N   4,C  32)    166.91  0.001062   -2.34    164.57   
   334. D(O   1,C  55,N   4,C   6)     10.14 -0.000929    0.77     10.91   
   335. D(C  65,C  56,C  55,N   4)    152.72  0.000786   -2.41    150.31   
   336. D(C  65,C  56,C  55,O   1)    -26.94  0.000285   -0.61    -27.55   
   337. D(C  57,C  56,C  55,N   4)    -29.43  0.000673   -2.19    -31.62   
   338. D(C  57,C  56,C  55,O   1)    150.92  0.000172   -0.40    150.52   
   339. D(C  59,C  57,C  56,C  65)     -0.84 -0.000450    0.82     -0.02   
   340. D(C  59,C  57,C  56,C  55)   -178.66 -0.000480    0.64   -178.02   
   341. D(H  58,C  57,C  56,C  65)    178.45 -0.000327    0.64    179.10   
   342. D(H  58,C  57,C  56,C  55)      0.64 -0.000356    0.46      1.10   
   343. D(C  61,C  59,C  57,H  58)   -179.35  0.000316   -0.64   -179.99   
   344. D(C  61,C  59,C  57,C  56)     -0.02  0.000464   -0.82     -0.84   
   345. D(H  60,C  59,C  57,H  58)      0.60  0.000151   -0.33      0.26   
   346. D(H  60,C  59,C  57,C  56)    179.93  0.000300   -0.51    179.42   
   347. D(C  63,C  61,C  59,H  60)   -179.38  0.000010   -0.05   -179.43   
   348. D(C  63,C  61,C  59,C  57)      0.57 -0.000155    0.26      0.83   
   349. D(H  62,C  61,C  59,H  60)      0.25 -0.000098    0.14      0.39   
   350. D(H  62,C  61,C  59,C  57)   -179.80 -0.000263    0.45   -179.35
[truncated: 1,943,226 more chars]
