# Supplementary material for: A stereodivergent multicomponent approach for the synthesis of C–N atropisomeric peptide analogues
Source: Chem Sci. 2024 Sep 16;15(40):16743–51. doi: 10.1039/d4sc04700a (PMC11418089; doi:10.1039/d4sc04700a)
Supplement: SC-015-D4SC04700A-s001 [file SC-015-D4SC04700A-s001.zip › CompData/_6_1a/Prod_RS2opt.xyz]

67
Coordinates from ORCA-job Prod_RS2opt
  O   4.42577157841504      8.39657575664685      6.10262863506366
  O   6.28208471120859      9.35646766225907      4.04265770485048
  N   3.31288068944515      8.21226506168586      4.13387196773929
  H   3.36915217945262      7.80527830200737      3.21251153644614
  N   6.69750037198781      7.27559599230544      4.78344524964319
  C   4.31628451283300      7.94265848547515      4.96551800368260
  C   5.31582591783059      6.88508184192457      4.47543122532658
  H   5.10890468024462      6.02849603625000      5.11743784056724
  C   5.13686707590091      6.38971807333195      3.05921901667484
  C   5.47389178140233      7.15082455903891      1.93982141017795
  H   5.88089014736623      8.14612719460404      2.06414219750171
  C   5.28738847630010      6.64064539062268      0.66431715131954
  H   5.55729453229633      7.24174780556975     -0.19694804436357
  C   4.75664400941080      5.36953101077331      0.48657303161536
  H   4.61107833954834      4.97505393610801     -0.51291554131652
  C   4.41602723796631      4.60719835257394      1.59392962292885
  H   4.00504623757417      3.61191199259861      1.46654644307157
  C   4.60867717750261      5.11592316558267      2.87047670095401
  H   4.34977511858356      4.51542464396677      3.73679100874476
  C   2.23875384080167      9.19261876144524      4.34262501907424
  C   1.40314879025852      9.16914621968258      3.07090414133165
  H   2.00802098553736      9.44140782211095      2.20131735062003
  H   0.58261390269144      9.88375053436839      3.15242946697472
  H   0.97750383611118      8.17645218200080      2.90061216448433
  C   2.83153766944484     10.58351664965058      4.54155825478603
  H   3.43987516903537     10.63258087026045      5.44547483298876
  H   2.02629032878732     11.31663136894921      4.62942420891825
  H   3.45526630747086     10.86069383041031      3.68815117803336
  C   1.37307746613629      8.79162142516110      5.53097746761381
  H   0.95719440348631      7.79201644954393      5.38253898305828
  H   0.54358311331282      9.49542648195627      5.63265405519052
  H   1.94027795307706      8.79634149463306      6.46212085566023
  C   7.60598271231476      6.17634304019081      4.94771100666203
  C   7.81098899424064      5.50144962912663      6.16896165686219
  C   8.70832690322129      4.42928021098815      6.11383076145268
  H   8.91348485480616      3.86920731088567      7.01424798056293
  C   9.37262631381577      4.04366864998921      4.96011311345425
  H   10.06043149140619      3.20603791076366      4.99576633529844
  C   9.15899895035973      4.72994321823044      3.77895273845491
  H   9.66946513915111      4.45071629349416      2.86457407701455
  C   8.26745706189732      5.78499133153489      3.78675782670300
  H   8.07357385441560      6.34044050665941      2.87679494476734
  C   7.15888896854603      5.84255188580414      7.52328168790926
  C   7.83272237116987      5.08080802666542      8.66822540296581
  H   7.65873360353994      4.00344095578574      8.61475068000382
  H   7.40509688243730      5.43151368645558      9.61031835361819
  H   8.91039464827372      5.25836422732722      8.70436859516881
  C   7.27543550660287      7.32854501409892      7.87596122512070
  H   8.31595069595456      7.61082221692151      8.05361169034674
  H   6.72621339243623      7.51375565254130      8.80348556980914
  H   6.86010474215780      7.98150373032106      7.11172622030276
  C   5.67889358913020      5.43388840140618      7.54148320852574
  H   5.04247831667511      6.14441655679184      7.01617490423806
  H   5.32966604227179      5.40831188043796      8.57754972666700
  H   5.53181248016464      4.43817913906132      7.11557329393661
  C   7.10262657134670      8.52303085369748      4.42458001673700
  C   8.54804747945581      8.90146438565554      4.45718446953327
  C   9.48595894338694      8.43944952498330      5.37694459983598
  H   9.20607301548326      7.73168857071884      6.14104511802452
  C   10.79407271515790      8.89480363757515      5.33132545431123
  H   11.50868223877147      8.53587377376166      6.06340486026714
  C   11.18897864009881      9.79889567777467      4.35584644906171
  H   12.21628441736148     10.14369632295655      4.31620717236570
  C   10.26160927892599     10.26124277016130      3.43221699728555
  H   10.56023690187794     10.96665138834186      2.66502536675845
  C   8.94881716101251      9.82486995632750      3.49095871048614
  H   8.22025658071209     10.19242430906667      2.77869664612619
