# Supplementary material for: A stereodivergent multicomponent approach for the synthesis of C–N atropisomeric peptide analogues
Source: Chem Sci. 2024 Sep 16;15(40):16743–51. doi: 10.1039/d4sc04700a (PMC11418089; doi:10.1039/d4sc04700a)
Supplement: SC-015-D4SC04700A-s001 [file SC-015-D4SC04700A-s001.zip › CompData/_6_1a/Prod_RS2_single_point.out]

                                 *****************
                                 * O   R   C   A *
                                 *****************

                                            #,                                       
                                            ###                                      
                                            ####                                     
                                            #####                                    
                                            ######                                   
                                           ########,                                 
                                     ,,################,,,,,                         
                               ,,#################################,,                 
                          ,,##########################################,,             
                       ,#########################################, ''#####,          
                    ,#############################################,,   '####,        
                  ,##################################################,,,,####,       
                ,###########''''           ''''###############################       
              ,#####''   ,,,,##########,,,,          '''####'''          '####       
            ,##' ,,,,###########################,,,                        '##       
           ' ,,###''''                  '''############,,,                           
         ,,##''                                '''############,,,,        ,,,,,,###''
      ,#''                                            '''#######################'''  
     '                                                          ''''####''''         
             ,#######,   #######,   ,#######,      ##                                
            ,#'     '#,  ##    ##  ,#'     '#,    #''#        ######   ,####,        
            ##       ##  ##   ,#'  ##            #'  '#       #        #'  '#        
            ##       ##  #######   ##           ,######,      #####,   #    #        
            '#,     ,#'  ##    ##  '#,     ,#' ,#      #,         ##   #,  ,#        
             '#######'   ##     ##  '#######'  #'      '#     #####' # '####'        


                  #######################################################
                  #                        -***-                        #
                  #          Department of theory and spectroscopy      #
                  #    Directorship and core code : Frank Neese         #
                  #        Max Planck Institute fuer Kohlenforschung    #
                  #                Kaiser Wilhelm Platz 1               #
                  #                 D-45470 Muelheim/Ruhr               #
                  #                      Germany                        #
                  #                                                     #
                  #                  All rights reserved                #
                  #                        -***-                        #
                  #######################################################


                         Program Version 5.0.2 -  RELEASE  -


 With contributions from (in alphabetic order):
   Daniel Aravena         : Magnetic Suceptibility
   Michael Atanasov       : Ab Initio Ligand Field Theory (pilot matlab implementation)
   Alexander A. Auer      : GIAO ZORA, VPT2 properties, NMR spectrum
   Ute Becker             : Parallelization
   Giovanni Bistoni       : ED, misc. LED, open-shell LED, HFLD
   Martin Brehm           : Molecular dynamics
   Dmytro Bykov           : SCF Hessian
   Vijay G. Chilkuri      : MRCI spin determinant printing, contributions to CSF-ICE
   Dipayan Datta          : RHF DLPNO-CCSD density
   Achintya Kumar Dutta   : EOM-CC, STEOM-CC
   Dmitry Ganyushin       : Spin-Orbit,Spin-Spin,Magnetic field MRCI
   Miquel Garcia          : C-PCM and meta-GGA Hessian, CC/C-PCM, Gaussian charge scheme
   Yang Guo               : DLPNO-NEVPT2, F12-NEVPT2, CIM, IAO-localization
   Andreas Hansen         : Spin unrestricted coupled pair/coupled cluster methods
   Benjamin Helmich-Paris : MC-RPA, TRAH-SCF, COSX integrals
   Lee Huntington         : MR-EOM, pCC
   Robert Izsak           : Overlap fitted RIJCOSX, COSX-SCS-MP3, EOM
   Marcus Kettner         : VPT2
   Christian Kollmar      : KDIIS, OOCD, Brueckner-CCSD(T), CCSD density, CASPT2, CASPT2-K
   Simone Kossmann        : Meta GGA functionals, TD-DFT gradient, OOMP2, MP2 Hessian
   Martin Krupicka        : Initial AUTO-CI
   Lucas Lang             : DCDCAS
   Marvin Lechner         : AUTO-CI (C++ implementation), FIC-MRCC
   Dagmar Lenk            : GEPOL surface, SMD
   Dimitrios Liakos       : Extrapolation schemes; Compound Job, initial MDCI parallelization
   Dimitrios Manganas     : Further ROCIS development; embedding schemes
   Dimitrios Pantazis     : SARC Basis sets
   Anastasios Papadopoulos: AUTO-CI, single reference methods and gradients
   Taras Petrenko         : DFT Hessian,TD-DFT gradient, ASA, ECA, R-Raman, ABS, FL, XAS/XES, NRVS
   Peter Pinski           : DLPNO-MP2, DLPNO-MP2 Gradient
   Christoph Reimann      : Effective Core Potentials
   Marius Retegan         : Local ZFS, SOC
   Christoph Riplinger    : Optimizer, TS searches, QM/MM, DLPNO-CCSD(T), (RO)-DLPNO pert. Triples
   Tobias Risthaus        : Range-separated hybrids, TD-DFT gradient, RPA, STAB
   Michael Roemelt        : Original ROCIS implementation
   Masaaki Saitow         : Open-shell DLPNO-CCSD energy and density
   Barbara Sandhoefer     : DKH picture change effects
   Avijit Sen             : IP-ROCIS
   Kantharuban Sivalingam : CASSCF convergence, NEVPT2, FIC-MRCI
   Bernardo de Souza      : ESD, SOC TD-DFT
   Georgi Stoychev        : AutoAux, RI-MP2 NMR, DLPNO-MP2 response
   Willem Van den Heuvel  : Paramagnetic NMR
   Boris Wezisla          : Elementary symmetry handling
   Frank Wennmohs         : Technical directorship


 We gratefully acknowledge several colleagues who have allowed us to
 interface, adapt or use parts of their codes:
   Stefan Grimme, W. Hujo, H. Kruse, P. Pracht,  : VdW corrections, initial TS optimization,
                  C. Bannwarth, S. Ehlert          DFT functionals, gCP, sTDA/sTD-DF
   Ed Valeev, F. Pavosevic, A. Kumar             : LibInt (2-el integral package), F12 methods
   Garnet Chan, S. Sharma, J. Yang, R. Olivares  : DMRG
   Ulf Ekstrom                                   : XCFun DFT Library
   Mihaly Kallay                                 : mrcc  (arbitrary order and MRCC methods)
   Jiri Pittner, Ondrej Demel                    : Mk-CCSD
   Frank Weinhold                                : gennbo (NPA and NBO analysis)
   Christopher J. Cramer and Donald G. Truhlar   : smd solvation model
   Lars Goerigk                                  : TD-DFT with DH, B97 family of functionals
   V. Asgeirsson, H. Jonsson                     : NEB implementation
   FAccTs GmbH                                   : IRC, NEB, NEB-TS, DLPNO-Multilevel, CI-OPT
                                                   MM, QMMM, 2- and 3-layer-ONIOM, Crystal-QMMM,
                                                   LR-CPCM, SF, NACMEs, symmetry and pop. for TD-DFT,
                                                   nearIR, NL-DFT gradient (VV10), updates on ESD,
                                                   ML-optimized integration grids
   S Lehtola, MJT Oliveira, MAL Marques          : LibXC Library
   Liviu Ungur et al                             : ANISO software


 Your calculation uses the libint2 library for the computation of 2-el integrals
 For citations please refer to: http://libint.valeyev.net

 Your ORCA version has been built with support for libXC version: 5.1.0
 For citations please refer to: https://tddft.org/programs/libxc/

 This ORCA versions uses:
   CBLAS   interface :  Fast vector & matrix operations
   LAPACKE interface :  Fast linear algebra routines
   SCALAPACK package :  Parallel linear algebra routines
   Shared memory     :  Shared parallel matrices
   BLAS/LAPACK       :  OpenBLAS 0.3.15  USE64BITINT DYNAMIC_ARCH NO_AFFINITY Zen SINGLE_THREADED
        Core in use  :  Zen
   Copyright (c) 2011-2014, The OpenBLAS Project


Your calculation utilizes the DFT-NL dispersion correction.
Cite in your paper:
Vydrov, O. A.; Van Voorhis, T. J. Chem. Phys. 2010, 133, 244103
Hujo, W.; Grimme, S. J. Chem. Theory Comput. 2011, 7, 3866 
   

Your calculation utilizes the SMD solvation module
Please cite in your paper:
A.V. Marenich, C.J. Cramer, D.G. Truhlar J. Phys. Chem. B, 113, (2009), 6378 

================================================================================

----- Orbital basis set information -----
Your calculation utilizes the basis: def2-QZVPP
   F. Weigend and R. Ahlrichs, Phys. Chem. Chem. Phys. 7, 3297 (2005).

----- AuxJ basis set information -----
Your calculation utilizes the auxiliary basis: def2/J
   F. Weigend, Phys. Chem. Chem. Phys. 8, 1057 (2006).

================================================================================
                                        WARNINGS
                       Please study these warnings very carefully!
================================================================================


INFO   : the flag for use of the SHARK integral package has been found!

================================================================================
                                       INPUT FILE
================================================================================
NAME = Prod_RS2Aa.inp
|  1> ! wB97M-V def2-QZVPP
|  2> %maxcore 2660
|  3> %pal nprocs 20
|  4> end
|  5> %CPCM SMD TRUE
|  6>    SMDSOLVENT "2,2,2-TRIFLUOROETHANOL"
|  7> end
|  8> 
|  9> *xyz 0 1
| 10> O  4.425772  8.396576  6.102629
| 11> O  6.282085  9.356468  4.042658
| 12> N  3.312881  8.212265  4.133872
| 13> H  3.369152  7.805278  3.212512
| 14> N  6.697500  7.275596  4.783445
| 15> C  4.316285  7.942658  4.965518
| 16> C  5.315826  6.885082  4.475431
| 17> H  5.108905  6.028496  5.117438
| 18> C  5.136867  6.389718  3.059219
| 19> C  5.473892  7.150825  1.939821
| 20> H  5.880890  8.146127  2.064142
| 21> C  5.287388  6.640645  0.664317
| 22> H  5.557295  7.241748  -0.196948
| 23> C  4.756644  5.369531  0.486573
| 24> H  4.611078  4.975054  -0.512916
| 25> C  4.416027  4.607198  1.593930
| 26> H  4.005046  3.611912  1.466546
| 27> C  4.608677  5.115923  2.870477
| 28> H  4.349775  4.515425  3.736791
| 29> C  2.238754  9.192619  4.342625
| 30> C  1.403149  9.169146  3.070904
| 31> H  2.008021  9.441408  2.201317
| 32> H  0.582614  9.883751  3.152429
| 33> H  0.977504  8.176452  2.900612
| 34> C  2.831538  10.583517  4.541558
| 35> H  3.439875  10.632581  5.445475
| 36> H  2.026290  11.316631  4.629424
| 37> H  3.455266  10.860694  3.688151
| 38> C  1.373077  8.791621  5.530977
| 39> H  0.957194  7.792016  5.382539
| 40> H  0.543583  9.495426  5.632654
| 41> H  1.940278  8.796341  6.462121
| 42> C  7.605983  6.176343  4.947711
| 43> C  7.810989  5.501450  6.168962
| 44> C  8.708327  4.429280  6.113831
| 45> H  8.913485  3.869207  7.014248
| 46> C  9.372626  4.043669  4.960113
| 47> H  10.060431  3.206038  4.995766
| 48> C  9.158999  4.729943  3.778953
| 49> H  9.669465  4.450716  2.864574
| 50> C  8.267457  5.784991  3.786758
| 51> H  8.073574  6.340441  2.876795
| 52> C  7.158889  5.842552  7.523282
| 53> C  7.832722  5.080808  8.668225
| 54> H  7.658734  4.003441  8.614751
| 55> H  7.405097  5.431514  9.610318
| 56> H  8.910395  5.258364  8.704369
| 57> C  7.275436  7.328545  7.875961
| 58> H  8.315951  7.610822  8.053612
| 59> H  6.726213  7.513756  8.803486
| 60> H  6.860105  7.981504  7.111726
| 61> C  5.678894  5.433888  7.541483
| 62> H  5.042478  6.144417  7.016175
| 63> H  5.329666  5.408312  8.577550
| 64> H  5.531812  4.438179  7.115573
| 65> C  7.102627  8.523031  4.424580
| 66> C  8.548047  8.901464  4.457184
| 67> C  9.485959  8.439450  5.376945
| 68> H  9.206073  7.731689  6.141045
| 69> C  10.794073  8.894804  5.331325
| 70> H  11.508682  8.535874  6.063405
| 71> C  11.188979  9.798896  4.355846
| 72> H  12.216284  10.143696  4.316207
| 73> C  10.261609  10.261243  3.432217
| 74> H  10.560237  10.966651  2.665025
| 75> C  8.948817  9.824870  3.490959
| 76> H  8.220257  10.192424  2.778697
| 77> *
| 78> 
| 79>                          ****END OF INPUT****
================================================================================

                       ****************************
                       * Single Point Calculation *
                       ****************************

---------------------------------
CARTESIAN COORDINATES (ANGSTROEM)
---------------------------------
  O      4.425772    8.396576    6.102629
  O      6.282085    9.356468    4.042658
  N      3.312881    8.212265    4.133872
  H      3.369152    7.805278    3.212512
  N      6.697500    7.275596    4.783445
  C      4.316285    7.942658    4.965518
  C      5.315826    6.885082    4.475431
  H      5.108905    6.028496    5.117438
  C      5.136867    6.389718    3.059219
  C      5.473892    7.150825    1.939821
  H      5.880890    8.146127    2.064142
  C      5.287388    6.640645    0.664317
  H      5.557295    7.241748   -0.196948
  C      4.756644    5.369531    0.486573
  H      4.611078    4.975054   -0.512916
  C      4.416027    4.607198    1.593930
  H      4.005046    3.611912    1.466546
  C      4.608677    5.115923    2.870477
  H      4.349775    4.515425    3.736791
  C      2.238754    9.192619    4.342625
  C      1.403149    9.169146    3.070904
  H      2.008021    9.441408    2.201317
  H      0.582614    9.883751    3.152429
  H      0.977504    8.176452    2.900612
  C      2.831538   10.583517    4.541558
  H      3.439875   10.632581    5.445475
  H      2.026290   11.316631    4.629424
  H      3.455266   10.860694    3.688151
  C      1.373077    8.791621    5.530977
  H      0.957194    7.792016    5.382539
  H      0.543583    9.495426    5.632654
  H      1.940278    8.796341    6.462121
  C      7.605983    6.176343    4.947711
  C      7.810989    5.501450    6.168962
  C      8.708327    4.429280    6.113831
  H      8.913485    3.869207    7.014248
  C      9.372626    4.043669    4.960113
  H     10.060431    3.206038    4.995766
  C      9.158999    4.729943    3.778953
  H      9.669465    4.450716    2.864574
  C      8.267457    5.784991    3.786758
  H      8.073574    6.340441    2.876795
  C      7.158889    5.842552    7.523282
  C      7.832722    5.080808    8.668225
  H      7.658734    4.003441    8.614751
  H      7.405097    5.431514    9.610318
  H      8.910395    5.258364    8.704369
  C      7.275436    7.328545    7.875961
  H      8.315951    7.610822    8.053612
  H      6.726213    7.513756    8.803486
  H      6.860105    7.981504    7.111726
  C      5.678894    5.433888    7.541483
  H      5.042478    6.144417    7.016175
  H      5.329666    5.408312    8.577550
  H      5.531812    4.438179    7.115573
  C      7.102627    8.523031    4.424580
  C      8.548047    8.901464    4.457184
  C      9.485959    8.439450    5.376945
  H      9.206073    7.731689    6.141045
  C     10.794073    8.894804    5.331325
  H     11.508682    8.535874    6.063405
  C     11.188979    9.798896    4.355846
  H     12.216284   10.143696    4.316207
  C     10.261609   10.261243    3.432217
  H     10.560237   10.966651    2.665025
  C      8.948817    9.824870    3.490959
  H      8.220257   10.192424    2.778697

----------------------------
CARTESIAN COORDINATES (A.U.)
----------------------------
  NO LB      ZA    FRAG     MASS         X           Y           Z
   0 O     8.0000    0    15.999    8.363497   15.867229   11.532298
   1 O     8.0000    0    15.999   11.871420   17.681162    7.639516
   2 N     7.0000    0    14.007    6.260438   15.518932    7.811886
   3 H     1.0000    0     1.008    6.366775   14.749838    6.070768
   4 N     7.0000    0    14.007   12.656441   13.748884    9.039401
   5 C     6.0000    0    12.011    8.156597   15.009448    9.383469
   6 C     6.0000    0    12.011   10.045455   13.010919    8.457339
   7 H     1.0000    0     1.008    9.654431   11.392206    9.670556
   8 C     6.0000    0    12.011    9.707272   12.074817    5.781086
   9 C     6.0000    0    12.011   10.344157   13.513101    3.665730
  10 H     1.0000    0     1.008   11.113272   15.393949    3.900663
  11 C     6.0000    0    12.011    9.991715   12.549000    1.255377
  12 H     1.0000    0     1.008   10.501766   13.684920   -0.372178
  13 C     6.0000    0    12.011    8.988754   10.146943    0.919490
  14 H     1.0000    0     1.008    8.713675    9.401490   -0.969271
  15 C     6.0000    0    12.011    8.345082    8.706342    3.012091
  16 H     1.0000    0     1.008    7.568440    6.825524    2.771370
  17 C     6.0000    0    12.011    8.709137    9.667693    5.424415
  18 H     1.0000    0     1.008    8.219883    8.532917    7.061512
  19 C     6.0000    0    12.011    4.230632   17.371532    8.206372
  20 C     6.0000    0    12.011    2.651567   17.327175    5.803168
  21 H     1.0000    0     1.008    3.794610   17.841675    4.159886
  22 H     1.0000    0     1.008    1.100981   18.677583    5.957227
  23 H     1.0000    0     1.008    1.847215   15.451255    5.481362
  24 C     6.0000    0    12.011    5.350831   19.999949    8.582301
  25 H     1.0000    0     1.008    6.500422   20.092666   10.290456
  26 H     1.0000    0     1.008    3.829133   21.385333    8.748344
  27 H     1.0000    0     1.008    6.529506   20.523737    6.969595
  28 C     6.0000    0    12.011    2.594739   16.613756   10.452032
  29 H     1.0000    0     1.008    1.808835   14.724776   10.171525
  30 H     1.0000    0     1.008    1.027223   17.943755   10.644173
  31 H     1.0000    0     1.008    3.666594   16.622675   12.211639
  32 C     6.0000    0    12.011   14.373225   11.671597    9.349819
  33 C     6.0000    0    12.011   14.760630   10.396234   11.657649
  34 C     6.0000    0    12.011   16.456353    8.370126   11.553466
  35 H     1.0000    0     1.008   16.844046    7.311742   13.255008
  36 C     6.0000    0    12.011   17.711696    7.641427    9.373255
  37 H     1.0000    0     1.008   19.011459    6.058534    9.440630
  38 C     6.0000    0    12.011   17.308000    8.938297    7.141186
  39 H     1.0000    0     1.008   18.272641    8.410634    5.413260
  40 C     6.0000    0    12.011   15.623230   10.932049    7.155936
  41 H     1.0000    0     1.008   15.256844   11.981697    5.436355
  42 C     6.0000    0    12.011   13.528340   11.040823   14.216943
  43 C     6.0000    0    12.011   14.801699    9.601336   16.380571
  44 H     1.0000    0     1.008   14.472910    7.565407   16.279520
  45 H     1.0000    0     1.008   13.993605   10.264074   18.160869
  46 H     1.0000    0     1.008   16.838206    9.936868   16.448874
  47 C     6.0000    0    12.011   13.748582   13.848943   14.883409
  48 H     1.0000    0     1.008   15.714870   14.382369   15.219121
  49 H     1.0000    0     1.008   12.710700   14.198941   16.636178
  50 H     1.0000    0     1.008   12.963720   15.082857   13.439214
  51 C     6.0000    0    12.011   10.731554   10.268560   14.251338
  52 H     1.0000    0     1.008    9.528902   11.611265   13.258649
  53 H     1.0000    0     1.008   10.071609   10.220229   16.209220
  54 H     1.0000    0     1.008   10.453610    8.386943   13.446484
  55 C     6.0000    0    12.011   13.422020   16.106194    8.361244
  56 C     6.0000    0    12.011   16.153468   16.821329    8.422857
  57 C     6.0000    0    12.011   17.925865   15.948249   10.160953
  58 H     1.0000    0     1.008   17.396957   14.610775   11.604893
  59 C     6.0000    0    12.011   20.397842   16.808744   10.074744
  60 H     1.0000    0     1.008   21.748257   16.130464   11.458175
  61 C     6.0000    0    12.011   21.144106   18.517230    8.231356
  62 H     1.0000    0     1.008   23.085431   19.168807    8.156449
  63 C     6.0000    0    12.011   19.391631   19.390939    6.485950
  64 H     1.0000    0     1.008   19.955956   20.723967    5.036167
  65 C     6.0000    0    12.011   16.910813   18.566314    6.596956
  66 H     1.0000    0     1.008   15.534034   19.260890    5.250976

--------------------------------
INTERNAL COORDINATES (ANGSTROEM)
--------------------------------
 O      0   0   0     0.000000000000     0.00000000     0.00000000
 O      1   0   0     2.934411546882     0.00000000     0.00000000
 N      1   2   0     2.269030860886    74.20112555     0.00000000
 H      3   1   2     1.008815688424   142.92598270    55.65780735
 N      2   1   3     2.247523811215    65.33469035   257.59720889
 C      1   2   3     1.229247892093    61.81956541    28.16527163
 C      5   2   1     1.468467517744    90.18174005    54.04065059
 H      7   5   2     1.090288431419   105.30683676   203.34475090
 C      7   5   2     1.510982542957   113.27961648    88.21953933
 C      9   7   5     1.394962938030   122.99984805   302.97916214
 H     10   9   7     1.082464389368   120.02349990   359.78430867
 C     10   9   7     1.386354149715   120.33178674   179.94449681
 H     12  10   9     1.084413207907   119.55419745   180.23434890
 C     12  10   9     1.388889097109   120.39420269     0.34051091
 H     14  12  10     1.084333816224   120.14626242   179.90703471
 C     14  12  10     1.386870963366   119.65238119   359.80623324
 H     16  14  12     1.084309129175   120.25411061   180.27122372
 C     16  14  12     1.387619325079   119.92889864   359.89506323
 H     18  16  14     1.085416067784   119.88816342   180.52182950
 C      3   1   2     1.469156422051   100.43391463   245.44336903
 C     20   3   1     1.521861031630   105.80746136   179.95793596
 H     21  20   3     1.093699357043   110.91000829   299.92799433
 H     21  20   3     1.091139000254   109.89893034   180.33707229
 H     21  20   3     1.093441543442   110.97007650    60.61702435
 C     20   3   1     1.524980149231   110.05719655    61.55439221
 H     25  20   3     1.090663616590   111.46648725   296.16805256
 H     25  20   3     1.092520440292   109.63437856   176.24563203
 H     25  20   3     1.092779582058   110.56905958    56.95999292
 C     20   3   1     1.523934559040   110.51968349   298.54228134
 H     29  20   3     1.092795802315   110.54576401   302.75330306
 H     29  20   3     1.092584086645   109.53213619   183.57246008
 H     29  20   3     1.090306563099   111.67277534    63.70484745
 C      5   2   1     1.435507519330   149.73109763   200.17896416
 C     33   5   2     1.410305650023   123.88551773   130.87204804
 C     34  33   5     1.399215288047   115.20101400   178.12369890
 H     35  34  33     1.080056639340   119.09926994   179.87925164
 C     35  34  33     1.386021005702   123.59757232     0.62518354
 H     37  35  34     1.084422678938   119.44070232   179.52167623
 C     37  35  34     1.382659554556   119.93032117   359.79502283
 H     39  37  35     1.083804507430   121.33741577   179.73077349
 C     39  37  35     1.381316161526   118.29435022   359.39929895
 H     41  39  37     1.083581091362   120.15017590   180.30787161
 C     34  33   5     1.541352538131   126.40366296   357.55333882
 C     43  34  33     1.531404357665   111.14245671   191.59544956
 H     44  43  34     1.092634863762   112.56981547   292.69376255
 H     44  43  34     1.092427141603   108.22980959   174.34324259
 H     44  43  34     1.092799897877   112.19921150    55.55208432
 C     43  34  33     1.531711747131   112.63231824   310.47271266
 H     48  43  34     1.092662641329   111.13221212   293.37623416
 H     48  43  34     1.093732894209   108.74379899   175.54236199
 H     48  43  34     1.087616858304   113.05352345    56.10046564
 C     43  34  33     1.535487786119   111.05703752    73.30994925
 H     52  43  34     1.088956050427   112.57742451   281.38880155
 H     52  43  34     1.093640323072   108.98007709   163.34548289
 H     52  43  34     1.092917588615   111.56572783    44.48735518
 C      2   1   3     1.230353941277    88.99102556   236.09795942
 C     56   2   1     1.494494407050   118.70232973   218.34627123
 C     57  56   2     1.392514327776   125.57848011   147.18570684
 H     58  57  56     1.078476061912   120.72424962     1.32082956
 C     58  57  56     1.385853775372   120.33123791   181.97476028
 H     60  58  57     1.084176136143   119.41596600   179.13784661
 C     60  58  57     1.387404905837   120.39287635   358.94269962
 H     62  60  58     1.084349507007   120.17037596   180.73451205
 C     62  60  58     1.388117572452   119.65091289     0.83264323
 H     64  62  60     1.084141454660   120.23536793   180.09382680
 C     64  62  60     1.384664166127   120.01356357     0.29161850
 H     66  64  62     1.083149469445   120.19067233   179.30154324

---------------------------
INTERNAL COORDINATES (A.U.)
---------------------------
 O      0   0   0     0.000000000000     0.00000000     0.00000000
 O      1   0   0     5.545234187823     0.00000000     0.00000000
 N      1   2   0     4.287846916489    74.20112555     0.00000000
 H      3   1   2     1.906385370724   142.92598270    55.65780735
 N      2   1   3     4.247204482663    65.33469035   257.59720889
 C      1   2   3     2.322941866755    61.81956541    28.16527163
 C      5   2   1     2.775001445095    90.18174005    54.04065059
 H      7   5   2     2.060346542364   105.30683676   203.34475090
 C      7   5   2     2.855343199325   113.27961648    88.21953933
 C      9   7   5     2.636097919847   122.99984805   302.97916214
 H     10   9   7     2.045561245627   120.02349990   359.78430867
 C     10   9   7     2.619829667587   120.33178674   179.94449681
 H     12  10   9     2.049243978951   119.55419745   180.23434890
 C     12  10   9     2.624620023925   120.39420269     0.34051091
 H     14  12  10     2.049093950412   120.14626242   179.90703471
 C     14  12  10     2.620806303849   119.65238119   359.80623324
 H     16  14  12     2.049047298652   120.25411061   180.27122372
 C     16  14  12     2.622220502537   119.92889864   359.89506323
 H     18  16  14     2.051139109470   119.88816342   180.52182950
 C      3   1   2     2.776303285568   100.43391463   245.44336903
 C     20   3   1     2.875900563668   105.80746136   179.95793596
 H     21  20   3     2.066792257658   110.91000829   299.92799433
 H     21  20   3     2.061953884520   109.89893034   180.33707229
 H     21  20   3     2.066305060558   110.97007650    60.61702435
 C     20   3   1     2.881794841713   110.05719655    61.55439221
 H     25  20   3     2.061055539588   111.46648725   296.16805256
 H     25  20   3     2.064564427863   109.63437856   176.24563203
 H     25  20   3     2.065054134830   110.56905958    56.95999292
 C     20   3   1     2.879818962604   110.51968349   298.54228134
 H     29  20   3     2.065084786675   110.54576401   302.75330306
 H     29  20   3     2.064684702040   109.53213619   183.57246008
 H     29  20   3     2.060380806274   111.67277534    63.70484745
 C      5   2   1     2.712716074719   149.73109763   200.17896416
 C     33   5   2     2.665091443665   123.88551773   130.87204804
 C     34  33   5     2.644133696805   115.20101400   178.12369890
 H     35  34  33     2.041011257476   119.09926994   179.87925164
 C     35  34  33     2.619200116638   123.59757232     0.62518354
 H     37  35  34     2.049261876606   119.44070232   179.52167623
 C     37  35  34     2.612847894560   119.93032117   359.79502283
 H     39  37  35     2.048093701752   121.33741577   179.73077349
 C     39  37  35     2.610309249644   118.29435022   359.39929895
 H     41  39  37     2.047671506570   120.15017590   180.30787161
 C     34  33   5     2.912734172893   126.40366296   357.55333882
 C     43  34  33     2.893934836280   111.14245671   191.59544956
 H     44  43  34     2.064780656885   112.56981547   292.69376255
 H     44  43  34     2.064388118891   108.22980959   174.34324259
 H     44  43  34     2.065092526166   112.19921150    55.55208432
 C     43  34  33     2.894515718188   112.63231824   310.47271266
 H     48  43  34     2.064833148878   111.13221212   293.37623416
 H     48  43  34     2.066855633716   108.74379899   175.54236199
 H     48  43  34     2.055298000830   113.05352345    56.10046564
 C     43  34  33     2.901651397747   111.05703752    73.30994925
 H     52  43  34     2.057828707183   112.57742451   281.38880155
 H     52  43  34     2.066680699619   108.98007709   163.34548289
 H     52  43  34     2.065314929429   111.56572783    44.48735518
 C      2   1   3     2.325031996805    88.99102556   236.09795942
 C     56   2   1     2.824185138002   118.70232973   218.34627123
 C     57  56   2     2.631470717058   125.57848011   147.18570684
 H     58  57  56     2.038024399003   120.72424962     1.32082956
 C     58  57  56     2.618884097113   120.33123791   181.97476028
 H     60  58  57     2.048795978242   119.41596600   179.13784661
 C     60  58  57     2.621815308891   120.39287635   358.94269962
 H     62  60  58     2.049123601695   120.17037596   180.73451205
 C     62  60  58     2.623162053618   119.65091289     0.83264323
 H     64  62  60     2.048730439738   120.23536793   180.09382680
 C     64  62  60     2.616636061435   120.01356357     0.29161850
 H     66  64  62     2.046855859354   120.19067233   179.30154324

---------------------
BASIS SET INFORMATION
---------------------
There are 4 groups of distinct atoms

 Group   1 Type O   : 15s8p3d2f1g contracted to 7s4p3d2f1g pattern {8211111/5111/111/11/1}
 Group   2 Type N   : 15s8p3d2f1g contracted to 7s4p3d2f1g pattern {8211111/5111/111/11/1}
 Group   3 Type H   : 7s3p2d1f contracted to 4s3p2d1f pattern {4111/111/11/1}
 Group   4 Type C   : 15s8p3d2f1g contracted to 7s4p3d2f1g pattern {8211111/5111/111/11/1}

Atom   0O    basis set group =>   1
Atom   1O    basis set group =>   1
Atom   2N    basis set group =>   2
Atom   3H    basis set group =>   3
Atom   4N    basis set group =>   2
Atom   5C    basis set group =>   4
Atom   6C    basis set group =>   4
Atom   7H    basis set group =>   3
Atom   8C    basis set group =>   4
Atom   9C    basis set group =>   4
Atom  10H    basis set group =>   3
Atom  11C    basis set group =>   4
Atom  12H    basis set group =>   3
Atom  13C    basis set group =>   4
Atom  14H    basis set group =>   3
Atom  15C    basis set group =>   4
Atom  16H    basis set group =>   3
Atom  17C    basis set group =>   4
Atom  18H    basis set group =>   3
Atom  19C    basis set group =>   4
Atom  20C    basis set group =>   4
Atom  21H    basis set group =>   3
Atom  22H    basis set group =>   3
Atom  23H    basis set group =>   3
Atom  24C    basis set group =>   4
Atom  25H    basis set group =>   3
Atom  26H    basis set group =>   3
Atom  27H    basis set group =>   3
Atom  28C    basis set group =>   4
Atom  29H    basis set group =>   3
Atom  30H    basis set group =>   3
Atom  31H    basis set group =>   3
Atom  32C    basis set group =>   4
Atom  33C    basis set group =>   4
Atom  34C    basis set group =>   4
Atom  35H    basis set group =>   3
Atom  36C    basis set group =>   4
Atom  37H    basis set group =>   3
Atom  38C    basis set group =>   4
Atom  39H    basis set group =>   3
Atom  40C    basis set group =>   4
Atom  41H    basis set group =>   3
Atom  42C    basis set group =>   4
Atom  43C    basis set group =>   4
Atom  44H    basis set group =>   3
Atom  45H    basis set group =>   3
Atom  46H    basis set group =>   3
Atom  47C    basis set group =>   4
Atom  48H    basis set group =>   3
Atom  49H    basis set group =>   3
Atom  50H    basis set group =>   3
Atom  51C    basis set group =>   4
Atom  52H    basis set group =>   3
Atom  53H    basis set group =>   3
Atom  54H    basis set group =>   3
Atom  55C    basis set group =>   4
Atom  56C    basis set group =>   4
Atom  57C    basis set group =>   4
Atom  58H    basis set group =>   3
Atom  59C    basis set group =>   4
Atom  60H    basis set group =>   3
Atom  61C    basis set group =>   4
Atom  62H    basis set group =>   3
Atom  63C    basis set group =>   4
Atom  64H    basis set group =>   3
Atom  65C    basis set group =>   4
Atom  66H    basis set group =>   3
---------------------------------
AUXILIARY/J BASIS SET INFORMATION
---------------------------------
There are 4 groups of distinct atoms

 Group   1 Type O   : 12s5p4d2f1g contracted to 6s4p3d1f1g pattern {711111/2111/211/2/1}
 Group   2 Type N   : 12s5p4d2f1g contracted to 6s4p3d1f1g pattern {711111/2111/211/2/1}
 Group   3 Type H   : 5s2p1d contracted to 3s1p1d pattern {311/2/1}
 Group   4 Type C   : 12s5p4d2f1g contracted to 6s4p3d1f1g pattern {711111/2111/211/2/1}

Atom   0O    basis set group =>   1
Atom   1O    basis set group =>   1
Atom   2N    basis set group =>   2
Atom   3H    basis set group =>   3
Atom   4N    basis set group =>   2
Atom   5C    basis set group =>   4
Atom   6C    basis set group =>   4
Atom   7H    basis set group =>   3
Atom   8C    basis set group =>   4
Atom   9C    basis set group =>   4
Atom  10H    basis set group =>   3
Atom  11C    basis set group =>   4
Atom  12H    basis set group =>   3
Atom  13C    basis set group =>   4
Atom  14H    basis set group =>   3
Atom  15C    basis set group =>   4
Atom  16H    basis set group =>   3
Atom  17C    basis set group =>   4
Atom  18H    basis set group =>   3
Atom  19C    basis set group =>   4
Atom  20C    basis set group =>   4
Atom  21H    basis set group =>   3
Atom  22H    basis set group =>   3
Atom  23H    basis set group =>   3
Atom  24C    basis set group =>   4
Atom  25H    basis set group =>   3
Atom  26H    basis set group =>   3
Atom  27H    basis set group =>   3
Atom  28C    basis set group =>   4
Atom  29H    basis set group =>   3
Atom  30H    basis set group =>   3
Atom  31H    basis set group =>   3
Atom  32C    basis set group =>   4
Atom  33C    basis set group =>   4
Atom  34C    basis set group =>   4
Atom  35H    basis set group =>   3
Atom  36C    basis set group =>   4
Atom  37H    basis set group =>   3
Atom  38C    basis set group =>   4
Atom  39H    basis set group =>   3
Atom  40C    basis set group =>   4
Atom  41H    basis set group =>   3
Atom  42C    basis set group =>   4
Atom  43C    basis set group =>   4
Atom  44H    basis set group =>   3
Atom  45H    basis set group =>   3
Atom  46H    basis set group =>   3
Atom  47C    basis set group =>   4
Atom  48H    basis set group =>   3
Atom  49H    basis set group =>   3
Atom  50H    basis set group =>   3
Atom  51C    basis set group =>   4
Atom  52H    basis set group =>   3
Atom  53H    basis set group =>   3
Atom  54H    basis set group =>   3
Atom  55C    basis set group =>   4
Atom  56C    basis set group =>   4
Atom  57C    basis set group =>   4
Atom  58H    basis set group =>   3
Atom  59C    basis set group =>   4
Atom  60H    basis set group =>   3
Atom  61C    basis set group =>   4
Atom  62H    basis set group =>   3
Atom  63C    basis set group =>   4
Atom  64H    basis set group =>   3
Atom  65C    basis set group =>   4
Atom  66H    basis set group =>   3


           ************************************************************
           *        Program running with 20 parallel MPI-processes    *
           *              working on a common directory               *
           ************************************************************
------------------------------------------------------------------------------
                           ORCA GTO INTEGRAL CALCULATION
                           -- RI-GTO INTEGRALS CHOSEN --
------------------------------------------------------------------------------
------------------------------------------------------------------------------
                   ___                                                        
                  /   \      - P O W E R E D   B Y -                         
                 /     \                                                     
                 |  |  |   _    _      __       _____    __    __             
                 |  |  |  | |  | |    /  \     |  _  \  |  |  /  |          
                  \  \/   | |  | |   /    \    | | | |  |  | /  /          
                 / \  \   | |__| |  /  /\  \   | |_| |  |  |/  /          
                |  |  |   |  __  | /  /__\  \  |    /   |      \           
                |  |  |   | |  | | |   __   |  |    \   |  |\   \          
                \     /   | |  | | |  |  |  |  | |\  \  |  | \   \       
                 \___/    |_|  |_| |__|  |__|  |_| \__\ |__|  \__/        
                                                                              
                      - O R C A' S   B I G   F R I E N D -                    
                                      &                                       
                       - I N T E G R A L  F E E D E R -                       
                                                                              
 v1 FN, 2020, v2 2021                                                         
------------------------------------------------------------------------------


Reading SHARK input file Prod_RS2Aa.SHARKINP.tmp ... ok
----------------------
SHARK INTEGRAL PACKAGE
----------------------

Number of atoms                             ...     67
Number of basis functions                   ...   2901
Number of shells                            ...    901
Maximum angular momentum                    ...      4
Integral batch strategy                     ... SHARK/LIBINT Hybrid
RI-J (if used) integral strategy            ... SPLIT-RIJ (Revised 2003 algorithm where possible)
Printlevel                                  ...      1
Contraction scheme used                     ... SEGMENTED contraction
Coulomb Range Separation                    ... NOT USED
Exchange Range Separation                   ... Long Range
   Mu parameter                             ...  0.300000
   Scaling (regular/separated)              ...  0.150000  0.850000
Finite Nucleus Model                        ... NOT USED
Auxiliary Coulomb fitting basis             ... AVAILABLE
   # of basis functions in Aux-J            ...   1991
   # of shells in Aux-J                     ...    665
   Maximum angular momentum in Aux-J        ...      4
Auxiliary J/K fitting basis                 ... NOT available
Auxiliary Correlation fitting basis         ... NOT available
Auxiliary 'external' fitting basis          ... NOT available
Integral threshold                          ...     1.000000e-10
Primitive cut-off                           ...     1.000000e-11
Primitive pair pre-selection threshold      ...     1.000000e-11

Calculating pre-screening integrals         ... done (  0.5 sec) Dimension = 901
Organizing shell pair data                  ... done (  3.7 sec)
Shell pair information
Total number of shell pairs                 ...    406351
Shell pairs after pre-screening             ...    212525
Total number of primitive shell pairs       ...    980791
Primitive shell pairs kept                  ...    347815
          la=0 lb=0:  35303 shell pairs
          la=1 lb=0:  49858 shell pairs
          la=1 lb=1:  17521 shell pairs
          la=2 lb=0:  29810 shell pairs
          la=2 lb=1:  21728 shell pairs
          la=2 lb=2:   6375 shell pairs
          la=3 lb=0:  16686 shell pairs
          la=3 lb=1:  12394 shell pairs
          la=3 lb=2:   6980 shell pairs
          la=3 lb=3:   1955 shell pairs
          la=4 lb=0:   5727 shell pairs
          la=4 lb=1:   4234 shell pairs
          la=4 lb=2:   2399 shell pairs
          la=4 lb=3:   1318 shell pairs
          la=4 lb=4:    237 shell pairs

Calculating one electron integrals          ... done (  0.9 sec)
Calculating RI/J V-Matrix + Cholesky decomp.... done (  4.3 sec)
Calculating Nuclear repulsion               ... done (  0.0 sec) ENN=   3600.172365663651 Eh

SHARK setup successfully completed in  24.8 seconds

Maximum memory used throughout the entire GTOINT-calculation: 365.2 MB
[1720882816.293544] [node061:4046261:0]          mpool.c:43   UCX  WARN  object 0xc7fab80 was not returned to mpool ucp_requests
[1720882816.293564] [node061:4046261:0]          mpool.c:43   UCX  WARN  object 0xc7fad40 was not returned to mpool ucp_requests
[1720882816.293570] [node061:4046261:0]          mpool.c:43   UCX  WARN  object 0xc7faf00 was not returned to mpool ucp_requests
[1720882816.293574] [node061:4046261:0]          mpool.c:43   UCX  WARN  object 0xc7fb0c0 was not returned to mpool ucp_requests
[1720882816.293579] [node061:4046261:0]          mpool.c:43   UCX  WARN  object 0xc7fb280 was not returned to mpool ucp_requests
[1720882816.293581] [node061:4046261:0]          mpool.c:43   UCX  WARN  object 0xc7fb440 was not returned to mpool ucp_requests
[1720882816.293585] [node061:4046261:0]          mpool.c:43   UCX  WARN  object 0xc7fb600 was not returned to mpool ucp_requests
[1720882816.293588] [node061:4046261:0]          mpool.c:43   UCX  WARN  object 0xc7fb7c0 was not returned to mpool ucp_requests
[1720882816.293592] [node061:4046261:0]          mpool.c:43   UCX  WARN  object 0xc7fb980 was not returned to mpool ucp_requests
[1720882816.306025] [node061:4046230:0]          mpool.c:43   UCX  WARN  object 0xaa7fcc0 was not returned to mpool ucp_requests
[1720882816.306036] [node061:4046230:0]          mpool.c:43   UCX  WARN  object 0xaa7fe80 was not returned to mpool ucp_requests
[1720882816.306040] [node061:4046230:0]          mpool.c:43   UCX  WARN  object 0xaa80040 was not returned to mpool ucp_requests
[1720882816.306044] [node061:4046230:0]          mpool.c:43   UCX  WARN  object 0xaa80200 was not returned to mpool ucp_requests
[1720882816.306047] [node061:4046230:0]          mpool.c:43   UCX  WARN  object 0xaa803c0 was not returned to mpool ucp_requests
[1720882816.306050] [node061:4046230:0]          mpool.c:43   UCX  WARN  object 0xaa80580 was not returned to mpool ucp_requests
[1720882816.306053] [node061:4046230:0]          mpool.c:43   UCX  WARN  object 0xaa80740 was not returned to mpool ucp_requests
[1720882816.306056] [node061:4046230:0]          mpool.c:43   UCX  WARN  object 0xaa80900 was not returned to mpool ucp_requests
[1720882816.306059] [node061:4046230:0]          mpool.c:43   UCX  WARN  object 0xaa80ac0 was not returned to mpool ucp_requests
[1720882816.306062] [node061:4046230:0]          mpool.c:43   UCX  WARN  object 0xaa80c80 was not returned to mpool ucp_requests
[1720882816.306066] [node061:4046230:0]          mpool.c:43   UCX  WARN  object 0xaa80e40 was not returned to mpool ucp_requests
[1720882816.306069] [node061:4046230:0]          mpool.c:43   UCX  WARN  object 0xaa81000 was not returned to mpool ucp_requests
[1720882816.306072] [node061:4046230:0]          mpool.c:43   UCX  WARN  object 0xaa811c0 was not returned to mpool ucp_requests
[1720882816.306211] [node061:4046250:0]          mpool.c:43   UCX  WARN  object 0xbf38a80 was not returned to mpool ucp_requests
[1720882816.306226] [node061:4046250:0]          mpool.c:43   UCX  WARN  object 0xbf38c40 was not returned to mpool ucp_requests
[1720882816.306230] [node061:4046250:0]          mpool.c:43   UCX  WARN  object 0xbf38e00 was not returned to mpool ucp_requests
[1720882816.306233] [node061:4046250:0]          mpool.c:43   UCX  WARN  object 0xbf38fc0 was not returned to mpool ucp_requests
[1720882816.306237] [node061:4046250:0]          mpool.c:43   UCX  WARN  object 0xbf39180 was not returned to mpool ucp_requests
[1720882816.306240] [node061:4046250:0]          mpool.c:43   UCX  WARN  object 0xbf39340 was not returned to mpool ucp_requests
[1720882816.306242] [node061:4046250:0]          mpool.c:43   UCX  WARN  object 0xbf39500 was not returned to mpool ucp_requests
[1720882816.306245] [node061:4046250:0]          mpool.c:43   UCX  WARN  object 0xbf396c0 was not returned to mpool ucp_requests
[1720882816.306248] [node061:4046250:0]          mpool.c:43   UCX  WARN  object 0xbf39880 was not returned to mpool ucp_requests
[1720882816.306250] [node061:4046250:0]          mpool.c:43   UCX  WARN  object 0xbf39a40 was not returned to mpool ucp_requests
[1720882816.306253] [node061:4046250:0]          mpool.c:43   UCX  WARN  object 0xbf39c00 was not returned to mpool ucp_requests
[1720882816.306256] [node061:4046250:0]          mpool.c:43   UCX  WARN  object 0xbf39dc0 was not returned to mpool ucp_requests
[1720882816.306258] [node061:4046250:0]          mpool.c:43   UCX  WARN  object 0xbf39f80 was not returned to mpool ucp_requests
[1720882816.306261] [node061:4046250:0]          mpool.c:43   UCX  WARN  object 0xbf3a140 was not returned to mpool ucp_requests
[1720882816.313272] [node061:4046252:0]          mpool.c:43   UCX  WARN  object 0xc08c9c0 was not returned to mpool ucp_requests
[1720882816.313290] [node061:4046252:0]          mpool.c:43   UCX  WARN  object 0xc08cb80 was not returned to mpool ucp_requests
[1720882816.313295] [node061:4046252:0]          mpool.c:43   UCX  WARN  object 0xc08cd40 was not returned to mpool ucp_requests
[1720882816.313298] [node061:4046252:0]          mpool.c:43   UCX  WARN  object 0xc08cf00 was not returned to mpool ucp_requests
[1720882816.313302] [node061:4046252:0]          mpool.c:43   UCX  WARN  object 0xc08d0c0 was not returned to mpool ucp_requests
[1720882816.313307] [node061:4046252:0]          mpool.c:43   UCX  WARN  object 0xc08d280 was not returned to mpool ucp_requests
[1720882816.313311] [node061:4046252:0]          mpool.c:43   UCX  WARN  object 0xc08d440 was not returned to mpool ucp_requests
[1720882816.313314] [node061:4046252:0]          mpool.c:43   UCX  WARN  object 0xc08d600 was not returned to mpool ucp_requests
[1720882816.313318] [node061:4046252:0]          mpool.c:43   UCX  WARN  object 0xc08d7c0 was not returned to mpool ucp_requests
[1720882816.313321] [node061:4046252:0]          mpool.c:43   UCX  WARN  object 0xc08d980 was not returned to mpool ucp_requests
[1720882816.313325] [node061:4046252:0]          mpool.c:43   UCX  WARN  object 0xc08db40 was not returned to mpool ucp_requests
[1720882816.313328] [node061:4046252:0]          mpool.c:43   UCX  WARN  object 0xc08dd00 was not returned to mpool ucp_requests
[1720882816.313332] [node061:4046252:0]          mpool.c:43   UCX  WARN  object 0xc08dec0 was not returned to mpool ucp_requests
[1720882816.313335] [node061:4046252:0]          mpool.c:43   UCX  WARN  object 0xc08e080 was not returned to mpool ucp_requests
[1720882816.296632] [node061:4046253:0]          mpool.c:43   UCX  WARN  object 0xabe7bc0 was not returned to mpool ucp_requests
[1720882816.296651] [node061:4046253:0]          mpool.c:43   UCX  WARN  object 0xabe7d80 was not returned to mpool ucp_requests
[1720882816.296654] [node061:4046253:0]          mpool.c:43   UCX  WARN  object 0xabe7f40 was not returned to mpool ucp_requests
[1720882816.296656] [node061:4046253:0]          mpool.c:43   UCX  WARN  object 0xabe8100 was not returned to mpool ucp_requests
[1720882816.296659] [node061:4046253:0]          mpool.c:43   UCX  WARN  object 0xabe82c0 was not returned to mpool ucp_requests
[1720882816.296661] [node061:4046253:0]          mpool.c:43   UCX  WARN  object 0xabe8480 was not returned to mpool ucp_requests
[1720882816.296664] [node061:4046253:0]          mpool.c:43   UCX  WARN  object 0xabe8640 was not returned to mpool ucp_requests
[1720882816.296666] [node061:4046253:0]          mpool.c:43   UCX  WARN  object 0xabe8800 was not returned to mpool ucp_requests
[1720882816.296668] [node061:4046253:0]          mpool.c:43   UCX  WARN  object 0xabe89c0 was not returned to mpool ucp_requests
[1720882816.296671] [node061:4046253:0]          mpool.c:43   UCX  WARN  object 0xabe8b80 was not returned to mpool ucp_requests
[1720882816.296677] [node061:4046253:0]          mpool.c:43   UCX  WARN  object 0xabe8d40 was not returned to mpool ucp_requests
[1720882816.296679] [node061:4046253:0]          mpool.c:43   UCX  WARN  object 0xabe8f00 was not returned to mpool ucp_requests
[1720882816.296681] [node061:4046253:0]          mpool.c:43   UCX  WARN  object 0xabe90c0 was not returned to mpool ucp_requests
[1720882816.296684] [node061:4046253:0]          mpool.c:43   UCX  WARN  object 0xabe9280 was not returned to mpool ucp_requests
[1720882816.300099] [node061:4046254:0]          mpool.c:43   UCX  WARN  object 0xba98d40 was not returned to mpool ucp_requests
[1720882816.300110] [node061:4046254:0]          mpool.c:43   UCX  WARN  object 0xba98f00 was not returned to mpool ucp_requests
[1720882816.300115] [node061:4046254:0]          mpool.c:43   UCX  WARN  object 0xba990c0 was not returned to mpool ucp_requests
[1720882816.300118] [node061:4046254:0]          mpool.c:43   UCX  WARN  object 0xba99280 was not returned to mpool ucp_requests
[1720882816.300121] [node061:4046254:0]          mpool.c:43   UCX  WARN  object 0xba99440 was not returned to mpool ucp_requests
[1720882816.300124] [node061:4046254:0]          mpool.c:43   UCX  WARN  object 0xba99600 was not returned to mpool ucp_requests
[1720882816.300128] [node061:4046254:0]          mpool.c:43   UCX  WARN  object 0xba997c0 was not returned to mpool ucp_requests
[1720882816.300131] [node061:4046254:0]          mpool.c:43   UCX  WARN  object 0xba99980 was not returned to mpool ucp_requests
[1720882816.300134] [node061:4046254:0]          mpool.c:43   UCX  WARN  object 0xba99b40 was not returned to mpool ucp_requests
[1720882816.300137] [node061:4046254:0]          mpool.c:43   UCX  WARN  object 0xba99d00 was not returned to mpool ucp_requests
[1720882816.300140] [node061:4046254:0]          mpool.c:43   UCX  WARN  object 0xba99ec0 was not returned to mpool ucp_requests
[1720882816.300143] [node061:4046254:0]          mpool.c:43   UCX  WARN  object 0xba9a080 was not returned to mpool ucp_requests
[1720882816.296642] [node061:4046257:0]          mpool.c:43   UCX  WARN  object 0xae89f40 was not returned to mpool ucp_requests
[1720882816.296656] [node061:4046257:0]          mpool.c:43   UCX  WARN  object 0xae8a100 was not returned to mpool ucp_requests
[1720882816.296660] [node061:4046257:0]          mpool.c:43   UCX  WARN  object 0xae8a2c0 was not returned to mpool ucp_requests
[1720882816.296663] [node061:4046257:0]          mpool.c:43   UCX  WARN  object 0xae8a480 was not returned to mpool ucp_requests
[1720882816.296665] [node061:4046257:0]          mpool.c:43   UCX  WARN  object 0xae8a640 was not returned to mpool ucp_requests
[1720882816.296668] [node061:4046257:0]          mpool.c:43   UCX  WARN  object 0xae8a800 was not returned to mpool ucp_requests
[1720882816.296671] [node061:4046257:0]          mpool.c:43   UCX  WARN  object 0xae8a9c0 was not returned to mpool ucp_requests
[1720882816.296674] [node061:4046257:0]          mpool.c:43   UCX  WARN  object 0xae8ab80 was not returned to mpool ucp_requests
[1720882816.296676] [node061:4046257:0]          mpool.c:43   UCX  WARN  object 0xae8ad40 was not returned to mpool ucp_requests
[1720882816.296679] [node061:4046257:0]          mpool.c:43   UCX  WARN  object 0xae8af00 was not returned to mpool ucp_requests
[1720882816.296681] [node061:4046257:0]          mpool.c:43   UCX  WARN  object 0xae8b0c0 was not returned to mpool ucp_requests
[1720882816.296684] [node061:4046257:0]          mpool.c:43   UCX  WARN  object 0xae8b280 was not returned to mpool ucp_requests
[1720882816.304494] [node061:4046258:0]          mpool.c:43   UCX  WARN  object 0xbe5ac40 was not returned to mpool ucp_requests
[1720882816.304513] [node061:4046258:0]          mpool.c:43   UCX  WARN  object 0xbe5ae00 was not returned to mpool ucp_requests
[1720882816.304518] [node061:4046258:0]          mpool.c:43   UCX  WARN  object 0xbe5afc0 was not returned to mpool ucp_requests
[1720882816.304522] [node061:4046258:0]          mpool.c:43   UCX  WARN  object 0xbe5b180 was not returned to mpool ucp_requests
[1720882816.304525] [node061:4046258:0]          mpool.c:43   UCX  WARN  object 0xbe5b340 was not returned to mpool ucp_requests
[1720882816.304528] [node061:4046258:0]          mpool.c:43   UCX  WARN  object 0xbe5b500 was not returned to mpool ucp_requests
[1720882816.304531] [node061:4046258:0]          mpool.c:43   UCX  WARN  object 0xbe5b6c0 was not returned to mpool ucp_requests
[1720882816.304535] [node061:4046258:0]          mpool.c:43   UCX  WARN  object 0xbe5b880 was not returned to mpool ucp_requests
[1720882816.304538] [node061:4046258:0]          mpool.c:43   UCX  WARN  object 0xbe5ba40 was not returned to mpool ucp_requests
[1720882816.304541] [node061:4046258:0]          mpool.c:43   UCX  WARN  object 0xbe5bc00 was not returned to mpool ucp_requests
[1720882816.304544] [node061:4046258:0]          mpool.c:43   UCX  WARN  object 0xbe5bdc0 was not returned to mpool ucp_requests
[1720882816.304547] [node061:4046258:0]          mpool.c:43   UCX  WARN  object 0xbe5bf80 was not returned to mpool ucp_requests
[1720882816.311527] [node061:4046260:0]          mpool.c:43   UCX  WARN  object 0xbc6fc40 was not returned to mpool ucp_requests
[1720882816.311538] [node061:4046260:0]          mpool.c:43   UCX  WARN  object 0xbc6fe00 was not returned to mpool ucp_requests
[1720882816.311542] [node061:4046260:0]          mpool.c:43   UCX  WARN  object 0xbc6ffc0 was not returned to mpool ucp_requests
[1720882816.311546] [node061:4046260:0]          mpool.c:43   UCX  WARN  object 0xbc70180 was not returned to mpool ucp_requests
[1720882816.311549] [node061:4046260:0]          mpool.c:43   UCX  WARN  object 0xbc70340 was not returned to mpool ucp_requests
[1720882816.311552] [node061:4046260:0]          mpool.c:43   UCX  WARN  object 0xbc70500 was not returned to mpool ucp_requests
[1720882816.311555] [node061:4046260:0]          mpool.c:43   UCX  WARN  object 0xbc706c0 was not returned to mpool ucp_requests
[1720882816.311558] [node061:4046260:0]          mpool.c:43   UCX  WARN  object 0xbc70880 was not returned to mpool ucp_requests
[1720882816.311561] [node061:4046260:0]          mpool.c:43   UCX  WARN  object 0xbc70a40 was not returned to mpool ucp_requests
[1720882816.311564] [node061:4046260:0]          mpool.c:43   UCX  WARN  object 0xbc70c00 was not returned to mpool ucp_requests
[1720882816.311567] [node061:4046260:0]          mpool.c:43   UCX  WARN  object 0xbc70dc0 was not returned to mpool ucp_requests
[1720882816.311571] [node061:4046260:0]          mpool.c:43   UCX  WARN  object 0xbc70f80 was not returned to mpool ucp_requests
[1720882816.293594] [node061:4046261:0]          mpool.c:43   UCX  WARN  object 0xc7fbb40 was not returned to mpool ucp_requests
[1720882816.293598] [node061:4046261:0]          mpool.c:43   UCX  WARN  object 0xc7fbd00 was not returned to mpool ucp_requests
[1720882816.293601] [node061:4046261:0]          mpool.c:43   UCX  WARN  object 0xc7fbec0 was not returned to mpool ucp_requests
[1720882816.306365] [node061:4046226:0]          mpool.c:43   UCX  WARN  object 0xaeb9e40 was not returned to mpool ucp_requests
[1720882816.306388] [node061:4046226:0]          mpool.c:43   UCX  WARN  object 0xaeba000 was not returned to mpool ucp_requests
[1720882816.306394] [node061:4046226:0]          mpool.c:43   UCX  WARN  object 0xaeba1c0 was not returned to mpool ucp_requests
[1720882816.306399] [node061:4046226:0]          mpool.c:43   UCX  WARN  object 0xaeba380 was not returned to mpool ucp_requests
[1720882816.306402] [node061:4046226:0]          mpool.c:43   UCX  WARN  object 0xaeba540 was not returned to mpool ucp_requests
[1720882816.306405] [node061:4046226:0]          mpool.c:43   UCX  WARN  object 0xaeba700 was not returned to mpool ucp_requests
[1720882816.306407] [node061:4046226:0]          mpool.c:43   UCX  WARN  object 0xaeba8c0 was not returned to mpool ucp_requests
[1720882816.306410] [node061:4046226:0]          mpool.c:43   UCX  WARN  object 0xaebaa80 was not returned to mpool ucp_requests
[1720882816.306413] [node061:4046226:0]          mpool.c:43   UCX  WARN  object 0xaebac40 was not returned to mpool ucp_requests
[1720882816.306415] [node061:4046226:0]          mpool.c:43   UCX  WARN  object 0xaebae00 was not returned to mpool ucp_requests
[1720882816.306418] [node061:4046226:0]          mpool.c:43   UCX  WARN  object 0xaebafc0 was not returned to mpool ucp_requests
[1720882816.306421] [node061:4046226:0]          mpool.c:43   UCX  WARN  object 0xaebb180 was not returned to mpool ucp_requests
[1720882816.302049] [node061:4046227:0]          mpool.c:43   UCX  WARN  object 0xc35eec0 was not returned to mpool ucp_requests
[1720882816.302060] [node061:4046227:0]          mpool.c:43   UCX  WARN  object 0xc35f080 was not returned to mpool ucp_requests
[1720882816.302064] [node061:4046227:0]          mpool.c:43   UCX  WARN  object 0xc35f240 was not returned to mpool ucp_requests
[1720882816.302067] [node061:4046227:0]          mpool.c:43   UCX  WARN  object 0xc35f400 was not returned to mpool ucp_requests
[1720882816.302071] [node061:4046227:0]          mpool.c:43   UCX  WARN  object 0xc35f5c0 was not returned to mpool ucp_requests
[1720882816.302075] [node061:4046227:0]          mpool.c:43   UCX  WARN  object 0xc35f780 was not returned to mpool ucp_requests
[1720882816.302078] [node061:4046227:0]          mpool.c:43   UCX  WARN  object 0xc35f940 was not returned to mpool ucp_requests
[1720882816.302081] [node061:4046227:0]          mpool.c:43   UCX  WARN  object 0xc35fb00 was not returned to mpool ucp_requests
[1720882816.302085] [node061:4046227:0]          mpool.c:43   UCX  WARN  object 0xc35fe80 was not returned to mpool ucp_requests
[1720882816.302088] [node061:4046227:0]          mpool.c:43   UCX  WARN  object 0xc360040 was not returned to mpool ucp_requests
[1720882816.296681] [node061:4046229:0]          mpool.c:43   UCX  WARN  object 0xb261b40 was not returned to mpool ucp_requests
[1720882816.296696] [node061:4046229:0]          mpool.c:43   UCX  WARN  object 0xb261d00 was not returned to mpool ucp_requests
[1720882816.296699] [node061:4046229:0]          mpool.c:43   UCX  WARN  object 0xb261ec0 was not returned to mpool ucp_requests
[1720882816.296701] [node061:4046229:0]          mpool.c:43   UCX  WARN  object 0xb262080 was not returned to mpool ucp_requests
[1720882816.296704] [node061:4046229:0]          mpool.c:43   UCX  WARN  object 0xb262240 was not returned to mpool ucp_requests
[1720882816.296706] [node061:4046229:0]          mpool.c:43   UCX  WARN  object 0xb262400 was not returned to mpool ucp_requests
[1720882816.296709] [node061:4046229:0]          mpool.c:43   UCX  WARN  object 0xb2625c0 was not returned to mpool ucp_requests
[1720882816.296711] [node061:4046229:0]          mpool.c:43   UCX  WARN  object 0xb262780 was not returned to mpool ucp_requests
[1720882816.296713] [node061:4046229:0]          mpool.c:43   UCX  WARN  object 0xb262940 was not returned to mpool ucp_requests
[1720882816.296716] [node061:4046229:0]          mpool.c:43   UCX  WARN  object 0xb262b00 was not returned to mpool ucp_requests
[1720882816.296719] [node061:4046229:0]          mpool.c:43   UCX  WARN  object 0xb262cc0 was not returned to mpool ucp_requests
[1720882816.296721] [node061:4046229:0]          mpool.c:43   UCX  WARN  object 0xb262e80 was not returned to mpool ucp_requests
[1720882816.296723] [node061:4046229:0]          mpool.c:43   UCX  WARN  object 0xb263040 was not returned to mpool ucp_requests
[1720882816.316502] [node061:4046249:0]          mpool.c:43   UCX  WARN  object 0xb91ad40 was not returned to mpool ucp_requests
[1720882816.316516] [node061:4046249:0]          mpool.c:43   UCX  WARN  object 0xb91af00 was not returned to mpool ucp_requests
[1720882816.316519] [node061:4046249:0]          mpool.c:43   UCX  WARN  object 0xb91b0c0 was not returned to mpool ucp_requests
[1720882816.316521] [node061:4046249:0]          mpool.c:43   UCX  WARN  object 0xb91b280 was not returned to mpool ucp_requests
[1720882816.316523] [node061:4046249:0]          mpool.c:43   UCX  WARN  object 0xb91b440 was not returned to mpool ucp_requests
[1720882816.316526] [node061:4046249:0]          mpool.c:43   UCX  WARN  object 0xb91b600 was not returned to mpool ucp_requests
[1720882816.316531] [node061:4046249:0]          mpool.c:43   UCX  WARN  object 0xb91b7c0 was not returned to mpool ucp_requests
[1720882816.316533] [node061:4046249:0]          mpool.c:43   UCX  WARN  object 0xb91b980 was not returned to mpool ucp_requests
[1720882816.316535] [node061:4046249:0]          mpool.c:43   UCX  WARN  object 0xb91bb40 was not returned to mpool ucp_requests
[1720882816.316538] [node061:4046249:0]          mpool.c:43   UCX  WARN  object 0xb91bd00 was not returned to mpool ucp_requests
[1720882816.316540] [node061:4046249:0]          mpool.c:43   UCX  WARN  object 0xb91bec0 was not returned to mpool ucp_requests
[1720882816.316542] [node061:4046249:0]          mpool.c:43   UCX  WARN  object 0xb91c080 was not returned to mpool ucp_requests
[1720882816.316544] [node061:4046249:0]          mpool.c:43   UCX  WARN  object 0xb91c240 was not returned to mpool ucp_requests
[1720882816.318751] [node061:4046251:0]          mpool.c:43   UCX  WARN  object 0xaedb7c0 was not returned to mpool ucp_requests
[1720882816.318761] [node061:4046251:0]          mpool.c:43   UCX  WARN  object 0xaedb980 was not returned to mpool ucp_requests
[1720882816.318765] [node061:4046251:0]          mpool.c:43   UCX  WARN  object 0xaedbb40 was not returned to mpool ucp_requests
[1720882816.318769] [node061:4046251:0]          mpool.c:43   UCX  WARN  object 0xaedbd00 was not returned to mpool ucp_requests
[1720882816.318772] [node061:4046251:0]          mpool.c:43   UCX  WARN  object 0xaedbec0 was not returned to mpool ucp_requests
[1720882816.318775] [node061:4046251:0]          mpool.c:43   UCX  WARN  object 0xaedc080 was not returned to mpool ucp_requests
[1720882816.318778] [node061:4046251:0]          mpool.c:43   UCX  WARN  object 0xaedc240 was not returned to mpool ucp_requests
[1720882816.318781] [node061:4046251:0]          mpool.c:43   UCX  WARN  object 0xaedc400 was not returned to mpool ucp_requests
[1720882816.318784] [node061:4046251:0]          mpool.c:43   UCX  WARN  object 0xaedc5c0 was not returned to mpool ucp_requests
[1720882816.318787] [node061:4046251:0]          mpool.c:43   UCX  WARN  object 0xaedc780 was not returned to mpool ucp_requests
[1720882816.318790] [node061:4046251:0]          mpool.c:43   UCX  WARN  object 0xaedc940 was not returned to mpool ucp_requests
[1720882816.318793] [node061:4046251:0]          mpool.c:43   UCX  WARN  object 0xaedcb00 was not returned to mpool ucp_requests
[1720882816.318796] [node061:4046251:0]          mpool.c:43   UCX  WARN  object 0xaedccc0 was not returned to mpool ucp_requests
[1720882816.318800] [node061:4046251:0]          mpool.c:43   UCX  WARN  object 0xaedce80 was not returned to mpool ucp_requests
[1720882816.315503] [node061:4046255:0]          mpool.c:43   UCX  WARN  object 0xc18ec40 was not returned to mpool ucp_requests
[1720882816.315516] [node061:4046255:0]          mpool.c:43   UCX  WARN  object 0xc18ee00 was not returned to mpool ucp_requests
[1720882816.315520] [node061:4046255:0]          mpool.c:43   UCX  WARN  object 0xc18efc0 was not returned to mpool ucp_requests
[1720882816.315523] [node061:4046255:0]          mpool.c:43   UCX  WARN  object 0xc18f180 was not returned to mpool ucp_requests
[1720882816.315525] [node061:4046255:0]          mpool.c:43   UCX  WARN  object 0xc18f340 was not returned to mpool ucp_requests
[1720882816.315528] [node061:4046255:0]          mpool.c:43   UCX  WARN  object 0xc18f500 was not returned to mpool ucp_requests
[1720882816.315531] [node061:4046255:0]          mpool.c:43   UCX  WARN  object 0xc18f6c0 was not returned to mpool ucp_requests
[1720882816.315533] [node061:4046255:0]          mpool.c:43   UCX  WARN  object 0xc18f880 was not returned to mpool ucp_requests
[1720882816.315536] [node061:4046255:0]          mpool.c:43   UCX  WARN  object 0xc18fa40 was not returned to mpool ucp_requests
[1720882816.315539] [node061:4046255:0]          mpool.c:43   UCX  WARN  object 0xc18fc00 was not returned to mpool ucp_requests
[1720882816.315541] [node061:4046255:0]          mpool.c:43   UCX  WARN  object 0xc18fdc0 was not returned to mpool ucp_requests
[1720882816.315544] [node061:4046255:0]          mpool.c:43   UCX  WARN  object 0xc18ff80 was not returned to mpool ucp_requests
[1720882816.316420] [node061:4046256:0]          mpool.c:43   UCX  WARN  object 0xadf8d40 was not returned to mpool ucp_requests
[1720882816.316431] [node061:4046256:0]          mpool.c:43   UCX  WARN  object 0xadf8f00 was not returned to mpool ucp_requests
[1720882816.316435] [node061:4046256:0]          mpool.c:43   UCX  WARN  object 0xadf90c0 was not returned to mpool ucp_requests
[1720882816.316439] [node061:4046256:0]          mpool.c:43   UCX  WARN  object 0xadf9280 was not returned to mpool ucp_requests
[1720882816.316442] [node061:4046256:0]          mpool.c:43   UCX  WARN  object 0xadf9440 was not returned to mpool ucp_requests
[1720882816.316445] [node061:4046256:0]          mpool.c:43   UCX  WARN  object 0xadf9600 was not returned to mpool ucp_requests
[1720882816.316449] [node061:4046256:0]          mpool.c:43   UCX  WARN  object 0xadf97c0 was not returned to mpool ucp_requests
[1720882816.316453] [node061:4046256:0]          mpool.c:43   UCX  WARN  object 0xadf9980 was not returned to mpool ucp_requests
[1720882816.316456] [node061:4046256:0]          mpool.c:43   UCX  WARN  object 0xadf9b40 was not returned to mpool ucp_requests
[1720882816.316459] [node061:4046256:0]          mpool.c:43   UCX  WARN  object 0xadf9d00 was not returned to mpool ucp_requests
[1720882816.316462] [node061:4046256:0]          mpool.c:43   UCX  WARN  object 0xadf9ec0 was not returned to mpool ucp_requests
[1720882816.316466] [node061:4046256:0]          mpool.c:43   UCX  WARN  object 0xadfa080 was not returned to mpool ucp_requests
[1720882816.320343] [node061:4046259:0]          mpool.c:43   UCX  WARN  object 0xacdbc80 was not returned to mpool ucp_requests
[1720882816.320355] [node061:4046259:0]          mpool.c:43   UCX  WARN  object 0xacdbe40 was not returned to mpool ucp_requests
[1720882816.320359] [node061:4046259:0]          mpool.c:43   UCX  WARN  object 0xacdc000 was not returned to mpool ucp_requests
[1720882816.320362] [node061:4046259:0]          mpool.c:43   UCX  WARN  object 0xacdc1c0 was not returned to mpool ucp_requests
[1720882816.320365] [node061:4046259:0]          mpool.c:43   UCX  WARN  object 0xacdc380 was not returned to mpool ucp_requests
[1720882816.320369] [node061:4046259:0]          mpool.c:43   UCX  WARN  object 0xacdc540 was not returned to mpool ucp_requests
[1720882816.320373] [node061:4046259:0]          mpool.c:43   UCX  WARN  object 0xacdc700 was not returned to mpool ucp_requests
[1720882816.320377] [node061:4046259:0]          mpool.c:43   UCX  WARN  object 0xacdc8c0 was not returned to mpool ucp_requests
[1720882816.320380] [node061:4046259:0]          mpool.c:43   UCX  WARN  object 0xacdca80 was not returned to mpool ucp_requests
[1720882816.320383] [node061:4046259:0]          mpool.c:43   UCX  WARN  object 0xacdcc40 was not returned to mpool ucp_requests
[1720882816.320386] [node061:4046259:0]          mpool.c:43   UCX  WARN  object 0xacdce00 was not returned to mpool ucp_requests
[1720882816.320389] [node061:4046259:0]          mpool.c:43   UCX  WARN  object 0xacdcfc0 was not returned to mpool ucp_requests
[1720882816.316756] [node061:4046225:0]          mpool.c:43   UCX  WARN  object 0xbef4d00 was not returned to mpool ucp_requests
[1720882816.316768] [node061:4046225:0]          mpool.c:43   UCX  WARN  object 0xbef4ec0 was not returned to mpool ucp_requests
[1720882816.316771] [node061:4046225:0]          mpool.c:43   UCX  WARN  object 0xbef5080 was not returned to mpool ucp_requests
[1720882816.316773] [node061:4046225:0]          mpool.c:43   UCX  WARN  object 0xbef5240 was not returned to mpool ucp_requests
[1720882816.316775] [node061:4046225:0]          mpool.c:43   UCX  WARN  object 0xbef5400 was not returned to mpool ucp_requests
[1720882816.316777] [node061:4046225:0]          mpool.c:43   UCX  WARN  object 0xbef55c0 was not returned to mpool ucp_requests
[1720882816.316780] [node061:4046225:0]          mpool.c:43   UCX  WARN  object 0xbef5780 was not returned to mpool ucp_requests
[1720882816.316782] [node061:4046225:0]          mpool.c:43   UCX  WARN  object 0xbef5940 was not returned to mpool ucp_requests
[1720882816.316784] [node061:4046225:0]          mpool.c:43   UCX  WARN  object 0xbef5b00 was not returned to mpool ucp_requests
[1720882816.316786] [node061:4046225:0]          mpool.c:43   UCX  WARN  object 0xbef5cc0 was not returned to mpool ucp_requests
[1720882816.316789] [node061:4046225:0]          mpool.c:43   UCX  WARN  object 0xbef5e80 was not returned to mpool ucp_requests
[1720882816.318856] [node061:4046228:0]          mpool.c:43   UCX  WARN  object 0xc6e7cc0 was not returned to mpool ucp_requests
[1720882816.318869] [node061:4046228:0]          mpool.c:43   UCX  WARN  object 0xc6e7e80 was not returned to mpool ucp_requests
[1720882816.318872] [node061:4046228:0]          mpool.c:43   UCX  WARN  object 0xc6e8040 was not returned to mpool ucp_requests
[1720882816.318875] [node061:4046228:0]          mpool.c:43   UCX  WARN  object 0xc6e8200 was not returned to mpool ucp_requests
[1720882816.318878] [node061:4046228:0]          mpool.c:43   UCX  WARN  object 0xc6e83c0 was not returned to mpool ucp_requests
[1720882816.318881] [node061:4046228:0]          mpool.c:43   UCX  WARN  object 0xc6e8580 was not returned to mpool ucp_requests
[1720882816.318883] [node061:4046228:0]          mpool.c:43   UCX  WARN  object 0xc6e8740 was not returned to mpool ucp_requests
[1720882816.318886] [node061:4046228:0]          mpool.c:43   UCX  WARN  object 0xc6e8900 was not returned to mpool ucp_requests
[1720882816.318889] [node061:4046228:0]          mpool.c:43   UCX  WARN  object 0xc6e8ac0 was not returned to mpool ucp_requests
[1720882816.318891] [node061:4046228:0]          mpool.c:43   UCX  WARN  object 0xc6e8c80 was not returned to mpool ucp_requests
[1720882816.318895] [node061:4046228:0]          mpool.c:43   UCX  WARN  object 0xc6e8e40 was not returned to mpool ucp_requests
[1720882816.318897] [node061:4046228:0]          mpool.c:43   UCX  WARN  object 0xc6e9000 was not returned to mpool ucp_requests
[1720882816.318901] [node061:4046228:0]          mpool.c:43   UCX  WARN  object 0xc6e91c0 was not returned to mpool ucp_requests


           ************************************************************
           *        Program running with 20 parallel MPI-processes    *
           *              working on a common directory               *
           ************************************************************
-------------------------------------------------------------------------------
                                 ORCA SCF
-------------------------------------------------------------------------------

------------
SCF SETTINGS
------------
Hamiltonian:
 Density Functional     Method          .... DFT(GTOs)
 Exchange Functional    Exchange        .... WB97M-V
 Correlation Functional Correlation     .... WB97M-V
 Gradients option       PostSCFGGA      .... off
 Hybrid DFT is turned on
   Fraction HF Exchange ScalHFX         ....  0.150000
   Scaling of DF-GGA-X  ScalDFX         ....  0.000000
   Scaling of DF-GGA-C  ScalDFC         ....  1.000000
   Scaling of DF-LDA-C  ScalLDAC        ....  1.000000
   Perturbative correction              ....  0.000000
   Density functional embedding theory  .... OFF
 Long-range corrected/Screened/Range-Separated Hybrid DFT is turned on
   Amount of maximum screened exact exchange              ....  0.850000
   Range separation parameter mu (erf(mu*r12)/r12)        ....  0.300000
   NL short-range parameter             ....  6.000000
   NL long-range parameter              ....  0.010000
 RI-approximation to the Coulomb term is turned on
   Number of AuxJ basis functions       .... 1991
   RIJ-COSX (HFX calculated with COS-X)).... on


General Settings:
 Integral files         IntName         .... Prod_RS2Aa
 Hartree-Fock type      HFTyp           .... RHF
 Total Charge           Charge          ....    0
 Multiplicity           Mult            ....    1
 Number of Electrons    NEL             ....  238
 Basis Dimension        Dim             .... 2901
 Nuclear Repulsion      ENuc            ....   3600.1723656637 Eh

Convergence Acceleration:
 DIIS                   CNVDIIS         .... on
   Start iteration      DIISMaxIt       ....    12
   Startup error        DIISStart       ....  0.200000
   # of expansion vecs  DIISMaxEq       ....     5
   Bias factor          DIISBfac        ....   1.050
   Max. coefficient     DIISMaxC        ....  10.000
 Trust-Rad. Augm. Hess. CNVTRAH         .... auto
   Auto Start mean grad. ratio tolernc. ....  1.125000
   Auto Start start iteration           ....    20
   Auto Start num. interpolation iter.  ....    10
   Max. Number of Micro iterations      ....    16
   Max. Number of Macro iterations      .... Maxiter - #DIIS iter
   Number of Davidson start vectors     ....     2
   Converg. threshold I  (grad. norm)   ....   5.000e-05
   Converg. threshold II (energy diff.) ....   1.000e-06
   Grad. Scal. Fac. for Micro threshold ....   0.100
   Minimum threshold for Micro iter.    ....   0.010
   NR start threshold (gradient norm)   ....   0.001
   Initial trust radius                 ....   0.400
   Minimum AH scaling param. (alpha)    ....   1.000
   Maximum AH scaling param. (alpha)    .... 1000.000
   Orbital update algorithm             .... Taylor
   White noise on init. David. guess    .... on
   Maximum white noise                  ....   0.010
   Quad. conv. algorithm                .... NR
 SOSCF                  CNVSOSCF        .... on
   Start iteration      SOSCFMaxIt      ....   150
   Startup grad/error   SOSCFStart      ....  0.003300
 Level Shifting         CNVShift        .... on
   Level shift para.    LevelShift      ....    0.2500
   Turn off err/grad.   ShiftErr        ....    0.0010
 Zerner damping         CNVZerner       .... off
 Static damping         CNVDamp         .... on
   Fraction old density DampFac         ....    0.7000
   Max. Damping (<1)    DampMax         ....    0.9800
   Min. Damping (>=0)   DampMin         ....    0.0000
   Turn off err/grad.   DampErr         ....    0.1000
 Fernandez-Rico         CNVRico         .... off

SCF Procedure:
 Maximum # iterations   MaxIter         ....   125
 SCF integral mode      SCFMode         .... Direct
   Integral package                     .... SHARK and LIBINT hybrid scheme
 Reset frequency        DirectResetFreq ....    20
 Integral Threshold     Thresh          ....  1.000e-10 Eh
 Primitive CutOff       TCut            ....  1.000e-11 Eh

Convergence Tolerance:
 Convergence Check Mode ConvCheckMode   .... Total+1el-Energy
 Convergence forced     ConvForced      .... 0
 Energy Change          TolE            ....  1.000e-06 Eh
 1-El. energy change                    ....  1.000e-03 Eh
 Orbital Gradient       TolG            ....  5.000e-05
 Orbital Rotation angle TolX            ....  5.000e-05
 DIIS Error             TolErr          ....  1.000e-06


Diagonalization of the overlap matrix:
Smallest eigenvalue                        ... 2.322e-06
Time for diagonalization                   ...    1.957 sec
Threshold for overlap eigenvalues          ... 1.000e-08
Number of eigenvalues below threshold      ... 0
Time for construction of square roots      ...    1.905 sec
Total time needed                          ...    3.990 sec

Time for model grid setup =    0.666 sec

------------------------------
INITIAL GUESS: MODEL POTENTIAL
------------------------------
Loading Hartree-Fock densities                     ... done
Calculating cut-offs                               ... done
Initializing the effective Hamiltonian             ... done
Setting up the integral package (SHARK)            ... done
Starting the Coulomb interaction                   ... done (   3.3 sec)
Reading the grid                                   ... done
Mapping shells                                     ... done
Starting the XC term evaluation                    ... done (   1.5 sec)
  promolecular density results
     # of electrons  =    237.986576290
     EX              =   -187.885877437
     EC              =     -7.985729876
     EX+EC           =   -195.871607313
Transforming the Hamiltonian                       ... done (   0.8 sec)
Diagonalizing the Hamiltonian                      ... done (   1.3 sec)
Back transforming the eigenvectors                 ... done (   0.3 sec)
Now organizing SCF variables                       ... done
                      ------------------
                      INITIAL GUESS DONE (   8.2 sec)
                      ------------------
-------------------
DFT GRID GENERATION
-------------------

General Integration Accuracy     IntAcc      ... 4.388
Radial Grid Type                 RadialGrid  ... OptM3 with GC (2021)
Angular Grid (max. ang.)         AngularGrid ... 4 (Lebedev-302)
Angular grid pruning method      GridPruning ... 4 (adaptive)
Weight generation scheme         WeightScheme... Becke
Basis function cutoff            BFCut       ... 1.0000e-10
Integration weight cutoff        WCut        ... 1.0000e-14
Angular grids for H and He will be reduced by one unit
Partially contracted basis set               ... off
Rotationally invariant grid construction     ... off

Total number of grid points                  ...   309036
Total number of batches                      ...     4864
Average number of points per batch           ...       63
Average number of grid points per atom       ...     4612
Time for grid setup =    3.102 sec

--------------------
COSX GRID GENERATION
--------------------

GRIDX 1
-------
General Integration Accuracy     IntAcc      ... 3.816
Radial Grid Type                 RadialGrid  ... OptM3 with GC (2021)
Angular Grid (max. ang.)         AngularGrid ... 1 (Lebedev-50)
Angular grid pruning method      GridPruning ... 4 (adaptive)
Weight generation scheme         WeightScheme... Becke
Basis function cutoff            BFCut       ... 1.0000e-10
Integration weight cutoff        WCut        ... 1.0000e-14
Angular grids for H and He will be reduced by one unit
Partially contracted basis set               ... on
Rotationally invariant grid construction     ... off

Total number of grid points                  ...    39215
Total number of batches                      ...      651
Average number of points per batch           ...       60
Average number of grid points per atom       ...      585
UseSFitting                                  ... on

GRIDX 2
-------
General Integration Accuracy     IntAcc      ... 4.020
Radial Grid Type                 RadialGrid  ... OptM3 with GC (2021)
Angular Grid (max. ang.)         AngularGrid ... 2 (Lebedev-110)
Angular grid pruning method      GridPruning ... 4 (adaptive)
Weight generation scheme         WeightScheme... Becke
Basis function cutoff            BFCut       ... 1.0000e-10
Integration weight cutoff        WCut        ... 1.0000e-14
Angular grids for H and He will be reduced by one unit
Partially contracted basis set               ... on
Rotationally invariant grid construction     ... off

Total number of grid points                  ...    87413
Total number of batches                      ...     1398
Average number of points per batch           ...       62
Average number of grid points per atom       ...     1305
UseSFitting                                  ... on

GRIDX 3
-------
General Integration Accuracy     IntAcc      ... 4.338
Radial Grid Type                 RadialGrid  ... OptM3 with GC (2021)
Angular Grid (max. ang.)         AngularGrid ... 3 (Lebedev-194)
Angular grid pruning method      GridPruning ... 4 (adaptive)
Weight generation scheme         WeightScheme... Becke
Basis function cutoff            BFCut       ... 1.0000e-10
Integration weight cutoff        WCut        ... 1.0000e-14
Angular grids for H and He will be reduced by one unit
Partially contracted basis set               ... on
Rotationally invariant grid construction     ... off

Total number of grid points                  ...   188119
Total number of batches                      ...     2968
Average number of points per batch           ...       63
Average number of grid points per atom       ...     2808
UseSFitting                                  ... on

Time for X-Grid setup             =   17.462 sec


--------------------
CPCM SOLVATION MODEL
--------------------
CPCM parameters:
  Epsilon                                         ...      26.7260
  Refrac                                          ...       1.2907
  Rsolv                                           ...       1.3000
  Surface type                                    ... GAUSSIAN VDW
  Epsilon function type                           ...         CPCM
Solvent:                                     ... 2,2,2-TRIFLUOROETHANOL
SMD-CDS solvent descriptors:
  Soln                                       ...    1.2907
  Soln25                                     ... Unavailable
  Sola                                       ...    0.5700
  Solb                                       ...    0.2500
  Solg                                       ...   42.0200
  Solc                                       ...    0.0000
  Solh                                       ...    0.5000
Radii:
 Radius for O  used is    2.8724 Bohr (=   1.5200 Ang.)
 Radius for N  used is    3.5716 Bohr (=   1.8900 Ang.)
 Radius for H  used is    2.2677 Bohr (=   1.2000 Ang.)
 Radius for C  used is    3.4960 Bohr (=   1.8500 Ang.)
Calculating surface                               ...        done! (  0.0s)
GEPOL surface points                              ...         3805
GEPOL Volume                                      ...    3144.9126
GEPOL Surface-area                                ...    1701.2528
Calculating surface distance matrix               ...        done! (  0.1s)
Performing Cholesky decomposition & store         ...        done! (  2.8s)
Overall time for CPCM initialization              ...                 2.9s
--------------
SCF ITERATIONS
--------------
ITER       Energy         Delta-E        Max-DP      RMS-DP      [F,P]     Damp
               ***  Starting incremental Fock matrix formation  ***
  0  -1385.5568313383   0.000000000000 0.03657827  0.00018924  0.3106097 0.7000
  1  -1385.9271473686  -0.370316030320 0.03023291  0.00015649  0.1498162 0.7000
                               ***Turning on DIIS***
  2  -1386.1201617352  -0.193014366589 0.07697002  0.00038726  0.0879224 0.0000
  3  -1386.4454700454  -0.325308310159 0.01826265  0.00010914  0.0691673 0.0000
  4  -1386.4872009903  -0.041730944972 0.00896999  0.00004476  0.0143336 0.0000
  5  -1386.4882624946  -0.001061504229 0.00293713  0.00001759  0.0118668 0.0000
                      *** Initiating the SOSCF procedure ***
                           *** Shutting down DIIS ***
                      *** Re-Reading the Fockian *** 
                      *** Removing any level shift *** 
ITER      Energy       Delta-E        Grad      Rot      Max-DP    RMS-DP
  6  -1386.48856482  -0.0003023300  0.000414  0.000414  0.001538  0.000008
               *** Restarting incremental Fock matrix formation ***
  7  -1386.48860203  -0.0000372049  0.000282  0.000733  0.027177  0.000190
  8  -1386.48861833  -0.0000163001  0.000179  0.000562  0.006770  0.000048
  9  -1386.48861923  -0.0000008981  0.000064  0.000072  0.004650  0.000033
 10  -1386.48862107  -0.0000018463  0.000022  0.000064  0.002453  0.000009
 11  -1386.48862121  -0.0000001365  0.000017  0.000027  0.001177  0.000003
                  ***Gradient check signals convergence***
              ***Rediagonalizing the Fockian in SOSCF/NRSCF***

               *****************************************************
               *                     SUCCESS                       *
               *           SCF CONVERGED AFTER  12 CYCLES          *
               *****************************************************

Old exchange energy                            =    -60.476952311 Eh
New exchange energy                            =    -60.476957446 Eh
Exchange energy change after final integration =     -0.000005136 Eh
Total energy after final integration           =  -1386.488626606 Eh
Final COS-X integration done in                =   217.316 sec

------------------
NL GRID GENERATION
------------------

General Integration Accuracy     IntAcc      ... 4.004
Radial Grid Type                 RadialGrid  ... OptM3 with GC (2021)
Angular Grid (max. ang.)         AngularGrid ... 2 (Lebedev-110)
Angular grid pruning method      GridPruning ... 4 (adaptive)
Weight generation scheme         WeightScheme... Becke
Basis function cutoff            BFCut       ... 1.0000e-10
Integration weight cutoff        WCut        ... 1.0000e-14
Angular grids for H and He will be reduced by one unit
Partially contracted basis set               ... off
Rotationally invariant grid construction     ... off

Total number of grid points                  ...    97568
Total number of batches                      ...     1561
Average number of points per batch           ...       62
Average number of grid points per atom       ...     1456
Final grid set up in    1.6 sec

-------------------------------------------------------------------------------
                    post-SCF DFT-NL dispersion correction                      
-------------------------------------------------------------------------------

SCF Energy:   -1386.488626606 
NL    Energy:  0.857475140 
SC+NL Energy: -1385.631151466 
NL done in:   10.5 sec
-------------------------------------------------------------------------------

SMD CDS free energy correction energy :                 1.13937     Kcal/mol
Total Energy after SMD CDS correction =             -1385.629335771 Eh

----------------
TOTAL SCF ENERGY
----------------

Total Energy       :        -1385.62933577 Eh          -37704.89111 eV

Components:
Nuclear Repulsion  :         3600.17236566 Eh           97965.67055 eV
Electronic Energy  :        -4985.80170144 Eh         -135670.56165 eV
One Electron Energy:        -9043.36612977 Eh         -246082.50298 eV
Two Electron Energy:         4057.56442833 Eh          110411.94133 eV
Max COSX asymmetry :            0.00000147 Eh               0.00004 eV
CPCM Dielectric    :           -0.04558317 Eh              -1.24038 eV
SMD CDS (Gcds)     :            0.00181569 Eh               0.04941 eV

Virial components:
Potential Energy   :        -2767.06430009 Eh          -75295.64756 eV
Kinetic Energy     :         1381.43496432 Eh           37590.75646 eV
Virial Ratio       :            2.00303624


DFT components:
N(Alpha)           :      119.000033105661 electrons
N(Beta)            :      119.000033105661 electrons
N(Total)           :      238.000066211322 electrons
E(X)               :     -134.060631109380 Eh       
E(C)               :       -7.502917255664 Eh       
NL Energy, E(C,NL) :        0.857475139704 Eh       
E(XC)              :     -140.706073225339 Eh       
DFET-embed. en.    :        0.000000000000 Eh       
CPCM Solvation Model Properties:
Surface-charge          :           -0.08690167
Charge-correction       :           -0.00097035 Eh              -0.02640 eV
Free-energy (cav+disp)  :            0.00181569 Eh               0.04941 eV

---------------
SCF CONVERGENCE
---------------

  Last Energy change         ...   -2.5946e-07  Tolerance :   1.0000e-06
  Last MAX-Density change    ...    1.5543e-15  Tolerance :   1.0000e-05
  Last RMS-Density change    ...    3.5926e-18  Tolerance :   1.0000e-06
  Last Orbital Gradient      ...    2.0095e-06  Tolerance :   5.0000e-05
  Last Orbital Rotation      ...    6.6861e-06  Tolerance :   5.0000e-05

             **** THE GBW FILE WAS UPDATED (Prod_RS2Aa.gbw) ****
             **** DENSITY Prod_RS2Aa.scfp WAS UPDATED ****
             **** ENERGY FILE WAS UPDATED (Prod_RS2Aa.en.tmp) ****
             **** THE GBW FILE WAS UPDATED (Prod_RS2Aa.gbw) ****
             **** DENSITY Prod_RS2Aa.scfp WAS UPDATED ****
----------------
ORBITAL ENERGIES
----------------

  NO   OCC          E(Eh)            E(eV) 
   0   2.0000     -19.311572      -525.4946 
   1   2.0000     -19.300862      -525.2031 
   2   2.0000     -14.550301      -395.9338 
   3   2.0000     -14.524357      -395.2278 
   4   2.0000     -10.465851      -284.7903 
   5   2.0000     -10.457302      -284.5576 
   6   2.0000     -10.400808      -283.0204 
   7   2.0000     -10.393114      -282.8110 
   8   2.0000     -10.391389      -282.7641 
   9   2.0000     -10.366186      -282.0783 
  10   2.0000     -10.365145      -282.0499 
  11   2.0000     -10.362636      -281.9817 
  12   2.0000     -10.362551      -281.9793 
  13   2.0000     -10.354417      -281.7580 
  14   2.0000     -10.353787      -281.7409 
  15   2.0000     -10.352810      -281.7143 
  16   2.0000     -10.350692      -281.6567 
  17   2.0000     -10.349785      -281.6320 
  18   2.0000     -10.349774      -281.6317 
  19   2.0000     -10.349673      -281.6289 
  20   2.0000     -10.349447      -281.6228 
  21   2.0000     -10.349104      -281.6134 
  22   2.0000     -10.348891      -281.6077 
  23   2.0000     -10.348876      -281.6072 
  24   2.0000     -10.347611      -281.5728 
  25   2.0000     -10.346387      -281.5395 
  26   2.0000     -10.344214      -281.4804 
  27   2.0000     -10.326739      -281.0049 
  28   2.0000     -10.322019      -280.8764 
  29   2.0000     -10.321790      -280.8702 
  30   2.0000     -10.321408      -280.8598 
  31   2.0000     -10.321367      -280.8587 
  32   2.0000     -10.318963      -280.7933 
  33   2.0000      -1.192900       -32.4605 
  34   2.0000      -1.171613       -31.8812 
  35   2.0000      -1.088193       -29.6112 
  36   2.0000      -1.061625       -28.8883 
  37   2.0000      -0.997353       -27.1394 
  38   2.0000      -0.993150       -27.0250 
  39   2.0000      -0.987175       -26.8624 
  40   2.0000      -0.943857       -25.6837 
  41   2.0000      -0.933102       -25.3910 
  42   2.0000      -0.905580       -24.6421 
  43   2.0000      -0.887542       -24.1512 
  44   2.0000      -0.876721       -23.8568 
  45   2.0000      -0.874747       -23.8031 
  46   2.0000      -0.870628       -23.6910 
  47   2.0000      -0.864536       -23.5252 
  48   2.0000      -0.832818       -22.6621 
  49   2.0000      -0.809900       -22.0385 
  50   2.0000      -0.805158       -21.9095 
  51   2.0000      -0.800679       -21.7876 
  52   2.0000      -0.800543       -21.7839 
  53   2.0000      -0.764928       -20.8147 
  54   2.0000      -0.744330       -20.2542 
  55   2.0000      -0.734923       -19.9983 
  56   2.0000      -0.730927       -19.8895 
  57   2.0000      -0.728110       -19.8129 
  58   2.0000      -0.722148       -19.6507 
  59   2.0000      -0.709904       -19.3175 
  60   2.0000      -0.683050       -18.5867 
  61   2.0000      -0.671774       -18.2799 
  62   2.0000      -0.665425       -18.1071 
  63   2.0000      -0.651530       -17.7290 
  64   2.0000      -0.642926       -17.4949 
  65   2.0000      -0.623630       -16.9698 
  66   2.0000      -0.611231       -16.6324 
  67   2.0000      -0.593982       -16.1631 
  68   2.0000      -0.591426       -16.0935 
  69   2.0000      -0.586715       -15.9653 
  70   2.0000      -0.580776       -15.8037 
  71   2.0000      -0.573558       -15.6073 
  72   2.0000      -0.565034       -15.3754 
  73   2.0000      -0.560389       -15.2490 
  74   2.0000      -0.559406       -15.2222 
  75   2.0000      -0.558410       -15.1951 
  76   2.0000      -0.550768       -14.9872 
  77   2.0000      -0.547578       -14.9003 
  78   2.0000      -0.541788       -14.7428 
  79   2.0000      -0.539872       -14.6907 
  80   2.0000      -0.536040       -14.5864 
  81   2.0000      -0.530167       -14.4266 
  82   2.0000      -0.529775       -14.4159 
  83   2.0000      -0.525715       -14.3054 
  84   2.0000      -0.522814       -14.2265 
  85   2.0000      -0.518867       -14.1191 
  86   2.0000      -0.512002       -13.9323 
  87   2.0000      -0.503235       -13.6937 
  88   2.0000      -0.497314       -13.5326 
  89   2.0000      -0.490278       -13.3412 
  90   2.0000      -0.483960       -13.1692 
  91   2.0000      -0.482533       -13.1304 
  92   2.0000      -0.479839       -13.0571 
  93   2.0000      -0.472175       -12.8485 
  94   2.0000      -0.468500       -12.7485 
  95   2.0000      -0.465673       -12.6716 
  96   2.0000      -0.464572       -12.6417 
  97   2.0000      -0.460236       -12.5237 
  98   2.0000      -0.458817       -12.4850 
  99   2.0000      -0.456707       -12.4276 
 100   2.0000      -0.454565       -12.3693 
 101   2.0000      -0.450000       -12.2451 
 102   2.0000      -0.442331       -12.0364 
 103   2.0000      -0.438450       -11.9308 
 104   2.0000      -0.434611       -11.8264 
 105   2.0000      -0.430741       -11.7211 
 106   2.0000      -0.424525       -11.5519 
 107   2.0000      -0.421091       -11.4585 
 108   2.0000      -0.412602       -11.2275 
 109   2.0000      -0.391693       -10.6585 
 110   2.0000      -0.381913       -10.3924 
 111   2.0000      -0.364311        -9.9134 
 112   2.0000      -0.361726        -9.8431 
 113   2.0000      -0.356618        -9.7041 
 114   2.0000      -0.350541        -9.5387 
 115   2.0000      -0.349195        -9.5021 
 116   2.0000      -0.345191        -9.3931 
 117   2.0000      -0.337832        -9.1929 
 118   2.0000      -0.330588        -8.9957 
 119   0.0000       0.025509         0.6941 
 120   0.0000       0.046904         1.2763 
 121   0.0000       0.054019         1.4699 
 122   0.0000       0.056004         1.5239 
 123   0.0000       0.059665         1.6236 
 124   0.0000       0.062597         1.7034 
 125   0.0000       0.067018         1.8236 
 126   0.0000       0.070867         1.9284 
 127   0.0000       0.075297         2.0489 
 128   0.0000       0.080079         2.1791 
 129   0.0000       0.088010         2.3949 
 130   0.0000       0.089082         2.4241 
 131   0.0000       0.092711         2.5228 
 132   0.0000       0.096766         2.6331 
 133   0.0000       0.098292         2.6747 
 134   0.0000       0.104211         2.8357 
 135   0.0000       0.105672         2.8755 
 136   0.0000       0.109362         2.9759 
 137   0.0000       0.111637         3.0378 
 138   0.0000       0.114540         3.1168 
 139   0.0000       0.116984         3.1833 
 140   0.0000       0.119323         3.2469 
 141   0.0000       0.122737         3.3398 
 142   0.0000       0.127443         3.4679 
 143   0.0000       0.127915         3.4808 
 144   0.0000       0.130504         3.5512 
 145   0.0000       0.134573         3.6619 
 146   0.0000       0.136360         3.7106 
 147   0.0000       0.138944         3.7809 
 148   0.0000       0.140645         3.8271 
 149   0.0000       0.148080         4.0295 
 150   0.0000       0.150010         4.0820 
 151   0.0000       0.153153         4.1675 
 152   0.0000       0.157513         4.2862 
 153   0.0000       0.159179         4.3315 
 154   0.0000       0.164812         4.4848 
 155   0.0000       0.165398         4.5007 
 156   0.0000       0.169254         4.6056 
 157   0.0000       0.173058         4.7092 
 158   0.0000       0.178713         4.8630 
 159   0.0000       0.179681         4.8894 
 160   0.0000       0.181834         4.9480 
 161   0.0000       0.186533         5.0758 
 162   0.0000       0.190546         5.1850 
 163   0.0000       0.192850         5.2477 
 164   0.0000       0.194064         5.2807 
 165   0.0000       0.197287         5.3684 
 166   0.0000       0.199065         5.4168 
 167   0.0000       0.201938         5.4950 
 168   0.0000       0.205044         5.5795 
 169   0.0000       0.208504         5.6737 
 170   0.0000       0.210549         5.7293 
 171   0.0000       0.214015         5.8236 
 172   0.0000       0.214819         5.8455 
 173   0.0000       0.218315         5.9407 
 174   0.0000       0.220637         6.0039 
 175   0.0000       0.221742         6.0339 
 176   0.0000       0.224729         6.1152 
 177   0.0000       0.228437         6.2161 
 178   0.0000       0.230015         6.2590 
 179   0.0000       0.231555         6.3009 
 180   0.0000       0.236742         6.4421 
 181   0.0000       0.239852         6.5267 
 182   0.0000       0.240216         6.5366 
 183   0.0000       0.245063         6.6685 
 184   0.0000       0.245707         6.6860 
 185   0.0000       0.248975         6.7749 
 186   0.0000       0.251649         6.8477 
 187   0.0000       0.253063         6.8862 
 188   0.0000       0.258217         7.0264 
 189   0.0000       0.260871         7.0987 
 190   0.0000       0.268855         7.3159 
 191   0.0000       0.269134         7.3235 
 192   0.0000       0.271869         7.3979 
 193   0.0000       0.276395         7.5211 
 194   0.0000       0.278167         7.5693 
 195   0.0000       0.280516         7.6332 
 196   0.0000       0.284327         7.7369 
 197   0.0000       0.286160         7.7868 
 198   0.0000       0.286465         7.7951 
 199   0.0000       0.289699         7.8831 
 200   0.0000       0.296601         8.0709 
 201   0.0000       0.297741         8.1019 
 202   0.0000       0.298582         8.1248 
 203   0.0000       0.302543         8.2326 
 204   0.0000       0.308938         8.4066 
 205   0.0000       0.309859         8.4317 
 206   0.0000       0.311878         8.4866 
 207   0.0000       0.313469         8.5299 
 208   0.0000       0.316091         8.6013 
 209   0.0000       0.319809         8.7024 
 210   0.0000       0.320963         8.7338 
 211   0.0000       0.322858         8.7854 
 212   0.0000       0.324274         8.8239 
 213   0.0000       0.325818         8.8660 
 214   0.0000       0.328484         8.9385 
 215   0.0000       0.331634         9.0242 
 216   0.0000       0.333486         9.0746 
 217   0.0000       0.334305         9.0969 
 218   0.0000       0.336946         9.1688 
 219   0.0000       0.338667         9.2156 
 220   0.0000       0.340651         9.2696 
 221   0.0000       0.341155         9.2833 
 222   0.0000       0.343869         9.3571 
 223   0.0000       0.344925         9.3859 
 224   0.0000       0.346998         9.4423 
 225   0.0000       0.349000         9.4968 
 226   0.0000       0.351120         9.5545 
 227   0.0000       0.353560         9.6209 
 228   0.0000       0.355598         9.6763 
 229   0.0000       0.356744         9.7075 
 230   0.0000       0.360014         9.7965 
 231   0.0000       0.361710         9.8426 
 232   0.0000       0.363581         9.8936 
 233   0.0000       0.364717         9.9244 
 234   0.0000       0.367285         9.9943 
 235   0.0000       0.369844        10.0640 
 236   0.0000       0.371041        10.0965 
 237   0.0000       0.374470        10.1899 
 238   0.0000       0.375186        10.2093 
 239   0.0000       0.376187        10.2366 
 240   0.0000       0.380030        10.3411 
 241   0.0000       0.380809        10.3623 
 242   0.0000       0.382630        10.4119 
 243   0.0000       0.384390        10.4598 
 244   0.0000       0.389249        10.5920 
 245   0.0000       0.391518        10.6538 
 246   0.0000       0.393258        10.7011 
 247   0.0000       0.396122        10.7790 
 248   0.0000       0.397425        10.8145 
 249   0.0000       0.398094        10.8327 
 250   0.0000       0.401200        10.9172 
 251   0.0000       0.403416        10.9775 
 252   0.0000       0.404204        10.9989 
 253   0.0000       0.405611        11.0372 
 254   0.0000       0.407078        11.0772 
 255   0.0000       0.410200        11.1621 
 256   0.0000       0.412809        11.2331 
 257   0.0000       0.414441        11.2775 
 258   0.0000       0.416188        11.3251 
 259   0.0000       0.419699        11.4206 
 260   0.0000       0.421257        11.4630 
 261   0.0000       0.425668        11.5830 
 262   0.0000       0.428946        11.6722 
 263   0.0000       0.430203        11.7064 
 264   0.0000       0.433247        11.7893 
 265   0.0000       0.435262        11.8441 
 266   0.0000       0.435851        11.8601 
 267   0.0000       0.437953        11.9173 
 268   0.0000       0.440188        11.9781 
 269   0.0000       0.442165        12.0319 
 270   0.0000       0.443012        12.0550 
 271   0.0000       0.445523        12.1233 
 272   0.0000       0.448666        12.2088 
 273   0.0000       0.450068        12.2470 
 274   0.0000       0.453753        12.3472 
 275   0.0000       0.456451        12.4207 
 276   0.0000       0.458582        12.4787 
 277   0.0000       0.460063        12.5189 
 278   0.0000       0.461980        12.5711 
 279   0.0000       0.464952        12.6520 
 280   0.0000       0.466442        12.6925 
 281   0.0000       0.467786        12.7291 
 282   0.0000       0.474231        12.9045 
 283   0.0000       0.477358        12.9896 
 284   0.0000       0.477935        13.0053 
 285   0.0000       0.480120        13.0647 
 286   0.0000       0.482905        13.1405 
 287   0.0000       0.485592        13.2136 
 288   0.0000       0.491518        13.3749 
 289   0.0000       0.492170        13.3926 
 290   0.0000       0.493232        13.4215 
 291   0.0000       0.497655        13.5419 
 292   0.0000       0.499823        13.6009 
 293   0.0000       0.501942        13.6585 
 294   0.0000       0.507137        13.7999 
 295   0.0000       0.507917        13.8211 
 296   0.0000       0.511081        13.9072 
 297   0.0000       0.513705        13.9786 
 298   0.0000       0.519090        14.1252 
 299   0.0000       0.520340        14.1592 
 300   0.0000       0.523281        14.2392 
 301   0.0000       0.524026        14.2595 
 302   0.0000       0.527603        14.3568 
 303   0.0000       0.530471        14.4348 
 304   0.0000       0.534077        14.5330 
 305   0.0000       0.536778        14.6065 
 306   0.0000       0.542596        14.7648 
 307   0.0000       0.543437        14.7877 
 308   0.0000       0.546064        14.8592 
 309   0.0000       0.552317        15.0293 
 310   0.0000       0.554076        15.0772 
 311   0.0000       0.558560        15.1992 
 312   0.0000       0.559633        15.2284 
 313   0.0000       0.562068        15.2947 
 314   0.0000       0.564328        15.3561 
 315   0.0000       0.564910        15.3720 
 316   0.0000       0.568397        15.4669 
 317   0.0000       0.571852        15.5609 
 318   0.0000       0.577881        15.7250 
 319   0.0000       0.580515        15.7966 
 320   0.0000       0.581658        15.8277 
 321   0.0000       0.582030        15.8378 
 322   0.0000       0.584555        15.9066 
 323   0.0000       0.594336        16.1727 
 324   0.0000       0.595095        16.1933 
 325   0.0000       0.600777        16.3480 
 326   0.0000       0.605913        16.4877 
 327   0.0000       0.611345        16.6355 
 328   0.0000       0.614704        16.7269 
 329   0.0000       0.617416        16.8007 
 330   0.0000       0.620437        16.8829 
 331   0.0000       0.621858        16.9216 
 332   0.0000       0.625259        17.0142 
 333   0.0000       0.627539        17.0762 
 334   0.0000       0.629861        17.1394 
 335   0.0000       0.632442        17.2096 
 336   0.0000       0.636648        17.3241 
 337   0.0000       0.640027        17.4160 
 338   0.0000       0.642502        17.4834 
 339   0.0000       0.646930        17.6039 
 340   0.0000       0.647751        17.6262 
 341   0.0000       0.650465        17.7001 
 342   0.0000       0.654597        17.8125 
 343   0.0000       0.657162        17.8823 
 344   0.0000       0.658504        17.9188 
 345   0.0000       0.662098        18.0166 
 346   0.0000       0.665622        18.1125 
 347   0.0000       0.668762        18.1979 
 348   0.0000       0.673655        18.3311 
 349   0.0000       0.677251        18.4289 
 350   0.0000       0.680361        18.5136 
 351   0.0000       0.681580        18.5467 
 352   0.0000       0.683672        18.6037 
 353   0.0000       0.687993        18.7212 
 354   0.0000       0.690520        18.7900 
 355   0.0000       0.692145        18.8342 
 356   0.0000       0.694922        18.9098 
 357   0.0000       0.698651        19.0113 
 358   0.0000       0.699823        19.0432 
 359   0.0000       0.701902        19.0997 
 360   0.0000       0.703561        19.1449 
 361   0.0000       0.707426        19.2500 
 362   0.0000       0.711289        19.3552 
 363   0.0000       0.712601        19.3908 
 364   0.0000       0.714101        19.4317 
 365   0.0000       0.719478        19.5780 
 366   0.0000       0.723308        19.6822 
 367   0.0000       0.726179        19.7603 
 368   0.0000       0.730453        19.8766 
 369   0.0000       0.731418        19.9029 
 370   0.0000       0.734445        19.9853 
 371   0.0000       0.738390        20.0926 
 372   0.0000       0.739923        20.1343 
 373   0.0000       0.740322        20.1452 
 374   0.0000       0.744393        20.2560 
 375   0.0000       0.747958        20.3530 
 376   0.0000       0.748928        20.3794 
 377   0.0000       0.756348        20.5813 
 378   0.0000       0.757312        20.6075 
 379   0.0000       0.760853        20.7039 
 380   0.0000       0.763330        20.7713 
 381   0.0000       0.766115        20.8471 
 382   0.0000       0.768109        20.9013 
 383   0.0000       0.770713        20.9722 
 384   0.0000       0.776577        21.1317 
 385   0.0000       0.777220        21.1492 
 386   0.0000       0.779391        21.2083 
 387   0.0000       0.783897        21.3309 
 388   0.0000       0.786647        21.4058 
 389   0.0000       0.788744        21.4628 
 390   0.0000       0.792348        21.5609 
 391   0.0000       0.793530        21.5931 
 392   0.0000       0.794018        21.6063 
 393   0.0000       0.798338        21.7239 
 394   0.0000       0.802449        21.8357 
 395   0.0000       0.803838        21.8735 
 396   0.0000       0.806369        21.9424 
 397   0.0000       0.808021        21.9874 
 398   0.0000       0.809285        22.0218 
 399   0.0000       0.816015        22.2049 
 400   0.0000       0.817394        22.2424 
 401   0.0000       0.819609        22.3027 
 402   0.0000       0.822799        22.3895 
 403   0.0000       0.824477        22.4352 
 404   0.0000       0.827034        22.5047 
 405   0.0000       0.828569        22.5465 
 406   0.0000       0.833888        22.6912 
 407   0.0000       0.836459        22.7612 
 408   0.0000       0.837571        22.7915 
 409   0.0000       0.839074        22.8324 
 410   0.0000       0.841402        22.8957 
 411   0.0000       0.842054        22.9135 
 412   0.0000       0.843454        22.9515 
 413   0.0000       0.847001        23.0481 
 414   0.0000       0.849071        23.1044 
 415   0.0000       0.852727        23.2039 
 416   0.0000       0.856576        23.3086 
 417   0.0000       0.856687        23.3117 
 418   0.0000       0.859216        23.3804 
 419   0.0000       0.863154        23.4876 
 420   0.0000       0.865109        23.5408 
 421   0.0000       0.866150        23.5691 
 422   0.0000       0.874701        23.8018 
 423   0.0000       0.875755        23.8305 
 424   0.0000       0.877498        23.8779 
 425   0.0000       0.880029        23.9468 
 426   0.0000       0.882210        24.0061 
 427   0.0000       0.884248        24.0616 
 428   0.0000       0.886441        24.1213 
 429   0.0000       0.888459        24.1762 
 430   0.0000       0.889892        24.2152 
 431   0.0000       0.892136        24.2763 
 432   0.0000       0.897010        24.4089 
 433   0.0000       0.897908        24.4333 
 434   0.0000       0.900647        24.5078 
 435   0.0000       0.902301        24.5529 
 436   0.0000       0.906307        24.6619 
 437   0.0000       0.907196        24.6861 
 438   0.0000       0.908243        24.7145 
 439   0.0000       0.909595        24.7513 
 440   0.0000       0.913130        24.8475 
 441   0.0000       0.917527        24.9672 
 442   0.0000       0.917824        24.9753 
 443   0.0000       0.922704        25.1081 
 444   0.0000       0.923067        25.1179 
 445   0.0000       0.926838        25.2205 
 446   0.0000       0.929365        25.2893 
 447   0.0000       0.933693        25.4071 
 448   0.0000       0.934196        25.4208 
 449   0.0000       0.934785        25.4368 
 450   0.0000       0.939369        25.5615 
 451   0.0000       0.941560        25.6212 
 452   0.0000       0.944519        25.7017 
 453   0.0000       0.947420        25.7806 
 454   0.0000       0.948340        25.8056 
 455   0.0000       0.948583        25.8123 
 456   0.0000       0.951401        25.8889 
 457   0.0000       0.953220        25.9384 
 458   0.0000       0.957411        26.0525 
 459   0.0000       0.960239        26.1294 
 460   0.0000       0.961873        26.1739 
 461   0.0000       0.962981        26.2040 
 462   0.0000       0.966153        26.2903 
 463   0.0000       0.966811        26.3083 
 464   0.0000       0.970259        26.4021 
 465   0.0000       0.973590        26.4927 
 466   0.0000       0.976761        26.5790 
 467   0.0000       0.977001        26.5855 
 468   0.0000       0.980432        26.6789 
 469   0.0000       0.982980        26.7483 
 470   0.0000       0.984385        26.7865 
 471   0.0000       0.985524        26.8175 
 472   0.0000       0.987422        26.8691 
 473   0.0000       0.990347        26.9487 
 474   0.0000       0.993313        27.0294 
 475   0.0000       0.995322        27.0841 
 476   0.0000       0.996737        27.1226 
 477   0.0000       0.998637        27.1743 
 478   0.0000       1.000682        27.2299 
 479   0.0000       1.003805        27.3149 
 480   0.0000       1.005289        27.3553 
 481   0.0000       1.010452        27.4958 
 482   0.0000       1.011584        27.5266 
 483   0.0000       1.014636        27.6097 
 484   0.0000       1.016150        27.6509 
 485   0.0000       1.018337        27.7104 
 486   0.0000       1.020658        27.7735 
 487   0.0000       1.023552        27.8523 
 488   0.0000       1.024343        27.8738 
 489   0.0000       1.025498        27.9052 
 490   0.0000       1.032165        28.0866 
 491   0.0000       1.033516        28.1234 
 492   0.0000       1.035826        28.1863 
 493   0.0000       1.039863        28.2961 
 494   0.0000       1.040911        28.3246 
 495   0.0000       1.044007        28.4089 
 496   0.0000       1.045978        28.4625 
 497   0.0000       1.048293        28.5255 
 498   0.0000       1.049424        28.5563 
 499   0.0000       1.053209        28.6593 
 500   0.0000       1.055729        28.7278 
 501   0.0000       1.057184        28.7674 
 502   0.0000       1.060035        28.8450 
 503   0.0000       1.063367        28.9357 
 504   0.0000       1.066692        29.0262 
 505   0.0000       1.068637        29.0791 
 506   0.0000       1.070957        29.1422 
 507   0.0000       1.075318        29.2609 
 508   0.0000       1.078280        29.3415 
 509   0.0000       1.080355        29.3980 
 510   0.0000       1.081658        29.4334 
 511   0.0000       1.084739        29.5172 
 512   0.0000       1.087072        29.5807 
 513   0.0000       1.087385        29.5893 
 514   0.0000       1.090820        29.6827 
 515   0.0000       1.094918        29.7942 
 516   0.0000       1.097503        29.8646 
 517   0.0000       1.101433        29.9715 
 518   0.0000       1.105167        30.0731 
 519   0.0000       1.109500        30.1910 
 520   0.0000       1.110539        30.2193 
 521   0.0000       1.111389        30.2424 
 522   0.0000       1.114433        30.3253 
 523   0.0000       1.116535        30.3825 
 524   0.0000       1.122506        30.5450 
 525   0.0000       1.124244        30.5922 
 526   0.0000       1.126105        30.6429 
 527   0.0000       1.128411        30.7056 
 528   0.0000       1.133221        30.8365 
 529   0.0000       1.134569        30.8732 
 530   0.0000       1.138610        30.9832 
 531   0.0000       1.139637        31.0111 
 532   0.0000       1.143520        31.1168 
 533   0.0000       1.148347        31.2481 
 534   0.0000       1.149914        31.2908 
 535   0.0000       1.151195        31.3256 
 536   0.0000       1.154303        31.4102 
 537   0.0000       1.157194        31.4888 
 538   0.0000       1.161821        31.6147 
 539   0.0000       1.166269        31.7358 
 540   0.0000       1.168406        31.7940 
 541   0.0000       1.170072        31.8393 
 542   0.0000       1.172765        31.9126 
 543   0.0000       1.174462        31.9587 
 544   0.0000       1.179105        32.0851 
 545   0.0000       1.180861        32.1329 
 546   0.0000       1.185762        32.2662 
 547   0.0000       1.187874        32.3237 
 548   0.0000       1.189220        32.3603 
 549   0.0000       1.192258        32.4430 
 550   0.0000       1.195145        32.5216 
 551   0.0000       1.196409        32.5559 
 552   0.0000       1.201567        32.6963 
 553   0.0000       1.202127        32.7115 
 554   0.0000       1.205682        32.8083 
 555   0.0000       1.209084        32.9008 
 556   0.0000       1.211561        32.9683 
 557   0.0000       1.216408        33.1001 
 558   0.0000       1.219519        33.1848 
 559   0.0000       1.221047        33.2264 
 560   0.0000       1.226174        33.3659 
 561   0.0000       1.229723        33.4625 
 562   0.0000       1.233606        33.5681 
 563   0.0000       1.234761        33.5996 
 564   0.0000       1.238300        33.6958 
 565   0.0000       1.240386        33.7526 
 566   0.0000       1.243599        33.8400 
 567   0.0000       1.246528        33.9197 
 568   0.0000       1.248904        33.9844 
 569   0.0000       1.252737        34.0887 
 570   0.0000       1.255411        34.1615 
 571   0.0000       1.260931        34.3117 
 572   0.0000       1.261748        34.3339 
 573   0.0000       1.263075        34.3700 
 574   0.0000       1.268392        34.5147 
 575   0.0000       1.270096        34.5611 
 576   0.0000       1.275869        34.7182 
 577   0.0000       1.280890        34.8548 
 578   0.0000       1.281591        34.8739 
 579   0.0000       1.283988        34.9391 
 580   0.0000       1.289443        35.0875 
 581   0.0000       1.291412        35.1411 
 582   0.0000       1.294484        35.2247 
 583   0.0000       1.296053        35.2674 
 584   0.0000       1.297927        35.3184 
 585   0.0000       1.303111        35.4595 
 586   0.0000       1.305258        35.5179 
 587   0.0000       1.308901        35.6170 
 588   0.0000       1.314490        35.7691 
 589   0.0000       1.317505        35.8511 
 590   0.0000       1.321003        35.9463 
 591   0.0000       1.322217        35.9794 
 592   0.0000       1.329822        36.1863 
 593   0.0000       1.330690        36.2099 
 594   0.0000       1.333507        36.2866 
 595   0.0000       1.338173        36.4135 
 596   0.0000       1.341287        36.4983 
 597   0.0000       1.345579        36.6151 
 598   0.0000       1.347126        36.6572 
 599   0.0000       1.351261        36.7697 
 600   0.0000       1.351706        36.7818 
 601   0.0000       1.354337        36.8534 
 602   0.0000       1.360212        37.0132 
 603   0.0000       1.365176        37.1483 
 604   0.0000       1.367199        37.2034 
 605   0.0000       1.371424        37.3183 
 606   0.0000       1.372242        37.3406 
 607   0.0000       1.376702        37.4620 
 608   0.0000       1.377096        37.4727 
 609   0.0000       1.383564        37.6487 
 610   0.0000       1.385813        37.7099 
 611   0.0000       1.389734        37.8166 
 612   0.0000       1.392138        37.8820 
 613   0.0000       1.395193        37.9651 
 614   0.0000       1.401689        38.1419 
 615   0.0000       1.403088        38.1800 
 616   0.0000       1.406335        38.2683 
 617   0.0000       1.407849        38.3095 
 618   0.0000       1.408235        38.3200 
 619   0.0000       1.410743        38.3883 
 620   0.0000       1.415770        38.5250 
 621   0.0000       1.419352        38.6225 
 622   0.0000       1.424185        38.7540 
 623   0.0000       1.427043        38.8318 
 624   0.0000       1.430491        38.9256 
 625   0.0000       1.434932        39.0465 
 626   0.0000       1.437011        39.1031 
 627   0.0000       1.440952        39.2103 
 628   0.0000       1.442324        39.2476 
 629   0.0000       1.448330        39.4111 
 630   0.0000       1.449722        39.4489 
 631   0.0000       1.452350        39.5205 
 632   0.0000       1.455683        39.6111 
 633   0.0000       1.462158        39.7873 
 634   0.0000       1.464177        39.8423 
 635   0.0000       1.472115        40.0583 
 636   0.0000       1.476730        40.1839 
 637   0.0000       1.482267        40.3345 
 638   0.0000       1.483778        40.3756 
 639   0.0000       1.486914        40.4610 
 640   0.0000       1.494762        40.6745 
 641   0.0000       1.497174        40.7402 
 642   0.0000       1.501615        40.8610 
 643   0.0000       1.505054        40.9546 
 644   0.0000       1.509610        41.0786 
 645   0.0000       1.511951        41.1423 
 646   0.0000       1.513161        41.1752 
 647   0.0000       1.518772        41.3279 
 648   0.0000       1.521630        41.4057 
 649   0.0000       1.523324        41.4518 
 650   0.0000       1.524283        41.4778 
 651   0.0000       1.532136        41.6915 
 652   0.0000       1.533576        41.7307 
 653   0.0000       1.537769        41.8448 
 654   0.0000       1.542062        41.9616 
 655   0.0000       1.546188        42.0739 
 656   0.0000       1.547831        42.1186 
 657   0.0000       1.552631        42.2492 
 658   0.0000       1.553196        42.2646 
 659   0.0000       1.558175        42.4001 
 660   0.0000       1.562443        42.5162 
 661   0.0000       1.565850        42.6090 
 662   0.0000       1.568790        42.6889 
 663   0.0000       1.572720        42.7959 
 664   0.0000       1.575232        42.8643 
 665   0.0000       1.584393        43.1135 
 666   0.0000       1.587642        43.2019 
 667   0.0000       1.588511        43.2256 
 668   0.0000       1.593068        43.3496 
 669   0.0000       1.594778        43.3961 
 670   0.0000       1.596575        43.4450 
 671   0.0000       1.600064        43.5400 
 672   0.0000       1.604433        43.6588 
 673   0.0000       1.606332        43.7105 
 674   0.0000       1.611060        43.8392 
 675   0.0000       1.617959        44.0269 
 676   0.0000       1.622269        44.1442 
 677   0.0000       1.624693        44.2101 
 678   0.0000       1.627175        44.2777 
 679   0.0000       1.628589        44.3162 
 680   0.0000       1.633851        44.4593 
 681   0.0000       1.635995        44.5177 
 682   0.0000       1.640140        44.6305 
 683   0.0000       1.642553        44.6961 
 684   0.0000       1.647644        44.8347 
 685   0.0000       1.652660        44.9712 
 686   0.0000       1.653654        44.9982 
 687   0.0000       1.661940        45.2237 
 688   0.0000       1.664307        45.2881 
 689   0.0000       1.666373        45.3443 
 690   0.0000       1.667201        45.3668 
 691   0.0000       1.672768        45.5183 
 692   0.0000       1.676403        45.6173 
 693   0.0000       1.677066        45.6353 
 694   0.0000       1.684349        45.8335 
 695   0.0000       1.687851        45.9288 
 696   0.0000       1.691596        46.0307 
 697   0.0000       1.696081        46.1527 
 698   0.0000       1.699159        46.2365 
 699   0.0000       1.703328        46.3499 
 700   0.0000       1.709743        46.5245 
 701   0.0000       1.714588        46.6563 
 702   0.0000       1.721259        46.8378 
 703   0.0000       1.724670        46.9307 
 704   0.0000       1.725469        46.9524 
 705   0.0000       1.728816        47.0435 
 706   0.0000       1.731766        47.1237 
 707   0.0000       1.736630        47.2561 
 708   0.0000       1.739088        47.3230 
 709   0.0000       1.744234        47.4630 
 710   0.0000       1.745805        47.5058 
 711   0.0000       1.748307        47.5739 
 712   0.0000       1.751298        47.6552 
 713   0.0000       1.756562        47.7985 
 714   0.0000       1.758775        47.8587 
 715   0.0000       1.763464        47.9863 
 716   0.0000       1.765882        48.0521 
 717   0.0000       1.773912        48.2706 
 718   0.0000       1.778624        48.3988 
 719   0.0000       1.782185        48.4957 
 720   0.0000       1.783664        48.5360 
 721   0.0000       1.785690        48.5911 
 722   0.0000       1.788243        48.6606 
 723   0.0000       1.796583        48.8875 
 724   0.0000       1.799248        48.9600 
 725   0.0000       1.803244        49.0688 
 726   0.0000       1.806151        49.1479 
 727   0.0000       1.809713        49.2448 
 728   0.0000       1.813243        49.3408 
 729   0.0000       1.815939        49.4142 
 730   0.0000       1.816388        49.4264 
 731   0.0000       1.824784        49.6549 
 732   0.0000       1.827155        49.7194 
 733   0.0000       1.832635        49.8685 
 734   0.0000       1.836353        49.9697 
 735   0.0000       1.837267        49.9946 
 736   0.0000       1.841063        50.0979 
 737   0.0000       1.844704        50.1969 
 738   0.0000       1.851646        50.3859 
 739   0.0000       1.854147        50.4539 
 740   0.0000       1.857713        50.5509 
 741   0.0000       1.864463        50.7346 
 742   0.0000       1.865078        50.7514 
 743   0.0000       1.867482        50.8168 
 744   0.0000       1.871395        50.9232 
 745   0.0000       1.874461        51.0067 
 746   0.0000       1.875912        51.0462 
 747   0.0000       1.879785        51.1516 
 748   0.0000       1.883007        51.2392 
 749   0.0000       1.889132        51.4059 
 750   0.0000       1.892150        51.4880 
 751   0.0000       1.894309        51.5468 
 752   0.0000       1.896170        51.5974 
 753   0.0000       1.899791        51.6959 
 754   0.0000       1.902095        51.7586 
 755   0.0000       1.904264        51.8177 
 756   0.0000       1.907159        51.8964 
 757   0.0000       1.911857        52.0243 
 758   0.0000       1.914591        52.0987 
 759   0.0000       1.919701        52.2377 
 760   0.0000       1.922036        52.3013 
 761   0.0000       1.925502        52.3956 
 762   0.0000       1.927509        52.4502 
 763   0.0000       1.936986        52.7081 
 764   0.0000       1.937695        52.7274 
 765   0.0000       1.942312        52.8530 
 766   0.0000       1.942794        52.8661 
 767   0.0000       1.946408        52.9645 
 768   0.0000       1.948248        53.0145 
 769   0.0000       1.954503        53.1847 
 770   0.0000       1.956170        53.2301 
 771   0.0000       1.960493        53.3477 
 772   0.0000       1.963122        53.4193 
 773   0.0000       1.966208        53.5032 
 774   0.0000       1.969535        53.5938 
 775   0.0000       1.974351        53.7248 
 776   0.0000       1.977317        53.8055 
 777   0.0000       1.982091        53.9355 
 778   0.0000       1.983623        53.9771 
 779   0.0000       1.986389        54.0524 
 780   0.0000       1.987682        54.0876 
 781   0.0000       1.993090        54.2347 
 782   0.0000       1.997173        54.3458 
 783   0.0000       1.997575        54.3568 
 784   0.0000       1.998182        54.3733 
 785   0.0000       2.003109        54.5074 
 786   0.0000       2.005001        54.5588 
 787   0.0000       2.010083        54.6971 
 788   0.0000       2.013445        54.7886 
 789   0.0000       2.016742        54.8783 
 790   0.0000       2.018817        54.9348 
 791   0.0000       2.023658        55.0665 
 792   0.0000       2.025107        55.1060 
 793   0.0000       2.027293        55.1655 
 794   0.0000       2.031179        55.2712 
 795   0.0000       2.035098        55.3778 
 796   0.0000       2.038950        55.4827 
 797   0.0000       2.040763        55.5320 
 798   0.0000       2.041265        55.5456 
 799   0.0000       2.045499        55.6608 
 800   0.0000       2.048520        55.7431 
 801   0.0000       2.049564        55.7715 
 802   0.0000       2.054255        55.8991 
 803   0.0000       2.057382        55.9842 
 804   0.0000       2.060862        56.0789 
 805   0.0000       2.062622        56.1268 
 806   0.0000       2.066853        56.2419 
 807   0.0000       2.068699        56.2922 
 808   0.0000       2.075736        56.4836 
 809   0.0000       2.076964        56.5171 
 810   0.0000       2.080080        56.6019 
 811   0.0000       2.081140        56.6307 
 812   0.0000       2.082847        56.6771 
 813   0.0000       2.084838        56.7313 
 814   0.0000       2.088029        56.8182 
 815   0.0000       2.090633        56.8890 
 816   0.0000       2.093389        56.9640 
 817   0.0000       2.097566        57.0777 
 818   0.0000       2.098340        57.0987 
 819   0.0000       2.100388        57.1545 
 820   0.0000       2.103410        57.2367 
 821   0.0000       2.110273        57.4234 
 822   0.0000       2.113421        57.5091 
 823   0.0000       2.116871        57.6030 
 824   0.0000       2.119364        57.6708 
 825   0.0000       2.121110        57.7183 
 826   0.0000       2.125145        57.8281 
 827   0.0000       2.127025        57.8793 
 828   0.0000       2.131669        58.0056 
 829   0.0000       2.132454        58.0270 
 830   0.0000       2.135398        58.1071 
 831   0.0000       2.137687        58.1694 
 832   0.0000       2.140183        58.2373 
 833   0.0000       2.140940        58.2579 
 834   0.0000       2.148992        58.4771 
 835   0.0000       2.151149        58.5357 
 836   0.0000       2.153117        58.5893 
 837   0.0000       2.156349        58.6772 
 838   0.0000       2.160636        58.7939 
 839   0.0000       2.162172        58.8357 
 840   0.0000       2.164043        58.8866 
 841   0.0000       2.165783        58.9340 
 842   0.0000       2.170324        59.0575 
 843   0.0000       2.172071        59.1051 
 844   0.0000       2.175665        59.2029 
 845   0.0000       2.177450        59.2514 
 846   0.0000       2.180741        59.3410 
 847   0.0000       2.184262        59.4368 
 848   0.0000       2.187390        59.5219 
 849   0.0000       2.189273        59.5732 
 850   0.0000       2.190968        59.6193 
 851   0.0000       2.193648        59.6922 
 852   0.0000       2.196871        59.7799 
 853   0.0000       2.199830        59.8604 
 854   0.0000       2.203439        59.9586 
 855   0.0000       2.208601        60.0991 
 856   0.0000       2.211373        60.1745 
 857   0.0000       2.213439        60.2307 
 858   0.0000       2.215423        60.2847 
 859   0.0000       2.216697        60.3194 
 860   0.0000       2.219549        60.3970 
 861   0.0000       2.222107        60.4666 
 862   0.0000       2.224040        60.5192 
 863   0.0000       2.226990        60.5995 
 864   0.0000       2.231425        60.7202 
 865   0.0000       2.233370        60.7731 
 866   0.0000       2.236104        60.8475 
 867   0.0000       2.237801        60.8937 
 868   0.0000       2.239094        60.9288 
 869   0.0000       2.243095        61.0377 
 870   0.0000       2.244502        61.0760 
 871   0.0000       2.247576        61.1596 
 872   0.0000       2.251181        61.2578 
 873   0.0000       2.253051        61.3086 
 874   0.0000       2.256095        61.3915 
 875   0.0000       2.258083        61.4456 
 876   0.0000       2.262853        61.5754 
 877   0.0000       2.265457        61.6462 
 878   0.0000       2.268356        61.7251 
 879   0.0000       2.271393        61.8077 
 880   0.0000       2.272734        61.8442 
 881   0.0000       2.278109        61.9905 
 882   0.0000       2.282450        62.1086 
 883   0.0000       2.283737        62.1436 
 884   0.0000       2.286610        62.2218 
 885   0.0000       2.287852        62.2556 
 886   0.0000       2.294104        62.4257 
 887   0.0000       2.295062        62.4518 
 888   0.0000       2.296273        62.4848 
 889   0.0000       2.299042        62.5601 
 890   0.0000       2.300843        62.6091 
 891   0.0000       2.303836        62.6906 
 892   0.0000       2.305315        62.7308 
 893   0.0000       2.308790        62.8254 
 894   0.0000       2.309962        62.8573 
 895   0.0000       2.313796        62.9616 
 896   0.0000       2.314786        62.9885 
 897   0.0000       2.317189        63.0539 
 898   0.0000       2.317931        63.0741 
 899   0.0000       2.323178        63.2169 
 900   0.0000       2.324984        63.2660 
 901   0.0000       2.327360        63.3307 
 902   0.0000       2.329041        63.3764 
 903   0.0000       2.331483        63.4429 
 904   0.0000       2.333072        63.4861 
 905   0.0000       2.339014        63.6478 
 906   0.0000       2.341848        63.7249 
 907   0.0000       2.343482        63.7694 
 908   0.0000       2.347615        63.8819 
 909   0.0000       2.348266        63.8996 
 910   0.0000       2.349730        63.9394 
 911   0.0000       2.351646        63.9915 
 912   0.0000       2.353954        64.0543 
 913   0.0000       2.354253        64.0625 
 914   0.0000       2.357928        64.1625 
 915   0.0000       2.361086        64.2484 
 916   0.0000       2.365657        64.3728 
 917   0.0000       2.369611        64.4804 
 918   0.0000       2.370543        64.5057 
 919   0.0000       2.373469        64.5854 
 920   0.0000       2.378097        64.7113 
 921   0.0000       2.382523        64.8318 
 922   0.0000       2.384092        64.8744 
 923   0.0000       2.385695        64.9180 
 924   0.0000       2.391199        65.0678 
 925   0.0000       2.393682        65.1354 
 926   0.0000       2.395280        65.1789 
 927   0.0000       2.398597        65.2691 
 928   0.0000       2.404715        65.4356 
 929   0.0000       2.406238        65.4771 
 930   0.0000       2.409340        65.5615 
 931   0.0000       2.410867        65.6030 
 932   0.0000       2.415626        65.7325 
 933   0.0000       2.419884        65.8484 
 934   0.0000       2.421775        65.8999 
 935   0.0000       2.424252        65.9672 
 936   0.0000       2.428728        66.0891 
 937   0.0000       2.431333        66.1599 
 938   0.0000       2.433453        66.2176 
 939   0.0000       2.434509        66.2463 
 940   0.0000       2.440976        66.4223 
 941   0.0000       2.444406        66.5157 
 942   0.0000       2.445544        66.5466 
 943   0.0000       2.449425        66.6522 
 944   0.0000       2.455032        66.8048 
 945   0.0000       2.456546        66.8460 
 946   0.0000       2.459930        66.9381 
 947   0.0000       2.460577        66.9557 
 948   0.0000       2.464008        67.0491 
 949   0.0000       2.467939        67.1560 
 950   0.0000       2.470008        67.2123 
 951   0.0000       2.474271        67.3283 
 952   0.0000       2.475282        67.3559 
 953   0.0000       2.478308        67.4382 
 954   0.0000       2.481067        67.5133 
 955   0.0000       2.485016        67.6207 
 956   0.0000       2.485984        67.6471 
 957   0.0000       2.486712        67.6669 
 958   0.0000       2.488644        67.7195 
 959   0.0000       2.497691        67.9656 
 960   0.0000       2.500743        68.0487 
 961   0.0000       2.505099        68.1672 
 962   0.0000       2.506297        68.1998 
 963   0.0000       2.509682        68.2919 
 964   0.0000       2.513325        68.3910 
 965   0.0000       2.515200        68.4421 
 966   0.0000       2.515778        68.4578 
 967   0.0000       2.520494        68.5861 
 968   0.0000       2.521913        68.6248 
 969   0.0000       2.525541        68.7235 
 970   0.0000       2.526522        68.7502 
 971   0.0000       2.530371        68.8549 
 972   0.0000       2.533767        68.9473 
 973   0.0000       2.537689        69.0540 
 974   0.0000       2.540683        69.1355 
 975   0.0000       2.543446        69.2107 
 976   0.0000       2.544423        69.2373 
 977   0.0000       2.547684        69.3260 
 978   0.0000       2.549665        69.3799 
 979   0.0000       2.553183        69.4756 
 980   0.0000       2.557994        69.6065 
 981   0.0000       2.558558        69.6219 
 982   0.0000       2.560384        69.6716 
 983   0.0000       2.563037        69.7438 
 984   0.0000       2.567362        69.8615 
 985   0.0000       2.569396        69.9168 
 986   0.0000       2.569588        69.9220 
 987   0.0000       2.572828        70.0102 
 988   0.0000       2.574868        70.0657 
 989   0.0000       2.579680        70.1967 
 990   0.0000       2.583721        70.3066 
 991   0.0000       2.585167        70.3460 
 992   0.0000       2.587818        70.4181 
 993   0.0000       2.591151        70.5088 
 994   0.0000       2.594104        70.5891 
 995   0.0000       2.594968        70.6127 
 996   0.0000       2.600069        70.7515 
 997   0.0000       2.602152        70.8081 
 998   0.0000       2.603782        70.8525 
 999   0.0000       2.608947        70.9930 
 1000   0.0000       2.609650        71.0122 
 1001   0.0000       2.613614        71.1200 
 1002   0.0000       2.616140        71.1888 
 1003   0.0000       2.620454        71.3062 
 1004   0.0000       2.623952        71.4014 
 1005   0.0000       2.626541        71.4718 
 1006   0.0000       2.629829        71.5613 
 1007   0.0000       2.632441        71.6324 
 1008   0.0000       2.638817        71.8059 
 1009   0.0000       2.641161        71.8697 
 1010   0.0000       2.646256        72.0083 
 1011   0.0000       2.647484        72.0417 
 1012   0.0000       2.650470        72.1229 
 1013   0.0000       2.651577        72.1531 
 1014   0.0000       2.652923        72.1897 
 1015   0.0000       2.661282        72.4172 
 1016   0.0000       2.663684        72.4825 
 1017   0.0000       2.664356        72.5008 
 1018   0.0000       2.666026        72.5463 
 1019   0.0000       2.670002        72.6544 
 1020   0.0000       2.670647        72.6720 
 1021   0.0000       2.675869        72.8141 
 1022   0.0000       2.679749        72.9197 
 1023   0.0000       2.683760        73.0288 
 1024   0.0000       2.685839        73.0854 
 1025   0.0000       2.687582        73.1328 
 1026   0.0000       2.690154        73.2028 
 1027   0.0000       2.691073        73.2278 
 1028   0.0000       2.692997        73.2802 
 1029   0.0000       2.695289        73.3425 
 1030   0.0000       2.696952        73.3878 
 1031   0.0000       2.698738        73.4364 
 1032   0.0000       2.704406        73.5906 
 1033   0.0000       2.706209        73.6397 
 1034   0.0000       2.712136        73.8010 
 1035   0.0000       2.714031        73.8525 
 1036   0.0000       2.716017        73.9066 
 1037   0.0000       2.716999        73.9333 
 1038   0.0000       2.722812        74.0915 
 1039   0.0000       2.724843        74.1467 
 1040   0.0000       2.728020        74.2332 
 1041   0.0000       2.731716        74.3338 
 1042   0.0000       2.735394        74.4339 
 1043   0.0000       2.736136        74.4540 
 1044   0.0000       2.738177        74.5096 
 1045   0.0000       2.741390        74.5970 
 1046   0.0000       2.744490        74.6814 
 1047   0.0000       2.749148        74.8081 
 1048   0.0000       2.753513        74.9269 
 1049   0.0000       2.755909        74.9921 
 1050   0.0000       2.757671        75.0400 
 1051   0.0000       2.760974        75.1299 
 1052   0.0000       2.764825        75.2347 
 1053   0.0000       2.766100        75.2694 
 1054   0.0000       2.769814        75.3705 
 1055   0.0000       2.770476        75.3885 
 1056   0.0000       2.774733        75.5043 
 1057   0.0000       2.778601        75.6096 
 1058   0.0000       2.779034        75.6214 
 1059   0.0000       2.782695        75.7210 
 1060   0.0000       2.784692        75.7753 
 1061   0.0000       2.787757        75.8587 
 1062   0.0000       2.791848        75.9701 
 1063   0.0000       2.793438        76.0133 
 1064   0.0000       2.797246        76.1169 
 1065   0.0000       2.800002        76.1919 
 1066   0.0000       2.802091        76.2488 
 1067   0.0000       2.808588        76.4256 
 1068   0.0000       2.812716        76.5379 
 1069   0.0000       2.814480        76.5859 
 1070   0.0000       2.817736        76.6745 
 1071   0.0000       2.819196        76.7142 
 1072   0.0000       2.822347        76.8000 
 1073   0.0000       2.822564        76.8059 
 1074   0.0000       2.826522        76.9136 
 1075   0.0000       2.829246        76.9877 
 1076   0.0000       2.831429        77.0471 
 1077   0.0000       2.833666        77.1080 
 1078   0.0000       2.837493        77.2121 
 1079   0.0000       2.838650        77.2436 
 1080   0.0000       2.841165        77.3120 
 1081   0.0000       2.844244        77.3958 
 1082   0.0000       2.847932        77.4962 
 1083   0.0000       2.849456        77.5376 
 1084   0.0000       2.854260        77.6684 
 1085   0.0000       2.855615        77.7052 
 1086   0.0000       2.857912        77.7677 
 1087   0.0000       2.859759        77.8180 
 1088   0.0000       2.866247        77.9945 
 1089   0.0000       2.867792        78.0366 
 1090   0.0000       2.869864        78.0930 
 1091   0.0000       2.872006        78.1513 
 1092   0.0000       2.872781        78.1723 
 1093   0.0000       2.879996        78.3687 
 1094   0.0000       2.881424        78.4075 
 1095   0.0000       2.883558        78.4656 
 1096   0.0000       2.885911        78.5296 
 1097   0.0000       2.887033        78.5602 
 1098   0.0000       2.889334        78.6228 
 1099   0.0000       2.893260        78.7296 
 1100   0.0000       2.895995        78.8040 
 1101   0.0000       2.898473        78.8715 
 1102   0.0000       2.901206        78.9458 
 1103   0.0000       2.902104        78.9703 
 1104   0.0000       2.906156        79.0805 
 1105   0.0000       2.910664        79.2032 
 1106   0.0000       2.911120        79.2156 
 1107   0.0000       2.918408        79.4139 
 1108   0.0000       2.921891        79.5087 
 1109   0.0000       2.924079        79.5682 
 1110   0.0000       2.926278        79.6281 
 1111   0.0000       2.928381        79.6853 
 1112   0.0000       2.930474        79.7423 
 1113   0.0000       2.937358        79.9296 
 1114   0.0000       2.938575        79.9627 
 1115   0.0000       2.941042        80.0298 
 1116   0.0000       2.945042        80.1387 
 1117   0.0000       2.949702        80.2655 
 1118   0.0000       2.951455        80.3132 
 1119   0.0000       2.952556        80.3431 
 1120   0.0000       2.957977        80.4906 
 1121   0.0000       2.960013        80.5460 
 1122   0.0000       2.964742        80.6747 
 1123   0.0000       2.967166        80.7407 
 1124   0.0000       2.969481        80.8037 
 1125   0.0000       2.971476        80.8580 
 1126   0.0000       2.976258        80.9881 
 1127   0.0000       2.980311        81.0984 
 1128   0.0000       2.984784        81.2201 
 1129   0.0000       2.989575        81.3505 
 1130   0.0000       2.990500        81.3756 
 1131   0.0000       2.994854        81.4941 
 1132   0.0000       2.996932        81.5507 
 1133   0.0000       2.997620        81.5694 
 1134   0.0000       3.000599        81.6504 
 1135   0.0000       3.001017        81.6618 
 1136   0.0000       3.003285        81.7235 
 1137   0.0000       3.009050        81.8804 
 1138   0.0000       3.012846        81.9837 
 1139   0.0000       3.014284        82.0228 
 1140   0.0000       3.018363        82.1338 
 1141   0.0000       3.021572        82.2212 
 1142   0.0000       3.024472        82.3001 
 1143   0.0000       3.029279        82.4309 
 1144   0.0000       3.033014        82.5325 
 1145   0.0000       3.036327        82.6227 
 1146   0.0000       3.039889        82.7196 
 1147   0.0000       3.042474        82.7899 
 1148   0.0000       3.046503        82.8996 
 1149   0.0000       3.051267        83.0292 
 1150   0.0000       3.053151        83.0805 
 1151   0.0000       3.055370        83.1409 
 1152   0.0000       3.060728        83.2866 
 1153   0.0000       3.063224        83.3546 
 1154   0.0000       3.063439        83.3604 
 1155   0.0000       3.067734        83.4773 
 1156   0.0000       3.073348        83.6301 
 1157   0.0000       3.076419        83.7136 
 1158   0.0000       3.078023        83.7573 
 1159   0.0000       3.081193        83.8435 
 1160   0.0000       3.083060        83.8943 
 1161   0.0000       3.087532        84.0160 
 1162   0.0000       3.090026        84.0839 
 1163   0.0000       3.096829        84.2690 
 1164   0.0000       3.099708        84.3473 
 1165   0.0000       3.101511        84.3964 
 1166   0.0000       3.104531        84.4786 
 1167   0.0000       3.106405        84.5296 
 1168   0.0000       3.110257        84.6344 
 1169   0.0000       3.116900        84.8152 
 1170   0.0000       3.118636        84.8624 
 1171   0.0000       3.121901        84.9512 
 1172   0.0000       3.127511        85.1039 
 1173   0.0000       3.129384        85.1549 
 1174   0.0000       3.134350        85.2900 
 1175   0.0000       3.138052        85.3907 
 1176   0.0000       3.141412        85.4822 
 1177   0.0000       3.146153        85.6112 
 1178   0.0000       3.148542        85.6762 
 1179   0.0000       3.150751        85.7363 
 1180   0.0000       3.151479        85.7561 
 1181   0.0000       3.159237        85.9672 
 1182   0.0000       3.160714        86.0074 
 1183   0.0000       3.164619        86.1137 
 1184   0.0000       3.168438        86.2176 
 1185   0.0000       3.171721        86.3069 
 1186   0.0000       3.174170        86.3736 
 1187   0.0000       3.179918        86.5300 
 1188   0.0000       3.180769        86.5531 
 1189   0.0000       3.185350        86.6778 
 1190   0.0000       3.189180        86.7820 
 1191   0.0000       3.190747        86.8246 
 1192   0.0000       3.197280        87.0024 
 1193   0.0000       3.199932        87.0746 
 1194   0.0000       3.201049        87.1050 
 1195   0.0000       3.206602        87.2561 
 1196   0.0000       3.212536        87.4176 
 1197   0.0000       3.218468        87.5790 
 1198   0.0000       3.224225        87.7356 
 1199   0.0000       3.227673        87.8294 
 1200   0.0000       3.233768        87.9953 
 1201   0.0000       3.235481        88.0419 
 1202   0.0000       3.239459        88.1502 
 1203   0.0000       3.242289        88.2272 
 1204   0.0000       3.249461        88.4223 
 1205   0.0000       3.250425        88.4486 
 1206   0.0000       3.254833        88.5685 
 1207   0.0000       3.256840        88.6231 
 1208   0.0000       3.260085        88.7114 
 1209   0.0000       3.263529        88.8051 
 1210   0.0000       3.268630        88.9440 
 1211   0.0000       3.271579        89.0242 
 1212   0.0000       3.277433        89.1835 
 1213   0.0000       3.283541        89.3497 
 1214   0.0000       3.286011        89.4169 
 1215   0.0000       3.290798        89.5472 
 1216   0.0000       3.294058        89.6359 
 1217   0.0000       3.296337        89.6979 
 1218   0.0000       3.301740        89.8449 
 1219   0.0000       3.306819        89.9831 
 1220   0.0000       3.308425        90.0268 
 1221   0.0000       3.312746        90.1444 
 1222   0.0000       3.318346        90.2968 
 1223   0.0000       3.321822        90.3914 
 1224   0.0000       3.323526        90.4377 
 1225   0.0000       3.327670        90.5505 
 1226   0.0000       3.332039        90.6694 
 1227   0.0000       3.333554        90.7106 
 1228   0.0000       3.341998        90.9404 
 1229   0.0000       3.344891        91.0191 
 1230   0.0000       3.350037        91.1591 
 1231   0.0000       3.351254        91.1923 
 1232   0.0000       3.356731        91.3413 
 1233   0.0000       3.359762        91.4238 
 1234   0.0000       3.362467        91.4974 
 1235   0.0000       3.369561        91.6904 
 1236   0.0000       3.372209        91.7625 
 1237   0.0000       3.373816        91.8062 
 1238   0.0000       3.378361        91.9299 
 1239   0.0000       3.380312        91.9830 
 1240   0.0000       3.384188        92.0884 
 1241   0.0000       3.389296        92.2274 
 1242   0.0000       3.391058        92.2754 
 1243   0.0000       3.393233        92.3346 
 1244   0.0000       3.398052        92.4657 
 1245   0.0000       3.404381        92.6379 
 1246   0.0000       3.406317        92.6906 
 1247   0.0000       3.412616        92.8620 
 1248   0.0000       3.415253        92.9338 
 1249   0.0000       3.421142        93.0940 
 1250   0.0000       3.421872        93.1139 
 1251   0.0000       3.427113        93.2565 
 1252   0.0000       3.432000        93.3895 
 1253   0.0000       3.434901        93.4684 
 1254   0.0000       3.441741        93.6545 
 1255   0.0000       3.444183        93.7210 
 1256   0.0000       3.446043        93.7716 
 1257   0.0000       3.449619        93.8689 
 1258   0.0000       3.455231        94.0216 
 1259   0.0000       3.457192        94.0750 
 1260   0.0000       3.462918        94.2308 
 1261   0.0000       3.466596        94.3309 
 1262   0.0000       3.471654        94.4685 
 1263   0.0000       3.471819        94.4730 
 1264   0.0000       3.477938        94.6395 
 1265   0.0000       3.480085        94.6979 
 1266   0.0000       3.481322        94.7316 
 1267   0.0000       3.484497        94.8180 
 1268   0.0000       3.489983        94.9673 
 1269   0.0000       3.492026        95.0229 
 1270   0.0000       3.499024        95.2133 
 1271   0.0000       3.500596        95.2561 
 1272   0.0000       3.504640        95.3661 
 1273   0.0000       3.506102        95.4059 
 1274   0.0000       3.512721        95.5860 
 1275   0.0000       3.514819        95.6431 
 1276   0.0000       3.516265        95.6824 
 1277   0.0000       3.519564        95.7722 
 1278   0.0000       3.522224        95.8446 
 1279   0.0000       3.526764        95.9681 
 1280   0.0000       3.531272        96.0908 
 1281   0.0000       3.532788        96.1320 
 1282   0.0000       3.536423        96.2310 
 1283   0.0000       3.540621        96.3452 
 1284   0.0000       3.541231        96.3618 
 1285   0.0000       3.545466        96.4770 
 1286   0.0000       3.548948        96.5718 
 1287   0.0000       3.556189        96.7688 
 1288   0.0000       3.557700        96.8099 
 1289   0.0000       3.560130        96.8761 
 1290   0.0000       3.560753        96.8930 
 1291   0.0000       3.563757        96.9748 
 1292   0.0000       3.568157        97.0945 
 1293   0.0000       3.570209        97.1503 
 1294   0.0000       3.572607        97.2156 
 1295   0.0000       3.578611        97.3790 
 1296   0.0000       3.580854        97.4400 
 1297   0.0000       3.581869        97.4676 
 1298   0.0000       3.584071        97.5275 
 1299   0.0000       3.588587        97.6504 
 1300   0.0000       3.596275        97.8596 
 1301   0.0000       3.597004        97.8795 
 1302   0.0000       3.600908        97.9857 
 1303   0.0000       3.602256        98.0224 
 1304   0.0000       3.605845        98.1200 
 1305   0.0000       3.607853        98.1747 
 1306   0.0000       3.609624        98.2229 
 1307   0.0000       3.614198        98.3473 
 1308   0.0000       3.617840        98.4464 
 1309   0.0000       3.623062        98.5885 
 1310   0.0000       3.625818        98.6635 
 1311   0.0000       3.632141        98.8356 
 1312   0.0000       3.633068        98.8608 
 1313   0.0000       3.637689        98.9866 
 1314   0.0000       3.642532        99.1183 
 1315   0.0000       3.650607        99.3381 
 1316   0.0000       3.656992        99.5118 
 1317   0.0000       3.658325        99.5481 
 1318   0.0000       3.664873        99.7263 
 1319   0.0000       3.669616        99.8553 
 1320   0.0000       3.674262        99.9818 
 1321   0.0000       3.677834       100.0790 
 1322   0.0000       3.682520       100.2065 
 1323   0.0000       3.684555       100.2618 
 1324   0.0000       3.691535       100.4518 
 1325   0.0000       3.694066       100.5206 
 1326   0.0000       3.697031       100.6013 
 1327   0.0000       3.702057       100.7381 
 1328   0.0000       3.708733       100.9198 
 1329   0.0000       3.711796       101.0031 
 1330   0.0000       3.712786       101.0300 
 1331   0.0000       3.714764       101.0839 
 1332   0.0000       3.719226       101.2053 
 1333   0.0000       3.724314       101.3437 
 1334   0.0000       3.727716       101.4363 
 1335   0.0000       3.733701       101.5992 
 1336   0.0000       3.736556       101.6769 
 1337   0.0000       3.739051       101.7447 
 1338   0.0000       3.746528       101.9482 
 1339   0.0000       3.753076       102.1264 
 1340   0.0000       3.755791       102.2003 
 1341   0.0000       3.758998       102.2875 
 1342   0.0000       3.764174       102.4284 
 1343   0.0000       3.767206       102.5109 
 1344   0.0000       3.772158       102.6456 
 1345   0.0000       3.777499       102.7910 
 1346   0.0000       3.778163       102.8091 
 1347   0.0000       3.781505       102.9000 
 1348   0.0000       3.787272       103.0569 
 1349   0.0000       3.792810       103.2076 
 1350   0.0000       3.801891       103.4547 
 1351   0.0000       3.805357       103.5490 
 1352   0.0000       3.812852       103.7530 
 1353   0.0000       3.814092       103.7867 
 1354   0.0000       3.818702       103.9122 
 1355   0.0000       3.824285       104.0641 
 1356   0.0000       3.827579       104.1537 
 1357   0.0000       3.828849       104.1883 
 1358   0.0000       3.836703       104.4020 
 1359   0.0000       3.840556       104.5068 
 1360   0.0000       3.843924       104.5985 
 1361   0.0000       3.852582       104.8341 
 1362   0.0000       3.853289       104.8533 
 1363   0.0000       3.857100       104.9570 
 1364   0.0000       3.861618       105.0800 
 1365   0.0000       3.865847       105.1951 
 1366   0.0000       3.871244       105.3419 
 1367   0.0000       3.876381       105.4817 
 1368   0.0000       3.877576       105.5142 
 1369   0.0000       3.886610       105.7600 
 1370   0.0000       3.888672       105.8161 
 1371   0.0000       3.895130       105.9919 
 1372   0.0000       3.898898       106.0944 
 1373   0.0000       3.904565       106.2486 
 1374   0.0000       3.910165       106.4010 
 1375   0.0000       3.917441       106.5990 
 1376   0.0000       3.921745       106.7161 
 1377   0.0000       3.926257       106.8389 
 1378   0.0000       3.932825       107.0176 
 1379   0.0000       3.934796       107.0712 
 1380   0.0000       3.940112       107.2159 
 1381   0.0000       3.947232       107.4096 
 1382   0.0000       3.948393       107.4412 
 1383   0.0000       3.950564       107.5003 
 1384   0.0000       3.956346       107.6577 
 1385   0.0000       3.959525       107.7442 
 1386   0.0000       3.960598       107.7733 
 1387   0.0000       3.967745       107.9678 
 1388   0.0000       3.971944       108.0821 
 1389   0.0000       3.974907       108.1627 
 1390   0.0000       3.977358       108.2294 
 1391   0.0000       3.981061       108.3302 
 1392   0.0000       3.991736       108.6206 
 1393   0.0000       3.995035       108.7104 
 1394   0.0000       3.999516       108.8324 
 1395   0.0000       4.004279       108.9620 
 1396   0.0000       4.007702       109.0551 
 1397   0.0000       4.015616       109.2705 
 1398   0.0000       4.017061       109.3098 
 1399   0.0000       4.020839       109.4126 
 1400   0.0000       4.024933       109.5240 
 1401   0.0000       4.030493       109.6753 
 1402   0.0000       4.032060       109.7179 
 1403   0.0000       4.038945       109.9053 
 1404   0.0000       4.043801       110.0374 
 1405   0.0000       4.046975       110.1238 
 1406   0.0000       4.050162       110.2105 
 1407   0.0000       4.054014       110.3153 
 1408   0.0000       4.057867       110.4202 
 1409   0.0000       4.062086       110.5350 
 1410   0.0000       4.065055       110.6158 
 1411   0.0000       4.067140       110.6725 
 1412   0.0000       4.078139       110.9718 
 1413   0.0000       4.083063       111.1058 
 1414   0.0000       4.086618       111.2025 
 1415   0.0000       4.090874       111.3183 
 1416   0.0000       4.096631       111.4750 
 1417   0.0000       4.105765       111.7235 
 1418   0.0000       4.111766       111.8868 
 1419   0.0000       4.115637       111.9922 
 1420   0.0000       4.119930       112.1090 
 1421   0.0000       4.122356       112.1750 
 1422   0.0000       4.127042       112.3025 
 1423   0.0000       4.130371       112.3931 
 1424   0.0000       4.139381       112.6383 
 1425   0.0000       4.144528       112.7783 
 1426   0.0000       4.155226       113.0695 
 1427   0.0000       4.157593       113.1339 
 1428   0.0000       4.165770       113.3564 
 1429   0.0000       4.172314       113.5344 
 1430   0.0000       4.178383       113.6996 
 1431   0.0000       4.185288       113.8875 
 1432   0.0000       4.188276       113.9688 
 1433   0.0000       4.189996       114.0156 
 1434   0.0000       4.194157       114.1288 
 1435   0.0000       4.200932       114.3132 
 1436   0.0000       4.206642       114.4686 
 1437   0.0000       4.211925       114.6123 
 1438   0.0000       4.218948       114.8034 
 1439   0.0000       4.224832       114.9635 
 1440   0.0000       4.232509       115.1724 
 1441   0.0000       4.238131       115.3254 
 1442   0.0000       4.242563       115.4460 
 1443   0.0000       4.249652       115.6389 
 1444   0.0000       4.252498       115.7164 
 1445   0.0000       4.255805       115.8063 
 1446   0.0000       4.267367       116.1210 
 1447   0.0000       4.271826       116.2423 
 1448   0.0000       4.279601       116.4539 
 1449   0.0000       4.287234       116.6616 
 1450   0.0000       4.290618       116.7536 
 1451   0.0000       4.300028       117.0097 
 1452   0.0000       4.310305       117.2894 
 1453   0.0000       4.318230       117.5050 
 1454   0.0000       4.321824       117.6028 
 1455   0.0000       4.326700       117.7355 
 1456   0.0000       4.339725       118.0899 
 1457   0.0000       4.351251       118.4035 
 1458   0.0000       4.355608       118.5221 
 1459   0.0000       4.369040       118.8876 
 1460   0.0000       4.372094       118.9707 
 1461   0.0000       4.377038       119.1053 
 1462   0.0000       4.385036       119.3229 
 1463   0.0000       4.392997       119.5395 
 1464   0.0000       4.410798       120.0239 
 1465   0.0000       4.412137       120.0604 
 1466   0.0000       4.415564       120.1536 
 1467   0.0000       4.437461       120.7494 
 1468   0.0000       4.447520       121.0232 
 1469   0.0000       4.447826       121.0315 
 1470   0.0000       4.457686       121.2998 
 1471   0.0000       4.465708       121.5181 
 1472   0.0000       4.472707       121.7085 
 1473   0.0000       4.481446       121.9464 
 1474   0.0000       4.490497       122.1926 
 1475   0.0000       4.497740       122.3897 
 1476   0.0000       4.509539       122.7108 
 1477   0.0000       4.524489       123.1176 
 1478   0.0000       4.528836       123.2359 
 1479   0.0000       4.538677       123.5037 
 1480   0.0000       4.544577       123.6642 
 1481   0.0000       4.553357       123.9031 
 1482   0.0000       4.560063       124.0856 
 1483   0.0000       4.565006       124.2201 
 1484   0.0000       4.569757       124.3494 
 1485   0.0000       4.574631       124.4820 
 1486   0.0000       4.583163       124.7142 
 1487   0.0000       4.588289       124.8537 
 1488   0.0000       4.596451       125.0758 
 1489   0.0000       4.597748       125.1111 
 1490   0.0000       4.614718       125.5729 
 1491   0.0000       4.619046       125.6906 
 1492   0.0000       4.626956       125.9059 
 1493   0.0000       4.627583       125.9229 
 1494   0.0000       4.643719       126.3620 
 1495   0.0000       4.651334       126.5692 
 1496   0.0000       4.658400       126.7615 
 1497   0.0000       4.670285       127.0849 
 1498   0.0000       4.678353       127.3045 
 1499   0.0000       4.684873       127.4819 
 1500   0.0000       4.693977       127.7296 
 1501   0.0000       4.700426       127.9051 
 1502   0.0000       4.705236       128.0360 
 1503   0.0000       4.715021       128.3023 
 1504   0.0000       4.722926       128.5173 
 1505   0.0000       4.736943       128.8988 
 1506   0.0000       4.738595       128.9437 
 1507   0.0000       4.749195       129.2322 
 1508   0.0000       4.775535       129.9489 
 1509   0.0000       4.778049       130.0173 
 1510   0.0000       4.782769       130.1458 
 1511   0.0000       4.784190       130.1844 
 1512   0.0000       4.792589       130.4130 
 1513   0.0000       4.797665       130.5511 
 1514   0.0000       4.812646       130.9588 
 1515   0.0000       4.822228       131.2195 
 1516   0.0000       4.826677       131.3406 
 1517   0.0000       4.838406       131.6597 
 1518   0.0000       4.845136       131.8429 
 1519   0.0000       4.847883       131.9176 
 1520   0.0000       4.849593       131.9641 
 1521   0.0000       4.857434       132.1775 
 1522   0.0000       4.860368       132.2573 
 1523   0.0000       4.873606       132.6176 
 1524   0.0000       4.884842       132.9233 
 1525   0.0000       4.895603       133.2161 
 1526   0.0000       4.901281       133.3706 
 1527   0.0000       4.914439       133.7287 
 1528   0.0000       4.918736       133.8456 
 1529   0.0000       4.924374       133.9990 
 1530   0.0000       4.937440       134.3546 
 1531   0.0000       4.940832       134.4469 
 1532   0.0000       4.948965       134.6682 
 1533   0.0000       4.951942       134.7492 
 1534   0.0000       4.958702       134.9331 
 1535   0.0000       4.965938       135.1301 
 1536   0.0000       4.977429       135.4427 
 1537   0.0000       4.982593       135.5833 
 1538   0.0000       4.986477       135.6889 
 1539   0.0000       4.992817       135.8615 
 1540   0.0000       4.998540       136.0172 
 1541   0.0000       5.004406       136.1768 
 1542   0.0000       5.013887       136.4348 
 1543   0.0000       5.016573       136.5079 
 1544   0.0000       5.024580       136.7258 
 1545   0.0000       5.031739       136.9206 
 1546   0.0000       5.036999       137.0637 
 1547   0.0000       5.043125       137.2304 
 1548   0.0000       5.049983       137.4170 
 1549   0.0000       5.060394       137.7003 
 1550   0.0000       5.068763       137.9281 
 1551   0.0000       5.074164       138.0750 
 1552   0.0000       5.088735       138.4715 
 1553   0.0000       5.092657       138.5782 
 1554   0.0000       5.098873       138.7474 
 1555   0.0000       5.113011       139.1321 
 1556   0.0000       5.119712       139.3144 
 1557   0.0000       5.128325       139.5488 
 1558   0.0000       5.135422       139.7419 
 1559   0.0000       5.142508       139.9348 
 1560   0.0000       5.144081       139.9776 
 1561   0.0000       5.154190       140.2526 
 1562   0.0000       5.162738       140.4853 
 1563   0.0000       5.168617       140.6452 
 1564   0.0000       5.179093       140.9303 
 1565   0.0000       5.182554       141.0245 
 1566   0.0000       5.188535       141.1872 
 1567   0.0000       5.190326       141.2359 
 1568   0.0000       5.198550       141.4597 
 1569   0.0000       5.203121       141.5841 
 1570   0.0000       5.209195       141.7494 
 1571   0.0000       5.212521       141.8399 
 1572   0.0000       5.221946       142.0964 
 1573   0.0000       5.227896       142.2583 
 1574   0.0000       5.229990       142.3153 
 1575   0.0000       5.233192       142.4024 
 1576   0.0000       5.241563       142.6302 
 1577   0.0000       5.247104       142.7810 
 1578   0.0000       5.248170       142.8100 
 1579   0.0000       5.251880       142.9109 
 1580   0.0000       5.259514       143.1186 
 1581   0.0000       5.263397       143.2243 
 1582   0.0000       5.267458       143.3348 
 1583   0.0000       5.269031       143.3776 
 1584   0.0000       5.274792       143.5344 
 1585   0.0000       5.278632       143.6389 
 1586   0.0000       5.286585       143.8553 
 1587   0.0000       5.294514       144.0710 
 1588   0.0000       5.297117       144.1419 
 1589   0.0000       5.301088       144.2499 
 1590   0.0000       5.310000       144.4925 
 1591   0.0000       5.314718       144.6208 
 1592   0.0000       5.318036       144.7111 
 1593   0.0000       5.323349       144.8557 
 1594   0.0000       5.328228       144.9884 
 1595   0.0000       5.331147       145.0679 
 1596   0.0000       5.343939       145.4160 
 1597   0.0000       5.348100       145.5292 
 1598   0.0000       5.349049       145.5550 
 1599   0.0000       5.357869       145.7950 
 1600   0.0000       5.362650       145.9251 
 1601   0.0000       5.375835       146.2839 
 1602   0.0000       5.382982       146.4784 
 1603   0.0000       5.389795       146.6638 
 1604   0.0000       5.392733       146.7437 
 1605   0.0000       5.395230       146.8117 
 1606   0.0000       5.398629       146.9042 
 1607   0.0000       5.407203       147.1375 
 1608   0.0000       5.408831       147.1818 
 1609   0.0000       5.417960       147.4302 
 1610   0.0000       5.419076       147.4606 
 1611   0.0000       5.425424       147.6333 
 1612   0.0000       5.427951       147.7021 
 1613   0.0000       5.442859       148.1077 
 1614   0.0000       5.443597       148.1278 
 1615   0.0000       5.445535       148.1805 
 1616   0.0000       5.451400       148.3401 
 1617   0.0000       5.452404       148.3675 
 1618   0.0000       5.464047       148.6843 
 1619   0.0000       5.472474       148.9136 
 1620   0.0000       5.475604       148.9988 
 1621   0.0000       5.481331       149.1546 
 1622   0.0000       5.485271       149.2618 
 1623   0.0000       5.491206       149.4233 
 1624   0.0000       5.497386       149.5915 
 1625   0.0000       5.503456       149.7567 
 1626   0.0000       5.505453       149.8110 
 1627   0.0000       5.511902       149.9865 
 1628   0.0000       5.518807       150.1744 
 1629   0.0000       5.520194       150.2121 
 1630   0.0000       5.526958       150.3962 
 1631   0.0000       5.528278       150.4321 
 1632   0.0000       5.530180       150.4838 
 1633   0.0000       5.536727       150.6620 
 1634   0.0000       5.541481       150.7914 
 1635   0.0000       5.547570       150.9571 
 1636   0.0000       5.550152       151.0273 
 1637   0.0000       5.555419       151.1706 
 1638   0.0000       5.558050       151.2422 
 1639   0.0000       5.560515       151.3093 
 1640   0.0000       5.562275       151.3572 
 1641   0.0000       5.568275       151.5205 
 1642   0.0000       5.574452       151.6885 
 1643   0.0000       5.576384       151.7411 
 1644   0.0000       5.580479       151.8525 
 1645   0.0000       5.585458       151.9880 
 1646   0.0000       5.592590       152.1821 
 1647   0.0000       5.593747       152.2136 
 1648   0.0000       5.599513       152.3705 
 1649   0.0000       5.600667       152.4019 
 1650   0.0000       5.601926       152.4361 
 1651   0.0000       5.607786       152.5956 
 1652   0.0000       5.611590       152.6991 
 1653   0.0000       5.612292       152.7182 
 1654   0.0000       5.618074       152.8756 
 1655   0.0000       5.621514       152.9692 
 1656   0.0000       5.629239       153.1794 
 1657   0.0000       5.632299       153.2626 
 1658   0.0000       5.634076       153.3110 
 1659   0.0000       5.639556       153.4601 
 1660   0.0000       5.642520       153.5408 
 1661   0.0000       5.648196       153.6952 
 1662   0.0000       5.652282       153.8064 
 1663   0.0000       5.657885       153.9589 
 1664   0.0000       5.660329       154.0254 
 1665   0.0000       5.664021       154.1258 
 1666   0.0000       5.669699       154.2804 
 1667   0.0000       5.672260       154.3500 
 1668   0.0000       5.674936       154.4229 
 1669   0.0000       5.680778       154.5818 
 1670   0.0000       5.685438       154.7086 
 1671   0.0000       5.690719       154.8523 
 1672   0.0000       5.695343       154.9782 
 1673   0.0000       5.699015       155.0781 
 1674   0.0000       5.700341       155.1142 
 1675   0.0000       5.704730       155.2336 
 1676   0.0000       5.708537       155.3372 
 1677   0.0000       5.712446       155.4436 
 1678   0.0000       5.719182       155.6269 
 1679   0.0000       5.726595       155.8286 
 1680   0.0000       5.728377       155.8771 
 1681   0.0000       5.734552       156.0451 
 1682   0.0000       5.746830       156.3792 
 1683   0.0000       5.748134       156.4147 
 1684   0.0000       5.751073       156.4946 
 1685   0.0000       5.759075       156.7124 
 1686   0.0000       5.762305       156.8003 
 1687   0.0000       5.766293       156.9088 
 1688   0.0000       5.776468       157.1857 
 1689   0.0000       5.779216       157.2605 
 1690   0.0000       5.789345       157.5361 
 1691   0.0000       5.791700       157.6002 
 1692   0.0000       5.796933       157.7426 
 1693   0.0000       5.797742       157.7646 
 1694   0.0000       5.806480       158.0024 
 1695   0.0000       5.811899       158.1498 
 1696   0.0000       5.819023       158.3437 
 1697   0.0000       5.821435       158.4093 
 1698   0.0000       5.824143       158.4830 
 1699   0.0000       5.832235       158.7032 
 1700   0.0000       5.833455       158.7364 
 1701   0.0000       5.835977       158.8050 
 1702   0.0000       5.841571       158.9572 
 1703   0.0000       5.846742       159.0979 
 1704   0.0000       5.849949       159.1852 
 1705   0.0000       5.851440       159.2258 
 1706   0.0000       5.857760       159.3978 
 1707   0.0000       5.862324       159.5219 
 1708   0.0000       5.866574       159.6376 
 1709   0.0000       5.870985       159.7576 
 1710   0.0000       5.871706       159.7772 
 1711   0.0000       5.873583       159.8283 
 1712   0.0000       5.881468       160.0429 
 1713   0.0000       5.882523       160.0716 
 1714   0.0000       5.889423       160.2593 
 1715   0.0000       5.896403       160.4493 
 1716   0.0000       5.896900       160.4628 
 1717   0.0000       5.901800       160.5961 
 1718   0.0000       5.905349       160.6927 
 1719   0.0000       5.909301       160.8003 
 1720   0.0000       5.914176       160.9329 
 1721   0.0000       5.917277       161.0173 
 1722   0.0000       5.919760       161.0849 
 1723   0.0000       5.928624       161.3261 
 1724   0.0000       5.932567       161.4334 
 1725   0.0000       5.934351       161.4819 
 1726   0.0000       5.935516       161.5136 
 1727   0.0000       5.938934       161.6066 
 1728   0.0000       5.942922       161.7151 
 1729   0.0000       5.944273       161.7519 
 1730   0.0000       5.949234       161.8869 
 1731   0.0000       5.950919       161.9327 
 1732   0.0000       5.953958       162.0154 
 1733   0.0000       5.955769       162.0647 
 1734   0.0000       5.957459       162.1107 
 1735   0.0000       5.961181       162.2120 
 1736   0.0000       5.963986       162.2883 
 1737   0.0000       5.966892       162.3674 
 1738   0.0000       5.972076       162.5085 
 1739   0.0000       5.978051       162.6710 
 1740   0.0000       5.982415       162.7898 
 1741   0.0000       5.984346       162.8423 
 1742   0.0000       5.989041       162.9701 
 1743   0.0000       5.990435       163.0080 
 1744   0.0000       5.992930       163.0759 
 1745   0.0000       5.996331       163.1685 
 1746   0.0000       5.997725       163.2064 
 1747   0.0000       5.998582       163.2297 
 1748   0.0000       6.004825       163.3996 
 1749   0.0000       6.006228       163.4378 
 1750   0.0000       6.008741       163.5062 
 1751   0.0000       6.014448       163.6614 
 1752   0.0000       6.016393       163.7144 
 1753   0.0000       6.018560       163.7733 
 1754   0.0000       6.021431       163.8515 
 1755   0.0000       6.023248       163.9009 
 1756   0.0000       6.026463       163.9884 
 1757   0.0000       6.029533       164.0719 
 1758   0.0000       6.032796       164.1607 
 1759   0.0000       6.034693       164.2123 
 1760   0.0000       6.039590       164.3456 
 1761   0.0000       6.044345       164.4750 
 1762   0.0000       6.046529       164.5344 
 1763   0.0000       6.048866       164.5980 
 1764   0.0000       6.051410       164.6672 
 1765   0.0000       6.056205       164.7977 
 1766   0.0000       6.056947       164.8179 
 1767   0.0000       6.060561       164.9163 
 1768   0.0000       6.063366       164.9926 
 1769   0.0000       6.065560       165.0523 
 1770   0.0000       6.070835       165.1958 
 1771   0.0000       6.073569       165.2702 
 1772   0.0000       6.075273       165.3166 
 1773   0.0000       6.079196       165.4233 
 1774   0.0000       6.083300       165.5350 
 1775   0.0000       6.085204       165.5868 
 1776   0.0000       6.088821       165.6852 
 1777   0.0000       6.090432       165.7291 
 1778   0.0000       6.092644       165.7893 
 1779   0.0000       6.098363       165.9449 
 1780   0.0000       6.099440       165.9742 
 1781   0.0000       6.104423       166.1098 
 1782   0.0000       6.105911       166.1503 
 1783   0.0000       6.113904       166.3678 
 1784   0.0000       6.116776       166.4459 
 1785   0.0000       6.122346       166.5975 
 1786   0.0000       6.122388       166.5987 
 1787   0.0000       6.127373       166.7343 
 1788   0.0000       6.128221       166.7574 
 1789   0.0000       6.129430       166.7903 
 1790   0.0000       6.131077       166.8351 
 1791   0.0000       6.137745       167.0165 
 1792   0.0000       6.140162       167.0823 
 1793   0.0000       6.145689       167.2327 
 1794   0.0000       6.147198       167.2738 
 1795   0.0000       6.153496       167.4452 
 1796   0.0000       6.156883       167.5373 
 1797   0.0000       6.160423       167.6336 
 1798   0.0000       6.163220       167.7097 
 1799   0.0000       6.163525       167.7180 
 1800   0.0000       6.165052       167.7596 
 1801   0.0000       6.167937       167.8381 
 1802   0.0000       6.172235       167.9550 
 1803   0.0000       6.175244       168.0369 
 1804   0.0000       6.176139       168.0613 
 1805   0.0000       6.180614       168.1830 
 1806   0.0000       6.182205       168.2263 
 1807   0.0000       6.182654       168.2386 
 1808   0.0000       6.186140       168.3334 
 1809   0.0000       6.187043       168.3580 
 1810   0.0000       6.190026       168.4392 
 1811   0.0000       6.195839       168.5973 
 1812   0.0000       6.198517       168.6702 
 1813   0.0000       6.201367       168.7478 
 1814   0.0000       6.204031       168.8203 
 1815   0.0000       6.205809       168.8686 
 1816   0.0000       6.209651       168.9732 
 1817   0.0000       6.210814       169.0048 
 1818   0.0000       6.212162       169.0415 
 1819   0.0000       6.216258       169.1530 
 1820   0.0000       6.218215       169.2062 
 1821   0.0000       6.221377       169.2923 
 1822   0.0000       6.224422       169.3751 
 1823   0.0000       6.224838       169.3865 
 1824   0.0000       6.228506       169.4863 
 1825   0.0000       6.229562       169.5150 
 1826   0.0000       6.240959       169.8251 
 1827   0.0000       6.242985       169.8803 
 1828   0.0000       6.246482       169.9754 
 1829   0.0000       6.247760       170.0102 
 1830   0.0000       6.248223       170.0228 
 1831   0.0000       6.254665       170.1981 
 1832   0.0000       6.259192       170.3213 
 1833   0.0000       6.261782       170.3917 
 1834   0.0000       6.264760       170.4728 
 1835   0.0000       6.266059       170.5081 
 1836   0.0000       6.270364       170.6253 
 1837   0.0000       6.275254       170.7583 
 1838   0.0000       6.277151       170.8100 
 1839   0.0000       6.278535       170.8476 
 1840   0.0000       6.280148       170.8915 
 1841   0.0000       6.284123       170.9997 
 1842   0.0000       6.284937       171.0218 
 1843   0.0000       6.288466       171.1179 
 1844   0.0000       6.288725       171.1249 
 1845   0.0000       6.290722       171.1793 
 1846   0.0000       6.292792       171.2356 
 1847   0.0000       6.296108       171.3258 
 1848   0.0000       6.301344       171.4683 
 1849   0.0000       6.303693       171.5322 
 1850   0.0000       6.307968       171.6485 
 1851   0.0000       6.310922       171.7289 
 1852   0.0000       6.311872       171.7548 
 1853   0.0000       6.315140       171.8437 
 1854   0.0000       6.317500       171.9079 
 1855   0.0000       6.321619       172.0200 
 1856   0.0000       6.325546       172.1269 
 1857   0.0000       6.326824       172.1616 
 1858   0.0000       6.329180       172.2257 
 1859   0.0000       6.331440       172.2872 
 1860   0.0000       6.335033       172.3850 
 1861   0.0000       6.337667       172.4567 
 1862   0.0000       6.340137       172.5239 
 1863   0.0000       6.346638       172.7008 
 1864   0.0000       6.348611       172.7545 
 1865   0.0000       6.349839       172.7879 
 1866   0.0000       6.354081       172.9033 
 1867   0.0000       6.356959       172.9816 
 1868   0.0000       6.360044       173.0656 
 1869   0.0000       6.364169       173.1778 
 1870   0.0000       6.368473       173.2950 
 1871   0.0000       6.368837       173.3049 
 1872   0.0000       6.373936       173.4436 
 1873   0.0000       6.376845       173.5228 
 1874   0.0000       6.378007       173.5544 
 1875   0.0000       6.378672       173.5725 
 1876   0.0000       6.380162       173.6130 
 1877   0.0000       6.383654       173.7081 
 1878   0.0000       6.386558       173.7871 
 1879   0.0000       6.387249       173.8059 
 1880   0.0000       6.392790       173.9567 
 1881   0.0000       6.396358       174.0537 
 1882   0.0000       6.397562       174.0865 
 1883   0.0000       6.402156       174.2115 
 1884   0.0000       6.402752       174.2277 
 1885   0.0000       6.404920       174.2867 
 1886   0.0000       6.410298       174.4331 
 1887   0.0000       6.412103       174.4822 
 1888   0.0000       6.417153       174.6196 
 1889   0.0000       6.420635       174.7144 
 1890   0.0000       6.421760       174.7450 
 1891   0.0000       6.425532       174.8476 
 1892   0.0000       6.428826       174.9372 
 1893   0.0000       6.431724       175.0161 
 1894   0.0000       6.434070       175.0799 
 1895   0.0000       6.436468       175.1452 
 1896   0.0000       6.436819       175.1547 
 1897   0.0000       6.437483       175.1728 
 1898   0.0000       6.442256       175.3027 
 1899   0.0000       6.444497       175.3637 
 1900   0.0000       6.446968       175.4309 
 1901   0.0000       6.448505       175.4728 
 1902   0.0000       6.451830       175.5632 
 1903   0.0000       6.454293       175.6303 
 1904   0.0000       6.457035       175.7048 
 1905   0.0000       6.459256       175.7653 
 1906   0.0000       6.462470       175.8527 
 1907   0.0000       6.465976       175.9482 
 1908   0.0000       6.469746       176.0507 
 1909   0.0000       6.475099       176.1964 
 1910   0.0000       6.480948       176.3556 
 1911   0.0000       6.482665       176.4023 
 1912   0.0000       6.484014       176.4390 
 1913   0.0000       6.487732       176.5402 
 1914   0.0000       6.489537       176.5893 
 1915   0.0000       6.491606       176.6456 
 1916   0.0000       6.497033       176.7933 
 1917   0.0000       6.503933       176.9810 
 1918   0.0000       6.505620       177.0269 
 1919   0.0000       6.506212       177.0430 
 1920   0.0000       6.512557       177.2157 
 1921   0.0000       6.515142       177.2860 
 1922   0.0000       6.522324       177.4815 
 1923   0.0000       6.524803       177.5489 
 1924   0.0000       6.529579       177.6789 
 1925   0.0000       6.530883       177.7144 
 1926   0.0000       6.534115       177.8023 
 1927   0.0000       6.538121       177.9113 
 1928   0.0000       6.542026       178.0176 
 1929   0.0000       6.545697       178.1175 
 1930   0.0000       6.549380       178.2177 
 1931   0.0000       6.554967       178.3697 
 1932   0.0000       6.557957       178.4511 
 1933   0.0000       6.562152       178.5652 
 1934   0.0000       6.567267       178.7044 
 1935   0.0000       6.571477       178.8190 
 1936   0.0000       6.574656       178.9055 
 1937   0.0000       6.576824       178.9645 
 1938   0.0000       6.577418       178.9807 
 1939   0.0000       6.585704       179.2061 
 1940   0.0000       6.587626       179.2584 
 1941   0.0000       6.591911       179.3750 
 1942   0.0000       6.597138       179.5173 
 1943   0.0000       6.599477       179.5809 
 1944   0.0000       6.600018       179.5956 
 1945   0.0000       6.608409       179.8239 
 1946   0.0000       6.610120       179.8705 
 1947   0.0000       6.616707       180.0498 
 1948   0.0000       6.618978       180.1115 
 1949   0.0000       6.619995       180.1392 
 1950   0.0000       6.623719       180.2405 
 1951   0.0000       6.630619       180.4283 
 1952   0.0000       6.632910       180.4907 
 1953   0.0000       6.633402       180.5041 
 1954   0.0000       6.639867       180.6800 
 1955   0.0000       6.642063       180.7397 
 1956   0.0000       6.644928       180.8177 
 1957   0.0000       6.650688       180.9744 
 1958   0.0000       6.652907       181.0348 
 1959   0.0000       6.656694       181.1378 
 1960   0.0000       6.658568       181.1888 
 1961   0.0000       6.661383       181.2654 
 1962   0.0000       6.666535       181.4056 
 1963   0.0000       6.669792       181.4943 
 1964   0.0000       6.675366       181.6459 
 1965   0.0000       6.677992       181.7174 
 1966   0.0000       6.681376       181.8095 
 1967   0.0000       6.684430       181.8926 
 1968   0.0000       6.687951       181.9884 
 1969   0.0000       6.692167       182.1031 
 1970   0.0000       6.693443       182.1378 
 1971   0.0000       6.696114       182.2105 
 1972   0.0000       6.697212       182.2404 
 1973   0.0000       6.702768       182.3916 
 1974   0.0000       6.705664       182.4704 
 1975   0.0000       6.709536       182.5757 
 1976   0.0000       6.714772       182.7182 
 1977   0.0000       6.717766       182.7997 
 1978   0.0000       6.719173       182.8380 
 1979   0.0000       6.722406       182.9260 
 1980   0.0000       6.724224       182.9754 
 1981   0.0000       6.729735       183.1254 
 1982   0.0000       6.733239       183.2207 
 1983   0.0000       6.736705       183.3151 
 1984   0.0000       6.742453       183.4715 
 1985   0.0000       6.744649       183.5312 
 1986   0.0000       6.748730       183.6423 
 1987   0.0000       6.751519       183.7182 
 1988   0.0000       6.753707       183.7777 
 1989   0.0000       6.755643       183.8304 
 1990   0.0000       6.760988       183.9758 
 1991   0.0000       6.762375       184.0136 
 1992   0.0000       6.764980       184.0845 
 1993   0.0000       6.771331       184.2573 
 1994   0.0000       6.773969       184.3291 
 1995   0.0000       6.776349       184.3938 
 1996   0.0000       6.780299       184.5013 
 1997   0.0000       6.783759       184.5955 
 1998   0.0000       6.787703       184.7028 
 1999   0.0000       6.788725       184.7306 
 2000   0.0000       6.792607       184.8362 
 2001   0.0000       6.796068       184.9304 
 2002   0.0000       6.798407       184.9941 
 2003   0.0000       6.800289       185.0453 
 2004   0.0000       6.805084       185.1757 
 2005   0.0000       6.807409       185.2390 
 2006   0.0000       6.812160       185.3683 
 2007   0.0000       6.815549       185.4605 
 2008   0.0000       6.819696       185.5734 
 2009   0.0000       6.821249       185.6156 
 2010   0.0000       6.826146       185.7489 
 2011   0.0000       6.830580       185.8695 
 2012   0.0000       6.835519       186.0039 
 2013   0.0000       6.836761       186.0377 
 2014   0.0000       6.843576       186.2232 
 2015   0.0000       6.845996       186.2890 
 2016   0.0000       6.849808       186.3928 
 2017   0.0000       6.855111       186.5370 
 2018   0.0000       6.860203       186.6756 
 2019   0.0000       6.862723       186.7442 
 2020   0.0000       6.866436       186.8452 
 2021   0.0000       6.871134       186.9731 
 2022   0.0000       6.872963       187.0228 
 2023   0.0000       6.876570       187.1210 
 2024   0.0000       6.878939       187.1854 
 2025   0.0000       6.886652       187.3953 
 2026   0.0000       6.891542       187.5284 
 2027   0.0000       6.896617       187.6665 
 2028   0.0000       6.900384       187.7690 
 2029   0.0000       6.900927       187.7838 
 2030   0.0000       6.905993       187.9216 
 2031   0.0000       6.911919       188.0829 
 2032   0.0000       6.912681       188.1036 
 2033   0.0000       6.921413       188.3412 
 2034   0.0000       6.924675       188.4300 
 2035   0.0000       6.931097       188.6047 
 2036   0.0000       6.938040       188.7937 
 2037   0.0000       6.940216       188.8529 
 2038   0.0000       6.945562       188.9984 
 2039   0.0000       6.947514       189.0515 
 2040   0.0000       6.953063       189.2025 
 2041   0.0000       6.957639       189.3270 
 2042   0.0000       6.963462       189.4854 
 2043   0.0000       6.967194       189.5870 
 2044   0.0000       6.974781       189.7934 
 2045   0.0000       6.977186       189.8589 
 2046   0.0000       6.981930       189.9880 
 2047   0.0000       6.988482       190.1663 
 2048   0.0000       6.994135       190.3201 
 2049   0.0000       7.000249       190.4864 
 2050   0.0000       7.005061       190.6174 
 2051   0.0000       7.012351       190.8158 
 2052   0.0000       7.015798       190.9096 
 2053   0.0000       7.021134       191.0548 
 2054   0.0000       7.022370       191.0884 
 2055   0.0000       7.025919       191.1850 
 2056   0.0000       7.033575       191.3933 
 2057   0.0000       7.036314       191.4678 
 2058   0.0000       7.041594       191.6115 
 2059   0.0000       7.044094       191.6795 
 2060   0.0000       7.045093       191.7067 
 2061   0.0000       7.051100       191.8702 
 2062   0.0000       7.051925       191.8926 
 2063   0.0000       7.058728       192.0778 
 2064   0.0000       7.063351       192.2036 
 2065   0.0000       7.068289       192.3379 
 2066   0.0000       7.070675       192.4029 
 2067   0.0000       7.077664       192.5930 
 2068   0.0000       7.082202       192.7165 
 2069   0.0000       7.086581       192.8357 
 2070   0.0000       7.089278       192.9091 
 2071   0.0000       7.093525       193.0246 
 2072   0.0000       7.098054       193.1479 
 2073   0.0000       7.100279       193.2084 
 2074   0.0000       7.106690       193.3829 
 2075   0.0000       7.109817       193.4680 
 2076   0.0000       7.112154       193.5315 
 2077   0.0000       7.116092       193.6387 
 2078   0.0000       7.122247       193.8062 
 2079   0.0000       7.126156       193.9126 
 2080   0.0000       7.127688       193.9543 
 2081   0.0000       7.130907       194.0418 
 2082   0.0000       7.136307       194.1888 
 2083   0.0000       7.138483       194.2480 
 2084   0.0000       7.139654       194.2799 
 2085   0.0000       7.142744       194.3639 
 2086   0.0000       7.150397       194.5722 
 2087   0.0000       7.152241       194.6224 
 2088   0.0000       7.157278       194.7594 
 2089   0.0000       7.164650       194.9600 
 2090   0.0000       7.169495       195.0919 
 2091   0.0000       7.172047       195.1613 
 2092   0.0000       7.175271       195.2491 
 2093   0.0000       7.188369       195.6055 
 2094   0.0000       7.189525       195.6369 
 2095   0.0000       7.190480       195.6629 
 2096   0.0000       7.197933       195.8657 
 2097   0.0000       7.200608       195.9385 
 2098   0.0000       7.202245       195.9830 
 2099   0.0000       7.211617       196.2381 
 2100   0.0000       7.215549       196.3451 
 2101   0.0000       7.220341       196.4755 
 2102   0.0000       7.221502       196.5071 
 2103   0.0000       7.228840       196.7067 
 2104   0.0000       7.233650       196.8376 
 2105   0.0000       7.237020       196.9293 
 2106   0.0000       7.238827       196.9785 
 2107   0.0000       7.243399       197.1029 
 2108   0.0000       7.249239       197.2618 
 2109   0.0000       7.255591       197.4347 
 2110   0.0000       7.257545       197.4878 
 2111   0.0000       7.262471       197.6219 
 2112   0.0000       7.271658       197.8719 
 2113   0.0000       7.276018       197.9905 
 2114   0.0000       7.282864       198.1768 
 2115   0.0000       7.287271       198.2967 
 2116   0.0000       7.287782       198.3106 
 2117   0.0000       7.291488       198.4115 
 2118   0.0000       7.298518       198.6028 
 2119   0.0000       7.299045       198.6171 
 2120   0.0000       7.303181       198.7297 
 2121   0.0000       7.310472       198.9281 
 2122   0.0000       7.314459       199.0365 
 2123   0.0000       7.316914       199.1033 
 2124   0.0000       7.321594       199.2307 
 2125   0.0000       7.326059       199.3522 
 2126   0.0000       7.330318       199.4681 
 2127   0.0000       7.332235       199.5203 
 2128   0.0000       7.333982       199.5678 
 2129   0.0000       7.347785       199.9434 
 2130   0.0000       7.361150       200.3071 
 2131   0.0000       7.366425       200.4506 
 2132   0.0000       7.372936       200.6278 
 2133   0.0000       7.379843       200.8157 
 2134   0.0000       7.385086       200.9584 
 2135   0.0000       7.398052       201.3112 
 2136   0.0000       7.402130       201.4222 
 2137   0.0000       7.405566       201.5157 
 2138   0.0000       7.408670       201.6002 
 2139   0.0000       7.414158       201.7495 
 2140   0.0000       7.420922       201.9336 
 2141   0.0000       7.424633       202.0345 
 2142   0.0000       7.432236       202.2414 
 2143   0.0000       7.435657       202.3345 
 2144   0.0000       7.441120       202.4832 
 2145   0.0000       7.444809       202.5835 
 2146   0.0000       7.446995       202.6430 
 2147   0.0000       7.449806       202.7195 
 2148   0.0000       7.452681       202.7978 
 2149   0.0000       7.455163       202.8653 
 2150   0.0000       7.465997       203.1601 
 2151   0.0000       7.468489       203.2279 
 2152   0.0000       7.472733       203.3434 
 2153   0.0000       7.476831       203.4549 
 2154   0.0000       7.481723       203.5880 
 2155   0.0000       7.484989       203.6769 
 2156   0.0000       7.492357       203.8774 
 2157   0.0000       7.494740       203.9422 
 2158   0.0000       7.497448       204.0159 
 2159   0.0000       7.500632       204.1026 
 2160   0.0000       7.503724       204.1867 
 2161   0.0000       7.511252       204.3916 
 2162   0.0000       7.513708       204.4584 
 2163   0.0000       7.515102       204.4963 
 2164   0.0000       7.520462       204.6422 
 2165   0.0000       7.525681       204.7842 
 2166   0.0000       7.528082       204.8495 
 2167   0.0000       7.530014       204.9021 
 2168   0.0000       7.537536       205.1068 
 2169   0.0000       7.539511       205.1605 
 2170   0.0000       7.542625       205.2453 
 2171   0.0000       7.543619       205.2723 
 2172   0.0000       7.554298       205.5629 
 2173   0.0000       7.557167       205.6410 
 2174   0.0000       7.562467       205.7852 
 2175   0.0000       7.562763       205.7933 
 2176   0.0000       7.564902       205.8515 
 2177   0.0000       7.570713       206.0096 
 2178   0.0000       7.572683       206.0632 
 2179   0.0000       7.574275       206.1065 
 2180   0.0000       7.577174       206.1854 
 2181   0.0000       7.580232       206.2686 
 2182   0.0000       7.583054       206.3454 
 2183   0.0000       7.585641       206.4158 
 2184   0.0000       7.589064       206.5089 
 2185   0.0000       7.595490       206.6838 
 2186   0.0000       7.598503       206.7658 
 2187   0.0000       7.601677       206.8522 
 2188   0.0000       7.607656       207.0148 
 2189   0.0000       7.611172       207.1105 
 2190   0.0000       7.619630       207.3407 
 2191   0.0000       7.620371       207.3609 
 2192   0.0000       7.625932       207.5122 
 2193   0.0000       7.628643       207.5859 
 2194   0.0000       7.630628       207.6399 
 2195   0.0000       7.636348       207.7956 
 2196   0.0000       7.642104       207.9522 
 2197   0.0000       7.647595       208.1016 
 2198   0.0000       7.650798       208.1888 
 2199   0.0000       7.655265       208.3103 
 2200   0.0000       7.661737       208.4865 
 2201   0.0000       7.664983       208.5748 
 2202   0.0000       7.666040       208.6036 
 2203   0.0000       7.673592       208.8091 
 2204   0.0000       7.676637       208.8919 
 2205   0.0000       7.681617       209.0274 
 2206   0.0000       7.686381       209.1571 
 2207   0.0000       7.691700       209.3018 
 2208   0.0000       7.695801       209.4134 
 2209   0.0000       7.698886       209.4973 
 2210   0.0000       7.700603       209.5441 
 2211   0.0000       7.702743       209.6023 
 2212   0.0000       7.707911       209.7429 
 2213   0.0000       7.711866       209.8505 
 2214   0.0000       7.712629       209.8713 
 2215   0.0000       7.718301       210.0257 
 2216   0.0000       7.724086       210.1831 
 2217   0.0000       7.727635       210.2796 
 2218   0.0000       7.729500       210.3304 
 2219   0.0000       7.733020       210.4262 
 2220   0.0000       7.738103       210.5645 
 2221   0.0000       7.742028       210.6713 
 2222   0.0000       7.747732       210.8265 
 2223   0.0000       7.754554       211.0121 
 2224   0.0000       7.760173       211.1650 
 2225   0.0000       7.762086       211.2171 
 2226   0.0000       7.769361       211.4151 
 2227   0.0000       7.771747       211.4800 
 2228   0.0000       7.779443       211.6894 
 2229   0.0000       7.782887       211.7831 
 2230   0.0000       7.784292       211.8213 
 2231   0.0000       7.786742       211.8880 
 2232   0.0000       7.789515       211.9635 
 2233   0.0000       7.791411       212.0151 
 2234   0.0000       7.797868       212.1908 
 2235   0.0000       7.801372       212.2861 
 2236   0.0000       7.803105       212.3333 
 2237   0.0000       7.806803       212.4339 
 2238   0.0000       7.814244       212.6364 
 2239   0.0000       7.820468       212.8058 
 2240   0.0000       7.825329       212.9380 
 2241   0.0000       7.827346       212.9929 
 2242   0.0000       7.835860       213.2246 
 2243   0.0000       7.838542       213.2976 
 2244   0.0000       7.842099       213.3944 
 2245   0.0000       7.850333       213.6184 
 2246   0.0000       7.854724       213.7379 
 2247   0.0000       7.861853       213.9319 
 2248   0.0000       7.863998       213.9903 
 2249   0.0000       7.867969       214.0983 
 2250   0.0000       7.876865       214.3404 
 2251   0.0000       7.878806       214.3932 
 2252   0.0000       7.880409       214.4368 
 2253   0.0000       7.889041       214.6717 
 2254   0.0000       7.891763       214.7458 
 2255   0.0000       7.894082       214.8089 
 2256   0.0000       7.898210       214.9212 
 2257   0.0000       7.902349       215.0339 
 2258   0.0000       7.903514       215.0655 
 2259   0.0000       7.911997       215.2964 
 2260   0.0000       7.914512       215.3648 
 2261   0.0000       7.919715       215.5064 
 2262   0.0000       7.922163       215.5730 
 2263   0.0000       7.924453       215.6353 
 2264   0.0000       7.931088       215.8159 
 2265   0.0000       7.935281       215.9300 
 2266   0.0000       7.939612       216.0478 
 2267   0.0000       7.945348       216.2039 
 2268   0.0000       7.949023       216.3039 
 2269   0.0000       7.956368       216.5038 
 2270   0.0000       7.959351       216.5849 
 2271   0.0000       7.964906       216.7361 
 2272   0.0000       7.965852       216.7618 
 2273   0.0000       7.966848       216.7889 
 2274   0.0000       7.971191       216.9071 
 2275   0.0000       7.974717       217.0031 
 2276   0.0000       7.980132       217.1504 
 2277   0.0000       7.982520       217.2154 
 2278   0.0000       7.984881       217.2797 
 2279   0.0000       7.990548       217.4339 
 2280   0.0000       7.993017       217.5011 
 2281   0.0000       7.995370       217.5651 
 2282   0.0000       7.997681       217.6280 
 2283   0.0000       8.000340       217.7003 
 2284   0.0000       8.004602       217.8163 
 2285   0.0000       8.005576       217.8428 
 2286   0.0000       8.010956       217.9892 
 2287   0.0000       8.016112       218.1295 
 2288   0.0000       8.018380       218.1912 
 2289   0.0000       8.024274       218.3516 
 2290   0.0000       8.027533       218.4403 
 2291   0.0000       8.037171       218.7025 
 2292   0.0000       8.040463       218.7921 
 2293   0.0000       8.043587       218.8771 
 2294   0.0000       8.046697       218.9618 
 2295   0.0000       8.049938       219.0499 
 2296   0.0000       8.050362       219.0615 
 2297   0.0000       8.062293       219.3861 
 2298   0.0000       8.065317       219.4684 
 2299   0.0000       8.067988       219.5411 
 2300   0.0000       8.072435       219.6621 
 2301   0.0000       8.080423       219.8795 
 2302   0.0000       8.083396       219.9604 
 2303   0.0000       8.093286       220.2295 
 2304   0.0000       8.096453       220.3157 
 2305   0.0000       8.103152       220.4980 
 2306   0.0000       8.105839       220.5711 
 2307   0.0000       8.109207       220.6627 
 2308   0.0000       8.112699       220.7578 
 2309   0.0000       8.118303       220.9103 
 2310   0.0000       8.120506       220.9702 
 2311   0.0000       8.122313       221.0194 
 2312   0.0000       8.128186       221.1792 
 2313   0.0000       8.129115       221.2045 
 2314   0.0000       8.138867       221.4698 
 2315   0.0000       8.140850       221.5238 
 2316   0.0000       8.143691       221.6011 
 2317   0.0000       8.145326       221.6456 
 2318   0.0000       8.154207       221.8872 
 2319   0.0000       8.157233       221.9696 
 2320   0.0000       8.160912       222.0697 
 2321   0.0000       8.166003       222.2082 
 2322   0.0000       8.170800       222.3388 
 2323   0.0000       8.175846       222.4761 
 2324   0.0000       8.178540       222.5494 
 2325   0.0000       8.184439       222.7099 
 2326   0.0000       8.187364       222.7895 
 2327   0.0000       8.188571       222.8224 
 2328   0.0000       8.191190       222.8936 
 2329   0.0000       8.194845       222.9931 
 2330   0.0000       8.196433       223.0363 
 2331   0.0000       8.203302       223.2232 
 2332   0.0000       8.206529       223.3110 
 2333   0.0000       8.207637       223.3412 
 2334   0.0000       8.212596       223.4761 
 2335   0.0000       8.214677       223.5327 
 2336   0.0000       8.218372       223.6333 
 2337   0.0000       8.219857       223.6737 
 2338   0.0000       8.222376       223.7422 
 2339   0.0000       8.227129       223.8716 
 2340   0.0000       8.229551       223.9375 
 2341   0.0000       8.231923       224.0020 
 2342   0.0000       8.235732       224.1057 
 2343   0.0000       8.239963       224.2208 
 2344   0.0000       8.249205       224.4723 
 2345   0.0000       8.259170       224.7434 
 2346   0.0000       8.268185       224.9888 
 2347   0.0000       8.271424       225.0769 
 2348   0.0000       8.273102       225.1225 
 2349   0.0000       8.275153       225.1784 
 2350   0.0000       8.280393       225.3209 
 2351   0.0000       8.284106       225.4220 
 2352   0.0000       8.286847       225.4966 
 2353   0.0000       8.289186       225.5602 
 2354   0.0000       8.293226       225.6701 
 2355   0.0000       8.297632       225.7900 
 2356   0.0000       8.307258       226.0520 
 2357   0.0000       8.309682       226.1179 
 2358   0.0000       8.316656       226.3077 
 2359   0.0000       8.318827       226.3668 
 2360   0.0000       8.322664       226.4712 
 2361   0.0000       8.328511       226.6303 
 2362   0.0000       8.334355       226.7893 
 2363   0.0000       8.338786       226.9099 
 2364   0.0000       8.341565       226.9855 
 2365   0.0000       8.344001       227.0518 
 2366   0.0000       8.352934       227.2949 
 2367   0.0000       8.355714       227.3705 
 2368   0.0000       8.362919       227.5666 
 2369   0.0000       8.366373       227.6606 
 2370   0.0000       8.367944       227.7033 
 2371   0.0000       8.372334       227.8228 
 2372   0.0000       8.374064       227.8699 
 2373   0.0000       8.380427       228.0430 
 2374   0.0000       8.385140       228.1713 
 2375   0.0000       8.386779       228.2159 
 2376   0.0000       8.390906       228.3282 
 2377   0.0000       8.392325       228.3668 
 2378   0.0000       8.393580       228.4009 
 2379   0.0000       8.399610       228.5650 
 2380   0.0000       8.400406       228.5867 
 2381   0.0000       8.401955       228.6288 
 2382   0.0000       8.406206       228.7445 
 2383   0.0000       8.407920       228.7911 
 2384   0.0000       8.409607       228.8370 
 2385   0.0000       8.411524       228.8892 
 2386   0.0000       8.414767       228.9774 
 2387   0.0000       8.418736       229.0855 
 2388   0.0000       8.420672       229.1381 
 2389   0.0000       8.423255       229.2084 
 2390   0.0000       8.423900       229.2260 
 2391   0.0000       8.425543       229.2707 
 2392   0.0000       8.429727       229.3845 
 2393   0.0000       8.432383       229.4568 
 2394   0.0000       8.438850       229.6328 
 2395   0.0000       8.441217       229.6972 
 2396   0.0000       8.445354       229.8098 
 2397   0.0000       8.449015       229.9094 
 2398   0.0000       8.452416       230.0019 
 2399   0.0000       8.454607       230.0616 
 2400   0.0000       8.458248       230.1606 
 2401   0.0000       8.464128       230.3206 
 2402   0.0000       8.470637       230.4978 
 2403   0.0000       8.472859       230.5582 
 2404   0.0000       8.475765       230.6373 
 2405   0.0000       8.477657       230.6888 
 2406   0.0000       8.483209       230.8399 
 2407   0.0000       8.484970       230.8878 
 2408   0.0000       8.487721       230.9626 
 2409   0.0000       8.493863       231.1298 
 2410   0.0000       8.495096       231.1633 
 2411   0.0000       8.498606       231.2588 
 2412   0.0000       8.499924       231.2947 
 2413   0.0000       8.506424       231.4716 
 2414   0.0000       8.510357       231.5786 
 2415   0.0000       8.513232       231.6568 
 2416   0.0000       8.516578       231.7479 
 2417   0.0000       8.518919       231.8116 
 2418   0.0000       8.519604       231.8302 
 2419   0.0000       8.525191       231.9822 
 2420   0.0000       8.527995       232.0586 
 2421   0.0000       8.536179       232.2813 
 2422   0.0000       8.538852       232.3540 
 2423   0.0000       8.539502       232.3717 
 2424   0.0000       8.542035       232.4406 
 2425   0.0000       8.544165       232.4986 
 2426   0.0000       8.546791       232.5700 
 2427   0.0000       8.550662       232.6753 
 2428   0.0000       8.554932       232.7915 
 2429   0.0000       8.558594       232.8912 
 2430   0.0000       8.560586       232.9454 
 2431   0.0000       8.563464       233.0237 
 2432   0.0000       8.567864       233.1434 
 2433   0.0000       8.573981       233.3099 
 2434   0.0000       8.575282       233.3453 
 2435   0.0000       8.578279       233.4268 
 2436   0.0000       8.579813       233.4686 
 2437   0.0000       8.585410       233.6209 
 2438   0.0000       8.589897       233.7430 
 2439   0.0000       8.590987       233.7726 
 2440   0.0000       8.594278       233.8622 
 2441   0.0000       8.598012       233.9638 
 2442   0.0000       8.600420       234.0293 
 2443   0.0000       8.603924       234.1247 
 2444   0.0000       8.610001       234.2900 
 2445   0.0000       8.612056       234.3460 
 2446   0.0000       8.615203       234.4316 
 2447   0.0000       8.618216       234.5136 
 2448   0.0000       8.620812       234.5842 
 2449   0.0000       8.624656       234.6888 
 2450   0.0000       8.627515       234.7666 
 2451   0.0000       8.631943       234.8871 
 2452   0.0000       8.635518       234.9844 
 2453   0.0000       8.640084       235.1086 
 2454   0.0000       8.642486       235.1740 
 2455   0.0000       8.648939       235.3496 
 2456   0.0000       8.653644       235.4776 
 2457   0.0000       8.659752       235.6438 
 2458   0.0000       8.661069       235.6797 
 2459   0.0000       8.665984       235.8134 
 2460   0.0000       8.669925       235.9207 
 2461   0.0000       8.676905       236.1106 
 2462   0.0000       8.682178       236.2541 
 2463   0.0000       8.683346       236.2859 
 2464   0.0000       8.687624       236.4023 
 2465   0.0000       8.689876       236.4636 
 2466   0.0000       8.693176       236.5533 
 2467   0.0000       8.699204       236.7174 
 2468   0.0000       8.702979       236.8201 
 2469   0.0000       8.706315       236.9109 
 2470   0.0000       8.715211       237.1530 
 2471   0.0000       8.717255       237.2086 
 2472   0.0000       8.721844       237.3334 
 2473   0.0000       8.727450       237.4860 
 2474   0.0000       8.732201       237.6153 
 2475   0.0000       8.739730       237.8201 
 2476   0.0000       8.744265       237.9435 
 2477   0.0000       8.745751       237.9840 
 2478   0.0000       8.748944       238.0709 
 2479   0.0000       8.751576       238.1425 
 2480   0.0000       8.760441       238.3837 
 2481   0.0000       8.765829       238.5303 
 2482   0.0000       8.770623       238.6608 
 2483   0.0000       8.773999       238.7526 
 2484   0.0000       8.777907       238.8590 
 2485   0.0000       8.784852       239.0480 
 2486   0.0000       8.791017       239.2157 
 2487   0.0000       8.794491       239.3103 
 2488   0.0000       8.799414       239.4442 
 2489   0.0000       8.805690       239.6150 
 2490   0.0000       8.809920       239.7301 
 2491   0.0000       8.811881       239.7835 
 2492   0.0000       8.818745       239.9703 
 2493   0.0000       8.819968       240.0035 
 2494   0.0000       8.826383       240.1781 
 2495   0.0000       8.831853       240.3269 
 2496   0.0000       8.832872       240.3547 
 2497   0.0000       8.839156       240.5257 
 2498   0.0000       8.840987       240.5755 
 2499   0.0000       8.849081       240.7957 
 2500   0.0000       8.857739       241.0313 
 2501   0.0000       8.858461       241.0510 
 2502   0.0000       8.861697       241.1390 
 2503   0.0000       8.870510       241.3788 
 2504   0.0000       8.875150       241.5051 
 2505   0.0000       8.881212       241.6701 
 2506   0.0000       8.891532       241.9509 
 2507   0.0000       8.897115       242.1028 
 2508   0.0000       8.898051       242.1283 
 2509   0.0000       8.906618       242.3614 
 2510   0.0000       8.909618       242.4430 
 2511   0.0000       8.914098       242.5649 
 2512   0.0000       8.921084       242.7550 
 2513   0.0000       8.923055       242.8087 
 2514   0.0000       8.926999       242.9160 
 2515   0.0000       8.929848       242.9935 
 2516   0.0000       8.936002       243.1610 
 2517   0.0000       8.939823       243.2649 
 2518   0.0000       8.944367       243.3886 
 2519   0.0000       8.949676       243.5331 
 2520   0.0000       8.951721       243.5887 
 2521   0.0000       8.956491       243.7185 
 2522   0.0000       8.961162       243.8456 
 2523   0.0000       8.967457       244.0169 
 2524   0.0000       8.971932       244.1387 
 2525   0.0000       8.973347       244.1772 
 2526   0.0000       8.976671       244.2676 
 2527   0.0000       8.981283       244.3931 
 2528   0.0000       8.985841       244.5172 
 2529   0.0000       8.987416       244.5600 
 2530   0.0000       8.994925       244.7644 
 2531   0.0000       8.996467       244.8063 
 2532   0.0000       9.001766       244.9505 
 2533   0.0000       9.011421       245.2132 
 2534   0.0000       9.013188       245.2613 
 2535   0.0000       9.016430       245.3495 
 2536   0.0000       9.023615       245.5451 
 2537   0.0000       9.033399       245.8113 
 2538   0.0000       9.034735       245.8476 
 2539   0.0000       9.036294       245.8901 
 2540   0.0000       9.041379       246.0284 
 2541   0.0000       9.048434       246.2204 
 2542   0.0000       9.050397       246.2738 
 2543   0.0000       9.055632       246.4163 
 2544   0.0000       9.056718       246.4458 
 2545   0.0000       9.059748       246.5283 
 2546   0.0000       9.062009       246.5898 
 2547   0.0000       9.074270       246.9235 
 2548   0.0000       9.077032       246.9986 
 2549   0.0000       9.081766       247.1274 
 2550   0.0000       9.089426       247.3359 
 2551   0.0000       9.097467       247.5547 
 2552   0.0000       9.099193       247.6016 
 2553   0.0000       9.108275       247.8488 
 2554   0.0000       9.113179       247.9822 
 2555   0.0000       9.115181       248.0367 
 2556   0.0000       9.119200       248.1461 
 2557   0.0000       9.121548       248.2099 
 2558   0.0000       9.131662       248.4852 
 2559   0.0000       9.136101       248.6060 
 2560   0.0000       9.142200       248.7719 
 2561   0.0000       9.144353       248.8305 
 2562   0.0000       9.149768       248.9778 
 2563   0.0000       9.154183       249.0980 
 2564   0.0000       9.165105       249.3952 
 2565   0.0000       9.169814       249.5233 
 2566   0.0000       9.177973       249.7453 
 2567   0.0000       9.186220       249.9697 
 2568   0.0000       9.194256       250.1884 
 2569   0.0000       9.197092       250.2656 
 2570   0.0000       9.202041       250.4003 
 2571   0.0000       9.209196       250.5950 
 2572   0.0000       9.219628       250.8788 
 2573   0.0000       9.240138       251.4369 
 2574   0.0000       9.242765       251.5084 
 2575   0.0000       9.252016       251.7602 
 2576   0.0000       9.270749       252.2699 
 2577   0.0000       9.275003       252.3857 
 2578   0.0000       9.287139       252.7159 
 2579   0.0000       9.307354       253.2660 
 2580   0.0000       9.315843       253.4970 
 2581   0.0000       9.323915       253.7166 
 2582   0.0000       9.345623       254.3073 
 2583   0.0000       9.354441       254.5473 
 2584   0.0000       9.373468       255.0650 
 2585   0.0000       9.390298       255.5230 
 2586   0.0000       9.393162       255.6009 
 2587   0.0000       9.403406       255.8797 
 2588   0.0000       9.406759       255.9709 
 2589   0.0000       9.412780       256.1348 
 2590   0.0000       9.434834       256.7349 
 2591   0.0000       9.459288       257.4003 
 2592   0.0000       9.466101       257.5857 
 2593   0.0000       9.475443       257.8399 
 2594   0.0000       9.497835       258.4492 
 2595   0.0000       9.500956       258.5342 
 2596   0.0000       9.507063       258.7003 
 2597   0.0000       9.541242       259.6304 
 2598   0.0000       9.543811       259.7003 
 2599   0.0000       9.550236       259.8751 
 2600   0.0000       9.562489       260.2085 
 2601   0.0000       9.570091       260.4154 
 2602   0.0000       9.575851       260.5721 
 2603   0.0000       9.589250       260.9368 
 2604   0.0000       9.598822       261.1972 
 2605   0.0000       9.615314       261.6460 
 2606   0.0000       9.616902       261.6892 
 2607   0.0000       9.621924       261.8259 
 2608   0.0000       9.632317       262.1087 
 2609   0.0000       9.641425       262.3565 
 2610   0.0000       9.665358       263.0078 
 2611   0.0000       9.670423       263.1456 
 2612   0.0000       9.684660       263.5330 
 2613   0.0000       9.695800       263.8361 
 2614   0.0000       9.702501       264.0185 
 2615   0.0000       9.706278       264.1213 
 2616   0.0000       9.708241       264.1747 
 2617   0.0000       9.718938       264.4657 
 2618   0.0000       9.723807       264.5982 
 2619   0.0000       9.734063       264.8773 
 2620   0.0000       9.742363       265.1032 
 2621   0.0000       9.746809       265.2242 
 2622   0.0000       9.750903       265.3356 
 2623   0.0000       9.755891       265.4713 
 2624   0.0000       9.760942       265.6087 
 2625   0.0000       9.768573       265.8164 
 2626   0.0000       9.770888       265.8794 
 2627   0.0000       9.777447       266.0579 
 2628   0.0000       9.786852       266.3138 
 2629   0.0000       9.788918       266.3700 
 2630   0.0000       9.791109       266.4296 
 2631   0.0000       9.795932       266.5609 
 2632   0.0000       9.802674       266.7443 
 2633   0.0000       9.804704       266.7996 
 2634   0.0000       9.806564       266.8502 
 2635   0.0000       9.811543       266.9857 
 2636   0.0000       9.815326       267.0886 
 2637   0.0000       9.819242       267.1952 
 2638   0.0000       9.826080       267.3812 
 2639   0.0000       9.831512       267.5290 
 2640   0.0000       9.836936       267.6766 
 2641   0.0000       9.847575       267.9661 
 2642   0.0000       9.861821       268.3538 
 2643   0.0000       9.865782       268.4616 
 2644   0.0000       9.876932       268.7650 
 2645   0.0000       9.879404       268.8323 
 2646   0.0000       9.883075       268.9321 
 2647   0.0000       9.886228       269.0180 
 2648   0.0000       9.888811       269.0882 
 2649   0.0000       9.891482       269.1609 
 2650   0.0000       9.892269       269.1823 
 2651   0.0000       9.896460       269.2964 
 2652   0.0000       9.901307       269.4283 
 2653   0.0000       9.903388       269.4849 
 2654   0.0000       9.907034       269.5841 
 2655   0.0000       9.909185       269.6426 
 2656   0.0000       9.911918       269.7170 
 2657   0.0000       9.919531       269.9242 
 2658   0.0000       9.921299       269.9723 
 2659   0.0000       9.922359       270.0011 
 2660   0.0000       9.936818       270.3946 
 2661   0.0000       9.938139       270.4305 
 2662   0.0000       9.946135       270.6481 
 2663   0.0000       9.955002       270.8894 
 2664   0.0000       9.964458       271.1467 
 2665   0.0000       9.979076       271.5445 
 2666   0.0000       9.985773       271.7267 
 2667   0.0000       9.991993       271.8959 
 2668   0.0000       9.993100       271.9261 
 2669   0.0000       9.994398       271.9614 
 2670   0.0000      10.004455       272.2351 
 2671   0.0000      10.017094       272.5790 
 2672   0.0000      10.022597       272.7287 
 2673   0.0000      10.025843       272.8171 
 2674   0.0000      10.028147       272.8798 
 2675   0.0000      10.031447       272.9696 
 2676   0.0000      10.038088       273.1503 
 2677   0.0000      10.045189       273.3435 
 2678   0.0000      10.055342       273.6198 
 2679   0.0000      10.070425       274.0302 
 2680   0.0000      10.071784       274.0672 
 2681   0.0000      10.078205       274.2419 
 2682   0.0000      10.084567       274.4150 
 2683   0.0000      10.090213       274.5686 
 2684   0.0000      10.106005       274.9984 
 2685   0.0000      10.114077       275.2180 
 2686   0.0000      10.118558       275.3400 
 2687   0.0000      10.126861       275.5659 
 2688   0.0000      10.130903       275.6759 
 2689   0.0000      10.141352       275.9602 
 2690   0.0000      10.143849       276.0282 
 2691   0.0000      10.154664       276.3224 
 2692   0.0000      10.169533       276.7270 
 2693   0.0000      10.176688       276.9218 
 2694   0.0000      10.183089       277.0959 
 2695   0.0000      10.202041       277.6117 
 2696   0.0000      10.217348       278.0282 
 2697   0.0000      10.227788       278.3123 
 2698   0.0000      10.237985       278.5897 
 2699   0.0000      10.247198       278.8404 
 2700   0.0000      10.254379       279.0358 
 2701   0.0000      10.258071       279.1363 
 2702   0.0000      10.268767       279.4273 
 2703   0.0000      10.279384       279.7162 
 2704   0.0000      10.293721       280.1064 
 2705   0.0000      10.326112       280.9878 
 2706   0.0000      10.343466       281.4600 
 2707   0.0000      10.346121       281.5323 
 2708   0.0000      10.353810       281.7415 
 2709   0.0000      10.360848       281.9330 
 2710   0.0000      10.374027       282.2916 
 2711   0.0000      10.381585       282.4973 
 2712   0.0000      10.385172       282.5949 
 2713   0.0000      10.392076       282.7828 
 2714   0.0000      10.393968       282.8343 
 2715   0.0000      10.397156       282.9210 
 2716   0.0000      10.403495       283.0935 
 2717   0.0000      10.415550       283.4215 
 2718   0.0000      10.417022       283.4616 
 2719   0.0000      10.419673       283.5337 
 2720   0.0000      10.423564       283.6396 
 2721   0.0000      10.428105       283.7632 
 2722   0.0000      10.440531       284.1013 
 2723   0.0000      10.445539       284.2376 
 2724   0.0000      10.458381       284.5870 
 2725   0.0000      10.464672       284.7582 
 2726   0.0000      10.466962       284.8205 
 2727   0.0000      10.481584       285.2184 
 2728   0.0000      10.500550       285.7345 
 2729   0.0000      10.514696       286.1194 
 2730   0.0000      10.534321       286.6535 
 2731   0.0000      10.554168       287.1935 
 2732   0.0000      10.554681       287.2075 
 2733   0.0000      10.564454       287.4734 
 2734   0.0000      10.616767       288.8969 
 2735   0.0000      10.619964       288.9839 
 2736   0.0000      10.632196       289.3168 
 2737   0.0000      10.640879       289.5530 
 2738   0.0000      10.653505       289.8966 
 2739   0.0000      10.681989       290.6717 
 2740   0.0000      10.694444       291.0106 
 2741   0.0000      10.720554       291.7211 
 2742   0.0000      10.735680       292.1327 
 2743   0.0000      10.737834       292.1913 
 2744   0.0000      10.750582       292.5382 
 2745   0.0000      10.757464       292.7255 
 2746   0.0000      10.764010       292.9036 
 2747   0.0000      10.765509       292.9444 
 2748   0.0000      10.792665       293.6833 
 2749   0.0000      10.800227       293.8891 
 2750   0.0000      10.811623       294.1992 
 2751   0.0000      10.833371       294.7910 
 2752   0.0000      10.848230       295.1953 
 2753   0.0000      10.859295       295.4965 
 2754   0.0000      10.870261       295.7948 
 2755   0.0000      10.880857       296.0832 
 2756   0.0000      10.901291       296.6392 
 2757   0.0000      10.923120       297.2332 
 2758   0.0000      10.977018       298.6999 
 2759   0.0000      10.982138       298.8392 
 2760   0.0000      11.006392       299.4991 
 2761   0.0000      11.050315       300.6944 
 2762   0.0000      11.112647       302.3905 
 2763   0.0000      11.281728       306.9914 
 2764   0.0000      11.305945       307.6504 
 2765   0.0000      11.352489       308.9169 
 2766   0.0000      11.382651       309.7377 
 2767   0.0000      11.412035       310.5372 
 2768   0.0000      11.601759       315.6999 
 2769   0.0000      11.627009       316.3870 
 2770   0.0000      11.640654       316.7583 
 2771   0.0000      11.663801       317.3881 
 2772   0.0000      11.712319       318.7084 
 2773   0.0000      11.727565       319.1233 
 2774   0.0000      11.770686       320.2967 
 2775   0.0000      11.820061       321.6402 
 2776   0.0000      11.854946       322.5895 
 2777   0.0000      11.872754       323.0741 
 2778   0.0000      11.966900       325.6359 
 2779   0.0000      11.978630       325.9551 
 2780   0.0000      12.077541       328.6466 
 2781   0.0000      12.105591       329.4099 
 2782   0.0000      12.136123       330.2407 
 2783   0.0000      12.145684       330.5009 
 2784   0.0000      12.171611       331.2064 
 2785   0.0000      12.203692       332.0793 
 2786   0.0000      12.222718       332.5971 
 2787   0.0000      12.231709       332.8417 
 2788   0.0000      12.248770       333.3060 
 2789   0.0000      12.257047       333.5312 
 2790   0.0000      12.296968       334.6175 
 2791   0.0000      12.305089       334.8385 
 2792   0.0000      12.328305       335.4702 
 2793   0.0000      12.345278       335.9321 
 2794   0.0000      12.354048       336.1707 
 2795   0.0000      12.380768       336.8978 
 2796   0.0000      12.392868       337.2271 
 2797   0.0000      12.421062       337.9943 
 2798   0.0000      12.461054       339.0825 
 2799   0.0000      12.484926       339.7321 
 2800   0.0000      12.522503       340.7546 
 2801   0.0000      12.547904       341.4458 
 2802   0.0000      12.559164       341.7522 
 2803   0.0000      12.580733       342.3392 
 2804   0.0000      12.612476       343.2029 
 2805   0.0000      12.619478       343.3935 
 2806   0.0000      12.632512       343.7481 
 2807   0.0000      12.701161       345.6162 
 2808   0.0000      12.719961       346.1277 
 2809   0.0000      12.727224       346.3254 
 2810   0.0000      12.743913       346.7795 
 2811   0.0000      12.759534       347.2046 
 2812   0.0000      12.864555       350.0623 
 2813   0.0000      12.881642       350.5273 
 2814   0.0000      12.935780       352.0005 
 2815   0.0000      12.944105       352.2270 
 2816   0.0000      13.084573       356.0493 
 2817   0.0000      13.150294       357.8377 
 2818   0.0000      13.158327       358.0563 
 2819   0.0000      13.175011       358.5103 
 2820   0.0000      13.280839       361.3900 
 2821   0.0000      13.294706       361.7673 
 2822   0.0000      13.315402       362.3305 
 2823   0.0000      13.331538       362.7696 
 2824   0.0000      13.337450       362.9305 
 2825   0.0000      13.341536       363.0417 
 2826   0.0000      13.384823       364.2195 
 2827   0.0000      13.400755       364.6531 
 2828   0.0000      13.613909       370.4533 
 2829   0.0000      13.668209       371.9309 
 2830   0.0000      14.514440       394.9580 
 2831   0.0000      14.556672       396.1072 
 2832   0.0000      14.657190       398.8424 
 2833   0.0000      14.701091       400.0370 
 2834   0.0000      15.194222       413.4558 
 2835   0.0000      28.207103       767.5543 
 2836   0.0000      28.398315       772.7574 
 2837   0.0000      28.429728       773.6122 
 2838   0.0000      28.697606       780.9016 
 2839   0.0000      28.765153       782.7396 
 2840   0.0000      28.769128       782.8478 
 2841   0.0000      28.789938       783.4140 
 2842   0.0000      28.804821       783.8190 
 2843   0.0000      28.838954       784.7478 
 2844   0.0000      28.840472       784.7891 
 2845   0.0000      28.895373       786.2831 
 2846   0.0000      29.098649       791.8145 
 2847   0.0000      29.142447       793.0063 
 2848   0.0000      29.152408       793.2773 
 2849   0.0000      29.169151       793.7329 
 2850   0.0000      29.186429       794.2031 
 2851   0.0000      29.243039       795.7435 
 2852   0.0000      29.257498       796.1370 
 2853   0.0000      29.266528       796.3827 
 2854   0.0000      29.352599       798.7248 
 2855   0.0000      29.381952       799.5236 
 2856   0.0000      29.405090       800.1532 
 2857   0.0000      29.408974       800.2589 
 2858   0.0000      29.419076       800.5338 
 2859   0.0000      29.477594       802.1261 
 2860   0.0000      29.487438       802.3940 
 2861   0.0000      29.578637       804.8756 
 2862   0.0000      29.588167       805.1349 
 2863   0.0000      29.590956       805.2108 
 2864   0.0000      38.559701      1049.2628 
 2865   0.0000      38.581502      1049.8560 
 2866   0.0000      48.690920      1324.9473 
 2867   0.0000      48.732433      1326.0769 
 2868   0.0000     149.040789      4055.6060 
 2869   0.0000     149.246909      4061.2149 
 2870   0.0000     149.275381      4061.9896 
 2871   0.0000     149.531399      4068.9562 
 2872   0.0000     149.552173      4069.5215 
 2873   0.0000     149.582145      4070.3371 
 2874   0.0000     149.607853      4071.0366 
 2875   0.0000     149.641469      4071.9514 
 2876   0.0000     149.643926      4072.0182 
 2877   0.0000     149.679137      4072.9764 
 2878   0.0000     149.732353      4074.4245 
 2879   0.0000     149.900207      4078.9920 
 2880   0.0000     149.928792      4079.7698 
 2881   0.0000     149.958188      4080.5698 
 2882   0.0000     149.993972      4081.5435 
 2883   0.0000     150.006842      4081.8937 
 2884   0.0000     150.036029      4082.6879 
 2885   0.0000     150.045774      4082.9531 
 2886   0.0000     150.052667      4083.1406 
 2887   0.0000     150.225763      4087.8508 
 2888   0.0000     150.245855      4088.3976 
 2889   0.0000     150.249527      4088.4975 
 2890   0.0000     150.273003      4089.1363 
 2891   0.0000     150.279577      4089.3152 
 2892   0.0000     150.322522      4090.4838 
 2893   0.0000     150.330774      4090.7083 
 2894   0.0000     150.385759      4092.2045 
 2895   0.0000     150.398536      4092.5522 
 2896   0.0000     150.402833      4092.6692 
 2897   0.0000     200.020552      5442.8359 
 2898   0.0000     200.045691      5443.5200 
 2899   0.0000     256.127374      6969.5802 
 2900   0.0000     256.177763      6970.9513 

                    ********************************
                    * MULLIKEN POPULATION ANALYSIS *
                    ********************************

-----------------------
MULLIKEN ATOMIC CHARGES
-----------------------
   0 O :   -0.551708
   1 O :   -0.512749
   2 N :   -0.335972
   3 H :    0.184606
   4 N :   -0.330949
   5 C :    0.335264
   6 C :    0.379244
   7 H :    0.007364
   8 C :    0.038467
   9 C :   -0.176975
  10 H :    0.117721
  11 C :   -0.135708
  12 H :    0.151234
  13 C :   -0.132779
  14 H :    0.143644
  15 C :   -0.144345
  16 H :    0.145218
  17 C :   -0.151268
  18 H :    0.140880
  19 C :    0.023158
  20 C :   -0.287494
  21 H :    0.115671
  22 H :    0.120693
  23 H :    0.119902
  24 C :   -0.255023
  25 H :    0.089718
  26 H :    0.114930
  27 H :    0.108674
  28 C :   -0.248768
  29 H :    0.110177
  30 H :    0.114088
  31 H :    0.090165
  32 C :    0.171590
  33 C :   -0.010720
  34 C :   -0.091034
  35 H :    0.101388
  36 C :   -0.162369
  37 H :    0.136713
  38 C :   -0.108601
  39 H :    0.150167
  40 C :   -0.137466
  41 H :    0.118115
  42 C :   -0.107516
  43 C :   -0.262447
  44 H :    0.116505
  45 H :    0.103495
  46 H :    0.104323
  47 C :   -0.235760
  48 H :    0.092716
  49 H :    0.108689
  50 H :    0.070531
  51 C :   -0.256589
  52 H :    0.095827
  53 H :    0.107044
  54 H :    0.115162
  55 C :    0.270028
  56 C :    0.091943
  57 C :   -0.108179
  58 H :    0.074327
  59 C :   -0.154583
  60 H :    0.153219
  61 C :   -0.104303
  62 H :    0.143003
  63 C :   -0.148360
  64 H :    0.142942
  65 C :   -0.085486
  66 H :    0.118606
Sum of atomic charges:   -0.0000000

--------------------------------
MULLIKEN REDUCED ORBITAL CHARGES
--------------------------------
  0 O s       :     3.824594  s :     3.824594
      pz      :     1.363585  p :     4.692586
      px      :     1.739174
      py      :     1.589827
      dz2     :     0.010766  d :     0.030823
      dxz     :     0.007999
      dyz     :     0.008705
      dx2y2   :     0.001736
      dxy     :     0.001617
      f0      :     0.001154  f :     0.003516
      f+1     :     0.000711
      f-1     :     0.000867
      f+2     :     0.000320
      f-2     :     0.000363
      f+3     :     0.000059
      f-3     :     0.000041
      g0      :     0.000053  g :     0.000188
      g+1     :     0.000022
      g-1     :     0.000057
      g+2     :     0.000024
      g-2     :     0.000024
      g+3     :     0.000004
      g-3     :     0.000003
      g+4     :     0.000000
      g-4     :     0.000000
  1 O s       :     3.826804  s :     3.826804
      pz      :     1.484391  p :     4.649515
      px      :     1.591903
      py      :     1.573221
      dz2     :     0.004461  d :     0.032607
      dxz     :     0.006015
      dyz     :     0.005799
      dx2y2   :     0.007373
      dxy     :     0.008960
      f0      :     0.000249  f :     0.003630
      f+1     :     0.000373
      f-1     :     0.000413
      f+2     :     0.000230
      f-2     :     0.000795
      f+3     :     0.000815
      f-3     :     0.000755
      g0      :     0.000019  g :     0.000193
      g+1     :     0.000014
      g-1     :     0.000014
      g+2     :     0.000001
      g-2     :     0.000032
      g+3     :     0.000025
      g-3     :     0.000024
      g+4     :     0.000038
      g-4     :     0.000026
  2 N s       :     3.580226  s :     3.580226
      pz      :     1.164824  p :     3.684191
      px      :     1.162963
      py      :     1.356404
      dz2     :     0.013157  d :     0.062311
      dxz     :     0.013413
      dyz     :     0.009266
      dx2y2   :     0.015644
      dxy     :     0.010830
      f0      :     0.001029  f :     0.008743
      f+1     :     0.001275
      f-1     :     0.000757
      f+2     :     0.000778
      f-2     :     0.001765
      f+3     :     0.001437
      f-3     :     0.001701
      g0      :     0.000053  g :     0.000501
      g+1     :     0.000058
      g-1     :     0.000041
      g+2     :     0.000057
      g-2     :     0.000068
      g+3     :     0.000057
      g-3     :     0.000063
      g+4     :     0.000066
      g-4     :     0.000039
  3 H s       :     0.741014  s :     0.741014
      pz      :     0.018077  p :     0.064502
      px      :     0.023350
      py      :     0.023075
      dz2     :     0.002449  d :     0.009001
      dxz     :     0.003132
      dyz     :     0.001879
      dx2y2   :     0.000559
      dxy     :     0.000983
      f0      :     0.000276  f :     0.000877
      f+1     :     0.000215
      f-1     :     0.000127
      f+2     :     0.000093
      f-2     :     0.000140
      f+3     :     0.000012
      f-3     :     0.000014
  4 N s       :     3.567394  s :     3.567394
      pz      :     1.549253  p :     3.669585
      px      :     1.079927
      py      :     1.040405
      dz2     :     0.007405  d :     0.082613
      dxz     :     0.012973
      dyz     :     0.012459
      dx2y2   :     0.022003
      dxy     :     0.027773
      f0      :     0.001319  f :     0.010676
      f+1     :     0.001162
      f-1     :     0.001501
      f+2     :     0.000961
      f-2     :     0.001072
      f+3     :     0.002017
      f-3     :     0.002644
      g0      :     0.000040  g :     0.000681
      g+1     :     0.000040
      g-1     :     0.000042
      g+2     :     0.000040
      g-2     :     0.000057
      g+3     :     0.000082
      g-3     :     0.000046
      g+4     :     0.000155
      g-4     :     0.000178
  5 C s       :     3.119638  s :     3.119638
      pz      :     0.746023  p :     2.237187
      px      :     0.752170
      py      :     0.738994
      dz2     :     0.056273  d :     0.270475
      dxz     :     0.081861
      dyz     :     0.065734
      dx2y2   :     0.030568
      dxy     :     0.036039
      f0      :     0.005787  f :     0.033584
      f+1     :     0.009524
      f-1     :     0.004534
      f+2     :     0.003477
      f-2     :     0.004893
      f+3     :     0.002584
      f-3     :     0.002785
      g0      :     0.000762  g :     0.003851
      g+1     :     0.000640
      g-1     :     0.000484
      g+2     :     0.000499
      g-2     :     0.000575
      g+3     :     0.000319
      g-3     :     0.000301
      g+4     :     0.000152
      g-4     :     0.000119
  6 C s       :     3.128472  s :     3.128472
      pz      :     0.822164  p :     2.353736
      px      :     0.650829
      py      :     0.880743
      dz2     :     0.014627  d :     0.117265
      dxz     :     0.040767
      dyz     :     0.021046
      dx2y2   :     0.022578
      dxy     :     0.018246
      f0      :     0.003584  f :     0.019569
      f+1     :     0.003254
      f-1     :     0.002287
      f+2     :     0.001907
      f-2     :     0.002413
      f+3     :     0.003278
      f-3     :     0.002845
      g0      :     0.000215  g :     0.001714
      g+1     :     0.000242
      g-1     :     0.000223
      g+2     :     0.000146
      g-2     :     0.000118
      g+3     :     0.000139
      g-3     :     0.000156
      g+4     :     0.000230
      g-4     :     0.000245
  7 H s       :     0.952674  s :     0.952674
      pz      :     0.012701  p :     0.034050
      px      :     0.013097
      py      :     0.008252
      dz2     :     0.001902  d :     0.005512
      dxz     :     0.000619
      dyz     :     0.000508
      dx2y2   :     0.000808
      dxy     :     0.001674
      f0      :     0.000049  f :     0.000401
      f+1     :     0.000013
      f-1     :     0.000128
      f+2     :     0.000025
      f-2     :     0.000065
      f+3     :     0.000062
      f-3     :     0.000059
  8 C s       :     3.306621  s :     3.306621
      pz      :     0.725177  p :     2.518214
      px      :     0.937867
      py      :     0.855169
      dz2     :     0.032970  d :     0.116275
      dxz     :     0.015758
      dyz     :     0.022771
      dx2y2   :     0.021362
      dxy     :     0.023414
      f0      :     0.005672  f :     0.018873
      f+1     :     0.002113
      f-1     :     0.002701
      f+2     :     0.002507
      f-2     :     0.002418
      f+3     :     0.001090
      f-3     :     0.002373
      g0      :     0.000214  g :     0.001552
      g+1     :     0.000101
      g-1     :     0.000382
      g+2     :     0.000224
      g-2     :     0.000225
      g+3     :     0.000099
      g-3     :     0.000085
      g+4     :     0.000141
      g-4     :     0.000082
  9 C s       :     3.265292  s :     3.265292
      pz      :     0.872588  p :     2.797358
      px      :     0.947999
      py      :     0.976772
      dz2     :     0.036656  d :     0.099848
      dxz     :     0.023353
      dyz     :     0.017517
      dx2y2   :     0.012752
      dxy     :     0.009570
      f0      :     0.004149  f :     0.013249
      f+1     :     0.002020
      f-1     :     0.001510
      f+2     :     0.002096
      f-2     :     0.001988
      f+3     :     0.000796
      f-3     :     0.000689
      g0      :     0.000206  g :     0.001228
      g+1     :     0.000115
      g-1     :     0.000317
      g+2     :     0.000217
      g-2     :     0.000217
      g+3     :     0.000042
      g-3     :     0.000068
      g+4     :     0.000008
      g-4     :     0.000039
 10 H s       :     0.846709  s :     0.846709
      pz      :     0.012000  p :     0.031685
      px      :     0.011456
      py      :     0.008230
      dz2     :     0.000348  d :     0.003574
      dxz     :     0.000322
      dyz     :     0.001418
      dx2y2   :     0.000682
      dxy     :     0.000805
      f0      :     0.000046  f :     0.000311
      f+1     :     0.000010
      f-1     :     0.000020
      f+2     :     0.000042
      f-2     :     0.000041
      f+3     :     0.000037
      f-3     :     0.000114
 11 C s       :     3.180107  s :     3.180107
      pz      :     0.965986  p :     2.819709
      px      :     0.944190
      py      :     0.909532
      dz2     :     0.018125  d :     0.122239
      dxz     :     0.020873
      dyz     :     0.058015
      dx2y2   :     0.012413
      dxy     :     0.012814
      f0      :     0.003076  f :     0.012378
      f+1     :     0.001777
      f-1     :     0.001402
      f+2     :     0.001540
      f-2     :     0.001585
      f+3     :     0.000957
      f-3     :     0.002042
      g0      :     0.000188  g :     0.001275
      g+1     :     0.000129
      g-1     :     0.000298
      g+2     :     0.000170
      g-2     :     0.000179
      g+3     :     0.000070
      g-3     :     0.000021
      g+4     :     0.000143
      g-4     :     0.000076
 12 H s       :     0.823318  s :     0.823318
      pz      :     0.005488  p :     0.022282
      px      :     0.009773
      py      :     0.007021
      dz2     :     0.000913  d :     0.002878
      dxz     :     0.000736
      dyz     :     0.000421
      dx2y2   :     0.000415
      dxy     :     0.000393
      f0      :     0.000080  f :     0.000288
      f+1     :     0.000042
      f-1     :     0.000032
      f+2     :     0.000054
      f-2     :     0.000047
      f+3     :     0.000012
      f-3     :     0.000021
 13 C s       :     3.199034  s :     3.199034
      pz      :     0.942083  p :     2.793882
      px      :     0.939738
      py      :     0.912060
      dz2     :     0.032782  d :     0.126085
      dxz     :     0.015034
      dyz     :     0.042276
      dx2y2   :     0.018128
      dxy     :     0.017865
      f0      :     0.003380  f :     0.012521
      f+1     :     0.001025
      f-1     :     0.001272
      f+2     :     0.001880
      f-2     :     0.001775
      f+3     :     0.001032
      f-3     :     0.002157
      g0      :     0.000136  g :     0.001257
      g+1     :     0.000067
      g-1     :     0.000295
      g+2     :     0.000189
      g-2     :     0.000186
      g+3     :     0.000095
      g-3     :     0.000078
      g+4     :     0.000135
      g-4     :     0.000078
 14 H s       :     0.829958  s :     0.829958
      pz      :     0.005960  p :     0.023173
      px      :     0.009851
      py      :     0.007362
      dz2     :     0.000683  d :     0.002940
      dxz     :     0.001047
      dyz     :     0.000798
      dx2y2   :     0.000206
      dxy     :     0.000207
      f0      :     0.000077  f :     0.000285
      f+1     :     0.000086
      f-1     :     0.000044
      f+2     :     0.000034
      f-2     :     0.000036
      f+3     :     0.000003
      f-3     :     0.000005
 15 C s       :     3.187775  s :     3.187775
      pz      :     0.893044  p :     2.817174
      px      :     0.954925
      py      :     0.969206
      dz2     :     0.053173  d :     0.125680
      dxz     :     0.024236
      dyz     :     0.023773
      dx2y2   :     0.012325
      dxy     :     0.012174
      f0      :     0.003575  f :     0.012453
      f+1     :     0.001839
      f-1     :     0.001274
      f+2     :     0.002059
      f-2     :     0.001966
      f+3     :     0.000974
      f-3     :     0.000767
      g0      :     0.000215  g :     0.001263
      g+1     :     0.000113
      g-1     :     0.000325
      g+2     :     0.000218
      g-2     :     0.000219
      g+3     :     0.000052
      g-3     :     0.000071
      g+4     :     0.000008
      g-4     :     0.000043
 16 H s       :     0.828806  s :     0.828806
      pz      :     0.006871  p :     0.022787
      px      :     0.009506
      py      :     0.006410
      dz2     :     0.000175  d :     0.002905
      dxz     :     0.000225
      dyz     :     0.001027
      dx2y2   :     0.000756
      dxy     :     0.000721
      f0      :     0.000039  f :     0.000285
      f+1     :     0.000008
      f-1     :     0.000024
      f+2     :     0.000038
      f-2     :     0.000038
      f+3     :     0.000027
      f-3     :     0.000111
 17 C s       :     3.209220  s :     3.209220
      pz      :     0.922049  p :     2.808772
      px      :     0.941433
      py      :     0.945291
      dz2     :     0.018510  d :     0.118688
      dxz     :     0.021646
      dyz     :     0.052881
      dx2y2   :     0.013444
      dxy     :     0.012207
      f0      :     0.003108  f :     0.013328
      f+1     :     0.001932
      f-1     :     0.001981
      f+2     :     0.001558
      f-2     :     0.001582
      f+3     :     0.000975
      f-3     :     0.002192
      g0      :     0.000181  g :     0.001260
      g+1     :     0.000126
      g-1     :     0.000288
      g+2     :     0.000174
      g-2     :     0.000178
      g+3     :     0.000066
      g-3     :     0.000025
      g+4     :     0.000146
      g-4     :     0.000076
 18 H s       :     0.831542  s :     0.831542
      pz      :     0.005874  p :     0.024073
      px      :     0.009783
      py      :     0.008416
      dz2     :     0.001025  d :     0.003203
      dxz     :     0.000728
      dyz     :     0.000514
      dx2y2   :     0.000478
      dxy     :     0.000459
      f0      :     0.000085  f :     0.000301
      f+1     :     0.000041
      f-1     :     0.000031
      f+2     :     0.000056
      f-2     :     0.000054
      f+3     :     0.000014
      f-3     :     0.000021
 19 C s       :     3.254078  s :     3.254078
      pz      :     0.951432  p :     2.560213
      px      :     0.784929
      py      :     0.823852
      dz2     :     0.027491  d :     0.136195
      dxz     :     0.033905
      dyz     :     0.020610
      dx2y2   :     0.034784
      dxy     :     0.019406
      f0      :     0.004876  f :     0.024394
      f+1     :     0.002715
      f-1     :     0.001849
      f+2     :     0.001774
      f-2     :     0.004755
      f+3     :     0.004539
      f-3     :     0.003886
      g0      :     0.000178  g :     0.001962
      g+1     :     0.000304
      g-1     :     0.000113
      g+2     :     0.000221
      g-2     :     0.000298
      g+3     :     0.000145
      g-3     :     0.000133
      g+4     :     0.000287
      g-4     :     0.000283
 20 C s       :     3.163522  s :     3.163522
      pz      :     0.978039  p :     3.046667
      px      :     1.017629
      py      :     1.050999
      dz2     :     0.017724  d :     0.070057
      dxz     :     0.017303
      dyz     :     0.008372
      dx2y2   :     0.009382
      dxy     :     0.017276
      f0      :     0.001220  f :     0.006484
      f+1     :     0.001772
      f-1     :     0.000245
      f+2     :     0.000526
      f-2     :     0.001190
      f+3     :     0.000652
      f-3     :     0.000879
      g0      :     0.000084  g :     0.000765
      g+1     :     0.000195
      g-1     :     0.000034
      g+2     :     0.000140
      g-2     :     0.000118
      g+3     :     0.000044
      g-3     :     0.000037
      g+4     :     0.000055
      g-4     :     0.000058
 21 H s       :     0.855158  s :     0.855158
      pz      :     0.006269  p :     0.024970
      px      :     0.009034
      py      :     0.009666
      dz2     :     0.001364  d :     0.003816
      dxz     :     0.000536
      dyz     :     0.000882
      dx2y2   :     0.000450
      dxy     :     0.000584
      f0      :     0.000120  f :     0.000385
      f+1     :     0.000047
      f-1     :     0.000045
      f+2     :     0.000067
      f-2     :     0.000073
      f+3     :     0.000023
      f-3     :     0.000010
 22 H s       :     0.848376  s :     0.848376
      pz      :     0.008821  p :     0.026843
      px      :     0.008424
      py      :     0.009599
      dz2     :     0.000215  d :     0.003718
      dxz     :     0.000935
      dyz     :     0.000531
      dx2y2   :     0.001583
      dxy     :     0.000454
      f0      :     0.000056  f :     0.000370
      f+1     :     0.000018
      f-1     :     0.000018
      f+2     :     0.000013
      f-2     :     0.000080
      f+3     :     0.000102
      f-3     :     0.000082
 23 H s       :     0.850541  s :     0.850541
      pz      :     0.008055  p :     0.025351
      px      :     0.008598
      py      :     0.008699
      dz2     :     0.000214  d :     0.003822
      dxz     :     0.000336
      dyz     :     0.001249
      dx2y2   :     0.000915
      dxy     :     0.001108
      f0      :     0.000055  f :     0.000384
      f+1     :     0.000014
      f-1     :     0.000027
      f+2     :     0.000040
      f-2     :     0.000070
      f+3     :     0.000050
      f-3     :     0.000129
 24 C s       :     3.163933  s :     3.163933
      pz      :     1.020276  p :     3.015998
      px      :     1.019365
      py      :     0.976356
      dz2     :     0.011973  d :     0.067948
      dxz     :     0.018267
      dyz     :     0.009873
      dx2y2   :     0.008098
      dxy     :     0.019737
      f0      :     0.000545  f :     0.006398
      f+1     :     0.001490
      f-1     :     0.000540
      f+2     :     0.000281
      f-2     :     0.000976
      f+3     :     0.001309
      f-3     :     0.001257
      g0      :     0.000055  g :     0.000746
      g+1     :     0.000062
      g-1     :     0.000056
      g+2     :     0.000096
      g-2     :     0.000119
      g+3     :     0.000064
      g-3     :     0.000032
      g+4     :     0.000123
      g-4     :     0.000137
 25 H s       :     0.875369  s :     0.875369
      pz      :     0.009631  p :     0.030439
      px      :     0.010754
      py      :     0.010054
      dz2     :     0.001299  d :     0.004088
      dxz     :     0.000654
      dyz     :     0.001076
      dx2y2   :     0.000431
      dxy     :     0.000628
      f0      :     0.000140  f :     0.000386
      f+1     :     0.000025
      f-1     :     0.000049
      f+2     :     0.000044
      f-2     :     0.000093
      f+3     :     0.000013
      f-3     :     0.000023
 26 H s       :     0.853726  s :     0.853726
      pz      :     0.010580  p :     0.027035
      px      :     0.008557
      py      :     0.007897
      dz2     :     0.000163  d :     0.003923
      dxz     :     0.001041
      dyz     :     0.000701
      dx2y2   :     0.001548
      dxy     :     0.000470
      f0      :     0.000062  f :     0.000386
      f+1     :     0.000009
      f-1     :     0.000019
      f+2     :     0.000011
      f-2     :     0.000113
      f+3     :     0.000106
      f-3     :     0.000065
 27 H s       :     0.860230  s :     0.860230
      pz      :     0.009134  p :     0.026759
      px      :     0.009669
      py      :     0.007955
      dz2     :     0.001260  d :     0.003955
      dxz     :     0.000571
      dyz     :     0.000896
      dx2y2   :     0.000572
      dxy     :     0.000655
      f0      :     0.000118  f :     0.000382
      f+1     :     0.000024
      f-1     :     0.000042
      f+2     :     0.000073
      f-2     :     0.000076
      f+3     :     0.000030
      f-3     :     0.000020
 28 C s       :     3.158676  s :     3.158676
      pz      :     0.977924  p :     3.013817
      px      :     1.004670
      py      :     1.031222
      dz2     :     0.021194  d :     0.069192
      dxz     :     0.014043
      dyz     :     0.006077
      dx2y2   :     0.008561
      dxy     :     0.019316
      f0      :     0.001409  f :     0.006332
      f+1     :     0.001758
      f-1     :     0.000172
      f+2     :     0.000593
      f-2     :     0.000905
      f+3     :     0.000851
      f-3     :     0.000644
      g0      :     0.000083  g :     0.000751
      g+1     :     0.000177
      g-1     :     0.000030
      g+2     :     0.000121
      g-2     :     0.000127
      g+3     :     0.000039
      g-3     :     0.000056
      g+4     :     0.000048
      g-4     :     0.000070
 29 H s       :     0.858878  s :     0.858878
      pz      :     0.009290  p :     0.026645
      px      :     0.009247
      py      :     0.008107
      dz2     :     0.000266  d :     0.003919
      dxz     :     0.000355
      dyz     :     0.001140
      dx2y2   :     0.000955
      dxy     :     0.001202
      f0      :     0.000050  f :     0.000382
      f+1     :     0.000015
      f-1     :     0.000035
      f+2     :     0.000029
      f-2     :     0.000063
      f+3     :     0.000059
      f-3     :     0.000130
 30 H s       :     0.854976  s :     0.854976
      pz      :     0.009378  p :     0.026660
      px      :     0.008046
      py      :     0.009236
      dz2     :     0.000182  d :     0.003891
      dxz     :     0.001061
      dyz     :     0.000612
      dx2y2   :     0.001662
      dxy     :     0.000374
      f0      :     0.000063  f :     0.000384
      f+1     :     0.000016
      f-1     :     0.000013
      f+2     :     0.000018
      f-2     :     0.000096
      f+3     :     0.000102
      f-3     :     0.000077
 31 H s       :     0.873889  s :     0.873889
      pz      :     0.008647  p :     0.031431
      px      :     0.012064
      py      :     0.010719
      dz2     :     0.001561  d :     0.004129
      dxz     :     0.000506
      dyz     :     0.001215
      dx2y2   :     0.000265
      dxy     :     0.000582
      f0      :     0.000145  f :     0.000386
      f+1     :     0.000025
      f-1     :     0.000071
      f+2     :     0.000027
      f-2     :     0.000100
      f+3     :     0.000004
      f-3     :     0.000015
 32 C s       :     3.225442  s :     3.225442
      pz      :     0.837451  p :     2.471363
      px      :     0.867434
      py      :     0.766478
      dz2     :     0.019707  d :     0.106586
      dxz     :     0.030198
      dyz     :     0.029865
      dx2y2   :     0.015007
      dxy     :     0.011809
      f0      :     0.005994  f :     0.023068
      f+1     :     0.002291
      f-1     :     0.002288
      f+2     :     0.002179
      f-2     :     0.005221
      f+3     :     0.002328
      f-3     :     0.002767
      g0      :     0.000227  g :     0.001952
      g+1     :     0.000215
      g-1     :     0.000315
      g+2     :     0.000276
      g-2     :     0.000317
      g+3     :     0.000172
      g-3     :     0.000105
      g+4     :     0.000167
      g-4     :     0.000158
 33 C s       :     3.343068  s :     3.343068
      pz      :     0.781556  p :     2.533140
      px      :     0.871011
      py      :     0.880574
      dz2     :     0.026884  d :     0.114057
      dxz     :     0.024570
      dyz     :     0.028888
      dx2y2   :     0.024075
      dxy     :     0.009641
      f0      :     0.005556  f :     0.018956
      f+1     :     0.002238
      f-1     :     0.001766
      f+2     :     0.001812
      f-2     :     0.004188
      f+3     :     0.001330
      f-3     :     0.002066
      g0      :     0.000175  g :     0.001498
      g+1     :     0.000216
      g-1     :     0.000235
      g+2     :     0.000229
      g-2     :     0.000252
      g+3     :     0.000092
      g-3     :     0.000056
      g+4     :     0.000095
      g-4     :     0.000148
 34 C s       :     3.222758  s :     3.222758
      pz      :     0.907371  p :     2.748299
      px      :     0.910609
      py      :     0.930318
      dz2     :     0.016465  d :     0.105258
      dxz     :     0.021984
      dyz     :     0.036849
      dx2y2   :     0.022924
      dxy     :     0.007036
      f0      :     0.003661  f :     0.013475
      f+1     :     0.000813
      f-1     :     0.001494
      f+2     :     0.001191
      f-2     :     0.002916
      f+3     :     0.001288
      f-3     :     0.002113
      g0      :     0.000136  g :     0.001244
      g+1     :     0.000167
      g-1     :     0.000183
      g+2     :     0.000180
      g-2     :     0.000214
      g+3     :     0.000079
      g-3     :     0.000047
      g+4     :     0.000100
      g-4     :     0.000137
 35 H s       :     0.861792  s :     0.861792
      pz      :     0.010078  p :     0.032653
      px      :     0.011953
      py      :     0.010623
      dz2     :     0.000929  d :     0.003842
      dxz     :     0.001117
      dyz     :     0.000822
      dx2y2   :     0.000459
      dxy     :     0.000515
      f0      :     0.000098  f :     0.000325
      f+1     :     0.000053
      f-1     :     0.000025
      f+2     :     0.000055
      f-2     :     0.000067
      f+3     :     0.000012
      f-3     :     0.000016
 36 C s       :     3.204758  s :     3.204758
      pz      :     0.902557  p :     2.813167
      px      :     0.954335
      py      :     0.956275
      dz2     :     0.054237  d :     0.130425
      dxz     :     0.023990
      dyz     :     0.022948
      dx2y2   :     0.007786
      dxy     :     0.021463
      f0      :     0.003787  f :     0.012749
      f+1     :     0.001426
      f-1     :     0.001020
      f+2     :     0.001924
      f-2     :     0.002782
      f+3     :     0.000994
      f-3     :     0.000816
      g0      :     0.000190  g :     0.001271
      g+1     :     0.000167
      g-1     :     0.000230
      g+2     :     0.000243
      g-2     :     0.000234
      g+3     :     0.000077
      g-3     :     0.000074
      g+4     :     0.000044
      g-4     :     0.000013
 37 H s       :     0.837625  s :     0.837625
      pz      :     0.007069  p :     0.022502
      px      :     0.008006
      py      :     0.007427
      dz2     :     0.000133  d :     0.002875
      dxz     :     0.000517
      dyz     :     0.000741
      dx2y2   :     0.001199
      dxy     :     0.000285
      f0      :     0.000043  f :     0.000284
      f+1     :     0.000011
      f-1     :     0.000013
      f+2     :     0.000006
      f-2     :     0.000073
      f+3     :     0.000037
      f-3     :     0.000102
 38 C s       :     3.169867  s :     3.169867
      pz      :     0.923038  p :     2.802710
      px      :     0.943633
      py      :     0.936039
      dz2     :     0.024463  d :     0.121981
      dxz     :     0.034052
      dyz     :     0.030243
      dx2y2   :     0.022355
      dxy     :     0.010869
      f0      :     0.003598  f :     0.012782
      f+1     :     0.001538
      f-1     :     0.000612
      f+2     :     0.000794
      f-2     :     0.003153
      f+3     :     0.001154
      f-3     :     0.001934
      g0      :     0.000144  g :     0.001261
      g+1     :     0.000147
      g-1     :     0.000213
      g+2     :     0.000165
      g-2     :     0.000225
      g+3     :     0.000075
      g-3     :     0.000051
      g+4     :     0.000091
      g-4     :     0.000151
 39 H s       :     0.824017  s :     0.824017
      pz      :     0.006111  p :     0.022604
      px      :     0.008351
      py      :     0.008141
      dz2     :     0.000897  d :     0.002923
      dxz     :     0.000548
      dyz     :     0.000779
      dx2y2   :     0.000376
      dxy     :     0.000323
      f0      :     0.000089  f :     0.000290
      f+1     :     0.000028
      f-1     :     0.000051
      f+2     :     0.000059
      f-2     :     0.000042
      f+3     :     0.000013
      f-3     :     0.000009
 40 C s       :     3.245480  s :     3.245480
      pz      :     0.921437  p :     2.766988
      px      :     0.920833
      py      :     0.924718
      dz2     :     0.022030  d :     0.109811
      dxz     :     0.017877
      dyz     :     0.032753
      dx2y2   :     0.024298
      dxy     :     0.012852
      f0      :     0.003501  f :     0.013899
      f+1     :     0.000897
      f-1     :     0.001596
      f+2     :     0.001356
      f-2     :     0.003108
      f+3     :     0.001268
      f-3     :     0.002173
      g0      :     0.000120  g :     0.001288
      g+1     :     0.000151
      g-1     :     0.000207
      g+2     :     0.000194
      g-2     :     0.000216
      g+3     :     0.000095
      g-3     :     0.000054
      g+4     :     0.000102
      g-4     :     0.000149
 41 H s       :     0.853525  s :     0.853525
      pz      :     0.005909  p :     0.024688
      px      :     0.010066
      py      :     0.008712
      dz2     :     0.001236  d :     0.003364
      dxz     :     0.000876
      dyz     :     0.000451
      dx2y2   :     0.000375
      dxy     :     0.000425
      f0      :     0.000105  f :     0.000309
      f+1     :     0.000055
      f-1     :     0.000030
      f+2     :     0.000044
      f-2     :     0.000054
      f+3     :     0.000008
      f-3     :     0.000012
 42 C s       :     3.264619  s :     3.264619
      pz      :     0.837768  p :     2.709105
      px      :     0.922756
      py      :     0.948582
      dz2     :     0.013056  d :     0.112731
      dxz     :     0.019853
      dyz     :     0.024772
      dx2y2   :     0.029300
      dxy     :     0.025749
      f0      :     0.004181  f :     0.019468
      f+1     :     0.001846
      f-1     :     0.002399
      f+2     :     0.003900
      f-2     :     0.001719
      f+3     :     0.002939
      f-3     :     0.002481
      g0      :     0.000159  g :     0.001594
      g+1     :     0.000219
      g-1     :     0.000174
      g+2     :     0.000226
      g-2     :     0.000183
      g+3     :     0.000097
      g-3     :     0.000146
      g+4     :     0.000197
      g-4     :     0.000192
 43 C s       :     3.146026  s :     3.146026
      pz      :     0.990352  p :     3.034575
      px      :     1.023233
      py      :     1.020990
      dz2     :     0.016420  d :     0.074332
      dxz     :     0.012463
      dyz     :     0.011945
      dx2y2   :     0.026053
      dxy     :     0.007450
      f0      :     0.001160  f :     0.006741
      f+1     :     0.001201
      f-1     :     0.001129
      f+2     :     0.001157
      f-2     :     0.000481
      f+3     :     0.000797
      f-3     :     0.000816
      g0      :     0.000083  g :     0.000774
      g+1     :     0.000100
      g-1     :     0.000102
      g+2     :     0.000103
      g-2     :     0.000151
      g+3     :     0.000057
      g-3     :     0.000044
      g+4     :     0.000092
      g-4     :     0.000041
 44 H s       :     0.854958  s :     0.854958
      pz      :     0.008849  p :     0.024383
      px      :     0.009722
      py      :     0.005812
      dz2     :     0.000192  d :     0.003770
      dxz     :     0.000063
      dyz     :     0.001498
      dx2y2   :     0.000596
      dxy     :     0.001421
      f0      :     0.000059  f :     0.000384
      f+1     :     0.000014
      f-1     :     0.000021
      f+2     :     0.000098
      f-2     :     0.000002
      f+3     :     0.000120
      f-3     :     0.000069
 45 H s       :     0.865616  s :     0.865616
      pz      :     0.007539  p :     0.026482
      px      :     0.009329
      py      :     0.009614
      dz2     :     0.001501  d :     0.004014
      dxz     :     0.000788
      dyz     :     0.000894
      dx2y2   :     0.000611
      dxy     :     0.000219
      f0      :     0.000152  f :     0.000393
      f+1     :     0.000044
      f-1     :     0.000055
      f+2     :     0.000103
      f-2     :     0.000025
      f+3     :     0.000009
      f-3     :     0.000005
 46 H s       :     0.865771  s :     0.865771
      pz      :     0.008524  p :     0.025644
      px      :     0.007247
      py      :     0.009873
      dz2     :     0.000204  d :     0.003872
      dxz     :     0.001544
      dyz     :     0.000026
      dx2y2   :     0.000647
      dxy     :     0.001452
      f0      :     0.000064  f :     0.000390
      f+1     :     0.000017
      f-1     :     0.000013
      f+2     :     0.000102
      f-2     :     0.000005
      f+3     :     0.000072
      f-3     :     0.000117
 47 C s       :     3.184358  s :     3.184358
      pz      :     1.023184  p :     2.975558
      px      :     1.016272
      py      :     0.936102
      dz2     :     0.009742  d :     0.068517
      dxz     :     0.011693
      dyz     :     0.016674
      dx2y2   :     0.016581
      dxy     :     0.013827
      f0      :     0.000560  f :     0.006605
      f+1     :     0.000934
      f-1     :     0.000988
      f+2     :     0.001324
      f-2     :     0.000292
      f+3     :     0.001409
      f-3     :     0.001098
      g0      :     0.000050  g :     0.000723
      g+1     :     0.000044
      g-1     :     0.000085
      g+2     :     0.000093
      g-2     :     0.000066
      g+3     :     0.000054
      g-3     :     0.000094
      g+4     :     0.000119
      g-4     :     0.000119
 48 H s       :     0.876225  s :     0.876225
      pz      :     0.010570  p :     0.026611
      px      :     0.007700
      py      :     0.008341
      dz2     :     0.000211  d :     0.004053
      dxz     :     0.001707
      dyz     :     0.000173
      dx2y2   :     0.000632
      dxy     :     0.001331
      f0      :     0.000057  f :     0.000394
      f+1     :     0.000031
      f-1     :     0.000008
      f+2     :     0.000096
      f-2     :     0.000035
      f+3     :     0.000080
      f-3     :     0.000087
 49 H s       :     0.862289  s :     0.862289
      pz      :     0.005703  p :     0.024640
      px      :     0.009811
      py      :     0.009126
      dz2     :     0.001139  d :     0.003982
      dxz     :     0.000622
      dyz     :     0.001353
      dx2y2   :     0.000439
      dxy     :     0.000429
      f0      :     0.000137  f :     0.000400
      f+1     :     0.000021
      f-1     :     0.000079
      f+2     :     0.000065
      f-2     :     0.000067
      f+3     :     0.000021
      f-3     :     0.000009
 50 H s       :     0.890187  s :     0.890187
      pz      :     0.014262  p :     0.034449
      px      :     0.010883
      py      :     0.009304
      dz2     :     0.001402  d :     0.004435
      dxz     :     0.000714
      dyz     :     0.000647
      dx2y2   :     0.001133
      dxy     :     0.000540
      f0      :     0.000080  f :     0.000398
      f+1     :     0.000018
      f-1     :     0.000070
      f+2     :     0.000105
      f-2     :     0.000046
      f+3     :     0.000030
      f-3     :     0.000050
 51 C s       :     3.176565  s :     3.176565
      pz      :     1.020894  p :     2.997346
      px      :     0.954524
      py      :     1.021928
      dz2     :     0.015018  d :     0.075204
      dxz     :     0.017658
      dyz     :     0.008507
      dx2y2   :     0.018716
      dxy     :     0.015304
      f0      :     0.001468  f :     0.006741
      f+1     :     0.000818
      f-1     :     0.000127
      f+2     :     0.001244
      f-2     :     0.000119
      f+3     :     0.001549
      f-3     :     0.001416
      g0      :     0.000053  g :     0.000732
      g+1     :     0.000131
      g-1     :     0.000029
      g+2     :     0.000073
      g-2     :     0.000035
      g+3     :     0.000062
      g-3     :     0.000071
      g+4     :     0.000133
      g-4     :     0.000145
 52 H s       :     0.865366  s :     0.865366
      pz      :     0.012846  p :     0.034306
      px      :     0.008710
      py      :     0.012750
      dz2     :     0.001355  d :     0.004111
      dxz     :     0.000475
      dyz     :     0.000365
      dx2y2   :     0.001324
      dxy     :     0.000592
      f0      :     0.000017  f :     0.000390
      f+1     :     0.000066
      f-1     :     0.000090
      f+2     :     0.000052
      f-2     :     0.000025
      f+3     :     0.000063
      f-3     :     0.000076
 53 H s       :     0.864320  s :     0.864320
      pz      :     0.006035  p :     0.024219
      px      :     0.008170
      py      :     0.010014
      dz2     :     0.000647  d :     0.004018
      dxz     :     0.001455
      dyz     :     0.001526
      dx2y2   :     0.000239
      dxy     :     0.000151
      f0      :     0.000068  f :     0.000399
      f+1     :     0.000088
      f-1     :     0.000148
      f+2     :     0.000053
      f-2     :     0.000038
      f+3     :     0.000003
      f-3     :     0.000001
 54 H s       :     0.854395  s :     0.854395
      pz      :     0.010766  p :     0.026191
      px      :     0.009412
      py      :     0.006014
      dz2     :     0.000754  d :     0.003869
      dxz     :     0.000247
      dyz     :     0.000926
      dx2y2   :     0.000590
      dxy     :     0.001352
      f0      :     0.000010  f :     0.000382
      f+1     :     0.000003
      f-1     :     0.000138
      f+2     :     0.000037
      f-2     :     0.000042
      f+3     :     0.000097
      f-3     :     0.000055
 55 C s       :     3.172046  s :     3.172046
      pz      :     0.716874  p :     2.289174
      px      :     0.797730
      py      :     0.774570
      dz2     :     0.026456  d :     0.233322
      dxz     :     0.032038
      dyz     :     0.055616
      dx2y2   :     0.073540
      dxy     :     0.045672
      f0      :     0.002284  f :     0.031770
      f+1     :     0.002656
      f-1     :     0.003534
      f+2     :     0.004091
      f-2     :     0.004175
      f+3     :     0.007513
      f-3     :     0.007517
      g0      :     0.000347  g :     0.003660
      g+1     :     0.000143
      g-1     :     0.000196
      g+2     :     0.000198
      g-2     :     0.000431
      g+3     :     0.000454
      g-3     :     0.000385
      g+4     :     0.000665
      g-4     :     0.000839
 56 C s       :     3.276670  s :     3.276670
      pz      :     0.875773  p :     2.506333
      px      :     0.680816
      py      :     0.949745
      dz2     :     0.034631  d :     0.106073
      dxz     :     0.017846
      dyz     :     0.015460
      dx2y2   :     0.022477
      dxy     :     0.015660
      f0      :     0.002182  f :     0.017465
      f+1     :     0.002044
      f-1     :     0.001986
      f+2     :     0.003623
      f-2     :     0.002533
      f+3     :     0.002510
      f-3     :     0.002586
      g0      :     0.000101  g :     0.001516
      g+1     :     0.000215
      g-1     :     0.000127
      g+2     :     0.000199
      g-2     :     0.000199
      g+3     :     0.000181
      g-3     :     0.000201
      g+4     :     0.000128
      g-4     :     0.000167
 57 C s       :     3.287102  s :     3.287102
      pz      :     0.914159  p :     2.708834
      px      :     0.896426
      py      :     0.898249
      dz2     :     0.020123  d :     0.097497
      dxz     :     0.017899
      dyz     :     0.013488
      dx2y2   :     0.024584
      dxy     :     0.021403
      f0      :     0.001961  f :     0.013523
      f+1     :     0.001608
      f-1     :     0.001254
      f+2     :     0.002608
      f-2     :     0.001969
      f+3     :     0.002793
      f-3     :     0.001330
      g0      :     0.000082  g :     0.001223
      g+1     :     0.000219
      g-1     :     0.000036
      g+2     :     0.000156
      g-2     :     0.000122
      g+3     :     0.000135
      g-3     :     0.000143
      g+4     :     0.000193
      g-4     :     0.000136
 58 H s       :     0.884525  s :     0.884525
      pz      :     0.011473  p :     0.037067
      px      :     0.011170
      py      :     0.014424
      dz2     :     0.001136  d :     0.003764
      dxz     :     0.000759
      dyz     :     0.000432
      dx2y2   :     0.000734
      dxy     :     0.000703
      f0      :     0.000060  f :     0.000317
      f+1     :     0.000027
      f-1     :     0.000064
      f+2     :     0.000060
      f-2     :     0.000054
      f+3     :     0.000022
      f-3     :     0.000031
 59 C s       :     3.181444  s :     3.181444
      pz      :     0.951043  p :     2.838323
      px      :     0.945355
      py      :     0.941925
      dz2     :     0.016635  d :     0.121055
      dxz     :     0.045369
      dyz     :     0.006547
      dx2y2   :     0.019057
      dxy     :     0.033447
      f0      :     0.002044  f :     0.012483
      f+1     :     0.000727
      f-1     :     0.001607
      f+2     :     0.002555
      f-2     :     0.001914
      f+3     :     0.002131
      f-3     :     0.001504
      g0      :     0.000092  g :     0.001278
      g+1     :     0.000141
      g-1     :     0.000126
      g+2     :     0.000143
      g-2     :     0.000164
      g+3     :     0.000108
      g-3     :     0.000175
      g+4     :     0.000182
      g-4     :     0.000145
 60 H s       :     0.821115  s :     0.821115
      pz      :     0.007638  p :     0.022549
      px      :     0.006024
      py      :     0.008887
      dz2     :     0.000923  d :     0.002833
      dxz     :     0.000302
      dyz     :     0.000521
      dx2y2   :     0.000578
      dxy     :     0.000510
      f0      :     0.000045  f :     0.000284
      f+1     :     0.000061
      f-1     :     0.000024
      f+2     :     0.000057
      f-2     :     0.000041
      f+3     :     0.000034
      f-3     :     0.000022
 61 C s       :     3.197949  s :     3.197949
      pz      :     0.902796  p :     2.768035
      px      :     0.945747
      py      :     0.919492
      dz2     :     0.038643  d :     0.124692
      dxz     :     0.016246
      dyz     :     0.019368
      dx2y2   :     0.027787
      dxy     :     0.022648
      f0      :     0.001787  f :     0.012367
      f+1     :     0.001705
      f-1     :     0.001675
      f+2     :     0.002404
      f-2     :     0.001920
      f+3     :     0.001507
      f-3     :     0.001368
      g0      :     0.000075  g :     0.001261
      g+1     :     0.000160
      g-1     :     0.000117
      g+2     :     0.000188
      g-2     :     0.000195
      g+3     :     0.000168
      g-3     :     0.000192
      g+4     :     0.000063
      g-4     :     0.000103
 62 H s       :     0.830662  s :     0.830662
      pz      :     0.008176  p :     0.023161
      px      :     0.006345
      py      :     0.008641
      dz2     :     0.000117  d :     0.002892
      dxz     :     0.001126
      dyz     :     0.000157
      dx2y2   :     0.000615
      dxy     :     0.000877
      f0      :     0.000043  f :     0.000281
      f+1     :     0.000011
      f-1     :     0.000010
      f+2     :     0.000054
      f-2     :     0.000031
      f+3     :     0.000085
      f-3     :     0.000047
 63 C s       :     3.195469  s :     3.195469
      pz      :     0.950424  p :     2.816266
      px      :     0.902523
      py      :     0.963318
      dz2     :     0.018190  d :     0.122924
      dxz     :     0.033037
      dyz     :     0.018442
      dx2y2   :     0.031023
      dxy     :     0.022232
      f0      :     0.001781  f :     0.012433
      f+1     :     0.001198
      f-1     :     0.001360
      f+2     :     0.002409
      f-2     :     0.002021
      f+3     :     0.002429
      f-3     :     0.001235
      g0      :     0.000086  g :     0.001268
      g+1     :     0.000223
      g-1     :     0.000035
      g+2     :     0.000159
      g-2     :     0.000144
      g+3     :     0.000146
      g-3     :     0.000142
      g+4     :     0.000193
      g-4     :     0.000140
 64 H s       :     0.830627  s :     0.830627
      pz      :     0.007902  p :     0.023252
      px      :     0.006896
      py      :     0.008454
      dz2     :     0.000978  d :     0.002896
      dxz     :     0.000583
      dyz     :     0.000290
      dx2y2   :     0.000537
      dxy     :     0.000508
      f0      :     0.000057  f :     0.000283
      f+1     :     0.000027
      f-1     :     0.000050
      f+2     :     0.000054
      f-2     :     0.000047
      f+3     :     0.000020
      f-3     :     0.000029
 65 C s       :     3.206361  s :     3.206361
      pz      :     0.930615  p :     2.758695
      px      :     0.920784
      py      :     0.907296
      dz2     :     0.015480  d :     0.105945
      dxz     :     0.035145
      dyz     :     0.006588
      dx2y2   :     0.020972
      dxy     :     0.027759
      f0      :     0.002128  f :     0.013228
      f+1     :     0.000905
      f-1     :     0.001624
      f+2     :     0.002620
      f-2     :     0.001865
      f+3     :     0.002300
      f-3     :     0.001786
      g0      :     0.000089  g :     0.001258
      g+1     :     0.000138
      g-1     :     0.000120
      g+2     :     0.000130
      g-2     :     0.000161
      g+3     :     0.000114
      g-3     :     0.000174
      g+4     :     0.000184
      g-4     :     0.000147
 66 H s       :     0.849456  s :     0.849456
      pz      :     0.009028  p :     0.028196
      px      :     0.009408
      py      :     0.009760
      dz2     :     0.001017  d :     0.003435
      dxz     :     0.000477
      dyz     :     0.000615
      dx2y2   :     0.000695
      dxy     :     0.000631
      f0      :     0.000040  f :     0.000308
      f+1     :     0.000073
      f-1     :     0.000030
      f+2     :     0.000056
      f-2     :     0.000049
      f+3     :     0.000038
      f-3     :     0.000022


                     *******************************
                     * LOEWDIN POPULATION ANALYSIS *
                     *******************************

----------------------
LOEWDIN ATOMIC CHARGES
----------------------
   0 O :    0.251059
   1 O :    0.299693
   2 N :    0.612147
   3 H :   -0.145614
   4 N :    0.446567
   5 C :   -0.666534
   6 C :   -0.102356
   7 H :   -0.017181
   8 C :   -0.100318
   9 C :    0.087334
  10 H :   -0.051750
  11 C :    0.064709
  12 H :   -0.049806
  13 C :    0.064428
  14 H :   -0.050569
  15 C :    0.065828
  16 H :   -0.050087
  17 C :    0.087017
  18 H :   -0.040267
  19 C :   -0.350311
  20 C :    0.243057
  21 H :   -0.047016
  22 H :   -0.042193
  23 H :   -0.047023
  24 C :    0.239600
  25 H :   -0.058312
  26 H :   -0.045817
  27 H :   -0.050450
  28 C :    0.242191
  29 H :   -0.049669
  30 H :   -0.045217
  31 H :   -0.059622
  32 C :   -0.180669
  33 C :   -0.035090
  34 C :    0.085772
  35 H :   -0.050980
  36 C :    0.065488
  37 H :   -0.048436
  38 C :    0.064387
  39 H :   -0.049359
  40 C :    0.084282
  41 H :   -0.036151
  42 C :   -0.235534
  43 C :    0.231381
  44 H :   -0.047467
  45 H :   -0.044257
  46 H :   -0.046524
  47 C :    0.244406
  48 H :   -0.049379
  49 H :   -0.043337
  50 H :   -0.065054
  51 C :    0.252151
  52 H :   -0.062398
  53 H :   -0.044330
  54 H :   -0.047758
  55 C :   -0.624966
  56 C :   -0.099706
  57 C :    0.094558
  58 H :   -0.050208
  59 C :    0.070194
  60 H :   -0.048595
  61 C :    0.071978
  62 H :   -0.048361
  63 C :    0.067155
  64 H :   -0.049592
  65 C :    0.088640
  66 H :   -0.045758

-------------------------------
LOEWDIN REDUCED ORBITAL CHARGES
-------------------------------
  0 O s       :     3.240368  s :     3.240368
      pz      :     1.466698  p :     4.389981
      px      :     1.490816
      py      :     1.432467
      dz2     :     0.031938  d :     0.096403
      dxz     :     0.026333
      dyz     :     0.028058
      dx2y2   :     0.005179
      dxy     :     0.004896
      f0      :     0.005694  f :     0.021045
      f+1     :     0.005285
      f-1     :     0.005208
      f+2     :     0.002109
      f-2     :     0.002325
      f+3     :     0.000227
      f-3     :     0.000198
      g0      :     0.000263  g :     0.001144
      g+1     :     0.000212
      g-1     :     0.000257
      g+2     :     0.000172
      g-2     :     0.000183
      g+3     :     0.000029
      g-3     :     0.000025
      g+4     :     0.000001
      g-4     :     0.000001
  1 O s       :     3.229117  s :     3.229117
      pz      :     1.346920  p :     4.348956
      px      :     1.499022
      py      :     1.503014
      dz2     :     0.011119  d :     0.099723
      dxz     :     0.013550
      dyz     :     0.014809
      dx2y2   :     0.032895
      dxy     :     0.027349
      f0      :     0.001393  f :     0.021372
      f+1     :     0.001591
      f-1     :     0.001938
      f+2     :     0.002106
      f-2     :     0.003452
      f+3     :     0.005340
      f-3     :     0.005550
      g0      :     0.000078  g :     0.001139
      g+1     :     0.000061
      g-1     :     0.000068
      g+2     :     0.000012
      g-2     :     0.000129
      g+3     :     0.000162
      g-3     :     0.000148
      g+4     :     0.000176
      g-4     :     0.000305
  2 N s       :     2.680502  s :     2.680502
      pz      :     1.097347  p :     3.322937
      px      :     1.110940
      py      :     1.114651
      dz2     :     0.072338  d :     0.327511
      dxz     :     0.078396
      dyz     :     0.050867
      dx2y2   :     0.066640
      dxy     :     0.059269
      f0      :     0.007654  f :     0.053709
      f+1     :     0.009948
      f-1     :     0.004481
      f+2     :     0.006405
      f-2     :     0.009668
      f+3     :     0.005939
      f-3     :     0.009613
      g0      :     0.000181  g :     0.003194
      g+1     :     0.000522
      g-1     :     0.000236
      g+2     :     0.000427
      g-2     :     0.000267
      g+3     :     0.000220
      g-3     :     0.000512
      g+4     :     0.000303
      g-4     :     0.000526
  3 H s       :     0.673341  s :     0.673341
      pz      :     0.138259  p :     0.321075
      px      :     0.078422
      py      :     0.104394
      dz2     :     0.039780  d :     0.128317
      dxz     :     0.036441
      dyz     :     0.035824
      dx2y2   :     0.007349
      dxy     :     0.008921
      f0      :     0.007046  f :     0.022882
      f+1     :     0.005321
      f-1     :     0.004625
      f+2     :     0.002596
      f-2     :     0.002820
      f+3     :     0.000230
      f-3     :     0.000243
  4 N s       :     2.694989  s :     2.694989
      pz      :     1.210359  p :     3.369625
      px      :     1.047994
      py      :     1.111272
      dz2     :     0.035709  d :     0.410400
      dxz     :     0.052484
      dyz     :     0.064158
      dx2y2   :     0.126099
      dxy     :     0.131949
      f0      :     0.006617  f :     0.074546
      f+1     :     0.006451
      f-1     :     0.006618
      f+2     :     0.008970
      f-2     :     0.009761
      f+3     :     0.015217
      f-3     :     0.020913
      g0      :     0.000272  g :     0.003873
      g+1     :     0.000299
      g-1     :     0.000388
      g+2     :     0.000417
      g-2     :     0.000391
      g+3     :     0.000381
      g-3     :     0.000357
      g+4     :     0.000748
      g-4     :     0.000620
  5 C s       :     2.594340  s :     2.594340
      pz      :     0.954910  p :     2.604300
      px      :     0.857731
      py      :     0.791659
      dz2     :     0.289196  d :     1.112848
      dxz     :     0.296536
      dyz     :     0.254591
      dx2y2   :     0.126651
      dxy     :     0.145874
      f0      :     0.056733  f :     0.312851
      f+1     :     0.084609
      f-1     :     0.048615
      f+2     :     0.037370
      f-2     :     0.039902
      f+3     :     0.021910
      f-3     :     0.023713
      g0      :     0.007973  g :     0.042195
      g+1     :     0.007541
      g-1     :     0.004780
      g+2     :     0.006351
      g-2     :     0.007349
      g+3     :     0.002461
      g-3     :     0.002779
      g+4     :     0.001506
      g-4     :     0.001454
  6 C s       :     2.524146  s :     2.524146
      pz      :     0.933917  p :     2.671914
      px      :     0.806870
      py      :     0.931127
      dz2     :     0.141521  d :     0.702426
      dxz     :     0.150431
      dyz     :     0.143224
      dx2y2   :     0.126530
      dxy     :     0.140721
      f0      :     0.026762  f :     0.190056
      f+1     :     0.032386
      f-1     :     0.018171
      f+2     :     0.030608
      f-2     :     0.025789
      f+3     :     0.027757
      f-3     :     0.028582
      g0      :     0.001788  g :     0.013814
      g+1     :     0.001959
      g-1     :     0.000874
      g+2     :     0.001473
      g-2     :     0.001383
      g+3     :     0.001207
      g-3     :     0.001430
      g+4     :     0.001936
      g-4     :     0.001765
  7 H s       :     0.724973  s :     0.724973
      pz      :     0.077139  p :     0.205551
      px      :     0.044695
      py      :     0.083718
      dz2     :     0.023031  d :     0.076438
      dxz     :     0.006636
      dyz     :     0.015710
      dx2y2   :     0.013619
      dxy     :     0.017442
      f0      :     0.001258  f :     0.010219
      f+1     :     0.000238
      f-1     :     0.002880
      f+2     :     0.001618
      f-2     :     0.001621
      f+3     :     0.001295
      f-3     :     0.001309
  8 C s       :     2.561993  s :     2.561993
      pz      :     0.936169  p :     2.708388
      px      :     0.802400
      py      :     0.969820
      dz2     :     0.176972  d :     0.654842
      dxz     :     0.093007
      dyz     :     0.192417
      dx2y2   :     0.093091
      dxy     :     0.099354
      f0      :     0.044886  f :     0.160774
      f+1     :     0.017519
      f-1     :     0.027755
      f+2     :     0.023789
      f-2     :     0.024085
      f+3     :     0.010157
      f-3     :     0.012583
      g0      :     0.002355  g :     0.014321
      g+1     :     0.001171
      g-1     :     0.003043
      g+2     :     0.001485
      g-2     :     0.001531
      g+3     :     0.001629
      g-3     :     0.000801
      g+4     :     0.001383
      g-4     :     0.000923
  9 C s       :     2.575603  s :     2.575603
      pz      :     0.995607  p :     2.702671
      px      :     0.782306
      py      :     0.924759
      dz2     :     0.170316  d :     0.506645
      dxz     :     0.104573
      dyz     :     0.139281
      dx2y2   :     0.046710
      dxy     :     0.045765
      f0      :     0.035646  f :     0.116035
      f+1     :     0.012810
      f-1     :     0.020342
      f+2     :     0.019888
      f-2     :     0.019729
      f+3     :     0.005219
      f-3     :     0.002401
      g0      :     0.002752  g :     0.011711
      g+1     :     0.001056
      g-1     :     0.002386
      g+2     :     0.001411
      g-2     :     0.001407
      g+3     :     0.000976
      g-3     :     0.000957
      g+4     :     0.000224
      g-4     :     0.000541
 10 H s       :     0.774479  s :     0.774479
      pz      :     0.049184  p :     0.200518
      px      :     0.058663
      py      :     0.092671
      dz2     :     0.006325  d :     0.066985
      dxz     :     0.004187
      dyz     :     0.021955
      dx2y2   :     0.017259
      dxy     :     0.017259
      f0      :     0.001330  f :     0.009768
      f+1     :     0.000354
      f-1     :     0.001294
      f+2     :     0.001273
      f-2     :     0.001234
      f+3     :     0.001863
      f-3     :     0.002421
 11 C s       :     2.586428  s :     2.586428
      pz      :     0.967360  p :     2.715522
      px      :     0.796864
      py      :     0.951297
      dz2     :     0.114675  d :     0.507871
      dxz     :     0.073297
      dyz     :     0.180604
      dx2y2   :     0.069221
      dxy     :     0.070075
      f0      :     0.029829  f :     0.113824
      f+1     :     0.014714
      f-1     :     0.018732
      f+2     :     0.014618
      f-2     :     0.014758
      f+3     :     0.009055
      f-3     :     0.012119
      g0      :     0.002208  g :     0.011646
      g+1     :     0.001113
      g-1     :     0.002002
      g+2     :     0.001097
      g-2     :     0.001144
      g+3     :     0.001391
      g-3     :     0.000360
      g+4     :     0.001427
      g-4     :     0.000904
 12 H s       :     0.789369  s :     0.789369
      pz      :     0.073870  p :     0.186319
      px      :     0.053081
      py      :     0.059369
      dz2     :     0.021262  d :     0.064491
      dxz     :     0.013163
      dyz     :     0.014624
      dx2y2   :     0.007750
      dxy     :     0.007692
      f0      :     0.002498  f :     0.009626
      f+1     :     0.001081
      f-1     :     0.002104
      f+2     :     0.001597
      f-2     :     0.001580
      f+3     :     0.000398
      f-3     :     0.000368
 13 C s       :     2.587556  s :     2.587556
      pz      :     0.959276  p :     2.715158
      px      :     0.795877
      py      :     0.960004
      dz2     :     0.133016  d :     0.507488
      dxz     :     0.053704
      dyz     :     0.154770
      dx2y2   :     0.083109
      dxy     :     0.082889
      f0      :     0.028872  f :     0.113758
      f+1     :     0.009261
      f-1     :     0.017137
      f+2     :     0.018645
      f-2     :     0.018384
      f+3     :     0.009869
      f-3     :     0.011591
      g0      :     0.001253  g :     0.011612
      g+1     :     0.000755
      g-1     :     0.002567
      g+2     :     0.001128
      g-2     :     0.001117
      g+3     :     0.001702
      g-3     :     0.000756
      g+4     :     0.001389
      g-4     :     0.000945
 14 H s       :     0.790588  s :     0.790588
      pz      :     0.085053  p :     0.186088
      px      :     0.050480
      py      :     0.050555
      dz2     :     0.020702  d :     0.064272
      dxz     :     0.017433
      dyz     :     0.019136
      dx2y2   :     0.003505
      dxy     :     0.003496
      f0      :     0.003221  f :     0.009622
      f+1     :     0.001914
      f-1     :     0.002405
      f+2     :     0.000964
      f-2     :     0.000963
      f+3     :     0.000085
      f-3     :     0.000070
 15 C s       :     2.586723  s :     2.586723
      pz      :     1.000766  p :     2.716295
      px      :     0.791892
      py      :     0.923637
      dz2     :     0.173481  d :     0.506032
      dxz     :     0.104725
      dyz     :     0.137312
      dx2y2   :     0.045233
      dxy     :     0.045281
      f0      :     0.035075  f :     0.113483
      f+1     :     0.012447
      f-1     :     0.019742
      f+2     :     0.019431
      f-2     :     0.019207
      f+3     :     0.005294
      f-3     :     0.002287
      g0      :     0.002726  g :     0.011640
      g+1     :     0.001015
      g-1     :     0.002348
      g+2     :     0.001403
      g-2     :     0.001415
      g+3     :     0.001020
      g-3     :     0.000940
      g+4     :     0.000227
      g-4     :     0.000547
 16 H s       :     0.789724  s :     0.789724
      pz      :     0.043310  p :     0.186298
      px      :     0.057025
      py      :     0.085964
      dz2     :     0.005731  d :     0.064431
      dxz     :     0.004064
      dyz     :     0.021061
      dx2y2   :     0.016774
      dxy     :     0.016801
      f0      :     0.001306  f :     0.009634
      f+1     :     0.000345
      f-1     :     0.001298
      f+2     :     0.001250
      f-2     :     0.001238
      f+3     :     0.001814
      f-3     :     0.002382
 17 C s       :     2.577447  s :     2.577447
      pz      :     0.968720  p :     2.697344
      px      :     0.789848
      py      :     0.938776
      dz2     :     0.119392  d :     0.509913
      dxz     :     0.072754
      dyz     :     0.177749
      dx2y2   :     0.069574
      dxy     :     0.070445
      f0      :     0.030271  f :     0.116494
      f+1     :     0.015091
      f-1     :     0.019442
      f+2     :     0.014847
      f-2     :     0.014690
      f+3     :     0.009490
      f-3     :     0.012664
      g0      :     0.002206  g :     0.011786
      g+1     :     0.001113
      g-1     :     0.002043
      g+2     :     0.001093
      g-2     :     0.001115
      g+3     :     0.001384
      g-3     :     0.000397
      g+4     :     0.001532
      g-4     :     0.000903
 18 H s       :     0.778375  s :     0.778375
      pz      :     0.076100  p :     0.186890
      px      :     0.052797
      py      :     0.057993
      dz2     :     0.021311  d :     0.065363
      dxz     :     0.013485
      dyz     :     0.015211
      dx2y2   :     0.007681
      dxy     :     0.007674
      f0      :     0.002518  f :     0.009639
      f+1     :     0.001066
      f-1     :     0.002100
      f+2     :     0.001597
      f-2     :     0.001603
      f+3     :     0.000392
      f-3     :     0.000363
 19 C s       :     2.539810  s :     2.539810
      pz      :     0.940211  p :     2.680982
      px      :     0.860619
      py      :     0.880152
      dz2     :     0.181074  d :     0.874328
      dxz     :     0.180551
      dyz     :     0.139233
      dx2y2   :     0.166695
      dxy     :     0.206775
      f0      :     0.046252  f :     0.239527
      f+1     :     0.020872
      f-1     :     0.025341
      f+2     :     0.024038
      f-2     :     0.045000
      f+3     :     0.038956
      f-3     :     0.039067
      g0      :     0.001717  g :     0.015664
      g+1     :     0.001746
      g-1     :     0.001374
      g+2     :     0.001173
      g-2     :     0.001989
      g+3     :     0.001626
      g-3     :     0.001433
      g+4     :     0.002191
      g-4     :     0.002415
 20 C s       :     2.537609  s :     2.537609
      pz      :     0.894349  p :     2.750925
      px      :     0.918590
      py      :     0.937986
      dz2     :     0.107952  d :     0.388859
      dxz     :     0.097021
      dyz     :     0.047053
      dx2y2   :     0.037738
      dxy     :     0.099095
      f0      :     0.015291  f :     0.075610
      f+1     :     0.012858
      f-1     :     0.011538
      f+2     :     0.010048
      f-2     :     0.012517
      f+3     :     0.006596
      f-3     :     0.006763
      g0      :     0.000743  g :     0.003940
      g+1     :     0.000685
      g-1     :     0.000219
      g+2     :     0.000477
      g-2     :     0.000811
      g+3     :     0.000228
      g-3     :     0.000456
      g+4     :     0.000144
      g-4     :     0.000176
 21 H s       :     0.780878  s :     0.780878
      pz      :     0.071699  p :     0.189564
      px      :     0.061630
      py      :     0.056235
      dz2     :     0.022082  d :     0.067238
      dxz     :     0.014032
      dyz     :     0.013495
      dx2y2   :     0.007535
      dxy     :     0.010094
      f0      :     0.002407  f :     0.009336
      f+1     :     0.001801
      f-1     :     0.000992
      f+2     :     0.001583
      f-2     :     0.001743
      f+3     :     0.000476
      f-3     :     0.000334
 22 H s       :     0.776445  s :     0.776445
      pz      :     0.049079  p :     0.188825
      px      :     0.071178
      py      :     0.068568
      dz2     :     0.004848  d :     0.067450
      dxz     :     0.016201
      dyz     :     0.008491
      dx2y2   :     0.025023
      dxy     :     0.012886
      f0      :     0.001197  f :     0.009473
      f+1     :     0.000682
      f-1     :     0.000630
      f+2     :     0.000261
      f-2     :     0.001886
      f+3     :     0.002423
      f-3     :     0.002394
 23 H s       :     0.781060  s :     0.781060
      pz      :     0.049917  p :     0.189418
      px      :     0.057625
      py      :     0.081876
      dz2     :     0.005207  d :     0.067201
      dxz     :     0.006144
      dyz     :     0.018751
      dx2y2   :     0.016772
      dxy     :     0.020327
      f0      :     0.001113  f :     0.009343
      f+1     :     0.000335
      f-1     :     0.001084
      f+2     :     0.000807
      f-2     :     0.001451
      f+3     :     0.001974
      f-3     :     0.002579
 24 C s       :     2.538033  s :     2.538033
      pz      :     0.940117  p :     2.760974
      px      :     0.932982
      py      :     0.887875
      dz2     :     0.062726  d :     0.383281
      dxz     :     0.098857
      dyz     :     0.056083
      dx2y2   :     0.054297
      dxy     :     0.111318
      f0      :     0.007349  f :     0.074267
      f+1     :     0.009889
      f-1     :     0.010140
      f+2     :     0.009915
      f-2     :     0.009729
      f+3     :     0.011971
      f-3     :     0.015274
      g0      :     0.000246  g :     0.003844
      g+1     :     0.000178
      g-1     :     0.000557
      g+2     :     0.000434
      g-2     :     0.000372
      g+3     :     0.000548
      g-3     :     0.000169
      g+4     :     0.000984
      g-4     :     0.000356
 25 H s       :     0.783012  s :     0.783012
      pz      :     0.079298  p :     0.197872
      px      :     0.065072
      py      :     0.053503
      dz2     :     0.021824  d :     0.067981
      dxz     :     0.015344
      dyz     :     0.015484
      dx2y2   :     0.005826
      dxy     :     0.009504
      f0      :     0.002661  f :     0.009447
      f+1     :     0.001942
      f-1     :     0.000959
      f+2     :     0.001333
      f-2     :     0.001920
      f+3     :     0.000242
      f-3     :     0.000389
 26 H s       :     0.778984  s :     0.778984
      pz      :     0.055051  p :     0.190072
      px      :     0.071043
      py      :     0.063978
      dz2     :     0.004573  d :     0.067339
      dxz     :     0.016900
      dyz     :     0.009145
      dx2y2   :     0.023869
      dxy     :     0.012852
      f0      :     0.001217  f :     0.009422
      f+1     :     0.000627
      f-1     :     0.000672
      f+2     :     0.000225
      f-2     :     0.002005
      f+3     :     0.002392
      f-3     :     0.002283
 27 H s       :     0.783267  s :     0.783267
      pz      :     0.074725  p :     0.190240
      px      :     0.064451
      py      :     0.051065
      dz2     :     0.021474  d :     0.067550
      dxz     :     0.014355
      dyz     :     0.013288
      dx2y2   :     0.007967
      dxy     :     0.010467
      f0      :     0.002332  f :     0.009392
      f+1     :     0.001709
      f-1     :     0.000895
      f+2     :     0.001649
      f-2     :     0.001847
      f+3     :     0.000549
      f-3     :     0.000411
 28 C s       :     2.538776  s :     2.538776
      pz      :     0.907555  p :     2.758000
      px      :     0.917666
      py      :     0.932779
      dz2     :     0.116893  d :     0.382946
      dxz     :     0.092592
      dyz     :     0.033124
      dx2y2   :     0.042690
      dxy     :     0.097646
      f0      :     0.014709  f :     0.074232
      f+1     :     0.013620
      f-1     :     0.009630
      f+2     :     0.011567
      f-2     :     0.010176
      f+3     :     0.007874
      f-3     :     0.006657
      g0      :     0.000515  g :     0.003855
      g+1     :     0.000836
      g-1     :     0.000270
      g+2     :     0.000600
      g-2     :     0.000479
      g+3     :     0.000428
      g-3     :     0.000348
      g+4     :     0.000184
      g-4     :     0.000196
 29 H s       :     0.782894  s :     0.782894
      pz      :     0.050625  p :     0.189922
      px      :     0.057607
      py      :     0.081690
      dz2     :     0.005685  d :     0.067469
      dxz     :     0.005838
      dyz     :     0.018356
      dx2y2   :     0.016930
      dxy     :     0.020659
      f0      :     0.001088  f :     0.009384
      f+1     :     0.000330
      f-1     :     0.001156
      f+2     :     0.000772
      f-2     :     0.001368
      f+3     :     0.002089
      f-3     :     0.002580
 30 H s       :     0.778407  s :     0.778407
      pz      :     0.051115  p :     0.190041
      px      :     0.071833
      py      :     0.067094
      dz2     :     0.004590  d :     0.067349
      dxz     :     0.016814
      dyz     :     0.008743
      dx2y2   :     0.024727
      dxy     :     0.012475
      f0      :     0.001239  f :     0.009420
      f+1     :     0.000682
      f-1     :     0.000577
      f+2     :     0.000323
      f-2     :     0.001928
      f+3     :     0.002381
      f-3     :     0.002289
 31 H s       :     0.784177  s :     0.784177
      pz      :     0.076376  p :     0.197979
      px      :     0.067541
      py      :     0.054062
      dz2     :     0.022327  d :     0.068010
      dxz     :     0.015060
      dyz     :     0.016649
      dx2y2   :     0.005020
      dxy     :     0.008953
      f0      :     0.002826  f :     0.009455
      f+1     :     0.001961
      f-1     :     0.001226
      f+2     :     0.001140
      f-2     :     0.001818
      f+3     :     0.000163
      f-3     :     0.000321
 32 C s       :     2.554894  s :     2.554894
      pz      :     1.018215  p :     2.680212
      px      :     0.833162
      py      :     0.828835
      dz2     :     0.179972  d :     0.726474
      dxz     :     0.150340
      dyz     :     0.177673
      dx2y2   :     0.094409
      dxy     :     0.124080
      f0      :     0.052013  f :     0.199750
      f+1     :     0.020787
      f-1     :     0.021244
      f+2     :     0.022827
      f-2     :     0.041099
      f+3     :     0.019604
      f-3     :     0.022174
      g0      :     0.002611  g :     0.019340
      g+1     :     0.001918
      g-1     :     0.002530
      g+2     :     0.001543
      g-2     :     0.002836
      g+3     :     0.002320
      g-3     :     0.001382
      g+4     :     0.001920
      g-4     :     0.002279
 33 C s       :     2.567237  s :     2.567237
      pz      :     0.936245  p :     2.679900
      px      :     0.842271
      py      :     0.901384
      dz2     :     0.157972  d :     0.621682
      dxz     :     0.128675
      dyz     :     0.151404
      dx2y2   :     0.100631
      dxy     :     0.083000
      f0      :     0.043649  f :     0.152544
      f+1     :     0.018112
      f-1     :     0.019328
      f+2     :     0.018935
      f-2     :     0.028054
      f+3     :     0.011993
      f-3     :     0.012474
      g0      :     0.002257  g :     0.013726
      g+1     :     0.001664
      g-1     :     0.002079
      g+2     :     0.001401
      g-2     :     0.001885
      g+3     :     0.001520
      g-3     :     0.000610
      g+4     :     0.000921
      g-4     :     0.001390
 34 C s       :     2.570468  s :     2.570468
      pz      :     0.953199  p :     2.702640
      px      :     0.861732
      py      :     0.887709
      dz2     :     0.116787  d :     0.513160
      dxz     :     0.096140
      dyz     :     0.137049
      dx2y2   :     0.084955
      dxy     :     0.078229
      f0      :     0.029622  f :     0.116313
      f+1     :     0.012721
      f-1     :     0.014573
      f+2     :     0.010578
      f-2     :     0.024856
      f+3     :     0.010147
      f-3     :     0.013816
      g0      :     0.001303  g :     0.011647
      g+1     :     0.001783
      g-1     :     0.001388
      g+2     :     0.000985
      g-2     :     0.001579
      g+3     :     0.001373
      g-3     :     0.000769
      g+4     :     0.001057
      g-4     :     0.001411
 35 H s       :     0.766424  s :     0.766424
      pz      :     0.091782  p :     0.205092
      px      :     0.053077
      py      :     0.060234
      dz2     :     0.021672  d :     0.069513
      dxz     :     0.017191
      dyz     :     0.017022
      dx2y2   :     0.006466
      dxy     :     0.007162
      f0      :     0.002757  f :     0.009952
      f+1     :     0.001337
      f-1     :     0.002088
      f+2     :     0.001484
      f-2     :     0.001718
      f+3     :     0.000305
      f-3     :     0.000262
 36 C s       :     2.584570  s :     2.584570
      pz      :     0.989547  p :     2.709486
      px      :     0.843727
      py      :     0.876212
      dz2     :     0.173237  d :     0.513656
      dxz     :     0.115179
      dyz     :     0.121416
      dx2y2   :     0.029582
      dxy     :     0.074242
      f0      :     0.034109  f :     0.114988
      f+1     :     0.014984
      f-1     :     0.014942
      f+2     :     0.020577
      f-2     :     0.021230
      f+3     :     0.005775
      f-3     :     0.003371
      g0      :     0.002310  g :     0.011811
      g+1     :     0.001474
      g-1     :     0.001646
      g+2     :     0.001500
      g-2     :     0.002075
      g+3     :     0.001055
      g-3     :     0.000958
      g+4     :     0.000525
      g-4     :     0.000268
 37 H s       :     0.789155  s :     0.789155
      pz      :     0.042979  p :     0.185402
      px      :     0.067180
      py      :     0.075244
      dz2     :     0.005138  d :     0.064247
      dxz     :     0.010160
      dyz     :     0.015040
      dx2y2   :     0.019889
      dxy     :     0.014019
      f0      :     0.001398  f :     0.009632
      f+1     :     0.000623
      f-1     :     0.000836
      f+2     :     0.000144
      f-2     :     0.002304
      f+3     :     0.001916
      f-3     :     0.002410
 38 C s       :     2.584140  s :     2.584140
      pz      :     0.955006  p :     2.716434
      px      :     0.857577
      py      :     0.903851
      dz2     :     0.117527  d :     0.507667
      dxz     :     0.111512
      dyz     :     0.118731
      dx2y2   :     0.083731
      dxy     :     0.076166
      f0      :     0.030907  f :     0.115431
      f+1     :     0.014078
      f-1     :     0.012513
      f+2     :     0.009138
      f-2     :     0.025108
      f+3     :     0.011208
      f-3     :     0.012479
      g0      :     0.001545  g :     0.011941
      g+1     :     0.001234
      g-1     :     0.002046
      g+2     :     0.000911
      g-2     :     0.001671
      g+3     :     0.001397
      g-3     :     0.000585
      g+4     :     0.001017
      g-4     :     0.001533
 39 H s       :     0.789596  s :     0.789596
      pz      :     0.078252  p :     0.185823
      px      :     0.058349
      py      :     0.049222
      dz2     :     0.020771  d :     0.064279
      dxz     :     0.015028
      dyz     :     0.015863
      dx2y2   :     0.005929
      dxy     :     0.006687
      f0      :     0.002736  f :     0.009662
      f+1     :     0.001925
      f-1     :     0.001502
      f+2     :     0.001399
      f-2     :     0.001590
      f+3     :     0.000251
      f-3     :     0.000258
 40 C s       :     2.572861  s :     2.572861
      pz      :     0.938180  p :     2.697776
      px      :     0.864363
      py      :     0.895234
      dz2     :     0.109342  d :     0.515399
      dxz     :     0.097072
      dyz     :     0.135735
      dx2y2   :     0.092187
      dxy     :     0.081064
      f0      :     0.027789  f :     0.117697
      f+1     :     0.012643
      f-1     :     0.015126
      f+2     :     0.012355
      f-2     :     0.024877
      f+3     :     0.010579
      f-3     :     0.014329
      g0      :     0.001194  g :     0.011984
      g+1     :     0.001643
      g-1     :     0.001510
      g+2     :     0.001092
      g-2     :     0.001621
      g+3     :     0.001499
      g-3     :     0.000821
      g+4     :     0.001095
      g-4     :     0.001509
 41 H s       :     0.769383  s :     0.769383
      pz      :     0.078730  p :     0.190002
      px      :     0.050350
      py      :     0.060922
      dz2     :     0.021854  d :     0.066965
      dxz     :     0.015745
      dyz     :     0.015588
      dx2y2   :     0.006412
      dxy     :     0.007366
      f0      :     0.002793  f :     0.009801
      f+1     :     0.001378
      f-1     :     0.002084
      f+2     :     0.001388
      f-2     :     0.001645
      f+3     :     0.000279
      f-3     :     0.000233
 42 C s       :     2.531825  s :     2.531825
      pz      :     0.892639  p :     2.711718
      px      :     0.906847
      py      :     0.912232
      dz2     :     0.167991  d :     0.783857
      dxz     :     0.159360
      dyz     :     0.147514
      dx2y2   :     0.168754
      dxy     :     0.140239
      f0      :     0.038532  f :     0.196721
      f+1     :     0.017812
      f-1     :     0.024620
      f+2     :     0.038498
      f-2     :     0.021695
      f+3     :     0.031526
      f-3     :     0.024038
      g0      :     0.001312  g :     0.011413
      g+1     :     0.001443
      g-1     :     0.001354
      g+2     :     0.001492
      g-2     :     0.000905
      g+3     :     0.001057
      g-3     :     0.001366
      g+4     :     0.001185
      g-4     :     0.001299
 43 C s       :     2.531205  s :     2.531205
      pz      :     0.895925  p :     2.742229
      px      :     0.925513
      py      :     0.920791
      dz2     :     0.116347  d :     0.414392
      dxz     :     0.069313
      dyz     :     0.061364
      dx2y2   :     0.135305
      dxy     :     0.032062
      f0      :     0.011932  f :     0.076894
      f+1     :     0.012275
      f-1     :     0.012473
      f+2     :     0.012014
      f-2     :     0.011608
      f+3     :     0.008627
      f-3     :     0.007965
      g0      :     0.000403  g :     0.003899
      g+1     :     0.000449
      g-1     :     0.000592
      g+2     :     0.000574
      g-2     :     0.000518
      g+3     :     0.000467
      g-3     :     0.000479
      g+4     :     0.000264
      g-4     :     0.000152
 44 H s       :     0.778119  s :     0.778119
      pz      :     0.052372  p :     0.191749
      px      :     0.053089
      py      :     0.086288
      dz2     :     0.004999  d :     0.068209
      dxz     :     0.000617
      dyz     :     0.024338
      dx2y2   :     0.015431
      dxy     :     0.022823
      f0      :     0.001179  f :     0.009390
      f+1     :     0.000264
      f-1     :     0.001051
      f+2     :     0.001998
      f-2     :     0.000081
      f+3     :     0.002570
      f-3     :     0.002247
 45 H s       :     0.775042  s :     0.775042
      pz      :     0.075896  p :     0.191242
      px      :     0.057989
      py      :     0.057357
      dz2     :     0.022783  d :     0.068502
      dxz     :     0.015463
      dyz     :     0.016572
      dx2y2   :     0.009861
      dxy     :     0.003822
      f0      :     0.003001  f :     0.009471
      f+1     :     0.001610
      f-1     :     0.001537
      f+2     :     0.001875
      f-2     :     0.001015
      f+3     :     0.000251
      f-3     :     0.000181
 46 H s       :     0.779754  s :     0.779754
      pz      :     0.050602  p :     0.189648
      px      :     0.086791
      py      :     0.052255
      dz2     :     0.004657  d :     0.067756
      dxz     :     0.024839
      dyz     :     0.000365
      dx2y2   :     0.015300
      dxy     :     0.022596
      f0      :     0.001232  f :     0.009366
      f+1     :     0.000987
      f-1     :     0.000252
      f+2     :     0.002009
      f-2     :     0.000099
      f+3     :     0.002251
      f-3     :     0.002536
 47 C s       :     2.531328  s :     2.531328
      pz      :     0.929902  p :     2.746877
      px      :     0.935481
      py      :     0.881494
      dz2     :     0.062980  d :     0.397672
      dxz     :     0.057720
      dyz     :     0.100539
      dx2y2   :     0.095053
      dxy     :     0.081381
      f0      :     0.006576  f :     0.075872
      f+1     :     0.009087
      f-1     :     0.012386
      f+2     :     0.010730
      f-2     :     0.008105
      f+3     :     0.018088
      f-3     :     0.010901
      g0      :     0.000354  g :     0.003845
      g+1     :     0.000210
      g-1     :     0.000337
      g+2     :     0.000529
      g-2     :     0.000308
      g+3     :     0.000314
      g-3     :     0.000419
      g+4     :     0.000451
      g-4     :     0.000923
 48 H s       :     0.778397  s :     0.778397
      pz      :     0.057419  p :     0.193554
      px      :     0.085535
      py      :     0.050601
      dz2     :     0.005002  d :     0.068053
      dxz     :     0.024850
      dyz     :     0.002216
      dx2y2   :     0.015547
      dxy     :     0.020437
      f0      :     0.001149  f :     0.009374
      f+1     :     0.001126
      f-1     :     0.000217
      f+2     :     0.001778
      f-2     :     0.000621
      f+3     :     0.002317
      f-3     :     0.002166
 49 H s       :     0.774878  s :     0.774878
      pz      :     0.078765  p :     0.191082
      px      :     0.063058
      py      :     0.049260
      dz2     :     0.021304  d :     0.067961
      dxz     :     0.014251
      dyz     :     0.018632
      dx2y2   :     0.008511
      dxy     :     0.005262
      f0      :     0.002599  f :     0.009416
      f+1     :     0.001745
      f-1     :     0.001522
      f+2     :     0.001633
      f-2     :     0.001405
      f+3     :     0.000371
      f-3     :     0.000142
 50 H s       :     0.777205  s :     0.777205
      pz      :     0.082158  p :     0.208861
      px      :     0.064079
      py      :     0.062624
      dz2     :     0.021219  d :     0.069428
      dxz     :     0.012793
      dyz     :     0.012334
      dx2y2   :     0.014532
      dxy     :     0.008549
      f0      :     0.001657  f :     0.009560
      f+1     :     0.000807
      f-1     :     0.001902
      f+2     :     0.002064
      f-2     :     0.001605
      f+3     :     0.000657
      f-3     :     0.000867
 51 C s       :     2.533138  s :     2.533138
      pz      :     0.932149  p :     2.741588
      px      :     0.877119
      py      :     0.932320
      dz2     :     0.071347  d :     0.393449
      dxz     :     0.095620
      dyz     :     0.045056
      dx2y2   :     0.093139
      dxy     :     0.088288
      f0      :     0.013132  f :     0.075884
      f+1     :     0.009353
      f-1     :     0.002089
      f+2     :     0.013878
      f-2     :     0.007864
      f+3     :     0.015864
      f-3     :     0.013704
      g0      :     0.000131  g :     0.003790
      g+1     :     0.000850
      g-1     :     0.000134
      g+2     :     0.000188
      g-2     :     0.000195
      g+3     :     0.000482
      g-3     :     0.000358
      g+4     :     0.001023
      g-4     :     0.000427
 52 H s       :     0.773532  s :     0.773532
      pz      :     0.071012  p :     0.209265
      px      :     0.062842
      py      :     0.075411
      dz2     :     0.018394  d :     0.070077
      dxz     :     0.008886
      dyz     :     0.010734
      dx2y2   :     0.020532
      dxy     :     0.011531
      f0      :     0.000663  f :     0.009523
      f+1     :     0.001118
      f-1     :     0.001772
      f+2     :     0.001248
      f-2     :     0.001548
      f+3     :     0.001560
      f-3     :     0.001615
 53 H s       :     0.774536  s :     0.774536
      pz      :     0.085619  p :     0.192215
      px      :     0.052479
      py      :     0.054117
      dz2     :     0.017783  d :     0.068164
      dxz     :     0.020916
      dyz     :     0.024101
      dx2y2   :     0.003563
      dxy     :     0.001801
      f0      :     0.002615  f :     0.009414
      f+1     :     0.002372
      f-1     :     0.002770
      f+2     :     0.000962
      f-2     :     0.000607
      f+3     :     0.000059
      f-3     :     0.000030
 54 H s       :     0.780827  s :     0.780827
      pz      :     0.059620  p :     0.190277
      px      :     0.048627
      py      :     0.082029
      dz2     :     0.012954  d :     0.067310
      dxz     :     0.003206
      dyz     :     0.017772
      dx2y2   :     0.013122
      dxy     :     0.020257
      f0      :     0.000571  f :     0.009343
      f+1     :     0.000063
      f-1     :     0.002600
      f+2     :     0.001524
      f-2     :     0.000930
      f+3     :     0.002059
      f-3     :     0.001597
 55 C s       :     2.588327  s :     2.588327
      pz      :     0.703390  p :     2.605280
      px      :     0.980323
      py      :     0.921566
      dz2     :     0.115419  d :     1.073215
      dxz     :     0.137348
      dyz     :     0.204374
      dx2y2   :     0.338888
      dxy     :     0.277185
      f0      :     0.018538  f :     0.316860
      f+1     :     0.024371
      f-1     :     0.022688
      f+2     :     0.040150
      f-2     :     0.050604
      f+3     :     0.077405
      f-3     :     0.083103
      g0      :     0.005646  g :     0.041285
      g+1     :     0.002556
      g-1     :     0.002784
      g+2     :     0.002380
      g-2     :     0.004996
      g+3     :     0.004648
      g-3     :     0.004638
      g+4     :     0.005365
      g-4     :     0.008272
 56 C s       :     2.569681  s :     2.569681
      pz      :     0.928814  p :     2.736002
      px      :     0.935845
      py      :     0.871343
      dz2     :     0.137168  d :     0.624889
      dxz     :     0.129057
      dyz     :     0.095440
      dx2y2   :     0.141053
      dxy     :     0.122172
      f0      :     0.017770  f :     0.154584
      f+1     :     0.022348
      f-1     :     0.016692
      f+2     :     0.028492
      f-2     :     0.021915
      f+3     :     0.024563
      f-3     :     0.022804
      g0      :     0.000806  g :     0.014549
      g+1     :     0.001637
      g-1     :     0.001552
      g+2     :     0.001835
      g-2     :     0.001803
      g+3     :     0.002080
      g-3     :     0.001776
      g+4     :     0.001570
      g-4     :     0.001491
 57 C s       :     2.574425  s :     2.574425
      pz      :     0.879269  p :     2.691002
      px      :     0.980554
      py      :     0.831180
      dz2     :     0.077404  d :     0.511454
      dxz     :     0.133445
      dyz     :     0.074951
      dx2y2   :     0.111673
      dxy     :     0.113981
      f0      :     0.017888  f :     0.116740
      f+1     :     0.016689
      f-1     :     0.008923
      f+2     :     0.019722
      f-2     :     0.015408
      f+3     :     0.024413
      f-3     :     0.013696
      g0      :     0.000748  g :     0.011821
      g+1     :     0.001978
      g-1     :     0.000613
      g+2     :     0.001261
      g-2     :     0.001318
      g+3     :     0.001600
      g-3     :     0.001289
      g+4     :     0.001849
      g-4     :     0.001165
 58 H s       :     0.766504  s :     0.766504
      pz      :     0.077291  p :     0.205736
      px      :     0.052176
      py      :     0.076269
      dz2     :     0.018363  d :     0.068015
      dxz     :     0.013188
      dyz     :     0.014226
      dx2y2   :     0.010151
      dxy     :     0.012087
      f0      :     0.001418  f :     0.009953
      f+1     :     0.000791
      f-1     :     0.002257
      f+2     :     0.001836
      f-2     :     0.002128
      f+3     :     0.000732
      f-3     :     0.000791
 59 C s       :     2.585828  s :     2.585828
      pz      :     0.893139  p :     2.714886
      px      :     0.960429
      py      :     0.861317
      dz2     :     0.076533  d :     0.503908
      dxz     :     0.146922
      dyz     :     0.065230
      dx2y2   :     0.101254
      dxy     :     0.113969
      f0      :     0.019202  f :     0.113511
      f+1     :     0.010237
      f-1     :     0.013134
      f+2     :     0.017823
      f-2     :     0.017211
      f+3     :     0.018845
      f-3     :     0.017059
      g0      :     0.000792  g :     0.011673
      g+1     :     0.001052
      g-1     :     0.001522
      g+2     :     0.001322
      g-2     :     0.001353
      g+3     :     0.000885
      g-3     :     0.001844
      g+4     :     0.001766
      g-4     :     0.001138
 60 H s       :     0.788014  s :     0.788014
      pz      :     0.068639  p :     0.186350
      px      :     0.064322
      py      :     0.053389
      dz2     :     0.016911  d :     0.064578
      dxz     :     0.013381
      dyz     :     0.011545
      dx2y2   :     0.012539
      dxy     :     0.010202
      f0      :     0.001207  f :     0.009653
      f+1     :     0.002050
      f-1     :     0.000863
      f+2     :     0.002081
      f-2     :     0.001732
      f+3     :     0.001006
      f-3     :     0.000715
 61 C s       :     2.588552  s :     2.588552
      pz      :     0.909315  p :     2.705714
      px      :     0.943958
      py      :     0.852441
      dz2     :     0.130505  d :     0.508193
      dxz     :     0.098472
      dyz     :     0.090059
      dx2y2   :     0.102016
      dxy     :     0.087141
      f0      :     0.013837  f :     0.113928
      f+1     :     0.018800
      f-1     :     0.015169
      f+2     :     0.020418
      f-2     :     0.019505
      f+3     :     0.013802
      f-3     :     0.012399
      g0      :     0.000673  g :     0.011635
      g+1     :     0.001078
      g-1     :     0.001593
      g+2     :     0.001696
      g-2     :     0.001820
      g+3     :     0.001828
      g-3     :     0.001584
      g+4     :     0.000522
      g-4     :     0.000841
 62 H s       :     0.789506  s :     0.789506
      pz      :     0.045289  p :     0.185196
      px      :     0.088162
      py      :     0.051745
      dz2     :     0.004990  d :     0.064063
      dxz     :     0.020720
      dyz     :     0.002711
      dx2y2   :     0.016864
      dxy     :     0.018779
      f0      :     0.001280  f :     0.009595
      f+1     :     0.001092
      f-1     :     0.000283
      f+2     :     0.001363
      f-2     :     0.000831
      f+3     :     0.002586
      f-3     :     0.002159
 63 C s       :     2.586657  s :     2.586657
      pz      :     0.889471  p :     2.717950
      px      :     0.984583
      py      :     0.843896
      dz2     :     0.075521  d :     0.503212
      dxz     :     0.133658
      dyz     :     0.073360
      dx2y2   :     0.112909
      dxy     :     0.107765
      f0      :     0.017525  f :     0.113350
      f+1     :     0.015702
      f-1     :     0.008933
      f+2     :     0.019340
      f-2     :     0.015083
      f+3     :     0.023272
      f-3     :     0.013495
      g0      :     0.000756  g :     0.011677
      g+1     :     0.001942
      g-1     :     0.000613
      g+2     :     0.001187
      g-2     :     0.001365
      g+3     :     0.001606
      g-3     :     0.001206
      g+4     :     0.001824
      g-4     :     0.001177
 64 H s       :     0.789061  s :     0.789061
      pz      :     0.070897  p :     0.186384
      px      :     0.046652
      py      :     0.068835
      dz2     :     0.017328  d :     0.064496
      dxz     :     0.012485
      dyz     :     0.013513
      dx2y2   :     0.009954
      dxy     :     0.011215
      f0      :     0.001369  f :     0.009651
      f+1     :     0.000789
      f-1     :     0.002139
      f+2     :     0.001830
      f-2     :     0.002045
      f+3     :     0.000684
      f-3     :     0.000795
 65 C s       :     2.577885  s :     2.577885
      pz      :     0.877246  p :     2.690742
      px      :     0.973439
      py      :     0.840057
      dz2     :     0.077359  d :     0.513525
      dxz     :     0.144719
      dyz     :     0.064808
      dx2y2   :     0.108888
      dxy     :     0.117751
      f0      :     0.019577  f :     0.117384
      f+1     :     0.011017
      f-1     :     0.013058
      f+2     :     0.018096
      f-2     :     0.017510
      f+3     :     0.019499
      f-3     :     0.018626
      g0      :     0.000794  g :     0.011824
      g+1     :     0.001093
      g-1     :     0.001502
      g+2     :     0.001260
      g-2     :     0.001342
      g+3     :     0.000970
      g-3     :     0.001868
      g+4     :     0.001801
      g-4     :     0.001193
 66 H s       :     0.779885  s :     0.779885
      pz      :     0.066875  p :     0.190238
      px      :     0.071920
      py      :     0.051443
      dz2     :     0.016555  d :     0.065916
      dxz     :     0.013977
      dyz     :     0.011170
      dx2y2   :     0.013391
      dxy     :     0.010823
      f0      :     0.001118  f :     0.009719
      f+1     :     0.002077
      f-1     :     0.000856
      f+2     :     0.002057
      f-2     :     0.001755
      f+3     :     0.001086
      f-3     :     0.000770


                      *****************************
                      * MAYER POPULATION ANALYSIS *
                      *****************************

  NA   - Mulliken gross atomic population
  ZA   - Total nuclear charge
  QA   - Mulliken gross atomic charge
  VA   - Mayer's total valence
  BVA  - Mayer's bonded valence
  FA   - Mayer's free valence

  ATOM       NA         ZA         QA         VA         BVA        FA
  0 O      8.5517     8.0000    -0.5517     1.9080     1.9080     0.0000
  1 O      8.5127     8.0000    -0.5127     1.9292     1.9292     0.0000
  2 N      7.3360     7.0000    -0.3360     3.1443     3.1443    -0.0000
  3 H      0.8154     1.0000     0.1846     1.0461     1.0461     0.0000
  4 N      7.3309     7.0000    -0.3309     2.8522     2.8522    -0.0000
  5 C      5.6647     6.0000     0.3353     3.9451     3.9451    -0.0000
  6 C      5.6208     6.0000     0.3792     3.7137     3.7137    -0.0000
  7 H      0.9926     1.0000     0.0074     1.0376     1.0376     0.0000
  8 C      5.9615     6.0000     0.0385     3.7591     3.7591    -0.0000
  9 C      6.1770     6.0000    -0.1770     3.8916     3.8916    -0.0000
 10 H      0.8823     1.0000     0.1177     1.0232     1.0232    -0.0000
 11 C      6.1357     6.0000    -0.1357     4.0005     4.0005    -0.0000
 12 H      0.8488     1.0000     0.1512     0.9664     0.9664     0.0000
 13 C      6.1328     6.0000    -0.1328     3.9789     3.9789    -0.0000
 14 H      0.8564     1.0000     0.1436     0.9737     0.9737     0.0000
 15 C      6.1443     6.0000    -0.1443     3.9835     3.9835    -0.0000
 16 H      0.8548     1.0000     0.1452     0.9727     0.9727     0.0000
 17 C      6.1513     6.0000    -0.1513     3.9897     3.9897    -0.0000
 18 H      0.8591     1.0000     0.1409     0.9789     0.9789     0.0000
 19 C      5.9768     6.0000     0.0232     4.2528     4.2528     0.0000
 20 C      6.2875     6.0000    -0.2875     3.9618     3.9618     0.0000
 21 H      0.8843     1.0000     0.1157     0.9842     0.9842     0.0000
 22 H      0.8793     1.0000     0.1207     0.9836     0.9836    -0.0000
 23 H      0.8801     1.0000     0.1199     0.9840     0.9840    -0.0000
 24 C      6.2550     6.0000    -0.2550     3.9297     3.9297    -0.0000
 25 H      0.9103     1.0000     0.0897     1.0079     1.0079     0.0000
 26 H      0.8851     1.0000     0.1149     0.9847     0.9847    -0.0000
 27 H      0.8913     1.0000     0.1087     0.9929     0.9929    -0.0000
 28 C      6.2488     6.0000    -0.2488     3.9203     3.9203     0.0000
 29 H      0.8898     1.0000     0.1102     0.9928     0.9928    -0.0000
 30 H      0.8859     1.0000     0.1141     0.9848     0.9848    -0.0000
 31 H      0.9098     1.0000     0.0902     1.0083     1.0083     0.0000
 32 C      5.8284     6.0000     0.1716     3.6006     3.6006    -0.0000
 33 C      6.0107     6.0000    -0.0107     3.6364     3.6364    -0.0000
 34 C      6.0910     6.0000    -0.0910     3.9338     3.9338     0.0000
 35 H      0.8986     1.0000     0.1014     0.9976     0.9976     0.0000
 36 C      6.1624     6.0000    -0.1624     3.9865     3.9865    -0.0000
 37 H      0.8633     1.0000     0.1367     0.9711     0.9711    -0.0000
 38 C      6.1086     6.0000    -0.1086     3.9451     3.9451     0.0000
 39 H      0.8498     1.0000     0.1502     0.9660     0.9660    -0.0000
 40 C      6.1375     6.0000    -0.1375     4.0479     4.0479    -0.0000
 41 H      0.8819     1.0000     0.1181     0.9814     0.9814    -0.0000
 42 C      6.1075     6.0000    -0.1075     4.2217     4.2217     0.0000
 43 C      6.2624     6.0000    -0.2624     3.9980     3.9980     0.0000
 44 H      0.8835     1.0000     0.1165     0.9778     0.9778     0.0000
 45 H      0.8965     1.0000     0.1035     0.9830     0.9830    -0.0000
 46 H      0.8957     1.0000     0.1043     0.9864     0.9864    -0.0000
 47 C      6.2358     6.0000    -0.2358     3.9796     3.9796    -0.0000
 48 H      0.9073     1.0000     0.0927     0.9894     0.9894    -0.0000
 49 H      0.8913     1.0000     0.1087     0.9809     0.9809     0.0000
 50 H      0.9295     1.0000     0.0705     1.0159     1.0159     0.0000
 51 C      6.2566     6.0000    -0.2566     3.9771     3.9771     0.0000
 52 H      0.9042     1.0000     0.0958     1.0006     1.0006     0.0000
 53 H      0.8930     1.0000     0.1070     0.9728     0.9728    -0.0000
 54 H      0.8848     1.0000     0.1152     0.9878     0.9878    -0.0000
 55 C      5.7300     6.0000     0.2700     4.0633     4.0633     0.0000
 56 C      5.9081     6.0000     0.0919     3.6778     3.6778    -0.0000
 57 C      6.1082     6.0000    -0.1082     3.8894     3.8894    -0.0000
 58 H      0.9257     1.0000     0.0743     1.0125     1.0125     0.0000
 59 C      6.1546     6.0000    -0.1546     4.0129     4.0129     0.0000
 60 H      0.8468     1.0000     0.1532     0.9662     0.9662     0.0000
 61 C      6.1043     6.0000    -0.1043     3.9636     3.9636     0.0000
 62 H      0.8570     1.0000     0.1430     0.9739     0.9739     0.0000
 63 C      6.1484     6.0000    -0.1484     3.9875     3.9875     0.0000
 64 H      0.8571     1.0000     0.1429     0.9738     0.9738     0.0000
 65 C      6.0855     6.0000    -0.0855     3.9259     3.9259     0.0000
 66 H      0.8814     1.0000     0.1186     0.9917     0.9917     0.0000

  Mayer bond orders larger than 0.100000
B(  0-O ,  5-C ) :   1.6822 B(  1-O ,  6-C ) :   0.1114 B(  1-O , 55-C ) :   1.7489 
B(  2-N ,  3-H ) :   0.9257 B(  2-N ,  5-C ) :   1.3155 B(  2-N , 19-C ) :   0.8726 
B(  4-N ,  6-C ) :   0.7568 B(  4-N , 32-C ) :   0.7489 B(  4-N , 55-C ) :   1.2958 
B(  5-C ,  6-C ) :   0.9114 B(  6-C ,  7-H ) :   0.9169 B(  6-C ,  8-C ) :   0.8738 
B(  8-C ,  9-C ) :   1.2968 B(  8-C , 17-C ) :   1.4415 B(  9-C , 10-H ) :   0.9408 
B(  9-C , 11-C ) :   1.5108 B( 11-C , 12-H ) :   0.9165 B( 11-C , 13-C ) :   1.4492 
B( 13-C , 14-H ) :   0.9254 B( 13-C , 15-C ) :   1.4604 B( 15-C , 16-H ) :   0.9204 
B( 15-C , 17-C ) :   1.4719 B( 17-C , 18-H ) :   0.9095 B( 19-C , 20-C ) :   1.0946 
B( 19-C , 24-C ) :   1.0598 B( 19-C , 28-C ) :   1.0672 B( 20-C , 21-H ) :   0.9538 
B( 20-C , 22-H ) :   0.9610 B( 20-C , 23-H ) :   0.9561 B( 24-C , 25-H ) :   0.9609 
B( 24-C , 26-H ) :   0.9555 B( 24-C , 27-H ) :   0.9598 B( 28-C , 29-H ) :   0.9594 
B( 28-C , 30-H ) :   0.9572 B( 28-C , 31-H ) :   0.9614 B( 32-C , 33-C ) :   1.2369 
B( 32-C , 40-C ) :   1.4508 B( 33-C , 34-C ) :   1.4417 B( 33-C , 42-C ) :   0.8869 
B( 34-C , 35-H ) :   0.9293 B( 34-C , 36-C ) :   1.4641 B( 36-C , 37-H ) :   0.9195 
B( 36-C , 38-C ) :   1.4449 B( 38-C , 39-H ) :   0.9061 B( 38-C , 40-C ) :   1.4777 
B( 40-C , 41-H ) :   0.9153 B( 42-C , 43-C ) :   1.1040 B( 42-C , 47-C ) :   1.0642 
B( 42-C , 51-C ) :   1.0887 B( 43-C , 44-H ) :   0.9553 B( 43-C , 45-H ) :   0.9584 
B( 43-C , 46-H ) :   0.9616 B( 47-C , 48-H ) :   0.9619 B( 47-C , 49-H ) :   0.9468 
B( 47-C , 50-H ) :   0.9683 B( 51-C , 52-H ) :   0.9545 B( 51-C , 53-H ) :   0.9412 
B( 51-C , 54-H ) :   0.9539 B( 55-C , 56-C ) :   0.9943 B( 56-C , 57-C ) :   1.2480 
B( 56-C , 65-C ) :   1.3759 B( 57-C , 58-H ) :   0.9747 B( 57-C , 59-C ) :   1.5016 
B( 59-C , 60-H ) :   0.9154 B( 59-C , 61-C ) :   1.4535 B( 61-C , 62-H ) :   0.9276 
B( 61-C , 63-C ) :   1.4407 B( 63-C , 64-H ) :   0.9269 B( 63-C , 65-C ) :   1.4701 
B( 65-C , 66-H ) :   0.9360 

-------
TIMINGS
-------

Total SCF time: 0 days 0 hours 26 min 35 sec 

Total time                  ....    1595.753 sec
Sum of individual times     ....    1543.290 sec  ( 96.7%)

Fock matrix formation       ....    1453.159 sec  ( 91.1%)
  Split-RI-J                ....      58.351 sec  (  4.0% of F)
  Chain of spheres X        ....    1090.501 sec  ( 75.0% of F)
  XC integration            ....     128.253 sec  (  8.8% of F)
    Basis function eval.    ....       4.266 sec  (  3.3% of XC)
    Density eval.           ....      46.385 sec  ( 36.2% of XC)
    XC-Functional eval.     ....       2.258 sec  (  1.8% of XC)
    XC-Potential eval.      ....      25.979 sec  ( 20.3% of XC)
Diagonalization             ....      17.047 sec  (  1.1%)
Density matrix formation    ....       2.397 sec  (  0.2%)
Population analysis         ....       7.907 sec  (  0.5%)
Initial guess               ....       7.534 sec  (  0.5%)
Orbital Transformation      ....       0.000 sec  (  0.0%)
Orbital Orthonormalization  ....       0.000 sec  (  0.0%)
DIIS solution               ....      19.121 sec  (  1.2%)
SOSCF solution              ....      13.268 sec  (  0.8%)
Grid generation             ....      22.857 sec  (  1.4%)

Maximum memory used throughout the entire SCF-calculation: 1181.1 MB
[1720884416.277850] [node061:4046901:0]          mpool.c:43   UCX  WARN  object 0x139cbe80 was not returned to mpool ucp_requests
[1720884416.277870] [node061:4046901:0]          mpool.c:43   UCX  WARN  object 0x139cc200 was not returned to mpool ucp_requests
[1720884416.277876] [node061:4046901:0]          mpool.c:43   UCX  WARN  object 0x139cc3c0 was not returned to mpool ucp_requests
[1720884416.277880] [node061:4046901:0]          mpool.c:43   UCX  WARN  object 0x139cc580 was not returned to mpool ucp_requests
[1720884416.277884] [node061:4046901:0]          mpool.c:43   UCX  WARN  object 0x139cc740 was not returned to mpool ucp_requests
[1720884416.277888] [node061:4046901:0]          mpool.c:43   UCX  WARN  object 0x139cc900 was not returned to mpool ucp_requests
[1720884416.277892] [node061:4046901:0]          mpool.c:43   UCX  WARN  object 0x139ccac0 was not returned to mpool ucp_requests
[1720884416.277895] [node061:4046901:0]          mpool.c:43   UCX  WARN  object 0x139ccc80 was not returned to mpool ucp_requests
[1720884416.277897] [node061:4046901:0]          mpool.c:43   UCX  WARN  object 0x139cce40 was not returned to mpool ucp_requests
[1720884416.277899] [node061:4046901:0]          mpool.c:43   UCX  WARN  object 0x139cd000 was not returned to mpool ucp_requests
[1720884416.277903] [node061:4046901:0]          mpool.c:43   UCX  WARN  object 0x139cd1c0 was not returned to mpool ucp_requests
[1720884416.277906] [node061:4046901:0]          mpool.c:43   UCX  WARN  object 0x139cd380 was not returned to mpool ucp_requests
[1720884416.277908] [node061:4046901:0]          mpool.c:43   UCX  WARN  object 0x139cd540 was not returned to mpool ucp_requests
[1720884416.277911] [node061:4046901:0]          mpool.c:43   UCX  WARN  object 0x139cd700 was not returned to mpool ucp_requests
[1720884416.277913] [node061:4046901:0]          mpool.c:43   UCX  WARN  object 0x139cd8c0 was not returned to mpool ucp_requests
[1720884416.277916] [node061:4046901:0]          mpool.c:43   UCX  WARN  object 0x139cda80 was not returned to mpool ucp_requests
[1720884416.277919] [node061:4046901:0]          mpool.c:43   UCX  WARN  object 0x139cdc40 was not returned to mpool ucp_requests
[1720884416.277921] [node061:4046901:0]          mpool.c:43   UCX  WARN  object 0x139cde00 was not returned to mpool ucp_requests
[1720884416.376005] [node061:4046886:0]          mpool.c:43   UCX  WARN  object 0x1358a8c0 was not returned to mpool ucp_requests
[1720884416.376017] [node061:4046886:0]          mpool.c:43   UCX  WARN  object 0x1358afc0 was not returned to mpool ucp_requests
[1720884416.376020] [node061:4046886:0]          mpool.c:43   UCX  WARN  object 0x1358b500 was not returned to mpool ucp_requests
[1720884416.376022] [node061:4046886:0]          mpool.c:43   UCX  WARN  object 0x1358b6c0 was not returned to mpool ucp_requests
[1720884416.376025] [node061:4046886:0]          mpool.c:43   UCX  WARN  object 0x1358b880 was not returned to mpool ucp_requests
[1720884416.376027] [node061:4046886:0]          mpool.c:43   UCX  WARN  object 0x1358ba40 was not returned to mpool ucp_requests
[1720884416.376029] [node061:4046886:0]          mpool.c:43   UCX  WARN  object 0x1358bc00 was not returned to mpool ucp_requests
[1720884416.376031] [node061:4046886:0]          mpool.c:43   UCX  WARN  object 0x1358bdc0 was not returned to mpool ucp_requests
[1720884416.376033] [node061:4046886:0]          mpool.c:43   UCX  WARN  object 0x1358bf80 was not returned to mpool ucp_requests
[1720884416.376035] [node061:4046886:0]          mpool.c:43   UCX  WARN  object 0x1358c140 was not returned to mpool ucp_requests
[1720884416.376038] [node061:4046886:0]          mpool.c:43   UCX  WARN  object 0x1358c300 was not returned to mpool ucp_requests
[1720884416.376040] [node061:4046886:0]          mpool.c:43   UCX  WARN  object 0x1358c4c0 was not returned to mpool ucp_requests
[1720884416.376043] [node061:4046886:0]          mpool.c:43   UCX  WARN  object 0x1358c680 was not returned to mpool ucp_requests
[1720884416.376045] [node061:4046886:0]          mpool.c:43   UCX  WARN  object 0x1358c840 was not returned to mpool ucp_requests
[1720884416.376047] [node061:4046886:0]          mpool.c:43   UCX  WARN  object 0x1358ca00 was not returned to mpool ucp_requests
[1720884416.376049] [node061:4046886:0]          mpool.c:43   UCX  WARN  object 0x1358cbc0 was not returned to mpool ucp_requests
[1720884416.376051] [node061:4046886:0]          mpool.c:43   UCX  WARN  object 0x1358cd80 was not returned to mpool ucp_requests
[1720884416.376057] [node061:4046886:0]          mpool.c:43   UCX  WARN  object 0x1358cf40 was not returned to mpool ucp_requests
[1720884416.294502] [node061:4046887:0]          mpool.c:43   UCX  WARN  object 0x145a0840 was not returned to mpool ucp_requests
[1720884416.294523] [node061:4046887:0]          mpool.c:43   UCX  WARN  object 0x145a0f40 was not returned to mpool ucp_requests
[1720884416.294529] [node061:4046887:0]          mpool.c:43   UCX  WARN  object 0x145a1100 was not returned to mpool ucp_requests
[1720884416.294532] [node061:4046887:0]          mpool.c:43   UCX  WARN  object 0x145a12c0 was not returned to mpool ucp_requests
[1720884416.294537] [node061:4046887:0]          mpool.c:43   UCX  WARN  object 0x145a1480 was not returned to mpool ucp_requests
[1720884416.294540] [node061:4046887:0]          mpool.c:43   UCX  WARN  object 0x145a1640 was not returned to mpool ucp_requests
[1720884416.294543] [node061:4046887:0]          mpool.c:43   UCX  WARN  object 0x145a1800 was not returned to mpool ucp_requests
[1720884416.294546] [node061:4046887:0]          mpool.c:43   UCX  WARN  object 0x145a19c0 was not returned to mpool ucp_requests
[1720884416.294549] [node061:4046887:0]          mpool.c:43   UCX  WARN  object 0x145a1b80 was not returned to mpool ucp_requests
[1720884416.294552] [node061:4046887:0]          mpool.c:43   UCX  WARN  object 0x145a20c0 was not returned to mpool ucp_requests
[1720884416.294555] [node061:4046887:0]          mpool.c:43   UCX  WARN  object 0x145a2280 was not returned to mpool ucp_requests
[1720884416.294558] [node061:4046887:0]          mpool.c:43   UCX  WARN  object 0x145a2440 was not returned to mpool ucp_requests
[1720884416.294560] [node061:4046887:0]          mpool.c:43   UCX  WARN  object 0x145a2600 was not returned to mpool ucp_requests
[1720884416.294563] [node061:4046887:0]          mpool.c:43   UCX  WARN  object 0x145a27c0 was not returned to mpool ucp_requests
[1720884416.294566] [node061:4046887:0]          mpool.c:43   UCX  WARN  object 0x145a2980 was not returned to mpool ucp_requests
[1720884416.294569] [node061:4046887:0]          mpool.c:43   UCX  WARN  object 0x145a2b40 was not returned to mpool ucp_requests
[1720884416.294572] [node061:4046887:0]          mpool.c:43   UCX  WARN  object 0x145a2d00 was not returned to mpool ucp_requests
[1720884416.294575] [node061:4046887:0]          mpool.c:43   UCX  WARN  object 0x145a2ec0 was not returned to mpool ucp_requests
[1720884416.285435] [node061:4046888:0]          mpool.c:43   UCX  WARN  object 0x13357f00 was not returned to mpool ucp_requests
[1720884416.285455] [node061:4046888:0]          mpool.c:43   UCX  WARN  object 0x13358280 was not returned to mpool ucp_requests
[1720884416.285459] [node061:4046888:0]          mpool.c:43   UCX  WARN  object 0x13358600 was not returned to mpool ucp_requests
[1720884416.285463] [node061:4046888:0]          mpool.c:43   UCX  WARN  object 0x133587c0 was not returned to mpool ucp_requests
[1720884416.285467] [node061:4046888:0]          mpool.c:43   UCX  WARN  object 0x13358d00 was not returned to mpool ucp_requests
[1720884416.285471] [node061:4046888:0]          mpool.c:43   UCX  WARN  object 0x13358ec0 was not returned to mpool ucp_requests
[1720884416.285474] [node061:4046888:0]          mpool.c:43   UCX  WARN  object 0x13359240 was not returned to mpool ucp_requests
[1720884416.285477] [node061:4046888:0]          mpool.c:43   UCX  WARN  object 0x13359400 was not returned to mpool ucp_requests
[1720884416.285482] [node061:4046888:0]          mpool.c:43   UCX  WARN  object 0x133595c0 was not returned to mpool ucp_requests
[1720884416.285484] [node061:4046888:0]          mpool.c:43   UCX  WARN  object 0x13359780 was not returned to mpool ucp_requests
[1720884416.285487] [node061:4046888:0]          mpool.c:43   UCX  WARN  object 0x13359b00 was not returned to mpool ucp_requests
[1720884416.285489] [node061:4046888:0]          mpool.c:43   UCX  WARN  object 0x13359cc0 was not returned to mpool ucp_requests
[1720884416.285492] [node061:4046888:0]          mpool.c:43   UCX  WARN  object 0x13359e80 was not returned to mpool ucp_requests
[1720884416.285494] [node061:4046888:0]          mpool.c:43   UCX  WARN  object 0x1335a040 was not returned to mpool ucp_requests
[1720884416.372605] [node061:4046889:0]          mpool.c:43   UCX  WARN  object 0x13d16180 was not returned to mpool ucp_requests
[1720884416.372619] [node061:4046889:0]          mpool.c:43   UCX  WARN  object 0x13d16340 was not returned to mpool ucp_requests
[1720884416.372622] [node061:4046889:0]          mpool.c:43   UCX  WARN  object 0x13d16500 was not returned to mpool ucp_requests
[1720884416.372624] [node061:4046889:0]          mpool.c:43   UCX  WARN  object 0x13d16880 was not returned to mpool ucp_requests
[1720884416.372626] [node061:4046889:0]          mpool.c:43   UCX  WARN  object 0x13d16a40 was not returned to mpool ucp_requests
[1720884416.372628] [node061:4046889:0]          mpool.c:43   UCX  WARN  object 0x13d16c00 was not returned to mpool ucp_requests
[1720884416.372630] [node061:4046889:0]          mpool.c:43   UCX  WARN  object 0x13d16dc0 was not returned to mpool ucp_requests
[1720884416.372633] [node061:4046889:0]          mpool.c:43   UCX  WARN  object 0x13d16f80 was not returned to mpool ucp_requests
[1720884416.372635] [node061:4046889:0]          mpool.c:43   UCX  WARN  object 0x13d17140 was not returned to mpool ucp_requests
[1720884416.372637] [node061:4046889:0]          mpool.c:43   UCX  WARN  object 0x13d174c0 was not returned to mpool ucp_requests
[1720884416.372639] [node061:4046889:0]          mpool.c:43   UCX  WARN  object 0x13d17680 was not returned to mpool ucp_requests
[1720884416.372641] [node061:4046889:0]          mpool.c:43   UCX  WARN  object 0x13d17a00 was not returned to mpool ucp_requests
[1720884416.372643] [node061:4046889:0]          mpool.c:43   UCX  WARN  object 0x13d17bc0 was not returned to mpool ucp_requests
[1720884416.372646] [node061:4046889:0]          mpool.c:43   UCX  WARN  object 0x13d17d80 was not returned to mpool ucp_requests
[1720884416.372648] [node061:4046889:0]          mpool.c:43   UCX  WARN  object 0x13d17f40 was not returned to mpool ucp_requests
[1720884416.367188] [node061:4046890:0]          mpool.c:43   UCX  WARN  object 0x12e71080 was not returned to mpool ucp_requests
[1720884416.367204] [node061:4046890:0]          mpool.c:43   UCX  WARN  object 0x12e71240 was not returned to mpool ucp_requests
[1720884416.367208] [node061:4046890:0]          mpool.c:43   UCX  WARN  object 0x12e71400 was not returned to mpool ucp_requests
[1720884416.367211] [node061:4046890:0]          mpool.c:43   UCX  WARN  object 0x12e715c0 was not returned to mpool ucp_requests
[1720884416.367214] [node061:4046890:0]          mpool.c:43   UCX  WARN  object 0x12e71940 was not returned to mpool ucp_requests
[1720884416.367220] [node061:4046890:0]          mpool.c:43   UCX  WARN  object 0x12e71cc0 was not returned to mpool ucp_requests
[1720884416.367223] [node061:4046890:0]          mpool.c:43   UCX  WARN  object 0x12e71e80 was not returned to mpool ucp_requests
[1720884416.367225] [node061:4046890:0]          mpool.c:43   UCX  WARN  object 0x12e72040 was not returned to mpool ucp_requests
[1720884416.367228] [node061:4046890:0]          mpool.c:43   UCX  WARN  object 0x12e72200 was not returned to mpool ucp_requests
[1720884416.367231] [node061:4046890:0]          mpool.c:43   UCX  WARN  object 0x12e723c0 was not returned to mpool ucp_requests
[1720884416.367234] [node061:4046890:0]          mpool.c:43   UCX  WARN  object 0x12e72740 was not returned to mpool ucp_requests
[1720884416.367237] [node061:4046890:0]          mpool.c:43   UCX  WARN  object 0x12e72900 was not returned to mpool ucp_requests
[1720884416.367239] [node061:4046890:0]          mpool.c:43   UCX  WARN  object 0x12e72c80 was not returned to mpool ucp_requests
[1720884416.367242] [node061:4046890:0]          mpool.c:43   UCX  WARN  object 0x12e72e40 was not returned to mpool ucp_requests
[1720884416.367244] [node061:4046890:0]          mpool.c:43   UCX  WARN  object 0x12e73000 was not returned to mpool ucp_requests
[1720884416.309523] [node061:4046891:0]          mpool.c:43   UCX  WARN  object 0x14592d00 was not returned to mpool ucp_requests
[1720884416.309534] [node061:4046891:0]          mpool.c:43   UCX  WARN  object 0x14593240 was not returned to mpool ucp_requests
[1720884416.309538] [node061:4046891:0]          mpool.c:43   UCX  WARN  object 0x145935c0 was not returned to mpool ucp_requests
[1720884416.309541] [node061:4046891:0]          mpool.c:43   UCX  WARN  object 0x14593780 was not returned to mpool ucp_requests
[1720884416.309544] [node061:4046891:0]          mpool.c:43   UCX  WARN  object 0x14593940 was not returned to mpool ucp_requests
[1720884416.309547] [node061:4046891:0]          mpool.c:43   UCX  WARN  object 0x14593b00 was not returned to mpool ucp_requests
[1720884416.309550] [node061:4046891:0]          mpool.c:43   UCX  WARN  object 0x14593cc0 was not returned to mpool ucp_requests
[1720884416.309553] [node061:4046891:0]          mpool.c:43   UCX  WARN  object 0x14593e80 was not returned to mpool ucp_requests
[1720884416.309555] [node061:4046891:0]          mpool.c:43   UCX  WARN  object 0x14594200 was not returned to mpool ucp_requests
[1720884416.309558] [node061:4046891:0]          mpool.c:43   UCX  WARN  object 0x145943c0 was not returned to mpool ucp_requests
[1720884416.309561] [node061:4046891:0]          mpool.c:43   UCX  WARN  object 0x14594ac0 was not returned to mpool ucp_requests
[1720884416.309564] [node061:4046891:0]          mpool.c:43   UCX  WARN  object 0x14594c80 was not returned to mpool ucp_requests
[1720884416.285551] [node061:4046892:0]          mpool.c:43   UCX  WARN  object 0x13b65f40 was not returned to mpool ucp_requests
[1720884416.285573] [node061:4046892:0]          mpool.c:43   UCX  WARN  object 0x13b662c0 was not returned to mpool ucp_requests
[1720884416.285578] [node061:4046892:0]          mpool.c:43   UCX  WARN  object 0x13b66480 was not returned to mpool ucp_requests
[1720884416.285581] [node061:4046892:0]          mpool.c:43   UCX  WARN  object 0x13b66800 was not returned to mpool ucp_requests
[1720884416.285584] [node061:4046892:0]          mpool.c:43   UCX  WARN  object 0x13b669c0 was not returned to mpool ucp_requests
[1720884416.285587] [node061:4046892:0]          mpool.c:43   UCX  WARN  object 0x13b66b80 was not returned to mpool ucp_requests
[1720884416.285590] [node061:4046892:0]          mpool.c:43   UCX  WARN  object 0x13b66d40 was not returned to mpool ucp_requests
[1720884416.285593] [node061:4046892:0]          mpool.c:43   UCX  WARN  object 0x13b66f00 was not returned to mpool ucp_requests
[1720884416.285595] [node061:4046892:0]          mpool.c:43   UCX  WARN  object 0x13b670c0 was not returned to mpool ucp_requests
[1720884416.285598] [node061:4046892:0]          mpool.c:43   UCX  WARN  object 0x13b67280 was not returned to mpool ucp_requests
[1720884416.285601] [node061:4046892:0]          mpool.c:43   UCX  WARN  object 0x13b67440 was not returned to mpool ucp_requests
[1720884416.285604] [node061:4046892:0]          mpool.c:43   UCX  WARN  object 0x13b67600 was not returned to mpool ucp_requests
[1720884416.285607] [node061:4046892:0]          mpool.c:43   UCX  WARN  object 0x13b677c0 was not returned to mpool ucp_requests
[1720884416.285610] [node061:4046892:0]          mpool.c:43   UCX  WARN  object 0x13b67980 was not returned to mpool ucp_requests
[1720884416.285613] [node061:4046892:0]          mpool.c:43   UCX  WARN  object 0x13b67b40 was not returned to mpool ucp_requests
[1720884416.285616] [node061:4046892:0]          mpool.c:43   UCX  WARN  object 0x13b67d00 was not returned to mpool ucp_requests
[1720884416.285619] [node061:4046892:0]          mpool.c:43   UCX  WARN  object 0x13b67ec0 was not returned to mpool ucp_requests
[1720884416.285621] [node061:4046892:0]          mpool.c:43   UCX  WARN  object 0x13b68080 was not returned to mpool ucp_requests
[1720884416.288349] [node061:4046893:0]          mpool.c:43   UCX  WARN  object 0x1326c0c0 was not returned to mpool ucp_requests
[1720884416.288364] [node061:4046893:0]          mpool.c:43   UCX  WARN  object 0x1326c280 was not returned to mpool ucp_requests
[1720884416.288369] [node061:4046893:0]          mpool.c:43   UCX  WARN  object 0x1326c440 was not returned to mpool ucp_requests
[1720884416.288372] [node061:4046893:0]          mpool.c:43   UCX  WARN  object 0x1326c600 was not returned to mpool ucp_requests
[1720884416.288376] [node061:4046893:0]          mpool.c:43   UCX  WARN  object 0x1326c7c0 was not returned to mpool ucp_requests
[1720884416.288379] [node061:4046893:0]          mpool.c:43   UCX  WARN  object 0x1326c980 was not returned to mpool ucp_requests
[1720884416.288382] [node061:4046893:0]          mpool.c:43   UCX  WARN  object 0x1326cb40 was not returned to mpool ucp_requests
[1720884416.288385] [node061:4046893:0]          mpool.c:43   UCX  WARN  object 0x1326cd00 was not returned to mpool ucp_requests
[1720884416.288388] [node061:4046893:0]          mpool.c:43   UCX  WARN  object 0x1326cec0 was not returned to mpool ucp_requests
[1720884416.288390] [node061:4046893:0]          mpool.c:43   UCX  WARN  object 0x1326d080 was not returned to mpool ucp_requests
[1720884416.288393] [node061:4046893:0]          mpool.c:43   UCX  WARN  object 0x1326d240 was not returned to mpool ucp_requests
[1720884416.288396] [node061:4046893:0]          mpool.c:43   UCX  WARN  object 0x1326d400 was not returned to mpool ucp_requests
[1720884416.288399] [node061:4046893:0]          mpool.c:43   UCX  WARN  object 0x1326d5c0 was not returned to mpool ucp_requests
[1720884416.288402] [node061:4046893:0]          mpool.c:43   UCX  WARN  object 0x1326d780 was not returned to mpool ucp_requests
[1720884416.288405] [node061:4046893:0]          mpool.c:43   UCX  WARN  object 0x1326d940 was not returned to mpool ucp_requests
[1720884416.288408] [node061:4046893:0]          mpool.c:43   UCX  WARN  object 0x1326db00 was not returned to mpool ucp_requests
[1720884416.288411] [node061:4046893:0]          mpool.c:43   UCX  WARN  object 0x1326dcc0 was not returned to mpool ucp_requests
[1720884416.288414] [node061:4046893:0]          mpool.c:43   UCX  WARN  object 0x1326de80 was not returned to mpool ucp_requests
[1720884416.279762] [node061:4046894:0]          mpool.c:43   UCX  WARN  object 0x14979000 was not returned to mpool ucp_requests
[1720884416.279774] [node061:4046894:0]          mpool.c:43   UCX  WARN  object 0x14979380 was not returned to mpool ucp_requests
[1720884416.279779] [node061:4046894:0]          mpool.c:43   UCX  WARN  object 0x14979540 was not returned to mpool ucp_requests
[1720884416.279782] [node061:4046894:0]          mpool.c:43   UCX  WARN  object 0x14979700 was not returned to mpool ucp_requests
[1720884416.279786] [node061:4046894:0]          mpool.c:43   UCX  WARN  object 0x149798c0 was not returned to mpool ucp_requests
[1720884416.279789] [node061:4046894:0]          mpool.c:43   UCX  WARN  object 0x14979a80 was not returned to mpool ucp_requests
[1720884416.279793] [node061:4046894:0]          mpool.c:43   UCX  WARN  object 0x14979c40 was not returned to mpool ucp_requests
[1720884416.279795] [node061:4046894:0]          mpool.c:43   UCX  WARN  object 0x14979e00 was not returned to mpool ucp_requests
[1720884416.279799] [node061:4046894:0]          mpool.c:43   UCX  WARN  object 0x14979fc0 was not returned to mpool ucp_requests
[1720884416.279802] [node061:4046894:0]          mpool.c:43   UCX  WARN  object 0x1497a180 was not returned to mpool ucp_requests
[1720884416.279806] [node061:4046894:0]          mpool.c:43   UCX  WARN  object 0x1497a340 was not returned to mpool ucp_requests
[1720884416.279809] [node061:4046894:0]          mpool.c:43   UCX  WARN  object 0x1497a500 was not returned to mpool ucp_requests
[1720884416.279813] [node061:4046894:0]          mpool.c:43   UCX  WARN  object 0x1497a6c0 was not returned to mpool ucp_requests
[1720884416.279815] [node061:4046894:0]          mpool.c:43   UCX  WARN  object 0x1497a880 was not returned to mpool ucp_requests
[1720884416.279819] [node061:4046894:0]          mpool.c:43   UCX  WARN  object 0x1497aa40 was not returned to mpool ucp_requests
[1720884416.279822] [node061:4046894:0]          mpool.c:43   UCX  WARN  object 0x1497ac00 was not returned to mpool ucp_requests
[1720884416.279826] [node061:4046894:0]          mpool.c:43   UCX  WARN  object 0x1497adc0 was not returned to mpool ucp_requests
[1720884416.279828] [node061:4046894:0]          mpool.c:43   UCX  WARN  object 0x1497af80 was not returned to mpool ucp_requests
[1720884416.350796] [node061:4046895:0]          mpool.c:43   UCX  WARN  object 0x12d93c80 was not returned to mpool ucp_requests
[1720884416.350814] [node061:4046895:0]          mpool.c:43   UCX  WARN  object 0x12d94380 was not returned to mpool ucp_requests
[1720884416.350817] [node061:4046895:0]          mpool.c:43   UCX  WARN  object 0x12d94540 was not returned to mpool ucp_requests
[1720884416.350821] [node061:4046895:0]          mpool.c:43   UCX  WARN  object 0x12d94700 was not returned to mpool ucp_requests
[1720884416.350825] [node061:4046895:0]          mpool.c:43   UCX  WARN  object 0x12d948c0 was not returned to mpool ucp_requests
[1720884416.350827] [node061:4046895:0]          mpool.c:43   UCX  WARN  object 0x12d94a80 was not returned to mpool ucp_requests
[1720884416.350830] [node061:4046895:0]          mpool.c:43   UCX  WARN  object 0x12d94c40 was not returned to mpool ucp_requests
[1720884416.350833] [node061:4046895:0]          mpool.c:43   UCX  WARN  object 0x12d94e00 was not returned to mpool ucp_requests
[1720884416.350837] [node061:4046895:0]          mpool.c:43   UCX  WARN  object 0x12d94fc0 was not returned to mpool ucp_requests
[1720884416.350840] [node061:4046895:0]          mpool.c:43   UCX  WARN  object 0x12d95180 was not returned to mpool ucp_requests
[1720884416.350844] [node061:4046895:0]          mpool.c:43   UCX  WARN  object 0x12d95340 was not returned to mpool ucp_requests
[1720884416.350847] [node061:4046895:0]          mpool.c:43   UCX  WARN  object 0x12d95500 was not returned to mpool ucp_requests
[1720884416.350850] [node061:4046895:0]          mpool.c:43   UCX  WARN  object 0x12d956c0 was not returned to mpool ucp_requests
[1720884416.350853] [node061:4046895:0]          mpool.c:43   UCX  WARN  object 0x12d95880 was not returned to mpool ucp_requests
[1720884416.350856] [node061:4046895:0]          mpool.c:43   UCX  WARN  object 0x12d95a40 was not returned to mpool ucp_requests
[1720884416.350859] [node061:4046895:0]          mpool.c:43   UCX  WARN  object 0x12d95c00 was not returned to mpool ucp_requests
[1720884416.350863] [node061:4046895:0]          mpool.c:43   UCX  WARN  object 0x12d95dc0 was not returned to mpool ucp_requests
[1720884416.350866] [node061:4046895:0]          mpool.c:43   UCX  WARN  object 0x12d96140 was not returned to mpool ucp_requests
[1720884416.374396] [node061:4046896:0]          mpool.c:43   UCX  WARN  object 0x144ea140 was not returned to mpool ucp_requests
[1720884416.374408] [node061:4046896:0]          mpool.c:43   UCX  WARN  object 0x144ea4c0 was not returned to mpool ucp_requests
[1720884416.374413] [node061:4046896:0]          mpool.c:43   UCX  WARN  object 0x144ea680 was not returned to mpool ucp_requests
[1720884416.374416] [node061:4046896:0]          mpool.c:43   UCX  WARN  object 0x144ea840 was not returned to mpool ucp_requests
[1720884416.374420] [node061:4046896:0]          mpool.c:43   UCX  WARN  object 0x144eaa00 was not returned to mpool ucp_requests
[1720884416.374423] [node061:4046896:0]          mpool.c:43   UCX  WARN  object 0x144eabc0 was not returned to mpool ucp_requests
[1720884416.374426] [node061:4046896:0]          mpool.c:43   UCX  WARN  object 0x144ead80 was not returned to mpool ucp_requests
[1720884416.374429] [node061:4046896:0]          mpool.c:43   UCX  WARN  object 0x144eaf40 was not returned to mpool ucp_requests
[1720884416.374435] [node061:4046896:0]          mpool.c:43   UCX  WARN  object 0x144eb100 was not returned to mpool ucp_requests
[1720884416.374437] [node061:4046896:0]          mpool.c:43   UCX  WARN  object 0x144eb2c0 was not returned to mpool ucp_requests
[1720884416.374440] [node061:4046896:0]          mpool.c:43   UCX  WARN  object 0x144eb480 was not returned to mpool ucp_requests
[1720884416.374443] [node061:4046896:0]          mpool.c:43   UCX  WARN  object 0x144eb640 was not returned to mpool ucp_requests
[1720884416.374445] [node061:4046896:0]          mpool.c:43   UCX  WARN  object 0x144eb800 was not returned to mpool ucp_requests
[1720884416.374448] [node061:4046896:0]          mpool.c:43   UCX  WARN  object 0x144eb9c0 was not returned to mpool ucp_requests
[1720884416.374450] [node061:4046896:0]          mpool.c:43   UCX  WARN  object 0x144ebb80 was not returned to mpool ucp_requests
[1720884416.374453] [node061:4046896:0]          mpool.c:43   UCX  WARN  object 0x144ebd40 was not returned to mpool ucp_requests
[1720884416.374456] [node061:4046896:0]          mpool.c:43   UCX  WARN  object 0x144ebf00 was not returned to mpool ucp_requests
[1720884416.374458] [node061:4046896:0]          mpool.c:43   UCX  WARN  object 0x144ec0c0 was not returned to mpool ucp_requests
[1720884416.288697] [node061:4046897:0]          mpool.c:43   UCX  WARN  object 0x1381c100 was not returned to mpool ucp_requests
[1720884416.288711] [node061:4046897:0]          mpool.c:43   UCX  WARN  object 0x1381c2c0 was not returned to mpool ucp_requests
[1720884416.288716] [node061:4046897:0]          mpool.c:43   UCX  WARN  object 0x1381c480 was not returned to mpool ucp_requests
[1720884416.288720] [node061:4046897:0]          mpool.c:43   UCX  WARN  object 0x1381c640 was not returned to mpool ucp_requests
[1720884416.288723] [node061:4046897:0]          mpool.c:43   UCX  WARN  object 0x1381c9c0 was not returned to mpool ucp_requests
[1720884416.288726] [node061:4046897:0]          mpool.c:43   UCX  WARN  object 0x1381cb80 was not returned to mpool ucp_requests
[1720884416.288730] [node061:4046897:0]          mpool.c:43   UCX  WARN  object 0x1381cd40 was not returned to mpool ucp_requests
[1720884416.288733] [node061:4046897:0]          mpool.c:43   UCX  WARN  object 0x1381cf00 was not returned to mpool ucp_requests
[1720884416.288737] [node061:4046897:0]          mpool.c:43   UCX  WARN  object 0x1381d0c0 was not returned to mpool ucp_requests
[1720884416.288740] [node061:4046897:0]          mpool.c:43   UCX  WARN  object 0x1381d280 was not returned to mpool ucp_requests
[1720884416.288743] [node061:4046897:0]          mpool.c:43   UCX  WARN  object 0x1381d440 was not returned to mpool ucp_requests
[1720884416.288747] [node061:4046897:0]          mpool.c:43   UCX  WARN  object 0x1381d600 was not returned to mpool ucp_requests
[1720884416.288750] [node061:4046897:0]          mpool.c:43   UCX  WARN  object 0x1381d7c0 was not returned to mpool ucp_requests
[1720884416.288754] [node061:4046897:0]          mpool.c:43   UCX  WARN  object 0x1381d980 was not returned to mpool ucp_requests
[1720884416.288757] [node061:4046897:0]          mpool.c:43   UCX  WARN  object 0x1381db40 was not returned to mpool ucp_requests
[1720884416.288759] [node061:4046897:0]          mpool.c:43   UCX  WARN  object 0x1381dd00 was not returned to mpool ucp_requests
[1720884416.288765] [node061:4046897:0]          mpool.c:43   UCX  WARN  object 0x1381dec0 was not returned to mpool ucp_requests
[1720884416.288768] [node061:4046897:0]          mpool.c:43   UCX  WARN  object 0x1381e080 was not returned to mpool ucp_requests
[1720884416.372348] [node061:4046898:0]          mpool.c:43   UCX  WARN  object 0x1422d3c0 was not returned to mpool ucp_requests
[1720884416.372365] [node061:4046898:0]          mpool.c:43   UCX  WARN  object 0x1422d580 was not returned to mpool ucp_requests
[1720884416.372369] [node061:4046898:0]          mpool.c:43   UCX  WARN  object 0x1422d740 was not returned to mpool ucp_requests
[1720884416.372372] [node061:4046898:0]          mpool.c:43   UCX  WARN  object 0x1422d900 was not returned to mpool ucp_requests
[1720884416.372375] [node061:4046898:0]          mpool.c:43   UCX  WARN  object 0x1422dac0 was not returned to mpool ucp_requests
[1720884416.372378] [node061:4046898:0]          mpool.c:43   UCX  WARN  object 0x1422dc80 was not returned to mpool ucp_requests
[1720884416.372382] [node061:4046898:0]          mpool.c:43   UCX  WARN  object 0x1422de40 was not returned to mpool ucp_requests
[1720884416.372385] [node061:4046898:0]          mpool.c:43   UCX  WARN  object 0x1422e000 was not returned to mpool ucp_requests
[1720884416.372388] [node061:4046898:0]          mpool.c:43   UCX  WARN  object 0x1422e1c0 was not returned to mpool ucp_requests
[1720884416.372391] [node061:4046898:0]          mpool.c:43   UCX  WARN  object 0x1422e380 was not returned to mpool ucp_requests
[1720884416.372394] [node061:4046898:0]          mpool.c:43   UCX  WARN  object 0x1422e540 was not returned to mpool ucp_requests
[1720884416.372397] [node061:4046898:0]          mpool.c:43   UCX  WARN  object 0x1422e700 was not returned to mpool ucp_requests
[1720884416.372400] [node061:4046898:0]          mpool.c:43   UCX  WARN  object 0x1422e8c0 was not returned to mpool ucp_requests
[1720884416.372403] [node061:4046898:0]          mpool.c:43   UCX  WARN  object 0x1422ea80 was not returned to mpool ucp_requests
[1720884416.372406] [node061:4046898:0]          mpool.c:43   UCX  WARN  object 0x1422ec40 was not returned to mpool ucp_requests
[1720884416.372409] [node061:4046898:0]          mpool.c:43   UCX  WARN  object 0x1422ee00 was not returned to mpool ucp_requests
[1720884416.372412] [node061:4046898:0]          mpool.c:43   UCX  WARN  object 0x1422efc0 was not returned to mpool ucp_requests
[1720884416.372416] [node061:4046898:0]          mpool.c:43   UCX  WARN  object 0x1422f180 was not returned to mpool ucp_requests
[1720884416.285445] [node061:4046899:0]          mpool.c:43   UCX  WARN  object 0x146dd140 was not returned to mpool ucp_requests
[1720884416.285460] [node061:4046899:0]          mpool.c:43   UCX  WARN  object 0x146dd4c0 was not returned to mpool ucp_requests
[1720884416.285464] [node061:4046899:0]          mpool.c:43   UCX  WARN  object 0x146dd680 was not returned to mpool ucp_requests
[1720884416.285468] [node061:4046899:0]          mpool.c:43   UCX  WARN  object 0x146dd840 was not returned to mpool ucp_requests
[1720884416.285471] [node061:4046899:0]          mpool.c:43   UCX  WARN  object 0x146dda00 was not returned to mpool ucp_requests
[1720884416.285474] [node061:4046899:0]          mpool.c:43   UCX  WARN  object 0x146ddd80 was not returned to mpool ucp_requests
[1720884416.285478] [node061:4046899:0]          mpool.c:43   UCX  WARN  object 0x146ddf40 was not returned to mpool ucp_requests
[1720884416.285482] [node061:4046899:0]          mpool.c:43   UCX  WARN  object 0x146de100 was not returned to mpool ucp_requests
[1720884416.285484] [node061:4046899:0]          mpool.c:43   UCX  WARN  object 0x146de2c0 was not returned to mpool ucp_requests
[1720884416.285487] [node061:4046899:0]          mpool.c:43   UCX  WARN  object 0x146de480 was not returned to mpool ucp_requests
[1720884416.285489] [node061:4046899:0]          mpool.c:43   UCX  WARN  object 0x146de640 was not returned to mpool ucp_requests
[1720884416.285491] [node061:4046899:0]          mpool.c:43   UCX  WARN  object 0x146de800 was not returned to mpool ucp_requests
[1720884416.285494] [node061:4046899:0]          mpool.c:43   UCX  WARN  object 0x146de9c0 was not returned to mpool ucp_requests
[1720884416.285496] [node061:4046899:0]          mpool.c:43   UCX  WARN  object 0x146deb80 was not returned to mpool ucp_requests
[1720884416.285499] [node061:4046899:0]          mpool.c:43   UCX  WARN  object 0x146ded40 was not returned to mpool ucp_requests
[1720884416.285501] [node061:4046899:0]          mpool.c:43   UCX  WARN  object 0x146def00 was not returned to mpool ucp_requests
[1720884416.285504] [node061:4046899:0]          mpool.c:43   UCX  WARN  object 0x146df0c0 was not returned to mpool ucp_requests
[1720884416.285506] [node061:4046899:0]          mpool.c:43   UCX  WARN  object 0x146df280 was not returned to mpool ucp_requests
[1720884416.294767] [node061:4046900:0]          mpool.c:43   UCX  WARN  object 0x14609dc0 was not returned to mpool ucp_requests
[1720884416.294779] [node061:4046900:0]          mpool.c:43   UCX  WARN  object 0x1460a4c0 was not returned to mpool ucp_requests
[1720884416.294783] [node061:4046900:0]          mpool.c:43   UCX  WARN  object 0x1460a680 was not returned to mpool ucp_requests
[1720884416.294786] [node061:4046900:0]          mpool.c:43   UCX  WARN  object 0x1460a840 was not returned to mpool ucp_requests
[1720884416.294789] [node061:4046900:0]          mpool.c:43   UCX  WARN  object 0x1460aa00 was not returned to mpool ucp_requests
[1720884416.294792] [node061:4046900:0]          mpool.c:43   UCX  WARN  object 0x1460abc0 was not returned to mpool ucp_requests
[1720884416.294795] [node061:4046900:0]          mpool.c:43   UCX  WARN  object 0x1460ad80 was not returned to mpool ucp_requests
[1720884416.294798] [node061:4046900:0]          mpool.c:43   UCX  WARN  object 0x1460b100 was not returned to mpool ucp_requests
[1720884416.294800] [node061:4046900:0]          mpool.c:43   UCX  WARN  object 0x1460b2c0 was not returned to mpool ucp_requests
[1720884416.294803] [node061:4046900:0]          mpool.c:43   UCX  WARN  object 0x1460b480 was not returned to mpool ucp_requests
[1720884416.294806] [node061:4046900:0]          mpool.c:43   UCX  WARN  object 0x1460b640 was not returned to mpool ucp_requests
[1720884416.294809] [node061:4046900:0]          mpool.c:43   UCX  WARN  object 0x1460b800 was not returned to mpool ucp_requests
[1720884416.294812] [node061:4046900:0]          mpool.c:43   UCX  WARN  object 0x1460b9c0 was not returned to mpool ucp_requests
[1720884416.294815] [node061:4046900:0]          mpool.c:43   UCX  WARN  object 0x1460bb80 was not returned to mpool ucp_requests
[1720884416.294817] [node061:4046900:0]          mpool.c:43   UCX  WARN  object 0x1460bd40 was not returned to mpool ucp_requests
[1720884416.294820] [node061:4046900:0]          mpool.c:43   UCX  WARN  object 0x1460bf00 was not returned to mpool ucp_requests
[1720884416.294823] [node061:4046900:0]          mpool.c:43   UCX  WARN  object 0x1460c0c0 was not returned to mpool ucp_requests
[1720884416.294826] [node061:4046900:0]          mpool.c:43   UCX  WARN  object 0x1460c280 was not returned to mpool ucp_requests
[1720884416.285544] [node061:4046902:0]          mpool.c:43   UCX  WARN  object 0x143cf140 was not returned to mpool ucp_requests
[1720884416.285556] [node061:4046902:0]          mpool.c:43   UCX  WARN  object 0x143cf300 was not returned to mpool ucp_requests
[1720884416.285560] [node061:4046902:0]          mpool.c:43   UCX  WARN  object 0x143cf4c0 was not returned to mpool ucp_requests
[1720884416.285562] [node061:4046902:0]          mpool.c:43   UCX  WARN  object 0x143cf680 was not returned to mpool ucp_requests
[1720884416.285565] [node061:4046902:0]          mpool.c:43   UCX  WARN  object 0x143cf840 was not returned to mpool ucp_requests
[1720884416.285567] [node061:4046902:0]          mpool.c:43   UCX  WARN  object 0x143cfa00 was not returned to mpool ucp_requests
[1720884416.285569] [node061:4046902:0]          mpool.c:43   UCX  WARN  object 0x143cfbc0 was not returned to mpool ucp_requests
[1720884416.285572] [node061:4046902:0]          mpool.c:43   UCX  WARN  object 0x143cfd80 was not returned to mpool ucp_requests
[1720884416.285574] [node061:4046902:0]          mpool.c:43   UCX  WARN  object 0x143cff40 was not returned to mpool ucp_requests
[1720884416.285576] [node061:4046902:0]          mpool.c:43   UCX  WARN  object 0x143d0100 was not returned to mpool ucp_requests
[1720884416.285579] [node061:4046902:0]          mpool.c:43   UCX  WARN  object 0x143d02c0 was not returned to mpool ucp_requests
[1720884416.285581] [node061:4046902:0]          mpool.c:43   UCX  WARN  object 0x143d0480 was not returned to mpool ucp_requests
[1720884416.285583] [node061:4046902:0]          mpool.c:43   UCX  WARN  object 0x143d0640 was not returned to mpool ucp_requests
[1720884416.285586] [node061:4046902:0]          mpool.c:43   UCX  WARN  object 0x143d0800 was not returned to mpool ucp_requests
[1720884416.285588] [node061:4046902:0]          mpool.c:43   UCX  WARN  object 0x143d09c0 was not returned to mpool ucp_requests
[1720884416.285590] [node061:4046902:0]          mpool.c:43   UCX  WARN  object 0x143d0b80 was not returned to mpool ucp_requests
[1720884416.285593] [node061:4046902:0]          mpool.c:43   UCX  WARN  object 0x143d0d40 was not returned to mpool ucp_requests
[1720884416.285595] [node061:4046902:0]          mpool.c:43   UCX  WARN  object 0x143d0f00 was not returned to mpool ucp_requests
[1720884416.281142] [node061:4046903:0]          mpool.c:43   UCX  WARN  object 0x14493ec0 was not returned to mpool ucp_requests
[1720884416.281154] [node061:4046903:0]          mpool.c:43   UCX  WARN  object 0x14494240 was not returned to mpool ucp_requests
[1720884416.281158] [node061:4046903:0]          mpool.c:43   UCX  WARN  object 0x14494400 was not returned to mpool ucp_requests
[1720884416.281161] [node061:4046903:0]          mpool.c:43   UCX  WARN  object 0x144945c0 was not returned to mpool ucp_requests
[1720884416.281166] [node061:4046903:0]          mpool.c:43   UCX  WARN  object 0x14494780 was not returned to mpool ucp_requests
[1720884416.281168] [node061:4046903:0]          mpool.c:43   UCX  WARN  object 0x14494940 was not returned to mpool ucp_requests
[1720884416.281172] [node061:4046903:0]          mpool.c:43   UCX  WARN  object 0x14494cc0 was not returned to mpool ucp_requests
[1720884416.281175] [node061:4046903:0]          mpool.c:43   UCX  WARN  object 0x14494e80 was not returned to mpool ucp_requests
[1720884416.281179] [node061:4046903:0]          mpool.c:43   UCX  WARN  object 0x14495040 was not returned to mpool ucp_requests
[1720884416.281181] [node061:4046903:0]          mpool.c:43   UCX  WARN  object 0x14495200 was not returned to mpool ucp_requests
[1720884416.281185] [node061:4046903:0]          mpool.c:43   UCX  WARN  object 0x144953c0 was not returned to mpool ucp_requests
[1720884416.281188] [node061:4046903:0]          mpool.c:43   UCX  WARN  object 0x14495580 was not returned to mpool ucp_requests
[1720884416.281192] [node061:4046903:0]          mpool.c:43   UCX  WARN  object 0x14495740 was not returned to mpool ucp_requests
[1720884416.281196] [node061:4046903:0]          mpool.c:43   UCX  WARN  object 0x14495900 was not returned to mpool ucp_requests
[1720884416.281210] [node061:4046903:0]          mpool.c:43   UCX  WARN  object 0x14495ac0 was not returned to mpool ucp_requests
[1720884416.281214] [node061:4046903:0]          mpool.c:43   UCX  WARN  object 0x14495c80 was not returned to mpool ucp_requests
[1720884416.281218] [node061:4046903:0]          mpool.c:43   UCX  WARN  object 0x14495e40 was not returned to mpool ucp_requests
[1720884416.281221] [node061:4046903:0]          mpool.c:43   UCX  WARN  object 0x14496000 was not returned to mpool ucp_requests
[1720884416.285463] [node061:4046904:0]          mpool.c:43   UCX  WARN  object 0x131b4e80 was not returned to mpool ucp_requests
[1720884416.285476] [node061:4046904:0]          mpool.c:43   UCX  WARN  object 0x131b5200 was not returned to mpool ucp_requests
[1720884416.285482] [node061:4046904:0]          mpool.c:43   UCX  WARN  object 0x131b53c0 was not returned to mpool ucp_requests
[1720884416.285484] [node061:4046904:0]          mpool.c:43   UCX  WARN  object 0x131b5580 was not returned to mpool ucp_requests
[1720884416.285487] [node061:4046904:0]          mpool.c:43   UCX  WARN  object 0x131b5740 was not returned to mpool ucp_requests
[1720884416.285489] [node061:4046904:0]          mpool.c:43   UCX  WARN  object 0x131b5900 was not returned to mpool ucp_requests
[1720884416.285492] [node061:4046904:0]          mpool.c:43   UCX  WARN  object 0x131b5ac0 was not returned to mpool ucp_requests
[1720884416.285494] [node061:4046904:0]          mpool.c:43   UCX  WARN  object 0x131b5c80 was not returned to mpool ucp_requests
[1720884416.285496] [node061:4046904:0]          mpool.c:43   UCX  WARN  object 0x131b5e40 was not returned to mpool ucp_requests
[1720884416.285499] [node061:4046904:0]          mpool.c:43   UCX  WARN  object 0x131b6000 was not returned to mpool ucp_requests
[1720884416.285501] [node061:4046904:0]          mpool.c:43   UCX  WARN  object 0x131b61c0 was not returned to mpool ucp_requests
[1720884416.285504] [node061:4046904:0]          mpool.c:43   UCX  WARN  object 0x131b6380 was not returned to mpool ucp_requests
[1720884416.285506] [node061:4046904:0]          mpool.c:43   UCX  WARN  object 0x131b6540 was not returned to mpool ucp_requests
[1720884416.285509] [node061:4046904:0]          mpool.c:43   UCX  WARN  object 0x131b6700 was not returned to mpool ucp_requests
[1720884416.285511] [node061:4046904:0]          mpool.c:43   UCX  WARN  object 0x131b68c0 was not returned to mpool ucp_requests
[1720884416.285514] [node061:4046904:0]          mpool.c:43   UCX  WARN  object 0x131b6a80 was not returned to mpool ucp_requests
[1720884416.285516] [node061:4046904:0]          mpool.c:43   UCX  WARN  object 0x131b6c40 was not returned to mpool ucp_requests
[1720884416.285519] [node061:4046904:0]          mpool.c:43   UCX  WARN  object 0x131b6e00 was not returned to mpool ucp_requests

-------------------------   --------------------
FINAL SINGLE POINT ENERGY     -1385.629335771466
-------------------------   --------------------


                            ***************************************
                            *     ORCA property calculations      *
                            ***************************************

                                    ---------------------
                                    Active property flags
                                    ---------------------
   (+) Dipole Moment


------------------------------------------------------------------------------
                       ORCA ELECTRIC PROPERTIES CALCULATION
------------------------------------------------------------------------------

Dipole Moment Calculation                       ... on
Quadrupole Moment Calculation                   ... off
Polarizability Calculation                      ... off
GBWName                                         ... Prod_RS2Aa.gbw
Electron density                                ... Prod_RS2Aa.scfp
The origin for moment calculation is the CENTER OF MASS  = (12.051140, 13.812835  8.603201)

-------------
DIPOLE MOMENT
-------------
                                X             Y             Z
Electronic contribution:     17.20592      -1.63652     -13.70546
Nuclear contribution   :    -16.74747      -0.48784      12.13240
                        -----------------------------------------
Total Dipole Moment    :      0.45845      -2.12436      -1.57306
                        -----------------------------------------
Magnitude (a.u.)       :      2.68284
Magnitude (Debye)      :      6.81923


--------------------
Rotational spectrum 
--------------------
 
Rotational constants in cm-1:     0.005553     0.003549     0.003471 
Rotational constants in MHz :   166.471545   106.384039   104.052584 

 Dipole components along the rotational axes: 
x,y,z [a.u.] :     0.365161    -1.260294    -2.340071 
x,y,z [Debye]:     0.928165    -3.203413    -5.947989 

 

Timings for individual modules:

Sum of individual times         ...     1648.549 sec (=  27.476 min)
GTO integral calculation        ...       48.116 sec (=   0.802 min)   2.9 %
SCF iterations                  ...     1600.433 sec (=  26.674 min)  97.1 %
                             ****ORCA TERMINATED NORMALLY****
TOTAL RUN TIME: 0 days 0 hours 27 minutes 36 seconds 13 msec
