# Supplementary material for: A stereodivergent multicomponent approach for the synthesis of C–N atropisomeric peptide analogues
Source: Chem Sci. 2024 Sep 16;15(40):16743–51. doi: 10.1039/d4sc04700a (PMC11418089; doi:10.1039/d4sc04700a)
Supplement: SC-015-D4SC04700A-s001 [file SC-015-D4SC04700A-s001.zip › CompData/_6_1a/Prod_RS3freq.out]

                                 *****************
                                 * O   R   C   A *
                                 *****************

                                            #,                                       
                                            ###                                      
                                            ####                                     
                                            #####                                    
                                            ######                                   
                                           ########,                                 
                                     ,,################,,,,,                         
                               ,,#################################,,                 
                          ,,##########################################,,             
                       ,#########################################, ''#####,          
                    ,#############################################,,   '####,        
                  ,##################################################,,,,####,       
                ,###########''''           ''''###############################       
              ,#####''   ,,,,##########,,,,          '''####'''          '####       
            ,##' ,,,,###########################,,,                        '##       
           ' ,,###''''                  '''############,,,                           
         ,,##''                                '''############,,,,        ,,,,,,###''
      ,#''                                            '''#######################'''  
     '                                                          ''''####''''         
             ,#######,   #######,   ,#######,      ##                                
            ,#'     '#,  ##    ##  ,#'     '#,    #''#        ######   ,####,        
            ##       ##  ##   ,#'  ##            #'  '#       #        #'  '#        
            ##       ##  #######   ##           ,######,      #####,   #    #        
            '#,     ,#'  ##    ##  '#,     ,#' ,#      #,         ##   #,  ,#        
             '#######'   ##     ##  '#######'  #'      '#     #####' # '####'        


                  #######################################################
                  #                        -***-                        #
                  #          Department of theory and spectroscopy      #
                  #    Directorship and core code : Frank Neese         #
                  #        Max Planck Institute fuer Kohlenforschung    #
                  #                Kaiser Wilhelm Platz 1               #
                  #                 D-45470 Muelheim/Ruhr               #
                  #                      Germany                        #
                  #                                                     #
                  #                  All rights reserved                #
                  #                        -***-                        #
                  #######################################################


                         Program Version 5.0.2 -  RELEASE  -


 With contributions from (in alphabetic order):
   Daniel Aravena         : Magnetic Suceptibility
   Michael Atanasov       : Ab Initio Ligand Field Theory (pilot matlab implementation)
   Alexander A. Auer      : GIAO ZORA, VPT2 properties, NMR spectrum
   Ute Becker             : Parallelization
   Giovanni Bistoni       : ED, misc. LED, open-shell LED, HFLD
   Martin Brehm           : Molecular dynamics
   Dmytro Bykov           : SCF Hessian
   Vijay G. Chilkuri      : MRCI spin determinant printing, contributions to CSF-ICE
   Dipayan Datta          : RHF DLPNO-CCSD density
   Achintya Kumar Dutta   : EOM-CC, STEOM-CC
   Dmitry Ganyushin       : Spin-Orbit,Spin-Spin,Magnetic field MRCI
   Miquel Garcia          : C-PCM and meta-GGA Hessian, CC/C-PCM, Gaussian charge scheme
   Yang Guo               : DLPNO-NEVPT2, F12-NEVPT2, CIM, IAO-localization
   Andreas Hansen         : Spin unrestricted coupled pair/coupled cluster methods
   Benjamin Helmich-Paris : MC-RPA, TRAH-SCF, COSX integrals
   Lee Huntington         : MR-EOM, pCC
   Robert Izsak           : Overlap fitted RIJCOSX, COSX-SCS-MP3, EOM
   Marcus Kettner         : VPT2
   Christian Kollmar      : KDIIS, OOCD, Brueckner-CCSD(T), CCSD density, CASPT2, CASPT2-K
   Simone Kossmann        : Meta GGA functionals, TD-DFT gradient, OOMP2, MP2 Hessian
   Martin Krupicka        : Initial AUTO-CI
   Lucas Lang             : DCDCAS
   Marvin Lechner         : AUTO-CI (C++ implementation), FIC-MRCC
   Dagmar Lenk            : GEPOL surface, SMD
   Dimitrios Liakos       : Extrapolation schemes; Compound Job, initial MDCI parallelization
   Dimitrios Manganas     : Further ROCIS development; embedding schemes
   Dimitrios Pantazis     : SARC Basis sets
   Anastasios Papadopoulos: AUTO-CI, single reference methods and gradients
   Taras Petrenko         : DFT Hessian,TD-DFT gradient, ASA, ECA, R-Raman, ABS, FL, XAS/XES, NRVS
   Peter Pinski           : DLPNO-MP2, DLPNO-MP2 Gradient
   Christoph Reimann      : Effective Core Potentials
   Marius Retegan         : Local ZFS, SOC
   Christoph Riplinger    : Optimizer, TS searches, QM/MM, DLPNO-CCSD(T), (RO)-DLPNO pert. Triples
   Tobias Risthaus        : Range-separated hybrids, TD-DFT gradient, RPA, STAB
   Michael Roemelt        : Original ROCIS implementation
   Masaaki Saitow         : Open-shell DLPNO-CCSD energy and density
   Barbara Sandhoefer     : DKH picture change effects
   Avijit Sen             : IP-ROCIS
   Kantharuban Sivalingam : CASSCF convergence, NEVPT2, FIC-MRCI
   Bernardo de Souza      : ESD, SOC TD-DFT
   Georgi Stoychev        : AutoAux, RI-MP2 NMR, DLPNO-MP2 response
   Willem Van den Heuvel  : Paramagnetic NMR
   Boris Wezisla          : Elementary symmetry handling
   Frank Wennmohs         : Technical directorship


 We gratefully acknowledge several colleagues who have allowed us to
 interface, adapt or use parts of their codes:
   Stefan Grimme, W. Hujo, H. Kruse, P. Pracht,  : VdW corrections, initial TS optimization,
                  C. Bannwarth, S. Ehlert          DFT functionals, gCP, sTDA/sTD-DF
   Ed Valeev, F. Pavosevic, A. Kumar             : LibInt (2-el integral package), F12 methods
   Garnet Chan, S. Sharma, J. Yang, R. Olivares  : DMRG
   Ulf Ekstrom                                   : XCFun DFT Library
   Mihaly Kallay                                 : mrcc  (arbitrary order and MRCC methods)
   Jiri Pittner, Ondrej Demel                    : Mk-CCSD
   Frank Weinhold                                : gennbo (NPA and NBO analysis)
   Christopher J. Cramer and Donald G. Truhlar   : smd solvation model
   Lars Goerigk                                  : TD-DFT with DH, B97 family of functionals
   V. Asgeirsson, H. Jonsson                     : NEB implementation
   FAccTs GmbH                                   : IRC, NEB, NEB-TS, DLPNO-Multilevel, CI-OPT
                                                   MM, QMMM, 2- and 3-layer-ONIOM, Crystal-QMMM,
                                                   LR-CPCM, SF, NACMEs, symmetry and pop. for TD-DFT,
                                                   nearIR, NL-DFT gradient (VV10), updates on ESD,
                                                   ML-optimized integration grids
   S Lehtola, MJT Oliveira, MAL Marques          : LibXC Library
   Liviu Ungur et al                             : ANISO software


 Your calculation uses the libint2 library for the computation of 2-el integrals
 For citations please refer to: http://libint.valeyev.net

 Your ORCA version has been built with support for libXC version: 5.1.0
 For citations please refer to: https://tddft.org/programs/libxc/

 This ORCA versions uses:
   CBLAS   interface :  Fast vector & matrix operations
   LAPACKE interface :  Fast linear algebra routines
   SCALAPACK package :  Parallel linear algebra routines
   Shared memory     :  Shared parallel matrices
   BLAS/LAPACK       :  OpenBLAS 0.3.15  USE64BITINT DYNAMIC_ARCH NO_AFFINITY Zen SINGLE_THREADED
        Core in use  :  Zen
   Copyright (c) 2011-2014, The OpenBLAS Project


Your calculation utilizes the atom-pairwise dispersion correction
with the Becke-Johnson damping scheme (D3BJ)
Cite in your paper:
S.Grimme, S.Ehrlich, L.Goerigk, J Comput Chem, (2011), 32, 1456–1465 
S.Grimme, J.Antony, S.Ehrlich and H.Krieg, J.Chem.Phys., 132, (2010), 154104 
   

Your calculation utilizes the SMD solvation module
Please cite in your paper:
A.V. Marenich, C.J. Cramer, D.G. Truhlar J. Phys. Chem. B, 113, (2009), 6378 

================================================================================

----- Orbital basis set information -----
Your calculation utilizes the basis: def2-TZVP
   F. Weigend and R. Ahlrichs, Phys. Chem. Chem. Phys. 7, 3297 (2005).

----- AuxJ basis set information -----
Your calculation utilizes the auxiliary basis: def2/J
   F. Weigend, Phys. Chem. Chem. Phys. 8, 1057 (2006).

================================================================================
                                        WARNINGS
                       Please study these warnings very carefully!
================================================================================

WARNING: Gradients needed for Numerical Frequencies
  ===> : Setting RunTyp to EnGrad

WARNING: The environment variable RSH_COMMAND is not set!
  ===> : All Displacements for the Numerical Hessian or Gradient calculation
         will be started on localhost

INFO   : the flag for use of the SHARK integral package has been found!

================================================================================
                                       INPUT FILE
================================================================================
NAME = Prod_RS3freq.inp
|  1> ! PBE0 D3 def2-tzvp NumFreq
|  2> %maxcore 2660
|  3> %pal nprocs 20
|  4> end
|  5> %CPCM SMD TRUE
|  6>    SMDSOLVENT "2,2,2-TRIFLUOROETHANOL"
|  7> end
|  8> 
|  9> *xyz 0 1
| 10> O  5.243844  9.708385  3.750255
| 11> O  6.240079  9.015327  6.765263
| 12> N  3.471365  8.392367  3.232339
| 13> H  3.083559  7.470573  3.366421
| 14> N  6.570902  7.666906  4.981593
| 15> C  4.623878  8.652196  3.844068
| 16> C  5.123780  7.550699  4.801878
| 17> H  4.697082  7.843531  5.765000
| 18> C  4.637778  6.154907  4.502636
| 19> C  4.832404  5.536426  3.267614
| 20> H  5.352150  6.059690  2.474519
| 21> C  4.354784  4.255193  3.038398
| 22> H  4.518253  3.787910  2.073725
| 23> C  3.667044  3.575520  4.034695
| 24> H  3.294097  2.573706  3.852601
| 25> C  3.451492  4.188135  5.260218
| 26> H  2.906631  3.670780  6.041841
| 27> C  3.932010  5.469237  5.487896
| 28> H  3.757944  5.946475  6.446511
| 29> C  2.732786  9.286969  2.328448
| 30> C  2.321416  10.558668  3.059981
| 31> H  1.714476  10.319814  3.936813
| 32> H  1.726789  11.187456  2.393260
| 33> H  3.190570  11.131504  3.384691
| 34> C  1.493209  8.516139  1.900089
| 35> H  0.898128  9.121324  1.214310
| 36> H  0.871041  8.265409  2.763571
| 37> H  1.766733  7.589133  1.388255
| 38> C  3.582016  9.613854  1.104922
| 39> H  4.484671  10.160773  1.379215
| 40> H  3.004982  10.230748  0.412115
| 41> H  3.874572  8.697934  0.585430
| 42> C  7.438225  6.989357  4.066982
| 43> C  8.139286  5.821267  4.391657
| 44> C  8.930102  5.281459  3.364913
| 45> H  9.502619  4.384979  3.566599
| 46> C  9.008581  5.824896  2.098614
| 47> H  9.635191  5.353606  1.349512
| 48> C  8.281690  6.967454  1.795145
| 49> H  8.324112  7.413623  0.808280
| 50> C  7.509553  7.536913  2.783674
| 51> H  6.948861  8.441434  2.582374
| 52> C  8.139569  5.028062  5.708329
| 53> C  7.606304  3.620611  5.405757
| 54> H  6.572779  3.666519  5.052102
| 55> H  7.625589  3.016361  6.316974
| 56> H  8.199930  3.104565  4.649497
| 57> C  9.581901  4.931273  6.221143
| 58> H  10.243549  4.425160  5.516300
| 59> H  9.599875  4.367953  7.158301
| 60> H  9.991005  5.926365  6.417184
| 61> C  7.298958  5.572646  6.860002
| 62> H  7.676591  6.515571  7.251176
| 63> H  7.355104  4.849584  7.678489
| 64> H  6.248417  5.688555  6.603325
| 65> C  7.008595  8.512933  5.944520
| 66> C  8.466950  8.826297  6.036561
| 67> C  9.216886  9.266709  4.950098
| 68> H  8.761024  9.361498  3.974223
| 69> C  10.549565  9.611758  5.118342
| 70> H  11.122193  9.962422  4.267093
| 71> C  11.146276  9.509959  6.366873
| 72> H  12.192049  9.767620  6.492460
| 73> C  10.395977  9.091846  7.458102
| 74> H  10.851878  9.022649  8.439272
| 75> C  9.059145  8.767777  7.296506
| 76> H  8.466506  8.459435  8.150149
| 77> *
| 78> 
| 79>                          ****END OF INPUT****
================================================================================

                     *******************************
                     * Energy+Gradient Calculation *
                     *******************************

---------------------------------
CARTESIAN COORDINATES (ANGSTROEM)
---------------------------------
  O      5.243844    9.708385    3.750255
  O      6.240079    9.015327    6.765263
  N      3.471365    8.392367    3.232339
  H      3.083559    7.470573    3.366421
  N      6.570902    7.666906    4.981593
  C      4.623878    8.652196    3.844068
  C      5.123780    7.550699    4.801878
  H      4.697082    7.843531    5.765000
  C      4.637778    6.154907    4.502636
  C      4.832404    5.536426    3.267614
  H      5.352150    6.059690    2.474519
  C      4.354784    4.255193    3.038398
  H      4.518253    3.787910    2.073725
  C      3.667044    3.575520    4.034695
  H      3.294097    2.573706    3.852601
  C      3.451492    4.188135    5.260218
  H      2.906631    3.670780    6.041841
  C      3.932010    5.469237    5.487896
  H      3.757944    5.946475    6.446511
  C      2.732786    9.286969    2.328448
  C      2.321416   10.558668    3.059981
  H      1.714476   10.319814    3.936813
  H      1.726789   11.187456    2.393260
  H      3.190570   11.131504    3.384691
  C      1.493209    8.516139    1.900089
  H      0.898128    9.121324    1.214310
  H      0.871041    8.265409    2.763571
  H      1.766733    7.589133    1.388255
  C      3.582016    9.613854    1.104922
  H      4.484671   10.160773    1.379215
  H      3.004982   10.230748    0.412115
  H      3.874572    8.697934    0.585430
  C      7.438225    6.989357    4.066982
  C      8.139286    5.821267    4.391657
  C      8.930102    5.281459    3.364913
  H      9.502619    4.384979    3.566599
  C      9.008581    5.824896    2.098614
  H      9.635191    5.353606    1.349512
  C      8.281690    6.967454    1.795145
  H      8.324112    7.413623    0.808280
  C      7.509553    7.536913    2.783674
  H      6.948861    8.441434    2.582374
  C      8.139569    5.028062    5.708329
  C      7.606304    3.620611    5.405757
  H      6.572779    3.666519    5.052102
  H      7.625589    3.016361    6.316974
  H      8.199930    3.104565    4.649497
  C      9.581901    4.931273    6.221143
  H     10.243549    4.425160    5.516300
  H      9.599875    4.367953    7.158301
  H      9.991005    5.926365    6.417184
  C      7.298958    5.572646    6.860002
  H      7.676591    6.515571    7.251176
  H      7.355104    4.849584    7.678489
  H      6.248417    5.688555    6.603325
  C      7.008595    8.512933    5.944520
  C      8.466950    8.826297    6.036561
  C      9.216886    9.266709    4.950098
  H      8.761024    9.361498    3.974223
  C     10.549565    9.611758    5.118342
  H     11.122193    9.962422    4.267093
  C     11.146276    9.509959    6.366873
  H     12.192049    9.767620    6.492460
  C     10.395977    9.091846    7.458102
  H     10.851878    9.022649    8.439272
  C      9.059145    8.767777    7.296506
  H      8.466506    8.459435    8.150149

----------------------------
CARTESIAN COORDINATES (A.U.)
----------------------------
  NO LB      ZA    FRAG     MASS         X           Y           Z
   0 O     8.0000    0    15.999    9.909429   18.346189    7.086955
   1 O     8.0000    0    15.999   11.792040   17.036499   12.784494
   2 N     7.0000    0    14.007    6.559929   15.859275    6.108235
   3 H     1.0000    0     1.008    5.827082   14.117337    6.361614
   4 N     7.0000    0    14.007   12.417205   14.488353    9.413846
   5 C     6.0000    0    12.011    8.737863   16.350281    7.264236
   6 C     6.0000    0    12.011    9.682541   14.268753    9.074234
   7 H     1.0000    0     1.008    8.876199   14.822126   10.894271
   8 C     6.0000    0    12.011    8.764130   11.631089    8.508749
   9 C     6.0000    0    12.011    9.131920   10.462329    6.174896
  10 H     1.0000    0     1.008   10.114098   11.451155    4.676163
  11 C     6.0000    0    12.011    8.229349    8.041149    5.741740
  12 H     1.0000    0     1.008    8.538261    7.158113    3.918772
  13 C     6.0000    0    12.011    6.929709    6.756754    7.624469
  14 H     1.0000    0     1.008    6.224941    4.863599    7.280361
  15 C     6.0000    0    12.011    6.522375    7.914428    9.940371
  16 H     1.0000    0     1.008    5.492737    6.936769   11.417425
  17 C     6.0000    0    12.011    7.430422   10.335360   10.370620
  18 H     1.0000    0     1.008    7.101485   11.237209   12.182140
  19 C     6.0000    0    12.011    5.164217   17.549828    4.400129
  20 C     6.0000    0    12.011    4.386840   19.952991    5.782526
  21 H     1.0000    0     1.008    3.239890   19.501622    7.439498
  22 H     1.0000    0     1.008    3.263158   21.141228    4.522606
  23 H     1.0000    0     1.008    6.029304   21.035494    6.396139
  24 C     6.0000    0    12.011    2.821756   16.093170    3.590648
  25 H     1.0000    0     1.008    1.697216   17.236804    2.294713
  26 H     1.0000    0     1.008    1.646029   15.619359    5.222392
  27 H     1.0000    0     1.008    3.338642   14.341383    2.623422
  28 C     6.0000    0    12.011    6.769029   18.167551    2.088000
  29 H     1.0000    0     1.008    8.474800   19.201078    2.606339
  30 H     1.0000    0     1.008    5.678593   19.333312    0.778784
  31 H     1.0000    0     1.008    7.321880   16.436713    1.106302
  32 C     6.0000    0    12.011   14.056208   13.207971    7.685482
  33 C     6.0000    0    12.011   15.381021   11.000600    8.299029
  34 C     6.0000    0    12.011   16.875447    9.980511    6.358764
  35 H     1.0000    0     1.008   17.957347    8.286409    6.739895
  36 C     6.0000    0    12.011   17.023751   11.007458    3.965806
  37 H     1.0000    0     1.008   18.207872   10.116849    2.550208
  38 C     6.0000    0    12.011   15.650126   13.166580    3.392332
  39 H     1.0000    0     1.008   15.730292   14.009717    1.527428
  40 C     6.0000    0    12.011   14.190999   14.242701    5.260382
  41 H     1.0000    0     1.008   13.131444   15.951998    4.879980
  42 C     6.0000    0    12.011   15.381556    9.501660   10.787178
  43 C     6.0000    0    12.011   14.373831    6.841963   10.215400
  44 H     1.0000    0     1.008   12.420752    6.928717    9.547089
  45 H     1.0000    0     1.008   14.410275    5.700096   11.937351
  46 H     1.0000    0     1.008   15.495622    5.866778    8.786276
  47 C     6.0000    0    12.011   18.107169    9.318755   11.756257
  48 H     1.0000    0     1.008   19.357502    8.362340   10.424296
  49 H     1.0000    0     1.008   18.141135    8.254235   13.527228
  50 H     1.0000    0     1.008   18.880263   11.199207   12.126720
  51 C     6.0000    0    12.011   13.793032   10.530775   12.963525
  52 H     1.0000    0     1.008   14.506655   12.312645   13.702737
  53 H     1.0000    0     1.008   13.899132    9.164386   14.510241
  54 H     1.0000    0     1.008   11.807797   10.749811   12.478476
  55 C     6.0000    0    12.011   13.244325   16.087112   11.233515
  56 C     6.0000    0    12.011   16.000217   16.679284   11.407447
  57 C     6.0000    0    12.011   17.417390   17.511542    9.354330
  58 H     1.0000    0     1.008   16.555936   17.690667    7.510193
  59 C     6.0000    0    12.011   19.935789   18.163590    9.672265
  60 H     1.0000    0     1.008   21.017899   18.826249    8.063637
  61 C     6.0000    0    12.011   21.063409   17.971218   12.031646
  62 H     1.0000    0     1.008   23.039634   18.458127   12.268971
  63 C     6.0000    0    12.011   19.645549   17.181099   14.093770
  64 H     1.0000    0     1.008   20.507077   17.050336   15.947913
  65 C     6.0000    0    12.011   17.119303   16.568697   13.788398
  66 H     1.0000    0     1.008   15.999378   15.986015   15.401550

--------------------------------
INTERNAL COORDINATES (ANGSTROEM)
--------------------------------
 O      0   0   0     0.000000000000     0.00000000     0.00000000
 O      1   0   0     3.250090276693     0.00000000     0.00000000
 N      1   2   0     2.267558635366   109.13068227     0.00000000
 H      3   1   2     1.008997351233   143.15781428   324.73654364
 N      2   1   3     2.260345486750    55.94679243    73.02434386
 C      1   2   3     1.228289022928    84.28952931   345.16603270
 C      5   2   1     1.462861453097    89.97412903   298.90775583
 H      7   5   2     1.093355271772   104.86672417   340.64451837
 C      7   5   2     1.507971825278   114.62819910   223.27989034
 C      9   7   5     1.394875395052   122.76131094   286.69008198
 H     10   9   7     1.083023913511   120.07339642     0.04742685
 C     10   9   7     1.386441069554   120.53483788   180.60932534
 H     12  10   9     1.084282948763   119.56497282   180.23555742
 C     12  10   9     1.388362130980   120.29222132     0.48102652
 H     14  12  10     1.084379536989   120.14164970   179.96824190
 C     14  12  10     1.386963022744   119.65863222     0.42267831
 H     16  14  12     1.084188276765   120.28811028   179.35519863
 C     16  14  12     1.387067826176   119.94376865   359.48237494
 H     18  16  14     1.084895294130   119.71869562   179.76060303
 C      3   1   2     1.470656526020   100.36415418   148.79028334
 C     20   3   1     1.523674556324   110.37781456   298.90059757
 H     21  20   3     1.092822837033   110.65530814   302.39981969
 H     21  20   3     1.092461674346   109.53184969   183.13456080
 H     21  20   3     1.090415674278   111.48324312    63.34753798
 C     20   3   1     1.521256540071   105.90573056   180.15704282
 H     25  20   3     1.091175108599   109.89625817   180.56154412
 H     25  20   3     1.093416534285   110.94531576    60.88154637
 H     25  20   3     1.093677075817   110.94538682   300.18053603
 C     20   3   1     1.524815158897   110.11341095    61.66896470
 H     29  20   3     1.090478377335   111.51209400   296.61146505
 H     29  20   3     1.092477909910   109.61759702   176.72718386
 H     29  20   3     1.092872544078   110.53903135    57.47839875
 C      5   2   1     1.431025896010   151.10465606   117.37623341
 C     33   5   2     1.400476572259   123.37619374    76.56508725
 C     34  33   5     1.403918040434   115.66623478   179.13964381
 H     35  34  33     1.082649226797   118.68653704   179.26865318
 C     35  34  33     1.380215883045   123.47808572   358.54115647
 H     37  35  34     1.084392992694   119.70419542   180.36477870
 C     37  35  34     1.387768980488   119.67015705     0.18735718
 H     39  37  35     1.083867579952   121.16555383   180.09769050
 C     39  37  35     1.377558958191   118.49014579     0.76912654
 H     41  39  37     1.083076843213   120.13430190   178.63617237
 C     34  33   5     1.537140009140   128.98177315     0.66157546
 C     43  34  33     1.535200212614   107.71008230   118.53365158
 H     44  43  34     1.093322152485   110.70872878   297.14106965
 H     44  43  34     1.093529329654   109.64739192   178.04986578
 H     44  43  34     1.091157408256   112.40830273    58.09188497
 C     43  34  33     1.533840900270   108.60949163   237.10395584
 H     48  43  34     1.091206717044   112.54955900   299.89277785
 H     48  43  34     1.093580177234   109.54041279   180.06428249
 H     48  43  34     1.093620704340   110.74928347    61.05068002
 C     43  34  33     1.526286108600   117.52355362   358.32218716
 H     52  43  34     1.088453644668   112.90432690   292.98418163
 H     52  43  34     1.093568469886   107.49124950   175.68284581
 H     52  43  34     1.087637058623   113.07422922    57.49483874
 C      2   1   3     1.231517618851    70.12508611   103.68667644
 C     56   2   1     1.494479122705   118.84044315   125.25678159
 C     57  56   2     1.391678333599   122.96466776   230.75058958
 H     58  57  56     1.081261824532   120.34118150   357.64057781
 C     58  57  56     1.386866314025   120.12213655   176.40354523
 H     60  58  57     1.084201515993   119.52097365   180.56480654
 C     60  58  57     1.387536202008   120.27518016     0.52783089
 H     62  60  58     1.084344250236   120.10164742   179.16620755
 C     62  60  58     1.388721642595   119.78852695   358.42407669
 H     64  62  60     1.084125691749   120.21013581   180.82315986
 C     64  62  60     1.385010389925   120.01671783     0.51128894
 H     66  64  62     1.083975158726   120.15784995   181.17492434

---------------------------
INTERNAL COORDINATES (A.U.)
---------------------------
 O      0   0   0     0.000000000000     0.00000000     0.00000000
 O      1   0   0     6.141780533470     0.00000000     0.00000000
 N      1   2   0     4.285064813449   109.13068227     0.00000000
 H      3   1   2     1.906728663683   143.15781428   324.73654364
 N      2   1   3     4.271433938002    55.94679243    73.02434386
 C      1   2   3     2.321129866636    84.28952931   345.16603270
 C      5   2   1     2.764407518224    89.97412903   298.90775583
 H      7   5   2     2.066142030728   104.86672417   340.64451837
 C      7   5   2     2.849653767445   114.62819910   223.27989034
 C      9   7   5     2.635932487593   122.76131094   286.69008198
 H     10   9   7     2.046618593024   120.07339642     0.04742685
 C     10   9   7     2.619993922277   120.53483788   180.60932534
 H     12  10   9     2.048997824843   119.56497282   180.23555742
 C     12  10   9     2.623624202259   120.29222132     0.48102652
 H     14  12  10     2.049180350138   120.14164970   179.96824190
 C     14  12  10     2.620980270861   119.65863222     0.42267831
 H     16  14  12     2.048818920694   120.28811028   179.35519863
 C     16  14  12     2.621178320646   119.94376865   359.48237494
 H     18  16  14     2.050154989885   119.71869562   179.76060303
 C      3   1   2     2.779138071242   100.36415418   148.79028334
 C     20   3   1     2.879327628677   110.37781456   298.90059757
 H     21  20   3     2.065135874886   110.65530814   302.39981969
 H     21  20   3     2.064453376318   109.53184969   183.13456080
 H     21  20   3     2.060586996521   111.48324312    63.34753798
 C     20   3   1     2.874758240172   105.90573056   180.15704282
 H     25  20   3     2.062022119405   109.89625817   180.56154412
 H     25  20   3     2.066257800100   110.94531576    60.88154637
 H     25  20   3     2.066750152242   110.94538682   300.18053603
 C     20   3   1     2.881483055166   110.11341095    61.66896470
 H     29  20   3     2.060705488126   111.51209400   296.61146505
 H     29  20   3     2.064484057088   109.61759702   176.72718386
 H     29  20   3     2.065229807590   110.53903135    57.47839875
 C      5   2   1     2.704247034008   151.10465606   117.37623341
 C     33   5   2     2.646517178542   123.37619374    76.56508725
 C     34  33   5     2.653020610892   115.66623478   179.13964381
 H     35  34  33     2.045910537749   118.68653704   179.26865318
 C     35  34  33     2.608230024644   123.47808572   358.54115647
 H     37  35  34     2.049205777735   119.70419542   180.36477870
 C     37  35  34     2.622503310274   119.67015705     0.18735718
 H     39  37  35     2.048212891544   121.16555383   180.09769050
 C     39  37  35     2.603209164310   118.49014579     0.76912654
 H     41  39  37     2.046718615665   120.13430190   178.63617237
 C     34  33   5     2.904773646767   128.98177315     0.66157546
 C     43  34  33     2.901107962578   107.71008230   118.53365158
 H     44  43  34     2.066079444346   110.70872878   297.14106965
 H     44  43  34     2.066470952457   109.64739192   178.04986578
 H     44  43  34     2.061988670603   112.40830273    58.09188497
 C     43  34  33     2.898539234517   108.60949163   237.10395584
 H     48  43  34     2.062081850709   112.54955900   299.89277785
 H     48  43  34     2.066567040458   109.54041279   180.06428249
 H     48  43  34     2.066643625589   110.74928347    61.05068002
 C     43  34  33     2.884262747263   117.52355362   358.32218716
 H     52  43  34     2.056879297890   112.90432690   292.98418163
 H     52  43  34     2.066544916776   107.49124950   175.68284581
 H     52  43  34     2.055336173902   113.07422922    57.49483874
 C      2   1   3     2.327231028728    70.12508611   103.68667644
 C     56   2   1     2.824156254776   118.84044315   125.25678159
 C     57  56   2     2.629890917014   122.96466776   230.75058958
 H     58  57  56     2.043288727429   120.34118150   357.64057781
 C     58  57  56     2.620797517869   120.12213655   176.40354523
 H     60  58  57     2.048843939209   119.52097365   180.56480654
 C     60  58  57     2.622063422697   120.27518016     0.52783089
 H     62  60  58     2.049113667837   120.10164742   179.16620755
 C     62  60  58     2.624303580753   119.78852695   358.42407669
 H     64  62  60     2.048700652153   120.21013581   180.82315986
 C     64  62  60     2.617290329594   120.01671783     0.51128894
 H     66  64  62     2.048416185965   120.15784995   181.17492434

---------------------
BASIS SET INFORMATION
---------------------
There are 4 groups of distinct atoms

 Group   1 Type O   : 11s6p2d1f contracted to 5s3p2d1f pattern {62111/411/11/1}
 Group   2 Type N   : 11s6p2d1f contracted to 5s3p2d1f pattern {62111/411/11/1}
 Group   3 Type H   : 5s1p contracted to 3s1p pattern {311/1}
 Group   4 Type C   : 11s6p2d1f contracted to 5s3p2d1f pattern {62111/411/11/1}

Atom   0O    basis set group =>   1
Atom   1O    basis set group =>   1
Atom   2N    basis set group =>   2
Atom   3H    basis set group =>   3
Atom   4N    basis set group =>   2
Atom   5C    basis set group =>   4
Atom   6C    basis set group =>   4
Atom   7H    basis set group =>   3
Atom   8C    basis set group =>   4
Atom   9C    basis set group =>   4
Atom  10H    basis set group =>   3
Atom  11C    basis set group =>   4
Atom  12H    basis set group =>   3
Atom  13C    basis set group =>   4
Atom  14H    basis set group =>   3
Atom  15C    basis set group =>   4
Atom  16H    basis set group =>   3
Atom  17C    basis set group =>   4
Atom  18H    basis set group =>   3
Atom  19C    basis set group =>   4
Atom  20C    basis set group =>   4
Atom  21H    basis set group =>   3
Atom  22H    basis set group =>   3
Atom  23H    basis set group =>   3
Atom  24C    basis set group =>   4
Atom  25H    basis set group =>   3
Atom  26H    basis set group =>   3
Atom  27H    basis set group =>   3
Atom  28C    basis set group =>   4
Atom  29H    basis set group =>   3
Atom  30H    basis set group =>   3
Atom  31H    basis set group =>   3
Atom  32C    basis set group =>   4
Atom  33C    basis set group =>   4
Atom  34C    basis set group =>   4
Atom  35H    basis set group =>   3
Atom  36C    basis set group =>   4
Atom  37H    basis set group =>   3
Atom  38C    basis set group =>   4
Atom  39H    basis set group =>   3
Atom  40C    basis set group =>   4
Atom  41H    basis set group =>   3
Atom  42C    basis set group =>   4
Atom  43C    basis set group =>   4
Atom  44H    basis set group =>   3
Atom  45H    basis set group =>   3
Atom  46H    basis set group =>   3
Atom  47C    basis set group =>   4
Atom  48H    basis set group =>   3
Atom  49H    basis set group =>   3
Atom  50H    basis set group =>   3
Atom  51C    basis set group =>   4
Atom  52H    basis set group =>   3
Atom  53H    basis set group =>   3
Atom  54H    basis set group =>   3
Atom  55C    basis set group =>   4
Atom  56C    basis set group =>   4
Atom  57C    basis set group =>   4
Atom  58H    basis set group =>   3
Atom  59C    basis set group =>   4
Atom  60H    basis set group =>   3
Atom  61C    basis set group =>   4
Atom  62H    basis set group =>   3
Atom  63C    basis set group =>   4
Atom  64H    basis set group =>   3
Atom  65C    basis set group =>   4
Atom  66H    basis set group =>   3
---------------------------------
AUXILIARY/J BASIS SET INFORMATION
---------------------------------
There are 4 groups of distinct atoms

 Group   1 Type O   : 12s5p4d2f1g contracted to 6s4p3d1f1g pattern {711111/2111/211/2/1}
 Group   2 Type N   : 12s5p4d2f1g contracted to 6s4p3d1f1g pattern {711111/2111/211/2/1}
 Group   3 Type H   : 5s2p1d contracted to 3s1p1d pattern {311/2/1}
 Group   4 Type C   : 12s5p4d2f1g contracted to 6s4p3d1f1g pattern {711111/2111/211/2/1}

Atom   0O    basis set group =>   1
Atom   1O    basis set group =>   1
Atom   2N    basis set group =>   2
Atom   3H    basis set group =>   3
Atom   4N    basis set group =>   2
Atom   5C    basis set group =>   4
Atom   6C    basis set group =>   4
Atom   7H    basis set group =>   3
Atom   8C    basis set group =>   4
Atom   9C    basis set group =>   4
Atom  10H    basis set group =>   3
Atom  11C    basis set group =>   4
Atom  12H    basis set group =>   3
Atom  13C    basis set group =>   4
Atom  14H    basis set group =>   3
Atom  15C    basis set group =>   4
Atom  16H    basis set group =>   3
Atom  17C    basis set group =>   4
Atom  18H    basis set group =>   3
Atom  19C    basis set group =>   4
Atom  20C    basis set group =>   4
Atom  21H    basis set group =>   3
Atom  22H    basis set group =>   3
Atom  23H    basis set group =>   3
Atom  24C    basis set group =>   4
Atom  25H    basis set group =>   3
Atom  26H    basis set group =>   3
Atom  27H    basis set group =>   3
Atom  28C    basis set group =>   4
Atom  29H    basis set group =>   3
Atom  30H    basis set group =>   3
Atom  31H    basis set group =>   3
Atom  32C    basis set group =>   4
Atom  33C    basis set group =>   4
Atom  34C    basis set group =>   4
Atom  35H    basis set group =>   3
Atom  36C    basis set group =>   4
Atom  37H    basis set group =>   3
Atom  38C    basis set group =>   4
Atom  39H    basis set group =>   3
Atom  40C    basis set group =>   4
Atom  41H    basis set group =>   3
Atom  42C    basis set group =>   4
Atom  43C    basis set group =>   4
Atom  44H    basis set group =>   3
Atom  45H    basis set group =>   3
Atom  46H    basis set group =>   3
Atom  47C    basis set group =>   4
Atom  48H    basis set group =>   3
Atom  49H    basis set group =>   3
Atom  50H    basis set group =>   3
Atom  51C    basis set group =>   4
Atom  52H    basis set group =>   3
Atom  53H    basis set group =>   3
Atom  54H    basis set group =>   3
Atom  55C    basis set group =>   4
Atom  56C    basis set group =>   4
Atom  57C    basis set group =>   4
Atom  58H    basis set group =>   3
Atom  59C    basis set group =>   4
Atom  60H    basis set group =>   3
Atom  61C    basis set group =>   4
Atom  62H    basis set group =>   3
Atom  63C    basis set group =>   4
Atom  64H    basis set group =>   3
Atom  65C    basis set group =>   4
Atom  66H    basis set group =>   3


           ************************************************************
           *        Program running with 20 parallel MPI-processes    *
           *              working on a common directory               *
           ************************************************************
------------------------------------------------------------------------------
                           ORCA GTO INTEGRAL CALCULATION
                           -- RI-GTO INTEGRALS CHOSEN --
------------------------------------------------------------------------------
------------------------------------------------------------------------------
                   ___                                                        
                  /   \      - P O W E R E D   B Y -                         
                 /     \                                                     
                 |  |  |   _    _      __       _____    __    __             
                 |  |  |  | |  | |    /  \     |  _  \  |  |  /  |          
                  \  \/   | |  | |   /    \    | | | |  |  | /  /          
                 / \  \   | |__| |  /  /\  \   | |_| |  |  |/  /          
                |  |  |   |  __  | /  /__\  \  |    /   |      \           
                |  |  |   | |  | | |   __   |  |    \   |  |\   \          
                \     /   | |  | | |  |  |  |  | |\  \  |  | \   \       
                 \___/    |_|  |_| |__|  |__|  |_| \__\ |__|  \__/        
                                                                              
                      - O R C A' S   B I G   F R I E N D -                    
                                      &                                       
                       - I N T E G R A L  F E E D E R -                       
                                                                              
 v1 FN, 2020, v2 2021                                                         
------------------------------------------------------------------------------


Reading SHARK input file Prod_RS3freq.SHARKINP.tmp ... ok
----------------------
SHARK INTEGRAL PACKAGE
----------------------

Number of atoms                             ...     67
Number of basis functions                   ...   1227
Number of shells                            ...    499
Maximum angular momentum                    ...      3
Integral batch strategy                     ... SHARK/LIBINT Hybrid
RI-J (if used) integral strategy            ... SPLIT-RIJ (Revised 2003 algorithm where possible)
Printlevel                                  ...      1
Contraction scheme used                     ... SEGMENTED contraction
Coulomb Range Separation                    ... NOT USED
Exchange Range Separation                   ... NOT USED
Finite Nucleus Model                        ... NOT USED
Auxiliary Coulomb fitting basis             ... AVAILABLE
   # of basis functions in Aux-J            ...   1991
   # of shells in Aux-J                     ...    665
   Maximum angular momentum in Aux-J        ...      4
Auxiliary J/K fitting basis                 ... NOT available
Auxiliary Correlation fitting basis         ... NOT available
Auxiliary 'external' fitting basis          ... NOT available
Integral threshold                          ...     2.500000e-11
Primitive cut-off                           ...     2.500000e-12
Primitive pair pre-selection threshold      ...     2.500000e-12

Calculating pre-screening integrals         ... done (  0.1 sec) Dimension = 499
Organizing shell pair data                  ... done (  0.8 sec)
Shell pair information
Total number of shell pairs                 ...    124750
Shell pairs after pre-screening             ...     83092
Total number of primitive shell pairs       ...    374508
Primitive shell pairs kept                  ...    160268
          la=0 lb=0:  23045 shell pairs
          la=1 lb=0:  24557 shell pairs
          la=1 lb=1:   6599 shell pairs
          la=2 lb=0:  11397 shell pairs
          la=2 lb=1:   6175 shell pairs
          la=2 lb=2:   1497 shell pairs
          la=3 lb=0:   5250 shell pairs
          la=3 lb=1:   2903 shell pairs
          la=3 lb=2:   1338 shell pairs
          la=3 lb=3:    331 shell pairs

Calculating one electron integrals          ... done (  0.1 sec)
Calculating RI/J V-Matrix + Cholesky decomp.... done (  0.3 sec)
Calculating Nuclear repulsion               ... done (  0.0 sec) ENN=   3628.038024324347 Eh

SHARK setup successfully completed in   2.7 seconds

Maximum memory used throughout the entire GTOINT-calculation: 119.9 MB
[1710416867.175969] [node014:2431264:0]          mpool.c:43   UCX  WARN  object 0xb4b1ec0 was not returned to mpool ucp_requests
[1710416867.175984] [node014:2431264:0]          mpool.c:43   UCX  WARN  object 0xb4b2080 was not returned to mpool ucp_requests
[1710416867.175989] [node014:2431264:0]          mpool.c:43   UCX  WARN  object 0xb4b2240 was not returned to mpool ucp_requests
[1710416867.175992] [node014:2431264:0]          mpool.c:43   UCX  WARN  object 0xb4b2400 was not returned to mpool ucp_requests
[1710416867.175995] [node014:2431264:0]          mpool.c:43   UCX  WARN  object 0xb4b25c0 was not returned to mpool ucp_requests
[1710416867.175997] [node014:2431264:0]          mpool.c:43   UCX  WARN  object 0xb4b2780 was not returned to mpool ucp_requests
[1710416867.176000] [node014:2431264:0]          mpool.c:43   UCX  WARN  object 0xb4b2940 was not returned to mpool ucp_requests
[1710416867.176004] [node014:2431264:0]          mpool.c:43   UCX  WARN  object 0xb4b2b00 was not returned to mpool ucp_requests
[1710416867.176007] [node014:2431264:0]          mpool.c:43   UCX  WARN  object 0xb4b2cc0 was not returned to mpool ucp_requests
[1710416867.176011] [node014:2431264:0]          mpool.c:43   UCX  WARN  object 0xb4b2e80 was not returned to mpool ucp_requests
[1710416867.176013] [node014:2431264:0]          mpool.c:43   UCX  WARN  object 0xb4b3040 was not returned to mpool ucp_requests
[1710416867.176017] [node014:2431264:0]          mpool.c:43   UCX  WARN  object 0xb4b3200 was not returned to mpool ucp_requests
[1710416867.179143] [node014:2431240:0]          mpool.c:43   UCX  WARN  object 0xb590c80 was not returned to mpool ucp_requests
[1710416867.179153] [node014:2431240:0]          mpool.c:43   UCX  WARN  object 0xb590e40 was not returned to mpool ucp_requests
[1710416867.179159] [node014:2431240:0]          mpool.c:43   UCX  WARN  object 0xb591000 was not returned to mpool ucp_requests
[1710416867.179162] [node014:2431240:0]          mpool.c:43   UCX  WARN  object 0xb5911c0 was not returned to mpool ucp_requests
[1710416867.179165] [node014:2431240:0]          mpool.c:43   UCX  WARN  object 0xb591380 was not returned to mpool ucp_requests
[1710416867.179168] [node014:2431240:0]          mpool.c:43   UCX  WARN  object 0xb591540 was not returned to mpool ucp_requests
[1710416867.179170] [node014:2431240:0]          mpool.c:43   UCX  WARN  object 0xb591700 was not returned to mpool ucp_requests
[1710416867.179173] [node014:2431240:0]          mpool.c:43   UCX  WARN  object 0xb5918c0 was not returned to mpool ucp_requests
[1710416867.179176] [node014:2431240:0]          mpool.c:43   UCX  WARN  object 0xb591a80 was not returned to mpool ucp_requests
[1710416867.179178] [node014:2431240:0]          mpool.c:43   UCX  WARN  object 0xb591c40 was not returned to mpool ucp_requests
[1710416867.179181] [node014:2431240:0]          mpool.c:43   UCX  WARN  object 0xb591e00 was not returned to mpool ucp_requests
[1710416867.179184] [node014:2431240:0]          mpool.c:43   UCX  WARN  object 0xb591fc0 was not returned to mpool ucp_requests
[1710416867.181000] [node014:2431272:0]          mpool.c:43   UCX  WARN  object 0xb0d3e40 was not returned to mpool ucp_requests
[1710416867.181015] [node014:2431272:0]          mpool.c:43   UCX  WARN  object 0xb0d4000 was not returned to mpool ucp_requests
[1710416867.181020] [node014:2431272:0]          mpool.c:43   UCX  WARN  object 0xb0d41c0 was not returned to mpool ucp_requests
[1710416867.181025] [node014:2431272:0]          mpool.c:43   UCX  WARN  object 0xb0d4380 was not returned to mpool ucp_requests
[1710416867.181027] [node014:2431272:0]          mpool.c:43   UCX  WARN  object 0xb0d4540 was not returned to mpool ucp_requests
[1710416867.181030] [node014:2431272:0]          mpool.c:43   UCX  WARN  object 0xb0d4700 was not returned to mpool ucp_requests
[1710416867.181032] [node014:2431272:0]          mpool.c:43   UCX  WARN  object 0xb0d48c0 was not returned to mpool ucp_requests
[1710416867.181034] [node014:2431272:0]          mpool.c:43   UCX  WARN  object 0xb0d4a80 was not returned to mpool ucp_requests
[1710416867.181036] [node014:2431272:0]          mpool.c:43   UCX  WARN  object 0xb0d4c40 was not returned to mpool ucp_requests
[1710416867.181038] [node014:2431272:0]          mpool.c:43   UCX  WARN  object 0xb0d4e00 was not returned to mpool ucp_requests
[1710416867.181041] [node014:2431272:0]          mpool.c:43   UCX  WARN  object 0xb0d4fc0 was not returned to mpool ucp_requests
[1710416867.181043] [node014:2431272:0]          mpool.c:43   UCX  WARN  object 0xb0d5180 was not returned to mpool ucp_requests
[1710416867.181691] [node014:2431243:0]          mpool.c:43   UCX  WARN  object 0xab82d40 was not returned to mpool ucp_requests
[1710416867.181709] [node014:2431243:0]          mpool.c:43   UCX  WARN  object 0xab82f00 was not returned to mpool ucp_requests
[1710416867.181714] [node014:2431243:0]          mpool.c:43   UCX  WARN  object 0xab830c0 was not returned to mpool ucp_requests
[1710416867.181716] [node014:2431243:0]          mpool.c:43   UCX  WARN  object 0xab83280 was not returned to mpool ucp_requests
[1710416867.181720] [node014:2431243:0]          mpool.c:43   UCX  WARN  object 0xab83440 was not returned to mpool ucp_requests
[1710416867.181723] [node014:2431243:0]          mpool.c:43   UCX  WARN  object 0xab83600 was not returned to mpool ucp_requests
[1710416867.181726] [node014:2431243:0]          mpool.c:43   UCX  WARN  object 0xab837c0 was not returned to mpool ucp_requests
[1710416867.181730] [node014:2431243:0]          mpool.c:43   UCX  WARN  object 0xab83980 was not returned to mpool ucp_requests
[1710416867.181734] [node014:2431243:0]          mpool.c:43   UCX  WARN  object 0xab83b40 was not returned to mpool ucp_requests
[1710416867.181737] [node014:2431243:0]          mpool.c:43   UCX  WARN  object 0xab83ec0 was not returned to mpool ucp_requests
[1710416867.184569] [node014:2431275:0]          mpool.c:43   UCX  WARN  object 0xae24ec0 was not returned to mpool ucp_requests
[1710416867.184586] [node014:2431275:0]          mpool.c:43   UCX  WARN  object 0xae25080 was not returned to mpool ucp_requests
[1710416867.184589] [node014:2431275:0]          mpool.c:43   UCX  WARN  object 0xae25240 was not returned to mpool ucp_requests
[1710416867.184592] [node014:2431275:0]          mpool.c:43   UCX  WARN  object 0xae25400 was not returned to mpool ucp_requests
[1710416867.184594] [node014:2431275:0]          mpool.c:43   UCX  WARN  object 0xae255c0 was not returned to mpool ucp_requests
[1710416867.184596] [node014:2431275:0]          mpool.c:43   UCX  WARN  object 0xae25780 was not returned to mpool ucp_requests
[1710416867.184598] [node014:2431275:0]          mpool.c:43   UCX  WARN  object 0xae25940 was not returned to mpool ucp_requests
[1710416867.184600] [node014:2431275:0]          mpool.c:43   UCX  WARN  object 0xae25b00 was not returned to mpool ucp_requests
[1710416867.184602] [node014:2431275:0]          mpool.c:43   UCX  WARN  object 0xae25cc0 was not returned to mpool ucp_requests
[1710416867.184604] [node014:2431275:0]          mpool.c:43   UCX  WARN  object 0xae25e80 was not returned to mpool ucp_requests
[1710416867.184607] [node014:2431275:0]          mpool.c:43   UCX  WARN  object 0xae26040 was not returned to mpool ucp_requests
[1710416867.184609] [node014:2431275:0]          mpool.c:43   UCX  WARN  object 0xae26200 was not returned to mpool ucp_requests
[1710416867.186254] [node014:2431257:0]          mpool.c:43   UCX  WARN  object 0xbf88b40 was not returned to mpool ucp_requests
[1710416867.186267] [node014:2431257:0]          mpool.c:43   UCX  WARN  object 0xbf88d00 was not returned to mpool ucp_requests
[1710416867.186270] [node014:2431257:0]          mpool.c:43   UCX  WARN  object 0xbf88ec0 was not returned to mpool ucp_requests
[1710416867.186273] [node014:2431257:0]          mpool.c:43   UCX  WARN  object 0xbf89080 was not returned to mpool ucp_requests
[1710416867.186275] [node014:2431257:0]          mpool.c:43   UCX  WARN  object 0xbf89240 was not returned to mpool ucp_requests
[1710416867.186278] [node014:2431257:0]          mpool.c:43   UCX  WARN  object 0xbf89400 was not returned to mpool ucp_requests
[1710416867.186280] [node014:2431257:0]          mpool.c:43   UCX  WARN  object 0xbf895c0 was not returned to mpool ucp_requests
[1710416867.186283] [node014:2431257:0]          mpool.c:43   UCX  WARN  object 0xbf89780 was not returned to mpool ucp_requests
[1710416867.186285] [node014:2431257:0]          mpool.c:43   UCX  WARN  object 0xbf89940 was not returned to mpool ucp_requests
[1710416867.186288] [node014:2431257:0]          mpool.c:43   UCX  WARN  object 0xbf89b00 was not returned to mpool ucp_requests
[1710416867.186292] [node014:2431257:0]          mpool.c:43   UCX  WARN  object 0xbf89cc0 was not returned to mpool ucp_requests
[1710416867.186296] [node014:2431257:0]          mpool.c:43   UCX  WARN  object 0xbf89e80 was not returned to mpool ucp_requests
[1710416867.186299] [node014:2431257:0]          mpool.c:43   UCX  WARN  object 0xbf8a040 was not returned to mpool ucp_requests
[1710416867.186194] [node014:2431269:0]          mpool.c:43   UCX  WARN  object 0xc728c80 was not returned to mpool ucp_requests
[1710416867.186206] [node014:2431269:0]          mpool.c:43   UCX  WARN  object 0xc728e40 was not returned to mpool ucp_requests
[1710416867.186209] [node014:2431269:0]          mpool.c:43   UCX  WARN  object 0xc729000 was not returned to mpool ucp_requests
[1710416867.186212] [node014:2431269:0]          mpool.c:43   UCX  WARN  object 0xc7291c0 was not returned to mpool ucp_requests
[1710416867.186214] [node014:2431269:0]          mpool.c:43   UCX  WARN  object 0xc729380 was not returned to mpool ucp_requests
[1710416867.186217] [node014:2431269:0]          mpool.c:43   UCX  WARN  object 0xc729540 was not returned to mpool ucp_requests
[1710416867.186219] [node014:2431269:0]          mpool.c:43   UCX  WARN  object 0xc729700 was not returned to mpool ucp_requests
[1710416867.186221] [node014:2431269:0]          mpool.c:43   UCX  WARN  object 0xc7298c0 was not returned to mpool ucp_requests
[1710416867.186223] [node014:2431269:0]          mpool.c:43   UCX  WARN  object 0xc729a80 was not returned to mpool ucp_requests
[1710416867.186226] [node014:2431269:0]          mpool.c:43   UCX  WARN  object 0xc729c40 was not returned to mpool ucp_requests
[1710416867.186228] [node014:2431269:0]          mpool.c:43   UCX  WARN  object 0xc729e00 was not returned to mpool ucp_requests
[1710416867.186231] [node014:2431269:0]          mpool.c:43   UCX  WARN  object 0xc729fc0 was not returned to mpool ucp_requests
[1710416867.186301] [node014:2431257:0]          mpool.c:43   UCX  WARN  object 0xbf8a200 was not returned to mpool ucp_requests
[1710416867.188807] [node014:2431255:0]          mpool.c:43   UCX  WARN  object 0xa9cb680 was not returned to mpool ucp_requests
[1710416867.188820] [node014:2431255:0]          mpool.c:43   UCX  WARN  object 0xa9cb840 was not returned to mpool ucp_requests
[1710416867.188824] [node014:2431255:0]          mpool.c:43   UCX  WARN  object 0xa9cba00 was not returned to mpool ucp_requests
[1710416867.188828] [node014:2431255:0]          mpool.c:43   UCX  WARN  object 0xa9cbbc0 was not returned to mpool ucp_requests
[1710416867.188830] [node014:2431255:0]          mpool.c:43   UCX  WARN  object 0xa9cbd80 was not returned to mpool ucp_requests
[1710416867.188833] [node014:2431255:0]          mpool.c:43   UCX  WARN  object 0xa9cbf40 was not returned to mpool ucp_requests
[1710416867.188838] [node014:2431255:0]          mpool.c:43   UCX  WARN  object 0xa9cc100 was not returned to mpool ucp_requests
[1710416867.188842] [node014:2431255:0]          mpool.c:43   UCX  WARN  object 0xa9cc2c0 was not returned to mpool ucp_requests
[1710416867.188846] [node014:2431255:0]          mpool.c:43   UCX  WARN  object 0xa9cc480 was not returned to mpool ucp_requests
[1710416867.188849] [node014:2431255:0]          mpool.c:43   UCX  WARN  object 0xa9cc640 was not returned to mpool ucp_requests
[1710416867.188852] [node014:2431255:0]          mpool.c:43   UCX  WARN  object 0xa9cc800 was not returned to mpool ucp_requests
[1710416867.188855] [node014:2431255:0]          mpool.c:43   UCX  WARN  object 0xa9cc9c0 was not returned to mpool ucp_requests
[1710416867.188858] [node014:2431255:0]          mpool.c:43   UCX  WARN  object 0xa9ccb80 was not returned to mpool ucp_requests
[1710416867.190654] [node014:2431259:0]          mpool.c:43   UCX  WARN  object 0xad65bc0 was not returned to mpool ucp_requests
[1710416867.190670] [node014:2431259:0]          mpool.c:43   UCX  WARN  object 0xad65d80 was not returned to mpool ucp_requests
[1710416867.190675] [node014:2431259:0]          mpool.c:43   UCX  WARN  object 0xad65f40 was not returned to mpool ucp_requests
[1710416867.190677] [node014:2431259:0]          mpool.c:43   UCX  WARN  object 0xad66100 was not returned to mpool ucp_requests
[1710416867.190680] [node014:2431259:0]          mpool.c:43   UCX  WARN  object 0xad662c0 was not returned to mpool ucp_requests
[1710416867.190682] [node014:2431259:0]          mpool.c:43   UCX  WARN  object 0xad66480 was not returned to mpool ucp_requests
[1710416867.190684] [node014:2431259:0]          mpool.c:43   UCX  WARN  object 0xad66640 was not returned to mpool ucp_requests
[1710416867.190687] [node014:2431259:0]          mpool.c:43   UCX  WARN  object 0xad66800 was not returned to mpool ucp_requests
[1710416867.190689] [node014:2431259:0]          mpool.c:43   UCX  WARN  object 0xad669c0 was not returned to mpool ucp_requests
[1710416867.190691] [node014:2431259:0]          mpool.c:43   UCX  WARN  object 0xad66b80 was not returned to mpool ucp_requests
[1710416867.190693] [node014:2431259:0]          mpool.c:43   UCX  WARN  object 0xad66d40 was not returned to mpool ucp_requests
[1710416867.190695] [node014:2431259:0]          mpool.c:43   UCX  WARN  object 0xad66f00 was not returned to mpool ucp_requests
[1710416867.190698] [node014:2431259:0]          mpool.c:43   UCX  WARN  object 0xad670c0 was not returned to mpool ucp_requests
[1710416867.190701] [node014:2431259:0]          mpool.c:43   UCX  WARN  object 0xad67280 was not returned to mpool ucp_requests
[1710416867.191906] [node014:2431261:0]          mpool.c:43   UCX  WARN  object 0xbbe1b40 was not returned to mpool ucp_requests
[1710416867.191918] [node014:2431261:0]          mpool.c:43   UCX  WARN  object 0xbbe1d00 was not returned to mpool ucp_requests
[1710416867.191921] [node014:2431261:0]          mpool.c:43   UCX  WARN  object 0xbbe1ec0 was not returned to mpool ucp_requests
[1710416867.191924] [node014:2431261:0]          mpool.c:43   UCX  WARN  object 0xbbe2080 was not returned to mpool ucp_requests
[1710416867.191926] [node014:2431261:0]          mpool.c:43   UCX  WARN  object 0xbbe2240 was not returned to mpool ucp_requests
[1710416867.191929] [node014:2431261:0]          mpool.c:43   UCX  WARN  object 0xbbe2400 was not returned to mpool ucp_requests
[1710416867.191931] [node014:2431261:0]          mpool.c:43   UCX  WARN  object 0xbbe25c0 was not returned to mpool ucp_requests
[1710416867.191933] [node014:2431261:0]          mpool.c:43   UCX  WARN  object 0xbbe2780 was not returned to mpool ucp_requests
[1710416867.191935] [node014:2431261:0]          mpool.c:43   UCX  WARN  object 0xbbe2940 was not returned to mpool ucp_requests
[1710416867.191937] [node014:2431261:0]          mpool.c:43   UCX  WARN  object 0xbbe2b00 was not returned to mpool ucp_requests
[1710416867.191940] [node014:2431261:0]          mpool.c:43   UCX  WARN  object 0xbbe2cc0 was not returned to mpool ucp_requests
[1710416867.191942] [node014:2431261:0]          mpool.c:43   UCX  WARN  object 0xbbe2e80 was not returned to mpool ucp_requests
[1710416867.196578] [node014:2431249:0]          mpool.c:43   UCX  WARN  object 0xa9a8d00 was not returned to mpool ucp_requests
[1710416867.196590] [node014:2431249:0]          mpool.c:43   UCX  WARN  object 0xa9a8ec0 was not returned to mpool ucp_requests
[1710416867.196594] [node014:2431249:0]          mpool.c:43   UCX  WARN  object 0xa9a9080 was not returned to mpool ucp_requests
[1710416867.196597] [node014:2431249:0]          mpool.c:43   UCX  WARN  object 0xa9a9240 was not returned to mpool ucp_requests
[1710416867.196601] [node014:2431249:0]          mpool.c:43   UCX  WARN  object 0xa9a9400 was not returned to mpool ucp_requests
[1710416867.196604] [node014:2431249:0]          mpool.c:43   UCX  WARN  object 0xa9a95c0 was not returned to mpool ucp_requests
[1710416867.196606] [node014:2431249:0]          mpool.c:43   UCX  WARN  object 0xa9a9780 was not returned to mpool ucp_requests
[1710416867.196609] [node014:2431249:0]          mpool.c:43   UCX  WARN  object 0xa9a9940 was not returned to mpool ucp_requests
[1710416867.196612] [node014:2431249:0]          mpool.c:43   UCX  WARN  object 0xa9a9b00 was not returned to mpool ucp_requests
[1710416867.196615] [node014:2431249:0]          mpool.c:43   UCX  WARN  object 0xa9a9cc0 was not returned to mpool ucp_requests
[1710416867.196617] [node014:2431249:0]          mpool.c:43   UCX  WARN  object 0xa9a9e80 was not returned to mpool ucp_requests
[1710416867.196620] [node014:2431249:0]          mpool.c:43   UCX  WARN  object 0xa9aa040 was not returned to mpool ucp_requests
[1710416867.196623] [node014:2431249:0]          mpool.c:43   UCX  WARN  object 0xa9aa200 was not returned to mpool ucp_requests
[1710416867.196740] [node014:2431251:0]          mpool.c:43   UCX  WARN  object 0xc6d0c80 was not returned to mpool ucp_requests
[1710416867.196751] [node014:2431251:0]          mpool.c:43   UCX  WARN  object 0xc6d0e40 was not returned to mpool ucp_requests
[1710416867.196754] [node014:2431251:0]          mpool.c:43   UCX  WARN  object 0xc6d1000 was not returned to mpool ucp_requests
[1710416867.196757] [node014:2431251:0]          mpool.c:43   UCX  WARN  object 0xc6d11c0 was not returned to mpool ucp_requests
[1710416867.196760] [node014:2431251:0]          mpool.c:43   UCX  WARN  object 0xc6d1380 was not returned to mpool ucp_requests
[1710416867.196763] [node014:2431251:0]          mpool.c:43   UCX  WARN  object 0xc6d1540 was not returned to mpool ucp_requests
[1710416867.196766] [node014:2431251:0]          mpool.c:43   UCX  WARN  object 0xc6d1700 was not returned to mpool ucp_requests
[1710416867.196768] [node014:2431251:0]          mpool.c:43   UCX  WARN  object 0xc6d18c0 was not returned to mpool ucp_requests
[1710416867.196771] [node014:2431251:0]          mpool.c:43   UCX  WARN  object 0xc6d1a80 was not returned to mpool ucp_requests
[1710416867.196773] [node014:2431251:0]          mpool.c:43   UCX  WARN  object 0xc6d1c40 was not returned to mpool ucp_requests
[1710416867.196776] [node014:2431251:0]          mpool.c:43   UCX  WARN  object 0xc6d1e00 was not returned to mpool ucp_requests
[1710416867.196778] [node014:2431251:0]          mpool.c:43   UCX  WARN  object 0xc6d1fc0 was not returned to mpool ucp_requests
[1710416867.196781] [node014:2431251:0]          mpool.c:43   UCX  WARN  object 0xc6d2180 was not returned to mpool ucp_requests
[1710416867.198508] [node014:2431239:0]          mpool.c:43   UCX  WARN  object 0xb43be80 was not returned to mpool ucp_requests
[1710416867.198519] [node014:2431239:0]          mpool.c:43   UCX  WARN  object 0xb43c040 was not returned to mpool ucp_requests
[1710416867.198522] [node014:2431239:0]          mpool.c:43   UCX  WARN  object 0xb43c200 was not returned to mpool ucp_requests
[1710416867.198525] [node014:2431239:0]          mpool.c:43   UCX  WARN  object 0xb43c3c0 was not returned to mpool ucp_requests
[1710416867.198529] [node014:2431239:0]          mpool.c:43   UCX  WARN  object 0xb43c580 was not returned to mpool ucp_requests
[1710416867.198531] [node014:2431239:0]          mpool.c:43   UCX  WARN  object 0xb43c740 was not returned to mpool ucp_requests
[1710416867.198534] [node014:2431239:0]          mpool.c:43   UCX  WARN  object 0xb43c900 was not returned to mpool ucp_requests
[1710416867.198536] [node014:2431239:0]          mpool.c:43   UCX  WARN  object 0xb43cac0 was not returned to mpool ucp_requests
[1710416867.198539] [node014:2431239:0]          mpool.c:43   UCX  WARN  object 0xb43cc80 was not returned to mpool ucp_requests
[1710416867.198541] [node014:2431239:0]          mpool.c:43   UCX  WARN  object 0xb43ce40 was not returned to mpool ucp_requests
[1710416867.198544] [node014:2431239:0]          mpool.c:43   UCX  WARN  object 0xb43d000 was not returned to mpool ucp_requests
[1710416867.198520] [node014:2431245:0]          mpool.c:43   UCX  WARN  object 0xbf95a40 was not returned to mpool ucp_requests
[1710416867.198531] [node014:2431245:0]          mpool.c:43   UCX  WARN  object 0xbf95c00 was not returned to mpool ucp_requests
[1710416867.198534] [node014:2431245:0]          mpool.c:43   UCX  WARN  object 0xbf95dc0 was not returned to mpool ucp_requests
[1710416867.198536] [node014:2431245:0]          mpool.c:43   UCX  WARN  object 0xbf95f80 was not returned to mpool ucp_requests
[1710416867.198539] [node014:2431245:0]          mpool.c:43   UCX  WARN  object 0xbf96140 was not returned to mpool ucp_requests
[1710416867.198542] [node014:2431245:0]          mpool.c:43   UCX  WARN  object 0xbf96300 was not returned to mpool ucp_requests
[1710416867.198545] [node014:2431245:0]          mpool.c:43   UCX  WARN  object 0xbf964c0 was not returned to mpool ucp_requests
[1710416867.198548] [node014:2431245:0]          mpool.c:43   UCX  WARN  object 0xbf96680 was not returned to mpool ucp_requests
[1710416867.198551] [node014:2431245:0]          mpool.c:43   UCX  WARN  object 0xbf96840 was not returned to mpool ucp_requests
[1710416867.198553] [node014:2431245:0]          mpool.c:43   UCX  WARN  object 0xbf96a00 was not returned to mpool ucp_requests
[1710416867.198556] [node014:2431245:0]          mpool.c:43   UCX  WARN  object 0xbf96bc0 was not returned to mpool ucp_requests
[1710416867.198559] [node014:2431245:0]          mpool.c:43   UCX  WARN  object 0xbf96d80 was not returned to mpool ucp_requests
[1710416867.198562] [node014:2431245:0]          mpool.c:43   UCX  WARN  object 0xbf96f40 was not returned to mpool ucp_requests
[1710416867.202680] [node014:2431270:0]          mpool.c:43   UCX  WARN  object 0xc6c8e40 was not returned to mpool ucp_requests
[1710416867.202692] [node014:2431270:0]          mpool.c:43   UCX  WARN  object 0xc6c9000 was not returned to mpool ucp_requests
[1710416867.202698] [node014:2431270:0]          mpool.c:43   UCX  WARN  object 0xc6c91c0 was not returned to mpool ucp_requests
[1710416867.202703] [node014:2431270:0]          mpool.c:43   UCX  WARN  object 0xc6c9380 was not returned to mpool ucp_requests
[1710416867.202705] [node014:2431270:0]          mpool.c:43   UCX  WARN  object 0xc6c9540 was not returned to mpool ucp_requests
[1710416867.202707] [node014:2431270:0]          mpool.c:43   UCX  WARN  object 0xc6c9700 was not returned to mpool ucp_requests
[1710416867.202709] [node014:2431270:0]          mpool.c:43   UCX  WARN  object 0xc6c98c0 was not returned to mpool ucp_requests
[1710416867.202711] [node014:2431270:0]          mpool.c:43   UCX  WARN  object 0xc6c9a80 was not returned to mpool ucp_requests
[1710416867.202715] [node014:2431270:0]          mpool.c:43   UCX  WARN  object 0xc6c9c40 was not returned to mpool ucp_requests
[1710416867.202717] [node014:2431270:0]          mpool.c:43   UCX  WARN  object 0xc6c9e00 was not returned to mpool ucp_requests
[1710416867.202719] [node014:2431270:0]          mpool.c:43   UCX  WARN  object 0xc6c9fc0 was not returned to mpool ucp_requests
[1710416867.202721] [node014:2431270:0]          mpool.c:43   UCX  WARN  object 0xc6ca180 was not returned to mpool ucp_requests
[1710416867.203654] [node014:2431247:0]          mpool.c:43   UCX  WARN  object 0xa6b95c0 was not returned to mpool ucp_requests
[1710416867.203666] [node014:2431247:0]          mpool.c:43   UCX  WARN  object 0xa6b9780 was not returned to mpool ucp_requests
[1710416867.203670] [node014:2431247:0]          mpool.c:43   UCX  WARN  object 0xa6b9940 was not returned to mpool ucp_requests
[1710416867.203673] [node014:2431247:0]          mpool.c:43   UCX  WARN  object 0xa6b9b00 was not returned to mpool ucp_requests
[1710416867.203677] [node014:2431247:0]          mpool.c:43   UCX  WARN  object 0xa6b9cc0 was not returned to mpool ucp_requests
[1710416867.203679] [node014:2431247:0]          mpool.c:43   UCX  WARN  object 0xa6b9e80 was not returned to mpool ucp_requests
[1710416867.203683] [node014:2431247:0]          mpool.c:43   UCX  WARN  object 0xa6ba040 was not returned to mpool ucp_requests
[1710416867.203685] [node014:2431247:0]          mpool.c:43   UCX  WARN  object 0xa6ba200 was not returned to mpool ucp_requests
[1710416867.203688] [node014:2431247:0]          mpool.c:43   UCX  WARN  object 0xa6ba3c0 was not returned to mpool ucp_requests
[1710416867.203691] [node014:2431247:0]          mpool.c:43   UCX  WARN  object 0xa6ba580 was not returned to mpool ucp_requests
[1710416867.203694] [node014:2431247:0]          mpool.c:43   UCX  WARN  object 0xa6ba740 was not returned to mpool ucp_requests
[1710416867.203697] [node014:2431247:0]          mpool.c:43   UCX  WARN  object 0xa6ba900 was not returned to mpool ucp_requests
[1710416867.203701] [node014:2431247:0]          mpool.c:43   UCX  WARN  object 0xa6baac0 was not returned to mpool ucp_requests
[1710416867.203590] [node014:2431253:0]          mpool.c:43   UCX  WARN  object 0xb937b40 was not returned to mpool ucp_requests
[1710416867.203601] [node014:2431253:0]          mpool.c:43   UCX  WARN  object 0xb937d00 was not returned to mpool ucp_requests
[1710416867.203604] [node014:2431253:0]          mpool.c:43   UCX  WARN  object 0xb937ec0 was not returned to mpool ucp_requests
[1710416867.203606] [node014:2431253:0]          mpool.c:43   UCX  WARN  object 0xb938080 was not returned to mpool ucp_requests
[1710416867.203609] [node014:2431253:0]          mpool.c:43   UCX  WARN  object 0xb938240 was not returned to mpool ucp_requests
[1710416867.203611] [node014:2431253:0]          mpool.c:43   UCX  WARN  object 0xb938400 was not returned to mpool ucp_requests
[1710416867.203613] [node014:2431253:0]          mpool.c:43   UCX  WARN  object 0xb9385c0 was not returned to mpool ucp_requests
[1710416867.203615] [node014:2431253:0]          mpool.c:43   UCX  WARN  object 0xb938780 was not returned to mpool ucp_requests
[1710416867.203617] [node014:2431253:0]          mpool.c:43   UCX  WARN  object 0xb938940 was not returned to mpool ucp_requests
[1710416867.203619] [node014:2431253:0]          mpool.c:43   UCX  WARN  object 0xb938b00 was not returned to mpool ucp_requests
[1710416867.203622] [node014:2431253:0]          mpool.c:43   UCX  WARN  object 0xb938cc0 was not returned to mpool ucp_requests
[1710416867.203624] [node014:2431253:0]          mpool.c:43   UCX  WARN  object 0xb938e80 was not returned to mpool ucp_requests
[1710416867.203626] [node014:2431253:0]          mpool.c:43   UCX  WARN  object 0xb939040 was not returned to mpool ucp_requests
[1710416867.203628] [node014:2431253:0]          mpool.c:43   UCX  WARN  object 0xb939200 was not returned to mpool ucp_requests
[1710416867.203576] [node014:2431263:0]          mpool.c:43   UCX  WARN  object 0xab12e00 was not returned to mpool ucp_requests
[1710416867.203590] [node014:2431263:0]          mpool.c:43   UCX  WARN  object 0xab12fc0 was not returned to mpool ucp_requests
[1710416867.203595] [node014:2431263:0]          mpool.c:43   UCX  WARN  object 0xab13180 was not returned to mpool ucp_requests
[1710416867.203598] [node014:2431263:0]          mpool.c:43   UCX  WARN  object 0xab13340 was not returned to mpool ucp_requests
[1710416867.203602] [node014:2431263:0]          mpool.c:43   UCX  WARN  object 0xab13500 was not returned to mpool ucp_requests
[1710416867.203605] [node014:2431263:0]          mpool.c:43   UCX  WARN  object 0xab136c0 was not returned to mpool ucp_requests
[1710416867.203608] [node014:2431263:0]          mpool.c:43   UCX  WARN  object 0xab13880 was not returned to mpool ucp_requests
[1710416867.203611] [node014:2431263:0]          mpool.c:43   UCX  WARN  object 0xab13a40 was not returned to mpool ucp_requests
[1710416867.203615] [node014:2431263:0]          mpool.c:43   UCX  WARN  object 0xab13c00 was not returned to mpool ucp_requests
[1710416867.203618] [node014:2431263:0]          mpool.c:43   UCX  WARN  object 0xab13dc0 was not returned to mpool ucp_requests
[1710416867.203621] [node014:2431263:0]          mpool.c:43   UCX  WARN  object 0xab13f80 was not returned to mpool ucp_requests
[1710416867.203624] [node014:2431263:0]          mpool.c:43   UCX  WARN  object 0xab14140 was not returned to mpool ucp_requests
[1710416867.203739] [node014:2431266:0]          mpool.c:43   UCX  WARN  object 0xa9c4e00 was not returned to mpool ucp_requests
[1710416867.203750] [node014:2431266:0]          mpool.c:43   UCX  WARN  object 0xa9c4fc0 was not returned to mpool ucp_requests
[1710416867.203755] [node014:2431266:0]          mpool.c:43   UCX  WARN  object 0xa9c5180 was not returned to mpool ucp_requests
[1710416867.203758] [node014:2431266:0]          mpool.c:43   UCX  WARN  object 0xa9c5340 was not returned to mpool ucp_requests
[1710416867.203761] [node014:2431266:0]          mpool.c:43   UCX  WARN  object 0xa9c5500 was not returned to mpool ucp_requests
[1710416867.203765] [node014:2431266:0]          mpool.c:43   UCX  WARN  object 0xa9c56c0 was not returned to mpool ucp_requests
[1710416867.203768] [node014:2431266:0]          mpool.c:43   UCX  WARN  object 0xa9c5880 was not returned to mpool ucp_requests
[1710416867.203772] [node014:2431266:0]          mpool.c:43   UCX  WARN  object 0xa9c5a40 was not returned to mpool ucp_requests
[1710416867.203776] [node014:2431266:0]          mpool.c:43   UCX  WARN  object 0xa9c5c00 was not returned to mpool ucp_requests
[1710416867.203779] [node014:2431266:0]          mpool.c:43   UCX  WARN  object 0xa9c5dc0 was not returned to mpool ucp_requests
[1710416867.203782] [node014:2431266:0]          mpool.c:43   UCX  WARN  object 0xa9c5f80 was not returned to mpool ucp_requests
[1710416867.203786] [node014:2431266:0]          mpool.c:43   UCX  WARN  object 0xa9c6140 was not returned to mpool ucp_requests


           ************************************************************
           *        Program running with 20 parallel MPI-processes    *
           *              working on a common directory               *
           ************************************************************
-------------------------------------------------------------------------------
                                 ORCA SCF
-------------------------------------------------------------------------------

------------
SCF SETTINGS
------------
Hamiltonian:
 Density Functional     Method          .... DFT(GTOs)
 Exchange Functional    Exchange        .... PBE
   PBE kappa parameter   XKappa         ....  0.804000
   PBE mue parameter    XMuePBE         ....  0.219520
 Correlation Functional Correlation     .... PBE
   PBE beta parameter  CBetaPBE         ....  0.066725
 LDA part of GGA corr.  LDAOpt          .... PW91-LDA
 Gradients option       PostSCFGGA      .... off
 Hybrid DFT is turned on
   Fraction HF Exchange ScalHFX         ....  0.250000
   Scaling of DF-GGA-X  ScalDFX         ....  0.750000
   Scaling of DF-GGA-C  ScalDFC         ....  1.000000
   Scaling of DF-LDA-C  ScalLDAC        ....  1.000000
   Perturbative correction              ....  0.000000
   Density functional embedding theory  .... OFF
   NL short-range parameter             ....  6.900000
 RI-approximation to the Coulomb term is turned on
   Number of AuxJ basis functions       .... 1991
   RIJ-COSX (HFX calculated with COS-X)).... on


General Settings:
 Integral files         IntName         .... Prod_RS3freq
 Hartree-Fock type      HFTyp           .... RHF
 Total Charge           Charge          ....    0
 Multiplicity           Mult            ....    1
 Number of Electrons    NEL             ....  238
 Basis Dimension        Dim             .... 1227
 Nuclear Repulsion      ENuc            ....   3628.0380243243 Eh

Convergence Acceleration:
 DIIS                   CNVDIIS         .... on
   Start iteration      DIISMaxIt       ....    12
   Startup error        DIISStart       ....  0.200000
   # of expansion vecs  DIISMaxEq       ....     5
   Bias factor          DIISBfac        ....   1.050
   Max. coefficient     DIISMaxC        ....  10.000
 Trust-Rad. Augm. Hess. CNVTRAH         .... auto
   Auto Start mean grad. ratio tolernc. ....  1.125000
   Auto Start start iteration           ....    20
   Auto Start num. interpolation iter.  ....    10
   Max. Number of Micro iterations      ....    16
   Max. Number of Macro iterations      .... Maxiter - #DIIS iter
   Number of Davidson start vectors     ....     2
   Converg. threshold I  (grad. norm)   ....   1.000e-05
   Converg. threshold II (energy diff.) ....   1.000e-08
   Grad. Scal. Fac. for Micro threshold ....   0.100
   Minimum threshold for Micro iter.    ....   0.010
   NR start threshold (gradient norm)   ....   0.001
   Initial trust radius                 ....   0.400
   Minimum AH scaling param. (alpha)    ....   1.000
   Maximum AH scaling param. (alpha)    .... 1000.000
   Orbital update algorithm             .... Taylor
   White noise on init. David. guess    .... on
   Maximum white noise                  ....   0.010
   Quad. conv. algorithm                .... NR
 SOSCF                  CNVSOSCF        .... on
   Start iteration      SOSCFMaxIt      ....   150
   Startup grad/error   SOSCFStart      ....  0.003300
 Level Shifting         CNVShift        .... on
   Level shift para.    LevelShift      ....    0.2500
   Turn off err/grad.   ShiftErr        ....    0.0010
 Zerner damping         CNVZerner       .... off
 Static damping         CNVDamp         .... on
   Fraction old density DampFac         ....    0.7000
   Max. Damping (<1)    DampMax         ....    0.9800
   Min. Damping (>=0)   DampMin         ....    0.0000
   Turn off err/grad.   DampErr         ....    0.1000
 Fernandez-Rico         CNVRico         .... off

SCF Procedure:
 Maximum # iterations   MaxIter         ....   125
 SCF integral mode      SCFMode         .... Direct
   Integral package                     .... SHARK and LIBINT hybrid scheme
 Reset frequency        DirectResetFreq ....    20
 Integral Threshold     Thresh          ....  2.500e-11 Eh
 Primitive CutOff       TCut            ....  2.500e-12 Eh

Convergence Tolerance:
 Convergence Check Mode ConvCheckMode   .... Total+1el-Energy
 Convergence forced     ConvForced      .... 0
 Energy Change          TolE            ....  1.000e-08 Eh
 1-El. energy change                    ....  1.000e-05 Eh
 Orbital Gradient       TolG            ....  1.000e-05
 Orbital Rotation angle TolX            ....  1.000e-05
 DIIS Error             TolErr          ....  5.000e-07


Diagonalization of the overlap matrix:
Smallest eigenvalue                        ... 3.219e-06
Time for diagonalization                   ...    0.310 sec
Threshold for overlap eigenvalues          ... 1.000e-08
Number of eigenvalues below threshold      ... 0
Time for construction of square roots      ...    0.702 sec
Total time needed                          ...    1.276 sec

Time for model grid setup =    0.553 sec

------------------------------
INITIAL GUESS: MODEL POTENTIAL
------------------------------
Loading Hartree-Fock densities                     ... done
Calculating cut-offs                               ... done
Initializing the effective Hamiltonian             ... done
Setting up the integral package (SHARK)            ... done
Starting the Coulomb interaction                   ... done (   0.9 sec)
Reading the grid                                   ... done
Mapping shells                                     ... done
Starting the XC term evaluation                    ... done (   0.5 sec)
  promolecular density results
     # of electrons  =    237.973177995
     EX              =   -187.884073475
     EC              =     -7.987123127
     EX+EC           =   -195.871196602
Transforming the Hamiltonian                       ... done (   0.1 sec)
Diagonalizing the Hamiltonian                      ... done (   0.4 sec)
Back transforming the eigenvectors                 ... done (   0.0 sec)
Now organizing SCF variables                       ... done
                      ------------------
                      INITIAL GUESS DONE (   2.9 sec)
                      ------------------
-------------------
DFT GRID GENERATION
-------------------

General Integration Accuracy     IntAcc      ... 4.388
Radial Grid Type                 RadialGrid  ... OptM3 with GC (2021)
Angular Grid (max. ang.)         AngularGrid ... 4 (Lebedev-302)
Angular grid pruning method      GridPruning ... 4 (adaptive)
Weight generation scheme         WeightScheme... Becke
Basis function cutoff            BFCut       ... 1.0000e-11
Integration weight cutoff        WCut        ... 1.0000e-14
Angular grids for H and He will be reduced by one unit
Partially contracted basis set               ... off
Rotationally invariant grid construction     ... off

Total number of grid points                  ...   301996
Total number of batches                      ...     4750
Average number of points per batch           ...       63
Average number of grid points per atom       ...     4507
Time for grid setup =    2.063 sec

--------------------
COSX GRID GENERATION
--------------------

GRIDX 1
-------
General Integration Accuracy     IntAcc      ... 3.816
Radial Grid Type                 RadialGrid  ... OptM3 with GC (2021)
Angular Grid (max. ang.)         AngularGrid ... 1 (Lebedev-50)
Angular grid pruning method      GridPruning ... 4 (adaptive)
Weight generation scheme         WeightScheme... Becke
Basis function cutoff            BFCut       ... 1.0000e-11
Integration weight cutoff        WCut        ... 1.0000e-14
Angular grids for H and He will be reduced by one unit
Partially contracted basis set               ... on
Rotationally invariant grid construction     ... off

Total number of grid points                  ...    38344
Total number of batches                      ...      632
Average number of points per batch           ...       60
Average number of grid points per atom       ...      572
UseSFitting                                  ... on

GRIDX 2
-------
General Integration Accuracy     IntAcc      ... 4.020
Radial Grid Type                 RadialGrid  ... OptM3 with GC (2021)
Angular Grid (max. ang.)         AngularGrid ... 2 (Lebedev-110)
Angular grid pruning method      GridPruning ... 4 (adaptive)
Weight generation scheme         WeightScheme... Becke
Basis function cutoff            BFCut       ... 1.0000e-11
Integration weight cutoff        WCut        ... 1.0000e-14
Angular grids for H and He will be reduced by one unit
Partially contracted basis set               ... on
Rotationally invariant grid construction     ... off

Total number of grid points                  ...    80864
Total number of batches                      ...     1294
Average number of points per batch           ...       62
Average number of grid points per atom       ...     1207
UseSFitting                                  ... on

GRIDX 3
-------
General Integration Accuracy     IntAcc      ... 4.338
Radial Grid Type                 RadialGrid  ... OptM3 with GC (2021)
Angular Grid (max. ang.)         AngularGrid ... 3 (Lebedev-194)
Angular grid pruning method      GridPruning ... 4 (adaptive)
Weight generation scheme         WeightScheme... Becke
Basis function cutoff            BFCut       ... 1.0000e-11
Integration weight cutoff        WCut        ... 1.0000e-14
Angular grids for H and He will be reduced by one unit
Partially contracted basis set               ... on
Rotationally invariant grid construction     ... off

Total number of grid points                  ...   175333
Total number of batches                      ...     2770
Average number of points per batch           ...       63
Average number of grid points per atom       ...     2617
UseSFitting                                  ... on

Time for X-Grid setup             =    5.454 sec


--------------------
CPCM SOLVATION MODEL
--------------------
CPCM parameters:
  Epsilon                                         ...      26.7260
  Refrac                                          ...       1.2907
  Rsolv                                           ...       1.3000
  Surface type                                    ... GAUSSIAN VDW
  Epsilon function type                           ...         CPCM
Solvent:                                     ... 2,2,2-TRIFLUOROETHANOL
SMD-CDS solvent descriptors:
  Soln                                       ...    1.2907
  Soln25                                     ... Unavailable
  Sola                                       ...    0.5700
  Solb                                       ...    0.2500
  Solg                                       ...   42.0200
  Solc                                       ...    0.0000
  Solh                                       ...    0.5000
Radii:
 Radius for O  used is    2.8724 Bohr (=   1.5200 Ang.)
 Radius for N  used is    3.5716 Bohr (=   1.8900 Ang.)
 Radius for H  used is    2.2677 Bohr (=   1.2000 Ang.)
 Radius for C  used is    3.4960 Bohr (=   1.8500 Ang.)
Calculating surface                               ...        done! (  0.0s)
GEPOL surface points                              ...         3813
GEPOL Volume                                      ...    3156.6834
GEPOL Surface-area                                ...    1705.2539
Calculating surface distance matrix               ...        done! (  0.2s)
Performing Cholesky decomposition & store         ...        done! (  1.0s)
Overall time for CPCM initialization              ...                 1.2s
--------------
SCF ITERATIONS
--------------
ITER       Energy         Delta-E        Max-DP      RMS-DP      [F,P]     Damp
               ***  Starting incremental Fock matrix formation  ***
  0  -1383.5900436544   0.000000000000 0.06107001  0.00061269  0.2742995 0.7000
  1  -1383.9721544747  -0.382110820214 0.07178611  0.00050148  0.1176432 0.7000
                               ***Turning on DIIS***
  2  -1384.1360716074  -0.163917132743 0.13227794  0.00095203  0.0391875 0.0000
  3  -1384.3832925800  -0.247220972557 0.08225649  0.00036744  0.0565244 0.0000
  4  -1384.4384757701  -0.055183190116 0.02468212  0.00013774  0.0111392 0.0000
  5  -1384.4410863820  -0.002610611932 0.01829569  0.00006631  0.0106238 0.0000
                      *** Initiating the SOSCF procedure ***
                           *** Shutting down DIIS ***
                      *** Re-Reading the Fockian *** 
                      *** Removing any level shift *** 
ITER      Energy       Delta-E        Grad      Rot      Max-DP    RMS-DP
  6  -1384.44142731  -0.0003409326  0.000245  0.000245  0.003369  0.000022
               *** Restarting incremental Fock matrix formation ***
  7  -1384.44144171  -0.0000143918  0.000112  0.000373  0.005279  0.000047
  8  -1384.44144156   0.0000001448  0.000204  0.000274  0.000909  0.000009
  9  -1384.44144512  -0.0000035552  0.000023  0.000047  0.000936  0.000008
 10  -1384.44144507   0.0000000513  0.000028  0.000045  0.000173  0.000001
 11  -1384.44144522  -0.0000001496  0.000007  0.000023  0.000220  0.000002
 12  -1384.44144522  -0.0000000035  0.000008  0.000013  0.000316  0.000001
                  ***Gradient check signals convergence***
              ***Rediagonalizing the Fockian in SOSCF/NRSCF***

               *****************************************************
               *                     SUCCESS                       *
               *           SCF CONVERGED AFTER  13 CYCLES          *
               *****************************************************

Old exchange energy                            =    -48.108655544 Eh
New exchange energy                            =    -48.108619660 Eh
Exchange energy change after final integration =      0.000035885 Eh
Total energy after final integration           =  -1384.441409282 Eh
Final COS-X integration done in                =    33.283 sec

SMD CDS free energy correction energy :                 2.34012     Kcal/mol
Total Energy after SMD CDS correction =             -1384.437680061 Eh

----------------
TOTAL SCF ENERGY
----------------

Total Energy       :        -1384.43768006 Eh          -37672.46451 eV

Components:
Nuclear Repulsion  :         3628.03802432 Eh           98723.93367 eV
Electronic Energy  :        -5012.47570439 Eh         -136396.39818 eV
One Electron Energy:        -9099.69083867 Eh         -247615.17623 eV
Two Electron Energy:         4087.21513428 Eh          111218.77806 eV
Max COSX asymmetry :            0.00000264 Eh               0.00007 eV
CPCM Dielectric    :           -0.04917145 Eh              -1.33802 eV
SMD CDS (Gcds)     :            0.00372922 Eh               0.10148 eV

Virial components:
Potential Energy   :        -2762.29210776 Eh          -75165.78961 eV
Kinetic Energy     :         1377.85442770 Eh           37493.32510 eV
Virial Ratio       :            2.00477790


DFT components:
N(Alpha)           :      119.000048554771 electrons
N(Beta)            :      119.000048554771 electrons
N(Total)           :      238.000097109543 electrons
E(X)               :     -143.827084881177 Eh       
E(C)               :       -7.967383659222 Eh       
E(XC)              :     -151.794468540399 Eh       
DFET-embed. en.    :        0.000000000000 Eh       
CPCM Solvation Model Properties:
Surface-charge          :           -0.07900497
Charge-correction       :           -0.00088560 Eh              -0.02410 eV
Free-energy (cav+disp)  :            0.00372922 Eh               0.10148 eV

---------------
SCF CONVERGENCE
---------------

  Last Energy change         ...    5.2139e-08  Tolerance :   1.0000e-08
  Last MAX-Density change    ...    1.5543e-15  Tolerance :   1.0000e-07
  Last RMS-Density change    ...    1.0827e-17  Tolerance :   5.0000e-09
  Last Orbital Gradient      ...    9.3468e-07  Tolerance :   1.0000e-05
  Last Orbital Rotation      ...    2.6065e-06  Tolerance :   1.0000e-05

             **** THE GBW FILE WAS UPDATED (Prod_RS3freq.gbw) ****
             **** DENSITY Prod_RS3freq.scfp WAS UPDATED ****
             **** ENERGY FILE WAS UPDATED (Prod_RS3freq.en.tmp) ****
             **** THE GBW FILE WAS UPDATED (Prod_RS3freq.gbw) ****
             **** DENSITY Prod_RS3freq.scfp WAS UPDATED ****
----------------
ORBITAL ENERGIES
----------------

  NO   OCC          E(Eh)            E(eV) 
   0   2.0000     -19.183218      -522.0019 
   1   2.0000     -19.178829      -521.8825 
   2   2.0000     -14.429193      -392.6383 
   3   2.0000     -14.408537      -392.0762 
   4   2.0000     -10.334957      -281.2285 
   5   2.0000     -10.328217      -281.0451 
   6   2.0000     -10.276887      -279.6483 
   7   2.0000     -10.270763      -279.4817 
   8   2.0000     -10.269582      -279.4495 
   9   2.0000     -10.243470      -278.7390 
  10   2.0000     -10.243392      -278.7369 
  11   2.0000     -10.242853      -278.7222 
  12   2.0000     -10.240805      -278.6665 
  13   2.0000     -10.231944      -278.4254 
  14   2.0000     -10.231642      -278.4171 
  15   2.0000     -10.229548      -278.3601 
  16   2.0000     -10.229390      -278.3558 
  17   2.0000     -10.229272      -278.3526 
  18   2.0000     -10.228188      -278.3231 
  19   2.0000     -10.227727      -278.3106 
  20   2.0000     -10.227592      -278.3069 
  21   2.0000     -10.227060      -278.2924 
  22   2.0000     -10.226793      -278.2852 
  23   2.0000     -10.225489      -278.2497 
  24   2.0000     -10.224549      -278.2241 
  25   2.0000     -10.223834      -278.2047 
  26   2.0000     -10.223185      -278.1870 
  27   2.0000     -10.205305      -277.7005 
  28   2.0000     -10.200747      -277.5765 
  29   2.0000     -10.200382      -277.5665 
  30   2.0000     -10.199778      -277.5501 
  31   2.0000     -10.199550      -277.5439 
  32   2.0000     -10.195971      -277.4465 
  33   2.0000      -1.086992       -29.5786 
  34   2.0000      -1.073612       -29.2145 
  35   2.0000      -0.985442       -26.8152 
  36   2.0000      -0.963448       -26.2168 
  37   2.0000      -0.895916       -24.3791 
  38   2.0000      -0.891688       -24.2641 
  39   2.0000      -0.887710       -24.1558 
  40   2.0000      -0.842925       -22.9372 
  41   2.0000      -0.833302       -22.6753 
  42   2.0000      -0.805794       -21.9268 
  43   2.0000      -0.786671       -21.4064 
  44   2.0000      -0.775908       -21.1135 
  45   2.0000      -0.775747       -21.1091 
  46   2.0000      -0.771467       -20.9927 
  47   2.0000      -0.764020       -20.7901 
  48   2.0000      -0.730063       -19.8660 
  49   2.0000      -0.710587       -19.3361 
  50   2.0000      -0.705743       -19.2043 
  51   2.0000      -0.700582       -19.0638 
  52   2.0000      -0.698464       -19.0062 
  53   2.0000      -0.665250       -18.1024 
  54   2.0000      -0.647584       -17.6217 
  55   2.0000      -0.637011       -17.3339 
  56   2.0000      -0.633266       -17.2320 
  57   2.0000      -0.629274       -17.1234 
  58   2.0000      -0.627349       -17.0710 
  59   2.0000      -0.610288       -16.6068 
  60   2.0000      -0.588300       -16.0085 
  61   2.0000      -0.579266       -15.7626 
  62   2.0000      -0.566746       -15.4219 
  63   2.0000      -0.553480       -15.0609 
  64   2.0000      -0.542749       -14.7689 
  65   2.0000      -0.528732       -14.3875 
  66   2.0000      -0.514804       -14.0085 
  67   2.0000      -0.504316       -13.7231 
  68   2.0000      -0.497089       -13.5265 
  69   2.0000      -0.491955       -13.3868 
  70   2.0000      -0.485760       -13.2182 
  71   2.0000      -0.479917       -13.0592 
  72   2.0000      -0.474669       -12.9164 
  73   2.0000      -0.469153       -12.7663 
  74   2.0000      -0.466732       -12.7004 
  75   2.0000      -0.462982       -12.5984 
  76   2.0000      -0.456532       -12.4229 
  77   2.0000      -0.454970       -12.3804 
  78   2.0000      -0.449013       -12.2183 
  79   2.0000      -0.446343       -12.1456 
  80   2.0000      -0.439678       -11.9642 
  81   2.0000      -0.438299       -11.9267 
  82   2.0000      -0.436583       -11.8800 
  83   2.0000      -0.434308       -11.8181 
  84   2.0000      -0.431459       -11.7406 
  85   2.0000      -0.427042       -11.6204 
  86   2.0000      -0.415868       -11.3163 
  87   2.0000      -0.409189       -11.1346 
  88   2.0000      -0.405877       -11.0445 
  89   2.0000      -0.395044       -10.7497 
  90   2.0000      -0.393156       -10.6983 
  91   2.0000      -0.391433       -10.6514 
  92   2.0000      -0.389276       -10.5927 
  93   2.0000      -0.383053       -10.4234 
  94   2.0000      -0.379504       -10.3268 
  95   2.0000      -0.378470       -10.2987 
  96   2.0000      -0.377273       -10.2661 
  97   2.0000      -0.372057       -10.1242 
  98   2.0000      -0.370567       -10.0837 
  99   2.0000      -0.367974       -10.0131 
 100   2.0000      -0.363120        -9.8810 
 101   2.0000      -0.359467        -9.7816 
 102   2.0000      -0.354199        -9.6382 
 103   2.0000      -0.353007        -9.6058 
 104   2.0000      -0.347371        -9.4525 
 105   2.0000      -0.344819        -9.3830 
 106   2.0000      -0.337965        -9.1965 
 107   2.0000      -0.336073        -9.1450 
 108   2.0000      -0.325824        -8.8661 
 109   2.0000      -0.302343        -8.2272 
 110   2.0000      -0.293380        -7.9833 
 111   2.0000      -0.283577        -7.7165 
 112   2.0000      -0.282088        -7.6760 
 113   2.0000      -0.274257        -7.4629 
 114   2.0000      -0.271463        -7.3869 
 115   2.0000      -0.268494        -7.3061 
 116   2.0000      -0.265107        -7.2139 
 117   2.0000      -0.260815        -7.0971 
 118   2.0000      -0.250203        -6.8084 
 119   0.0000      -0.037799        -1.0286 
 120   0.0000      -0.021877        -0.5953 
 121   0.0000      -0.017271        -0.4700 
 122   0.0000      -0.013946        -0.3795 
 123   0.0000      -0.010668        -0.2903 
 124   0.0000      -0.002960        -0.0805 
 125   0.0000       0.019127         0.5205 
 126   0.0000       0.037309         1.0152 
 127   0.0000       0.042101         1.1456 
 128   0.0000       0.058165         1.5828 
 129   0.0000       0.068299         1.8585 
 130   0.0000       0.071231         1.9383 
 131   0.0000       0.073181         1.9914 
 132   0.0000       0.079319         2.1584 
 133   0.0000       0.089201         2.4273 
 134   0.0000       0.092488         2.5167 
 135   0.0000       0.095565         2.6005 
 136   0.0000       0.097765         2.6603 
 137   0.0000       0.100588         2.7371 
 138   0.0000       0.103281         2.8104 
 139   0.0000       0.105366         2.8672 
 140   0.0000       0.108448         2.9510 
 141   0.0000       0.109626         2.9831 
 142   0.0000       0.115377         3.1396 
 143   0.0000       0.116606         3.1730 
 144   0.0000       0.119005         3.2383 
 145   0.0000       0.124251         3.3811 
 146   0.0000       0.124570         3.3897 
 147   0.0000       0.125866         3.4250 
 148   0.0000       0.131754         3.5852 
 149   0.0000       0.133979         3.6458 
 150   0.0000       0.136233         3.7071 
 151   0.0000       0.140929         3.8349 
 152   0.0000       0.142212         3.8698 
 153   0.0000       0.145263         3.9528 
 154   0.0000       0.146206         3.9785 
 155   0.0000       0.149704         4.0737 
 156   0.0000       0.152646         4.1537 
 157   0.0000       0.159773         4.3476 
 158   0.0000       0.162132         4.4118 
 159   0.0000       0.165464         4.5025 
 160   0.0000       0.168889         4.5957 
 161   0.0000       0.171318         4.6618 
 162   0.0000       0.172054         4.6818 
 163   0.0000       0.175463         4.7746 
 164   0.0000       0.176450         4.8014 
 165   0.0000       0.179285         4.8786 
 166   0.0000       0.182901         4.9770 
 167   0.0000       0.185296         5.0422 
 168   0.0000       0.186491         5.0747 
 169   0.0000       0.189146         5.1469 
 170   0.0000       0.191867         5.2210 
 171   0.0000       0.195555         5.3213 
 172   0.0000       0.196618         5.3502 
 173   0.0000       0.199202         5.4206 
 174   0.0000       0.203139         5.5277 
 175   0.0000       0.210230         5.7207 
 176   0.0000       0.213078         5.7982 
 177   0.0000       0.218217         5.9380 
 178   0.0000       0.220125         5.9899 
 179   0.0000       0.223478         6.0811 
 180   0.0000       0.226097         6.1524 
 181   0.0000       0.226549         6.1647 
 182   0.0000       0.234096         6.3701 
 183   0.0000       0.234680         6.3860 
 184   0.0000       0.237109         6.4521 
 185   0.0000       0.243003         6.6124 
 186   0.0000       0.243147         6.6164 
 187   0.0000       0.248717         6.7679 
 188   0.0000       0.252792         6.8788 
 189   0.0000       0.255205         6.9445 
 190   0.0000       0.261509         7.1160 
 191   0.0000       0.263626         7.1736 
 192   0.0000       0.267010         7.2657 
 193   0.0000       0.269794         7.3415 
 194   0.0000       0.271370         7.3844 
 195   0.0000       0.276324         7.5192 
 196   0.0000       0.280571         7.6347 
 197   0.0000       0.281120         7.6497 
 198   0.0000       0.284896         7.7524 
 199   0.0000       0.287198         7.8150 
 200   0.0000       0.288402         7.8478 
 201   0.0000       0.293813         7.9951 
 202   0.0000       0.295187         8.0324 
 203   0.0000       0.300475         8.1763 
 204   0.0000       0.300910         8.1882 
 205   0.0000       0.302158         8.2221 
 206   0.0000       0.309884         8.4324 
 207   0.0000       0.313161         8.5215 
 208   0.0000       0.316033         8.5997 
 209   0.0000       0.318056         8.6547 
 210   0.0000       0.320805         8.7296 
 211   0.0000       0.328071         8.9273 
 212   0.0000       0.328728         8.9451 
 213   0.0000       0.330913         9.0046 
 214   0.0000       0.333135         9.0651 
 215   0.0000       0.336075         9.1451 
 216   0.0000       0.338851         9.2206 
 217   0.0000       0.339842         9.2476 
 218   0.0000       0.345712         9.4073 
 219   0.0000       0.347491         9.4557 
 220   0.0000       0.352759         9.5991 
 221   0.0000       0.356909         9.7120 
 222   0.0000       0.357607         9.7310 
 223   0.0000       0.360027         9.7968 
 224   0.0000       0.362879         9.8744 
 225   0.0000       0.369990        10.0679 
 226   0.0000       0.372108        10.1256 
 227   0.0000       0.374842        10.2000 
 228   0.0000       0.376265        10.2387 
 229   0.0000       0.380059        10.3419 
 230   0.0000       0.382277        10.4023 
 231   0.0000       0.384308        10.4576 
 232   0.0000       0.388564        10.5734 
 233   0.0000       0.394546        10.7362 
 234   0.0000       0.394643        10.7388 
 235   0.0000       0.396842        10.7986 
 236   0.0000       0.399758        10.8780 
 237   0.0000       0.404469        11.0062 
 238   0.0000       0.407074        11.0771 
 239   0.0000       0.409453        11.1418 
 240   0.0000       0.412132        11.2147 
 241   0.0000       0.414936        11.2910 
 242   0.0000       0.417778        11.3683 
 243   0.0000       0.420961        11.4549 
 244   0.0000       0.422892        11.5075 
 245   0.0000       0.426967        11.6184 
 246   0.0000       0.431959        11.7542 
 247   0.0000       0.433637        11.7999 
 248   0.0000       0.436989        11.8911 
 249   0.0000       0.437861        11.9148 
 250   0.0000       0.440365        11.9830 
 251   0.0000       0.443154        12.0588 
 252   0.0000       0.445716        12.1286 
 253   0.0000       0.449666        12.2360 
 254   0.0000       0.451023        12.2730 
 255   0.0000       0.454821        12.3763 
 256   0.0000       0.455148        12.3852 
 257   0.0000       0.458404        12.4738 
 258   0.0000       0.459280        12.4976 
 259   0.0000       0.462621        12.5885 
 260   0.0000       0.463897        12.6233 
 261   0.0000       0.468633        12.7521 
 262   0.0000       0.471781        12.8378 
 263   0.0000       0.473752        12.8914 
 264   0.0000       0.475948        12.9512 
 265   0.0000       0.476475        12.9655 
 266   0.0000       0.478320        13.0158 
 267   0.0000       0.482804        13.1378 
 268   0.0000       0.485254        13.2044 
 269   0.0000       0.486720        13.2443 
 270   0.0000       0.488297        13.2873 
 271   0.0000       0.491809        13.3828 
 272   0.0000       0.492349        13.3975 
 273   0.0000       0.495307        13.4780 
 274   0.0000       0.497367        13.5340 
 275   0.0000       0.499190        13.5836 
 276   0.0000       0.500474        13.6186 
 277   0.0000       0.501871        13.6566 
 278   0.0000       0.506386        13.7795 
 279   0.0000       0.508375        13.8336 
 280   0.0000       0.511247        13.9117 
 281   0.0000       0.513563        13.9747 
 282   0.0000       0.517483        14.0814 
 283   0.0000       0.518538        14.1101 
 284   0.0000       0.523285        14.2393 
 285   0.0000       0.526530        14.3276 
 286   0.0000       0.529306        14.4032 
 287   0.0000       0.531634        14.4665 
 288   0.0000       0.536808        14.6073 
 289   0.0000       0.539525        14.6812 
 290   0.0000       0.539645        14.6845 
 291   0.0000       0.542894        14.7729 
 292   0.0000       0.545059        14.8318 
 293   0.0000       0.552410        15.0318 
 294   0.0000       0.556190        15.1347 
 295   0.0000       0.558668        15.2021 
 296   0.0000       0.560804        15.2603 
 297   0.0000       0.564476        15.3602 
 298   0.0000       0.566677        15.4201 
 299   0.0000       0.569746        15.5036 
 300   0.0000       0.578722        15.7478 
 301   0.0000       0.579284        15.7631 
 302   0.0000       0.586789        15.9673 
 303   0.0000       0.590464        16.0674 
 304   0.0000       0.594073        16.1655 
 305   0.0000       0.603719        16.4280 
 306   0.0000       0.605670        16.4811 
 307   0.0000       0.612233        16.6597 
 308   0.0000       0.615762        16.7557 
 309   0.0000       0.619566        16.8592 
 310   0.0000       0.626095        17.0369 
 311   0.0000       0.627204        17.0671 
 312   0.0000       0.629788        17.1374 
 313   0.0000       0.638391        17.3715 
 314   0.0000       0.641150        17.4466 
 315   0.0000       0.646765        17.5994 
 316   0.0000       0.651967        17.7409 
 317   0.0000       0.657306        17.8862 
 318   0.0000       0.659355        17.9420 
 319   0.0000       0.662997        18.0411 
 320   0.0000       0.671023        18.2595 
 321   0.0000       0.673537        18.3279 
 322   0.0000       0.682367        18.5681 
 323   0.0000       0.683774        18.6064 
 324   0.0000       0.685261        18.6469 
 325   0.0000       0.692207        18.8359 
 326   0.0000       0.692983        18.8570 
 327   0.0000       0.696098        18.9418 
 328   0.0000       0.701269        19.0825 
 329   0.0000       0.702842        19.1253 
 330   0.0000       0.711111        19.3503 
 331   0.0000       0.712483        19.3877 
 332   0.0000       0.716082        19.4856 
 333   0.0000       0.717945        19.5363 
 334   0.0000       0.719281        19.5726 
 335   0.0000       0.725199        19.7337 
 336   0.0000       0.728983        19.8366 
 337   0.0000       0.731685        19.9102 
 338   0.0000       0.734094        19.9757 
 339   0.0000       0.735892        20.0246 
 340   0.0000       0.743584        20.2340 
 341   0.0000       0.750168        20.4131 
 342   0.0000       0.753345        20.4995 
 343   0.0000       0.755796        20.5663 
 344   0.0000       0.763804        20.7842 
 345   0.0000       0.765442        20.8287 
 346   0.0000       0.766313        20.8524 
 347   0.0000       0.771198        20.9854 
 348   0.0000       0.778986        21.1973 
 349   0.0000       0.781778        21.2733 
 350   0.0000       0.785355        21.3706 
 351   0.0000       0.793664        21.5967 
 352   0.0000       0.794870        21.6295 
 353   0.0000       0.801835        21.8190 
 354   0.0000       0.804384        21.8884 
 355   0.0000       0.807307        21.9679 
 356   0.0000       0.809271        22.0214 
 357   0.0000       0.817234        22.2381 
 358   0.0000       0.821059        22.3421 
 359   0.0000       0.827637        22.5212 
 360   0.0000       0.829779        22.5794 
 361   0.0000       0.830832        22.6081 
 362   0.0000       0.835834        22.7442 
 363   0.0000       0.839695        22.8493 
 364   0.0000       0.842077        22.9141 
 365   0.0000       0.850565        23.1450 
 366   0.0000       0.855487        23.2790 
 367   0.0000       0.857923        23.3453 
 368   0.0000       0.864099        23.5133 
 369   0.0000       0.868579        23.6352 
 370   0.0000       0.870619        23.6908 
 371   0.0000       0.876789        23.8586 
 372   0.0000       0.880284        23.9537 
 373   0.0000       0.885593        24.0982 
 374   0.0000       0.891583        24.2612 
 375   0.0000       0.895144        24.3581 
 376   0.0000       0.901354        24.5271 
 377   0.0000       0.903530        24.5863 
 378   0.0000       0.905831        24.6489 
 379   0.0000       0.910888        24.7865 
 380   0.0000       0.914785        24.8926 
 381   0.0000       0.918952        25.0059 
 382   0.0000       0.919995        25.0343 
 383   0.0000       0.926846        25.2208 
 384   0.0000       0.930455        25.3190 
 385   0.0000       0.935532        25.4571 
 386   0.0000       0.938449        25.5365 
 387   0.0000       0.944168        25.6921 
 388   0.0000       0.947079        25.7713 
 389   0.0000       0.954705        25.9788 
 390   0.0000       0.962683        26.1959 
 391   0.0000       0.963055        26.2061 
 392   0.0000       0.970413        26.4063 
 393   0.0000       0.977627        26.6026 
 394   0.0000       0.983066        26.7506 
 395   0.0000       0.984867        26.7996 
 396   0.0000       0.990941        26.9649 
 397   0.0000       0.996884        27.1266 
 398   0.0000       1.002608        27.2823 
 399   0.0000       1.008670        27.4473 
 400   0.0000       1.013185        27.5702 
 401   0.0000       1.016019        27.6473 
 402   0.0000       1.018366        27.7111 
 403   0.0000       1.027436        27.9580 
 404   0.0000       1.031758        28.0756 
 405   0.0000       1.039245        28.2793 
 406   0.0000       1.042718        28.3738 
 407   0.0000       1.045714        28.4553 
 408   0.0000       1.057699        28.7814 
 409   0.0000       1.064247        28.9596 
 410   0.0000       1.065613        28.9968 
 411   0.0000       1.073033        29.1987 
 412   0.0000       1.077493        29.3201 
 413   0.0000       1.082323        29.4515 
 414   0.0000       1.083779        29.4911 
 415   0.0000       1.095317        29.8051 
 416   0.0000       1.096733        29.8436 
 417   0.0000       1.102402        29.9979 
 418   0.0000       1.108667        30.1684 
 419   0.0000       1.111480        30.2449 
 420   0.0000       1.117869        30.4188 
 421   0.0000       1.120194        30.4820 
 422   0.0000       1.125604        30.6292 
 423   0.0000       1.128863        30.7179 
 424   0.0000       1.135563        30.9002 
 425   0.0000       1.137612        30.9560 
 426   0.0000       1.141661        31.0662 
 427   0.0000       1.142857        31.0987 
 428   0.0000       1.146007        31.1844 
 429   0.0000       1.152198        31.3529 
 430   0.0000       1.158497        31.5243 
 431   0.0000       1.161784        31.6137 
 432   0.0000       1.170520        31.8515 
 433   0.0000       1.173826        31.9414 
 434   0.0000       1.175343        31.9827 
 435   0.0000       1.179129        32.0857 
 436   0.0000       1.183120        32.1943 
 437   0.0000       1.185629        32.2626 
 438   0.0000       1.191707        32.4280 
 439   0.0000       1.195893        32.5419 
 440   0.0000       1.201588        32.6969 
 441   0.0000       1.208203        32.8769 
 442   0.0000       1.208996        32.8984 
 443   0.0000       1.214721        33.0542 
 444   0.0000       1.216950        33.1149 
 445   0.0000       1.222704        33.2715 
 446   0.0000       1.228047        33.4169 
 447   0.0000       1.233506        33.5654 
 448   0.0000       1.236987        33.6601 
 449   0.0000       1.243776        33.8449 
 450   0.0000       1.248378        33.9701 
 451   0.0000       1.254029        34.1239 
 452   0.0000       1.257336        34.2138 
 453   0.0000       1.260026        34.2871 
 454   0.0000       1.265783        34.4437 
 455   0.0000       1.271658        34.6036 
 456   0.0000       1.274055        34.6688 
 457   0.0000       1.278514        34.7901 
 458   0.0000       1.284000        34.9394 
 459   0.0000       1.291303        35.1381 
 460   0.0000       1.293537        35.1989 
 461   0.0000       1.299299        35.3557 
 462   0.0000       1.302546        35.4441 
 463   0.0000       1.309855        35.6430 
 464   0.0000       1.313774        35.7496 
 465   0.0000       1.321437        35.9581 
 466   0.0000       1.325678        36.0735 
 467   0.0000       1.332637        36.2629 
 468   0.0000       1.336234        36.3608 
 469   0.0000       1.340081        36.4655 
 470   0.0000       1.346782        36.6478 
 471   0.0000       1.355074        36.8734 
 472   0.0000       1.361255        37.0416 
 473   0.0000       1.365884        37.1676 
 474   0.0000       1.366634        37.1880 
 475   0.0000       1.374258        37.3955 
 476   0.0000       1.377455        37.4825 
 477   0.0000       1.381038        37.5800 
 478   0.0000       1.387823        37.7646 
 479   0.0000       1.393969        37.9318 
 480   0.0000       1.397014        38.0147 
 481   0.0000       1.407821        38.3088 
 482   0.0000       1.414906        38.5015 
 483   0.0000       1.425667        38.7944 
 484   0.0000       1.428906        38.8825 
 485   0.0000       1.434016        39.0216 
 486   0.0000       1.442992        39.2658 
 487   0.0000       1.446991        39.3746 
 488   0.0000       1.452108        39.5139 
 489   0.0000       1.462101        39.7858 
 490   0.0000       1.465228        39.8709 
 491   0.0000       1.470905        40.0254 
 492   0.0000       1.476736        40.1840 
 493   0.0000       1.481754        40.3206 
 494   0.0000       1.488023        40.4912 
 495   0.0000       1.491616        40.5889 
 496   0.0000       1.496182        40.7132 
 497   0.0000       1.498525        40.7769 
 498   0.0000       1.507367        41.0175 
 499   0.0000       1.510672        41.1075 
 500   0.0000       1.517026        41.2804 
 501   0.0000       1.524151        41.4743 
 502   0.0000       1.524980        41.4968 
 503   0.0000       1.534468        41.7550 
 504   0.0000       1.541010        41.9330 
 505   0.0000       1.543546        42.0020 
 506   0.0000       1.549664        42.1685 
 507   0.0000       1.550751        42.1981 
 508   0.0000       1.555129        42.3172 
 509   0.0000       1.559238        42.4290 
 510   0.0000       1.560759        42.4704 
 511   0.0000       1.567974        42.6667 
 512   0.0000       1.575462        42.8705 
 513   0.0000       1.582428        43.0600 
 514   0.0000       1.584011        43.1031 
 515   0.0000       1.587815        43.2066 
 516   0.0000       1.591137        43.2970 
 517   0.0000       1.592186        43.3256 
 518   0.0000       1.597667        43.4747 
 519   0.0000       1.602358        43.6024 
 520   0.0000       1.607438        43.7406 
 521   0.0000       1.616976        44.0002 
 522   0.0000       1.618413        44.0393 
 523   0.0000       1.624956        44.2173 
 524   0.0000       1.626928        44.2710 
 525   0.0000       1.629856        44.3506 
 526   0.0000       1.633657        44.4541 
 527   0.0000       1.635885        44.5147 
 528   0.0000       1.637908        44.5697 
 529   0.0000       1.639940        44.6250 
 530   0.0000       1.644957        44.7616 
 531   0.0000       1.646415        44.8012 
 532   0.0000       1.649251        44.8784 
 533   0.0000       1.653022        44.9810 
 534   0.0000       1.658841        45.1394 
 535   0.0000       1.660749        45.1913 
 536   0.0000       1.663864        45.2760 
 537   0.0000       1.665797        45.3286 
 538   0.0000       1.670281        45.4506 
 539   0.0000       1.672187        45.5025 
 540   0.0000       1.676677        45.6247 
 541   0.0000       1.683442        45.8088 
 542   0.0000       1.685413        45.8624 
 543   0.0000       1.687643        45.9231 
 544   0.0000       1.695055        46.1248 
 545   0.0000       1.696068        46.1524 
 546   0.0000       1.700333        46.2684 
 547   0.0000       1.707148        46.4539 
 548   0.0000       1.712891        46.6101 
 549   0.0000       1.714825        46.6628 
 550   0.0000       1.719555        46.7915 
 551   0.0000       1.724510        46.9263 
 552   0.0000       1.726271        46.9742 
 553   0.0000       1.731715        47.1224 
 554   0.0000       1.732583        47.1460 
 555   0.0000       1.736342        47.2483 
 556   0.0000       1.741772        47.3960 
 557   0.0000       1.745801        47.5057 
 558   0.0000       1.749008        47.5929 
 559   0.0000       1.750522        47.6341 
 560   0.0000       1.759712        47.8842 
 561   0.0000       1.762481        47.9596 
 562   0.0000       1.768302        48.1179 
 563   0.0000       1.772049        48.2199 
 564   0.0000       1.780106        48.4391 
 565   0.0000       1.782438        48.5026 
 566   0.0000       1.792960        48.7889 
 567   0.0000       1.798800        48.9478 
 568   0.0000       1.801077        49.0098 
 569   0.0000       1.809261        49.2325 
 570   0.0000       1.813580        49.3500 
 571   0.0000       1.818520        49.4844 
 572   0.0000       1.820329        49.5337 
 573   0.0000       1.828493        49.7558 
 574   0.0000       1.835686        49.9516 
 575   0.0000       1.842898        50.1478 
 576   0.0000       1.845851        50.2282 
 577   0.0000       1.859070        50.5879 
 578   0.0000       1.870170        50.8899 
 579   0.0000       1.874673        51.0125 
 580   0.0000       1.879688        51.1489 
 581   0.0000       1.881161        51.1890 
 582   0.0000       1.885581        51.3093 
 583   0.0000       1.889936        51.4278 
 584   0.0000       1.900673        51.7199 
 585   0.0000       1.906198        51.8703 
 586   0.0000       1.910952        51.9997 
 587   0.0000       1.917137        52.1679 
 588   0.0000       1.925475        52.3948 
 589   0.0000       1.933228        52.6058 
 590   0.0000       1.936495        52.6947 
 591   0.0000       1.941666        52.8354 
 592   0.0000       1.949401        53.0459 
 593   0.0000       1.952727        53.1364 
 594   0.0000       1.954611        53.1877 
 595   0.0000       1.962826        53.4112 
 596   0.0000       1.964519        53.4573 
 597   0.0000       1.974857        53.7386 
 598   0.0000       1.984642        54.0048 
 599   0.0000       1.986593        54.0579 
 600   0.0000       1.992694        54.2240 
 601   0.0000       1.994743        54.2797 
 602   0.0000       1.997639        54.3585 
 603   0.0000       2.005442        54.5708 
 604   0.0000       2.008208        54.6461 
 605   0.0000       2.019906        54.9644 
 606   0.0000       2.027611        55.1741 
 607   0.0000       2.032708        55.3128 
 608   0.0000       2.038355        55.4665 
 609   0.0000       2.050338        55.7925 
 610   0.0000       2.054438        55.9041 
 611   0.0000       2.058911        56.0258 
 612   0.0000       2.063089        56.1395 
 613   0.0000       2.067493        56.2593 
 614   0.0000       2.072668        56.4002 
 615   0.0000       2.077057        56.5196 
 616   0.0000       2.082784        56.6754 
 617   0.0000       2.089001        56.8446 
 618   0.0000       2.095537        57.0225 
 619   0.0000       2.104945        57.2785 
 620   0.0000       2.106246        57.3139 
 621   0.0000       2.113412        57.5089 
 622   0.0000       2.123937        57.7953 
 623   0.0000       2.126371        57.8615 
 624   0.0000       2.128790        57.9273 
 625   0.0000       2.140802        58.2542 
 626   0.0000       2.144657        58.3591 
 627   0.0000       2.149784        58.4986 
 628   0.0000       2.155086        58.6429 
 629   0.0000       2.159905        58.7740 
 630   0.0000       2.169251        59.0283 
 631   0.0000       2.172064        59.1049 
 632   0.0000       2.178691        59.2852 
 633   0.0000       2.184386        59.4402 
 634   0.0000       2.188036        59.5395 
 635   0.0000       2.190790        59.6144 
 636   0.0000       2.195160        59.7334 
 637   0.0000       2.202230        59.9257 
 638   0.0000       2.210615        60.1539 
 639   0.0000       2.215702        60.2923 
 640   0.0000       2.221346        60.4459 
 641   0.0000       2.227378        60.6100 
 642   0.0000       2.231644        60.7261 
 643   0.0000       2.236366        60.8546 
 644   0.0000       2.237387        60.8824 
 645   0.0000       2.244604        61.0788 
 646   0.0000       2.248589        61.1872 
 647   0.0000       2.250022        61.2262 
 648   0.0000       2.258109        61.4463 
 649   0.0000       2.261643        61.5424 
 650   0.0000       2.269487        61.7559 
 651   0.0000       2.274951        61.9046 
 652   0.0000       2.281403        62.0801 
 653   0.0000       2.292724        62.3882 
 654   0.0000       2.297668        62.5227 
 655   0.0000       2.303506        62.6816 
 656   0.0000       2.312052        62.9141 
 657   0.0000       2.315096        62.9970 
 658   0.0000       2.319005        63.1033 
 659   0.0000       2.321177        63.1624 
 660   0.0000       2.327187        63.3260 
 661   0.0000       2.327717        63.3404 
 662   0.0000       2.334158        63.5157 
 663   0.0000       2.342282        63.7367 
 664   0.0000       2.343676        63.7747 
 665   0.0000       2.350600        63.9631 
 666   0.0000       2.354496        64.0691 
 667   0.0000       2.365764        64.3757 
 668   0.0000       2.373488        64.5859 
 669   0.0000       2.379194        64.7412 
 670   0.0000       2.382086        64.8199 
 671   0.0000       2.387825        64.9760 
 672   0.0000       2.389385        65.0185 
 673   0.0000       2.400580        65.3231 
 674   0.0000       2.404459        65.4287 
 675   0.0000       2.407896        65.5222 
 676   0.0000       2.412059        65.6355 
 677   0.0000       2.416526        65.7570 
 678   0.0000       2.422032        65.9068 
 679   0.0000       2.426451        66.0271 
 680   0.0000       2.430941        66.1493 
 681   0.0000       2.435568        66.2752 
 682   0.0000       2.438582        66.3572 
 683   0.0000       2.452564        66.7377 
 684   0.0000       2.453878        66.7734 
 685   0.0000       2.466714        67.1227 
 686   0.0000       2.469760        67.2056 
 687   0.0000       2.473818        67.3160 
 688   0.0000       2.474980        67.3476 
 689   0.0000       2.481119        67.5147 
 690   0.0000       2.486854        67.6707 
 691   0.0000       2.497444        67.9589 
 692   0.0000       2.501276        68.0632 
 693   0.0000       2.510371        68.3107 
 694   0.0000       2.512211        68.3607 
 695   0.0000       2.513817        68.4044 
 696   0.0000       2.522401        68.6380 
 697   0.0000       2.531294        68.8800 
 698   0.0000       2.539375        69.0999 
 699   0.0000       2.540154        69.1211 
 700   0.0000       2.544394        69.2365 
 701   0.0000       2.547025        69.3081 
 702   0.0000       2.550601        69.4054 
 703   0.0000       2.555154        69.5293 
 704   0.0000       2.557803        69.6014 
 705   0.0000       2.564292        69.7779 
 706   0.0000       2.565177        69.8020 
 707   0.0000       2.572946        70.0134 
 708   0.0000       2.574159        70.0464 
 709   0.0000       2.578371        70.1610 
 710   0.0000       2.590302        70.4857 
 711   0.0000       2.591679        70.5232 
 712   0.0000       2.597925        70.6931 
 713   0.0000       2.607520        70.9542 
 714   0.0000       2.612423        71.0876 
 715   0.0000       2.618521        71.2536 
 716   0.0000       2.622040        71.3493 
 717   0.0000       2.626116        71.4602 
 718   0.0000       2.628229        71.5177 
 719   0.0000       2.636125        71.7326 
 720   0.0000       2.638699        71.8027 
 721   0.0000       2.640716        71.8575 
 722   0.0000       2.645118        71.9773 
 723   0.0000       2.646796        72.0230 
 724   0.0000       2.650894        72.1345 
 725   0.0000       2.655367        72.2562 
 726   0.0000       2.657009        72.3009 
 727   0.0000       2.664827        72.5136 
 728   0.0000       2.668840        72.6228 
 729   0.0000       2.676702        72.8368 
 730   0.0000       2.677241        72.8514 
 731   0.0000       2.681779        72.9749 
 732   0.0000       2.685683        73.0811 
 733   0.0000       2.686505        73.1035 
 734   0.0000       2.691245        73.2325 
 735   0.0000       2.695014        73.3351 
 736   0.0000       2.698575        73.4320 
 737   0.0000       2.702547        73.5401 
 738   0.0000       2.705974        73.6333 
 739   0.0000       2.706228        73.6402 
 740   0.0000       2.710675        73.7612 
 741   0.0000       2.716375        73.9163 
 742   0.0000       2.716891        73.9304 
 743   0.0000       2.719179        73.9926 
 744   0.0000       2.725450        74.1633 
 745   0.0000       2.728209        74.2383 
 746   0.0000       2.732760        74.3622 
 747   0.0000       2.735742        74.4433 
 748   0.0000       2.740767        74.5801 
 749   0.0000       2.745925        74.7204 
 750   0.0000       2.749711        74.8234 
 751   0.0000       2.755362        74.9772 
 752   0.0000       2.761765        75.1514 
 753   0.0000       2.763297        75.1931 
 754   0.0000       2.767082        75.2961 
 755   0.0000       2.769616        75.3651 
 756   0.0000       2.773695        75.4761 
 757   0.0000       2.777564        75.5814 
 758   0.0000       2.785039        75.7848 
 759   0.0000       2.792176        75.9790 
 760   0.0000       2.792992        76.0012 
 761   0.0000       2.796381        76.0934 
 762   0.0000       2.801285        76.2268 
 763   0.0000       2.805361        76.3378 
 764   0.0000       2.807331        76.3914 
 765   0.0000       2.814964        76.5991 
 766   0.0000       2.819919        76.7339 
 767   0.0000       2.825396        76.8829 
 768   0.0000       2.828373        76.9639 
 769   0.0000       2.830116        77.0114 
 770   0.0000       2.836524        77.1857 
 771   0.0000       2.838094        77.2285 
 772   0.0000       2.841902        77.3321 
 773   0.0000       2.846408        77.4547 
 774   0.0000       2.852111        77.6099 
 775   0.0000       2.853655        77.6519 
 776   0.0000       2.857109        77.7459 
 777   0.0000       2.863610        77.9228 
 778   0.0000       2.863668        77.9244 
 779   0.0000       2.872555        78.1662 
 780   0.0000       2.878200        78.3198 
 781   0.0000       2.878990        78.3413 
 782   0.0000       2.883685        78.4691 
 783   0.0000       2.887263        78.5664 
 784   0.0000       2.891762        78.6888 
 785   0.0000       2.894510        78.7636 
 786   0.0000       2.896757        78.8248 
 787   0.0000       2.901725        78.9600 
 788   0.0000       2.903678        79.0131 
 789   0.0000       2.907870        79.1272 
 790   0.0000       2.915390        79.3318 
 791   0.0000       2.915859        79.3446 
 792   0.0000       2.924562        79.5814 
 793   0.0000       2.926787        79.6419 
 794   0.0000       2.935675        79.8838 
 795   0.0000       2.942431        80.0676 
 796   0.0000       2.948086        80.2215 
 797   0.0000       2.953093        80.3578 
 798   0.0000       2.962891        80.6244 
 799   0.0000       2.966291        80.7169 
 800   0.0000       2.969162        80.7950 
 801   0.0000       2.977969        81.0346 
 802   0.0000       2.980710        81.1093 
 803   0.0000       2.990980        81.3887 
 804   0.0000       2.992951        81.4423 
 805   0.0000       2.999554        81.6220 
 806   0.0000       3.003447        81.7280 
 807   0.0000       3.011266        81.9407 
 808   0.0000       3.015191        82.0475 
 809   0.0000       3.017150        82.1008 
 810   0.0000       3.020510        82.1922 
 811   0.0000       3.031791        82.4992 
 812   0.0000       3.036073        82.6158 
 813   0.0000       3.043731        82.8241 
 814   0.0000       3.047554        82.9282 
 815   0.0000       3.061115        83.2972 
 816   0.0000       3.064028        83.3764 
 817   0.0000       3.065858        83.4262 
 818   0.0000       3.074070        83.6497 
 819   0.0000       3.079936        83.8093 
 820   0.0000       3.085760        83.9678 
 821   0.0000       3.090882        84.1072 
 822   0.0000       3.096821        84.2688 
 823   0.0000       3.105875        84.5152 
 824   0.0000       3.110863        84.6509 
 825   0.0000       3.113079        84.7112 
 826   0.0000       3.124918        85.0333 
 827   0.0000       3.130926        85.1968 
 828   0.0000       3.134726        85.3002 
 829   0.0000       3.139646        85.4341 
 830   0.0000       3.140302        85.4520 
 831   0.0000       3.146936        85.6325 
 832   0.0000       3.154478        85.8377 
 833   0.0000       3.157834        85.9290 
 834   0.0000       3.159272        85.9682 
 835   0.0000       3.164804        86.1187 
 836   0.0000       3.170627        86.2772 
 837   0.0000       3.171445        86.2994 
 838   0.0000       3.176980        86.4500 
 839   0.0000       3.178764        86.4986 
 840   0.0000       3.182022        86.5872 
 841   0.0000       3.190106        86.8072 
 842   0.0000       3.193139        86.8897 
 843   0.0000       3.194195        86.9185 
 844   0.0000       3.196219        86.9736 
 845   0.0000       3.201236        87.1101 
 846   0.0000       3.210088        87.3509 
 847   0.0000       3.213856        87.4535 
 848   0.0000       3.214417        87.4687 
 849   0.0000       3.218073        87.5682 
 850   0.0000       3.222512        87.6890 
 851   0.0000       3.225244        87.7633 
 852   0.0000       3.232119        87.9504 
 853   0.0000       3.232626        87.9642 
 854   0.0000       3.237279        88.0908 
 855   0.0000       3.240658        88.1828 
 856   0.0000       3.246827        88.3507 
 857   0.0000       3.252677        88.5098 
 858   0.0000       3.253227        88.5248 
 859   0.0000       3.258445        88.6668 
 860   0.0000       3.262882        88.7875 
 861   0.0000       3.268431        88.9385 
 862   0.0000       3.271995        89.0355 
 863   0.0000       3.272588        89.0517 
 864   0.0000       3.278260        89.2060 
 865   0.0000       3.279885        89.2502 
 866   0.0000       3.285653        89.4072 
 867   0.0000       3.290921        89.5505 
 868   0.0000       3.293288        89.6149 
 869   0.0000       3.297824        89.7384 
 870   0.0000       3.301925        89.8499 
 871   0.0000       3.307288        89.9959 
 872   0.0000       3.309903        90.0670 
 873   0.0000       3.312751        90.1445 
 874   0.0000       3.316783        90.2543 
 875   0.0000       3.323627        90.4405 
 876   0.0000       3.327949        90.5581 
 877   0.0000       3.329710        90.6060 
 878   0.0000       3.337374        90.8146 
 879   0.0000       3.346632        91.0665 
 880   0.0000       3.348145        91.1077 
 881   0.0000       3.349424        91.1425 
 882   0.0000       3.351422        91.1968 
 883   0.0000       3.361599        91.4738 
 884   0.0000       3.362584        91.5006 
 885   0.0000       3.364832        91.5617 
 886   0.0000       3.367709        91.6400 
 887   0.0000       3.369631        91.6923 
 888   0.0000       3.375964        91.8647 
 889   0.0000       3.377841        91.9157 
 890   0.0000       3.381756        92.0222 
 891   0.0000       3.383163        92.0605 
 892   0.0000       3.386704        92.1569 
 893   0.0000       3.391229        92.2800 
 894   0.0000       3.394805        92.3773 
 895   0.0000       3.395311        92.3911 
 896   0.0000       3.399685        92.5101 
 897   0.0000       3.401443        92.5580 
 898   0.0000       3.405021        92.6553 
 899   0.0000       3.408863        92.7599 
 900   0.0000       3.412222        92.8513 
 901   0.0000       3.414868        92.9233 
 902   0.0000       3.419590        93.0518 
 903   0.0000       3.426828        93.2487 
 904   0.0000       3.429122        93.3111 
 905   0.0000       3.433307        93.4250 
 906   0.0000       3.434814        93.4660 
 907   0.0000       3.438037        93.5537 
 908   0.0000       3.443102        93.6916 
 909   0.0000       3.447973        93.8241 
 910   0.0000       3.450128        93.8828 
 911   0.0000       3.457350        94.0793 
 912   0.0000       3.460083        94.1536 
 913   0.0000       3.461638        94.1959 
 914   0.0000       3.466070        94.3166 
 915   0.0000       3.471413        94.4620 
 916   0.0000       3.475174        94.5643 
 917   0.0000       3.476585        94.6027 
 918   0.0000       3.480341        94.7049 
 919   0.0000       3.487136        94.8898 
 920   0.0000       3.487393        94.8968 
 921   0.0000       3.493518        95.0635 
 922   0.0000       3.501182        95.2720 
 923   0.0000       3.507973        95.4568 
 924   0.0000       3.509295        95.4928 
 925   0.0000       3.516936        95.7007 
 926   0.0000       3.523263        95.8729 
 927   0.0000       3.523817        95.8879 
 928   0.0000       3.528815        96.0239 
 929   0.0000       3.529181        96.0339 
 930   0.0000       3.532909        96.1353 
 931   0.0000       3.538386        96.2844 
 932   0.0000       3.539366        96.3110 
 933   0.0000       3.541939        96.3811 
 934   0.0000       3.552915        96.6797 
 935   0.0000       3.556184        96.7687 
 936   0.0000       3.560820        96.8949 
 937   0.0000       3.565804        97.0305 
 938   0.0000       3.567356        97.0727 
 939   0.0000       3.575031        97.2815 
 940   0.0000       3.576764        97.3287 
 941   0.0000       3.579281        97.3972 
 942   0.0000       3.588124        97.6378 
 943   0.0000       3.591793        97.7377 
 944   0.0000       3.603394        98.0533 
 945   0.0000       3.604360        98.0796 
 946   0.0000       3.615759        98.3898 
 947   0.0000       3.620199        98.5106 
 948   0.0000       3.630540        98.7920 
 949   0.0000       3.632764        98.8525 
 950   0.0000       3.637618        98.9846 
 951   0.0000       3.638328        99.0039 
 952   0.0000       3.644711        99.1776 
 953   0.0000       3.647472        99.2527 
 954   0.0000       3.660194        99.5989 
 955   0.0000       3.665972        99.7562 
 956   0.0000       3.671811        99.9151 
 957   0.0000       3.675360       100.0116 
 958   0.0000       3.677951       100.0821 
 959   0.0000       3.688762       100.3763 
 960   0.0000       3.699015       100.6553 
 961   0.0000       3.703709       100.7830 
 962   0.0000       3.708281       100.9075 
 963   0.0000       3.709122       100.9303 
 964   0.0000       3.714292       101.0710 
 965   0.0000       3.716858       101.1408 
 966   0.0000       3.728836       101.4668 
 967   0.0000       3.729321       101.4800 
 968   0.0000       3.738305       101.7245 
 969   0.0000       3.743857       101.8755 
 970   0.0000       3.760357       102.3245 
 971   0.0000       3.762772       102.3902 
 972   0.0000       3.768068       102.5343 
 973   0.0000       3.771547       102.6290 
 974   0.0000       3.773584       102.6844 
 975   0.0000       3.782594       102.9296 
 976   0.0000       3.788498       103.0903 
 977   0.0000       3.800765       103.4241 
 978   0.0000       3.804846       103.5351 
 979   0.0000       3.809287       103.6560 
 980   0.0000       3.817607       103.8824 
 981   0.0000       3.828786       104.1866 
 982   0.0000       3.832915       104.2989 
 983   0.0000       3.842436       104.5580 
 984   0.0000       3.859075       105.0108 
 985   0.0000       3.865244       105.1786 
 986   0.0000       3.874147       105.4209 
 987   0.0000       3.884253       105.6959 
 988   0.0000       3.889889       105.8493 
 989   0.0000       3.901556       106.1667 
 990   0.0000       3.908172       106.3468 
 991   0.0000       3.912930       106.4762 
 992   0.0000       3.935188       107.0819 
 993   0.0000       3.945098       107.3516 
 994   0.0000       3.959773       107.7509 
 995   0.0000       3.962516       107.8255 
 996   0.0000       3.966400       107.9312 
 997   0.0000       3.976650       108.2102 
 998   0.0000       3.982579       108.3715 
 999   0.0000       3.990461       108.5860 
 1000   0.0000       3.995598       108.7257 
 1001   0.0000       3.999256       108.8253 
 1002   0.0000       4.011944       109.1706 
 1003   0.0000       4.021972       109.4434 
 1004   0.0000       4.031523       109.7033 
 1005   0.0000       4.038019       109.8801 
 1006   0.0000       4.046322       110.1060 
 1007   0.0000       4.058000       110.4238 
 1008   0.0000       4.058990       110.4507 
 1009   0.0000       4.074271       110.8665 
 1010   0.0000       4.083912       111.1289 
 1011   0.0000       4.088227       111.2463 
 1012   0.0000       4.098159       111.5166 
 1013   0.0000       4.099535       111.5540 
 1014   0.0000       4.107260       111.7642 
 1015   0.0000       4.117554       112.0443 
 1016   0.0000       4.119854       112.1069 
 1017   0.0000       4.135111       112.5221 
 1018   0.0000       4.136241       112.5528 
 1019   0.0000       4.140823       112.6775 
 1020   0.0000       4.147484       112.8588 
 1021   0.0000       4.149356       112.9097 
 1022   0.0000       4.160538       113.2140 
 1023   0.0000       4.164882       113.3322 
 1024   0.0000       4.167172       113.3945 
 1025   0.0000       4.172305       113.5342 
 1026   0.0000       4.181334       113.7799 
 1027   0.0000       4.187174       113.9388 
 1028   0.0000       4.188354       113.9709 
 1029   0.0000       4.200564       114.3032 
 1030   0.0000       4.206689       114.4698 
 1031   0.0000       4.213008       114.6418 
 1032   0.0000       4.220740       114.8522 
 1033   0.0000       4.222398       114.8973 
 1034   0.0000       4.230313       115.1127 
 1035   0.0000       4.234953       115.2389 
 1036   0.0000       4.237751       115.3151 
 1037   0.0000       4.240230       115.3825 
 1038   0.0000       4.245218       115.5182 
 1039   0.0000       4.252972       115.7293 
 1040   0.0000       4.256505       115.8254 
 1041   0.0000       4.260586       115.9364 
 1042   0.0000       4.267220       116.1170 
 1043   0.0000       4.275686       116.3473 
 1044   0.0000       4.279878       116.4614 
 1045   0.0000       4.286987       116.6549 
 1046   0.0000       4.291018       116.7645 
 1047   0.0000       4.300342       117.0183 
 1048   0.0000       4.303456       117.1030 
 1049   0.0000       4.308769       117.2476 
 1050   0.0000       4.318374       117.5089 
 1051   0.0000       4.322743       117.6278 
 1052   0.0000       4.326447       117.7286 
 1053   0.0000       4.334418       117.9455 
 1054   0.0000       4.340013       118.0978 
 1055   0.0000       4.346053       118.2621 
 1056   0.0000       4.349884       118.3664 
 1057   0.0000       4.356706       118.5520 
 1058   0.0000       4.365933       118.8031 
 1059   0.0000       4.372577       118.9839 
 1060   0.0000       4.376998       119.1042 
 1061   0.0000       4.386116       119.3523 
 1062   0.0000       4.394882       119.5908 
 1063   0.0000       4.408635       119.9651 
 1064   0.0000       4.417899       120.2172 
 1065   0.0000       4.423869       120.3796 
 1066   0.0000       4.433274       120.6355 
 1067   0.0000       4.442243       120.8796 
 1068   0.0000       4.451292       121.1258 
 1069   0.0000       4.454201       121.2050 
 1070   0.0000       4.459122       121.3389 
 1071   0.0000       4.460295       121.3708 
 1072   0.0000       4.477578       121.8411 
 1073   0.0000       4.485180       122.0479 
 1074   0.0000       4.491840       122.2292 
 1075   0.0000       4.495159       122.3195 
 1076   0.0000       4.504707       122.5793 
 1077   0.0000       4.511567       122.7660 
 1078   0.0000       4.522109       123.0529 
 1079   0.0000       4.523415       123.0884 
 1080   0.0000       4.528477       123.2261 
 1081   0.0000       4.533644       123.3667 
 1082   0.0000       4.542443       123.6062 
 1083   0.0000       4.565217       124.2259 
 1084   0.0000       4.568625       124.3186 
 1085   0.0000       4.575491       124.5054 
 1086   0.0000       4.595704       125.0555 
 1087   0.0000       4.605422       125.3199 
 1088   0.0000       4.625053       125.8541 
 1089   0.0000       4.649800       126.5275 
 1090   0.0000       4.663301       126.8949 
 1091   0.0000       4.668808       127.0447 
 1092   0.0000       4.679830       127.3447 
 1093   0.0000       4.695192       127.7627 
 1094   0.0000       4.697822       127.8342 
 1095   0.0000       4.706183       128.0617 
 1096   0.0000       4.711554       128.2079 
 1097   0.0000       4.728520       128.6696 
 1098   0.0000       4.742376       129.0466 
 1099   0.0000       4.746935       129.1707 
 1100   0.0000       4.757617       129.4613 
 1101   0.0000       4.766520       129.7036 
 1102   0.0000       4.770523       129.8125 
 1103   0.0000       4.778465       130.0286 
 1104   0.0000       4.793212       130.4299 
 1105   0.0000       4.798800       130.5820 
 1106   0.0000       4.810549       130.9017 
 1107   0.0000       4.822337       131.2224 
 1108   0.0000       4.839822       131.6982 
 1109   0.0000       4.844525       131.8262 
 1110   0.0000       4.859347       132.2296 
 1111   0.0000       4.876178       132.6875 
 1112   0.0000       4.878584       132.7530 
 1113   0.0000       4.891761       133.1116 
 1114   0.0000       4.904190       133.4498 
 1115   0.0000       4.914369       133.7268 
 1116   0.0000       4.919515       133.8668 
 1117   0.0000       4.935596       134.3044 
 1118   0.0000       4.941446       134.4636 
 1119   0.0000       4.957464       134.8994 
 1120   0.0000       4.963875       135.0739 
 1121   0.0000       4.985454       135.6611 
 1122   0.0000       5.007590       136.2635 
 1123   0.0000       5.012289       136.3913 
 1124   0.0000       5.030268       136.8806 
 1125   0.0000       5.044694       137.2731 
 1126   0.0000       5.069993       137.9615 
 1127   0.0000       5.096076       138.6713 
 1128   0.0000       5.105085       138.9164 
 1129   0.0000       5.129757       139.5878 
 1130   0.0000       5.133345       139.6854 
 1131   0.0000       5.142842       139.9439 
 1132   0.0000       5.150330       140.1476 
 1133   0.0000       5.177714       140.8928 
 1134   0.0000       5.185887       141.1152 
 1135   0.0000       5.193741       141.3289 
 1136   0.0000       5.217607       141.9783 
 1137   0.0000       5.233099       142.3999 
 1138   0.0000       5.239082       142.5627 
 1139   0.0000       5.262070       143.1882 
 1140   0.0000       5.264881       143.2647 
 1141   0.0000       5.269714       143.3962 
 1142   0.0000       5.277669       143.6127 
 1143   0.0000       5.284098       143.7876 
 1144   0.0000       5.292853       144.0258 
 1145   0.0000       5.318145       144.7141 
 1146   0.0000       5.331986       145.0907 
 1147   0.0000       5.364068       145.9637 
 1148   0.0000       5.369021       146.0985 
 1149   0.0000       5.386425       146.5721 
 1150   0.0000       5.399280       146.9219 
 1151   0.0000       5.407985       147.1587 
 1152   0.0000       5.424088       147.5969 
 1153   0.0000       5.437668       147.9665 
 1154   0.0000       5.480773       149.1394 
 1155   0.0000       5.486408       149.2928 
 1156   0.0000       5.494936       149.5248 
 1157   0.0000       5.519575       150.1953 
 1158   0.0000       5.537274       150.6769 
 1159   0.0000       5.557371       151.2238 
 1160   0.0000       5.566905       151.4832 
 1161   0.0000       5.595788       152.2691 
 1162   0.0000       5.615517       152.8060 
 1163   0.0000       5.634395       153.3197 
 1164   0.0000       5.668358       154.2439 
 1165   0.0000       5.700216       155.1108 
 1166   0.0000       5.703326       155.1954 
 1167   0.0000       5.719062       155.6236 
 1168   0.0000       5.743457       156.2874 
 1169   0.0000       5.768574       156.9709 
 1170   0.0000       5.773732       157.1112 
 1171   0.0000       5.811790       158.1469 
 1172   0.0000       5.934649       161.4900 
 1173   0.0000       5.957217       162.1041 
 1174   0.0000       5.994101       163.1078 
 1175   0.0000       6.039714       164.3490 
 1176   0.0000       6.091249       165.7513 
 1177   0.0000       6.166860       167.8088 
 1178   0.0000       6.193174       168.5248 
 1179   0.0000       6.244436       169.9197 
 1180   0.0000       6.407019       174.3439 
 1181   0.0000       6.433199       175.0563 
 1182   0.0000       6.480448       176.3420 
 1183   0.0000       6.518923       177.3889 
 1184   0.0000       6.661047       181.2563 
 1185   0.0000       6.685505       181.9218 
 1186   0.0000       6.783608       184.5914 
 1187   0.0000       6.806646       185.2183 
 1188   0.0000       6.897457       187.6894 
 1189   0.0000       6.927183       188.4982 
 1190   0.0000       7.122414       193.8107 
 1191   0.0000       7.142496       194.3572 
 1192   0.0000       7.186705       195.5602 
 1193   0.0000       7.233752       196.8404 
 1194   0.0000      22.234552       605.0329 
 1195   0.0000      22.382980       609.0719 
 1196   0.0000      22.477358       611.6400 
 1197   0.0000      22.505237       612.3986 
 1198   0.0000      22.546427       613.5195 
 1199   0.0000      22.554507       613.7393 
 1200   0.0000      22.556527       613.7943 
 1201   0.0000      22.585599       614.5854 
 1202   0.0000      22.696710       617.6089 
 1203   0.0000      22.708420       617.9275 
 1204   0.0000      22.715532       618.1210 
 1205   0.0000      22.726349       618.4154 
 1206   0.0000      22.728850       618.4834 
 1207   0.0000      22.799401       620.4032 
 1208   0.0000      22.843248       621.5964 
 1209   0.0000      22.857717       621.9901 
 1210   0.0000      22.899151       623.1176 
 1211   0.0000      22.921033       623.7130 
 1212   0.0000      22.935015       624.0935 
 1213   0.0000      22.949548       624.4889 
 1214   0.0000      22.980237       625.3240 
 1215   0.0000      23.044719       627.0787 
 1216   0.0000      23.081710       628.0853 
 1217   0.0000      23.124769       629.2570 
 1218   0.0000      23.332373       634.9061 
 1219   0.0000      23.385846       636.3612 
 1220   0.0000      23.517146       639.9341 
 1221   0.0000      23.615907       642.6215 
 1222   0.0000      23.703281       644.9991 
 1223   0.0000      32.895392       895.1291 
 1224   0.0000      33.355521       907.6499 
 1225   0.0000      44.205833      1202.9019 
 1226   0.0000      44.246742      1204.0151 

                    ********************************
                    * MULLIKEN POPULATION ANALYSIS *
                    ********************************

-----------------------
MULLIKEN ATOMIC CHARGES
-----------------------
   0 O :   -0.532559
   1 O :   -0.512314
   2 N :   -0.198036
   3 H :    0.280139
   4 N :    0.117505
   5 C :    0.124823
   6 C :    0.368876
   7 H :    0.120997
   8 C :   -0.038960
   9 C :   -0.219818
  10 H :    0.161706
  11 C :   -0.138935
  12 H :    0.157526
  13 C :   -0.150619
  14 H :    0.158470
  15 C :   -0.164123
  16 H :    0.156921
  17 C :   -0.209264
  18 H :    0.160721
  19 C :    0.125245
  20 C :   -0.415445
  21 H :    0.135239
  22 H :    0.144078
  23 H :    0.141853
  24 C :   -0.437422
  25 H :    0.150053
  26 H :    0.148277
  27 H :    0.149878
  28 C :   -0.420946
  29 H :    0.142840
  30 H :    0.144783
  31 H :    0.135843
  32 C :   -0.107643
  33 C :    0.044301
  34 C :   -0.188479
  35 H :    0.165686
  36 C :   -0.206651
  37 H :    0.153354
  38 C :   -0.104427
  39 H :    0.155096
  40 C :   -0.239565
  41 H :    0.151493
  42 C :    0.102218
  43 C :   -0.441872
  44 H :    0.149017
  45 H :    0.139213
  46 H :    0.139364
  47 C :   -0.444028
  48 H :    0.141141
  49 H :    0.140397
  50 H :    0.150204
  51 C :   -0.373400
  52 H :    0.111193
  53 H :    0.142995
  54 H :    0.109013
  55 C :    0.287203
  56 C :    0.169290
  57 C :   -0.217315
  58 H :    0.159137
  59 C :   -0.170218
  60 H :    0.159166
  61 C :   -0.142324
  62 H :    0.160198
  63 C :   -0.156913
  64 H :    0.158618
  65 C :   -0.247210
  66 H :    0.164416
Sum of atomic charges:   -0.0000000

--------------------------------
MULLIKEN REDUCED ORBITAL CHARGES
--------------------------------
  0 O s       :     3.844401  s :     3.844401
      pz      :     1.620747  p :     4.657035
      px      :     1.612887
      py      :     1.423401
      dz2     :     0.003000  d :     0.029314
      dxz     :     0.002717
      dyz     :     0.006523
      dx2y2   :     0.008689
      dxy     :     0.008385
      f0      :     0.000215  f :     0.001810
      f+1     :     0.000090
      f-1     :     0.000178
      f+2     :     0.000085
      f-2     :     0.000296
      f+3     :     0.000402
      f-3     :     0.000545
  1 O s       :     3.826931  s :     3.826931
      pz      :     1.485151  p :     4.654346
      px      :     1.616302
      py      :     1.552894
      dz2     :     0.007101  d :     0.029233
      dxz     :     0.007240
      dyz     :     0.005116
      dx2y2   :     0.004417
      dxy     :     0.005360
      f0      :     0.000229  f :     0.001803
      f+1     :     0.000396
      f-1     :     0.000165
      f+2     :     0.000330
      f-2     :     0.000357
      f+3     :     0.000176
      f-3     :     0.000150
  2 N s       :     3.433448  s :     3.433448
      pz      :     1.366298  p :     3.699905
      px      :     1.177584
      py      :     1.156023
      dz2     :     0.012431  d :     0.060519
      dxz     :     0.011987
      dyz     :     0.007097
      dx2y2   :     0.013868
      dxy     :     0.015137
      f0      :     0.000452  f :     0.004164
      f+1     :     0.000879
      f-1     :     0.000443
      f+2     :     0.000613
      f-2     :     0.000676
      f+3     :     0.000658
      f-3     :     0.000442
  3 H s       :     0.679308  s :     0.679308
      pz      :     0.009873  p :     0.040553
      px      :     0.009847
      py      :     0.020833
  4 N s       :     3.369764  s :     3.369764
      pz      :     1.174806  p :     3.418267
      px      :     0.954465
      py      :     1.288996
      dz2     :     0.016876  d :     0.089474
      dxz     :     0.023383
      dyz     :     0.012772
      dx2y2   :     0.019225
      dxy     :     0.017217
      f0      :     0.000664  f :     0.004990
      f+1     :     0.000513
      f-1     :     0.000860
      f+2     :     0.001037
      f-2     :     0.000747
      f+3     :     0.000602
      f-3     :     0.000566
  5 C s       :     3.172719  s :     3.172719
      pz      :     0.804057  p :     2.426371
      px      :     0.798661
      py      :     0.823653
      dz2     :     0.031088  d :     0.253999
      dxz     :     0.036446
      dyz     :     0.058708
      dx2y2   :     0.080047
      dxy     :     0.047711
      f0      :     0.002214  f :     0.022088
      f+1     :     0.002970
      f-1     :     0.001679
      f+2     :     0.002437
      f-2     :     0.003556
      f+3     :     0.002933
      f-3     :     0.006299
  6 C s       :     2.815928  s :     2.815928
      pz      :     0.999285  p :     2.656403
      px      :     0.779801
      py      :     0.877317
      dz2     :     0.018176  d :     0.148792
      dxz     :     0.030967
      dyz     :     0.026837
      dx2y2   :     0.030454
      dxy     :     0.042357
      f0      :     0.001033  f :     0.010001
      f+1     :     0.001012
      f-1     :     0.001028
      f+2     :     0.001849
      f-2     :     0.000749
      f+3     :     0.001816
      f-3     :     0.002515
  7 H s       :     0.853706  s :     0.853706
      pz      :     0.014181  p :     0.025297
      px      :     0.005466
      py      :     0.005650
  8 C s       :     3.255166  s :     3.255166
      pz      :     0.924878  p :     2.628866
      px      :     0.932558
      py      :     0.771430
      dz2     :     0.036162  d :     0.144984
      dxz     :     0.026347
      dyz     :     0.039596
      dx2y2   :     0.023406
      dxy     :     0.019474
      f0      :     0.002017  f :     0.009944
      f+1     :     0.001278
      f-1     :     0.001406
      f+2     :     0.001868
      f-2     :     0.001263
      f+3     :     0.000984
      f-3     :     0.001127
  9 C s       :     3.267836  s :     3.267836
      pz      :     0.958570  p :     2.848168
      px      :     0.935261
      py      :     0.954338
      dz2     :     0.017509  d :     0.096604
      dxz     :     0.016106
      dyz     :     0.030675
      dx2y2   :     0.015145
      dxy     :     0.017169
      f0      :     0.001393  f :     0.007210
      f+1     :     0.000972
      f-1     :     0.000872
      f+2     :     0.000904
      f-2     :     0.001101
      f+3     :     0.000713
      f-3     :     0.001255
 10 H s       :     0.815218  s :     0.815218
      pz      :     0.009441  p :     0.023076
      px      :     0.007205
      py      :     0.006430
 11 C s       :     3.181639  s :     3.181639
      pz      :     0.971270  p :     2.856061
      px      :     0.950079
      py      :     0.934712
      dz2     :     0.020590  d :     0.094006
      dxz     :     0.009456
      dyz     :     0.028760
      dx2y2   :     0.018103
      dxy     :     0.017097
      f0      :     0.001104  f :     0.007229
      f+1     :     0.000683
      f-1     :     0.001084
      f+2     :     0.001343
      f-2     :     0.000840
      f+3     :     0.000848
      f-3     :     0.001327
 12 H s       :     0.820438  s :     0.820438
      pz      :     0.011822  p :     0.022036
      px      :     0.004572
      py      :     0.005641
 13 C s       :     3.186998  s :     3.186998
      pz      :     0.930102  p :     2.862031
      px      :     0.960713
      py      :     0.971216
      dz2     :     0.030788  d :     0.094391
      dxz     :     0.020272
      dyz     :     0.020307
      dx2y2   :     0.013001
      dxy     :     0.010023
      f0      :     0.001540  f :     0.007199
      f+1     :     0.001137
      f-1     :     0.000951
      f+2     :     0.001342
      f-2     :     0.000979
      f+3     :     0.000687
      f-3     :     0.000563
 14 H s       :     0.819517  s :     0.819517
      pz      :     0.003998  p :     0.022013
      px      :     0.005531
      py      :     0.012484
 15 C s       :     3.194343  s :     3.194343
      pz      :     0.965165  p :     2.867606
      px      :     0.954531
      py      :     0.947910
      dz2     :     0.017485  d :     0.094923
      dxz     :     0.016451
      dyz     :     0.030787
      dx2y2   :     0.013074
      dxy     :     0.017125
      f0      :     0.001379  f :     0.007252
      f+1     :     0.001005
      f-1     :     0.000855
      f+2     :     0.000911
      f-2     :     0.001149
      f+3     :     0.000741
      f-3     :     0.001213
 16 H s       :     0.821006  s :     0.821006
      pz      :     0.009052  p :     0.022073
      px      :     0.006936
      py      :     0.006085
 17 C s       :     3.217688  s :     3.217688
      pz      :     0.969883  p :     2.884469
      px      :     0.953596
      py      :     0.960990
      dz2     :     0.020773  d :     0.099711
      dxz     :     0.009788
      dyz     :     0.030294
      dx2y2   :     0.020935
      dxy     :     0.017920
      f0      :     0.001045  f :     0.007396
      f+1     :     0.000678
      f-1     :     0.001183
      f+2     :     0.001389
      f-2     :     0.000845
      f+3     :     0.000912
      f-3     :     0.001345
 18 H s       :     0.817188  s :     0.817188
      pz      :     0.011759  p :     0.022091
      px      :     0.004525
      py      :     0.005807
 19 C s       :     3.060270  s :     3.060270
      pz      :     0.852601  p :     2.589380
      px      :     0.884686
      py      :     0.852093
      dz2     :     0.044787  d :     0.211857
      dxz     :     0.042045
      dyz     :     0.044667
      dx2y2   :     0.034021
      dxy     :     0.046336
      f0      :     0.001528  f :     0.013248
      f+1     :     0.001718
      f-1     :     0.002309
      f+2     :     0.001951
      f-2     :     0.002498
      f+3     :     0.001751
      f-3     :     0.001493
 20 C s       :     3.264821  s :     3.264821
      pz      :     1.047385  p :     3.091245
      px      :     1.070486
      py      :     0.973374
      dz2     :     0.007792  d :     0.055937
      dxz     :     0.013527
      dyz     :     0.011254
      dx2y2   :     0.007186
      dxy     :     0.016178
      f0      :     0.000082  f :     0.003442
      f+1     :     0.000378
      f-1     :     0.000577
      f+2     :     0.000480
      f-2     :     0.001022
      f+3     :     0.000304
      f-3     :     0.000599
 21 H s       :     0.843718  s :     0.843718
      pz      :     0.009681  p :     0.021043
      px      :     0.006914
      py      :     0.004449
 22 H s       :     0.834668  s :     0.834668
      pz      :     0.007043  p :     0.021254
      px      :     0.006834
      py      :     0.007377
 23 H s       :     0.836313  s :     0.836313
      pz      :     0.005237  p :     0.021834
      px      :     0.009868
      py      :     0.006729
 24 C s       :     3.275046  s :     3.275046
      pz      :     1.078021  p :     3.101033
      px      :     0.978033
      py      :     1.044979
      dz2     :     0.004531  d :     0.057784
      dxz     :     0.017542
      dyz     :     0.012376
      dx2y2   :     0.013229
      dxy     :     0.010106
      f0      :     0.000176  f :     0.003560
      f+1     :     0.000666
      f-1     :     0.000147
      f+2     :     0.000515
      f-2     :     0.001011
      f+3     :     0.000662
      f-3     :     0.000382
 25 H s       :     0.828565  s :     0.828565
      pz      :     0.007755  p :     0.021381
      px      :     0.007030
      py      :     0.006596
 26 H s       :     0.830827  s :     0.830827
      pz      :     0.008966  p :     0.020897
      px      :     0.007090
      py      :     0.004840
 27 H s       :     0.829249  s :     0.829249
      pz      :     0.006127  p :     0.020872
      px      :     0.004536
      py      :     0.010209
 28 C s       :     3.267197  s :     3.267197
      pz      :     0.977259  p :     3.094457
      px      :     1.042959
      py      :     1.074239
      dz2     :     0.010329  d :     0.055852
      dxz     :     0.010608
      dyz     :     0.016510
      dx2y2   :     0.005981
      dxy     :     0.012424
      f0      :     0.000593  f :     0.003440
      f+1     :     0.000544
      f-1     :     0.000277
      f+2     :     0.000598
      f-2     :     0.001029
      f+3     :     0.000104
      f-3     :     0.000295
 29 H s       :     0.835334  s :     0.835334
      pz      :     0.004997  p :     0.021826
      px      :     0.010376
      py      :     0.006453
 30 H s       :     0.833970  s :     0.833970
      pz      :     0.007865  p :     0.021247
      px      :     0.006330
      py      :     0.007052
 31 H s       :     0.843103  s :     0.843103
      pz      :     0.006331  p :     0.021053
      px      :     0.005093
      py      :     0.009630
 32 C s       :     3.252841  s :     3.252841
      pz      :     0.825635  p :     2.673478
      px      :     0.933856
      py      :     0.913986
      dz2     :     0.043317  d :     0.168316
      dxz     :     0.032465
      dyz     :     0.036406
      dx2y2   :     0.029159
      dxy     :     0.026969
      f0      :     0.002064  f :     0.013009
      f+1     :     0.002238
      f-1     :     0.001774
      f+2     :     0.001709
      f-2     :     0.002275
      f+3     :     0.001169
      f-3     :     0.001780
 33 C s       :     3.357539  s :     3.357539
      pz      :     0.824749  p :     2.457672
      px      :     0.855451
      py      :     0.777473
      dz2     :     0.033179  d :     0.131010
      dxz     :     0.025343
      dyz     :     0.030065
      dx2y2   :     0.023917
      dxy     :     0.018506
      f0      :     0.001623  f :     0.009478
      f+1     :     0.001171
      f-1     :     0.001369
      f+2     :     0.001383
      f-2     :     0.001587
      f+3     :     0.000813
      f-3     :     0.001532
 34 C s       :     3.177946  s :     3.177946
      pz      :     0.954688  p :     2.905473
      px      :     0.954847
      py      :     0.995938
      dz2     :     0.030266  d :     0.097544
      dxz     :     0.023057
      dyz     :     0.021799
      dx2y2   :     0.009690
      dxy     :     0.012732
      f0      :     0.001671  f :     0.007515
      f+1     :     0.001479
      f-1     :     0.001005
      f+2     :     0.001069
      f-2     :     0.001122
      f+3     :     0.000756
      f-3     :     0.000413
 35 H s       :     0.811262  s :     0.811262
      pz      :     0.004486  p :     0.023052
      px      :     0.007233
      py      :     0.011332
 36 C s       :     3.230214  s :     3.230214
      pz      :     0.971955  p :     2.873213
      px      :     0.955311
      py      :     0.945948
      dz2     :     0.017169  d :     0.095975
      dxz     :     0.023453
      dyz     :     0.027241
      dx2y2   :     0.015740
      dxy     :     0.012373
      f0      :     0.001342  f :     0.007248
      f+1     :     0.001204
      f-1     :     0.000913
      f+2     :     0.000506
      f-2     :     0.001371
      f+3     :     0.000558
      f-3     :     0.001354
 37 H s       :     0.824660  s :     0.824660
      pz      :     0.008540  p :     0.021985
      px      :     0.007598
      py      :     0.005847
 38 C s       :     3.162472  s :     3.162472
      pz      :     0.946815  p :     2.842210
      px      :     0.946058
      py      :     0.949337
      dz2     :     0.023313  d :     0.092547
      dxz     :     0.011206
      dyz     :     0.022369
      dx2y2   :     0.019998
      dxy     :     0.015661
      f0      :     0.001101  f :     0.007197
      f+1     :     0.000753
      f-1     :     0.001118
      f+2     :     0.001003
      f-2     :     0.001076
      f+3     :     0.000749
      f-3     :     0.001398
 39 H s       :     0.822862  s :     0.822862
      pz      :     0.012168  p :     0.022043
      px      :     0.004221
      py      :     0.005654
 40 C s       :     3.303282  s :     3.303282
      pz      :     0.891419  p :     2.831404
      px      :     0.964629
      py      :     0.975356
      dz2     :     0.030215  d :     0.097308
      dxz     :     0.022988
      dyz     :     0.020785
      dx2y2   :     0.009621
      dxy     :     0.013698
      f0      :     0.001624  f :     0.007570
      f+1     :     0.001514
      f-1     :     0.001023
      f+2     :     0.001131
      f-2     :     0.001030
      f+3     :     0.000788
      f-3     :     0.000459
 41 H s       :     0.825207  s :     0.825207
      pz      :     0.003996  p :     0.023301
      px      :     0.007400
      py      :     0.011905
 42 C s       :     3.009152  s :     3.009152
      pz      :     0.887517  p :     2.694055
      px      :     0.887447
      py      :     0.919091
      dz2     :     0.036860  d :     0.184351
      dxz     :     0.035464
      dyz     :     0.041581
      dx2y2   :     0.036142
      dxy     :     0.034304
      f0      :     0.001552  f :     0.010223
      f+1     :     0.001540
      f-1     :     0.001261
      f+2     :     0.001839
      f-2     :     0.001303
      f+3     :     0.001133
      f-3     :     0.001595
 43 C s       :     3.278047  s :     3.278047
      pz      :     1.078977  p :     3.101282
      px      :     1.070509
      py      :     0.951797
      dz2     :     0.005404  d :     0.059125
      dxz     :     0.007336
      dyz     :     0.021623
      dx2y2   :     0.015187
      dxy     :     0.009576
      f0      :     0.000283  f :     0.003418
      f+1     :     0.000131
      f-1     :     0.000771
      f+2     :     0.000604
      f-2     :     0.000361
      f+3     :     0.000643
      f-3     :     0.000625
 44 H s       :     0.829654  s :     0.829654
      pz      :     0.005307  p :     0.021330
      px      :     0.011678
      py      :     0.004345
 45 H s       :     0.839561  s :     0.839561
      pz      :     0.009690  p :     0.021225
      px      :     0.004450
      py      :     0.007085
 46 H s       :     0.838794  s :     0.838794
      pz      :     0.008556  p :     0.021842
      px      :     0.006756
      py      :     0.006530
 47 C s       :     3.285460  s :     3.285460
      pz      :     1.061527  p :     3.096275
      px      :     0.944111
      py      :     1.090636
      dz2     :     0.009909  d :     0.058867
      dxz     :     0.013293
      dyz     :     0.010024
      dx2y2   :     0.008681
      dxy     :     0.016959
      f0      :     0.000197  f :     0.003427
      f+1     :     0.000550
      f-1     :     0.000499
      f+2     :     0.000644
      f-2     :     0.000386
      f+3     :     0.000556
      f-3     :     0.000595
 48 H s       :     0.837004  s :     0.837004
      pz      :     0.007879  p :     0.021855
      px      :     0.007811
      py      :     0.006165
 49 H s       :     0.838347  s :     0.838347
      pz      :     0.010366  p :     0.021256
      px      :     0.004352
      py      :     0.006539
 50 H s       :     0.828560  s :     0.828560
      pz      :     0.004717  p :     0.021236
      px      :     0.005658
      py      :     0.010861
 51 C s       :     3.221400  s :     3.221400
      pz      :     0.994605  p :     3.088631
      px      :     1.036025
      py      :     1.058002
      dz2     :     0.013535  d :     0.059972
      dxz     :     0.005947
      dyz     :     0.019145
      dx2y2   :     0.016486
      dxy     :     0.004858
      f0      :     0.000479  f :     0.003397
      f+1     :     0.000443
      f-1     :     0.000506
      f+2     :     0.001017
      f-2     :     0.000423
      f+3     :     0.000435
      f-3     :     0.000094
 52 H s       :     0.866272  s :     0.866272
      pz      :     0.005880  p :     0.022535
      px      :     0.005441
      py      :     0.011215
 53 H s       :     0.835675  s :     0.835675
      pz      :     0.009113  p :     0.021330
      px      :     0.004493
      py      :     0.007724
 54 H s       :     0.868360  s :     0.868360
      pz      :     0.005012  p :     0.022627
      px      :     0.012986
      py      :     0.004629
 55 C s       :     3.077238  s :     3.077238
      pz      :     0.753038  p :     2.357881
      px      :     0.814910
      py      :     0.789932
      dz2     :     0.079839  d :     0.255764
      dxz     :     0.037456
      dyz     :     0.035414
      dx2y2   :     0.064750
      dxy     :     0.038305
      f0      :     0.003064  f :     0.021915
      f+1     :     0.003353
      f-1     :     0.002829
      f+2     :     0.004784
      f-2     :     0.003211
      f+3     :     0.002330
      f-3     :     0.002344
 56 C s       :     3.213947  s :     3.213947
      pz      :     0.820971  p :     2.476429
      px      :     0.695138
      py      :     0.960320
      dz2     :     0.037323  d :     0.130500
      dxz     :     0.033380
      dyz     :     0.024659
      dx2y2   :     0.020233
      dxy     :     0.014906
      f0      :     0.002273  f :     0.009834
      f+1     :     0.001434
      f-1     :     0.001200
      f+2     :     0.001677
      f-2     :     0.001103
      f+3     :     0.001073
      f-3     :     0.001074
 57 C s       :     3.256935  s :     3.256935
      pz      :     0.984030  p :     2.854741
      px      :     0.958705
      py      :     0.912007
      dz2     :     0.020895  d :     0.098336
      dxz     :     0.032600
      dyz     :     0.009505
      dx2y2   :     0.016093
      dxy     :     0.019243
      f0      :     0.001331  f :     0.007303
      f+1     :     0.001079
      f-1     :     0.000591
      f+2     :     0.001396
      f-2     :     0.000697
      f+3     :     0.001105
      f-3     :     0.001104
 58 H s       :     0.817641  s :     0.817641
      pz      :     0.012716  p :     0.023222
      px      :     0.005854
      py      :     0.004653
 59 C s       :     3.192488  s :     3.192488
      pz      :     0.960830  p :     2.875961
      px      :     0.945472
      py      :     0.969658
      dz2     :     0.018003  d :     0.094534
      dxz     :     0.035007
      dyz     :     0.013843
      dx2y2   :     0.011514
      dxy     :     0.016168
      f0      :     0.001416  f :     0.007236
      f+1     :     0.000962
      f-1     :     0.001041
      f+2     :     0.001043
      f-2     :     0.000757
      f+3     :     0.000983
      f-3     :     0.001035
 60 H s       :     0.818786  s :     0.818786
      pz      :     0.009969  p :     0.022048
      px      :     0.006514
      py      :     0.005565
 61 C s       :     3.184459  s :     3.184459
      pz      :     0.924094  p :     2.856155
      px      :     0.986494
      py      :     0.945567
      dz2     :     0.032380  d :     0.094540
      dxz     :     0.021575
      dyz     :     0.021396
      dx2y2   :     0.011685
      dxy     :     0.007505
      f0      :     0.001721  f :     0.007170
      f+1     :     0.001028
      f-1     :     0.001135
      f+2     :     0.001134
      f-2     :     0.000972
      f+3     :     0.000632
      f-3     :     0.000549
 62 H s       :     0.817811  s :     0.817811
      pz      :     0.003774  p :     0.021991
      px      :     0.013238
      py      :     0.004978
 63 C s       :     3.183797  s :     3.183797
      pz      :     0.973603  p :     2.870809
      px      :     0.938528
      py      :     0.958678
      dz2     :     0.021783  d :     0.095062
      dxz     :     0.031710
      dyz     :     0.008908
      dx2y2   :     0.014055
      dxy     :     0.018607
      f0      :     0.001394  f :     0.007245
      f+1     :     0.001042
      f-1     :     0.000590
      f+2     :     0.001380
      f-2     :     0.000637
      f+3     :     0.001056
      f-3     :     0.001147
 64 H s       :     0.819304  s :     0.819304
      pz      :     0.012057  p :     0.022077
      px      :     0.005468
      py      :     0.004553
 65 C s       :     3.257519  s :     3.257519
      pz      :     0.964563  p :     2.883239
      px      :     0.975231
      py      :     0.943445
      dz2     :     0.018247  d :     0.099020
      dxz     :     0.036762
      dyz     :     0.014616
      dx2y2   :     0.012042
      dxy     :     0.017352
      f0      :     0.001405  f :     0.007432
      f+1     :     0.001026
      f-1     :     0.001064
      f+2     :     0.001100
      f-2     :     0.000759
      f+3     :     0.000989
      f-3     :     0.001089
 66 H s       :     0.813227  s :     0.813227
      pz      :     0.010062  p :     0.022357
      px      :     0.007068
      py      :     0.005227


                     *******************************
                     * LOEWDIN POPULATION ANALYSIS *
                     *******************************

----------------------
LOEWDIN ATOMIC CHARGES
----------------------
   0 O :   -0.000851
   1 O :    0.002394
   2 N :    0.212106
   3 H :    0.213822
   4 N :    0.296940
   5 C :   -0.427980
   6 C :   -0.161749
   7 H :    0.192464
   8 C :   -0.147813
   9 C :   -0.107906
  10 H :    0.164813
  11 C :   -0.145766
  12 H :    0.156724
  13 C :   -0.143595
  14 H :    0.155921
  15 C :   -0.145833
  16 H :    0.156530
  17 C :   -0.114207
  18 H :    0.162600
  19 C :   -0.388508
  20 C :   -0.265134
  21 H :    0.129856
  22 H :    0.134292
  23 H :    0.126576
  24 C :   -0.265521
  25 H :    0.136476
  26 H :    0.131709
  27 H :    0.131751
  28 C :   -0.265795
  29 H :    0.126478
  30 H :    0.134119
  31 H :    0.129686
  32 C :   -0.145293
  33 C :   -0.055260
  34 C :   -0.105638
  35 H :    0.162184
  36 C :   -0.145178
  37 H :    0.156343
  38 C :   -0.149736
  39 H :    0.156228
  40 C :   -0.118410
  41 H :    0.163048
  42 C :   -0.305432
  43 C :   -0.255258
  44 H :    0.132204
  45 H :    0.130775
  46 H :    0.127815
  47 C :   -0.257115
  48 H :    0.127059
  49 H :    0.131454
  50 H :    0.130280
  51 C :   -0.253657
  52 H :    0.130788
  53 H :    0.133961
  54 H :    0.131337
  55 C :   -0.386111
  56 C :   -0.123361
  57 C :   -0.095079
  58 H :    0.165682
  59 C :   -0.142411
  60 H :    0.157379
  61 C :   -0.137931
  62 H :    0.156604
  63 C :   -0.143816
  64 H :    0.157238
  65 C :   -0.107135
  66 H :    0.161839

-------------------------------
LOEWDIN REDUCED ORBITAL CHARGES
-------------------------------
  0 O s       :     3.397300  s :     3.397300
      pz      :     1.498503  p :     4.531508
      px      :     1.538706
      py      :     1.494299
      dz2     :     0.007834  d :     0.066206
      dxz     :     0.004694
      dyz     :     0.012368
      dx2y2   :     0.019851
      dxy     :     0.021460
      f0      :     0.000566  f :     0.005837
      f+1     :     0.000342
      f-1     :     0.000706
      f+2     :     0.000253
      f-2     :     0.000761
      f+3     :     0.001615
      f-3     :     0.001595
  1 O s       :     3.398224  s :     3.398224
      pz      :     1.476595  p :     4.527833
      px      :     1.574423
      py      :     1.476816
      dz2     :     0.012961  d :     0.065781
      dxz     :     0.018636
      dyz     :     0.012435
      dx2y2   :     0.011175
      dxy     :     0.010573
      f0      :     0.000667  f :     0.005768
      f+1     :     0.001082
      f-1     :     0.000638
      f+2     :     0.001149
      f-2     :     0.001273
      f+3     :     0.000482
      f-3     :     0.000478
  2 N s       :     2.912623  s :     2.912623
      pz      :     1.275496  p :     3.640929
      px      :     1.216814
      py      :     1.148619
      dz2     :     0.037296  d :     0.219860
      dxz     :     0.046066
      dyz     :     0.026028
      dx2y2   :     0.056371
      dxy     :     0.054100
      f0      :     0.001514  f :     0.014482
      f+1     :     0.002127
      f-1     :     0.001645
      f+2     :     0.002790
      f-2     :     0.001825
      f+3     :     0.002295
      f-3     :     0.002285
  3 H s       :     0.674219  s :     0.674219
      pz      :     0.027834  p :     0.111959
      px      :     0.025871
      py      :     0.058254
  4 N s       :     2.855504  s :     2.855504
      pz      :     1.210779  p :     3.536848
      px      :     1.087486
      py      :     1.238583
      dz2     :     0.053188  d :     0.290913
      dxz     :     0.074071
      dyz     :     0.043783
      dx2y2   :     0.064992
      dxy     :     0.054878
      f0      :     0.002697  f :     0.019795
      f+1     :     0.002239
      f-1     :     0.002937
      f+2     :     0.004072
      f-2     :     0.002541
      f+3     :     0.002347
      f-3     :     0.002963
  5 C s       :     2.734258  s :     2.734258
      pz      :     0.822825  p :     2.661842
      px      :     0.895244
      py      :     0.943773
      dz2     :     0.115120  d :     0.899388
      dxz     :     0.129815
      dyz     :     0.187045
      dx2y2   :     0.259325
      dxy     :     0.208083
      f0      :     0.013548  f :     0.132493
      f+1     :     0.016109
      f-1     :     0.011217
      f+2     :     0.015553
      f-2     :     0.018345
      f+3     :     0.019687
      f-3     :     0.038034
  6 C s       :     2.716827  s :     2.716827
      pz      :     1.014267  p :     2.849461
      px      :     0.847505
      py      :     0.987688
      dz2     :     0.078091  d :     0.531630
      dxz     :     0.094701
      dyz     :     0.094548
      dx2y2   :     0.134942
      dxy     :     0.129348
      f0      :     0.006702  f :     0.063831
      f+1     :     0.007893
      f-1     :     0.006259
      f+2     :     0.009977
      f-2     :     0.006914
      f+3     :     0.011033
      f-3     :     0.015053
  7 H s       :     0.743249  s :     0.743249
      pz      :     0.035506  p :     0.064287
      px      :     0.013731
      py      :     0.015049
  8 C s       :     2.701948  s :     2.701948
      pz      :     1.036519  p :     2.867675
      px      :     0.893547
      py      :     0.937609
      dz2     :     0.135434  d :     0.520408
      dxz     :     0.091035
      dyz     :     0.142862
      dx2y2   :     0.082071
      dxy     :     0.069007
      f0      :     0.011184  f :     0.057782
      f+1     :     0.008142
      f-1     :     0.009516
      f+2     :     0.010733
      f-2     :     0.007550
      f+3     :     0.005377
      f-3     :     0.005281
  9 C s       :     2.756636  s :     2.756636
      pz      :     0.997712  p :     2.916059
      px      :     0.896224
      py      :     1.022123
      dz2     :     0.077936  d :     0.392106
      dxz     :     0.064619
      dyz     :     0.131236
      dx2y2   :     0.054102
      dxy     :     0.064214
      f0      :     0.009175  f :     0.043106
      f+1     :     0.005868
      f-1     :     0.006993
      f+2     :     0.005817
      f-2     :     0.004839
      f+3     :     0.004772
      f-3     :     0.005641
 10 H s       :     0.772557  s :     0.772557
      pz      :     0.025237  p :     0.062630
      px      :     0.019641
      py      :     0.017751
 11 C s       :     2.764177  s :     2.764177
      pz      :     0.992326  p :     2.946831
      px      :     0.927384
      py      :     1.027121
      dz2     :     0.090120  d :     0.391426
      dxz     :     0.038122
      dyz     :     0.116604
      dx2y2   :     0.071978
      dxy     :     0.074602
      f0      :     0.007048  f :     0.043332
      f+1     :     0.004847
      f-1     :     0.007029
      f+2     :     0.007687
      f-2     :     0.005605
      f+3     :     0.006106
      f-3     :     0.005010
 12 H s       :     0.782951  s :     0.782951
      pz      :     0.031352  p :     0.060325
      px      :     0.013170
      py      :     0.015803
 13 C s       :     2.765542  s :     2.765542
      pz      :     1.047737  p :     2.942022
      px      :     0.915769
      py      :     0.978516
      dz2     :     0.126411  d :     0.392536
      dxz     :     0.081922
      dyz     :     0.093239
      dx2y2   :     0.050243
      dxy     :     0.040721
      f0      :     0.008739  f :     0.043496
      f+1     :     0.007090
      f-1     :     0.007691
      f+2     :     0.007986
      f-2     :     0.006601
      f+3     :     0.003266
      f-3     :     0.002123
 14 H s       :     0.783806  s :     0.783806
      pz      :     0.011756  p :     0.060272
      px      :     0.015441
      py      :     0.033076
 15 C s       :     2.764170  s :     2.764170
      pz      :     1.010553  p :     2.948165
      px      :     0.913088
      py      :     1.024524
      dz2     :     0.076578  d :     0.390176
      dxz     :     0.064871
      dyz     :     0.130341
      dx2y2   :     0.055321
      dxy     :     0.063065
      f0      :     0.009204  f :     0.043323
      f+1     :     0.005978
      f-1     :     0.006984
      f+2     :     0.005991
      f-2     :     0.004760
      f+3     :     0.004771
      f-3     :     0.005635
 16 H s       :     0.783122  s :     0.783122
      pz      :     0.024427  p :     0.060348
      px      :     0.019014
      py      :     0.016907
 17 C s       :     2.758443  s :     2.758443
      pz      :     0.978886  p :     2.918419
      px      :     0.919268
      py      :     1.020265
      dz2     :     0.087591  d :     0.394275
      dxz     :     0.039044
      dyz     :     0.117709
      dx2y2   :     0.075066
      dxy     :     0.074865
      f0      :     0.006645  f :     0.043070
      f+1     :     0.004745
      f-1     :     0.007135
      f+2     :     0.007743
      f-2     :     0.005581
      f+3     :     0.006103
      f-3     :     0.005119
 18 H s       :     0.776815  s :     0.776815
      pz      :     0.031450  p :     0.060584
      px      :     0.013124
      py      :     0.016010
 19 C s       :     2.697851  s :     2.697851
      pz      :     0.952656  p :     2.885511
      px      :     0.967666
      py      :     0.965188
      dz2     :     0.135743  d :     0.718808
      dxz     :     0.147208
      dyz     :     0.160715
      dx2y2   :     0.117969
      dxy     :     0.157173
      f0      :     0.011485  f :     0.086338
      f+1     :     0.011279
      f-1     :     0.014780
      f+2     :     0.011601
      f-2     :     0.013927
      f+3     :     0.012578
      f-3     :     0.010689
 20 C s       :     2.826914  s :     2.826914
      pz      :     1.056817  p :     3.156792
      px      :     1.068359
      py      :     1.031616
      dz2     :     0.033102  d :     0.257252
      dxz     :     0.060912
      dyz     :     0.058003
      dx2y2   :     0.034288
      dxy     :     0.070947
      f0      :     0.002384  f :     0.024176
      f+1     :     0.002238
      f-1     :     0.004655
      f+2     :     0.003031
      f-2     :     0.003915
      f+3     :     0.002964
      f-3     :     0.004988
 21 H s       :     0.807715  s :     0.807715
      pz      :     0.027891  p :     0.062430
      px      :     0.020628
      py      :     0.013911
 22 H s       :     0.803298  s :     0.803298
      pz      :     0.021910  p :     0.062410
      px      :     0.020319
      py      :     0.020181
 23 H s       :     0.808965  s :     0.808965
      pz      :     0.015355  p :     0.064458
      px      :     0.029894
      py      :     0.019210
 24 C s       :     2.827686  s :     2.827686
      pz      :     1.067735  p :     3.153318
      px      :     1.029608
      py      :     1.055976
      dz2     :     0.019072  d :     0.260016
      dxz     :     0.076091
      dyz     :     0.055715
      dx2y2   :     0.056250
      dxy     :     0.052888
      f0      :     0.002703  f :     0.024501
      f+1     :     0.004473
      f-1     :     0.002043
      f+2     :     0.002280
      f-2     :     0.003976
      f+3     :     0.005487
      f-3     :     0.003539
 25 H s       :     0.800986  s :     0.800986
      pz      :     0.022567  p :     0.062538
      px      :     0.019379
      py      :     0.020592
 26 H s       :     0.805691  s :     0.805691
      pz      :     0.027896  p :     0.062599
      px      :     0.020365
      py      :     0.014339
 27 H s       :     0.805678  s :     0.805678
      pz      :     0.018675  p :     0.062572
      px      :     0.014260
      py      :     0.029637
 28 C s       :     2.827289  s :     2.827289
      pz      :     1.029734  p :     3.157123
      px      :     1.056579
      py      :     1.070810
      dz2     :     0.046661  d :     0.257249
      dxz     :     0.056253
      dyz     :     0.070484
      dx2y2   :     0.027186
      dxy     :     0.056665
      f0      :     0.005616  f :     0.024135
      f+1     :     0.003906
      f-1     :     0.002478
      f+2     :     0.003572
      f-2     :     0.004201
      f+3     :     0.001837
      f-3     :     0.002525
 29 H s       :     0.809088  s :     0.809088
      pz      :     0.015443  p :     0.064434
      px      :     0.029479
      py      :     0.019512
 30 H s       :     0.803448  s :     0.803448
      pz      :     0.021750  p :     0.062433
      px      :     0.019923
      py      :     0.020760
 31 H s       :     0.807871  s :     0.807871
      pz      :     0.017911  p :     0.062443
      px      :     0.014970
      py      :     0.029563
 32 C s       :     2.692584  s :     2.692584
      pz      :     0.953366  p :     2.792167
      px      :     0.881844
      py      :     0.956957
      dz2     :     0.138645  d :     0.587729
      dxz     :     0.122975
      dyz     :     0.142235
      dx2y2   :     0.088926
      dxy     :     0.094947
      f0      :     0.012528  f :     0.072813
      f+1     :     0.012825
      f-1     :     0.011106
      f+2     :     0.010844
      f-2     :     0.010904
      f+3     :     0.007174
      f-3     :     0.007433
 33 C s       :     2.705767  s :     2.705767
      pz      :     0.953876  p :     2.797465
      px      :     0.899847
      py      :     0.943742
      dz2     :     0.115097  d :     0.498026
      dxz     :     0.094032
      dyz     :     0.122027
      dx2y2   :     0.088340
      dxy     :     0.078531
      f0      :     0.009715  f :     0.054001
      f+1     :     0.007663
      f-1     :     0.007530
      f+2     :     0.008633
      f-2     :     0.008969
      f+3     :     0.005431
      f-3     :     0.006060
 34 C s       :     2.750615  s :     2.750615
      pz      :     1.037140  p :     2.920381
      px      :     0.927116
      py      :     0.956124
      dz2     :     0.126956  d :     0.391929
      dxz     :     0.090855
      dyz     :     0.090163
      dx2y2   :     0.031593
      dxy     :     0.052361
      f0      :     0.009215  f :     0.042713
      f+1     :     0.008704
      f-1     :     0.006930
      f+2     :     0.006832
      f-2     :     0.006283
      f+3     :     0.003207
      f-3     :     0.001541
 35 H s       :     0.776359  s :     0.776359
      pz      :     0.012195  p :     0.061457
      px      :     0.019566
      py      :     0.029697
 36 C s       :     2.762283  s :     2.762283
      pz      :     1.019195  p :     2.940825
      px      :     0.928463
      py      :     0.993167
      dz2     :     0.078599  d :     0.397896
      dxz     :     0.089712
      dyz     :     0.116787
      dx2y2   :     0.056068
      dxy     :     0.056730
      f0      :     0.009312  f :     0.044173
      f+1     :     0.007247
      f-1     :     0.007580
      f+2     :     0.003678
      f-2     :     0.006218
      f+3     :     0.004359
      f-3     :     0.005779
 37 H s       :     0.783594  s :     0.783594
      pz      :     0.023066  p :     0.060062
      px      :     0.020628
      py      :     0.016368
 38 C s       :     2.761581  s :     2.761581
      pz      :     0.993601  p :     2.948975
      px      :     0.958553
      py      :     0.996822
      dz2     :     0.096539  d :     0.394754
      dxz     :     0.051146
      dyz     :     0.100106
      dx2y2   :     0.076375
      dxy     :     0.070589
      f0      :     0.007043  f :     0.044426
      f+1     :     0.006036
      f-1     :     0.006722
      f+2     :     0.006794
      f-2     :     0.007239
      f+3     :     0.004992
      f-3     :     0.005601
 39 H s       :     0.783362  s :     0.783362
      pz      :     0.032141  p :     0.060410
      px      :     0.012303
      py      :     0.015966
 40 C s       :     2.757513  s :     2.757513
      pz      :     1.031064  p :     2.923892
      px      :     0.931802
      py      :     0.961025
      dz2     :     0.128777  d :     0.393470
      dxz     :     0.088381
      dyz     :     0.090822
      dx2y2   :     0.030100
      dxy     :     0.055390
      f0      :     0.009140  f :     0.043536
      f+1     :     0.008694
      f-1     :     0.007187
      f+2     :     0.007110
      f-2     :     0.006298
      f+3     :     0.003443
      f-3     :     0.001664
 41 H s       :     0.773482  s :     0.773482
      pz      :     0.011689  p :     0.063470
      px      :     0.020474
      py      :     0.031307
 42 C s       :     2.684686  s :     2.684686
      pz      :     0.958721  p :     2.917766
      px      :     0.988953
      py      :     0.970093
      dz2     :     0.128740  d :     0.634582
      dxz     :     0.126859
      dyz     :     0.136152
      dx2y2   :     0.132589
      dxy     :     0.110242
      f0      :     0.010941  f :     0.068397
      f+1     :     0.010955
      f-1     :     0.008280
      f+2     :     0.010470
      f-2     :     0.008689
      f+3     :     0.008193
      f-3     :     0.010869
 43 C s       :     2.823589  s :     2.823589
      pz      :     1.067458  p :     3.140316
      px      :     1.062359
      py      :     1.010500
      dz2     :     0.027054  d :     0.267179
      dxz     :     0.032773
      dyz     :     0.090158
      dx2y2   :     0.070953
      dxy     :     0.046240
      f0      :     0.002505  f :     0.024175
      f+1     :     0.001739
      f-1     :     0.004571
      f+2     :     0.002806
      f-2     :     0.003176
      f+3     :     0.004492
      f-3     :     0.004886
 44 H s       :     0.804595  s :     0.804595
      pz      :     0.016113  p :     0.063201
      px      :     0.034276
      py      :     0.012812
 45 H s       :     0.807052  s :     0.807052
      pz      :     0.029396  p :     0.062173
      px      :     0.013622
      py      :     0.019155
 46 H s       :     0.808687  s :     0.808687
      pz      :     0.025072  p :     0.063498
      px      :     0.020772
      py      :     0.017655
 47 C s       :     2.823910  s :     2.823910
      pz      :     1.058663  p :     3.142100
      px      :     1.013142
      py      :     1.070295
      dz2     :     0.040739  d :     0.266911
      dxz     :     0.063269
      dyz     :     0.044384
      dx2y2   :     0.047563
      dxy     :     0.070955
      f0      :     0.002099  f :     0.024195
      f+1     :     0.004429
      f-1     :     0.002674
      f+2     :     0.003281
      f-2     :     0.003086
      f+3     :     0.003972
      f-3     :     0.004654
 48 H s       :     0.809460  s :     0.809460
      pz      :     0.023797  p :     0.063481
      px      :     0.021045
      py      :     0.018639
 49 H s       :     0.806403  s :     0.806403
      pz      :     0.030093  p :     0.062143
      px      :     0.012546
      py      :     0.019504
 50 H s       :     0.807027  s :     0.807027
      pz      :     0.014271  p :     0.062692
      px      :     0.015660
      py      :     0.032762
 51 C s       :     2.815802  s :     2.815802
      pz      :     1.032442  p :     3.140207
      px      :     1.051385
      py      :     1.056379
      dz2     :     0.055254  d :     0.272961
      dxz     :     0.036821
      dyz     :     0.082487
      dx2y2   :     0.073554
      dxy     :     0.024845
      f0      :     0.004446  f :     0.024688
      f+1     :     0.003623
      f-1     :     0.003418
      f+2     :     0.004614
      f-2     :     0.003599
      f+3     :     0.003391
      f-3     :     0.001597
 52 H s       :     0.804264  s :     0.804264
      pz      :     0.016416  p :     0.064948
      px      :     0.016808
      py      :     0.031724
 53 H s       :     0.804120  s :     0.804120
      pz      :     0.024620  p :     0.061918
      px      :     0.013646
      py      :     0.023653
 54 H s       :     0.802605  s :     0.802605
      pz      :     0.015280  p :     0.066057
      px      :     0.036662
      py      :     0.014116
 55 C s       :     2.724060  s :     2.724060
      pz      :     0.854868  p :     2.647077
      px      :     0.974847
      py      :     0.817362
      dz2     :     0.230236  d :     0.882230
      dxz     :     0.177185
      dyz     :     0.148145
      dx2y2   :     0.188083
      dxy     :     0.138581
      f0      :     0.017102  f :     0.132744
      f+1     :     0.022789
      f-1     :     0.015426
      f+2     :     0.025393
      f-2     :     0.020782
      f+3     :     0.016517
      f-3     :     0.014736
 56 C s       :     2.703950  s :     2.703950
      pz      :     1.044766  p :     2.865086
      px      :     0.949013
      py      :     0.871307
      dz2     :     0.147261  d :     0.498042
      dxz     :     0.136524
      dyz     :     0.083650
      dx2y2   :     0.074588
      dxy     :     0.056019
      f0      :     0.013959  f :     0.056282
      f+1     :     0.009604
      f-1     :     0.005693
      f+2     :     0.009875
      f-2     :     0.007598
      f+3     :     0.004725
      f-3     :     0.004827
 57 C s       :     2.756005  s :     2.756005
      pz      :     0.990938  p :     2.905362
      px      :     1.031149
      py      :     0.883276
      dz2     :     0.093882  d :     0.390417
      dxz     :     0.130438
      dyz     :     0.031799
      dx2y2   :     0.065180
      dxy     :     0.069119
      f0      :     0.008703  f :     0.043294
      f+1     :     0.007504
      f-1     :     0.003694
      f+2     :     0.008062
      f-2     :     0.005143
      f+3     :     0.004685
      f-3     :     0.005502
 58 H s       :     0.771133  s :     0.771133
      pz      :     0.033794  p :     0.063185
      px      :     0.016226
      py      :     0.013165
 59 C s       :     2.763930  s :     2.763930
      pz      :     1.017186  p :     2.945190
      px      :     1.032170
      py      :     0.895834
      dz2     :     0.083116  d :     0.389989
      dxz     :     0.148077
      dyz     :     0.049109
      dx2y2   :     0.051005
      dxy     :     0.058682
      f0      :     0.010254  f :     0.043301
      f+1     :     0.007378
      f-1     :     0.005449
      f+2     :     0.006687
      f-2     :     0.003624
      f+3     :     0.004986
      f-3     :     0.004924
 60 H s       :     0.782246  s :     0.782246
      pz      :     0.026796  p :     0.060376
      px      :     0.018014
      py      :     0.015566
 61 C s       :     2.765964  s :     2.765964
      pz      :     1.063681  p :     2.936663
      px      :     0.989483
      py      :     0.883499
      dz2     :     0.136936  d :     0.391946
      dxz     :     0.101650
      dyz     :     0.079616
      dx2y2   :     0.048944
      dxy     :     0.024800
      f0      :     0.011001  f :     0.043359
      f+1     :     0.008426
      f-1     :     0.005132
      f+2     :     0.007786
      f-2     :     0.007134
      f+3     :     0.002017
      f-3     :     0.001863
 62 H s       :     0.783130  s :     0.783130
      pz      :     0.011197  p :     0.060266
      px      :     0.035007
      py      :     0.014061
 63 C s       :     2.764115  s :     2.764115
      pz      :     1.003339  p :     2.946553
      px      :     1.044026
      py      :     0.899189
      dz2     :     0.097166  d :     0.389773
      dxz     :     0.131752
      dyz     :     0.029604
      dx2y2   :     0.063544
      dxy     :     0.067708
      f0      :     0.009139  f :     0.043375
      f+1     :     0.007450
      f-1     :     0.003610
      f+2     :     0.008132
      f-2     :     0.004814
      f+3     :     0.004707
      f-3     :     0.005524
 64 H s       :     0.782390  s :     0.782390
      pz      :     0.032007  p :     0.060372
      px      :     0.015372
      py      :     0.012993
 65 C s       :     2.757188  s :     2.757188
      pz      :     1.000679  p :     2.915598
      px      :     1.034449
      py      :     0.880470
      dz2     :     0.081900  d :     0.390983
      dxz     :     0.149469
      dyz     :     0.048670
      dx2y2   :     0.050814
      dxy     :     0.060130
      f0      :     0.010201  f :     0.043366
      f+1     :     0.007468
      f-1     :     0.005464
      f+2     :     0.006768
      f-2     :     0.003586
      f+3     :     0.004922
      f-3     :     0.004957
 66 H s       :     0.776869  s :     0.776869
      pz      :     0.027073  p :     0.061291
      px      :     0.019173
      py      :     0.015045


                      *****************************
                      * MAYER POPULATION ANALYSIS *
                      *****************************

  NA   - Mulliken gross atomic population
  ZA   - Total nuclear charge
  QA   - Mulliken gross atomic charge
  VA   - Mayer's total valence
  BVA  - Mayer's bonded valence
  FA   - Mayer's free valence

  ATOM       NA         ZA         QA         VA         BVA        FA
  0 O      8.5326     8.0000    -0.5326     1.9808     1.9808    -0.0000
  1 O      8.5123     8.0000    -0.5123     1.9878     1.9878    -0.0000
  2 N      7.1980     7.0000    -0.1980     3.2203     3.2203    -0.0000
  3 H      0.7199     1.0000     0.2801     0.9223     0.9223    -0.0000
  4 N      6.8825     7.0000     0.1175     3.0228     3.0228    -0.0000
  5 C      5.8752     6.0000     0.1248     4.3257     4.3257    -0.0000
  6 C      5.6311     6.0000     0.3689     3.3715     3.3715    -0.0000
  7 H      0.8790     1.0000     0.1210     1.0434     1.0434    -0.0000
  8 C      6.0390     6.0000    -0.0390     3.8083     3.8083    -0.0000
  9 C      6.2198     6.0000    -0.2198     3.9255     3.9255    -0.0000
 10 H      0.8383     1.0000     0.1617     0.9607     0.9607     0.0000
 11 C      6.1389     6.0000    -0.1389     3.8544     3.8544    -0.0000
 12 H      0.8425     1.0000     0.1575     0.9615     0.9615    -0.0000
 13 C      6.1506     6.0000    -0.1506     3.8811     3.8811     0.0000
 14 H      0.8415     1.0000     0.1585     0.9602     0.9602     0.0000
 15 C      6.1641     6.0000    -0.1641     3.8791     3.8791    -0.0000
 16 H      0.8431     1.0000     0.1569     0.9625     0.9625     0.0000
 17 C      6.2093     6.0000    -0.2093     3.9946     3.9946    -0.0000
 18 H      0.8393     1.0000     0.1607     0.9669     0.9669    -0.0000
 19 C      5.8748     6.0000     0.1252     3.9423     3.9423    -0.0000
 20 C      6.4154     6.0000    -0.4154     3.8323     3.8323     0.0000
 21 H      0.8648     1.0000     0.1352     0.9796     0.9796    -0.0000
 22 H      0.8559     1.0000     0.1441     0.9715     0.9715     0.0000
 23 H      0.8581     1.0000     0.1419     0.9896     0.9896    -0.0000
 24 C      6.4374     6.0000    -0.4374     3.8493     3.8493    -0.0000
 25 H      0.8499     1.0000     0.1501     0.9742     0.9742    -0.0000
 26 H      0.8517     1.0000     0.1483     0.9723     0.9723    -0.0000
 27 H      0.8501     1.0000     0.1499     0.9711     0.9711    -0.0000
 28 C      6.4209     6.0000    -0.4209     3.8413     3.8413    -0.0000
 29 H      0.8572     1.0000     0.1428     0.9885     0.9885     0.0000
 30 H      0.8552     1.0000     0.1448     0.9711     0.9711     0.0000
 31 H      0.8642     1.0000     0.1358     0.9789     0.9789     0.0000
 32 C      6.1076     6.0000    -0.1076     3.8778     3.8778     0.0000
 33 C      5.9557     6.0000     0.0443     3.7052     3.7052     0.0000
 34 C      6.1885     6.0000    -0.1885     3.8189     3.8189     0.0000
 35 H      0.8343     1.0000     0.1657     0.9659     0.9659     0.0000
 36 C      6.2067     6.0000    -0.2067     3.9295     3.9295     0.0000
 37 H      0.8466     1.0000     0.1534     0.9634     0.9634     0.0000
 38 C      6.1044     6.0000    -0.1044     3.7804     3.7804    -0.0000
 39 H      0.8449     1.0000     0.1551     0.9621     0.9621    -0.0000
 40 C      6.2396     6.0000    -0.2396     3.8920     3.8920     0.0000
 41 H      0.8485     1.0000     0.1515     0.9989     0.9989     0.0000
 42 C      5.8978     6.0000     0.1022     3.8678     3.8678     0.0000
 43 C      6.4419     6.0000    -0.4419     3.8911     3.8911     0.0000
 44 H      0.8510     1.0000     0.1490     0.9610     0.9610     0.0000
 45 H      0.8608     1.0000     0.1392     0.9728     0.9728     0.0000
 46 H      0.8606     1.0000     0.1394     0.9736     0.9736    -0.0000
 47 C      6.4440     6.0000    -0.4440     3.8591     3.8591     0.0000
 48 H      0.8589     1.0000     0.1411     0.9724     0.9724    -0.0000
 49 H      0.8596     1.0000     0.1404     0.9704     0.9704     0.0000
 50 H      0.8498     1.0000     0.1502     0.9693     0.9693     0.0000
 51 C      6.3734     6.0000    -0.3734     3.9147     3.9147     0.0000
 52 H      0.8888     1.0000     0.1112     1.0003     1.0003     0.0000
 53 H      0.8570     1.0000     0.1430     0.9725     0.9725     0.0000
 54 H      0.8910     1.0000     0.1090     1.0141     1.0141     0.0000
 55 C      5.7128     6.0000     0.2872     4.0629     4.0629    -0.0000
 56 C      5.8307     6.0000     0.1693     3.6249     3.6249     0.0000
 57 C      6.2173     6.0000    -0.2173     3.9406     3.9406    -0.0000
 58 H      0.8409     1.0000     0.1591     0.9759     0.9759    -0.0000
 59 C      6.1702     6.0000    -0.1702     3.8953     3.8953    -0.0000
 60 H      0.8408     1.0000     0.1592     0.9615     0.9615    -0.0000
 61 C      6.1423     6.0000    -0.1423     3.8945     3.8945    -0.0000
 62 H      0.8398     1.0000     0.1602     0.9594     0.9594    -0.0000
 63 C      6.1569     6.0000    -0.1569     3.8997     3.8997     0.0000
 64 H      0.8414     1.0000     0.1586     0.9623     0.9623     0.0000
 65 C      6.2472     6.0000    -0.2472     3.9398     3.9398     0.0000
 66 H      0.8356     1.0000     0.1644     0.9822     0.9822     0.0000

  Mayer bond orders larger than 0.100000
B(  0-O ,  5-C ) :   1.8213 B(  1-O , 55-C ) :   1.8223 B(  2-N ,  3-H ) :   0.8858 
B(  2-N ,  5-C ) :   1.3749 B(  2-N , 19-C ) :   0.9060 B(  4-N ,  6-C ) :   0.9115 
B(  4-N , 32-C ) :   0.8784 B(  4-N , 55-C ) :   1.2247 B(  5-C ,  6-C ) :   0.9187 
B(  6-C ,  7-H ) :   0.8832 B(  6-C ,  8-C ) :   0.8422 B(  8-C ,  9-C ) :   1.3478 
B(  8-C , 17-C ) :   1.4012 B(  9-C , 10-H ) :   0.9760 B(  9-C , 11-C ) :   1.3939 
B( 11-C , 12-H ) :   0.9782 B( 11-C , 13-C ) :   1.3726 B( 13-C , 14-H ) :   0.9730 
B( 13-C , 15-C ) :   1.3836 B( 15-C , 16-H ) :   0.9785 B( 15-C , 17-C ) :   1.4082 
B( 17-C , 18-H ) :   0.9680 B( 19-C , 20-C ) :   0.9746 B( 19-C , 24-C ) :   0.9606 
B( 19-C , 28-C ) :   0.9808 B( 20-C , 21-H ) :   0.9651 B( 20-C , 22-H ) :   0.9625 
B( 20-C , 23-H ) :   0.9628 B( 24-C , 25-H ) :   0.9661 B( 24-C , 26-H ) :   0.9649 
B( 24-C , 27-H ) :   0.9651 B( 28-C , 29-H ) :   0.9625 B( 28-C , 30-H ) :   0.9619 
B( 28-C , 31-H ) :   0.9653 B( 32-C , 33-C ) :   1.3773 B( 32-C , 40-C ) :   1.4608 
B( 33-C , 34-C ) :   1.2758 B( 33-C , 42-C ) :   0.9802 B( 34-C , 35-H ) :   0.9645 
B( 34-C , 36-C ) :   1.4499 B( 36-C , 37-H ) :   0.9857 B( 36-C , 38-C ) :   1.3229 
B( 38-C , 39-H ) :   0.9838 B( 38-C , 40-C ) :   1.3960 B( 40-C , 41-H ) :   0.9761 
B( 42-C , 43-C ) :   0.9399 B( 42-C , 47-C ) :   0.9428 B( 42-C , 51-C ) :   0.9818 
B( 43-C , 44-H ) :   0.9788 B( 43-C , 45-H ) :   0.9616 B( 43-C , 46-H ) :   0.9590 
B( 47-C , 48-H ) :   0.9599 B( 47-C , 49-H ) :   0.9621 B( 47-C , 50-H ) :   0.9728 
B( 51-C , 52-H ) :   0.9560 B( 51-C , 53-H ) :   0.9639 B( 51-C , 54-H ) :   0.9688 
B( 55-C , 56-C ) :   0.9405 B( 56-C , 57-C ) :   1.3546 B( 56-C , 65-C ) :   1.3298 
B( 57-C , 58-H ) :   0.9643 B( 57-C , 59-C ) :   1.4173 B( 59-C , 60-H ) :   0.9738 
B( 59-C , 61-C ) :   1.3895 B( 61-C , 62-H ) :   0.9699 B( 61-C , 63-C ) :   1.3851 
B( 63-C , 64-H ) :   0.9739 B( 63-C , 65-C ) :   1.4306 B( 65-C , 66-H ) :   0.9621 


-------
TIMINGS
-------

Total SCF time: 0 days 0 hours 5 min 20 sec 

Total time                  ....     320.953 sec
Sum of individual times     ....     310.898 sec  ( 96.9%)

Fock matrix formation       ....     286.352 sec  ( 89.2%)
  Split-RI-J                ....      21.955 sec  (  7.7% of F)
  Chain of spheres X        ....     180.590 sec  ( 63.1% of F)
  XC integration            ....      31.807 sec  ( 11.1% of F)
    Basis function eval.    ....       2.678 sec  (  8.4% of XC)
    Density eval.           ....       8.868 sec  ( 27.9% of XC)
    XC-Functional eval.     ....       0.222 sec  (  0.7% of XC)
    XC-Potential eval.      ....       4.844 sec  ( 15.2% of XC)
Diagonalization             ....       3.130 sec  (  1.0%)
Density matrix formation    ....       0.745 sec  (  0.2%)
Population analysis         ....       0.972 sec  (  0.3%)
Initial guess               ....       2.314 sec  (  0.7%)
Orbital Transformation      ....       0.000 sec  (  0.0%)
Orbital Orthonormalization  ....       0.000 sec  (  0.0%)
DIIS solution               ....       3.924 sec  (  1.2%)
SOSCF solution              ....       5.392 sec  (  1.7%)
Grid generation             ....       8.070 sec  (  2.5%)

Maximum memory used throughout the entire SCF-calculation: 402.1 MB
[1710417190.842563] [node014:2431772:0]          mpool.c:43   UCX  WARN  object 0x1493e240 was not returned to mpool ucp_requests
[1710417190.842579] [node014:2431772:0]          mpool.c:43   UCX  WARN  object 0x1493e400 was not returned to mpool ucp_requests
[1710417190.842584] [node014:2431772:0]          mpool.c:43   UCX  WARN  object 0x1493e5c0 was not returned to mpool ucp_requests
[1710417190.842588] [node014:2431772:0]          mpool.c:43   UCX  WARN  object 0x1493e780 was not returned to mpool ucp_requests
[1710417190.842591] [node014:2431772:0]          mpool.c:43   UCX  WARN  object 0x1493e940 was not returned to mpool ucp_requests
[1710417190.842593] [node014:2431772:0]          mpool.c:43   UCX  WARN  object 0x1493eb00 was not returned to mpool ucp_requests
[1710417190.842597] [node014:2431772:0]          mpool.c:43   UCX  WARN  object 0x1493ecc0 was not returned to mpool ucp_requests
[1710417190.842600] [node014:2431772:0]          mpool.c:43   UCX  WARN  object 0x1493ee80 was not returned to mpool ucp_requests
[1710417190.842631] [node014:2431774:0]          mpool.c:43   UCX  WARN  object 0x12b9d400 was not returned to mpool ucp_requests
[1710417190.842650] [node014:2431774:0]          mpool.c:43   UCX  WARN  object 0x12b9d5c0 was not returned to mpool ucp_requests
[1710417190.842654] [node014:2431774:0]          mpool.c:43   UCX  WARN  object 0x12b9d780 was not returned to mpool ucp_requests
[1710417190.842658] [node014:2431774:0]          mpool.c:43   UCX  WARN  object 0x12b9d940 was not returned to mpool ucp_requests
[1710417190.842661] [node014:2431774:0]          mpool.c:43   UCX  WARN  object 0x12b9db00 was not returned to mpool ucp_requests
[1710417190.842663] [node014:2431774:0]          mpool.c:43   UCX  WARN  object 0x12b9dcc0 was not returned to mpool ucp_requests
[1710417190.842665] [node014:2431774:0]          mpool.c:43   UCX  WARN  object 0x12b9de80 was not returned to mpool ucp_requests
[1710417190.842668] [node014:2431774:0]          mpool.c:43   UCX  WARN  object 0x12b9e040 was not returned to mpool ucp_requests
[1710417190.849063] [node014:2431778:0]          mpool.c:43   UCX  WARN  object 0x12a0e200 was not returned to mpool ucp_requests
[1710417190.849078] [node014:2431778:0]          mpool.c:43   UCX  WARN  object 0x12a0e3c0 was not returned to mpool ucp_requests
[1710417190.849081] [node014:2431778:0]          mpool.c:43   UCX  WARN  object 0x12a0e580 was not returned to mpool ucp_requests
[1710417190.849091] [node014:2431778:0]          mpool.c:43   UCX  WARN  object 0x12a0e740 was not returned to mpool ucp_requests
[1710417190.849094] [node014:2431778:0]          mpool.c:43   UCX  WARN  object 0x12a0e900 was not returned to mpool ucp_requests
[1710417190.849098] [node014:2431778:0]          mpool.c:43   UCX  WARN  object 0x12a0eac0 was not returned to mpool ucp_requests
[1710417190.849101] [node014:2431778:0]          mpool.c:43   UCX  WARN  object 0x12a0ec80 was not returned to mpool ucp_requests
[1710417190.849103] [node014:2431778:0]          mpool.c:43   UCX  WARN  object 0x12a0ee40 was not returned to mpool ucp_requests
[1710417190.851741] [node014:2431787:0]          mpool.c:43   UCX  WARN  object 0x13cb8ec0 was not returned to mpool ucp_requests
[1710417190.851760] [node014:2431787:0]          mpool.c:43   UCX  WARN  object 0x13cb95c0 was not returned to mpool ucp_requests
[1710417190.851766] [node014:2431787:0]          mpool.c:43   UCX  WARN  object 0x13cb9780 was not returned to mpool ucp_requests
[1710417190.851769] [node014:2431787:0]          mpool.c:43   UCX  WARN  object 0x13cb9940 was not returned to mpool ucp_requests
[1710417190.851773] [node014:2431787:0]          mpool.c:43   UCX  WARN  object 0x13cb9cc0 was not returned to mpool ucp_requests
[1710417190.851776] [node014:2431787:0]          mpool.c:43   UCX  WARN  object 0x13cb9e80 was not returned to mpool ucp_requests
[1710417190.851780] [node014:2431787:0]          mpool.c:43   UCX  WARN  object 0x13cba040 was not returned to mpool ucp_requests
[1710417190.851809] [node014:2431783:0]          mpool.c:43   UCX  WARN  object 0x12ea70c0 was not returned to mpool ucp_requests
[1710417190.851865] [node014:2431783:0]          mpool.c:43   UCX  WARN  object 0x12ea7440 was not returned to mpool ucp_requests
[1710417190.851869] [node014:2431783:0]          mpool.c:43   UCX  WARN  object 0x12ea77c0 was not returned to mpool ucp_requests
[1710417190.851873] [node014:2431783:0]          mpool.c:43   UCX  WARN  object 0x12ea7980 was not returned to mpool ucp_requests
[1710417190.851877] [node014:2431783:0]          mpool.c:43   UCX  WARN  object 0x12ea7b40 was not returned to mpool ucp_requests
[1710417190.851881] [node014:2431783:0]          mpool.c:43   UCX  WARN  object 0x12ea7d00 was not returned to mpool ucp_requests
[1710417190.851885] [node014:2431783:0]          mpool.c:43   UCX  WARN  object 0x12ea7ec0 was not returned to mpool ucp_requests
[1710417190.852138] [node014:2431775:0]          mpool.c:43   UCX  WARN  object 0x14269340 was not returned to mpool ucp_requests
[1710417190.852151] [node014:2431775:0]          mpool.c:43   UCX  WARN  object 0x14269500 was not returned to mpool ucp_requests
[1710417190.852155] [node014:2431775:0]          mpool.c:43   UCX  WARN  object 0x142696c0 was not returned to mpool ucp_requests
[1710417190.852159] [node014:2431775:0]          mpool.c:43   UCX  WARN  object 0x14269880 was not returned to mpool ucp_requests
[1710417190.852164] [node014:2431775:0]          mpool.c:43   UCX  WARN  object 0x14269a40 was not returned to mpool ucp_requests
[1710417190.852167] [node014:2431775:0]          mpool.c:43   UCX  WARN  object 0x14269c00 was not returned to mpool ucp_requests
[1710417190.852170] [node014:2431775:0]          mpool.c:43   UCX  WARN  object 0x14269dc0 was not returned to mpool ucp_requests
[1710417190.852174] [node014:2431775:0]          mpool.c:43   UCX  WARN  object 0x14269f80 was not returned to mpool ucp_requests
[1710417190.853693] [node014:2431780:0]          mpool.c:43   UCX  WARN  object 0x1341dd00 was not returned to mpool ucp_requests
[1710417190.853706] [node014:2431780:0]          mpool.c:43   UCX  WARN  object 0x1341e240 was not returned to mpool ucp_requests
[1710417190.853709] [node014:2431780:0]          mpool.c:43   UCX  WARN  object 0x1341e400 was not returned to mpool ucp_requests
[1710417190.853712] [node014:2431780:0]          mpool.c:43   UCX  WARN  object 0x1341e5c0 was not returned to mpool ucp_requests
[1710417190.853714] [node014:2431780:0]          mpool.c:43   UCX  WARN  object 0x1341e780 was not returned to mpool ucp_requests
[1710417190.853716] [node014:2431780:0]          mpool.c:43   UCX  WARN  object 0x1341eb00 was not returned to mpool ucp_requests
[1710417190.853719] [node014:2431780:0]          mpool.c:43   UCX  WARN  object 0x1341ecc0 was not returned to mpool ucp_requests
[1710417190.853721] [node014:2431780:0]          mpool.c:43   UCX  WARN  object 0x1341ee80 was not returned to mpool ucp_requests
[1710417190.855015] [node014:2431779:0]          mpool.c:43   UCX  WARN  object 0x13d290c0 was not returned to mpool ucp_requests
[1710417190.855027] [node014:2431779:0]          mpool.c:43   UCX  WARN  object 0x13d29280 was not returned to mpool ucp_requests
[1710417190.855031] [node014:2431779:0]          mpool.c:43   UCX  WARN  object 0x13d29440 was not returned to mpool ucp_requests
[1710417190.855034] [node014:2431779:0]          mpool.c:43   UCX  WARN  object 0x13d29600 was not returned to mpool ucp_requests
[1710417190.855038] [node014:2431779:0]          mpool.c:43   UCX  WARN  object 0x13d297c0 was not returned to mpool ucp_requests
[1710417190.855040] [node014:2431779:0]          mpool.c:43   UCX  WARN  object 0x13d29980 was not returned to mpool ucp_requests
[1710417190.855042] [node014:2431779:0]          mpool.c:43   UCX  WARN  object 0x13d29b40 was not returned to mpool ucp_requests
[1710417190.855044] [node014:2431779:0]          mpool.c:43   UCX  WARN  object 0x13d29d00 was not returned to mpool ucp_requests
[1710417190.855046] [node014:2431779:0]          mpool.c:43   UCX  WARN  object 0x13d29ec0 was not returned to mpool ucp_requests
[1710417190.855476] [node014:2431769:0]          mpool.c:43   UCX  WARN  object 0x13c7d400 was not returned to mpool ucp_requests
[1710417190.855488] [node014:2431769:0]          mpool.c:43   UCX  WARN  object 0x13c7d5c0 was not returned to mpool ucp_requests
[1710417190.855493] [node014:2431769:0]          mpool.c:43   UCX  WARN  object 0x13c7d780 was not returned to mpool ucp_requests
[1710417190.855496] [node014:2431769:0]          mpool.c:43   UCX  WARN  object 0x13c7d940 was not returned to mpool ucp_requests
[1710417190.855499] [node014:2431769:0]          mpool.c:43   UCX  WARN  object 0x13c7db00 was not returned to mpool ucp_requests
[1710417190.855503] [node014:2431769:0]          mpool.c:43   UCX  WARN  object 0x13c7dcc0 was not returned to mpool ucp_requests
[1710417190.855507] [node014:2431769:0]          mpool.c:43   UCX  WARN  object 0x13c7de80 was not returned to mpool ucp_requests
[1710417190.855510] [node014:2431769:0]          mpool.c:43   UCX  WARN  object 0x13c7e040 was not returned to mpool ucp_requests
[1710417190.856442] [node014:2431773:0]          mpool.c:43   UCX  WARN  object 0x149463c0 was not returned to mpool ucp_requests
[1710417190.856455] [node014:2431773:0]          mpool.c:43   UCX  WARN  object 0x14946580 was not returned to mpool ucp_requests
[1710417190.856458] [node014:2431773:0]          mpool.c:43   UCX  WARN  object 0x14946740 was not returned to mpool ucp_requests
[1710417190.856460] [node014:2431773:0]          mpool.c:43   UCX  WARN  object 0x14946900 was not returned to mpool ucp_requests
[1710417190.856462] [node014:2431773:0]          mpool.c:43   UCX  WARN  object 0x14946ac0 was not returned to mpool ucp_requests
[1710417190.856465] [node014:2431773:0]          mpool.c:43   UCX  WARN  object 0x14946c80 was not returned to mpool ucp_requests
[1710417190.856467] [node014:2431773:0]          mpool.c:43   UCX  WARN  object 0x14946e40 was not returned to mpool ucp_requests
[1710417190.856469] [node014:2431773:0]          mpool.c:43   UCX  WARN  object 0x14947000 was not returned to mpool ucp_requests
[1710417190.857167] [node014:2431776:0]          mpool.c:43   UCX  WARN  object 0x143d54c0 was not returned to mpool ucp_requests
[1710417190.857179] [node014:2431776:0]          mpool.c:43   UCX  WARN  object 0x143d5680 was not returned to mpool ucp_requests
[1710417190.857183] [node014:2431776:0]          mpool.c:43   UCX  WARN  object 0x143d5840 was not returned to mpool ucp_requests
[1710417190.857187] [node014:2431776:0]          mpool.c:43   UCX  WARN  object 0x143d5a00 was not returned to mpool ucp_requests
[1710417190.857190] [node014:2431776:0]          mpool.c:43   UCX  WARN  object 0x143d5bc0 was not returned to mpool ucp_requests
[1710417190.857193] [node014:2431776:0]          mpool.c:43   UCX  WARN  object 0x143d5d80 was not returned to mpool ucp_requests
[1710417190.857197] [node014:2431776:0]          mpool.c:43   UCX  WARN  object 0x143d5f40 was not returned to mpool ucp_requests
[1710417190.857202] [node014:2431776:0]          mpool.c:43   UCX  WARN  object 0x143d6100 was not returned to mpool ucp_requests
[1710417190.857769] [node014:2431770:0]          mpool.c:43   UCX  WARN  object 0x14420240 was not returned to mpool ucp_requests
[1710417190.857780] [node014:2431770:0]          mpool.c:43   UCX  WARN  object 0x14420400 was not returned to mpool ucp_requests
[1710417190.857784] [node014:2431770:0]          mpool.c:43   UCX  WARN  object 0x144205c0 was not returned to mpool ucp_requests
[1710417190.857787] [node014:2431770:0]          mpool.c:43   UCX  WARN  object 0x14420780 was not returned to mpool ucp_requests
[1710417190.857792] [node014:2431770:0]          mpool.c:43   UCX  WARN  object 0x14420940 was not returned to mpool ucp_requests
[1710417190.857796] [node014:2431770:0]          mpool.c:43   UCX  WARN  object 0x14420b00 was not returned to mpool ucp_requests
[1710417190.857799] [node014:2431770:0]          mpool.c:43   UCX  WARN  object 0x14420cc0 was not returned to mpool ucp_requests
[1710417190.857803] [node014:2431770:0]          mpool.c:43   UCX  WARN  object 0x14420e80 was not returned to mpool ucp_requests
[1710417190.858038] [node014:2431761:0]          mpool.c:43   UCX  WARN  object 0x138dc540 was not returned to mpool ucp_requests
[1710417190.858050] [node014:2431761:0]          mpool.c:43   UCX  WARN  object 0x138dc700 was not returned to mpool ucp_requests
[1710417190.858053] [node014:2431761:0]          mpool.c:43   UCX  WARN  object 0x138dc8c0 was not returned to mpool ucp_requests
[1710417190.858056] [node014:2431761:0]          mpool.c:43   UCX  WARN  object 0x138dca80 was not returned to mpool ucp_requests
[1710417190.858058] [node014:2431761:0]          mpool.c:43   UCX  WARN  object 0x138dcc40 was not returned to mpool ucp_requests
[1710417190.858060] [node014:2431761:0]          mpool.c:43   UCX  WARN  object 0x138dce00 was not returned to mpool ucp_requests
[1710417190.858062] [node014:2431761:0]          mpool.c:43   UCX  WARN  object 0x138dcfc0 was not returned to mpool ucp_requests
[1710417190.858065] [node014:2431761:0]          mpool.c:43   UCX  WARN  object 0x138dd180 was not returned to mpool ucp_requests
[1710417190.858371] [node014:2431784:0]          mpool.c:43   UCX  WARN  object 0x12e4ec80 was not returned to mpool ucp_requests
[1710417190.858383] [node014:2431784:0]          mpool.c:43   UCX  WARN  object 0x12e4f540 was not returned to mpool ucp_requests
[1710417190.858386] [node014:2431784:0]          mpool.c:43   UCX  WARN  object 0x12e4f8c0 was not returned to mpool ucp_requests
[1710417190.858389] [node014:2431784:0]          mpool.c:43   UCX  WARN  object 0x12e4fa80 was not returned to mpool ucp_requests
[1710417190.858391] [node014:2431784:0]          mpool.c:43   UCX  WARN  object 0x12e4fc40 was not returned to mpool ucp_requests
[1710417190.858393] [node014:2431784:0]          mpool.c:43   UCX  WARN  object 0x12e4fe00 was not returned to mpool ucp_requests
[1710417190.858395] [node014:2431784:0]          mpool.c:43   UCX  WARN  object 0x12e4ffc0 was not returned to mpool ucp_requests
[1710417190.858887] [node014:2431788:0]          mpool.c:43   UCX  WARN  object 0x13c2e1c0 was not returned to mpool ucp_requests
[1710417190.858897] [node014:2431788:0]          mpool.c:43   UCX  WARN  object 0x13c2e700 was not returned to mpool ucp_requests
[1710417190.858901] [node014:2431788:0]          mpool.c:43   UCX  WARN  object 0x13c2e8c0 was not returned to mpool ucp_requests
[1710417190.858903] [node014:2431788:0]          mpool.c:43   UCX  WARN  object 0x13c2ea80 was not returned to mpool ucp_requests
[1710417190.858906] [node014:2431788:0]          mpool.c:43   UCX  WARN  object 0x13c2ec40 was not returned to mpool ucp_requests
[1710417190.858908] [node014:2431788:0]          mpool.c:43   UCX  WARN  object 0x13c2ee00 was not returned to mpool ucp_requests
[1710417190.858911] [node014:2431788:0]          mpool.c:43   UCX  WARN  object 0x13c2f180 was not returned to mpool ucp_requests
[1710417190.858514] [node014:2431771:0]          mpool.c:43   UCX  WARN  object 0x13607380 was not returned to mpool ucp_requests
[1710417190.858525] [node014:2431771:0]          mpool.c:43   UCX  WARN  object 0x13607540 was not returned to mpool ucp_requests
[1710417190.858529] [node014:2431771:0]          mpool.c:43   UCX  WARN  object 0x13607700 was not returned to mpool ucp_requests
[1710417190.858532] [node014:2431771:0]          mpool.c:43   UCX  WARN  object 0x136078c0 was not returned to mpool ucp_requests
[1710417190.858534] [node014:2431771:0]          mpool.c:43   UCX  WARN  object 0x13607a80 was not returned to mpool ucp_requests
[1710417190.858536] [node014:2431771:0]          mpool.c:43   UCX  WARN  object 0x13607c40 was not returned to mpool ucp_requests
[1710417190.858539] [node014:2431771:0]          mpool.c:43   UCX  WARN  object 0x13607e00 was not returned to mpool ucp_requests
[1710417190.858541] [node014:2431771:0]          mpool.c:43   UCX  WARN  object 0x13607fc0 was not returned to mpool ucp_requests
[1710417190.858886] [node014:2431777:0]          mpool.c:43   UCX  WARN  object 0x137920c0 was not returned to mpool ucp_requests
[1710417190.858896] [node014:2431777:0]          mpool.c:43   UCX  WARN  object 0x13792280 was not returned to mpool ucp_requests
[1710417190.858900] [node014:2431777:0]          mpool.c:43   UCX  WARN  object 0x13792440 was not returned to mpool ucp_requests
[1710417190.858902] [node014:2431777:0]          mpool.c:43   UCX  WARN  object 0x13792600 was not returned to mpool ucp_requests
[1710417190.858905] [node014:2431777:0]          mpool.c:43   UCX  WARN  object 0x137927c0 was not returned to mpool ucp_requests
[1710417190.858907] [node014:2431777:0]          mpool.c:43   UCX  WARN  object 0x13792980 was not returned to mpool ucp_requests
[1710417190.858909] [node014:2431777:0]          mpool.c:43   UCX  WARN  object 0x13792d00 was not returned to mpool ucp_requests
[1710417190.858912] [node014:2431777:0]          mpool.c:43   UCX  WARN  object 0x13792ec0 was not returned to mpool ucp_requests
[1710417190.861926] [node014:2431762:0]          mpool.c:43   UCX  WARN  object 0x147ace40 was not returned to mpool ucp_requests
[1710417190.861939] [node014:2431762:0]          mpool.c:43   UCX  WARN  object 0x147ad380 was not returned to mpool ucp_requests
[1710417190.861945] [node014:2431762:0]          mpool.c:43   UCX  WARN  object 0x147ad8c0 was not returned to mpool ucp_requests
[1710417190.861948] [node014:2431762:0]          mpool.c:43   UCX  WARN  object 0x147ada80 was not returned to mpool ucp_requests
[1710417190.861951] [node014:2431762:0]          mpool.c:43   UCX  WARN  object 0x147adc40 was not returned to mpool ucp_requests
[1710417190.861955] [node014:2431762:0]          mpool.c:43   UCX  WARN  object 0x147ade00 was not returned to mpool ucp_requests
[1710417190.861959] [node014:2431762:0]          mpool.c:43   UCX  WARN  object 0x147adfc0 was not returned to mpool ucp_requests
[1710417190.886297] [node014:2431768:0]          mpool.c:43   UCX  WARN  object 0x13fd2540 was not returned to mpool ucp_requests
[1710417190.886314] [node014:2431768:0]          mpool.c:43   UCX  WARN  object 0x13fd2700 was not returned to mpool ucp_requests
[1710417190.886320] [node014:2431768:0]          mpool.c:43   UCX  WARN  object 0x13fd28c0 was not returned to mpool ucp_requests
[1710417190.886323] [node014:2431768:0]          mpool.c:43   UCX  WARN  object 0x13fd2a80 was not returned to mpool ucp_requests
[1710417190.886327] [node014:2431768:0]          mpool.c:43   UCX  WARN  object 0x13fd2c40 was not returned to mpool ucp_requests
[1710417190.886330] [node014:2431768:0]          mpool.c:43   UCX  WARN  object 0x13fd2fc0 was not returned to mpool ucp_requests
[1710417190.886333] [node014:2431768:0]          mpool.c:43   UCX  WARN  object 0x13fd3180 was not returned to mpool ucp_requests


-------------------------------------------------------------------------------
                          DFT DISPERSION CORRECTION                            
                                                                               
                              DFTD3 V3.1  Rev 1                                
                          USING Becke-Johnson damping                          
-------------------------------------------------------------------------------
The PBE0 functional is recognized
Active option DFTDOPT                   ...         4   

molecular C6(AA) [au] = 45395.039268 


            DFT-D V3
 parameters
 s6 scaling factor         :     1.0000 
 a1 scaling factor         :     0.4145 
 s8 scaling factor         :     1.2177 
 a2 scaling factor         :     4.8593 
 ad hoc parameters k1-k3   :    16.0000     1.3333    -4.0000 

 Edisp/kcal,au: -59.616755198900  -0.095005336658 
 E6   /kcal   : -38.254869767 
 E8   /kcal   : -21.361885432 
 % E8         :  35.832016286 

-------------------------   ----------------
Dispersion correction           -0.095005337
-------------------------   ----------------


-------------------------   --------------------
FINAL SINGLE POINT ENERGY     -1384.532685397969
-------------------------   --------------------


           ************************************************************
           *        Program running with 20 parallel MPI-processes    *
           *              working on a common directory               *
           ************************************************************
------------------------------------------------------------------------------
                         ORCA SCF GRADIENT CALCULATION
------------------------------------------------------------------------------

 ... reading COSX grid (gridx3)
Gradient of the Kohn-Sham DFT energy:
Kohn-Sham wavefunction type      ... RKS
Hartree-Fock exchange scaling    ...    0.250
Number of operators              ...    1
Number of atoms                  ...   67
Basis set dimensions             ... 1227
Integral neglect threshold       ... 2.5e-11
Integral primitive cutoff        ... 2.5e-12
SHARK Integral package           ... ON

Nuc. rep. gradient       (SHARK) ... done (  0.3 sec)
HCore & Overlap gradient (SHARK) ... done (  1.2 sec)
RI-J gradient            (SHARK) ... done (  5.0 sec)
COSX-gradient                    ... done ( 42.9 sec)
Exchange-correlation gradient    ... done
Dispersion correction            ... done

------------------
CARTESIAN GRADIENT
------------------

   1   O   :    0.000017404   -0.000003157   -0.000047146
   2   O   :   -0.000011911    0.000018720    0.000002248
   3   N   :    0.000062334   -0.000015270   -0.000047800
   4   H   :   -0.000004446   -0.000005508   -0.000012004
   5   N   :    0.000093899    0.000034836   -0.000006508
   6   C   :    0.000004079    0.000033625    0.000089295
   7   C   :   -0.000051999   -0.000023829   -0.000021244
   8   H   :   -0.000008970    0.000003111   -0.000013674
   9   C   :   -0.000000117    0.000005983    0.000012841
  10   C   :   -0.000012730    0.000025517   -0.000012923
  11   H   :    0.000001473    0.000000401   -0.000002661
  12   C   :    0.000000888   -0.000023217   -0.000005912
  13   H   :    0.000016012    0.000010587   -0.000004011
  14   C   :    0.000016990    0.000019208    0.000003426
  15   H   :    0.000006495   -0.000007590   -0.000002098
  16   C   :   -0.000004356   -0.000014926   -0.000005720
  17   H   :    0.000014665    0.000008706    0.000004950
  18   C   :    0.000007378    0.000005422   -0.000007978
  19   H   :    0.000008584    0.000010955   -0.000005433
  20   C   :   -0.000008868   -0.000003841    0.000041201
  21   C   :   -0.000004357    0.000000676   -0.000005985
  22   H   :   -0.000010214   -0.000001284   -0.000013337
  23   H   :    0.000001203   -0.000009195   -0.000012333
  24   H   :   -0.000001382   -0.000004204   -0.000009729
  25   C   :    0.000001368   -0.000017039   -0.000000386
  26   H   :    0.000001921   -0.000005349   -0.000003878
  27   H   :    0.000005045    0.000001253   -0.000003980
  28   H   :    0.000005065   -0.000002879   -0.000010917
  29   C   :    0.000000064    0.000018821   -0.000030025
  30   H   :    0.000003124   -0.000009191    0.000005056
  31   H   :    0.000016336    0.000000730   -0.000015022
  32   H   :   -0.000009116   -0.000009579    0.000000119
  33   C   :   -0.000044048    0.000008561    0.000024983
  34   C   :    0.000041535    0.000003622    0.000013032
  35   C   :    0.000032349   -0.000013744   -0.000035521
  36   H   :    0.000000420    0.000007442    0.000004357
  37   C   :   -0.000012080    0.000027547    0.000005008
  38   H   :    0.000008055    0.000002363   -0.000001652
  39   C   :   -0.000004112   -0.000007375    0.000035827
  40   H   :    0.000013756    0.000001886   -0.000007843
  41   C   :    0.000047612    0.000016407   -0.000117060
  42   H   :   -0.000015328    0.000001870    0.000046022
  43   C   :   -0.000022254    0.000030940   -0.000063510
  44   C   :   -0.000020599   -0.000000319    0.000017503
  45   H   :    0.000042275   -0.000000218    0.000002023
  46   H   :    0.000021223    0.000009083   -0.000003353
  47   H   :    0.000020541    0.000021560   -0.000017794
  48   C   :    0.000030252   -0.000012242    0.000031473
  49   H   :    0.000014498    0.000017048    0.000005053
  50   H   :    0.000007291    0.000012940   -0.000007126
  51   H   :   -0.000004955    0.000023390   -0.000005148
  52   C   :    0.000003969    0.000025408   -0.000000227
  53   H   :    0.000013287   -0.000011374    0.000000044
  54   H   :    0.000015876    0.000016739    0.000005870
  55   H   :    0.000010217   -0.000002954    0.000003547
  56   C   :    0.000004997   -0.000047440   -0.000008981
  57   C   :   -0.000038466    0.000039815   -0.000067478
  58   C   :    0.000003056    0.000002815    0.000019256
  59   H   :    0.000015900    0.000017556   -0.000004559
  60   C   :    0.000032571    0.000020355    0.000002797
  61   H   :   -0.000004729    0.000008327   -0.000013605
  62   C   :   -0.000008007    0.000008678   -0.000024789
  63   H   :    0.000005394    0.000018852   -0.000010425
  64   C   :   -0.000010247    0.000004351    0.000003986
  65   H   :    0.000006488    0.000016878   -0.000008489
  66   C   :    0.000068793    0.000033232    0.000031873
  67   H   :   -0.000022014    0.000009853   -0.000027377

Difference to translation invariance:
           :    0.0004093777    0.0003543450   -0.0003138536

Difference to rotation invariance:
           :   -0.0088172010    0.0073661442    0.0016332966

Norm of the cartesian gradient     ...    0.0003280793
RMS gradient                       ...    0.0000231409
MAX gradient                       ...    0.0001170603

-------
TIMINGS
-------

Total SCF gradient time            ...       70.765 sec

One electron gradient       ....       1.223 sec  (  1.7%)
RI-J Coulomb gradient       ....       5.018 sec  (  7.1%)
COSX gradient               ....      42.917 sec  ( 60.6%)
XC gradient                 ....       9.037 sec  ( 12.8%)
CPCM gradient               ....       2.288 sec  (  3.2%)
   A-Matrix (El+Nuc)        ....       0.593 sec  (  0.8%)
   Potential                ....       1.694 sec  (  2.4%)

Maximum memory used throughout the entire SCFGRAD-calculation: 264.8 MB

                            ***************************************
                            *     ORCA property calculations      *
                            ***************************************

                                    ---------------------
                                    Active property flags
                                    ---------------------
   (+) Dipole Moment


------------------------------------------------------------------------------
                       ORCA ELECTRIC PROPERTIES CALCULATION
------------------------------------------------------------------------------

Dipole Moment Calculation                       ... on
Quadrupole Moment Calculation                   ... off
Polarizability Calculation                      ... off
GBWName                                         ... Prod_RS3freq.gbw
Electron density                                ... Prod_RS3freq.scfp
The origin for moment calculation is the CENTER OF MASS  = (12.155475, 13.750886  8.417815)

-------------
DIPOLE MOMENT
-------------
                                X             Y             Z
Electronic contribution:      9.04527       6.04742       5.35603
Nuclear contribution   :     -9.64539      -8.95681      -7.20586
                        -----------------------------------------
Total Dipole Moment    :     -0.60012      -2.90939      -1.84983
                        -----------------------------------------
Magnitude (a.u.)       :      3.49951
Magnitude (Debye)      :      8.89505


--------------------
Rotational spectrum 
--------------------
 
Rotational constants in cm-1:     0.006209     0.003861     0.003129 
Rotational constants in MHz :   186.149287   115.735531    93.810111 

 Dipole components along the rotational axes: 
x,y,z [a.u.] :    -1.201404    -2.849475     1.638202 
x,y,z [Debye]:    -3.053726    -7.242790     4.163978 

 

----------------------------------------------------------------------------
                           ORCA NUMERICAL FREQUENCIES
                              (20-process run)
----------------------------------------------------------------------------

Number of atoms                ... 67
Central differences            ... used
Number of displacements        ... 402
Numerical increment            ... 5.000e-03 bohr
IR-spectrum generation         ... on
Raman-spectrum generation      ... off
Surface Crossing Hessian       ... off

The output will be reduced. Please look at the following files:
SCF program output             ... >Prod_RS3freq.lastscf
Integral program output        ... >Prod_RS3freq.lastint
Gradient program output        ... >Prod_RS3freq.lastgrad
Dipole moment program output   ... >Prod_RS3freq.lastmom
AutoCI program output          ... >Prod_RS3freq.lastautoci

	<< Calculating on displaced geometry   2 (of 402) >>
	<< Calculating on displaced geometry   4 (of 402) >>
	<< Calculating on displaced geometry   6 (of 402) >>
	<< Calculating on displaced geometry  16 (of 402) >>
	<< Calculating on displaced geometry   5 (of 402) >>
	<< Calculating on displaced geometry   7 (of 402) >>
	<< Calculating on displaced geometry   1 (of 402) >>
	<< Calculating on displaced geometry   9 (of 402) >>
	<< Calculating on displaced geometry  18 (of 402) >>
	<< Calculating on displaced geometry  11 (of 402) >>
	<< Calculating on displaced geometry  12 (of 402) >>
	<< Calculating on displaced geometry  10 (of 402) >>
	<< Calculating on displaced geometry   8 (of 402) >>
	<< Calculating on displaced geometry  13 (of 402) >>
	<< Calculating on displaced geometry  14 (of 402) >>
	<< Calculating on displaced geometry  15 (of 402) >>
	<< Calculating on displaced geometry  19 (of 402) >>
	<< Calculating on displaced geometry  20 (of 402) >>
	<< Calculating on displaced geometry  17 (of 402) >>
	<< Calculating on displaced geometry   3 (of 402) >>
	<< Calculating on displaced geometry  21 (of 402) >>
	<< Calculating on displaced geometry  22 (of 402) >>
	<< Calculating on displaced geometry  23 (of 402) >>
	<< Calculating on displaced geometry  25 (of 402) >>
	<< Calculating on displaced geometry  24 (of 402) >>
	<< Calculating on displaced geometry  26 (of 402) >>
	<< Calculating on displaced geometry  27 (of 402) >>
	<< Calculating on displaced geometry  28 (of 402) >>
	<< Calculating on displaced geometry  29 (of 402) >>
	<< Calculating on displaced geometry  30 (of 402) >>
	<< Calculating on displaced geometry  31 (of 402) >>
	<< Calculating on displaced geometry  32 (of 402) >>
	<< Calculating on displaced geometry  34 (of 402) >>
	<< Calculating on displaced geometry  33 (of 402) >>
	<< Calculating on displaced geometry  35 (of 402) >>
	<< Calculating on displaced geometry  37 (of 402) >>
	<< Calculating on displaced geometry  36 (of 402) >>
	<< Calculating on displaced geometry  38 (of 402) >>
	<< Calculating on displaced geometry  39 (of 402) >>
	<< Calculating on displaced geometry  40 (of 402) >>
	<< Calculating on displaced geometry  41 (of 402) >>
	<< Calculating on displaced geometry  42 (of 402) >>
	<< Calculating on displaced geometry  43 (of 402) >>
	<< Calculating on displaced geometry  44 (of 402) >>
	<< Calculating on displaced geometry  45 (of 402) >>
	<< Calculating on displaced geometry  46 (of 402) >>
	<< Calculating on displaced geometry  47 (of 402) >>
	<< Calculating on displaced geometry  48 (of 402) >>
	<< Calculating on displaced geometry  49 (of 402) >>
	<< Calculating on displaced geometry  50 (of 402) >>
	<< Calculating on displaced geometry  51 (of 402) >>
	<< Calculating on displaced geometry  52 (of 402) >>
	<< Calculating on displaced geometry  53 (of 402) >>
	<< Calculating on displaced geometry  54 (of 402) >>
	<< Calculating on displaced geometry  55 (of 402) >>
	<< Calculating on displaced geometry  56 (of 402) >>
	<< Calculating on displaced geometry  57 (of 402) >>
	<< Calculating on displaced geometry  58 (of 402) >>
	<< Calculating on displaced geometry  59 (of 402) >>
	<< Calculating on displaced geometry  60 (of 402) >>
	<< Calculating on displaced geometry  61 (of 402) >>
	<< Calculating on displaced geometry  62 (of 402) >>
	<< Calculating on displaced geometry  63 (of 402) >>
	<< Calculating on displaced geometry  64 (of 402) >>
	<< Calculating on displaced geometry  65 (of 402) >>
	<< Calculating on displaced geometry  66 (of 402) >>
	<< Calculating on displaced geometry  67 (of 402) >>
	<< Calculating on displaced geometry  68 (of 402) >>
	<< Calculating on displaced geometry  69 (of 402) >>
	<< Calculating on displaced geometry  70 (of 402) >>
	<< Calculating on displaced geometry  71 (of 402) >>
	<< Calculating on displaced geometry  73 (of 402) >>
	<< Calculating on displaced geometry  72 (of 402) >>
	<< Calculating on displaced geometry  74 (of 402) >>
	<< Calculating on displaced geometry  75 (of 402) >>
	<< Calculating on displaced geometry  76 (of 402) >>
	<< Calculating on displaced geometry  77 (of 402) >>
	<< Calculating on displaced geometry  78 (of 402) >>
	<< Calculating on displaced geometry  79 (of 402) >>
	<< Calculating on displaced geometry  80 (of 402) >>
	<< Calculating on displaced geometry  81 (of 402) >>
	<< Calculating on displaced geometry  82 (of 402) >>
	<< Calculating on displaced geometry  83 (of 402) >>
	<< Calculating on displaced geometry  84 (of 402) >>
	<< Calculating on displaced geometry  85 (of 402) >>
	<< Calculating on displaced geometry  86 (of 402) >>
	<< Calculating on displaced geometry  87 (of 402) >>
	<< Calculating on displaced geometry  88 (of 402) >>
	<< Calculating on displaced geometry  89 (of 402) >>
	<< Calculating on displaced geometry  90 (of 402) >>
	<< Calculating on displaced geometry  91 (of 402) >>
	<< Calculating on displaced geometry  92 (of 402) >>
	<< Calculating on displaced geometry  94 (of 402) >>
	<< Calculating on displaced geometry  93 (of 402) >>
	<< Calculating on displaced geometry  95 (of 402) >>
	<< Calculating on displaced geometry  96 (of 402) >>
	<< Calculating on displaced geometry  97 (of 402) >>
	<< Calculating on displaced geometry  98 (of 402) >>
	<< Calculating on displaced geometry  99 (of 402) >>
	<< Calculating on displaced geometry 100 (of 402) >>
	<< Calculating on displaced geometry 101 (of 402) >>
	<< Calculating on displaced geometry 102 (of 402) >>
	<< Calculating on displaced geometry 103 (of 402) >>
	<< Calculating on displaced geometry 104 (of 402) >>
	<< Calculating on displaced geometry 105 (of 402) >>
	<< Calculating on displaced geometry 106 (of 402) >>
	<< Calculating on displaced geometry 107 (of 402) >>
	<< Calculating on displaced geometry 108 (of 402) >>
	<< Calculating on displaced geometry 109 (of 402) >>
	<< Calculating on displaced geometry 110 (of 402) >>
	<< Calculating on displaced geometry 111 (of 402) >>
	<< Calculating on displaced geometry 113 (of 402) >>
	<< Calculating on displaced geometry 112 (of 402) >>
	<< Calculating on displaced geometry 114 (of 402) >>
	<< Calculating on displaced geometry 115 (of 402) >>
	<< Calculating on displaced geometry 116 (of 402) >>
	<< Calculating on displaced geometry 117 (of 402) >>
	<< Calculating on displaced geometry 118 (of 402) >>
	<< Calculating on displaced geometry 119 (of 402) >>
	<< Calculating on displaced geometry 120 (of 402) >>
	<< Calculating on displaced geometry 121 (of 402) >>
	<< Calculating on displaced geometry 122 (of 402) >>
	<< Calculating on displaced geometry 123 (of 402) >>
	<< Calculating on displaced geometry 124 (of 402) >>
	<< Calculating on displaced geometry 125 (of 402) >>
	<< Calculating on displaced geometry 126 (of 402) >>
	<< Calculating on displaced geometry 127 (of 402) >>
	<< Calculating on displaced geometry 128 (of 402) >>
	<< Calculating on displaced geometry 129 (of 402) >>
	<< Calculating on displaced geometry 130 (of 402) >>
	<< Calculating on displaced geometry 131 (of 402) >>
	<< Calculating on displaced geometry 132 (of 402) >>
	<< Calculating on displaced geometry 133 (of 402) >>
	<< Calculating on displaced geometry 134 (of 402) >>
	<< Calculating on displaced geometry 135 (of 402) >>
	<< Calculating on displaced geometry 136 (of 402) >>
	<< Calculating on displaced geometry 137 (of 402) >>
	<< Calculating on displaced geometry 138 (of 402) >>
	<< Calculating on displaced geometry 139 (of 402) >>
	<< Calculating on displaced geometry 140 (of 402) >>
	<< Calculating on displaced geometry 141 (of 402) >>
	<< Calculating on displaced geometry 142 (of 402) >>
	<< Calculating on displaced geometry 143 (of 402) >>
	<< Calculating on displaced geometry 144 (of 402) >>
	<< Calculating on displaced geometry 145 (of 402) >>
	<< Calculating on displaced geometry 146 (of 402) >>
	<< Calculating on displaced geometry 147 (of 402) >>
	<< Calculating on displaced geometry 148 (of 402) >>
	<< Calculating on displaced geometry 149 (of 402) >>
	<< Calculating on displaced geometry 150 (of 402) >>
	<< Calculating on displaced geometry 151 (of 402) >>
	<< Calculating on displaced geometry 152 (of 402) >>
	<< Calculating on displaced geometry 153 (of 402) >>
	<< Calculating on displaced geometry 154 (of 402) >>
	<< Calculating on displaced geometry 155 (of 402) >>
	<< Calculating on displaced geometry 156 (of 402) >>
	<< Calculating on displaced geometry 157 (of 402) >>
	<< Calculating on displaced geometry 158 (of 402) >>
	<< Calculating on displaced geometry 159 (of 402) >>
	<< Calculating on displaced geometry 160 (of 402) >>
	<< Calculating on displaced geometry 161 (of 402) >>
	<< Calculating on displaced geometry 162 (of 402) >>
	<< Calculating on displaced geometry 163 (of 402) >>
	<< Calculating on displaced geometry 164 (of 402) >>
	<< Calculating on displaced geometry 165 (of 402) >>
	<< Calculating on displaced geometry 166 (of 402) >>
	<< Calculating on displaced geometry 167 (of 402) >>
	<< Calculating on displaced geometry 168 (of 402) >>
	<< Calculating on displaced geometry 169 (of 402) >>
	<< Calculating on displaced geometry 170 (of 402) >>
	<< Calculating on displaced geometry 171 (of 402) >>
	<< Calculating on displaced geometry 172 (of 402) >>
	<< Calculating on displaced geometry 173 (of 402) >>
	<< Calculating on displaced geometry 174 (of 402) >>
	<< Calculating on displaced geometry 175 (of 402) >>
	<< Calculating on displaced geometry 176 (of 402) >>
	<< Calculating on displaced geometry 177 (of 402) >>
	<< Calculating on displaced geometry 178 (of 402) >>
	<< Calculating on displaced geometry 179 (of 402) >>
	<< Calculating on displaced geometry 180 (of 402) >>
	<< Calculating on displaced geometry 181 (of 402) >>
	<< Calculating on displaced geometry 182 (of 402) >>
	<< Calculating on displaced geometry 183 (of 402) >>
	<< Calculating on displaced geometry 184 (of 402) >>
	<< Calculating on displaced geometry 185 (of 402) >>
	<< Calculating on displaced geometry 186 (of 402) >>
	<< Calculating on displaced geometry 187 (of 402) >>
	<< Calculating on displaced geometry 188 (of 402) >>
	<< Calculating on displaced geometry 189 (of 402) >>
	<< Calculating on displaced geometry 190 (of 402) >>
	<< Calculating on displaced geometry 191 (of 402) >>
	<< Calculating on displaced geometry 192 (of 402) >>
	<< Calculating on displaced geometry 193 (of 402) >>
	<< Calculating on displaced geometry 194 (of 402) >>
	<< Calculating on displaced geometry 195 (of 402) >>
	<< Calculating on displaced geometry 196 (of 402) >>
	<< Calculating on displaced geometry 197 (of 402) >>
	<< Calculating on displaced geometry 198 (of 402) >>
	<< Calculating on displaced geometry 199 (of 402) >>
	<< Calculating on displaced geometry 200 (of 402) >>
	<< Calculating on displaced geometry 201 (of 402) >>
	<< Calculating on displaced geometry 202 (of 402) >>
	<< Calculating on displaced geometry 203 (of 402) >>
	<< Calculating on displaced geometry 204 (of 402) >>
	<< Calculating on displaced geometry 205 (of 402) >>
	<< Calculating on displaced geometry 206 (of 402) >>
	<< Calculating on displaced geometry 207 (of 402) >>
	<< Calculating on displaced geometry 208 (of 402) >>
	<< Calculating on displaced geometry 209 (of 402) >>
	<< Calculating on displaced geometry 210 (of 402) >>
	<< Calculating on displaced geometry 211 (of 402) >>
	<< Calculating on displaced geometry 212 (of 402) >>
	<< Calculating on displaced geometry 213 (of 402) >>
	<< Calculating on displaced geometry 214 (of 402) >>
	<< Calculating on displaced geometry 215 (of 402) >>
	<< Calculating on displaced geometry 216 (of 402) >>
	<< Calculating on displaced geometry 217 (of 402) >>
	<< Calculating on displaced geometry 218 (of 402) >>
	<< Calculating on displaced geometry 219 (of 402) >>
	<< Calculating on displaced geometry 220 (of 402) >>
	<< Calculating on displaced geometry 221 (of 402) >>
	<< Calculating on displaced geometry 222 (of 402) >>
	<< Calculating on displaced geometry 223 (of 402) >>
	<< Calculating on displaced geometry 224 (of 402) >>
	<< Calculating on displaced geometry 225 (of 402) >>
	<< Calculating on displaced geometry 226 (of 402) >>
	<< Calculating on displaced geometry 227 (of 402) >>
	<< Calculating on displaced geometry 228 (of 402) >>
	<< Calculating on displaced geometry 229 (of 402) >>
	<< Calculating on displaced geometry 231 (of 402) >>
	<< Calculating on displaced geometry 230 (of 402) >>
	<< Calculating on displaced geometry 232 (of 402) >>
	<< Calculating on displaced geometry 233 (of 402) >>
	<< Calculating on displaced geometry 234 (of 402) >>
	<< Calculating on displaced geometry 235 (of 402) >>
	<< Calculating on displaced geometry 236 (of 402) >>
	<< Calculating on displaced geometry 237 (of 402) >>
	<< Calculating on displaced geometry 238 (of 402) >>
	<< Calculating on displaced geometry 239 (of 402) >>
	<< Calculating on displaced geometry 240 (of 402) >>
	<< Calculating on displaced geometry 241 (of 402) >>
	<< Calculating on displaced geometry 242 (of 402) >>
	<< Calculating on displaced geometry 243 (of 402) >>
	<< Calculating on displaced geometry 244 (of 402) >>
	<< Calculating on displaced geometry 245 (of 402) >>
	<< Calculating on displaced geometry 246 (of 402) >>
	<< Calculating on displaced geometry 247 (of 402) >>
	<< Calculating on displaced geometry 248 (of 402) >>
	<< Calculating on displaced geometry 249 (of 402) >>
	<< Calculating on displaced geometry 250 (of 402) >>
	<< Calculating on displaced geometry 251 (of 402) >>
	<< Calculating on displaced geometry 252 (of 402) >>
	<< Calculating on displaced geometry 253 (of 402) >>
	<< Calculating on displaced geometry 254 (of 402) >>
	<< Calculating on displaced geometry 255 (of 402) >>
	<< Calculating on displaced geometry 256 (of 402) >>
	<< Calculating on displaced geometry 257 (of 402) >>
	<< Calculating on displaced geometry 258 (of 402) >>
	<< Calculating on displaced geometry 259 (of 402) >>
	<< Calculating on displaced geometry 260 (of 402) >>
	<< Calculating on displaced geometry 261 (of 402) >>
	<< Calculating on displaced geometry 262 (of 402) >>
	<< Calculating on displaced geometry 263 (of 402) >>
	<< Calculating on displaced geometry 264 (of 402) >>
	<< Calculating on displaced geometry 265 (of 402) >>
	<< Calculating on displaced geometry 266 (of 402) >>
	<< Calculating on displaced geometry 267 (of 402) >>
	<< Calculating on displaced geometry 268 (of 402) >>
	<< Calculating on displaced geometry 269 (of 402) >>
	<< Calculating on displaced geometry 270 (of 402) >>
	<< Calculating on displaced geometry 271 (of 402) >>
	<< Calculating on displaced geometry 272 (of 402) >>
	<< Calculating on displaced geometry 273 (of 402) >>
	<< Calculating on displaced geometry 274 (of 402) >>
	<< Calculating on displaced geometry 275 (of 402) >>
	<< Calculating on displaced geometry 276 (of 402) >>
	<< Calculating on displaced geometry 277 (of 402) >>
	<< Calculating on displaced geometry 278 (of 402) >>
	<< Calculating on displaced geometry 279 (of 402) >>
	<< Calculating on displaced geometry 280 (of 402) >>
	<< Calculating on displaced geometry 281 (of 402) >>
	<< Calculating on displaced geometry 282 (of 402) >>
	<< Calculating on displaced geometry 283 (of 402) >>
	<< Calculating on displaced geometry 284 (of 402) >>
	<< Calculating on displaced geometry 285 (of 402) >>
	<< Calculating on displaced geometry 286 (of 402) >>
	<< Calculating on displaced geometry 287 (of 402) >>
	<< Calculating on displaced geometry 288 (of 402) >>
	<< Calculating on displaced geometry 289 (of 402) >>
	<< Calculating on displaced geometry 290 (of 402) >>
	<< Calculating on displaced geometry 292 (of 402) >>
	<< Calculating on displaced geometry 291 (of 402) >>
	<< Calculating on displaced geometry 293 (of 402) >>
	<< Calculating on displaced geometry 294 (of 402) >>
	<< Calculating on displaced geometry 295 (of 402) >>
	<< Calculating on displaced geometry 296 (of 402) >>
	<< Calculating on displaced geometry 297 (of 402) >>
	<< Calculating on displaced geometry 298 (of 402) >>
	<< Calculating on displaced geometry 299 (of 402) >>
	<< Calculating on displaced geometry 300 (of 402) >>
	<< Calculating on displaced geometry 301 (of 402) >>
	<< Calculating on displaced geometry 302 (of 402) >>
	<< Calculating on displaced geometry 303 (of 402) >>
	<< Calculating on displaced geometry 304 (of 402) >>
	<< Calculating on displaced geometry 305 (of 402) >>
	<< Calculating on displaced geometry 306 (of 402) >>
	<< Calculating on displaced geometry 307 (of 402) >>
	<< Calculating on displaced geometry 308 (of 402) >>
	<< Calculating on displaced geometry 309 (of 402) >>
	<< Calculating on displaced geometry 310 (of 402) >>
	<< Calculating on displaced geometry 311 (of 402) >>
	<< Calculating on displaced geometry 312 (of 402) >>
	<< Calculating on displaced geometry 313 (of 402) >>
	<< Calculating on displaced geometry 314 (of 402) >>
	<< Calculating on displaced geometry 315 (of 402) >>
	<< Calculating on displaced geometry 316 (of 402) >>
	<< Calculating on displaced geometry 317 (of 402) >>
	<< Calculating on displaced geometry 318 (of 402) >>
	<< Calculating on displaced geometry 319 (of 402) >>
	<< Calculating on displaced geometry 320 (of 402) >>
	<< Calculating on displaced geometry 321 (of 402) >>
	<< Calculating on displaced geometry 322 (of 402) >>
	<< Calculating on displaced geometry 323 (of 402) >>
	<< Calculating on displaced geometry 324 (of 402) >>
	<< Calculating on displaced geometry 325 (of 402) >>
	<< Calculating on displaced geometry 326 (of 402) >>
	<< Calculating on displaced geometry 327 (of 402) >>
	<< Calculating on displaced geometry 328 (of 402) >>
	<< Calculating on displaced geometry 329 (of 402) >>
	<< Calculating on displaced geometry 330 (of 402) >>
	<< Calculating on displaced geometry 331 (of 402) >>
	<< Calculating on displaced geometry 332 (of 402) >>
	<< Calculating on displaced geometry 333 (of 402) >>
	<< Calculating on displaced geometry 334 (of 402) >>
	<< Calculating on displaced geometry 335 (of 402) >>
	<< Calculating on displaced geometry 336 (of 402) >>
	<< Calculating on displaced geometry 337 (of 402) >>
	<< Calculating on displaced geometry 338 (of 402) >>
	<< Calculating on displaced geometry 339 (of 402) >>
	<< Calculating on displaced geometry 340 (of 402) >>
	<< Calculating on displaced geometry 341 (of 402) >>
	<< Calculating on displaced geometry 342 (of 402) >>
	<< Calculating on displaced geometry 343 (of 402) >>
	<< Calculating on displaced geometry 344 (of 402) >>
	<< Calculating on displaced geometry 345 (of 402) >>
	<< Calculating on displaced geometry 347 (of 402) >>
	<< Calculating on displaced geometry 346 (of 402) >>
	<< Calculating on displaced geometry 348 (of 402) >>
	<< Calculating on displaced geometry 349 (of 402) >>
	<< Calculating on displaced geometry 350 (of 402) >>
	<< Calculating on displaced geometry 351 (of 402) >>
	<< Calculating on displaced geometry 352 (of 402) >>
	<< Calculating on displaced geometry 354 (of 402) >>
	<< Calculating on displaced geometry 353 (of 402) >>
	<< Calculating on displaced geometry 355 (of 402) >>
	<< Calculating on displaced geometry 356 (of 402) >>
	<< Calculating on displaced geometry 357 (of 402) >>
	<< Calculating on displaced geometry 358 (of 402) >>
	<< Calculating on displaced geometry 359 (of 402) >>
	<< Calculating on displaced geometry 360 (of 402) >>
	<< Calculating on displaced geometry 361 (of 402) >>
	<< Calculating on displaced geometry 362 (of 402) >>
	<< Calculating on displaced geometry 363 (of 402) >>
	<< Calculating on displaced geometry 364 (of 402) >>
	<< Calculating on displaced geometry 365 (of 402) >>
	<< Calculating on displaced geometry 366 (of 402) >>
	<< Calculating on displaced geometry 367 (of 402) >>
	<< Calculating on displaced geometry 368 (of 402) >>
	<< Calculating on displaced geometry 369 (of 402) >>
	<< Calculating on displaced geometry 370 (of 402) >>
	<< Calculating on displaced geometry 371 (of 402) >>
	<< Calculating on displaced geometry 372 (of 402) >>
	<< Calculating on displaced geometry 373 (of 402) >>
	<< Calculating on displaced geometry 374 (of 402) >>
	<< Calculating on displaced geometry 375 (of 402) >>
	<< Calculating on displaced geometry 376 (of 402) >>
	<< Calculating on displaced geometry 377 (of 402) >>
	<< Calculating on displaced geometry 378 (of 402) >>
	<< Calculating on displaced geometry 379 (of 402) >>
	<< Calculating on displaced geometry 380 (of 402) >>
	<< Calculating on displaced geometry 381 (of 402) >>
	<< Calculating on displaced geometry 382 (of 402) >>
	<< Calculating on displaced geometry 383 (of 402) >>
	<< Calculating on displaced geometry 384 (of 402) >>
	<< Calculating on displaced geometry 385 (of 402) >>
	<< Calculating on displaced geometry 386 (of 402) >>
	<< Calculating on displaced geometry 387 (of 402) >>
	<< Calculating on displaced geometry 388 (of 402) >>
	<< Calculating on displaced geometry 389 (of 402) >>
	<< Calculating on displaced geometry 390 (of 402) >>
	<< Calculating on displaced geometry 391 (of 402) >>
	<< Calculating on displaced geometry 392 (of 402) >>
	<< Calculating on displaced geometry 393 (of 402) >>
	<< Calculating on displaced geometry 394 (of 402) >>
	<< Calculating on displaced geometry 395 (of 402) >>
	<< Calculating on displaced geometry 396 (of 402) >>
	<< Calculating on displaced geometry 398 (of 402) >>
	<< Calculating on displaced geometry 397 (of 402) >>
	<< Calculating on displaced geometry 399 (of 402) >>
	<< Calculating on displaced geometry 400 (of 402) >>
	<< Calculating on displaced geometry 401 (of 402) >>
	<< Calculating on displaced geometry 402 (of 402) >>

-----------------------
VIBRATIONAL FREQUENCIES
-----------------------

Scaling factor for frequencies =  1.000000000 (already applied!)

   0:         0.00 cm**-1
   1:         0.00 cm**-1
   2:         0.00 cm**-1
   3:         0.00 cm**-1
   4:         0.00 cm**-1
   5:         0.00 cm**-1
   6:        11.08 cm**-1
   7:        27.00 cm**-1
   8:        36.42 cm**-1
   9:        45.86 cm**-1
  10:        46.90 cm**-1
  11:        48.94 cm**-1
  12:        60.49 cm**-1
  13:        69.84 cm**-1
  14:        81.89 cm**-1
  15:        86.32 cm**-1
  16:       100.79 cm**-1
  17:       114.99 cm**-1
  18:       119.62 cm**-1
  19:       125.87 cm**-1
  20:       132.90 cm**-1
  21:       151.92 cm**-1
  22:       174.38 cm**-1
  23:       198.53 cm**-1
  24:       205.45 cm**-1
  25:       209.51 cm**-1
  26:       212.67 cm**-1
  27:       239.72 cm**-1
  28:       251.67 cm**-1
  29:       256.69 cm**-1
  30:       259.80 cm**-1
  31:       265.60 cm**-1
  32:       271.61 cm**-1
  33:       272.61 cm**-1
  34:       321.17 cm**-1
  35:       322.58 cm**-1
  36:       334.68 cm**-1
  37:       341.13 cm**-1
  38:       343.78 cm**-1
  39:       359.90 cm**-1
  40:       370.24 cm**-1
  41:       376.50 cm**-1
  42:       400.92 cm**-1
  43:       409.62 cm**-1
  44:       416.58 cm**-1
  45:       419.04 cm**-1
  46:       420.76 cm**-1
  47:       434.26 cm**-1
  48:       448.51 cm**-1
  49:       462.49 cm**-1
  50:       483.12 cm**-1
  51:       515.90 cm**-1
  52:       529.17 cm**-1
  53:       539.01 cm**-1
  54:       551.88 cm**-1
  55:       573.79 cm**-1
  56:       581.80 cm**-1
  57:       596.94 cm**-1
  58:       627.43 cm**-1
  59:       631.33 cm**-1
  60:       645.63 cm**-1
  61:       661.97 cm**-1
  62:       665.55 cm**-1
  63:       695.80 cm**-1
  64:       718.07 cm**-1
  65:       722.34 cm**-1
  66:       737.29 cm**-1
  67:       750.18 cm**-1
  68:       783.12 cm**-1
  69:       784.33 cm**-1
  70:       786.30 cm**-1
  71:       808.41 cm**-1
  72:       824.14 cm**-1
  73:       846.86 cm**-1
  74:       852.95 cm**-1
  75:       865.23 cm**-1
  76:       867.03 cm**-1
  77:       868.82 cm**-1
  78:       911.17 cm**-1
  79:       937.01 cm**-1
  80:       938.20 cm**-1
  81:       938.81 cm**-1
  82:       939.98 cm**-1
  83:       951.60 cm**-1
  84:       951.80 cm**-1
  85:       957.22 cm**-1
  86:       958.34 cm**-1
  87:       959.58 cm**-1
  88:       966.81 cm**-1
  89:       991.10 cm**-1
  90:      1001.98 cm**-1
  91:      1002.71 cm**-1
  92:      1003.64 cm**-1
  93:      1014.26 cm**-1
  94:      1017.64 cm**-1
  95:      1020.51 cm**-1
  96:      1024.30 cm**-1
  97:      1025.19 cm**-1
  98:      1039.06 cm**-1
  99:      1043.06 cm**-1
 100:      1044.65 cm**-1
 101:      1058.84 cm**-1
 102:      1061.10 cm**-1
 103:      1065.96 cm**-1
 104:      1076.52 cm**-1
 105:      1081.21 cm**-1
 106:      1108.77 cm**-1
 107:      1111.43 cm**-1
 108:      1125.11 cm**-1
 109:      1155.07 cm**-1
 110:      1166.94 cm**-1
 111:      1168.02 cm**-1
 112:      1183.49 cm**-1
 113:      1186.45 cm**-1
 114:      1193.40 cm**-1
 115:      1197.86 cm**-1
 116:      1220.97 cm**-1
 117:      1226.47 cm**-1
 118:      1230.99 cm**-1
 119:      1241.32 cm**-1
 120:      1253.07 cm**-1
 121:      1256.03 cm**-1
 122:      1270.46 cm**-1
 123:      1275.89 cm**-1
 124:      1303.38 cm**-1
 125:      1310.66 cm**-1
 126:      1323.94 cm**-1
 127:      1338.47 cm**-1
 128:      1342.42 cm**-1
 129:      1362.79 cm**-1
 130:      1364.10 cm**-1
 131:      1366.27 cm**-1
 132:      1375.22 cm**-1
 133:      1377.84 cm**-1
 134:      1379.44 cm**-1
 135:      1380.23 cm**-1
 136:      1387.57 cm**-1
 137:      1397.27 cm**-1
 138:      1406.52 cm**-1
 139:      1430.96 cm**-1
 140:      1448.56 cm**-1
 141:      1458.49 cm**-1
 142:      1458.81 cm**-1
 143:      1460.22 cm**-1
 144:      1461.79 cm**-1
 145:      1463.43 cm**-1
 146:      1465.01 cm**-1
 147:      1470.46 cm**-1
 148:      1470.63 cm**-1
 149:      1480.15 cm**-1
 150:      1482.00 cm**-1
 151:      1483.95 cm**-1
 152:      1485.51 cm**-1
 153:      1487.73 cm**-1
 154:      1492.67 cm**-1
 155:      1531.89 cm**-1
 156:      1534.29 cm**-1
 157:      1535.94 cm**-1
 158:      1561.54 cm**-1
 159:      1630.18 cm**-1
 160:      1636.51 cm**-1
 161:      1644.84 cm**-1
 162:      1654.31 cm**-1
 163:      1665.62 cm**-1
 164:      1667.30 cm**-1
 165:      1669.91 cm**-1
 166:      1699.70 cm**-1
 167:      3044.87 cm**-1
 168:      3047.41 cm**-1
 169:      3048.70 cm**-1
 170:      3053.70 cm**-1
 171:      3059.31 cm**-1
 172:      3069.43 cm**-1
 173:      3085.77 cm**-1
 174:      3122.47 cm**-1
 175:      3123.19 cm**-1
 176:      3123.89 cm**-1
 177:      3131.86 cm**-1
 178:      3133.16 cm**-1
 179:      3138.59 cm**-1
 180:      3140.07 cm**-1
 181:      3145.97 cm**-1
 182:      3146.03 cm**-1
 183:      3149.37 cm**-1
 184:      3151.69 cm**-1
 185:      3187.46 cm**-1
 186:      3189.04 cm**-1
 187:      3193.48 cm**-1
 188:      3193.78 cm**-1
 189:      3194.84 cm**-1
 190:      3201.99 cm**-1
 191:      3203.32 cm**-1
 192:      3207.07 cm**-1
 193:      3208.61 cm**-1
 194:      3212.37 cm**-1
 195:      3216.19 cm**-1
 196:      3217.39 cm**-1
 197:      3218.86 cm**-1
 198:      3221.24 cm**-1
 199:      3234.95 cm**-1
 200:      3604.51 cm**-1


------------
NORMAL MODES
------------

These modes are the cartesian displacements weighted by the diagonal matrix
M(i,i)=1/sqrt(m[i]) where m[i] is the mass of the displaced atom
Thus, these vectors are normalized but *not* orthogonal

                  0          1          2          3          4          5    
      0       0.000000   0.000000   0.000000   0.000000   0.000000   0.000000
      1       0.000000   0.000000   0.000000   0.000000   0.000000   0.000000
      2       0.000000   0.000000   0.000000   0.000000   0.000000   0.000000
      3       0.000000   0.000000   0.000000   0.000000   0.000000   0.000000
      4       0.000000   0.000000   0.000000   0.000000   0.000000   0.000000
      5       0.000000   0.000000   0.000000   0.000000   0.000000   0.000000
      6       0.000000   0.000000   0.000000   0.000000   0.000000   0.000000
      7       0.000000   0.000000   0.000000   0.000000   0.000000   0.000000
      8       0.000000   0.000000   0.000000   0.000000   0.000000   0.000000
      9       0.000000   0.000000   0.000000   0.000000   0.000000   0.000000
     10       0.000000   0.000000   0.000000   0.000000   0.000000   0.000000
     11       0.000000   0.000000   0.000000   0.000000   0.000000   0.000000
     12       0.000000   0.000000   0.000000   0.000000   0.000000   0.000000
     13       0.000000   0.000000   0.000000   0.000000   0.000000   0.000000
     14       0.000000   0.000000   0.000000   0.000000   0.000000   0.000000
     15       0.000000   0.000000   0.000000   0.000000   0.000000   0.000000
     16       0.000000   0.000000   0.000000   0.000000   0.000000   0.000000
     17       0.000000   0.000000   0.000000   0.000000   0.000000   0.000000
     18       0.000000   0.000000   0.000000   0.000000   0.000000   0.000000
     19       0.000000   0.000000   0.000000   0.000000   0.000000   0.000000
     20       0.000000   0.000000   0.000000   0.000000   0.000000   0.000000
     21       0.000000   0.000000   0.000000   0.000000   0.000000   0.000000
     22       0.000000   0.000000   0.000000   0.000000   0.000000   0.000000
     23       0.000000   0.000000   0.000000   0.000000   0.000000   0.000000
     24       0.000000   0.000000   0.000000   0.000000   0.000000   0.000000
     25       0.000000   0.000000   0.000000   0.000000   0.000000   0.000000
     26       0.000000   0.000000   0.000000   0.000000   0.000000   0.000000
     27       0.000000   0.000000   0.000000   0.000000   0.000000   0.000000
     28       0.000000   0.000000   0.000000   0.000000   0.000000   0.000000
     29       0.000000   0.000000   0.000000   0.000000   0.000000   0.000000
     30       0.000000   0.000000   0.000000   0.000000   0.000000   0.000000
     31       0.000000   0.000000   0.000000   0.000000   0.000000   0.000000
     32       0.000000   0.000000   0.000000   0.000000   0.000000   0.000000
     33       0.000000   0.000000   0.000000   0.000000   0.000000   0.000000
     34       0.000000   0.000000   0.000000   0.000000   0.000000   0.000000
     35       0.000000   0.000000   0.000000   0.000000   0.000000   0.000000
     36       0.000000   0.000000   0.000000   0.000000   0.000000   0.000000
     37       0.000000   0.000000   0.000000   0.000000   0.000000   0.000000
     38       0.000000   0.000000   0.000000   0.000000   0.000000   0.000000
     39       0.000000   0.000000   0.000000   0.000000   0.000000   0.000000
     40       0.000000   0.000000   0.000000   0.000000   0.000000   0.000000
     41       0.000000   0.000000   0.000000   0.000000   0.000000   0.000000
     42       0.000000   0.000000   0.000000   0.000000   0.000000   0.000000
     43       0.000000   0.000000   0.000000   0.000000   0.000000   0.000000
     44       0.000000   0.000000   0.000000   0.000000   0.000000   0.000000
     45       0.000000   0.000000   0.000000   0.000000   0.000000   0.000000
     46       0.000000   0.000000   0.000000   0.000000   0.000000   0.000000
     47       0.000000   0.000000   0.000000   0.000000   0.000000   0.000000
     48       0.000000   0.000000   0.000000   0.000000   0.000000   0.000000
     49       0.000000   0.000000   0.000000   0.000000   0.000000   0.000000
     50       0.000000   0.000000   0.000000   0.000000   0.000000   0.000000
     51       0.000000   0.000000   0.000000   0.000000   0.000000   0.000000
     52       0.000000   0.000000   0.000000   0.000000   0.000000   0.000000
     53       0.000000   0.000000   0.000000   0.000000   0.000000   0.000000
     54       0.000000   0.000000   0.000000   0.000000   0.000000   0.000000
     55       0.000000   0.000000   0.000000   0.000000   0.000000   0.000000
     56       0.000000   0.000000   0.000000   0.000000   0.000000   0.000000
     57       0.000000   0.000000   0.000000   0.000000   0.000000   0.000000
     58       0.000000   0.000000   0.000000   0.000000   0.000000   0.000000
     59       0.000000   0.000000   0.000000   0.000000   0.000000   0.000000
     60       0.000000   0.000000   0.000000   0.000000   0.000000   0.000000
     61       0.000000   0.000000   0.000000   0.000000   0.000000   0.000000
     62       0.000000   0.000000   0.000000   0.000000   0.000000   0.000000
     63       0.000000   0.000000   0.000000   0.000000   0.000000   0.000000
     64       0.000000   0.000000   0.000000   0.000000   0.000000   0.000000
     65       0.000000   0.000000   0.000000   0.000000   0.000000   0.000000
     66       0.000000   0.000000   0.000000   0.000000   0.000000   0.000000
     67       0.000000   0.000000   0.000000   0.000000   0.000000   0.000000
     68       0.000000   0.000000   0.000000   0.000000   0.000000   0.000000
     69       0.000000   0.000000   0.000000   0.000000   0.000000   0.000000
     70       0.000000   0.000000   0.000000   0.000000   0.000000   0.000000
     71       0.000000   0.000000   0.000000   0.000000   0.000000   0.000000
     72       0.000000   0.000000   0.000000   0.000000   0.000000   0.000000
     73       0.000000   0.000000   0.000000   0.000000   0.000000   0.000000
     74       0.000000   0.000000   0.000000   0.000000   0.000000   0.000000
     75       0.000000   0.000000   0.000000   0.000000   0.000000   0.000000
     76       0.000000   0.000000   0.000000   0.000000   0.000000   0.000000
     77       0.000000   0.000000   0.000000   0.000000   0.000000   0.000000
     78       0.000000   0.000000   0.000000   0.000000   0.000000   0.000000
     79       0.000000   0.000000   0.000000   0.000000   0.000000   0.000000
     80       0.000000   0.000000   0.000000   0.000000   0.000000   0.000000
     81       0.000000   0.000000   0.000000   0.000000   0.000000   0.000000
     82       0.000000   0.000000   0.000000   0.000000   0.000000   0.000000
     83       0.000000   0.000000   0.000000   0.000000   0.000000   0.000000
     84       0.000000   0.000000   0.000000   0.000000   0.000000   0.000000
     85       0.000000   0.000000   0.000000   0.000000   0.000000   0.000000
     86       0.000000   0.000000   0.000000   0.000000   0.000000   0.000000
     87       0.000000   0.000000   0.000000   0.000000   0.000000   0.000000
     88       0.000000   0.000000   0.000000   0.000000   0.000000   0.000000
     89       0.000000   0.000000   0.000000   0.000000   0.000000   0.000000
     90       0.000000   0.000000   0.000000   0.000000   0.000000   0.000000
     91       0.000000   0.000000   0.000000   0.000000   0.000000   0.000000
     92       0.000000   0.000000   0.000000   0.000000   0.000000   0.000000
     93       0.000000   0.000000   0.000000   0.000000   0.000000   0.000000
     94       0.000000   0.000000   0.000000   0.000000   0.000000   0.000000
     95       0.000000   0.000000   0.000000   0.000000   0.000000   0.000000
     96       0.000000   0.000000   0.000000   0.000000   0.000000   0.000000
     97       0.000000   0.000000   0.000000   0.000000   0.000000   0.000000
     98       0.000000   0.000000   0.000000   0.000000   0.000000   0.000000
     99       0.000000   0.000000   0.000000   0.000000   0.000000   0.000000
    100       0.000000   0.000000   0.000000   0.000000   0.000000   0.000000
    101       0.000000   0.000000   0.000000   0.000000   0.000000   0.000000
    102       0.000000   0.000000   0.000000   0.000000   0.000000   0.000000
    103       0.000000   0.000000   0.000000   0.000000   0.000000   0.000000
    104       0.000000   0.000000   0.000000   0.000000   0.000000   0.000000
    105       0.000000   0.000000   0.000000   0.000000   0.000000   0.000000
    106       0.000000   0.000000   0.000000   0.000000   0.000000   0.000000
    107       0.000000   0.000000   0.000000   0.000000   0.000000   0.000000
    108       0.000000   0.000000   0.000000   0.000000   0.000000   0.000000
    109       0.000000   0.000000   0.000000   0.000000   0.000000   0.000000
    110       0.000000   0.000000   0.000000   0.000000   0.000000   0.000000
    111       0.000000   0.000000   0.000000   0.000000   0.000000   0.000000
    112       0.000000   0.000000   0.000000   0.000000   0.000000   0.000000
    113       0.000000   0.000000   0.000000   0.000000   0.000000   0.000000
    114       0.000000   0.000000   0.000000   0.000000   0.000000   0.000000
    115       0.000000   0.000000   0.000000   0.000000   0.000000   0.000000
    116       0.000000   0.000000   0.000000   0.000000   0.000000   0.000000
    117       0.000000   0.000000   0.000000   0.000000   0.000000   0.000000
    118       0.000000   0.000000   0.000000   0.000000   0.000000   0.000000
    119       0.000000   0.000000   0.000000   0.000000   0.000000   0.000000
    120       0.000000   0.000000   0.000000   0.000000   0.000000   0.000000
    121       0.000000   0.000000   0.000000   0.000000   0.000000   0.000000
    122       0.000000   0.000000   0.000000   0.000000   0.000000   0.000000
    123       0.000000   0.000000   0.000000   0.000000   0.000000   0.000000
    124       0.000000   0.000000   0.000000   0.000000   0.000000   0.000000
    125       0.000000   0.000000   0.000000   0.000000   0.000000   0.000000
    126       0.000000   0.000000   0.000000   0.000000   0.000000   0.000000
    127       0.000000   0.000000   0.000000   0.000000   0.000000   0.000000
    128       0.000000   0.000000   0.000000   0.000000   0.000000   0.000000
    129       0.000000   0.000000   0.000000   0.000000   0.000000   0.000000
    130       0.000000   0.000000   0.000000   0.000000   0.000000   0.000000
    131       0.000000   0.000000   0.000000   0.000000   0.000000   0.000000
    132       0.000000   0.000000   0.000000   0.000000   0.000000   0.000000
    133       0.000000   0.000000   0.000000   0.000000   0.000000   0.000000
    134       0.000000   0.000000   0.000000   0.000000   0.000000   0.000000
    135       0.000000   0.000000   0.000000   0.000000   0.000000   0.000000
    136       0.000000   0.000000   0.000000   0.000000   0.000000   0.000000
    137       0.000000   0.000000   0.000000   0.000000   0.000000   0.000000
    138       0.000000   0.000000   0.000000   0.000000   0.000000   0.000000
    139       0.000000   0.000000   0.000000   0.000000   0.000000   0.000000
    140       0.000000   0.000000   0.000000   0.000000   0.000000   0.000000
    141       0.000000   0.000000   0.000000   0.000000   0.000000   0.000000
    142       0.000000   0.000000   0.000000   0.000000   0.000000   0.000000
    143       0.000000   0.000000   0.000000   0.000000   0.000000   0.000000
    144       0.000000   0.000000   0.000000   0.000000   0.000000   0.000000
    145       0.000000   0.000000   0.000000   0.000000   0.000000   0.000000
    146       0.000000   0.000000   0.000000   0.000000   0.000000   0.000000
    147       0.000000   0.000000   0.000000   0.000000   0.000000   0.000000
    148       0.000000   0.000000   0.000000   0.000000   0.000000   0.000000
    149       0.000000   0.000000   0.000000   0.000000   0.000000   0.000000
    150       0.000000   0.000000   0.000000   0.000000   0.000000   0.000000
    151       0.000000   0.000000   0.000000   0.000000   0.000000   0.000000
    152       0.000000   0.000000   0.000000   0.000000   0.000000   0.000000
    153       0.000000   0.000000   0.000000   0.000000   0.000000   0.000000
    154       0.000000   0.000000   0.000000   0.000000   0.000000   0.000000
    155       0.000000   0.000000   0.000000   0.000000   0.000000   0.000000
    156       0.000000   0.000000   0.000000   0.000000   0.000000   0.000000
    157       0.000000   0.000000   0.000000   0.000000   0.000000   0.000000
    158       0.000000   0.000000   0.000000   0.000000   0.000000   0.000000
    159       0.000000   0.000000   0.000000   0.000000   0.000000   0.000000
    160       0.000000   0.000000   0.000000   0.000000   0.000000   0.000000
    161       0.000000   0.000000   0.000000   0.000000   0.000000   0.000000
    162       0.000000   0.000000   0.000000   0.000000   0.000000   0.000000
    163       0.000000   0.000000   0.000000   0.000000   0.000000   0.000000
    164       0.000000   0.000000   0.000000   0.000000   0.000000   0.000000
    165       0.000000   0.000000   0.000000   0.000000   0.000000   0.000000
    166       0.000000   0.000000   0.000000   0.000000   0.000000   0.000000
    167       0.000000   0.000000   0.000000   0.000000   0.000000   0.000000
    168       0.000000   0.000000   0.000000   0.000000   0.000000   0.000000
    169       0.000000   0.000000   0.000000   0.000000   0.000000   0.000000
    170       0.000000   0.000000   0.000000   0.000000   0.000000   0.000000
    171       0.000000   0.000000   0.000000   0.000000   0.000000   0.000000
    172       0.000000   0.000000   0.000000   0.000000   0.000000   0.000000
    173       0.000000   0.000000   0.000000   0.000000   0.000000   0.000000
    174       0.000000   0.000000   0.000000   0.000000   0.000000   0.000000
    175       0.000000   0.000000   0.000000   0.000000   0.000000   0.000000
    176       0.000000   0.000000   0.000000   0.000000   0.000000   0.000000
    177       0.000000   0.000000   0.000000   0.000000   0.000000   0.000000
    178       0.000000   0.000000   0.000000   0.000000   0.000000   0.000000
    179       0.000000   0.000000   0.000000   0.000000   0.000000   0.000000
    180       0.000000   0.000000   0.000000   0.000000   0.000000   0.000000
    181       0.000000   0.000000   0.000000   0.000000   0.000000   0.000000
    182       0.000000   0.000000   0.000000   0.000000   0.000000   0.000000
    183       0.000000   0.000000   0.000000   0.000000   0.000000   0.000000
    184       0.000000   0.000000   0.000000   0.000000   0.000000   0.000000
    185       0.000000   0.000000   0.000000   0.000000   0.000000   0.000000
    186       0.000000   0.000000   0.000000   0.000000   0.000000   0.000000
    187       0.000000   0.000000   0.000000   0.000000   0.000000   0.000000
    188       0.000000   0.000000   0.000000   0.000000   0.000000   0.000000
    189       0.000000   0.000000   0.000000   0.000000   0.000000   0.000000
    190       0.000000   0.000000   0.000000   0.000000   0.000000   0.000000
    191       0.000000   0.000000   0.000000   0.000000   0.000000   0.000000
    192       0.000000   0.000000   0.000000   0.000000   0.000000   0.000000
    193       0.000000   0.000000   0.000000   0.000000   0.000000   0.000000
    194       0.000000   0.000000   0.000000   0.000000   0.000000   0.000000
    195       0.000000   0.000000   0.000000   0.000000   0.000000   0.000000
    196       0.000000   0.000000   0.000000   0.000000   0.000000   0.000000
    197       0.000000   0.000000   0.000000   0.000000   0.000000   0.000000
    198       0.000000   0.000000   0.000000   0.000000   0.000000   0.000000
    199       0.000000   0.000000   0.000000   0.000000   0.000000   0.000000
    200       0.000000   0.000000   0.000000   0.000000   0.000000   0.000000
                  6          7          8          9         10         11    
      0       0.057497  -0.008477  -0.028866   0.034700  -0.001387   0.068836
      1      -0.045719   0.002426   0.013260  -0.026304   0.021038  -0.045352
      2      -0.109354  -0.087666  -0.066779  -0.034935  -0.000430  -0.096461
      3      -0.013597  -0.006482   0.025445   0.002308   0.034145  -0.011805
      4       0.040825   0.056390   0.052779  -0.009670   0.013446  -0.086221
      5      -0.075347  -0.070742  -0.002509   0.018422  -0.007032  -0.008415
      6      -0.035067  -0.029845  -0.016169  -0.021197   0.038678   0.037326
      7       0.018438   0.000071  -0.036304   0.010326  -0.028141  -0.011919
      8       0.043960  -0.008915   0.006188   0.064068  -0.018147  -0.070817
      9      -0.069201  -0.032280   0.007652  -0.029660   0.059493   0.005045
     10       0.041051   0.006150  -0.040599   0.017031  -0.036003   0.005624
     11       0.100168   0.025378   0.045547   0.084749  -0.012103  -0.043098
     12       0.017070   0.005025   0.016238   0.010546   0.044453   0.014779
     13      -0.010918   0.025734   0.050594  -0.000864   0.025983  -0.042852
     14      -0.029913  -0.041991  -0.005705   0.015035  -0.011310  -0.036344
     15       0.017868  -0.010671  -0.008851   0.008421   0.026699   0.045852
     16      -0.015304   0.007574   0.005824  -0.006018   0.003810  -0.030803
     17      -0.039584  -0.047223  -0.023898   0.015803  -0.008857  -0.079457
     18       0.020439   0.003932   0.017230   0.010029   0.043710   0.016548
     19      -0.017461   0.025328   0.037573  -0.002183   0.014636  -0.017487
     20      -0.043200  -0.035772  -0.000369   0.019918  -0.005852  -0.052355
     21       0.008702   0.009535   0.018432   0.011860   0.044836   0.020189
     22      -0.031275   0.039662   0.051668  -0.007206   0.016770   0.034995
     23      -0.044103  -0.037571  -0.003929   0.021847  -0.005988  -0.066563
     24       0.025943   0.005017   0.019050   0.009627   0.045875  -0.028456
     25      -0.014389   0.018879   0.033058  -0.000039   0.012335  -0.013663
     26      -0.066051  -0.009238   0.018126   0.010710  -0.000159   0.012267
     27       0.026374  -0.007067   0.056601  -0.005326   0.054390  -0.016569
     28       0.011972   0.000079   0.006430   0.018662   0.003410  -0.098902
     29      -0.078794  -0.001556   0.037397  -0.000986   0.005336   0.057996
     30       0.024993  -0.020249   0.098256  -0.012202   0.071119   0.033854
     31       0.030619  -0.009772  -0.017808   0.030284  -0.007464  -0.172021
     32      -0.067355  -0.016717   0.048456   0.001935   0.009123   0.041970
     33       0.029092  -0.002595   0.038005  -0.013063   0.039931  -0.068508
     34       0.016041  -0.006510   0.012827   0.024624   0.009201  -0.092957
     35      -0.105117   0.025683   0.041736  -0.016484   0.004889   0.126598
     36       0.029951  -0.012136   0.068548  -0.026078   0.047531  -0.060072
     37       0.036221  -0.021764  -0.009283   0.039375   0.002389  -0.164315
     38      -0.114724   0.031452   0.057646  -0.025853   0.009500   0.162458
     39       0.027783   0.013401  -0.019250  -0.005981   0.015897  -0.129076
     40      -0.004442   0.006125   0.046925   0.012133   0.023757   0.000761
     41      -0.119498   0.045348   0.025686  -0.019854  -0.001750   0.148726
     42       0.028646   0.016971  -0.034308  -0.013084   0.003849  -0.168538
     43      -0.000960   0.000935   0.052057   0.017031   0.028376   0.006221
     44      -0.140211   0.066382   0.028612  -0.032041  -0.002381   0.199938
     45       0.024251   0.024060  -0.056933   0.010526   0.008615  -0.137948
     46      -0.028823   0.025291   0.074491  -0.006945   0.032096   0.086680
     47      -0.108054   0.037569   0.005131  -0.007470  -0.007363   0.104321
     48       0.022188   0.035757  -0.101723   0.016651  -0.009115  -0.184159
     49      -0.044364   0.035456   0.101677  -0.017244   0.043382   0.160705
     50      -0.119769   0.052428  -0.008142  -0.009999  -0.012274   0.121118
     51       0.023745   0.019854  -0.037380   0.018238   0.024372  -0.086706
     52      -0.033146   0.031593   0.067777  -0.012331   0.026077   0.078718
     53      -0.081141   0.010426   0.001512   0.007895  -0.006252   0.036169
     54       0.020256   0.028960  -0.068176   0.029849   0.017525  -0.091810
     55      -0.051491   0.046610   0.090054  -0.026071   0.032734   0.146805
     56      -0.072638   0.004583  -0.015273   0.016873  -0.010855   0.001175
     57      -0.074701  -0.061518  -0.060841   0.015714  -0.007032   0.004738
     58       0.040050  -0.009343  -0.087621  -0.024060  -0.038833   0.035022
     59       0.098017   0.007767  -0.006814   0.000299   0.009999   0.001729
     60       0.006852  -0.041538  -0.080475   0.141188  -0.094551   0.051909
     61       0.044394  -0.005517  -0.075028   0.089290  -0.098035   0.004244
     62       0.136890   0.012855  -0.039615  -0.126594   0.063695   0.082890
     63       0.048957  -0.018587  -0.060603   0.179934  -0.107414   0.085265
     64       0.053290  -0.001159  -0.063206   0.231691  -0.174639  -0.031301
     65       0.168259   0.029917  -0.022581  -0.060750   0.033796   0.096164
     66      -0.009983  -0.058353  -0.106037   0.137872  -0.106469   0.032595
     67       0.074035  -0.007548  -0.109929   0.043356  -0.091935   0.046376
     68       0.179242   0.025954  -0.049264  -0.166682   0.080117   0.139450
     69       0.045051  -0.032071  -0.088779   0.194830  -0.131895   0.073291
     70       0.010770  -0.005298  -0.044411   0.075940  -0.071754  -0.023798
     71       0.094424  -0.012575  -0.070570  -0.248603   0.118844   0.074587
     72      -0.121795  -0.072792  -0.047717  -0.063334   0.048941  -0.023743
     73       0.072336  -0.016471  -0.139741   0.030952  -0.103354   0.068555
     74       0.176809   0.053655   0.048684   0.128293  -0.035189   0.024501
     75      -0.157214  -0.098943  -0.085690  -0.027218   0.005846  -0.051452
     76       0.094560  -0.022041  -0.180466  -0.003095  -0.108406   0.109910
     77       0.226988   0.071246   0.045197   0.066820  -0.002484   0.085143
     78      -0.066243  -0.042066  -0.016277  -0.063223   0.065998   0.016240
     79       0.076283  -0.014890  -0.133459   0.194943  -0.196838   0.032220
     80       0.217769   0.076167   0.072977   0.175489  -0.049898   0.042854
     81      -0.179871  -0.086786  -0.030852  -0.158375   0.117274  -0.059809
     82       0.072039  -0.017927  -0.146858  -0.057949  -0.054985   0.091248
     83       0.145659   0.048713   0.070902   0.237625  -0.085531  -0.036121
     84      -0.152638  -0.103446  -0.098370   0.004225  -0.019103  -0.051672
     85       0.031842  -0.013674  -0.104547  -0.227772   0.070179   0.087630
     86       0.041598  -0.022404  -0.036816  -0.062702   0.031401  -0.022973
     87      -0.133034  -0.101137  -0.109857   0.072839  -0.067485  -0.039641
     88       0.030371   0.000386  -0.064526  -0.297990   0.136030   0.076594
     89      -0.020025  -0.057465  -0.077020  -0.144573   0.057769  -0.040872
     90      -0.196188  -0.132612  -0.133701   0.046980  -0.063523  -0.084165
     91       0.031010  -0.028645  -0.149047  -0.230395   0.044214   0.117178
     92       0.077540  -0.011183  -0.046896  -0.100857   0.045346   0.030631
     93      -0.189295  -0.108936  -0.079887  -0.110160   0.061247  -0.074693
     94       0.029220  -0.015935  -0.113616  -0.306732   0.110723   0.110455
     95       0.025229  -0.021584  -0.010137   0.012813   0.004945  -0.076484
     96       0.036035  -0.003523   0.029718   0.004218   0.028861   0.029812
     97      -0.034633   0.014949   0.053198   0.007728   0.007764  -0.026405
     98       0.005293  -0.041898   0.003472   0.001321  -0.012240  -0.035659
     99       0.021073   0.010645   0.006464  -0.015507  -0.046466   0.052634
    100      -0.031775   0.025925   0.037891  -0.011675  -0.043791  -0.013569
    101       0.048199  -0.035600   0.001377  -0.025451  -0.034284  -0.035201
    102       0.048410   0.004682   0.036247  -0.045874  -0.118252   0.094146
    103      -0.055436   0.021254   0.054405  -0.017382  -0.100973   0.021467
    104       0.081625  -0.037716   0.016001  -0.045972  -0.059427  -0.022065
    105       0.037029   0.018597   0.018310  -0.065336  -0.183784   0.113128
    106      -0.055378   0.031709   0.042404  -0.034715  -0.147965   0.034513
    107       0.114145  -0.031050   0.013211  -0.067582  -0.081522  -0.018106
    108       0.090730  -0.016819   0.088761  -0.051611  -0.107772   0.110800
    109      -0.076900   0.003898   0.086262  -0.001790  -0.097637   0.037931
    110       0.074848  -0.046361   0.032763  -0.039528  -0.057588  -0.013654
    111       0.112263  -0.020923   0.112736  -0.076959  -0.168680   0.145528
    112      -0.092334   0.000104   0.099647  -0.008526  -0.145313   0.066723
    113       0.102585  -0.047350   0.044312  -0.056473  -0.078414  -0.002750
    114       0.106098  -0.032801   0.109993  -0.023464  -0.014571   0.079143
    115      -0.078432  -0.008025   0.099806   0.023681  -0.030436   0.016071
    116       0.032475  -0.052886   0.033432  -0.010098  -0.027809  -0.019383
    117       0.141624  -0.050419   0.152609  -0.026053   0.001093   0.088931
    118      -0.094890  -0.020884   0.123691   0.038364  -0.023609   0.028146
    119       0.026487  -0.059490   0.046276  -0.003564  -0.024094  -0.013487
    120       0.076810  -0.024528   0.077247   0.003872   0.050006   0.039252
    121      -0.058151  -0.001345   0.081619   0.027138   0.019582  -0.016447
    122      -0.002207  -0.050321   0.018668   0.009318  -0.005851  -0.031558
    123       0.084476  -0.030961   0.088578   0.019270   0.105691   0.022908
    124      -0.060603  -0.006263   0.089361   0.040685   0.058836  -0.028235
    125      -0.034850  -0.053752   0.021635   0.029968   0.012863  -0.035717
    126      -0.027912   0.044682  -0.053438  -0.005511  -0.059946   0.033195
    127      -0.008387   0.048752   0.002294  -0.025268  -0.039368  -0.040097
    128       0.061909  -0.022390  -0.019343  -0.033878  -0.031597  -0.050922
    129      -0.055770   0.098441  -0.095232  -0.034732  -0.163184   0.050366
    130       0.000479   0.021808   0.030314  -0.013759  -0.006306  -0.037129
    131       0.070714   0.006826  -0.074402  -0.034944  -0.000300  -0.095622
    132      -0.042672   0.090304  -0.079474  -0.038674  -0.166458   0.054483
    133       0.020640  -0.023943   0.076133   0.005616   0.055550  -0.034987
    134       0.035501   0.023303  -0.112488  -0.020236   0.020386  -0.108811
    135      -0.102492   0.138556  -0.153220  -0.032641  -0.185236   0.042115
    136       0.015483   0.038178   0.004601  -0.019893   0.005055  -0.061875
    137       0.081587   0.016559  -0.089808  -0.038919   0.007841  -0.111538
    138      -0.044236   0.106597  -0.085302  -0.054548  -0.214637   0.065693
    139      -0.027342   0.032854   0.029121  -0.020136  -0.058644  -0.010877
    140       0.098329   0.006240  -0.066148  -0.046192  -0.005566  -0.101273
    141      -0.043341   0.051949  -0.071125   0.003399  -0.048003   0.021424
    142      -0.036523   0.117972  -0.066626  -0.052009  -0.127974  -0.040448
    143       0.100421  -0.029408   0.017085  -0.064323  -0.082687  -0.017917
    144      -0.036541   0.067138  -0.072126  -0.017384  -0.101961   0.042916
    145      -0.066998   0.133814  -0.082884  -0.048769  -0.160262  -0.024964
    146       0.128515  -0.026800   0.028013  -0.085783  -0.109583  -0.008592
    147      -0.083264   0.082791  -0.121168   0.015681  -0.047771   0.001477
    148      -0.019075   0.134811  -0.083381  -0.066607  -0.135003  -0.055829
    149       0.111470  -0.019680   0.007878  -0.073303  -0.086965  -0.026793
    150      -0.022963   0.011579  -0.034285   0.018847   0.014003   0.010647
    151      -0.043375   0.138531  -0.087569  -0.059288  -0.150980  -0.041160
    152       0.093475  -0.050404   0.046113  -0.057563  -0.090297   0.008930
    153      -0.039030   0.024772  -0.061266   0.028406   0.023248   0.001243
    154       0.035074   0.031932   0.001696  -0.019021   0.030069  -0.071954
    155       0.033063  -0.028748  -0.025360  -0.012004  -0.003059  -0.060077
    156      -0.024306  -0.006233  -0.045558   0.050836   0.103782  -0.017801
    157       0.035409   0.045273  -0.015047  -0.025345   0.011015  -0.075114
    158       0.018680  -0.031730  -0.000999  -0.018020  -0.034611  -0.032309
    159      -0.071586   0.044005  -0.095164   0.037615   0.012216  -0.010746
    160       0.051679   0.038701  -0.015330  -0.022845   0.038152  -0.087394
    161       0.049990  -0.023979  -0.038012  -0.016050   0.004825  -0.072907
    162      -0.031192   0.022175  -0.053257   0.023979   0.019406   0.006069
    163       0.054182  -0.003519   0.032331  -0.002996   0.096699  -0.078460
    164       0.010854  -0.034427  -0.041189   0.013122   0.043335  -0.083528
    165       0.000464   0.005548   0.020390   0.006904   0.041170   0.000465
    166       0.018260   0.025431   0.041869  -0.003338   0.018597  -0.061070
    167      -0.048400  -0.041074   0.000191   0.018310  -0.004181  -0.012770
    168      -0.001305   0.012955   0.028509   0.003295   0.038335  -0.009992
    169       0.023060  -0.023745   0.006190   0.009525   0.027576  -0.025735
    170      -0.035170   0.017317   0.005997   0.026790   0.016811   0.006377
    171       0.006684   0.120214   0.017117   0.004380   0.063083  -0.019538
    172       0.016013  -0.160397   0.073111   0.026818   0.014226   0.028722
    173      -0.032524   0.035937   0.025353   0.034903   0.028805   0.022353
    174       0.015039   0.203325  -0.004152   0.012464   0.093551  -0.010761
    175       0.002986  -0.221836   0.169676   0.017390  -0.023205   0.011420
    176      -0.037749  -0.008786   0.044335   0.030138   0.010888   0.016368
    177       0.003269   0.125862   0.032940  -0.005882   0.048263  -0.043908
    178       0.024829  -0.215840   0.012296   0.060721   0.058076   0.111148
    179      -0.023423   0.107328   0.022582   0.050295   0.063997   0.048890
    180       0.009644   0.207570   0.025038  -0.005373   0.066025  -0.051375
    181       0.018922  -0.319096   0.063478   0.076057   0.051092   0.156605
    182      -0.021564   0.119604   0.038593   0.056987   0.073111   0.062668
    183      -0.008415   0.026305   0.061036  -0.017485   0.008897  -0.059475
    184       0.041292  -0.134601  -0.119013   0.076765   0.115657   0.137651
    185      -0.016434   0.161245  -0.001221   0.056978   0.087126   0.058428
    186      -0.011252   0.030269   0.074942  -0.026352  -0.004609  -0.079511
    187       0.048928  -0.177752  -0.172718   0.106397   0.156117   0.207788
    188      -0.008746   0.217378  -0.005868   0.069098   0.115518   0.079637
    189      -0.016673  -0.078756   0.071905  -0.018114  -0.014278  -0.049507
    190       0.048235   0.001663  -0.182229   0.053877   0.120160   0.072154
    191      -0.019477   0.141511  -0.018439   0.048037   0.073447   0.040517
    192      -0.025878  -0.157889   0.093484  -0.027206  -0.045693  -0.060890
    193       0.062433   0.067226  -0.290623   0.065972   0.166139   0.090981
    194      -0.014156   0.183167  -0.036290   0.053160   0.091384   0.047229
    195      -0.013282  -0.082403   0.054317  -0.007549   0.002086  -0.025795
    196       0.038583   0.056162  -0.115414   0.019589   0.073989  -0.010411
    197      -0.028942   0.067403  -0.012422   0.032769   0.037116   0.014619
    198      -0.019669  -0.163014   0.064795  -0.009899  -0.018320  -0.021894
    199       0.044612   0.156642  -0.161609   0.005078   0.082040  -0.054871
    200      -0.031173   0.047690  -0.021882   0.025843   0.025831   0.001084
                 12         13         14         15         16         17    
      0      -0.024328  -0.020612  -0.034421  -0.061255  -0.032510  -0.174000
      1       0.001443  -0.005048  -0.025246   0.079362   0.039581   0.099180
      2       0.073707   0.021538   0.124150   0.065093   0.045205   0.257231
      3       0.049456  -0.001560  -0.029432   0.056141   0.072256   0.027560
      4      -0.020273   0.000956   0.160383  -0.254135   0.021211   0.011786
      5       0.011759  -0.018581  -0.115865   0.194222  -0.050264  -0.065967
      6      -0.005533  -0.027039   0.001677   0.017632  -0.065144   0.048769
      7      -0.026563   0.008207  -0.032468   0.010931   0.059178  -0.058897
      8       0.071963   0.016330   0.034785  -0.051186   0.098975  -0.103032
      9       0.021469  -0.033069   0.012197   0.073682  -0.055045   0.168136
     10      -0.039237   0.009423  -0.046103  -0.021367   0.054187  -0.138052
     11       0.061228   0.006502  -0.025764  -0.109369   0.094748  -0.303173
     12       0.025528  -0.017032  -0.011093  -0.000467   0.002067   0.019051
     13      -0.019694  -0.011762  -0.022030   0.027811  -0.007039   0.011124
     14       0.008527  -0.009869   0.026640  -0.029153  -0.038291  -0.064711
     15      -0.005838  -0.024642  -0.019680  -0.014986  -0.037520  -0.046211
     16      -0.009942  -0.003268  -0.037889   0.045266   0.043780   0.004365
     17       0.065616   0.016613   0.074538  -0.004119   0.055203   0.048072
     18       0.022944  -0.019865  -0.010454  -0.001911  -0.009805   0.013930
     19      -0.022996  -0.008381  -0.056175   0.034746   0.020766  -0.029079
     20       0.038524   0.007587   0.046560  -0.024787   0.013680  -0.024723
     21       0.043110  -0.006315  -0.008787   0.004717   0.033688   0.043502
     22      -0.046025  -0.009092  -0.082825   0.026615   0.003370  -0.058196
     23       0.054114   0.013931   0.055139  -0.019185   0.038238  -0.001813
     24      -0.008436  -0.016103   0.001030   0.002922  -0.024633   0.021148
     25      -0.004693  -0.011025  -0.056437   0.032780   0.028488  -0.034356
     26       0.001809   0.017499   0.021798  -0.030036   0.005932  -0.020662
     27      -0.044097  -0.090082   0.144739   0.114220  -0.021774  -0.029024
     28       0.033650   0.017051  -0.107121  -0.017642   0.031500  -0.042235
     29      -0.023859  -0.007573   0.068930   0.011674   0.005488  -0.025408
     30       0.005031  -0.159842   0.250165   0.166662  -0.052355  -0.037333
     31       0.027047   0.047033  -0.149149  -0.046778   0.046928  -0.058188
     32       0.004487  -0.034265   0.111280   0.028482  -0.004323  -0.041854
     33      -0.163791  -0.074609   0.164743   0.171604   0.033696  -0.076558
     34       0.091596   0.008719  -0.113444  -0.042377   0.007623  -0.029135
     35      -0.094791   0.004375   0.060950   0.032409   0.023070  -0.011728
     36      -0.202098  -0.139307   0.297212   0.277865   0.044475  -0.126875
     37       0.126689   0.031255  -0.156385  -0.085630   0.005764  -0.029789
     38      -0.118510  -0.017564   0.104406   0.071573   0.025831  -0.020047
     39      -0.246268   0.026279   0.016467   0.097118   0.082375  -0.056429
     40       0.109039  -0.030634  -0.062695  -0.010905  -0.016915  -0.015958
     41      -0.139488   0.047078  -0.007106   0.001793   0.039903   0.010468
     42      -0.349704   0.042525   0.029034   0.143304   0.135802  -0.091916
     43       0.158722  -0.038730  -0.065801  -0.031379  -0.040176  -0.004202
     44      -0.197862   0.057765  -0.015725   0.019060   0.057161   0.019137
     45      -0.195061   0.107683  -0.148915  -0.040158   0.057394   0.014438
     46       0.065181  -0.062196  -0.003627   0.049641  -0.010757  -0.018178
     47      -0.108681   0.077437  -0.065983  -0.052814   0.032429   0.024200
     48      -0.255257   0.189137  -0.270424  -0.106487   0.087869   0.038104
     49       0.078894  -0.095781   0.041763   0.078558  -0.027268  -0.008777
     50      -0.141365   0.112016  -0.120806  -0.080049   0.042658   0.046936
     51      -0.075575   0.082334  -0.147714  -0.080807   0.000592   0.048655
     52       0.008414  -0.050124  -0.006596   0.067274   0.013247  -0.028818
     53      -0.037923   0.061245  -0.048645  -0.066157   0.013713   0.005236
     54      -0.048485   0.143358  -0.264804  -0.173662  -0.009228   0.093581
     55      -0.020783  -0.072047   0.030155   0.105059   0.014202  -0.028094
     56      -0.018595   0.083327  -0.088239  -0.101930   0.011513   0.012946
     57      -0.000207   0.001835   0.043994  -0.023286  -0.024610   0.012881
     58      -0.070921   0.010363   0.006284   0.005065   0.017460  -0.010284
     59       0.026374  -0.006042   0.039186  -0.024102   0.024033  -0.026095
     60      -0.061689  -0.008849   0.089127   0.014431  -0.081265   0.087650
     61      -0.064327   0.016028   0.018043   0.020336   0.045269  -0.013807
     62      -0.021016  -0.022026   0.045179  -0.029478  -0.056898   0.022337
     63      -0.089932  -0.034728   0.096835   0.092143  -0.149319   0.247575
     64      -0.059018   0.023684   0.034216   0.037088   0.080090  -0.023630
     65      -0.039114  -0.037824   0.054914   0.028976  -0.094458   0.130469
     66      -0.050681   0.014299   0.091939  -0.056780  -0.028081  -0.062100
     67      -0.094412   0.018288   0.028782  -0.019089   0.020964  -0.066347
     68      -0.058906  -0.040530   0.052540  -0.002932  -0.127165   0.106477
     69      -0.088052  -0.013366   0.105770   0.026569  -0.104596   0.108515
     70      -0.035640   0.010522  -0.000345   0.052882   0.056220   0.041746
     71       0.000344   0.000013   0.029663  -0.122125  -0.011066  -0.140427
     72       0.039355   0.008077   0.013086  -0.051320   0.010693  -0.045117
     73      -0.123143   0.018159   0.068679   0.006386  -0.015427   0.045779
     74       0.004926  -0.037992   0.019342   0.053298  -0.019512   0.040994
     75       0.038988   0.031748   0.059118  -0.068064   0.042905  -0.029032
     76      -0.161139   0.020960   0.097247  -0.012498  -0.050554   0.055484
     77      -0.028573  -0.055933   0.004763   0.051028  -0.078433   0.035504
     78       0.021703  -0.018027  -0.017473  -0.021463  -0.037266  -0.032595
     79      -0.125660   0.024672   0.105975   0.051173   0.008421   0.116322
     80      -0.008608  -0.054814   0.008043   0.087460  -0.047120   0.069954
     81       0.089501   0.015519  -0.026445  -0.085307   0.054926  -0.117444
     82      -0.125404   0.015076   0.051818  -0.018772  -0.030972   0.009686
     83       0.036272  -0.028366   0.028218   0.080034   0.032622   0.066167
     84       0.032605   0.036332   0.076941  -0.075594   0.044725  -0.040940
     85      -0.081184  -0.000233  -0.021408  -0.020396  -0.027336  -0.011442
     86       0.046605   0.014647   0.053967  -0.066646   0.059768  -0.063784
     87       0.006327   0.032329   0.114861  -0.034541   0.012782   0.067864
     88      -0.045161  -0.004578  -0.097036  -0.066753   0.011782  -0.184831
     89       0.061052   0.035160   0.079805  -0.102917   0.084543  -0.066160
     90       0.037547   0.057580   0.130859  -0.078172   0.070833   0.010829
     91      -0.120105  -0.000170   0.041564   0.017212  -0.082176   0.158296
     92       0.007625  -0.003071   0.064898  -0.030810  -0.010926   0.044341
     93       0.078227   0.043960   0.014563  -0.143829   0.100751  -0.221329
     94      -0.088165  -0.004539  -0.029074  -0.027676  -0.049100  -0.001641
     95       0.084882   0.026529   0.032424  -0.092076   0.129676  -0.182423
     96       0.017241  -0.014650  -0.005526  -0.012866  -0.016998   0.018315
     97      -0.018017  -0.005701   0.004939   0.019804  -0.034099  -0.001232
     98       0.001764  -0.011498   0.012943  -0.027780  -0.036309  -0.050067
     99       0.050074   0.037351  -0.015990   0.000307  -0.033293   0.026048
    100       0.005642   0.030667  -0.006154   0.037708  -0.041361   0.014625
    101       0.011938   0.007265  -0.015236   0.003683  -0.024857  -0.010689
    102       0.076714   0.107125  -0.015873   0.024259   0.004953   0.035548
    103       0.026405   0.082595   0.014703   0.033462  -0.030899  -0.009734
    104       0.021427   0.033528  -0.025852   0.024603  -0.000366   0.010533
    105       0.105928   0.143944  -0.026395   0.043537   0.009357   0.044796
    106       0.047056   0.108737   0.002470   0.051206  -0.024170   0.002358
    107       0.030623   0.044856  -0.049369   0.049044   0.017275   0.038575
    108       0.064916   0.124042   0.001343   0.013890   0.043685   0.024410
    109       0.021961   0.096882   0.057109   0.002643  -0.021852  -0.049392
    110       0.018682   0.040397  -0.007002   0.010356   0.005789  -0.008260
    111       0.088655   0.186943   0.003761   0.030676   0.074913   0.027316
    112       0.041718   0.143716   0.075845   0.000512  -0.010271  -0.067178
    113       0.026092   0.063479  -0.016817   0.025774   0.024581   0.005392
    114       0.019208   0.050043   0.017056  -0.023591   0.041931   0.009953
    115      -0.010559   0.042384   0.075506  -0.030287  -0.027510  -0.068178
    116       0.003980   0.012893   0.022624  -0.027874  -0.013258  -0.048154
    117       0.005789   0.053955   0.033837  -0.038600   0.070078   0.002721
    118      -0.018769   0.045347   0.107758  -0.062938  -0.024598  -0.105954
    119      -0.000292   0.014536   0.038109  -0.043294  -0.010775  -0.065643
    120      -0.004055  -0.021636   0.007753  -0.034056   0.011926   0.008472
    121      -0.028821  -0.009448   0.046403  -0.016905  -0.031609  -0.036680
    122      -0.003702  -0.013238   0.031717  -0.044086  -0.033028  -0.064724
    123      -0.031787  -0.064711   0.010251  -0.051120   0.015694  -0.001755
    124      -0.047106  -0.039371   0.053645  -0.031678  -0.030412  -0.046171
    125      -0.010790  -0.027873   0.056195  -0.068137  -0.042717  -0.091468
    126       0.049822  -0.024094  -0.024511  -0.038977  -0.066029  -0.003073
    127       0.008422  -0.012187  -0.020773   0.044378  -0.042512   0.048681
    128       0.013089  -0.017578  -0.025918   0.009516  -0.026162   0.010491
    129       0.062608  -0.156850  -0.028652  -0.059029   0.070326  -0.037464
    130       0.005232   0.055390  -0.016757   0.055930  -0.087604   0.057507
    131       0.003454  -0.097604  -0.034199  -0.009886  -0.060970   0.031547
    132       0.061105  -0.138832  -0.027962  -0.052246   0.100984  -0.028931
    133       0.001819   0.172036  -0.013406   0.077063  -0.169257   0.079265
    134       0.003772  -0.131348  -0.034620  -0.025204  -0.162464   0.010084
    135       0.066859  -0.249265  -0.029938  -0.083785   0.026210  -0.073644
    136      -0.001710   0.003748  -0.022220   0.046770  -0.072945   0.076322
    137      -0.001295  -0.128981  -0.037607  -0.015365  -0.050358   0.044696
    138       0.066780  -0.181039  -0.028727  -0.057114   0.184534  -0.037728
    139       0.016943   0.041007  -0.013685   0.053615  -0.054515   0.025374
    140      -0.001164  -0.108281  -0.036704  -0.007026   0.007195   0.052877
    141       0.045097  -0.041343  -0.024944  -0.055404  -0.095521  -0.012515
    142       0.022304  -0.175069  -0.029070   0.018101   0.072279   0.022901
    143       0.029062  -0.002313  -0.027047   0.048041   0.075745   0.031233
    144       0.058931  -0.074421  -0.025285  -0.046077  -0.006280  -0.016934
    145       0.027529  -0.225037  -0.016255  -0.005938   0.134718  -0.017993
    146       0.038263   0.003892  -0.036476   0.073819   0.113387   0.056269
    147       0.040221  -0.116987  -0.024215  -0.094109  -0.115277  -0.041752
    148       0.024322  -0.201012  -0.045016   0.029751   0.064242   0.050552
    149       0.030309  -0.016890  -0.036669   0.055709   0.071447   0.048338
    150       0.032766   0.054033  -0.025652  -0.039461  -0.189693   0.013617
    151       0.026868  -0.220336  -0.031532   0.011682   0.102757   0.016385
    152       0.032042   0.034429  -0.010732   0.047683   0.113784   0.007894
    153       0.031570   0.032610  -0.022386  -0.054183  -0.190473  -0.001954
    154      -0.001419   0.023810  -0.018735   0.049186  -0.104761   0.084987
    155       0.004841   0.007002  -0.024560  -0.002089  -0.089134  -0.004848
    156       0.015718   0.119290  -0.043412  -0.013929  -0.283660   0.016908
    157       0.004159  -0.016554   0.002437   0.012867  -0.080463   0.076522
    158       0.008813   0.024063  -0.051971   0.048439  -0.052939  -0.008700
    159       0.033511  -0.014989   0.008245  -0.116696  -0.208500  -0.025450
    160      -0.000832  -0.002965  -0.001483   0.017288  -0.106225   0.091724
    161       0.005224  -0.013391  -0.011212  -0.025999  -0.089142   0.002837
    162       0.031637   0.039016  -0.029909  -0.040922  -0.176034   0.002954
    163      -0.016354   0.120421  -0.054649   0.113510  -0.175452   0.106693
    164      -0.005684   0.030194  -0.014324  -0.026482  -0.171420  -0.010316
    165       0.040309  -0.006453  -0.022250   0.030151   0.046399   0.024468
    166      -0.017879  -0.003624   0.081516  -0.112900  -0.019788   0.005596
    167       0.001432  -0.020390  -0.061294   0.083829  -0.049788  -0.064448
    168       0.039772  -0.005030  -0.016902   0.024508   0.054693   0.028377
    169      -0.006124  -0.002907   0.063710  -0.070643  -0.051874  -0.007633
    170      -0.010908  -0.025010  -0.057932   0.037752  -0.044071  -0.037383
    171       0.054024   0.027047   0.032393  -0.000180   0.069074   0.049917
    172      -0.063714  -0.085789  -0.019864  -0.144752  -0.021810   0.065200
    173      -0.024955  -0.037201  -0.058614  -0.010934  -0.022272   0.007642
    174       0.072106   0.054640   0.066055  -0.016294   0.096797   0.075821
    175      -0.129736  -0.146819  -0.042268  -0.230903  -0.048801   0.103726
    176      -0.039430  -0.055340  -0.075776  -0.010180  -0.038430  -0.002611
    177       0.046023   0.027120   0.045087  -0.005421   0.042898   0.037652
    178      -0.032489  -0.089649  -0.077072  -0.102384   0.061768   0.090792
    179      -0.023527  -0.030273  -0.040695  -0.067091   0.024135   0.070679
    180       0.054904   0.050572   0.083827  -0.028822   0.049869   0.053495
    181      -0.077622  -0.157087  -0.147671  -0.166074   0.097162   0.159946
    182      -0.036267  -0.042484  -0.043890  -0.109297   0.043540   0.110083
    183       0.024262  -0.004767   0.007167   0.014522   0.004933   0.008989
    184       0.062533  -0.001376  -0.040375   0.032147   0.109630   0.020733
    185      -0.005626  -0.008087  -0.019644  -0.066131   0.046091   0.079089
    186       0.016275  -0.005956   0.016263   0.008837  -0.019590  -0.000374
    187       0.093202  -0.000106  -0.084287   0.073909   0.189995   0.037226
    188      -0.002132  -0.000666  -0.004684  -0.104192   0.084227   0.122667
    189       0.011461  -0.036310  -0.043293   0.040099  -0.001930  -0.008156
    190       0.118077   0.086394   0.054292   0.116264   0.045754  -0.076343
    191       0.007106   0.003906  -0.018356  -0.015960   0.017243   0.029870
    192      -0.006166  -0.062712  -0.074536   0.055676  -0.029982  -0.032407
    193       0.195797   0.161294   0.087790   0.231094   0.070843  -0.143744
    194       0.020864   0.021584  -0.001336  -0.015125   0.032181   0.036397
    195       0.021670  -0.033420  -0.052409   0.048549   0.024118   0.000743
    196       0.078928   0.080626   0.101306   0.054827  -0.037346  -0.078713
    197       0.002312  -0.007113  -0.039418   0.032931  -0.028353  -0.026888
    198       0.011822  -0.057544  -0.088465   0.070808   0.014786  -0.016460
    199       0.118417   0.143337   0.161963   0.107444  -0.073574  -0.130290
    200       0.009863  -0.001134  -0.042269   0.067586  -0.048078  -0.058090
                 18         19         20         21         22         23    
      0      -0.001475   0.006077   0.079509   0.047669   0.165226  -0.020376
      1       0.029442   0.073035  -0.096761   0.071053   0.010377  -0.006302
      2       0.046146   0.031861  -0.086355   0.102891   0.060206  -0.040215
      3       0.000496  -0.012554   0.023509  -0.144599   0.004465  -0.023814
      4       0.052873   0.133407   0.014589  -0.075310   0.011514  -0.022180
      5       0.016564  -0.064781   0.024271  -0.001397  -0.054928  -0.016886
      6       0.111595   0.044997   0.045946   0.050645   0.116664   0.011058
      7      -0.054601   0.037550  -0.073443   0.059248   0.067567  -0.064919
      8      -0.139024  -0.040782  -0.009328   0.078353   0.012015   0.004415
      9       0.142990   0.075652  -0.006633   0.111847   0.111039   0.000454
     10      -0.072209   0.023509  -0.041547   0.026724   0.076949  -0.053738
     11      -0.172346  -0.048384   0.055961   0.032173   0.059744   0.044244
     12      -0.007393  -0.009364   0.015781   0.055225  -0.025920  -0.005483
     13      -0.005687  -0.017695   0.021006   0.022641  -0.067702   0.007611
     14       0.056521   0.046947   0.019373  -0.037530   0.008759  -0.031433
     15       0.038704   0.019803   0.046181   0.063900   0.096914  -0.006647
     16      -0.001696   0.061154  -0.070842   0.054860   0.046308  -0.010900
     17      -0.027015  -0.003587  -0.018496   0.043189   0.033365   0.007917
     18      -0.003215  -0.009974   0.024139   0.072429  -0.017313  -0.009499
     19       0.014264   0.045195  -0.028510  -0.002883  -0.010215   0.045399
     20       0.016367   0.002413   0.027533  -0.045796   0.015294   0.037945
     21      -0.034644  -0.029048   0.005483   0.078290  -0.014648   0.037332
     22       0.040080   0.050351  -0.017641  -0.043158  -0.012808   0.087253
     23      -0.005325  -0.007693   0.015974  -0.031241   0.016916   0.044809
     24      -0.000575  -0.018663   0.036556   0.063224  -0.065099  -0.030305
     25       0.013710   0.053870  -0.039198   0.007380   0.006178   0.074878
     26       0.019467  -0.012912   0.026549  -0.053477  -0.014266   0.064989
     27      -0.045313   0.026421   0.011073   0.017367  -0.054978   0.000375
     28       0.048342   0.046333  -0.019486  -0.029666   0.004446   0.130654
     29      -0.004677  -0.002403   0.011870  -0.041310  -0.013338   0.048207
     30      -0.075509   0.030830   0.009784   0.018583  -0.072743  -0.019175
     31       0.073839   0.047068  -0.014169  -0.069389   0.013966   0.182257
     32      -0.008219   0.003186   0.015315  -0.067998  -0.018430   0.071659
     33      -0.060700   0.074253  -0.025337  -0.038015   0.001841   0.058937
     34       0.058353   0.029450  -0.000448  -0.021310  -0.019455   0.124963
     35      -0.026862   0.001314  -0.018094   0.012705  -0.000394   0.006990
     36      -0.110985   0.121851  -0.051058  -0.087177   0.026869   0.088589
     37       0.091368   0.020106   0.024236  -0.056593  -0.022024   0.152085
     38      -0.051382   0.014048  -0.034507   0.021266   0.005164  -0.000705
     39      -0.007420   0.062443  -0.032409  -0.027054   0.039438   0.074515
     40       0.024738   0.025552  -0.009693   0.026420  -0.044033   0.083549
     41      -0.013484  -0.010216  -0.029649   0.053674   0.008515  -0.011428
     42      -0.016033   0.100814  -0.064604  -0.064950   0.098249   0.121170
     43       0.030602   0.010191   0.006596   0.033991  -0.069059   0.070539
     44      -0.027800  -0.004629  -0.052947   0.089936   0.024837  -0.035377
     45       0.059308  -0.004169   0.003238   0.036274  -0.005888   0.014508
     46      -0.019415   0.042354  -0.036679   0.060313  -0.030584   0.047967
     47       0.020757  -0.030402  -0.009898   0.047200  -0.006165  -0.003196
     48       0.106912  -0.021838   0.000393   0.051379   0.011104   0.011571
     49      -0.050583   0.040962  -0.042660   0.097468  -0.043085   0.004715
     50       0.033314  -0.043732  -0.015808   0.082192  -0.002574  -0.034005
     51       0.053661  -0.040663   0.033067   0.077432  -0.060772  -0.033704
     52      -0.020111   0.055704  -0.051683   0.051336  -0.006495   0.056922
     53       0.034048  -0.029245   0.016249  -0.012402  -0.018026   0.043479
     54       0.092758  -0.080613   0.047255   0.122745  -0.083394  -0.061905
     55      -0.047399   0.063939  -0.071345   0.085386  -0.006262   0.037835
     56       0.054829  -0.040648   0.028751  -0.021552  -0.022170   0.047924
     57       0.027125  -0.012934   0.056183   0.030403   0.054184   0.029255
     58      -0.030516   0.006019  -0.040120   0.000437   0.001721  -0.051385
     59      -0.043475  -0.025196   0.024444   0.051327   0.018641   0.025597
     60       0.079284  -0.031799   0.097440  -0.019069   0.016249   0.062294
     61      -0.064043   0.003331  -0.065168   0.020514   0.002675  -0.082399
     62       0.043356  -0.032565   0.091474  -0.013488  -0.008992   0.097898
     63       0.221513   0.027725   0.088743  -0.006178   0.063400   0.177386
     64      -0.110427  -0.002670  -0.095849   0.043869   0.005705  -0.140062
     65       0.129134   0.006995   0.077008   0.001763   0.024276   0.161872
     66      -0.052235  -0.098157   0.121113  -0.046250  -0.035940  -0.045938
     67      -0.082392  -0.042674  -0.002366  -0.039160  -0.044049  -0.086090
     68       0.143536  -0.016497   0.129364  -0.045490  -0.006321   0.190970
     69       0.098026  -0.040914   0.118298  -0.039949   0.006945   0.074345
     70      -0.026998   0.053208  -0.117392   0.072568   0.050588  -0.056799
     71      -0.076100  -0.095119   0.126172  -0.047179  -0.063424   0.016946
     72      -0.005746  -0.000714   0.038655   0.070002   0.103748   0.016061
     73      -0.032124  -0.051810  -0.000676  -0.086281  -0.140772  -0.003642
     74       0.052465   0.039613   0.009380   0.094337   0.130534  -0.013789
     75      -0.071126  -0.051590   0.028374   0.035845  -0.037074   0.104001
     76      -0.027063  -0.094869   0.046646  -0.169594  -0.236321  -0.009188
     77       0.113483   0.045636   0.060103   0.050465   0.168720  -0.095357
     78       0.073873   0.043518   0.056609   0.084989   0.217310  -0.064032
     79      -0.048438  -0.053717  -0.044420  -0.062877  -0.200338   0.084398
     80       0.104848   0.070725   0.009808   0.111643   0.194937  -0.045808
     81      -0.044634   0.017536   0.015633   0.125203   0.178203   0.000221
     82      -0.023482  -0.054934   0.026274  -0.107163  -0.120696  -0.049411
     83       0.015447   0.054965  -0.051540   0.161541   0.134076   0.060731
     84      -0.089557  -0.072726   0.049866   0.036321  -0.022047   0.066116
     85       0.026574   0.021031  -0.012821  -0.029459   0.020998  -0.053604
     86      -0.108087  -0.061632   0.027164   0.048633  -0.027018   0.051141
     87      -0.037671  -0.075437   0.053626   0.005313  -0.106200   0.210998
     88      -0.031376   0.047442  -0.023771   0.028330   0.198345  -0.331451
     89      -0.155288  -0.099751   0.032522   0.038231  -0.096461   0.122055
     90      -0.132195  -0.116173   0.045588   0.024754  -0.137294   0.205145
     91       0.106346   0.003733   0.005433  -0.095663  -0.137681   0.207007
     92      -0.001345  -0.040668   0.046833  -0.000790  -0.072425   0.167559
     93      -0.178768  -0.068574   0.041232   0.091272   0.119084  -0.178105
     94       0.055678   0.027387  -0.001765  -0.046305   0.022458  -0.044340
     95      -0.209391  -0.070356   0.002773   0.109420   0.050469  -0.103280
     96      -0.013640  -0.011624  -0.007069   0.079991  -0.054962  -0.018134
     97      -0.003487  -0.043261   0.052178   0.023908  -0.028890  -0.018959
     98       0.048322   0.057225  -0.013116  -0.024255  -0.033363  -0.036259
     99      -0.058934   0.080148   0.021853   0.046634  -0.036497  -0.011555
    100      -0.042090   0.007659   0.081559   0.001537  -0.007838  -0.014175
    101       0.006042   0.061163   0.000456  -0.023141  -0.032940  -0.023658
    102      -0.064822   0.094769   0.024738   0.016950   0.006170   0.030305
    103      -0.022156   0.051586   0.081251  -0.046484   0.027607  -0.007443
    104      -0.008837   0.047694   0.004133  -0.021791  -0.018057   0.003894
    105      -0.097275   0.182825   0.077328  -0.008397   0.028894   0.044549
    106      -0.050054   0.110165   0.118576  -0.059102   0.041023   0.008463
    107      -0.040685   0.057237   0.022593  -0.006206  -0.019969   0.032562
    108      -0.007870  -0.042320  -0.081879   0.000347   0.034640   0.058353
    109       0.046848  -0.019729   0.013379  -0.090272   0.070232  -0.020172
    110       0.024720   0.009523  -0.033392  -0.040595  -0.000195   0.002204
    111      -0.002323  -0.050302  -0.105894  -0.040977   0.086108   0.097355
    112       0.067094  -0.007256  -0.000707  -0.135625   0.118116  -0.006931
    113       0.016596  -0.004851  -0.044619  -0.046489   0.012554   0.026561
    114       0.046584  -0.183233  -0.163489   0.032206  -0.005240   0.023136
    115       0.093040  -0.116009  -0.045497  -0.071391   0.044580  -0.050641
    116       0.069302  -0.011138  -0.062273  -0.047809  -0.005904  -0.028691
    117       0.098170  -0.319070  -0.262698   0.014691   0.015464   0.027650
    118       0.152407  -0.182269  -0.116144  -0.102946   0.066122  -0.064849
    119       0.098648  -0.047105  -0.098733  -0.063030   0.004759  -0.035041
    120       0.031602  -0.131531  -0.101629   0.080948  -0.064101  -0.009366
    121       0.056589  -0.108296   0.000041  -0.011051  -0.005695  -0.049123
    122       0.076714   0.022615  -0.040438  -0.041279  -0.023359  -0.051621
    123       0.067111  -0.200865  -0.135545   0.102909  -0.085365  -0.022954
    124       0.086060  -0.154266  -0.025808   0.000001  -0.019673  -0.064213
    125       0.109966   0.010554  -0.052978  -0.059095  -0.021277  -0.083724
    126      -0.044290   0.079777  -0.056591   0.000931  -0.037755  -0.007311
    127      -0.065744  -0.065964   0.076605  -0.004266   0.042109  -0.008223
    128      -0.009057   0.019499  -0.005054  -0.030037  -0.006162  -0.022973
    129       0.060972   0.047524  -0.041913   0.021997  -0.065218  -0.004450
    130      -0.103234  -0.030002   0.091491  -0.003378   0.038639  -0.015442
    131      -0.022496  -0.106182  -0.104957  -0.077398   0.073315   0.005770
    132       0.067422   0.078828   0.030509   0.080655  -0.126338  -0.071333
    133      -0.175898   0.032429   0.126252   0.008315   0.027696  -0.039967
    134      -0.052475  -0.190118  -0.310799  -0.247625   0.251535   0.198099
    135       0.077130  -0.053859  -0.247267  -0.142286   0.101689   0.190374
    136      -0.097616  -0.089330   0.085260   0.018600   0.034147  -0.053562
    137      -0.019251  -0.142664  -0.104484  -0.059327   0.066744  -0.023417
    138       0.119802   0.092064   0.091263   0.135034  -0.188969  -0.124042
    139      -0.067620  -0.002258   0.077198  -0.035483   0.052432   0.040779
    140       0.000180  -0.089890   0.009891   0.034223  -0.034506  -0.126303
    141      -0.044794   0.061041  -0.104018  -0.025502  -0.025263   0.000828
    142       0.029988  -0.162089   0.064775   0.000839   0.064966   0.006263
    143       0.010653   0.050777   0.112586   0.040267  -0.038061  -0.039627
    144       0.001086   0.070188  -0.032409   0.025876  -0.063816  -0.029379
    145       0.102751  -0.111007   0.127018   0.066966  -0.053012  -0.105507
    146       0.000819   0.023056   0.133752   0.040297   0.010527   0.012542
    147      -0.013689   0.012071  -0.175338  -0.059165  -0.011859  -0.000712
    148       0.004723  -0.262207   0.000659  -0.058802   0.193106   0.121510
    149      -0.004951  -0.008735   0.075432   0.005257   0.038528   0.029482
    150      -0.123737   0.088624  -0.139056  -0.064158   0.010633   0.037866
    151       0.056077  -0.196440   0.057950   0.000158   0.079198   0.016588
    152       0.042761   0.170689   0.218443   0.126287  -0.187673  -0.170265
    153      -0.094876   0.056524  -0.144079  -0.053201  -0.008827  -0.001370
    154      -0.117193  -0.114555   0.034101  -0.010985   0.078410  -0.000337
    155      -0.022844   0.021330  -0.046083  -0.069128   0.003194  -0.024329
    156      -0.156272   0.028446  -0.187009  -0.078573   0.022696   0.031947
    157      -0.090037  -0.110810   0.028327  -0.003001   0.064054  -0.023642
    158      -0.021119   0.044693   0.010420  -0.060722   0.000953   0.000232
    159      -0.068206   0.049139  -0.178313  -0.078312  -0.011702  -0.044011
    160      -0.112370  -0.131671   0.007972  -0.005484   0.076180  -0.019105
    161      -0.020470   0.006280  -0.066510  -0.062518   0.001931  -0.037815
    162      -0.095434   0.060080  -0.129840  -0.043061  -0.010884   0.007578
    163      -0.179101  -0.126539   0.016572  -0.025952   0.104227   0.047194
    164      -0.044927  -0.006913  -0.099001  -0.110740   0.025574  -0.036889
    165      -0.004139  -0.007877   0.018825  -0.061369  -0.007823  -0.015205
    166       0.024850   0.033856   0.021384   0.033448  -0.037660  -0.006567
    167       0.029435   0.001143   0.015373   0.007137  -0.037220  -0.020355
    168      -0.000778  -0.002088   0.021978  -0.105552  -0.006726  -0.034570
    169       0.019617  -0.008228   0.018445   0.127534  -0.066395  -0.003204
    170       0.007969   0.012884   0.010656   0.037580  -0.040921  -0.014045
    171      -0.001606  -0.013295   0.023659  -0.116288  -0.003072  -0.040626
    172      -0.044059   0.003727   0.020211   0.074504  -0.042083  -0.003416
    173      -0.019882   0.010953   0.012131   0.011468  -0.026842  -0.014702
    174      -0.007349  -0.020893   0.023354  -0.147157   0.011704  -0.042921
    175      -0.075620  -0.007303   0.020072   0.106853  -0.051110  -0.003792
    176      -0.018564   0.011946   0.011191   0.029738  -0.034764  -0.013843
    177       0.006515  -0.019873   0.024731  -0.078066  -0.022103  -0.043585
    178      -0.063296   0.028524   0.017745  -0.065966   0.015515  -0.004614
    179      -0.054156   0.011536   0.014498  -0.036761   0.007344  -0.004419
    180       0.004312  -0.026871   0.025137  -0.063922  -0.018505  -0.034696
    181      -0.122520   0.046671   0.022100  -0.135078   0.052213   0.000700
    182      -0.080233   0.014345   0.016645  -0.055759   0.024922   0.003831
    183       0.012691  -0.016375   0.026533  -0.050709  -0.045988  -0.054474
    184       0.003145   0.027810   0.006964  -0.136410   0.031775  -0.015456
    185      -0.052090   0.010163   0.013152  -0.054696   0.019933   0.000261
    186       0.017207  -0.022083   0.027085  -0.011796  -0.062950  -0.054617
    187      -0.004654   0.050356   0.004455  -0.274024   0.087305  -0.018146
    188      -0.073234   0.010965   0.013812  -0.095329   0.046240   0.006338
    189       0.012011  -0.001884   0.027859  -0.064518  -0.044067  -0.055124
    190       0.082285  -0.007838  -0.004504  -0.011168  -0.029694  -0.020505
    191      -0.022075   0.006736   0.009586  -0.016186  -0.002416  -0.001923
    192       0.017519   0.005434   0.029787  -0.037564  -0.059072  -0.055462
    193       0.141899  -0.017168  -0.019002  -0.038072  -0.029265  -0.027774
    194      -0.020370   0.002707   0.007661  -0.030750   0.004612  -0.002357
    195       0.007998   0.001484   0.025692  -0.100593  -0.026938  -0.052872
    196       0.078382  -0.024432   0.002336   0.116157  -0.074055  -0.012888
    197       0.006196   0.009318   0.008793   0.030671  -0.033169  -0.009200
    198       0.012221   0.007479   0.027656  -0.110615  -0.034624  -0.065456
    199       0.118735  -0.041622  -0.006561   0.163445  -0.095578  -0.014455
    200       0.024292   0.007445   0.006981   0.041102  -0.046840  -0.019000
                 24         25         26         27         28         29    
      0      -0.028538  -0.056422  -0.005026  -0.016416  -0.013709   0.047648
      1       0.003511   0.032446   0.000397   0.052069  -0.001629  -0.006125
      2       0.023958   0.012134   0.007243  -0.022636  -0.014782   0.029662
      3       0.009534  -0.052902  -0.010446   0.028546   0.032969   0.007595
      4      -0.038738   0.110273   0.025005  -0.045551  -0.034036  -0.001067
      5       0.023898  -0.084925  -0.035385   0.030885   0.019400   0.000746
      6       0.006142  -0.008929   0.005020   0.009735  -0.006153   0.014116
      7      -0.022344  -0.028279  -0.010282  -0.016576  -0.007211   0.030339
      8      -0.020977   0.010142  -0.003657   0.015448   0.007466  -0.003236
      9       0.010407   0.031692   0.004489   0.051036  -0.000748   0.013410
     10      -0.026108  -0.052294  -0.009455  -0.034141  -0.012053   0.031935
     11      -0.034615  -0.037283  -0.000808   0.009879  -0.007983   0.009418
     12      -0.004664   0.019718  -0.008144  -0.016146  -0.014058  -0.000723
     13       0.004573   0.019485  -0.015487  -0.011235   0.015566  -0.001336
     14      -0.010151  -0.005852  -0.005536   0.003635  -0.019247  -0.000002
     15      -0.014522  -0.006517  -0.003569   0.016820  -0.003847   0.017012
     16      -0.005884   0.001316  -0.000731   0.030918  -0.006767   0.009981
     17       0.010889  -0.006920   0.006864  -0.026230  -0.006590   0.008502
     18      -0.011630   0.035339  -0.011362   0.004595   0.013456   0.003857
     19       0.007650   0.007823   0.007264   0.018043   0.004931  -0.004354
     20       0.022940  -0.040219   0.011968  -0.070421  -0.006559   0.012389
     21       0.009879   0.012349   0.007028  -0.039969   0.002855   0.006957
     22       0.022616  -0.020110   0.023046  -0.027534  -0.000911   0.001321
     23       0.027429  -0.041094   0.015128  -0.075725  -0.009353   0.012018
     24      -0.018836   0.072714  -0.026634  -0.011463   0.099542   0.028711
     25       0.014809   0.000440   0.018320   0.036936  -0.010997  -0.013524
     26       0.035160  -0.051300   0.022221  -0.142528   0.012836   0.030264
     27      -0.005077   0.051792  -0.013568  -0.056800   0.129898   0.048353
     28       0.038581  -0.031526   0.036791  -0.017302  -0.022269  -0.010014
     29       0.027623  -0.039946   0.017343  -0.129731   0.026128   0.033590
     30      -0.009341   0.061326  -0.017605  -0.086156   0.168773   0.068628
     31       0.060741  -0.069026   0.055864  -0.061625  -0.046908  -0.011019
     32       0.040097  -0.058531   0.027372  -0.179714   0.036623   0.046768
     33       0.016911  -0.007813   0.013427  -0.038179   0.036585   0.016173
     34       0.037513  -0.017555   0.031549  -0.049102   0.017900   0.007763
     35       0.003152  -0.004027   0.003961  -0.019144   0.008699   0.007095
     36       0.030969  -0.044047   0.028572  -0.064129   0.012106   0.015436
     37       0.054164  -0.046181   0.040245  -0.115714   0.011284   0.018666
     38      -0.002395   0.003529   0.002444   0.008520   0.007724   0.001721
     39       0.019770  -0.028958   0.022819   0.038486  -0.066276  -0.031232
     40       0.015907   0.032844   0.013616  -0.013385   0.080320   0.019627
     41      -0.010262   0.016783  -0.001955   0.061325  -0.019534  -0.018292
     42       0.036539  -0.084100   0.047429   0.091757  -0.193643  -0.081197
     43       0.012472   0.050089   0.005634  -0.049776   0.134935   0.043716
     44      -0.025883   0.035294  -0.008451   0.151840  -0.057334  -0.047689
     45      -0.003017   0.028576  -0.004694   0.028072   0.027346   0.002041
     46      -0.003446   0.054784   0.003305   0.074230   0.047464  -0.007330
     47      -0.003867   0.014742  -0.001149   0.012631   0.012925   0.001572
     48      -0.005053   0.025850  -0.004234   0.061866  -0.001237  -0.011251
     49      -0.023776   0.090597  -0.013209   0.119837   0.067808  -0.010051
     50      -0.018704   0.036408  -0.011799   0.065961   0.006303  -0.009461
     51      -0.021353   0.081281  -0.028752  -0.005621   0.127421   0.038418
     52      -0.000473   0.037570   0.009975   0.100788   0.001504  -0.025610
     53       0.022280  -0.023761   0.013931  -0.102863   0.034052   0.029815
     54      -0.034392   0.116859  -0.043006   0.003477   0.177989   0.052811
     55      -0.014767   0.064924   0.003389   0.169195   0.000672  -0.040814
     56       0.027174  -0.031450   0.014707  -0.136269   0.043139   0.040092
     57       0.008798   0.006167   0.006490   0.010805   0.008537  -0.013378
     58      -0.009672  -0.018385  -0.008715  -0.035586   0.004822   0.011680
     59      -0.009838   0.015721   0.001534   0.027908   0.009148  -0.012243
     60       0.049869   0.036018   0.017529   0.032754   0.012780  -0.037047
     61      -0.009566  -0.018619  -0.013576  -0.059788   0.012576   0.016483
     62       0.010768   0.032241   0.015431   0.079444   0.000259  -0.035092
     63      -0.191100  -0.148353  -0.005252  -0.151449   0.217390  -0.367127
     64       0.010671  -0.009027  -0.019122  -0.094168   0.013577   0.044840
     65      -0.150238  -0.092494  -0.001797  -0.057102   0.141934  -0.255653
     66       0.311533   0.232891   0.044945   0.228904  -0.196913   0.295779
     67       0.156419   0.107222   0.013683   0.094830  -0.110133   0.178934
     68      -0.066049  -0.024750   0.016714   0.050615   0.071002  -0.177963
     69       0.073544   0.050328   0.023325   0.043996   0.012671  -0.044410
     70      -0.190254  -0.153996  -0.039935  -0.207768   0.138839  -0.161214
     71       0.261928   0.227821   0.045330   0.306437  -0.222777   0.301203
     72      -0.015411  -0.015546   0.002131   0.003122   0.009521  -0.003520
     73       0.019017   0.025999  -0.002058  -0.012173   0.006756  -0.018049
     74       0.008464   0.003087   0.003096   0.016846   0.004783   0.011451
     75      -0.159781  -0.072200  -0.015916  -0.014248   0.046592  -0.051465
     76       0.147796   0.118178   0.016129   0.025542  -0.021801  -0.019562
     77       0.247435   0.133428   0.034762   0.064312  -0.051595   0.050378
     78       0.138195   0.051493   0.021873   0.024308  -0.026417   0.037724
     79      -0.209580  -0.094614  -0.031893  -0.056094   0.064592  -0.060750
     80       0.052821   0.016325   0.008691   0.019270  -0.004230   0.028465
     81      -0.054359  -0.051658  -0.004066  -0.010540   0.011905   0.009833
     82       0.149279   0.097246   0.015030   0.015184  -0.027777   0.006469
     83      -0.248351  -0.145431  -0.031181  -0.039781   0.068065  -0.025134
     84      -0.011014   0.034085   0.006365   0.065045   0.015909  -0.036693
     85      -0.018280  -0.048899  -0.010690  -0.089712   0.016316   0.011377
     86      -0.027319   0.026169   0.000854   0.052680   0.016637  -0.027594
     87      -0.171915  -0.041223  -0.001067   0.166168  -0.110728   0.146039
     88       0.284131   0.081745   0.003295  -0.284208   0.235191  -0.303526
     89      -0.097641   0.012556  -0.002499   0.104110  -0.004778   0.002705
     90      -0.147036   0.002918   0.001431   0.193435  -0.072071   0.078582
     91      -0.315541  -0.192901  -0.026175   0.063899  -0.189154   0.319069
     92      -0.179124  -0.076314  -0.008874   0.082990  -0.093620   0.151346
     93       0.261705   0.164453   0.019316  -0.099609   0.228825  -0.345264
     94      -0.040304  -0.074642  -0.013337  -0.114744   0.011377   0.030365
     95       0.165876   0.145225   0.012898   0.003831   0.145298  -0.234942
     96      -0.004322   0.010812   0.002392  -0.022402  -0.016364   0.002010
     97      -0.004001   0.005865  -0.006067  -0.011109   0.015807   0.009475
     98      -0.008336  -0.002259  -0.007806   0.022850  -0.001624  -0.003050
     99      -0.000570  -0.004441   0.011582  -0.016534  -0.024986  -0.001976
    100      -0.003081  -0.000465   0.001402  -0.008702   0.021457   0.012879
    101      -0.001759  -0.009711  -0.007124   0.026620   0.027223   0.005260
    102       0.007957   0.009145  -0.020921  -0.029983  -0.031958  -0.005345
    103      -0.005640   0.011669  -0.029841   0.024303   0.021075   0.000119
    104       0.006203  -0.007048  -0.015890   0.000813   0.023632   0.009559
    105       0.010491   0.016310  -0.051828  -0.022383  -0.036464  -0.010920
    106      -0.001506   0.015834  -0.050697   0.020296   0.017043  -0.001707
    107       0.016346  -0.006967  -0.022547  -0.035373   0.015629   0.014978
    108       0.013060   0.011924  -0.003267  -0.036268  -0.025260  -0.005842
    109      -0.016061   0.018928  -0.021897   0.067900   0.019931  -0.013737
    110       0.002921  -0.004184  -0.011088   0.014676   0.023497   0.005090
    111       0.019019   0.024540  -0.022537  -0.029506  -0.024202  -0.013964
    112      -0.018496   0.030864  -0.037331   0.091093   0.010346  -0.027214
    113       0.009427  -0.001178  -0.017513   0.005706   0.030487   0.006852
    114       0.008411  -0.010181   0.048752  -0.040261  -0.011249   0.007033
    115      -0.021797   0.004544   0.016409   0.068185   0.024516  -0.006724
    116      -0.006791  -0.009351   0.007437   0.029441   0.008411  -0.000476
    117       0.009594  -0.022148   0.085389  -0.035981   0.002259   0.011845
    118      -0.028773  -0.000041   0.040218   0.092851   0.021329  -0.013383
    119      -0.009970  -0.011930   0.019815   0.041109   0.007737  -0.003276
    120       0.003394  -0.009417   0.035802  -0.048825  -0.015910   0.011464
    121      -0.014800  -0.000609   0.012002   0.022831   0.021439   0.006819
    122      -0.013126  -0.007046   0.001172   0.041198   0.001981  -0.004512
    123       0.002225  -0.016720   0.054283  -0.061365  -0.016662   0.018543
    124      -0.017717  -0.004110   0.024389   0.022932   0.022053   0.009842
    125      -0.024670  -0.005314   0.003616   0.079333   0.007842  -0.010473
    126       0.003679  -0.018468   0.023711   0.004549  -0.011015  -0.004186
    127      -0.007797   0.003533   0.024888  -0.017244   0.002392   0.009931
    128      -0.004486  -0.008788   0.002795   0.036140   0.029065   0.002924
    129       0.008792  -0.015911  -0.007970   0.011747  -0.002117  -0.008533
    130      -0.009714  -0.002017   0.041091  -0.025479   0.003753   0.017376
    131      -0.006799   0.015007  -0.012593   0.059482  -0.000121  -0.024455
    132       0.002422  -0.095282   0.148346   0.034462  -0.024639  -0.024698
    133      -0.015001  -0.029265   0.110750  -0.038413  -0.001692   0.028993
    134       0.010942   0.244104  -0.460746  -0.009059   0.065737   0.024692
    135       0.029275   0.216175  -0.476440  -0.048943   0.068178   0.035190
    136      -0.015996  -0.054475   0.162358   0.016717  -0.034221  -0.019134
    137      -0.011337  -0.024527   0.077249   0.088395  -0.026907  -0.049495
    138      -0.000007  -0.158502   0.257877   0.062314  -0.040805  -0.044597
    139       0.000132   0.070184  -0.129504  -0.060852   0.045426   0.047730
    140      -0.020267  -0.145899   0.311510   0.122059  -0.058307  -0.072651
    141       0.004878  -0.017368   0.024703   0.004856  -0.004780  -0.001569
    142      -0.007578   0.014691   0.015364  -0.040026  -0.001395   0.018554
    143      -0.006136  -0.010136  -0.005149   0.030577   0.010603  -0.003051
    144       0.003213  -0.046086   0.060997   0.026897   0.040220   0.012654
    145      -0.015370  -0.104548   0.188854   0.092451   0.201805   0.066884
    146      -0.001941   0.047879  -0.094581  -0.043669  -0.091861  -0.023992
    147       0.003847  -0.030029   0.057274   0.015712   0.032941   0.013898
    148      -0.000511   0.135378  -0.153043  -0.186340  -0.199392  -0.019786
    149      -0.001886   0.062434  -0.106592  -0.057406  -0.108969  -0.026373
    150       0.007985   0.023269  -0.037657  -0.028724  -0.081297  -0.027789
    151      -0.007261   0.023857   0.005463  -0.057043  -0.011662   0.021239
    152      -0.013923  -0.143597   0.176879   0.188125   0.223015   0.038063
    153       0.004640  -0.026039   0.038088   0.014348   0.012060   0.001708
    154      -0.008876   0.002694   0.043652  -0.013984  -0.054602  -0.019012
    155      -0.004777  -0.012275   0.003851   0.044350   0.077066   0.022477
    156       0.009640   0.009513  -0.036963  -0.015864  -0.002863   0.005133
    157      -0.011007  -0.032399   0.109804   0.014685  -0.055788  -0.030514
    158      -0.003415   0.039239  -0.093240   0.002605   0.094455   0.048007
    159      -0.001742  -0.087649   0.159510   0.065084   0.063421   0.006977
    160      -0.010490  -0.033915   0.118520   0.015816  -0.080424  -0.043777
    161      -0.005793  -0.040102   0.061072   0.066991   0.050768   0.000376
    162       0.005936  -0.011672   0.010591   0.002143  -0.001304  -0.000115
    163      -0.001749   0.064045  -0.085314  -0.063391  -0.075848  -0.010476
    164      -0.007416  -0.035535   0.049872   0.061742   0.118978   0.034692
    165      -0.000527  -0.007801  -0.007775   0.001292  -0.004435  -0.001145
    166       0.005893  -0.008398  -0.023971  -0.006089  -0.007521  -0.002020
    167      -0.013423   0.030179  -0.003037  -0.018080  -0.033401  -0.007441
    168      -0.008672   0.001604  -0.005552   0.004727  -0.017047  -0.005978
    169       0.039881  -0.109681  -0.070825   0.013606  -0.041387  -0.014210
    170      -0.032535   0.104062   0.014701  -0.068289  -0.096441  -0.021745
    171       0.011392  -0.069248  -0.027666   0.041388   0.008294  -0.002836
    172       0.040499  -0.116514  -0.068363   0.016406  -0.054267  -0.018480
    173      -0.019541   0.058989   0.003682  -0.047149  -0.084696  -0.020689
    174       0.028909  -0.132118  -0.041588   0.079844   0.046822   0.004190
    175       0.053391  -0.155193  -0.084517   0.021613  -0.066741  -0.021954
    176      -0.027130   0.086463   0.009942  -0.065149  -0.103024  -0.023896
    177       0.017298  -0.085644  -0.041721   0.038415  -0.013524  -0.009063
    178       0.010194  -0.036084  -0.017657   0.014901  -0.010035  -0.005613
    179       0.007267  -0.027082  -0.011834   0.005248  -0.015731  -0.005807
    180       0.039513  -0.150240  -0.061022   0.067881   0.022939  -0.001043
    181       0.006853  -0.029224  -0.003900   0.023408   0.011796  -0.000385
    182       0.020856  -0.067689  -0.019133   0.028536   0.017886   0.001774
    183      -0.000159  -0.032453  -0.036394   0.001397  -0.081001  -0.025841
    184      -0.024595   0.058943   0.029749   0.001081   0.027028   0.007809
    185       0.013685  -0.047349  -0.011554   0.023239   0.021156   0.003624
    186       0.006685  -0.049881  -0.050205  -0.002299  -0.103818  -0.032383
    187      -0.059350   0.152701   0.087766  -0.000871   0.092351   0.027929
    188       0.028298  -0.095733  -0.016493   0.058108   0.075467   0.016254
    189      -0.025706   0.048639  -0.008643  -0.031631  -0.098324  -0.027461
    190      -0.011184   0.025628  -0.001949  -0.014757  -0.035218  -0.008433
    191       0.000605  -0.001827  -0.004040  -0.007277  -0.016455  -0.004095
    192      -0.042065   0.105472   0.002902  -0.065279  -0.134584  -0.034762
    193      -0.034521   0.091589   0.028030  -0.034315  -0.034182  -0.004935
    194       0.006529  -0.023547  -0.007290   0.006958   0.000308  -0.000503
    195      -0.029763   0.058634   0.003288  -0.025666  -0.073014  -0.020209
    196       0.025922  -0.074294  -0.057096  -0.002203  -0.071343  -0.021341
    197      -0.024193   0.079702   0.010283  -0.057353  -0.081890  -0.018435
    198      -0.052168   0.121701   0.020401  -0.055153  -0.115183  -0.030165
    199       0.030624  -0.087021  -0.065806  -0.005999  -0.089124  -0.026090
    200      -0.038482   0.120006   0.019149  -0.079871  -0.119226  -0.027519
                 30         31         32         33         34         35    
      0       0.003067   0.001140   0.001350  -0.000030  -0.078730   0.049412
      1      -0.002644   0.009944  -0.004458   0.002453   0.025082  -0.010446
      2      -0.003337  -0.008169   0.000590   0.008698  -0.066126   0.037003
      3      -0.001680   0.003303  -0.019517  -0.001296  -0.003911  -0.020585
      4      -0.024142   0.013040  -0.004988   0.000786   0.012516  -0.014553
      5       0.003199   0.023001  -0.020570  -0.001873   0.006026  -0.044746
      6      -0.002495   0.003503  -0.001145   0.013152  -0.018739   0.012130
      7       0.004440   0.002512   0.000881  -0.008360  -0.015667   0.013326
      8      -0.001125   0.002376   0.000821  -0.017977  -0.001223   0.000525
      9      -0.001276   0.006276  -0.006215   0.032871  -0.032233   0.019442
     10       0.002942   0.002147   0.003483  -0.020702  -0.008562   0.010241
     11      -0.005081   0.008217   0.004448  -0.046343   0.002647   0.004265
     12       0.008749  -0.013450   0.010670   0.000696  -0.020543   0.005093
     13      -0.015407   0.025235  -0.002812  -0.001917   0.068669  -0.053423
     14       0.005999   0.008510  -0.010726   0.000647  -0.041715   0.013766
     15       0.002921   0.001617  -0.000717   0.004449  -0.035739   0.020000
     16      -0.002389   0.009919  -0.002946  -0.001565   0.004772   0.003714
     17      -0.002308  -0.001831   0.003754  -0.003993  -0.011780   0.007178
     18       0.015379  -0.002333   0.005714  -0.000004  -0.022865   0.004826
     19       0.000318   0.009015  -0.001246   0.000453   0.023051  -0.009141
     20       0.006496  -0.004038   0.006454  -0.000534  -0.005143   0.001572
     21       0.009473  -0.032734   0.015424  -0.000536  -0.015831   0.003871
     22       0.004791  -0.016468   0.003540   0.005653   0.020022  -0.007459
     23       0.002205  -0.009966   0.008727  -0.002347  -0.000414  -0.000023
     24       0.055163   0.038066   0.004843  -0.004230  -0.008915   0.004813
     25      -0.005519  -0.006663  -0.001979   0.001823  -0.005323   0.005130
     26       0.022164  -0.030142   0.015000   0.002031   0.009612  -0.003244
     27       0.076738   0.034642   0.006556  -0.004525  -0.003903   0.015039
     28      -0.004950  -0.033315   0.004096   0.004018  -0.018386   0.010300
     29       0.028034  -0.021695   0.012955   0.000983   0.014197  -0.002254
     30       0.096662   0.039507   0.003872  -0.005907  -0.002130   0.015204
     31      -0.013026  -0.061229   0.009312   0.006330  -0.022492   0.011969
     32       0.037464  -0.035946   0.015441   0.001599   0.012761  -0.000214
     33       0.028739   0.006153   0.008257  -0.000772  -0.000560   0.017352
     34       0.019018  -0.028441   0.006534   0.003165  -0.019856   0.011264
     35       0.007111  -0.002256   0.002021  -0.000672   0.003301   0.002379
     36       0.020154  -0.001743   0.011928   0.000186   0.012451   0.021850
     37       0.022712  -0.044842   0.013766   0.004928  -0.010084   0.002252
     38       0.003872   0.004191  -0.000808  -0.001323   0.000679   0.007563
     39      -0.035446  -0.023663   0.000061   0.003837  -0.018927   0.001647
     40       0.048962   0.002975   0.003199  -0.000384  -0.025303   0.025218
     41      -0.017333  -0.000914  -0.006621  -0.000185  -0.013742   0.001408
     42      -0.108137  -0.061285  -0.004566   0.009195  -0.029048  -0.009185
     43       0.081649   0.015967   0.006528  -0.002432  -0.019637   0.029620
     44      -0.047309   0.005200  -0.015377   0.000207  -0.024465  -0.000531
     45       0.012102   0.005020  -0.002323  -0.000285  -0.012267   0.001500
     46       0.022504   0.018170  -0.004177  -0.000898  -0.027821   0.021951
     47       0.004372  -0.004912  -0.003022  -0.000510  -0.011214   0.002919
     48      -0.008822  -0.006555  -0.008336   0.001006  -0.017354  -0.006359
     49       0.028595   0.044181  -0.008057  -0.003430  -0.026600   0.023491
     50      -0.006263   0.004113  -0.009736  -0.001302  -0.013714  -0.001638
     51       0.068646   0.042874   0.002924  -0.005439  -0.004541   0.014355
     52      -0.005425   0.005386  -0.007711   0.000928  -0.028448   0.013830
     53       0.028756  -0.021368   0.010279   0.000700   0.002866   0.005427
     54       0.094054   0.058079   0.001844  -0.008106  -0.009457   0.025114
     55      -0.013129   0.016879  -0.014847   0.000261  -0.044738   0.018310
     56       0.037078  -0.024670   0.013748   0.000576   0.010472   0.004867
     57      -0.007983   0.004141  -0.001293   0.002046   0.021229  -0.011441
     58       0.006923  -0.000679   0.001920  -0.002943   0.003633  -0.001195
     59      -0.005800   0.003977  -0.002110  -0.003304   0.010693  -0.006720
     60      -0.016929   0.006450  -0.004193   0.014788   0.079810  -0.044067
     61       0.012446  -0.002396   0.005652  -0.019969   0.039938  -0.026001
     62      -0.019757   0.008404  -0.009839   0.029923  -0.016795   0.016370
     63      -0.067140   0.007093  -0.000102  -0.164909   0.030993  -0.012648
     64       0.024839  -0.005766   0.011974  -0.033822   0.120853  -0.080433
     65      -0.051152   0.007947  -0.005256  -0.098612  -0.028684   0.023375
     66       0.030551   0.007033  -0.009312   0.203397   0.163299  -0.094717
     67       0.024783   0.002363  -0.003938   0.110463   0.077335  -0.042075
     68      -0.050432   0.012369  -0.014206  -0.016321  -0.056098   0.046447
     69      -0.021805   0.007969  -0.005703   0.023740   0.121956  -0.067429
     70      -0.004646  -0.006134   0.013218  -0.148907  -0.030628   0.011905
     71       0.024271   0.010572  -0.018722   0.231875  -0.009064   0.014265
     72      -0.010007   0.006557  -0.000660  -0.005348   0.061636  -0.032926
     73       0.010890  -0.005211   0.000812   0.004105  -0.088273   0.049264
     74      -0.008827   0.007457  -0.002620   0.004762   0.073855  -0.043202
     75       0.005214   0.000056  -0.022338   0.248855  -0.029504   0.019170
     76       0.009799  -0.009468   0.017526  -0.186296  -0.203689   0.113364
     77      -0.023173   0.009364   0.030893  -0.383737   0.051879  -0.032299
     78      -0.023654   0.011765   0.019927  -0.248028   0.126293  -0.070693
     79       0.028433  -0.008483  -0.036263   0.431921  -0.096101   0.053341
     80      -0.013698   0.010282   0.001552  -0.047271   0.118554  -0.069470
     81      -0.014286   0.010292  -0.000232  -0.009835   0.140845  -0.075393
     82       0.002413  -0.004140   0.021737  -0.235488  -0.100726   0.056493
     83       0.004319   0.007508  -0.040108   0.434487   0.137630  -0.078311
     84      -0.016803   0.009138  -0.006078  -0.022355   0.027765  -0.014229
     85       0.013166  -0.003892   0.005654   0.014229   0.069754  -0.045284
     86      -0.010423   0.006664  -0.004540  -0.016875   0.030335  -0.018996
     87      -0.000860   0.010943   0.005060  -0.097339   0.024897  -0.010595
     88      -0.011889  -0.009335  -0.012686   0.157817   0.044239  -0.032488
     89      -0.012243   0.010952  -0.004390  -0.054320   0.085630  -0.053581
     90      -0.014731   0.015864  -0.002995  -0.100813   0.032912  -0.014883
     91       0.041855  -0.000885   0.026372  -0.119370   0.138002  -0.086753
     92       0.013543   0.003740   0.011290  -0.069711   0.086743  -0.055327
     93      -0.044625   0.006441  -0.025890   0.106922   0.027975  -0.017450
     94       0.019120  -0.005919   0.009488   0.014573   0.116092  -0.075992
     95      -0.036644   0.008665  -0.022392   0.054499  -0.051265   0.033340
     96      -0.014745  -0.068314  -0.014827  -0.000926  -0.039912  -0.021072
     97      -0.047356  -0.010512  -0.020022  -0.001408   0.021561  -0.051754
     98       0.005195  -0.011456  -0.026649  -0.001640  -0.028003  -0.001258
     99      -0.001278  -0.095839  -0.013712  -0.000728  -0.050223  -0.011744
    100      -0.060438  -0.011573  -0.022112  -0.001064   0.014251  -0.041989
    101      -0.029622   0.006034  -0.028559  -0.001996   0.001632  -0.013076
    102       0.027702  -0.009466   0.015840   0.001407  -0.051869  -0.021634
    103       0.013848   0.000609   0.005898  -0.000181   0.000241  -0.033565
    104      -0.047785   0.070707  -0.023550  -0.001007   0.013103  -0.028842
    105       0.065627  -0.002580   0.023385   0.001706  -0.067430  -0.020194
    106       0.028976   0.018149   0.009137   0.000117  -0.005185  -0.037980
    107      -0.076674   0.113300  -0.027406  -0.000594   0.027600  -0.049236
    108       0.026011   0.098482   0.051932   0.003575   0.016814   0.006839
    109       0.087550   0.012568   0.036469   0.000853   0.004709   0.023235
    110      -0.025079   0.091935  -0.010409  -0.000349   0.021496  -0.005123
    111       0.075490   0.215221   0.104148   0.006557   0.057299   0.033973
    112       0.162436   0.065658   0.076537   0.002957   0.005815   0.062409
    113      -0.031125   0.156526   0.007956   0.000845   0.054773  -0.007209
    114      -0.054166   0.005167  -0.004196   0.000296   0.026055   0.002021
    115       0.040795  -0.067351  -0.003564  -0.001491  -0.000252   0.026883
    116      -0.006151   0.016231  -0.027563  -0.001500  -0.012683   0.015651
    117      -0.085424   0.027463  -0.008264   0.000246   0.070372   0.028387
    118       0.067045  -0.093498  -0.000913  -0.001575   0.001246   0.066560
    119       0.004504   0.005355  -0.026646  -0.001536  -0.010155   0.034862
    120      -0.076144  -0.090497  -0.045690  -0.002209  -0.026554  -0.040258
    121      -0.030190  -0.083766  -0.038073  -0.002708  -0.009373  -0.028805
    122       0.013929  -0.046129  -0.038535  -0.002549  -0.045438   0.010817
    123      -0.121603  -0.129231  -0.078721  -0.003245  -0.029942  -0.058189
    124      -0.051941  -0.122862  -0.060892  -0.003688  -0.016978  -0.036520
    125       0.046537  -0.113882  -0.048693  -0.004169  -0.073577   0.029686
    126      -0.006577  -0.058519  -0.017963  -0.001344  -0.009432  -0.005062
    127      -0.041993  -0.017761  -0.009495   0.000400  -0.002379  -0.009384
    128      -0.011137  -0.015909  -0.012420  -0.001263   0.003440   0.004149
    129       0.024278  -0.060106  -0.023885  -0.003595   0.081624  -0.011156
    130      -0.082263  -0.013656  -0.026185   0.000587  -0.039444   0.000013
    131       0.120895  -0.051869   0.071124   0.001833   0.003767  -0.031536
    132       0.109525   0.027538  -0.081854  -0.008087   0.115001   0.019282
    133      -0.149531   0.030623  -0.064032   0.001112  -0.135629   0.034231
    134      -0.137579  -0.302289   0.236777   0.015098  -0.107948  -0.118172
    135      -0.200818  -0.324801   0.146307   0.008341   0.038293  -0.106288
    136       0.100697   0.027873  -0.006970  -0.001105   0.003061  -0.014038
    137       0.246414  -0.018643   0.079893   0.000450   0.032052  -0.039418
    138       0.216939   0.088687  -0.127877  -0.013255   0.204931   0.032886
    139      -0.230547  -0.087059  -0.021395   0.002185  -0.028482  -0.006288
    140       0.368934   0.114473  -0.015363  -0.006882   0.093397   0.007624
    141      -0.021058   0.006464  -0.025363  -0.001254  -0.011376  -0.011793
    142      -0.065171   0.104535  -0.009370   0.002462  -0.052336   0.060040
    143       0.023069  -0.175623  -0.004329  -0.002001  -0.001158   0.030306
    144      -0.086420  -0.050277   0.092999   0.006915  -0.015154   0.060391
    145      -0.323698   0.052524   0.420313   0.031697   0.001748   0.176951
    146       0.145141  -0.187230  -0.199252  -0.015115  -0.043073   0.013742
    147      -0.096974   0.177019   0.025926   0.004396  -0.035378   0.014556
    148       0.156648   0.241742  -0.425463  -0.024049  -0.151007   0.001655
    149       0.157613  -0.096482  -0.254935  -0.018016  -0.059288  -0.004455
    150       0.101816  -0.033660  -0.196569  -0.014376   0.005440  -0.120660
    151      -0.069755   0.160533  -0.028301   0.002238  -0.080566   0.088827
    152      -0.211756  -0.375175   0.452788   0.026791   0.105821   0.111304
    153      -0.021564   0.017077  -0.002844  -0.000092   0.027088   0.038127
    154       0.080690  -0.079463   0.018298   0.000455   0.028807   0.014480
    155      -0.083271   0.068947  -0.014737  -0.000309   0.015334   0.033311
    156      -0.032669  -0.055284  -0.084258  -0.006148   0.309585   0.383430
    157       0.127703  -0.016090   0.094831   0.005391  -0.159132  -0.226818
    158      -0.194877  -0.012054  -0.127838  -0.006736   0.208139   0.298091
    159      -0.022694   0.214658   0.128361   0.009884  -0.299151  -0.335430
    160       0.184024  -0.044139   0.104894   0.005068  -0.130041  -0.208745
    161       0.007425   0.085597   0.053756   0.003162  -0.103198  -0.138343
    162      -0.018000  -0.031581  -0.032011  -0.002357   0.092276   0.111665
    163       0.038332  -0.218069  -0.127073  -0.009852   0.433785   0.504967
    164      -0.107330   0.188756   0.034209   0.003727  -0.054453  -0.025517
    165       0.003793   0.001618   0.005242   0.000356  -0.006219   0.005884
    166      -0.006018   0.021729  -0.003401  -0.000233   0.021370  -0.028693
    167      -0.003604   0.015930   0.001910   0.000421  -0.002293  -0.009908
    168      -0.005971   0.005792   0.004119   0.000501   0.001011   0.003965
    169       0.013530   0.037524   0.017267   0.001745  -0.001522   0.003326
    170      -0.006578   0.021868   0.038322   0.002959   0.013807   0.004566
    171      -0.005494   0.005542  -0.009035  -0.000363  -0.000847   0.002152
    172       0.014212   0.040071   0.025324   0.002613  -0.005686   0.022829
    173      -0.004994   0.022177   0.034019   0.002778   0.011857   0.010144
    174      -0.003653  -0.000485  -0.026740  -0.001644  -0.005711   0.000691
    175       0.012937   0.038828   0.025980   0.003023  -0.011024   0.025922
    176      -0.006668   0.022969   0.041378   0.003331   0.013273   0.010209
    177      -0.004668   0.014190  -0.001454   0.000426  -0.001424   0.005530
    178       0.007812   0.020353   0.010670   0.000982   0.002059   0.018603
    179       0.004492   0.014049   0.008631   0.000711   0.003073   0.007937
    180       0.002562   0.010856  -0.015752  -0.000722  -0.009652   0.000672
    181       0.010950   0.017556   0.007334   0.000579   0.003995   0.026478
    182       0.010675   0.010635  -0.002345  -0.000229  -0.001671   0.007871
    183      -0.008401   0.031663   0.026867   0.002849   0.006902   0.019915
    184      -0.012249  -0.014069  -0.016271  -0.001531   0.007073  -0.017911
    185       0.005100   0.003169  -0.007643  -0.000700  -0.001090  -0.001991
    186      -0.005007   0.042112   0.037551   0.003855   0.005723   0.028915
    187      -0.027205  -0.050088  -0.048337  -0.004668   0.014487  -0.050279
    188       0.007650  -0.009085  -0.030104  -0.002573  -0.006342  -0.009830
    189      -0.012806   0.029723   0.034828   0.003213   0.014171   0.013142
    190      -0.011003   0.000929   0.005974   0.000753  -0.001289   0.001316
    191       0.002534   0.008125   0.007418   0.000496   0.001479   0.001124
    192      -0.014285   0.037615   0.051815   0.004446   0.020499   0.014449
    193      -0.024938  -0.021411  -0.002547   0.000029  -0.002842  -0.008221
    194       0.002183   0.002927  -0.001014  -0.000121  -0.001522  -0.000117
    195      -0.014839   0.017632   0.022735   0.002133   0.011692   0.005137
    196       0.008035   0.036198   0.029355   0.002924  -0.002037   0.025181
    197      -0.003340   0.019936   0.034572   0.002638   0.010936   0.006720
    198      -0.022605   0.022416   0.038288   0.003390   0.017714   0.003322
    199       0.009515   0.040760   0.036578   0.003661   0.000992   0.038459
    200      -0.008192   0.025237   0.048679   0.003833   0.016163   0.010238
                 36         37         38         39         40         41    
      0       0.097834   0.069323  -0.005307  -0.105410   0.036250  -0.015690
      1       0.040840   0.006541   0.050915   0.202022  -0.043238   0.008287
      2       0.027581   0.037454  -0.032502  -0.136158   0.029594  -0.018883
      3       0.077981  -0.085632  -0.000834  -0.021748  -0.053071   0.265808
      4       0.079767  -0.059726   0.000744  -0.035416  -0.028237   0.135859
      5       0.110324  -0.092876  -0.000047  -0.036374  -0.014552   0.089753
      6       0.031718   0.015322   0.072887  -0.007410   0.000638   0.009687
      7       0.071549   0.046146  -0.019789   0.085438  -0.006104  -0.019263
      8       0.010424   0.009127  -0.102475   0.024793  -0.016523   0.004611
      9       0.025762   0.016898   0.127479   0.036740  -0.019405  -0.001808
     10       0.083984   0.048687  -0.051583   0.066522   0.005981  -0.011480
     11       0.083938   0.034179  -0.165173   0.018464   0.009802   0.024466
     12      -0.023934   0.003271  -0.001652  -0.012192  -0.047821   0.041429
     13       0.100989   0.035329   0.001479  -0.044451  -0.009139   0.017112
     14       0.007873  -0.091642  -0.002326   0.000733   0.002785   0.009454
     15       0.029273   0.017684   0.044574   0.001467  -0.012117   0.005940
     16       0.075929   0.031617   0.013905   0.137108  -0.014992  -0.001341
     17       0.016846   0.011229  -0.076163  -0.050503   0.011390   0.010866
     18      -0.020848  -0.002619  -0.000170  -0.022145  -0.040950   0.037462
     19       0.037000   0.006090   0.019548   0.064631  -0.004395   0.008534
     20       0.016056  -0.011104  -0.030500  -0.035194   0.009983   0.024830
     21      -0.041753   0.048641  -0.017400  -0.019875  -0.058684   0.039590
     22       0.008944   0.018484   0.084158   0.102815  -0.025603  -0.004288
     23       0.017657   0.006094  -0.056950  -0.045674   0.007051   0.032893
     24      -0.003942  -0.016044  -0.023351  -0.044487   0.008484   0.021196
     25      -0.007296  -0.002991  -0.002364   0.004767   0.005193  -0.003911
     26      -0.002224   0.032380   0.036236   0.044194  -0.024705  -0.007018
     27      -0.003066  -0.007737  -0.002265   0.032016   0.025990  -0.030891
     28      -0.046483   0.004498  -0.006155  -0.049571   0.003970  -0.011970
     29       0.009490   0.032713   0.043205   0.082848  -0.021453  -0.019676
     30       0.010565  -0.007776   0.011083   0.079244   0.021411  -0.058195
     31      -0.072824   0.019886   0.002534  -0.066550  -0.003500  -0.020283
     32       0.000387   0.042840   0.057756   0.102784  -0.027989  -0.043290
     33      -0.018599   0.007968   0.000578   0.024840   0.026310  -0.017676
     34      -0.047989   0.004633   0.000160  -0.041759   0.001930  -0.024508
     35       0.004304   0.006651   0.003609   0.024507   0.002530  -0.005007
     36      -0.010030   0.025794   0.017697   0.085292   0.030095  -0.021913
     37      -0.036851   0.022921   0.028005  -0.007453  -0.023808  -0.021079
     38       0.000018   0.000911  -0.006866   0.018000   0.015684  -0.007562
     39      -0.039214  -0.006424  -0.016637  -0.089372  -0.009073   0.014130
     40      -0.054894  -0.010474  -0.019376  -0.041342   0.038435  -0.040633
     41      -0.015166  -0.015227  -0.024728  -0.059016   0.004400   0.006321
     42      -0.059364  -0.007281  -0.026708  -0.176927  -0.042079   0.046041
     43      -0.045939  -0.006591  -0.010979   0.003155   0.050841  -0.056509
     44      -0.023629  -0.034848  -0.050221  -0.124197   0.004599   0.027759
     45      -0.007433  -0.013703  -0.004741  -0.000557   0.009592  -0.018964
     46      -0.049503  -0.026719  -0.043332  -0.091734   0.035807  -0.003574
     47      -0.012955  -0.006874  -0.008354  -0.015292   0.007574  -0.019481
     48      -0.000667  -0.020608  -0.000309   0.011865   0.001608  -0.035019
     49      -0.038593  -0.040569  -0.063835  -0.112278   0.046967   0.018945
     50      -0.000666  -0.020576  -0.018467  -0.019366   0.008997  -0.015655
     51       0.001646  -0.013472  -0.016219   0.026766   0.041046  -0.010762
     52      -0.045570  -0.027289  -0.037972  -0.097026   0.018732  -0.001477
     53      -0.013117   0.024789   0.026740   0.047108  -0.002713  -0.027468
     54      -0.001699  -0.021119  -0.028868   0.047389   0.073238  -0.027064
     55      -0.067474  -0.048920  -0.067004  -0.170936   0.031592  -0.000518
     56      -0.002185   0.034669   0.039731   0.089203  -0.004020  -0.030759
     57      -0.003249  -0.001563   0.023545   0.013921  -0.003484   0.007051
     58       0.018231   0.015139  -0.000026   0.058214  -0.008470  -0.013999
     59      -0.009531  -0.003878  -0.027937   0.017221  -0.013111   0.001807
     60      -0.049194  -0.025653  -0.139399   0.034579  -0.003582  -0.005191
     61      -0.056934  -0.027377  -0.041063   0.014430  -0.012723  -0.004845
     62       0.094286   0.056114  -0.044031   0.120253  -0.009875  -0.023647
     63       0.025098   0.016687  -0.209434   0.072862   0.000559  -0.021832
     64      -0.219266  -0.119586  -0.132734  -0.092407  -0.016594   0.015750
     65       0.101870   0.060510  -0.117278   0.118266  -0.008198  -0.029564
     66      -0.148510  -0.079494  -0.170237   0.008460  -0.007462   0.002716
     67      -0.028087  -0.006071  -0.137800   0.101693  -0.012730  -0.028814
     68       0.210157   0.124256  -0.108121   0.225318  -0.006295  -0.053214
     69      -0.079991  -0.040109  -0.265343   0.049113  -0.002976  -0.016097
     70      -0.024400  -0.013946   0.096652  -0.035567  -0.011392   0.012018
     71       0.121999   0.073316   0.050550   0.163200  -0.012372  -0.024759
     72      -0.008263   0.004142  -0.078674   0.091349  -0.018947  -0.011063
     73       0.059911   0.026337   0.069675  -0.029978  -0.003926   0.017132
     74      -0.071580  -0.040997   0.149155  -0.020036   0.016821  -0.001324
     75       0.059310   0.036227  -0.131489   0.057041  -0.031993   0.009900
     76       0.129817   0.055936   0.090729  -0.103991  -0.007366   0.047165
     77      -0.069100  -0.043007   0.213522  -0.054989   0.025036   0.006872
     78      -0.069416  -0.029648   0.043659   0.079805   0.003061  -0.020032
     79       0.042933   0.007337   0.231955  -0.113343   0.021181   0.033869
     80      -0.121007  -0.071139   0.284491  -0.052779   0.040106  -0.002925
     81      -0.024531   0.011387  -0.290428   0.235291  -0.047335  -0.048174
     82       0.080695   0.041831  -0.013121   0.005185  -0.017795   0.012198
     83      -0.116565  -0.064511   0.186148  -0.006947   0.026803  -0.012038
     84      -0.016291  -0.015016   0.159209   0.005105   0.018034  -0.007280
     85      -0.116814  -0.066993  -0.008343  -0.084273   0.010203   0.017792
     86      -0.054095  -0.034969   0.063154  -0.031675   0.007024   0.000159
     87       0.023192   0.012856   0.115532   0.071132   0.002571  -0.015501
     88      -0.125972  -0.075741  -0.024431  -0.139109   0.015348   0.030162
     89      -0.161288  -0.105570   0.235006  -0.144552   0.048563   0.001905
     90      -0.006278  -0.012022   0.303247   0.027268   0.035845  -0.029843
     91      -0.197044  -0.112026  -0.008779  -0.125546   0.017129   0.026289
     92      -0.133767  -0.077534  -0.056846  -0.087146  -0.001543   0.026490
     93      -0.077964  -0.059531   0.259639  -0.108729   0.048091   0.003504
     94      -0.208212  -0.122098  -0.021519  -0.178127   0.022127   0.038780
     95       0.072064   0.037008   0.142386   0.068941   0.003075  -0.030807
     96      -0.021680  -0.015044   0.000336  -0.010151  -0.097181  -0.007077
     97       0.058309   0.062067   0.003588  -0.068541  -0.038973  -0.015435
     98       0.009426  -0.099371  -0.001172   0.019717  -0.011364  -0.058515
     99      -0.034169  -0.045993  -0.002610   0.031795  -0.049681  -0.009042
    100       0.038562   0.063538   0.002429  -0.048694  -0.001712  -0.026885
    101       0.004277   0.002506   0.000764  -0.004593   0.002334  -0.057986
    102      -0.019712  -0.045743   0.002260   0.000666  -0.136013  -0.065324
    103       0.002216   0.064917   0.005912  -0.043655  -0.088445  -0.056078
    104       0.046554   0.001755   0.002848  -0.039050  -0.006121  -0.105533
    105      -0.049011  -0.038614   0.004972   0.005794  -0.191462  -0.096899
    106      -0.003136   0.070394   0.008049  -0.048237  -0.120813  -0.082605
    107       0.093281   0.004809   0.004123  -0.063659   0.000972  -0.118397
    108       0.039998  -0.027673   0.000171  -0.015616   0.002401   0.052124
    109      -0.041300   0.031353   0.002037   0.003953  -0.017713   0.029452
    110       0.043771  -0.021377   0.001082  -0.023513   0.042818  -0.074788
    111       0.065101  -0.018791   0.001356  -0.028183   0.059147   0.118340
    112      -0.057862  -0.017104   0.000975   0.032038   0.014915   0.074855
    113       0.075654   0.016168   0.002785  -0.051837   0.070153  -0.048718
    114       0.030808   0.013884  -0.003656   0.004029   0.072837   0.058017
    115      -0.059072   0.037428  -0.001683   0.032664   0.030967   0.036537
    116       0.010504  -0.098387  -0.003279   0.032735   0.059508  -0.068740
    117       0.042837   0.050992  -0.006992   0.021639   0.215947   0.118230
    118      -0.087444   0.001681  -0.005571   0.089339   0.113412   0.095856
    119      -0.002046  -0.113314  -0.005166   0.059452   0.103149  -0.039826
    120       0.003910   0.008624   0.000736  -0.014823  -0.096657  -0.048567
    121      -0.015578   0.064057   0.002398  -0.027270  -0.062170  -0.050103
    122      -0.025615  -0.114172  -0.002393   0.046150  -0.019333  -0.090309
    123       0.018412   0.018346   0.005979  -0.022262  -0.121965  -0.088489
    124      -0.021684   0.069784   0.005111  -0.022907  -0.087047  -0.078044
    125      -0.095335  -0.118290  -0.004886   0.083792  -0.056917  -0.108191
    126      -0.002326  -0.038261  -0.003632   0.041381   0.037767   0.011950
    127       0.009604   0.029167  -0.000540  -0.019540   0.048469   0.006411
    128      -0.036500   0.055246   0.000507   0.003403   0.003115   0.007719
    129       0.083288   0.076770   0.001593  -0.063126   0.089700  -0.003543
    130      -0.031837  -0.016641  -0.003837   0.032212   0.070801   0.020738
    131       0.001039   0.063027   0.004767  -0.045277  -0.133229  -0.015750
    132       0.076471   0.107423   0.003716  -0.081184   0.054312  -0.005836
    133      -0.150182  -0.148708  -0.011326   0.170798   0.060762   0.051143
    134       0.005754  -0.043481  -0.002431   0.025761  -0.029635  -0.005254
    135       0.159087   0.053486  -0.001466  -0.073465   0.231122  -0.007956
    136       0.010725   0.041789   0.002985  -0.047858  -0.091978  -0.010901
    137       0.027351   0.101728   0.009292  -0.097309  -0.242582  -0.036332
    138       0.134789   0.216350   0.009685  -0.174938   0.046615  -0.023195
    139      -0.006544  -0.002580  -0.006493   0.034587   0.243181   0.031795
    140       0.024723   0.162661   0.012750  -0.133952  -0.278884  -0.037866
    141       0.003784  -0.041436  -0.002019   0.026175   0.009058  -0.033827
    142      -0.074165  -0.097757  -0.002210   0.056350  -0.055305   0.003436
    143      -0.075295   0.046669  -0.005217   0.076340   0.084019   0.148725
    144      -0.030941  -0.139664  -0.005373   0.094149  -0.009973   0.028016
    145      -0.001089  -0.302200  -0.000511   0.040291  -0.180367  -0.117480
    146      -0.158041   0.099843  -0.009406   0.149193   0.152988   0.288700
    147       0.000406  -0.141120   0.001558   0.006164  -0.136919  -0.184690
    148      -0.218481  -0.006472  -0.005836   0.141862  -0.014965   0.125472
    149      -0.161440   0.102692  -0.007458   0.127778   0.110401   0.224282
    150       0.049326   0.140853  -0.000211  -0.043256   0.125708  -0.015461
    151      -0.119453  -0.153235  -0.003288   0.096592  -0.101038   0.008249
    152       0.059119  -0.054704  -0.003544   0.018280   0.071827   0.085763
    153      -0.015192   0.005436  -0.001038   0.024870   0.028074   0.070693
    154       0.093362  -0.110558  -0.002271  -0.010813   0.092050  -0.055910
    155      -0.106853   0.181952   0.003821  -0.017241  -0.040309   0.099035
    156       0.057852  -0.079699   0.001546  -0.060980  -0.108941   0.039779
    157       0.067148  -0.079710  -0.003866   0.054531   0.224129  -0.031571
    158      -0.120118   0.199536   0.005562  -0.095848  -0.239674   0.073506
    159      -0.165793   0.201674  -0.001038   0.130898   0.214903   0.262027
    160       0.122297  -0.154939  -0.004566   0.055120   0.255459  -0.068356
    161      -0.070628   0.127870   0.001741   0.034015   0.092300   0.074327
    162       0.021077  -0.044360  -0.001175   0.004694  -0.008385   0.020519
    163       0.199419  -0.229563   0.001098  -0.142768  -0.137963  -0.148098
    164      -0.194280   0.307292   0.005536   0.002555   0.000851   0.247179
    165      -0.003932  -0.009134  -0.001437   0.000993  -0.028724   0.099567
    166       0.069824  -0.019359   0.000681  -0.036603  -0.005732   0.000132
    167       0.035241  -0.044615  -0.000069  -0.011891  -0.006880   0.021467
    168      -0.008143   0.004434   0.000143   0.003536  -0.003734   0.024161
    169      -0.000675  -0.003465   0.000196  -0.004175   0.009818  -0.045582
    170      -0.005157   0.027842  -0.000185  -0.002303   0.006381   0.023720
    171      -0.017535   0.011291   0.001387   0.006882   0.026191  -0.104503
    172      -0.035231   0.009341   0.000691   0.020344  -0.005253   0.040924
    173      -0.018672   0.033889   0.000417   0.006587   0.014594   0.003164
    174      -0.021912   0.004703   0.002150   0.010606   0.046694  -0.191077
    175      -0.048289   0.016426   0.001561   0.026876  -0.033334   0.076131
    176      -0.017086   0.037317   0.000118   0.004768   0.000831   0.047395
    177      -0.026768   0.019324   0.001745   0.010007   0.025164  -0.115672
    178      -0.018884  -0.000503   0.000225   0.017229   0.021664   0.028369
    179      -0.008480   0.004622   0.000340   0.007581   0.017781  -0.010074
    180      -0.016659  -0.000668   0.001422   0.005505   0.011385  -0.109764
    181      -0.018279  -0.011905  -0.000062   0.025301   0.029166   0.083424
    182      -0.001321  -0.013598  -0.000003   0.007821   0.011390   0.017379
    183      -0.049946   0.044601   0.002195   0.023304   0.044469  -0.101312
    184       0.019004   0.006067   0.000451  -0.017247   0.014488  -0.118403
    185       0.005839  -0.008208   0.000146  -0.001419   0.007602  -0.029134
    186      -0.062694   0.048458   0.002250   0.032090   0.045044  -0.068858
    187       0.065090  -0.002336   0.000209  -0.049901   0.013775  -0.229770
    188       0.016313  -0.022365   0.000223  -0.006845   0.005632  -0.072109
    189      -0.031836   0.043366   0.001425   0.010902   0.039604  -0.078963
    190      -0.020317   0.023137   0.000863   0.007807  -0.010011   0.008885
    191       0.003538  -0.001747  -0.000287  -0.000590  -0.005513   0.040552
    192      -0.027083   0.048755   0.000772   0.006281   0.036887  -0.038974
    193      -0.019818   0.035084   0.001026   0.004921  -0.042717   0.059831
    194       0.001225  -0.003177   0.000033   0.001398  -0.006342   0.025117
    195      -0.021315   0.035885   0.001267   0.004711   0.025778  -0.076725
    196      -0.033527   0.007326   0.000459   0.023905   0.018311   0.060204
    197      -0.004533   0.020200  -0.000516   0.000482   0.000093   0.069942
    198      -0.033740   0.064056   0.001918   0.006304   0.044260  -0.142092
    199      -0.039691   0.003445   0.000350   0.034559   0.024738   0.146627
    200      -0.016214   0.039282  -0.000083   0.005896   0.016345   0.053481
                 42         43         44         45         46         47    
      0       0.003159  -0.014370  -0.003348  -0.012855   0.111385  -0.044595
      1      -0.000986   0.004520   0.011164  -0.023568   0.059016   0.112056
      2       0.000483  -0.014453  -0.002278   0.001434   0.050437  -0.055067
      3       0.025273  -0.109317   0.028495   0.005606  -0.007823  -0.021055
      4      -0.000237  -0.000743  -0.005971   0.007217   0.009048  -0.037976
      5      -0.015634   0.075467  -0.032750   0.007698   0.018561  -0.044577
      6       0.000198   0.016955   0.000346  -0.009712   0.012464   0.071660
      7      -0.000760  -0.016382  -0.000062   0.002833   0.028280  -0.055598
      8      -0.000269   0.017596   0.001245  -0.009153  -0.011550   0.050648
      9       0.000122   0.003975   0.025879  -0.065168   0.107787   0.180522
     10      -0.000209  -0.010217  -0.014829   0.031708  -0.001897  -0.112119
     11       0.004039   0.021436  -0.025620   0.024436   0.064161  -0.024468
     12      -0.000888   0.052024   0.000527  -0.007139  -0.017488   0.096915
     13      -0.011976   0.102705  -0.040889   0.004594   0.022261  -0.051560
     14      -0.006234   0.003533   0.003499  -0.002081  -0.008493   0.034827
     15      -0.000915   0.015574   0.007301  -0.020844   0.033622   0.099933
     16       0.001461  -0.010304   0.003462  -0.015813   0.088703   0.022809
     17       0.001381   0.016095  -0.010599   0.011533  -0.034875  -0.023924
     18      -0.001704   0.054998   0.001859  -0.013707  -0.023113   0.121924
     19       0.001445   0.001289  -0.001484  -0.007814   0.046279  -0.002849
     20       0.000467   0.020869  -0.009455   0.005167  -0.033320  -0.010224
     21       0.003179   0.051545   0.002643  -0.006450  -0.032043   0.117886
     22       0.001873  -0.008244   0.011533  -0.022481   0.070362   0.047346
     23       0.002538   0.021924  -0.013055   0.012745  -0.043833  -0.027299
     24       0.000337   0.038984  -0.007133  -0.007638  -0.036944   0.034690
     25       0.001880  -0.012275   0.001380   0.000297   0.021801  -0.011654
     26      -0.000532   0.027532   0.001866  -0.018174   0.002400   0.047060
     27       0.017256  -0.022528   0.042218  -0.172156  -0.022035  -0.079527
     28      -0.005405  -0.003340  -0.015905   0.077145  -0.004768   0.020420
     29       0.006078   0.010975   0.019198  -0.080866   0.016821   0.014861
     30       0.028410  -0.040907   0.092703  -0.373697  -0.026904  -0.158895
     31      -0.013134   0.000039  -0.034848   0.168187  -0.006140   0.062727
     32       0.009041   0.001032   0.040187  -0.155257   0.012296  -0.010410
     33      -0.000194  -0.044038  -0.028793   0.157329   0.033025   0.001871
     34       0.002785   0.006157   0.017446  -0.073774  -0.029488  -0.010977
     35      -0.000642  -0.010075  -0.012576   0.061581   0.020277   0.009358
     36      -0.005776  -0.082926  -0.066662   0.354391   0.098859   0.027908
     37       0.005709   0.041551   0.036103  -0.175612  -0.034505   0.015651
     38      -0.003020  -0.033876  -0.028028   0.144407   0.033790   0.000953
     39      -0.008480   0.034489  -0.004792  -0.004012  -0.039826   0.033271
     40       0.006534  -0.044359   0.006266   0.007424  -0.016242  -0.052251
     41      -0.004170   0.008509  -0.004156   0.007552  -0.023117  -0.000745
     42      -0.023516   0.090775  -0.012583  -0.009994  -0.073895   0.087426
     43       0.013261  -0.068447   0.010041   0.009220   0.000288  -0.073997
     44      -0.010293   0.024869  -0.008716   0.009294  -0.044424   0.006508
     45       0.013481  -0.015081   0.038453  -0.155429  -0.013137  -0.066182
     46      -0.003733  -0.016915  -0.016954   0.077716  -0.022889  -0.008192
     47       0.004776  -0.013888   0.015363  -0.053795  -0.013781  -0.037544
     48       0.025466  -0.026403   0.084793  -0.344397  -0.018378  -0.143083
     49      -0.008948  -0.010339  -0.041712   0.169156  -0.020745   0.017954
     50       0.009629  -0.017164   0.031303  -0.125197  -0.015623  -0.073284
     51       0.004685  -0.045745  -0.033900   0.174845   0.029992   0.002207
     52      -0.000352   0.000911   0.014644  -0.071346  -0.037661  -0.034142
     53       0.000784  -0.015858  -0.008326   0.061035   0.019149   0.023106
     54       0.006233  -0.107013  -0.074743   0.398997   0.073575  -0.004838
     55      -0.000985   0.006726   0.031309  -0.154689  -0.082849  -0.070405
     56       0.001421  -0.029285  -0.023978   0.142831   0.050232   0.041021
     57      -0.001727   0.029648  -0.009723   0.023067  -0.134686   0.010905
     58      -0.002807  -0.002039  -0.002640   0.021051  -0.101114  -0.067142
     59      -0.001297   0.015029   0.006666  -0.014512  -0.025530   0.086301
     60       0.002017  -0.022159   0.006188  -0.016974   0.112600   0.005936
     61      -0.001802  -0.001559   0.007283  -0.006338  -0.033188   0.011805
     62      -0.002122  -0.013979  -0.000660   0.014361  -0.042788  -0.062690
     63       0.002995  -0.050762   0.007294  -0.018797   0.193755  -0.063229
     64       0.001679  -0.006512   0.029238  -0.071214   0.163055   0.188590
     65      -0.000532  -0.034953   0.006043  -0.004405   0.065786  -0.062438
     66       0.003234  -0.025516   0.014473  -0.039234   0.183813   0.066613
     67      -0.000710  -0.046917   0.009785  -0.005578   0.080453  -0.098034
     68      -0.002130  -0.053861  -0.005687   0.034675   0.002623  -0.220049
     69       0.004833  -0.063085   0.018197  -0.047722   0.307806  -0.004460
     70      -0.004479   0.048539  -0.003826   0.018666  -0.235650   0.057739
     71      -0.004901   0.007101  -0.013451   0.052613  -0.208245  -0.118704
     72      -0.003989   0.019827  -0.004456   0.023887  -0.170788  -0.006727
     73      -0.000610   0.032971  -0.005074   0.005460  -0.077950   0.048733
     74      -0.000571   0.000452  -0.008798   0.026202  -0.081050  -0.056287
     75      -0.002804   0.049207   0.003508  -0.012327  -0.107092   0.157629
     76       0.001655   0.069445  -0.002851  -0.024750  -0.014414   0.204355
     77       0.000343   0.007409  -0.013922   0.031649  -0.083758  -0.062540
     78      -0.003985   0.001286  -0.016887   0.062160  -0.232176  -0.154718
     79       0.001578   0.040999  -0.016507   0.021930  -0.082259   0.022452
     80       0.000076  -0.010762  -0.021116   0.058635  -0.125981  -0.171188
     81      -0.007935  -0.009763   0.008531   0.020575  -0.203569  -0.054626
     82      -0.001484   0.034096   0.001132  -0.007035  -0.068762   0.084114
     83      -0.001083  -0.017027  -0.013254   0.047232  -0.115568  -0.145573
     84       0.000624  -0.018061  -0.005291   0.016900   0.000332  -0.079352
     85       0.002470   0.002877  -0.002463  -0.002130   0.032077   0.003725
     86       0.002006  -0.018654   0.012655  -0.033134   0.129860   0.064592
     87      -0.002419  -0.005424  -0.007435   0.031236  -0.105075  -0.088733
     88       0.004109   0.013176  -0.003422  -0.009757   0.056353   0.044824
     89       0.008715  -0.080325   0.021068  -0.064246   0.426443   0.010299
     90       0.001533  -0.069084   0.000625   0.012858   0.118377  -0.180945
     91       0.004492  -0.004038  -0.001536  -0.010500   0.101083   0.010816
     92       0.003071   0.017454   0.008641  -0.037505   0.094654   0.156008
     93       0.005807  -0.046402  -0.001381  -0.006893   0.194445  -0.080304
     94       0.006083   0.005915  -0.002494  -0.017753   0.124754   0.050583
     95      -0.001413  -0.040217   0.014977  -0.019194   0.077257  -0.018374
     96      -0.017115   0.045686  -0.000937  -0.000013  -0.005647   0.060105
     97      -0.015756   0.030513  -0.008164   0.004193   0.005168  -0.008474
     98      -0.010715   0.010116  -0.001405  -0.000227  -0.001355   0.020110
     99       0.034398   0.018890   0.004439   0.010687   0.004882   0.000349
    100       0.026199  -0.015131   0.012006   0.007712  -0.000151  -0.013152
    101       0.019624  -0.019286   0.013445   0.001392  -0.006272   0.016662
    102      -0.054520  -0.066285   0.022304   0.016188   0.005947  -0.031773
    103      -0.035309  -0.054022   0.019127   0.012145   0.006420  -0.041522
    104      -0.015780  -0.079084   0.026771   0.002837  -0.012541   0.009815
    105      -0.113000  -0.137913   0.037485   0.020451   0.007471  -0.059841
    106      -0.079171  -0.108802   0.029549   0.015570   0.007926  -0.067839
    107      -0.047134  -0.103224   0.022944   0.006940  -0.004518  -0.040686
    108       0.000550   0.066793  -0.027989  -0.008776   0.004066   0.008331
    109       0.007398   0.042360  -0.011985  -0.009187  -0.002386   0.032090
    110       0.005739  -0.039054   0.013258  -0.008634  -0.019141   0.048298
    111       0.006368   0.130714  -0.060067  -0.029267   0.000407   0.037792
    112       0.009694   0.092557  -0.036556  -0.025456  -0.006714   0.070412
    113       0.009151  -0.017682   0.002039  -0.015606  -0.019677   0.049252
    114       0.040475   0.028021  -0.005636   0.004553   0.006171  -0.025672
    115       0.035094   0.017989   0.003047   0.000193  -0.000218   0.009604
    116       0.014627  -0.033017   0.011769  -0.003131  -0.012847   0.034973
    117       0.104103   0.030551  -0.005000   0.000820   0.002045  -0.031002
    118       0.076839   0.052501  -0.007609  -0.001508   0.005626   0.000084
    119       0.036344  -0.017575   0.007167  -0.004132  -0.010568   0.031024
    120      -0.060572  -0.057860   0.023180   0.019684   0.009646  -0.044376
    121      -0.039021  -0.066610   0.025563   0.012064  -0.000624  -0.018375
    122      -0.023198  -0.044843   0.016466   0.003498  -0.006267   0.021807
    123      -0.109351  -0.131864   0.047335   0.035103   0.019439  -0.089542
    124      -0.072951  -0.118784   0.044519   0.022767   0.004264  -0.043715
    125      -0.037513  -0.075376   0.033582   0.007567  -0.011494   0.037080
    126       0.084714   0.059489  -0.022404   0.008870   0.019875  -0.062515
    127       0.070815  -0.031267   0.024662  -0.001571  -0.020586   0.059720
    128       0.049754   0.002071   0.011187  -0.001163  -0.007483   0.031539
    129      -0.015266  -0.067201   0.028333  -0.012500  -0.029557   0.078287
    130       0.116077   0.005353   0.011919   0.001244  -0.011147   0.037527
    131       0.080340   0.034618  -0.001123   0.019417   0.016234  -0.047877
    132      -0.009923  -0.067602   0.030706  -0.012634  -0.030202   0.081036
    133       0.226585   0.143380  -0.043234   0.017632   0.037028  -0.093966
    134       0.080618   0.053193  -0.014707   0.021660   0.023925  -0.071849
    135      -0.097791  -0.152120   0.055103  -0.027486  -0.061178   0.166438
    136       0.154795   0.032319   0.007182   0.022649   0.009646  -0.035808
    137       0.106238   0.053898  -0.004932   0.033728   0.030644  -0.098246
    138      -0.078989  -0.159262   0.069070  -0.026149  -0.064120   0.177067
    139       0.011138  -0.107873   0.050470  -0.030052  -0.061014   0.189211
    140       0.102575   0.038536   0.005068   0.029449   0.022044  -0.070373
    141       0.125305   0.047553  -0.008706   0.011749   0.014304  -0.046515
    142      -0.052273   0.025835  -0.020834  -0.000045   0.012499  -0.027629
    143      -0.054433   0.082890  -0.052054  -0.005767   0.027897  -0.075925
    144      -0.015547   0.112562  -0.071150   0.009265   0.053792  -0.168513
    145      -0.075963   0.011778  -0.025993   0.004033   0.017358  -0.045595
    146      -0.169454   0.150309  -0.105270  -0.010930   0.060461  -0.175004
    147       0.179943   0.010215   0.026756   0.020413  -0.000172   0.009608
    148      -0.129726   0.095900  -0.057643  -0.002532   0.038255  -0.090612
    149      -0.101159   0.125988  -0.074875  -0.007337   0.043709  -0.115024
    150       0.263511  -0.009508   0.043998   0.010077  -0.023451   0.061205
    151      -0.112252   0.056708  -0.043387   0.000877   0.029728  -0.073328
    152      -0.037581   0.046426  -0.046471  -0.006497   0.019810  -0.070342
    153      -0.142538   0.021679  -0.041167  -0.016308   0.016567  -0.054701
    154      -0.081700  -0.085952   0.015678  -0.019413  -0.028645   0.073395
    155      -0.038719  -0.003532   0.010887  -0.013519  -0.012262   0.057013
    156      -0.327044  -0.004542  -0.058914  -0.038221   0.012148  -0.059653
    157      -0.117442  -0.105111   0.019335  -0.022022  -0.029352   0.084114
    158       0.236840   0.073502   0.026179   0.016907  -0.004809   0.031065
    159      -0.366248  -0.020043  -0.049042  -0.043647   0.009856  -0.005360
    160      -0.225152  -0.141131   0.008134  -0.035222  -0.033574   0.087337
    161      -0.150251  -0.050382   0.005255  -0.025791  -0.016594   0.067408
    162      -0.072042   0.032881  -0.038037  -0.006484   0.019218  -0.067801
    163      -0.112273  -0.077563   0.003322  -0.023424  -0.027672   0.048300
    164      -0.331071  -0.050366  -0.007159  -0.047578  -0.022983   0.100472
    165       0.016499  -0.044513   0.022864  -0.002978  -0.015676   0.042700
    166      -0.021003   0.128538  -0.044428   0.001456   0.015751  -0.007582
    167      -0.009149   0.042438  -0.009955   0.002484   0.004613  -0.000075
    168       0.008901  -0.039822   0.010761  -0.001358  -0.006869   0.008682
    169      -0.013802   0.135515  -0.034924  -0.000474   0.011134   0.026040
    170       0.002479   0.009057   0.009117   0.003857   0.002388  -0.005880
    171      -0.015551   0.059858   0.037917   0.011828   0.008642  -0.009446
    172       0.042179  -0.141432  -0.168805  -0.043557  -0.013684   0.010435
    173       0.010567  -0.044750  -0.024338  -0.004734   0.001011  -0.022893
    174      -0.036422   0.136202   0.089110   0.027794   0.019488  -0.022141
    175       0.076033  -0.336444  -0.377381  -0.096762  -0.031860   0.011641
    176       0.022493  -0.097764  -0.065739  -0.016571  -0.005726  -0.016624
    177      -0.003159   0.021147  -0.066208  -0.011729   0.005543  -0.004464
    178      -0.002400  -0.004302   0.188076   0.039224   0.002848  -0.028628
    179      -0.000865  -0.008132   0.032116   0.007236   0.002982  -0.019115
    180       0.000700   0.029862  -0.138077  -0.028617   0.001493   0.024308
    181      -0.011135  -0.024479   0.405128   0.083404   0.002797  -0.059846
    182      -0.001848  -0.010591   0.073936   0.014211   0.000178  -0.012466
    183       0.004478  -0.026218   0.000155   0.002182   0.007546  -0.040541
    184      -0.032929   0.139880  -0.035499   0.000788   0.013640   0.009527
    185      -0.006704   0.027416  -0.018999  -0.002970   0.002717   0.002962
    186       0.016903  -0.071819   0.015466   0.003210   0.004274  -0.047794
    187      -0.077653   0.302538  -0.088674  -0.002197   0.025789   0.032699
    188      -0.018176   0.072740  -0.034948  -0.004837   0.005313   0.014334
    189      -0.009335   0.035353   0.039963   0.012945   0.010211  -0.027270
    190       0.035406  -0.137457  -0.148964  -0.036953  -0.011567  -0.004596
    191       0.010892  -0.038423  -0.032550  -0.009542  -0.005284   0.006124
    192      -0.014178   0.074689   0.106807   0.028996   0.012376  -0.022349
    193       0.076327  -0.336356  -0.349872  -0.089874  -0.033285   0.002310
    194       0.016103  -0.070793  -0.077898  -0.020723  -0.007754   0.004016
    195      -0.002129  -0.000755  -0.058074  -0.010683   0.003709  -0.011271
    196       0.006466  -0.006029   0.209228   0.045875   0.005589  -0.035364
    197       0.009142  -0.021004   0.052763   0.010882  -0.001617  -0.007318
    198      -0.004968   0.010253  -0.123790  -0.021902   0.008615  -0.021257
    199       0.004511  -0.048036   0.445770   0.094208   0.005429  -0.074928
    200       0.006238  -0.028506   0.093004   0.020682   0.001916  -0.029246
                 48         49         50         51         52         53    
      0       0.010909   0.040034   0.009692   0.013357  -0.025695   0.002396
      1      -0.058596  -0.024247  -0.023222  -0.005970   0.053582   0.022161
      2       0.063370   0.028252   0.021973  -0.004559  -0.023725  -0.025665
      3       0.023193   0.026159   0.013336  -0.003118  -0.065103   0.054982
      4       0.023462  -0.081545  -0.016689   0.016286   0.002391  -0.014486
      5       0.027940  -0.104001  -0.010999   0.013726  -0.016186  -0.013371
      6      -0.003037   0.006367  -0.117445  -0.088338   0.009974  -0.006917
      7      -0.003184  -0.000373   0.113856   0.045755   0.031685   0.024161
      8      -0.104545   0.019074   0.036418   0.150391  -0.020760   0.015682
      9       0.189140   0.010732  -0.080314   0.473401  -0.105398   0.182004
     10      -0.138586  -0.001713   0.084438  -0.316809   0.109301  -0.095649
     11      -0.474927   0.025276  -0.052659  -0.708783   0.180408  -0.255909
     12       0.006814   0.053700   0.069479  -0.011289  -0.002386  -0.016849
     13       0.010095   0.183990   0.011786  -0.021272  -0.068533  -0.033168
     14      -0.003810  -0.193269  -0.017099   0.019493   0.093376   0.004609
     15       0.032556   0.009474  -0.052449   0.029120   0.010681   0.010505
     16      -0.085306  -0.008845   0.012548  -0.016498   0.028312   0.016296
     17      -0.135035   0.008096  -0.007364  -0.040481  -0.008343  -0.007001
     18       0.019940   0.070179   0.052891   0.007875   0.034789   0.007406
     19      -0.027204   0.012931  -0.019338  -0.006912  -0.029206   0.004705
     20      -0.092240  -0.028574  -0.023345  -0.050435   0.028096   0.043214
     21      -0.034602   0.154669   0.086008  -0.031264  -0.014762  -0.031198
     22       0.097583   0.025686  -0.013815   0.051154  -0.043051  -0.006929
     23      -0.151242   0.005607  -0.010377  -0.083714   0.008449   0.027689
     24       0.006195   0.073107   0.060480  -0.031631   0.159019   0.131456
     25      -0.023257  -0.023716  -0.029576   0.001901  -0.075318  -0.045311
     26       0.031977   0.056308   0.039043   0.000241   0.062170   0.044706
     27      -0.018414  -0.038016  -0.009883  -0.006932   0.012792   0.019700
     28       0.023310   0.004282   0.005400   0.003468  -0.000062  -0.009892
     29       0.015438   0.026513   0.016065   0.006918   0.005204   0.004777
     30      -0.041471  -0.098070  -0.049755   0.015759  -0.122680  -0.090510
     31       0.069340   0.035435   0.036736   0.011053   0.066378   0.023044
     32       0.030531   0.006974   0.009879   0.025547  -0.039773  -0.045564
     33       0.008038  -0.039075  -0.027180   0.014632  -0.067335  -0.056530
     34       0.025949   0.009357   0.017639  -0.001283   0.036712   0.018927
     35      -0.009146  -0.006119  -0.008191  -0.003016  -0.023398  -0.015855
     36       0.001938  -0.083299  -0.079438   0.045786  -0.246948  -0.202665
     37       0.038613   0.063995   0.052639  -0.010407   0.111259   0.084858
     38      -0.015782  -0.040045  -0.033945   0.007083  -0.090008  -0.072707
     39       0.034035   0.049302   0.043162  -0.005819   0.102897   0.073588
     40       0.018239  -0.055473  -0.021459   0.015836  -0.039679  -0.042931
     41      -0.000485   0.007707   0.012155  -0.010020   0.043163   0.031462
     42       0.056765   0.112532   0.082951  -0.012219   0.158678   0.103286
     43       0.009964  -0.081756  -0.037914   0.018682  -0.063727  -0.056965
     44      -0.001171   0.021347   0.020321  -0.011496   0.059893   0.047222
     45      -0.019398  -0.045537  -0.030720   0.006764  -0.074988  -0.052055
     46       0.011433  -0.009708   0.003646  -0.000706   0.031836   0.028023
     47      -0.001524  -0.029904  -0.011345   0.004670  -0.024246  -0.027917
     48      -0.052614  -0.110307  -0.086049   0.022823  -0.249756  -0.193574
     49      -0.004864   0.013924   0.018901  -0.024397   0.108337   0.104709
     50      -0.035437  -0.058896  -0.039514   0.000135  -0.095368  -0.075858
     51      -0.014167  -0.024291  -0.013979  -0.007010   0.016003   0.024749
     52       0.001200  -0.013864  -0.003901  -0.000111  -0.009291  -0.005342
     53       0.037247   0.007553   0.011151   0.020156   0.007704  -0.008035
     54      -0.026993  -0.090431  -0.067171   0.012350  -0.107914  -0.081312
     55       0.006337  -0.020563   0.008736  -0.008826   0.049864   0.038189
     56       0.032703  -0.000011  -0.004271   0.028043  -0.044096  -0.049041
     57      -0.088800   0.014568  -0.050875   0.036579  -0.035042  -0.015998
     58       0.096705  -0.013082   0.046324  -0.028806   0.020753   0.008299
     59       0.054083   0.002292  -0.146091  -0.007872  -0.037058  -0.011497
     60      -0.029169  -0.002111   0.030305   0.015397   0.003848   0.000649
     61       0.150441  -0.016217  -0.046156  -0.058416   0.011248   0.005304
     62       0.063537  -0.011630   0.043737  -0.017811   0.014853   0.005759
     63      -0.029738  -0.007483   0.157473   0.026399   0.037859   0.013939
     64       0.238007  -0.018757  -0.247780  -0.103727  -0.019446  -0.001370
     65       0.087137  -0.016119   0.076414  -0.023376   0.030159   0.012912
     66       0.006407  -0.005888  -0.032423  -0.005898  -0.000500   0.000145
     67       0.169274  -0.032486   0.157266  -0.066317   0.078118   0.027299
     68       0.047574  -0.023290   0.292304  -0.004256   0.081454   0.027158
     69       0.017814  -0.014125   0.108934  -0.004290   0.042101   0.015294
     70       0.106763   0.000578  -0.187152  -0.038055  -0.047339  -0.014662
     71       0.018874  -0.008012   0.081627  -0.001818   0.014780   0.001904
     72       0.030479   0.001682  -0.071204   0.011130  -0.036042  -0.015607
     73      -0.059257   0.013514  -0.063014   0.017805  -0.022972  -0.008178
     74      -0.030218   0.000483   0.016256   0.010270  -0.011444  -0.006584
     75      -0.013656   0.020239  -0.247229   0.017749  -0.073282  -0.026606
     76      -0.200986   0.042645  -0.200070   0.061650  -0.062121  -0.020129
     77      -0.116537   0.010064   0.047163   0.043394  -0.014616  -0.008157
     78      -0.012513  -0.005423   0.100717   0.032628  -0.009895  -0.008687
     79      -0.207363   0.027093  -0.014059   0.034839  -0.019711  -0.017507
     80      -0.104623  -0.000814   0.154849   0.028816   0.008922  -0.004866
     81       0.301972  -0.031829  -0.077510  -0.055136  -0.018638  -0.003028
     82      -0.000101   0.010576  -0.109281   0.013155  -0.029769  -0.005229
     83       0.005507  -0.011840   0.095634  -0.020068   0.010876  -0.006486
     84      -0.018178  -0.006595   0.089581   0.001518   0.019779   0.005302
     85      -0.084224   0.006566   0.038094   0.026302   0.002583   0.001280
     86       0.079058  -0.007960  -0.094569  -0.033437  -0.012370  -0.001614
     87       0.026930  -0.008908   0.064847  -0.005108   0.013339   0.004219
     88      -0.160430   0.019385   0.006973   0.053855  -0.017643  -0.011411
     89       0.082307  -0.024029   0.051943  -0.065582   0.048676   0.026348
     90       0.130930  -0.036126   0.211937  -0.072874   0.084658   0.035668
     91      -0.144587   0.009825   0.072587   0.048761   0.008731   0.005844
     92      -0.097916   0.019478  -0.166949   0.046848  -0.060708  -0.023114
     93      -0.072569  -0.006387   0.149365  -0.001407   0.040803   0.012052
     94      -0.218907   0.021555   0.042878   0.075078  -0.010137  -0.004627
     95       0.286135  -0.034213  -0.069865  -0.122778   0.022182   0.012113
     96       0.021671   0.018703   0.099052  -0.001222  -0.000233  -0.200824
     97       0.011708   0.026932  -0.022214   0.031009   0.088207  -0.137688
     98       0.011013  -0.001624   0.045000  -0.004351   0.000277  -0.082696
     99      -0.000059  -0.047269   0.046532  -0.008696   0.003795  -0.079062
    100      -0.001539   0.000212  -0.045926   0.025892   0.084503  -0.043994
    101       0.003753   0.108306   0.015566  -0.005917  -0.044368  -0.027839
    102      -0.023022  -0.093262  -0.001364  -0.018579  -0.023682   0.095251
    103      -0.014036   0.033477  -0.052958   0.000972  -0.027293   0.077179
    104      -0.007562   0.111588  -0.043708   0.013611   0.032599   0.048949
    105      -0.044931  -0.096789  -0.034748  -0.042345  -0.112561   0.316663
    106      -0.030953   0.024372  -0.093226  -0.009469  -0.067608   0.239698
    107      -0.020496   0.079989  -0.128080   0.032830   0.097617   0.139538
    108       0.014163  -0.077398   0.027373   0.004988   0.018887  -0.106948
    109       0.016829   0.071629   0.045095  -0.003718  -0.032384  -0.075629
    110       0.007902   0.135862  -0.008405   0.018977   0.056636  -0.025842
    111       0.033936  -0.046510   0.039852   0.008839  -0.000335  -0.120037
    112       0.032596   0.060100   0.092288  -0.009686  -0.033098  -0.093183
    113       0.014593   0.170333  -0.027999   0.026295   0.042142  -0.025889
    114      -0.006110  -0.057451  -0.032961   0.002943   0.009827   0.043533
    115       0.001828   0.049801   0.013526  -0.008695  -0.033629   0.031656
    116       0.001556   0.033693   0.012327   0.004250   0.061251   0.010860
    117      -0.014118  -0.020852  -0.103757   0.010106   0.026340   0.248274
    118       0.000156  -0.000813   0.018787  -0.029966  -0.091560   0.154346
    119       0.000519   0.013771   0.012132  -0.005178   0.035640   0.075186
    120      -0.020041  -0.044279  -0.011090  -0.013019  -0.051838   0.012685
    121      -0.014861   0.039813  -0.044906   0.013829   0.042753   0.023549
    122      -0.002335   0.014497   0.045557  -0.016751  -0.019192  -0.007109
    123      -0.043129  -0.067808  -0.089030  -0.018293  -0.076575   0.220090
    124      -0.031814   0.038109  -0.085129   0.003369   0.005450   0.169841
    125      -0.011040   0.080211   0.087984  -0.048199  -0.119096   0.069168
    126      -0.001431   0.068400  -0.047812   0.009407   0.015470   0.018808
    127       0.000592  -0.129593   0.024054   0.001483   0.044576   0.010410
    128       0.003950   0.039455   0.049818  -0.027300  -0.125481   0.002124
    129       0.002952  -0.072945   0.033400  -0.004352   0.000550  -0.000491
    130       0.001536  -0.091951   0.021507  -0.002979   0.022699   0.023122
    131      -0.005583  -0.041423  -0.032152   0.009966   0.041858   0.007115
    132       0.002801  -0.076355   0.040201  -0.008894  -0.019066   0.004492
    133       0.000562   0.100188  -0.040093  -0.003266  -0.035389   0.055477
    134      -0.005201  -0.007874  -0.059258   0.023149   0.093250  -0.003468
    135       0.006150  -0.154937   0.074464  -0.004267   0.034866  -0.027702
    136      -0.007584  -0.173862  -0.065209   0.040969   0.216894   0.011237
    137      -0.011674  -0.092525  -0.090238   0.038826   0.168376  -0.000058
    138       0.004406  -0.184401   0.099367  -0.020919  -0.038126  -0.007445
    139       0.010154  -0.120393   0.145723  -0.049660  -0.148529   0.028041
    140      -0.009917  -0.110157  -0.062689   0.028358   0.127292  -0.003061
    141      -0.000277   0.110753  -0.029653  -0.003077  -0.052388   0.025861
    142      -0.000147   0.031374  -0.001160  -0.000284  -0.000610  -0.007956
    143       0.000335   0.051674  -0.048278   0.010250   0.011999   0.004524
    144      -0.006563   0.200721  -0.128387   0.027940   0.043707   0.041150
    145      -0.002118   0.104267   0.003962  -0.008539  -0.046306  -0.013511
    146      -0.004359   0.082386  -0.143087   0.044747   0.134008   0.023874
    147       0.004426   0.200681   0.071748  -0.050510  -0.253902  -0.009320
    148       0.001590   0.105207  -0.030119   0.007909   0.009733  -0.031085
    149       0.001336   0.094751  -0.067722   0.016090   0.021796  -0.008700
    150       0.002933  -0.056765   0.019226  -0.010129  -0.040542   0.041306
    151      -0.000474   0.113332  -0.015019  -0.000325  -0.020278  -0.021864
    152      -0.004601  -0.011652  -0.080098   0.025013   0.085231   0.042110
    153      -0.002538   0.041874  -0.055653   0.022115   0.074206  -0.002184
    154       0.003449   0.009372   0.046371  -0.016100  -0.064470  -0.004781
    155       0.002818  -0.102197   0.075855  -0.027625  -0.089999  -0.011558
    156      -0.002890   0.047468  -0.056782   0.026476   0.085588  -0.028496
    157       0.005469   0.076506   0.052276  -0.021794  -0.105681  -0.006396
    158      -0.002012  -0.276564   0.061304  -0.017604   0.001783   0.017334
    159      -0.001801  -0.077029  -0.021759   0.025704   0.136951  -0.033943
    160       0.007078   0.182704   0.052044  -0.026058  -0.154446  -0.019814
    161       0.006075   0.058429   0.080146  -0.037330  -0.176244  -0.022635
    162      -0.002316   0.075453  -0.065584   0.021358   0.056304   0.007754
    163       0.002639   0.006810   0.032520  -0.011231  -0.059808  -0.011131
    164       0.002013  -0.241929   0.107779  -0.021129  -0.008975  -0.051003
    165      -0.004641   0.071101   0.033999  -0.016777  -0.020769   0.043270
    166       0.015181  -0.014065   0.014837  -0.007272  -0.046544   0.016232
    167       0.007259  -0.091955  -0.008060   0.014437   0.051367  -0.035640
    168      -0.001479   0.045880   0.007867  -0.003676   0.011871  -0.011966
    169       0.005784  -0.080689   0.037394  -0.020109  -0.097752   0.135987
    170       0.002226   0.009321   0.010496  -0.009280  -0.045633   0.048697
    171      -0.001932  -0.023642  -0.007521   0.004189   0.019524  -0.023568
    172      -0.000158   0.000791  -0.002026  -0.000932  -0.005105   0.020375
    173       0.000689   0.007689  -0.011162   0.000057  -0.022273   0.014274
    174      -0.002561  -0.082389  -0.020680   0.012741   0.034500  -0.033101
    175      -0.003062   0.038651  -0.030377   0.015761   0.078502  -0.093272
    176       0.000629   0.039179  -0.007314  -0.002538  -0.022082   0.008865
    177      -0.000857  -0.041885  -0.007973   0.003448   0.008106  -0.004733
    178      -0.004426   0.035810  -0.019945   0.009637   0.050150  -0.064034
    179      -0.000244  -0.009845  -0.016499   0.007658   0.018044  -0.023653
    180       0.000954  -0.058774   0.012684  -0.005005  -0.015247   0.040975
    181      -0.009870   0.107292  -0.049424   0.028227   0.155014  -0.214379
    182      -0.001281   0.008848  -0.014539   0.009516   0.045259  -0.054600
    183      -0.002709  -0.027556  -0.035797   0.015004   0.037495  -0.050638
    184       0.003615  -0.065899   0.015823  -0.008788  -0.056146   0.071740
    185       0.001283  -0.025970   0.000462   0.000826  -0.001690   0.007106
    186      -0.003816  -0.012373  -0.041864   0.016986   0.045254  -0.057345
    187       0.008285  -0.117978   0.038054  -0.016875  -0.091613   0.103802
    188       0.000923  -0.045740   0.004281   0.001366   0.007454  -0.004013
    189       0.000172  -0.020710  -0.009621   0.000388  -0.017267   0.018724
    190      -0.001194   0.023933  -0.018031   0.008796   0.039125  -0.052031
    191       0.001559   0.017693   0.006604  -0.003822  -0.008495   0.013472
    192       0.001689  -0.001545   0.012964  -0.014929  -0.077739   0.094234
    193      -0.003177   0.100056  -0.039139   0.023179   0.131472  -0.190144
    194       0.000735   0.013988  -0.005557   0.004340   0.025900  -0.031182
    195       0.000903  -0.015914  -0.006773   0.001381  -0.002855   0.001862
    196      -0.002619   0.010080  -0.012925   0.003245   0.001635   0.005276
    197       0.001222   0.041773   0.012139  -0.011593  -0.046752   0.050023
    198       0.001831  -0.046717  -0.012969   0.000854  -0.031657   0.032692
    199      -0.006901   0.074289  -0.041271   0.019226   0.083267  -0.120837
    200       0.000231   0.043575  -0.002934  -0.006043  -0.037105   0.025577
                 54         55         56         57         58         59    
      0      -0.024944   0.004443  -0.043481  -0.021019   0.006461   0.006448
      1      -0.013894   0.004073   0.053696   0.026429   0.028881   0.030203
      2       0.002220  -0.001347  -0.017652   0.092130  -0.016315   0.002537
      3       0.087896   0.004393   0.011195   0.046371   0.060707   0.054100
      4      -0.048599   0.010042   0.050567   0.039384  -0.007093   0.005358
      5      -0.087233   0.012334   0.028279   0.049124   0.015401  -0.005529
      6      -0.010080   0.003223   0.002763  -0.039910   0.012683   0.003004
      7       0.000736  -0.000870   0.027048   0.012487   0.014004   0.017929
      8      -0.020905   0.001632   0.013870   0.057980   0.000157   0.008868
      9      -0.130877   0.017134  -0.089900  -0.366574   0.053576   0.007901
     10       0.071766  -0.008240   0.087910   0.229710  -0.006175   0.021809
     11       0.113831  -0.008280   0.161937   0.604197  -0.021047   0.047674
[truncated: 416,007 more chars]
