# Supplementary material for: A stereodivergent multicomponent approach for the synthesis of C–N atropisomeric peptide analogues
Source: Chem Sci. 2024 Sep 16;15(40):16743–51. doi: 10.1039/d4sc04700a (PMC11418089; doi:10.1039/d4sc04700a)
Supplement: SC-015-D4SC04700A-s001 [file SC-015-D4SC04700A-s001.zip › CompData/_6_1a/Prod_RS3opt.out]

                                 *****************
                                 * O   R   C   A *
                                 *****************

                                            #,                                       
                                            ###                                      
                                            ####                                     
                                            #####                                    
                                            ######                                   
                                           ########,                                 
                                     ,,################,,,,,                         
                               ,,#################################,,                 
                          ,,##########################################,,             
                       ,#########################################, ''#####,          
                    ,#############################################,,   '####,        
                  ,##################################################,,,,####,       
                ,###########''''           ''''###############################       
              ,#####''   ,,,,##########,,,,          '''####'''          '####       
            ,##' ,,,,###########################,,,                        '##       
           ' ,,###''''                  '''############,,,                           
         ,,##''                                '''############,,,,        ,,,,,,###''
      ,#''                                            '''#######################'''  
     '                                                          ''''####''''         
             ,#######,   #######,   ,#######,      ##                                
            ,#'     '#,  ##    ##  ,#'     '#,    #''#        ######   ,####,        
            ##       ##  ##   ,#'  ##            #'  '#       #        #'  '#        
            ##       ##  #######   ##           ,######,      #####,   #    #        
            '#,     ,#'  ##    ##  '#,     ,#' ,#      #,         ##   #,  ,#        
             '#######'   ##     ##  '#######'  #'      '#     #####' # '####'        


                  #######################################################
                  #                        -***-                        #
                  #          Department of theory and spectroscopy      #
                  #    Directorship and core code : Frank Neese         #
                  #        Max Planck Institute fuer Kohlenforschung    #
                  #                Kaiser Wilhelm Platz 1               #
                  #                 D-45470 Muelheim/Ruhr               #
                  #                      Germany                        #
                  #                                                     #
                  #                  All rights reserved                #
                  #                        -***-                        #
                  #######################################################


                         Program Version 5.0.2 -  RELEASE  -


 With contributions from (in alphabetic order):
   Daniel Aravena         : Magnetic Suceptibility
   Michael Atanasov       : Ab Initio Ligand Field Theory (pilot matlab implementation)
   Alexander A. Auer      : GIAO ZORA, VPT2 properties, NMR spectrum
   Ute Becker             : Parallelization
   Giovanni Bistoni       : ED, misc. LED, open-shell LED, HFLD
   Martin Brehm           : Molecular dynamics
   Dmytro Bykov           : SCF Hessian
   Vijay G. Chilkuri      : MRCI spin determinant printing, contributions to CSF-ICE
   Dipayan Datta          : RHF DLPNO-CCSD density
   Achintya Kumar Dutta   : EOM-CC, STEOM-CC
   Dmitry Ganyushin       : Spin-Orbit,Spin-Spin,Magnetic field MRCI
   Miquel Garcia          : C-PCM and meta-GGA Hessian, CC/C-PCM, Gaussian charge scheme
   Yang Guo               : DLPNO-NEVPT2, F12-NEVPT2, CIM, IAO-localization
   Andreas Hansen         : Spin unrestricted coupled pair/coupled cluster methods
   Benjamin Helmich-Paris : MC-RPA, TRAH-SCF, COSX integrals
   Lee Huntington         : MR-EOM, pCC
   Robert Izsak           : Overlap fitted RIJCOSX, COSX-SCS-MP3, EOM
   Marcus Kettner         : VPT2
   Christian Kollmar      : KDIIS, OOCD, Brueckner-CCSD(T), CCSD density, CASPT2, CASPT2-K
   Simone Kossmann        : Meta GGA functionals, TD-DFT gradient, OOMP2, MP2 Hessian
   Martin Krupicka        : Initial AUTO-CI
   Lucas Lang             : DCDCAS
   Marvin Lechner         : AUTO-CI (C++ implementation), FIC-MRCC
   Dagmar Lenk            : GEPOL surface, SMD
   Dimitrios Liakos       : Extrapolation schemes; Compound Job, initial MDCI parallelization
   Dimitrios Manganas     : Further ROCIS development; embedding schemes
   Dimitrios Pantazis     : SARC Basis sets
   Anastasios Papadopoulos: AUTO-CI, single reference methods and gradients
   Taras Petrenko         : DFT Hessian,TD-DFT gradient, ASA, ECA, R-Raman, ABS, FL, XAS/XES, NRVS
   Peter Pinski           : DLPNO-MP2, DLPNO-MP2 Gradient
   Christoph Reimann      : Effective Core Potentials
   Marius Retegan         : Local ZFS, SOC
   Christoph Riplinger    : Optimizer, TS searches, QM/MM, DLPNO-CCSD(T), (RO)-DLPNO pert. Triples
   Tobias Risthaus        : Range-separated hybrids, TD-DFT gradient, RPA, STAB
   Michael Roemelt        : Original ROCIS implementation
   Masaaki Saitow         : Open-shell DLPNO-CCSD energy and density
   Barbara Sandhoefer     : DKH picture change effects
   Avijit Sen             : IP-ROCIS
   Kantharuban Sivalingam : CASSCF convergence, NEVPT2, FIC-MRCI
   Bernardo de Souza      : ESD, SOC TD-DFT
   Georgi Stoychev        : AutoAux, RI-MP2 NMR, DLPNO-MP2 response
   Willem Van den Heuvel  : Paramagnetic NMR
   Boris Wezisla          : Elementary symmetry handling
   Frank Wennmohs         : Technical directorship


 We gratefully acknowledge several colleagues who have allowed us to
 interface, adapt or use parts of their codes:
   Stefan Grimme, W. Hujo, H. Kruse, P. Pracht,  : VdW corrections, initial TS optimization,
                  C. Bannwarth, S. Ehlert          DFT functionals, gCP, sTDA/sTD-DF
   Ed Valeev, F. Pavosevic, A. Kumar             : LibInt (2-el integral package), F12 methods
   Garnet Chan, S. Sharma, J. Yang, R. Olivares  : DMRG
   Ulf Ekstrom                                   : XCFun DFT Library
   Mihaly Kallay                                 : mrcc  (arbitrary order and MRCC methods)
   Jiri Pittner, Ondrej Demel                    : Mk-CCSD
   Frank Weinhold                                : gennbo (NPA and NBO analysis)
   Christopher J. Cramer and Donald G. Truhlar   : smd solvation model
   Lars Goerigk                                  : TD-DFT with DH, B97 family of functionals
   V. Asgeirsson, H. Jonsson                     : NEB implementation
   FAccTs GmbH                                   : IRC, NEB, NEB-TS, DLPNO-Multilevel, CI-OPT
                                                   MM, QMMM, 2- and 3-layer-ONIOM, Crystal-QMMM,
                                                   LR-CPCM, SF, NACMEs, symmetry and pop. for TD-DFT,
                                                   nearIR, NL-DFT gradient (VV10), updates on ESD,
                                                   ML-optimized integration grids
   S Lehtola, MJT Oliveira, MAL Marques          : LibXC Library
   Liviu Ungur et al                             : ANISO software


 Your calculation uses the libint2 library for the computation of 2-el integrals
 For citations please refer to: http://libint.valeyev.net

 Your ORCA version has been built with support for libXC version: 5.1.0
 For citations please refer to: https://tddft.org/programs/libxc/

 This ORCA versions uses:
   CBLAS   interface :  Fast vector & matrix operations
   LAPACKE interface :  Fast linear algebra routines
   SCALAPACK package :  Parallel linear algebra routines
   Shared memory     :  Shared parallel matrices
   BLAS/LAPACK       :  OpenBLAS 0.3.15  USE64BITINT DYNAMIC_ARCH NO_AFFINITY Zen SINGLE_THREADED
        Core in use  :  Zen
   Copyright (c) 2011-2014, The OpenBLAS Project


Your calculation utilizes the atom-pairwise dispersion correction
with the Becke-Johnson damping scheme (D3BJ)
Cite in your paper:
S.Grimme, S.Ehrlich, L.Goerigk, J Comput Chem, (2011), 32, 1456–1465 
S.Grimme, J.Antony, S.Ehrlich and H.Krieg, J.Chem.Phys., 132, (2010), 154104 
   

Your calculation utilizes the SMD solvation module
Please cite in your paper:
A.V. Marenich, C.J. Cramer, D.G. Truhlar J. Phys. Chem. B, 113, (2009), 6378 

================================================================================

----- Orbital basis set information -----
Your calculation utilizes the basis: def2-TZVP
   F. Weigend and R. Ahlrichs, Phys. Chem. Chem. Phys. 7, 3297 (2005).

----- AuxJ basis set information -----
Your calculation utilizes the auxiliary basis: def2/J
   F. Weigend, Phys. Chem. Chem. Phys. 8, 1057 (2006).

================================================================================
                                        WARNINGS
                       Please study these warnings very carefully!
================================================================================


WARNING: Geometry Optimization
  ===> : Switching off AutoStart
         For restart on a previous wavefunction, please use MOREAD

INFO   : the flag for use of the SHARK integral package has been found!

================================================================================
                                       INPUT FILE
================================================================================
NAME = Prod_RS3opt.inp
|  1> ! PBE0 D3 def2-tzvp Opt
|  2> %maxcore 2660
|  3> %geom
|  4> maxiter 50
|  5> MaxStep 0.15
|  6> end
|  7> %pal nprocs 20
|  8> end
|  9> %CPCM SMD TRUE
| 10>    SMDSOLVENT "2,2,2-TRIFLUOROETHANOL"
| 11> end
| 12> 
| 13> *xyz 0 1
| 14> O  5.057700  9.820900  3.779400
| 15> O  6.380700  9.002700  6.938100
| 16> N  3.403700  8.390600  3.193400
| 17> H  3.042900  7.465600  3.371600
| 18> N  6.580500  7.745000  5.037500
| 19> C  4.505200  8.726900  3.891600
| 20> C  5.080300  7.672800  4.888500
| 21> H  4.618900  8.017200  5.814200
| 22> C  4.558800  6.255800  4.652700
| 23> C  4.790000  5.564100  3.454200
| 24> H  5.377900  6.014100  2.667500
| 25> C  4.265200  4.289200  3.262200
| 26> H  4.456000  3.759100  2.340200
| 27> C  3.498500  3.701500  4.264900
| 28> H  3.093900  2.710000  4.118800
| 29> C  3.248000  4.381000  5.454300
| 30> H  2.650900  3.920800  6.228600
| 31> C  3.771800  5.657200  5.643100
| 32> H  3.574500  6.179400  6.569300
| 33> C  2.673000  9.176800  2.203800
| 34> C  2.101800  10.465400  2.828300
| 35> H  1.475500  10.246400  3.693300
| 36> H  1.496500  11.024000  2.114400
| 37> H  2.894200  11.133900  3.166500
| 38> C  1.502900  8.307100  1.716000
| 39> H  0.904200  8.826600  0.967200
| 40> H  0.833900  8.038900  2.534800
| 41> H  1.853800  7.378900  1.262900
| 42> C  3.568100  9.519100  0.996000
| 43> H  4.398600  10.165200  1.282200
| 44> H  3.010500  10.042900  0.219600
| 45> H  3.995800  8.621600  0.548700
| 46> C  7.426900  7.104900  4.094600
| 47> C  8.169800  5.903900  4.325300
| 48> C  8.967800  5.438700  3.259100
| 49> H  9.560100  4.544200  3.372000
| 50> C  9.029200  6.080900  2.027400
| 51> H  9.654800  5.684900  1.240400
| 52> C  8.284300  7.228600  1.813000
| 53> H  8.326500  7.737400  0.860700
| 54> C  7.492200  7.730500  2.836100
| 55> H  6.945600  8.642500  2.645500
| 56> C  8.192400  5.005600  5.613700
| 57> C  7.695300  3.581100  5.248500
| 58> H  6.669300  3.608300  4.879200
| 59> H  7.708400  2.911200  6.109300
| 60> H  8.301300  3.100500  4.481800
| 61> C  9.642200  4.914100  6.155800
| 62> H  10.331900  4.456300  5.447900
| 63> H  9.698100  4.319100  7.068400
| 64> H  10.034800  5.904800  6.391400
| 65> C  7.323600  5.437400  6.819600
| 66> H  7.709600  6.320000  7.319600
| 67> H  7.308800  4.669100  7.593800
| 68> H  6.286300  5.606900  6.554900
| 69> C  7.094200  8.536200  6.043300
| 70> C  8.588000  8.802300  6.158700
| 71> C  9.345900  9.265400  5.072500
| 72> H  8.885000  9.461400  4.116800
| 73> C  10.709300  9.510200  5.213900
| 74> H  11.285500  9.860000  4.369700
| 75> C  11.321400  9.317800  6.449300
| 76> H  12.378300  9.513000  6.560000
| 77> C  10.577500  8.898700  7.548500
| 78> H  11.051800  8.771800  8.510900
| 79> C  9.214400  8.653800  7.405100
| 80> H  8.640600  8.344600  8.268600
| 81> *
| 82> 
| 83>                          ****END OF INPUT****
================================================================================

                       *****************************
                       * Geometry Optimization Run *
                       *****************************

Geometry optimization settings:
Update method            Update   .... BFGS
Choice of coordinates    CoordSys .... Z-matrix Internals
Initial Hessian          InHess   .... Almoef's Model

Convergence Tolerances:
Energy Change            TolE     ....  5.0000e-06 Eh
Max. Gradient            TolMAXG  ....  3.0000e-04 Eh/bohr
RMS Gradient             TolRMSG  ....  1.0000e-04 Eh/bohr
Max. Displacement        TolMAXD  ....  4.0000e-03 bohr
RMS Displacement         TolRMSD  ....  2.0000e-03 bohr
Strict Convergence                ....  False
------------------------------------------------------------------------------
                        ORCA OPTIMIZATION COORDINATE SETUP
------------------------------------------------------------------------------

The optimization will be done in new redundant internal coordinates
Making redundant internal coordinates   ...  (new redundants) done
Evaluating the initial hessian          ...  (Almloef) done
Evaluating the coordinates              ...  done
Calculating the B-matrix                .... done
Calculating the G-matrix                .... done
Diagonalizing the G-matrix              .... done
Small eigenvalue found = 1.958e-03
Small eigenvalue found = 2.207e-03
Small eigenvalue found = 3.208e-03
Small eigenvalue found = 4.484e-03
Small eigenvalue found = 7.851e-03
Small eigenvalue found = 1.100e-02
Small eigenvalue found = 1.666e-02
Small eigenvalue found = 1.990e-02
Small eigenvalue found = 2.527e-02
Small eigenvalue found = 2.864e-02
The first mode is                       ....  168
The number of degrees of freedom        ....  195

    -----------------------------------------------------------------
                    Redundant Internal Coordinates


    -----------------------------------------------------------------
         Definition                    Initial Value    Approx d2E/dq
    -----------------------------------------------------------------
      1. B(H   3,N   2)                  1.0087         0.434715   
      2. B(C   5,N   2)                  1.3468         0.655829   
      3. B(C   5,O   0)                  1.2307         1.004594   
      4. B(C   6,N   4)                  1.5093         0.361015   
      5. B(C   6,C   5)                  1.5607         0.333774   
      6. B(H   7,C   6)                  1.0901         0.359905   
      7. B(C   8,C   6)                  1.5282         0.376027   
      8. B(C   9,C   8)                  1.4030         0.595741   
      9. B(H  10,C   9)                  1.0803         0.373179   
     10. B(C  11,C   9)                  1.3920         0.620235   
     11. B(H  12,C  11)                  1.0805         0.372880   
     12. B(C  13,C  11)                  1.3923         0.619435   
     13. B(H  14,C  13)                  1.0808         0.372485   
     14. B(C  15,C  13)                  1.3925         0.619014   
     15. B(H  16,C  15)                  1.0807         0.372653   
     16. B(C  17,C  15)                  1.3924         0.619377   
     17. B(C  17,C   8)                  1.3995         0.603381   
     18. B(H  18,C  17)                  1.0814         0.371633   
     19. B(C  19,N   2)                  1.4599         0.432849   
     20. B(C  20,C  19)                  1.5417         0.357892   
     21. B(H  21,C  20)                  1.0902         0.359895   
     22. B(H  22,C  20)                  1.0900         0.360115   
     23. B(H  23,C  20)                  1.0905         0.359452   
     24. B(C  24,C  19)                  1.5374         0.363616   
     25. B(H  25,C  24)                  1.0904         0.359540   
     26. B(H  26,C  24)                  1.0908         0.358994   
     27. B(H  27,C  24)                  1.0909         0.358958   
     28. B(C  28,C  19)                  1.5418         0.357724   
     29. B(H  29,C  28)                  1.0905         0.359502   
     30. B(H  30,C  28)                  1.0900         0.360111   
     31. B(H  31,C  28)                  1.0902         0.359851   
     32. B(C  32,N   4)                  1.4196         0.501992   
     33. B(C  33,C  32)                  1.4309         0.537598   
     34. B(C  34,C  33)                  1.4107         0.579104   
     35. B(H  35,C  34)                  1.0787         0.375298   
     36. B(C  36,C  34)                  1.3904         0.623827   
     37. B(H  37,C  36)                  1.0805         0.372838   
     38. B(C  38,C  36)                  1.3849         0.636519   
     39. B(H  39,C  38)                  1.0805         0.372855   
     40. B(C  40,C  38)                  1.3878         0.629807   
     41. B(C  40,C  32)                  1.4069         0.587114   
     42. B(H  41,C  40)                  1.0802         0.373293   
     43. B(C  42,C  33)                  1.5708         0.321570   
     44. B(C  43,C  42)                  1.5523         0.344173   
     45. B(H  44,C  43)                  1.0908         0.359071   
     46. B(H  44,H  14)                  3.7641         0.000004   
     47. B(H  45,C  43)                  1.0908         0.359001   
     48. B(H  46,C  43)                  1.0891         0.361352   
     49. B(C  47,C  42)                  1.5505         0.346427   
     50. B(H  48,C  47)                  1.0892         0.361140   
     51. B(H  49,C  47)                  1.0909         0.358956   
     52. B(H  50,C  47)                  1.0914         0.358268   
     53. B(C  51,C  42)                  1.5477         0.350022   
     54. B(H  52,C  51)                  1.0853         0.366308   
     55. B(H  53,C  51)                  1.0908         0.359016   
     56. B(H  54,C  51)                  1.0839         0.368293   
     57. B(C  55,N   4)                  1.3790         0.582768   
     58. B(C  55,O   1)                  1.2359         0.985785   
     59. B(C  56,C  55)                  1.5217         0.385144   
     60. B(C  57,C  56)                  1.4031         0.595429   
     61. B(H  58,C  57)                  1.0790         0.374971   
     62. B(C  59,C  57)                  1.3924         0.619310   
     63. B(H  60,C  59)                  1.0803         0.373168   
     64. B(C  61,C  59)                  1.3921         0.620032   
     65. B(H  62,H  50)                  4.3058         0.000001   
     66. B(H  62,C  61)                  1.0805         0.372943   
     67. B(C  63,C  61)                  1.3919         0.620543   
     68. B(H  64,C  63)                  1.0804         0.373017   
     69. B(C  65,C  63)                  1.3923         0.619473   
     70. B(C  65,C  56)                  1.4028         0.596023   
     71. B(H  66,C  65)                  1.0819         0.370992   
     72. A(H   3,N   2,C  19)          115.7565         0.337865   
     73. A(C   5,N   2,C  19)          128.7764         0.405903   
     74. A(H   3,N   2,C   5)          115.4625         0.362406   
     75. A(C  32,N   4,C  55)          121.4045         0.408069   
     76. A(C   6,N   4,C  55)          118.0170         0.385128   
     77. A(C   6,N   4,C  32)          120.3643         0.375294   
     78. A(O   0,C   5,N   2)          122.8102         0.472432   
     79. A(N   2,C   5,C   6)          117.6371         0.390277   
     80. A(O   0,C   5,C   6)          119.5505         0.420805   
     81. A(C   5,C   6,H   7)           99.9661         0.318366   
     82. A(H   7,C   6,C   8)          106.2315         0.324639   
     83. A(N   4,C   6,C   8)          113.5016         0.359396   
     84. A(C   5,C   6,C   8)          113.7004         0.356841   
     85. A(N   4,C   6,C   5)          113.3922         0.352199   
     86. A(N   4,C   6,H   7)          108.7688         0.320555   
     87. A(C   6,C   8,C  17)          118.6399         0.395251   
     88. A(C   9,C   8,C  17)          119.1003         0.428866   
     89. A(C   6,C   8,C   9)          122.1896         0.394369   
     90. A(C   8,C   9,H  10)          120.4250         0.352656   
     91. A(H  10,C   9,C  11)          119.0938         0.355071   
     92. A(C   8,C   9,C  11)          120.4812         0.430992   
     93. A(C   9,C  11,H  12)          120.0302         0.355023   
     94. A(H  12,C  11,C  13)          120.3090         0.354945   
     95. A(C   9,C  11,C  13)          119.6604         0.434024   
     96. A(C  11,C  13,H  14)          119.7364         0.354882   
     97. A(H  14,C  13,C  15)          119.7201         0.354841   
     98. A(C  11,C  13,C  15)          120.5435         0.433871   
     99. A(H  16,C  15,C  17)          120.0674         0.354903   
    100. A(C  13,C  15,C  17)          119.6956         0.433863   
    101. A(C  13,C  15,H  16)          120.2370         0.354868   
    102. A(C   8,C  17,H  18)          120.1433         0.353169   
    103. A(C   8,C  17,C  15)          120.5061         0.431872   
    104. A(C  15,C  17,H  18)          119.3468         0.354738   
    105. A(N   2,C  19,C  20)          111.1606         0.367599   
    106. A(C  24,C  19,C  28)          108.5965         0.359016   
    107. A(C  20,C  19,C  28)          110.2952         0.358048   
    108. A(N   2,C  19,C  28)          111.0997         0.367569   
    109. A(C  20,C  19,C  24)          108.6255         0.359045   
    110. A(N   2,C  19,C  24)          106.9402         0.368601   
    111. A(H  22,C  20,H  23)          107.0069         0.290759   
    112. A(H  21,C  20,H  23)          107.1294         0.290731   
    113. A(C  19,C  20,H  23)          111.6415         0.321951   
    114. A(H  21,C  20,H  22)          107.6741         0.290815   
    115. A(C  19,C  20,H  22)          111.6414         0.322048   
    116. A(C  19,C  20,H  21)          111.4914         0.322016   
    117. A(H  25,C  24,H  27)          107.2634         0.290623   
    118. A(C  19,C  24,H  27)          111.6120         0.322716   
    119. A(H  25,C  24,H  26)          107.2091         0.290628   
    120. A(H  26,C  24,H  27)          107.4485         0.290554   
    121. A(C  19,C  24,H  25)          111.4854         0.322802   
    122. A(C  19,C  24,H  26)          111.5740         0.322721   
    123. A(H  30,C  28,H  31)          107.7016         0.290809   
    124. A(H  29,C  28,H  31)          107.2580         0.290732   
    125. A(C  19,C  28,H  31)          111.4939         0.321984   
    126. A(H  29,C  28,H  30)          106.9676         0.290765   
    127. A(C  19,C  28,H  30)          111.5733         0.322023   
    128. A(C  19,C  28,H  29)          111.5983         0.321933   
    129. A(N   4,C  32,C  33)          125.5155         0.404894   
    130. A(C  33,C  32,C  40)          119.5595         0.419010   
    131. A(N   4,C  32,C  40)          114.9175         0.411257   
    132. A(C  32,C  33,C  34)          116.6553         0.417985   
    133. A(C  34,C  33,C  42)          115.0369         0.381861   
    134. A(C  32,C  33,C  42)          128.2938         0.376973   
    135. A(H  35,C  34,C  36)          116.8369         0.355761   
    136. A(C  33,C  34,C  36)          122.8334         0.429251   
    137. A(C  33,C  34,H  35)          120.3276         0.351307   
    138. A(H  37,C  36,C  38)          120.1560         0.356581   
    139. A(C  34,C  36,C  38)          119.7449         0.436610   
    140. A(C  34,C  36,H  37)          120.0990         0.355364   
    141. A(H  39,C  38,C  40)          120.1134         0.355943   
    142. A(C  36,C  38,C  40)          119.5085         0.437361   
    143. A(C  36,C  38,H  39)          120.3746         0.356584   
    144. A(C  38,C  40,H  41)          117.6495         0.356014   
    145. A(C  32,C  40,H  41)          120.6480         0.351805   
    146. A(C  32,C  40,C  38)          121.6753         0.431048   
    147. A(C  43,C  42,C  51)          105.0441         0.354368   
    148. A(C  33,C  42,C  51)          118.1280         0.350319   
    149. A(C  47,C  42,C  51)          105.6005         0.354760   
    150. A(C  43,C  42,C  47)          109.1187         0.353748   
    151. A(C  33,C  42,C  47)          109.5096         0.349709   
    152. A(C  33,C  42,C  43)          109.0997         0.349324   
    153. A(H  45,C  43,H  46)          106.1321         0.290858   
    154. A(H  44,C  43,H  46)          107.2207         0.290867   
    155. A(C  42,C  43,H  46)          113.1038         0.320175   
    156. A(H  44,C  43,H  45)          107.0844         0.290569   
    157. A(C  42,C  43,H  45)          111.9661         0.319833   
    158. A(C  42,C  43,H  44)          110.9763         0.319843   
    159. A(H  49,C  47,H  50)          107.2229         0.290461   
    160. A(H  48,C  47,H  50)          107.1003         0.290738   
    161. A(C  42,C  47,H  50)          110.9934         0.320068   
    162. A(H  48,C  47,H  49)          106.3804         0.290826   
    163. A(C  42,C  47,H  49)          111.8754         0.320168   
    164. A(C  42,C  47,H  48)          112.9326         0.320486   
    165. A(H  53,C  51,H  54)          105.6935         0.291731   
    166. A(H  52,C  51,H  54)          109.0080         0.292656   
    167. A(C  42,C  51,H  54)          112.9898         0.322059   
    168. A(H  52,C  51,H  53)          104.5142         0.291484   
    169. A(C  42,C  51,H  53)          111.3525         0.320718   
    170. A(C  42,C  51,H  52)          112.7165         0.321774   
    171. A(N   4,C  55,C  56)          121.4227         0.391989   
    172. A(O   1,C  55,C  56)          116.4763         0.430269   
    173. A(O   1,C  55,N   4)          121.9789         0.460724   
    174. A(C  57,C  56,C  65)          118.7872         0.427884   
    175. A(C  55,C  56,C  65)          119.1572         0.396062   
    176. A(C  55,C  56,C  57)          121.9558         0.395992   
    177. A(H  58,C  57,C  59)          118.4424         0.355270   
    178. A(C  56,C  57,C  59)          120.5521         0.430836   
    179. A(C  56,C  57,H  58)          120.9913         0.352911   
    180. A(H  60,C  59,C  61)          120.2468         0.355050   
    181. A(C  57,C  59,C  61)          119.7598         0.433983   
    182. A(C  57,C  59,H  60)          119.9890         0.354980   
    183. A(H  62,C  61,C  63)          119.7553         0.355063   
    184. A(C  59,C  61,C  63)          120.4947         0.434138   
    185. A(C  59,C  61,H  62)          119.7402         0.355014   
    186. A(H  64,C  63,C  65)          120.0575         0.354971   
    187. A(C  61,C  63,C  65)          119.6612         0.434068   
    188. A(C  61,C  63,H  64)          120.2791         0.355075   
    189. A(C  63,C  65,H  66)          119.1633         0.354644   
    190. A(C  56,C  65,H  66)          120.1701         0.352334   
    191. A(C  56,C  65,C  63)          120.6664         0.430934   
    192. D(O   0,C   5,N   2,C  19)      0.8126         0.035156   
    193. D(C   6,C   5,N   2,C  19)   -179.7287         0.035156   
    194. D(O   0,C   5,N   2,H   3)    179.9860         0.035156   
    195. D(C   6,C   5,N   2,H   3)     -0.5554         0.035156   
    196. D(H   7,C   6,N   4,C  32)    167.0539         0.011210   
    197. D(H   7,C   6,C   5,N   2)    -96.0961         0.008498   
    198. D(C   8,C   6,C   5,O   0)   -163.8462         0.008498   
    199. D(N   4,C   6,C   5,O   0)    -32.2101         0.008498   
    200. D(H   7,C   6,N   4,C  55)    -18.1897         0.011210   
    201. D(C   8,C   6,N   4,C  55)   -136.2040         0.011210   
    202. D(C   8,C   6,C   5,N   2)     16.6768         0.008498   
    203. D(H   7,C   6,C   5,O   0)     83.3809         0.008498   
    204. D(C   5,C   6,N   4,C  55)     92.0624         0.011210   
    205. D(C   8,C   6,N   4,C  32)     49.0397         0.011210   
    206. D(N   4,C   6,C   5,N   2)    148.3128         0.008498   
    207. D(C   5,C   6,N   4,C  32)    -82.6939         0.011210   
    208. D(C  17,C   8,C   6,H   7)     -6.1681         0.010565   
    209. D(C   9,C   8,C   6,H   7)    170.7534         0.010565   
    210. D(C   9,C   8,C   6,N   4)    -69.7736         0.010565   
    211. D(C  17,C   8,C   6,C   5)   -115.1125         0.010565   
    212. D(C  17,C   8,C   6,N   4)    113.3048         0.010565   
    213. D(C   9,C   8,C   6,C   5)     61.8090         0.010565   
    214. D(C  11,C   9,C   8,C   6)   -178.1181         0.024448   
    215. D(H  10,C   9,C   8,C  17)    178.7803         0.024448   
    216. D(H  10,C   9,C   8,C   6)      1.8724         0.024448   
    217. D(C  11,C   9,C   8,C  17)     -1.2103         0.024448   
    218. D(C  13,C  11,C   9,H  10)   -179.5856         0.026621   
    219. D(C  13,C  11,C   9,C   8)      0.4051         0.026621   
    220. D(H  12,C  11,C   9,C   8)   -179.3926         0.026621   
    221. D(H  12,C  11,C   9,H  10)      0.6168         0.026621   
    222. D(H  14,C  13,C  11,C   9)   -179.7433         0.026548   
    223. D(C  15,C  13,C  11,C   9)      0.2929         0.026548   
    224. D(H  14,C  13,C  11,H  12)      0.0538         0.026548   
    225. D(C  15,C  13,C  11,H  12)   -179.9100         0.026548   
    226. D(C  17,C  15,C  13,H  14)    179.8675         0.026510   
    227. D(C  17,C  15,C  13,C  11)     -0.1687         0.026510   
    228. D(H  16,C  15,C  13,H  14)     -0.0650         0.026510   
    229. D(H  16,C  15,C  13,C  11)    179.8989         0.026510   
    230. D(H  18,C  17,C  15,H  16)     -0.0117         0.026543   
    231. D(H  18,C  17,C  15,C  13)   -179.9442         0.026543   
    232. D(C   8,C  17,C  15,H  16)    179.2761         0.026543   
    233. D(C   8,C  17,C  15,C  13)     -0.6564         0.026543   
    234. D(H  18,C  17,C   8,C   9)   -179.3818         0.025113   
    235. D(H  18,C  17,C   8,C   6)     -2.3634         0.025113   
    236. D(C  15,C  17,C   8,C   9)      1.3360         0.025113   
    237. D(C  15,C  17,C   8,C   6)    178.3545         0.025113   
    238. D(C  28,C  19,N   2,C   5)     61.2713         0.015974   
    239. D(C  28,C  19,N   2,H   3)   -117.9000         0.015974   
    240. D(C  24,C  19,N   2,C   5)    179.6211         0.015974   
    241. D(C  24,C  19,N   2,H   3)      0.4498         0.015974   
    242. D(C  20,C  19,N   2,C   5)    -61.9603         0.015974   
    243. D(C  20,C  19,N   2,H   3)    118.8684         0.015974   
    244. D(H  23,C  20,C  19,C  28)    -59.4655         0.010285   
    245. D(H  23,C  20,C  19,C  24)   -178.3758         0.010285   
    246. D(H  23,C  20,C  19,N   2)     64.2261         0.010285   
    247. D(H  22,C  20,C  19,C  28)     60.2672         0.010285   
    248. D(H  22,C  20,C  19,C  24)    -58.6432         0.010285   
    249. D(H  22,C  20,C  19,N   2)   -176.0412         0.010285   
    250. D(H  21,C  20,C  19,C  28)   -179.2517         0.010285   
    251. D(H  21,C  20,C  19,C  24)     61.8379         0.010285   
    252. D(H  21,C  20,C  19,N   2)    -55.5601         0.010285   
    253. D(H  25,C  24,C  19,C  20)     60.0330         0.010593   
    254. D(H  25,C  24,C  19,N   2)   -179.9095         0.010593   
    255. D(H  27,C  24,C  19,C  28)     59.9926         0.010593   
    256. D(H  27,C  24,C  19,C  20)    179.9656         0.010593   
    257. D(H  27,C  24,C  19,N   2)    -59.9768         0.010593   
    258. D(H  26,C  24,C  19,C  28)   -179.7777         0.010593   
    259. D(H  26,C  24,C  19,C  20)    -59.8047         0.010593   
    260. D(H  26,C  24,C  19,N   2)     60.2529         0.010593   
    261. D(H  25,C  24,C  19,C  28)    -59.9400         0.010593   
    262. D(H  31,C  28,C  19,C  20)    179.0824         0.010276   
    263. D(H  31,C  28,C  19,N   2)     55.3556         0.010276   
    264. D(H  30,C  28,C  19,C  24)     58.4814         0.010276   
    265. D(H  30,C  28,C  19,C  20)    -60.4467         0.010276   
    266. D(H  30,C  28,C  19,N   2)    175.8265         0.010276   
    267. D(H  29,C  28,C  19,C  24)    178.0882         0.010276   
    268. D(H  29,C  28,C  19,C  20)     59.1601         0.010276   
    269. D(H  31,C  28,C  19,C  24)    -61.9895         0.010276   
    270. D(H  29,C  28,C  19,N   2)    -64.5668         0.010276   
    271. D(C  40,C  32,N   4,C  55)   -101.9659         0.019927   
    272. D(C  40,C  32,N   4,C   6)     72.6099         0.019927   
    273. D(C  33,C  32,N   4,C  55)     79.0356         0.019927   
    274. D(C  33,C  32,N   4,C   6)   -106.3885         0.019927   
    275. D(C  42,C  33,C  32,C  40)   -176.7431         0.019743   
    276. D(C  42,C  33,C  32,N   4)      2.2127         0.019743   
    277. D(C  34,C  33,C  32,C  40)      1.8140         0.019743   
    278. D(C  34,C  33,C  32,N   4)   -179.2302         0.019743   
    279. D(C  36,C  34,C  33,C  42)    177.5900         0.023037   
    280. D(C  36,C  34,C  33,C  32)     -1.1601         0.023037   
    281. D(H  35,C  34,C  33,C  42)     -1.8640         0.023037   
    282. D(H  35,C  34,C  33,C  32)    179.3859         0.023037   
    283. D(C  38,C  36,C  34,H  35)    179.4741         0.026949   
    284. D(C  38,C  36,C  34,C  33)      0.0022         0.026949   
    285. D(H  37,C  36,C  34,H  35)     -0.4433         0.026949   
    286. D(H  37,C  36,C  34,C  33)   -179.9151         0.026949   
    287. D(C  40,C  38,C  36,H  37)   -179.5734         0.028129   
    288. D(C  40,C  38,C  36,C  34)      0.5093         0.028129   
    289. D(H  39,C  38,C  36,H  37)     -0.2555         0.028129   
    290. D(H  39,C  38,C  36,C  34)    179.8272         0.028129   
    291. D(H  41,C  40,C  38,C  36)    178.3077         0.027501   
    292. D(C  32,C  40,C  38,H  39)   -179.1234         0.027501   
    293. D(C  32,C  40,C  38,C  36)      0.1964         0.027501   
    294. D(H  41,C  40,C  32,C  33)   -179.4508         0.023710   
    295. D(H  41,C  40,C  32,N   4)      1.4864         0.023710   
    296. D(C  38,C  40,C  32,C  33)     -1.3954         0.023710   
    297. D(H  41,C  40,C  38,H  39)     -1.0120         0.027501   
    298. D(C  38,C  40,C  32,N   4)    179.5418         0.023710   
    299. D(C  51,C  42,C  33,C  34)   -179.0232         0.007957   
    300. D(C  51,C  42,C  33,C  32)     -0.4465         0.007957   
    301. D(C  47,C  42,C  33,C  34)     60.1181         0.007957   
    302. D(C  47,C  42,C  33,C  32)   -121.3052         0.007957   
    303. D(C  43,C  42,C  33,C  34)    -59.2492         0.007957   
    304. D(C  43,C  42,C  33,C  32)    119.3275         0.007957   
    305. D(H  46,C  43,C  42,C  51)   -173.2651         0.009570   
    306. D(H  46,C  43,C  42,C  47)    -60.4413         0.009570   
    307. D(H  46,C  43,C  42,C  33)     59.1683         0.009570   
    308. D(H  45,C  43,C  42,C  51)    -53.4108         0.009570   
    309. D(H  45,C  43,C  42,C  47)     59.4131         0.009570   
    310. D(H  45,C  43,C  42,C  33)    179.0227         0.009570   
    311. D(H  44,C  43,C  42,C  51)     66.1861         0.009570   
    312. D(H  44,C  43,C  42,C  47)    179.0099         0.009570   
    313. D(H  44,C  43,C  42,C  33)    -61.3805         0.009570   
    314. D(H  49,C  47,C  42,C  43)    -62.1703         0.009685   
    315. D(H  49,C  47,C  42,C  33)    178.4741         0.009685   
    316. D(H  48,C  47,C  42,C  51)    170.2776         0.009685   
    317. D(H  48,C  47,C  42,C  43)     57.8193         0.009685   
    318. D(H  48,C  47,C  42,C  33)    -61.5363         0.009685   
    319. D(H  50,C  47,C  42,C  51)    -69.4355         0.009685   
    320. D(H  50,C  47,C  42,C  43)    178.1062         0.009685   
    321. D(H  50,C  47,C  42,C  33)     58.7506         0.009685   
    322. D(H  49,C  47,C  42,C  51)     50.2880         0.009685   
    323. D(H  54,C  51,C  42,C  47)    175.9330         0.009871   
    324. D(H  54,C  51,C  42,C  43)    -68.7791         0.009871   
    325. D(H  54,C  51,C  42,C  33)     53.0833         0.009871   
    326. D(H  53,C  51,C  42,C  47)    -65.2937         0.009871   
    327. D(H  53,C  51,C  42,C  43)     49.9942         0.009871   
    328. D(H  53,C  51,C  42,C  33)    171.8567         0.009871   
    329. D(H  52,C  51,C  42,C  47)     51.7961         0.009871   
    330. D(H  52,C  51,C  42,C  43)    167.0840         0.009871   
    331. D(H  52,C  51,C  42,C  33)    -71.0535         0.009871   
    332. D(C  56,C  55,N   4,C  32)      2.3119         0.027256   
    333. D(C  56,C  55,N   4,C   6)   -172.3871         0.027256   
    334. D(O   1,C  55,N   4,C  32)   -173.5278         0.027256   
    335. D(O   1,C  55,N   4,C   6)     11.7732         0.027256   
    336. D(C  65,C  56,C  55,N   4)   -132.1048         0.010248   
    337. D(C  65,C  56,C  55,O   1)     43.9531         0.010248   
    338. D(C  57,C  56,C  55,N   4)     51.5740         0.010248   
    339. D(C  57,C  56,C  55,O   1)   -132.3681         0.010248   
    340. D(C  59,C  57,C  56,C  65)      3.1123         0.024421   
    341. D(C  59,C  57,C  56,C  55)    179.4466         0.024421   
    342. D(H  58,C  57,C  56,C  65)   -175.4923         0.024421   
    343. D(H  58,C  57,C  56,C  55)      0.8420         0.024421   
    344. D(C  61,C  59,C  57,H  58)    177.4441         0.026537   
    345. D(C  61,C  59,C  57,C  56)     -1.1955         0.026537   
    346. D(H  60,C  59,C  57,H  58)     -1.7906         0.026537   
    347. D(H  60,C  59,C  57,C  56)    179.5698         0.026537   
    348. D(C  63,C  61,C  59,H  60)    178.4200         0.026602   
    349. D(C  63,C  61,C  59,C  57)     -0.8127         0.026602   
    350. D(H  62,C  61,C  59,H  60)     -0.4360         0.026602   
    351. D(H  62,C  61,C  59,C  57)   -179.6687         0.026602   
    352. D(C  65,C  63,C  61,H  62)    179.6976         0.026649   
    353. D(C  65,C  63,C  61,C  59)      0.8417         0.026649   
    354. D(H  64,C  63,C  61,H  62)      0.2302         0.026649   
    355. D(H  64,C  63,C  61,C  59)   -178.6256         0.026649   
    356. D(H  66,C  65,C  63,H  64)      0.5010         0.026551   
    357. D(H  66,C  65,C  63,C  61)   -178.9675         0.026551   
    358. D(C  56,C  65,C  63,H  64)   -179.3935         0.026551   
    359. D(C  56,C  65,C  63,C  61)      1.1380         0.026551   
    360. D(H  66,C  65,C  56,C  57)    177.0208         0.024472   
    361. D(H  66,C  65,C  56,C  55)      0.5821         0.024472   
    362. D(C  63,C  65,C  56,C  57)     -3.0858         0.024472   
    363. D(C  63,C  65,C  56,C  55)   -179.5245         0.024472   
    -----------------------------------------------------------------

Number of atoms                         .... 67
Number of degrees of freedom            .... 363

         *************************************************************
         *                GEOMETRY OPTIMIZATION CYCLE   1            *
         *************************************************************
---------------------------------
CARTESIAN COORDINATES (ANGSTROEM)
---------------------------------
  O      5.057700    9.820900    3.779400
  O      6.380700    9.002700    6.938100
  N      3.403700    8.390600    3.193400
  H      3.042900    7.465600    3.371600
  N      6.580500    7.745000    5.037500
  C      4.505200    8.726900    3.891600
  C      5.080300    7.672800    4.888500
  H      4.618900    8.017200    5.814200
  C      4.558800    6.255800    4.652700
  C      4.790000    5.564100    3.454200
  H      5.377900    6.014100    2.667500
  C      4.265200    4.289200    3.262200
  H      4.456000    3.759100    2.340200
  C      3.498500    3.701500    4.264900
  H      3.093900    2.710000    4.118800
  C      3.248000    4.381000    5.454300
  H      2.650900    3.920800    6.228600
  C      3.771800    5.657200    5.643100
  H      3.574500    6.179400    6.569300
  C      2.673000    9.176800    2.203800
  C      2.101800   10.465400    2.828300
  H      1.475500   10.246400    3.693300
  H      1.496500   11.024000    2.114400
  H      2.894200   11.133900    3.166500
  C      1.502900    8.307100    1.716000
  H      0.904200    8.826600    0.967200
  H      0.833900    8.038900    2.534800
  H      1.853800    7.378900    1.262900
  C      3.568100    9.519100    0.996000
  H      4.398600   10.165200    1.282200
  H      3.010500   10.042900    0.219600
  H      3.995800    8.621600    0.548700
  C      7.426900    7.104900    4.094600
  C      8.169800    5.903900    4.325300
  C      8.967800    5.438700    3.259100
  H      9.560100    4.544200    3.372000
  C      9.029200    6.080900    2.027400
  H      9.654800    5.684900    1.240400
  C      8.284300    7.228600    1.813000
  H      8.326500    7.737400    0.860700
  C      7.492200    7.730500    2.836100
  H      6.945600    8.642500    2.645500
  C      8.192400    5.005600    5.613700
  C      7.695300    3.581100    5.248500
  H      6.669300    3.608300    4.879200
  H      7.708400    2.911200    6.109300
  H      8.301300    3.100500    4.481800
  C      9.642200    4.914100    6.155800
  H     10.331900    4.456300    5.447900
  H      9.698100    4.319100    7.068400
  H     10.034800    5.904800    6.391400
  C      7.323600    5.437400    6.819600
  H      7.709600    6.320000    7.319600
  H      7.308800    4.669100    7.593800
  H      6.286300    5.606900    6.554900
  C      7.094200    8.536200    6.043300
  C      8.588000    8.802300    6.158700
  C      9.345900    9.265400    5.072500
  H      8.885000    9.461400    4.116800
  C     10.709300    9.510200    5.213900
  H     11.285500    9.860000    4.369700
  C     11.321400    9.317800    6.449300
  H     12.378300    9.513000    6.560000
  C     10.577500    8.898700    7.548500
  H     11.051800    8.771800    8.510900
  C      9.214400    8.653800    7.405100
  H      8.640600    8.344600    8.268600

----------------------------
CARTESIAN COORDINATES (A.U.)
----------------------------
  NO LB      ZA    FRAG     MASS         X           Y           Z
   0 O     8.0000    0    15.999    9.557668   18.558811    7.142031
   1 O     8.0000    0    15.999   12.057776   17.012637   13.111109
   2 N     7.0000    0    14.007    6.432061   15.855936    6.034651
   3 H     1.0000    0     1.008    5.750248   14.107939    6.371401
   4 N     7.0000    0    14.007   12.435343   14.635929    9.519495
   5 C     6.0000    0    12.011    8.513594   16.491451    7.354058
   6 C     6.0000    0    12.011    9.600376   14.499491    9.237926
   7 H     1.0000    0     1.008    8.728456   15.150312   10.987246
   8 C     6.0000    0    12.011    8.614883   11.821749    8.792329
   9 C     6.0000    0    12.011    9.051788   10.514625    6.527492
  10 H     1.0000    0     1.008   10.162758   11.365002    5.040844
  11 C     6.0000    0    12.011    8.060060    8.105413    6.164665
  12 H     1.0000    0     1.008    8.420620    7.103670    4.422337
  13 C     6.0000    0    12.011    6.611207    6.994821    8.059493
  14 H     1.0000    0     1.008    5.846624    5.121158    7.783404
  15 C     6.0000    0    12.011    6.137830    8.278890   10.307133
  16 H     1.0000    0     1.008    5.009475    7.409238   11.770348
  17 C     6.0000    0    12.011    7.127669   10.690559   10.663914
  18 H     1.0000    0     1.008    6.754826   11.677374   12.414178
  19 C     6.0000    0    12.011    5.051238   17.341639    4.164578
  20 C     6.0000    0    12.011    3.971826   19.776740    5.344712
  21 H     1.0000    0     1.008    2.788291   19.362890    6.979326
  22 H     1.0000    0     1.008    2.827975   20.832341    3.995637
  23 H     1.0000    0     1.008    5.469245   21.040022    5.983818
  24 C     6.0000    0    12.011    2.840069   15.698144    3.242770
  25 H     1.0000    0     1.008    1.708690   16.679857    1.827743
  26 H     1.0000    0     1.008    1.575843   15.191319    4.790078
  27 H     1.0000    0     1.008    3.503174   13.944100    2.386535
  28 C     6.0000    0    12.011    6.742732   17.988492    1.882167
  29 H     1.0000    0     1.008    8.312149   19.209444    2.423007
  30 H     1.0000    0     1.008    5.689021   18.978331    0.414984
  31 H     1.0000    0     1.008    7.550968   16.292463    1.036893
  32 C     6.0000    0    12.011   14.034807   13.426315    7.737673
  33 C     6.0000    0    12.011   15.438685   11.156754    8.173632
  34 C     6.0000    0    12.011   16.946686   10.277654    6.158806
  35 H     1.0000    0     1.008   18.065971    8.587293    6.372157
  36 C     6.0000    0    12.011   17.062715   11.491236    3.831231
  37 H     1.0000    0     1.008   18.244928   10.742904    2.344016
  38 C     6.0000    0    12.011   15.655058   13.660074    3.426073
  39 H     1.0000    0     1.008   15.734805   14.621567    1.626487
  40 C     6.0000    0    12.011   14.158206   14.608528    5.359452
  41 H     1.0000    0     1.008   13.125282   16.331958    4.999270
  42 C     6.0000    0    12.011   15.481392    9.459213   10.608356
  43 C     6.0000    0    12.011   14.542010    6.767298    9.918228
  44 H     1.0000    0     1.008   12.603151    6.818699    9.220352
  45 H     1.0000    0     1.008   14.566765    5.501371   11.544904
  46 H     1.0000    0     1.008   15.687184    5.859096    8.469375
  47 C     6.0000    0    12.011   18.221117    9.286303   11.632776
  48 H     1.0000    0     1.008   19.524461    8.421187   10.295039
  49 H     1.0000    0     1.008   18.326753    8.161916   13.357340
  50 H     1.0000    0     1.008   18.963024   11.158455   12.077996
  51 C     6.0000    0    12.011   13.839598   10.275197   12.887176
  52 H     1.0000    0     1.008   14.569033   11.943069   13.832039
  53 H     1.0000    0     1.008   13.811630    8.823320   14.350202
  54 H     1.0000    0     1.008   11.879385   10.595505   12.386966
  55 C     6.0000    0    12.011   13.406095   16.131080   11.420182
  56 C     6.0000    0    12.011   16.228968   16.633936   11.638256
  57 C     6.0000    0    12.011   17.661191   17.509069    9.585636
  58 H     1.0000    0     1.008   16.790217   17.879455    7.779625
  59 C     6.0000    0    12.011   20.237644   17.971673    9.852843
  60 H     1.0000    0     1.008   21.326504   18.632700    8.257536
  61 C     6.0000    0    12.011   21.394345   17.608090   12.187411
  62 H     1.0000    0     1.008   23.391597   17.976965   12.396603
  63 C     6.0000    0    12.011   19.988578   16.816106   14.264598
  64 H     1.0000    0     1.008   20.884875   16.576300   16.083270
  65 C     6.0000    0    12.011   17.412692   16.353312   13.993611
  66 H     1.0000    0     1.008   16.328368   15.769009   15.625390

--------------------------------
INTERNAL COORDINATES (ANGSTROEM)
--------------------------------
 O      0   0   0     0.000000000000     0.00000000     0.00000000
 O      1   0   0     3.520960938437     0.00000000     0.00000000
 N      1   2   0     2.263817592033   111.09615836     0.00000000
 H      3   1   2     1.008740244067   142.65113591   337.60171090
 N      2   1   3     2.287795814753    54.21696427    67.62529293
 C      1   2   3     1.230723807359    83.12707831   348.94580833
 C      5   2   1     1.509309073716    91.23222096   302.71625391
 H      7   5   2     1.090147609271   108.76877604   347.17620121
 C      7   5   2     1.528218861944   113.50160906   229.16199191
 C      9   7   5     1.402962786392   122.18956140   290.22637047
 H     10   9   7     1.080288526274   120.42500067     1.87239860
 C     10   9   7     1.391994630018   120.48115315   181.88185493
 H     12  10   9     1.080506663561   120.03022004   180.60743117
 C     12  10   9     1.392346030985   119.66043127     0.40511089
 H     14  12  10     1.080795364535   119.73640137   180.25667757
 C     14  12  10     1.392531098396   120.54353156     0.29287370
 H     16  14  12     1.080672448062   120.23703088   179.89885024
 C     16  14  12     1.392371473422   119.69556779   359.83128736
 H     18  16  14     1.081418776423   119.34675835   180.05578638
 C      3   1   2     1.459911329499   101.58981427   158.26929618
 C     20   3   1     1.541674300882   111.16059718   298.41870628
 H     21  20   3     1.090154892664   111.49143813   304.43989425
 H     21  20   3     1.089988651317   111.64142697   183.95880128
 H     21  20   3     1.090490371347   111.64150359    64.22612478
 C     20   3   1     1.537355176919   106.94024270   180.00012214
 H     25  20   3     1.090423486541   111.48543036   180.09054653
 H     25  20   3     1.090837146416   111.57403773    60.25289301
 H     25  20   3     1.090864638716   111.61204091   300.02322166
 C     20   3   1     1.541802237643   111.09974667    61.65036118
 H     29  20   3     1.090452153925   111.59833436   295.43324627
 H     29  20   3     1.089991357764   111.57333617   175.82648257
 H     29  20   3     1.090188437840   111.49390199    55.35556353
 C      5   2   1     1.419570843600   148.40325549   122.91766727
 C     33   5   2     1.430917153437   125.51554161    73.37808607
 C     34  33   5     1.410672704776   116.65526062   180.76976814
 H     35  34  33     1.078747398606   120.32761260   179.38588813
 C     35  34  33     1.390422845756   122.83339309   358.83988729
 H     37  35  34     1.080537070165   120.09899010   180.08490866
 C     37  35  34     1.384939948157   119.74493440     0.00000000
 H     39  37  35     1.080524673480   120.37460788   179.82724983
 C     39  37  35     1.387825504161   119.50849856     0.50933972
 H     41  39  37     1.080205498968   117.64950753   178.30773142
 C     34  33   5     1.570804956066   128.29381247     2.21266773
 C     43  34  33     1.552314304514   109.09969282   119.32747129
 H     44  43  34     1.090778772254   110.97632130   298.61951585
 H     44  43  34     1.090831911891   111.96605744   179.02265461
 H     44  43  34     1.089055209803   113.10379817    59.16830659
 C     43  34  33     1.550536907010   109.50959750   238.69476613
 H     48  43  34     1.089215010914   112.93256565   298.46367516
 H     48  43  34     1.090865972519   111.87535208   178.47409462
 H     48  43  34     1.091388386414   110.99337556    58.75060373
 C     43  34  33     1.547727201415   118.12798152   359.55349672
 H     52  43  34     1.085347299255   112.71651272   288.94648593
 H     52  43  34     1.090820594782   111.35245000   171.85667011
 H     52  43  34     1.083876206031   112.98982202    53.08334218
 C      2   1   3     1.235868738985    69.82514471    97.87858819
 C     56   2   1     1.521698002233   116.47626237   130.89148437
 C     57  56   2     1.403105291844   121.95578878   227.63189124
 H     58  57  56     1.078984383576   120.99125420     0.84203311
 C     58  57  56     1.392401005458   120.55205138   179.44664842
 H     60  58  57     1.080296311204   119.98897870   179.56975230
 C     60  58  57     1.392083808540   119.75978652   358.80446540
 H     62  60  58     1.080460614738   119.74015693   180.33130567
 C     62  60  58     1.391859425373   120.49473643   359.18731526
 H     64  62  60     1.080406340226   120.27911585   181.37438443
 C     64  62  60     1.392329407863   119.66119740     0.84172530
 H     66  64  62     1.081888778942   119.16334934   181.03245250

---------------------------
INTERNAL COORDINATES (A.U.)
---------------------------
 O      0   0   0     0.000000000000     0.00000000     0.00000000
 O      1   0   0     6.653651901881     0.00000000     0.00000000
 N      1   2   0     4.277995266096   111.09615836     0.00000000
 H      3   1   2     1.906242801551   142.65113591   337.60171090
 N      2   1   3     4.323307540214    54.21696427    67.62529293
 C      1   2   3     2.325730942405    83.12707831   348.94580833
 C      5   2   1     2.852180800765    91.23222096   302.71625391
 H      7   5   2     2.060080427072   108.76877604   347.17620121
 C      7   5   2     2.887915121766   113.50160906   229.16199191
 C      9   7   5     2.651215442363   122.18956140   290.22637047
 H     10   9   7     2.041449460276   120.42500067     1.87239860
 C     10   9   7     2.630488630624   120.48115315   181.88185493
 H     12  10   9     2.041861680008   120.03022004   180.60743117
 C     12  10   9     2.631152682214   119.66043127     0.40511089
 H     14  12  10     2.042407245782   119.73640137   180.25667757
 C     14  12  10     2.631502408937   120.54353156     0.29287370
 H     16  14  12     2.042174967311   120.23703088   179.89885024
 C     16  14  12     2.631200761452   119.69556779   359.83128736
 H     18  16  14     2.043585323519   119.34675835   180.05578638
 C      3   1   2     2.758832592562   101.58981427   158.26929618
 C     20   3   1     2.913342216371   111.16059718   298.41870628
 H     21  20   3     2.060094190690   111.49143813   304.43989425
 H     21  20   3     2.059780040071   111.64142697   183.95880128
 H     21  20   3     2.060728153523   111.64150359    64.22612478
 C     20   3   1     2.905180254943   106.94024270   180.00012214
 H     25  20   3     2.060601759558   111.48543036   180.09054653
 H     25  20   3     2.061383463434   111.57403773    60.25289301
 H     25  20   3     2.061435416351   111.61204091   300.02322166
 C     20   3   1     2.913583981812   111.09974667    61.65036118
 H     29  20   3     2.060655933063   111.59833436   295.43324627
 H     29  20   3     2.059785154515   111.57333617   175.82648257
 H     29  20   3     2.060157581885   111.49390199    55.35556353
 C      5   2   1     2.682600122104   148.40325549   122.91766727
 C     33   5   2     2.704041540326   125.51554161    73.37808607
 C     34  33   5     2.665785076625   116.65526062   180.76976814
 H     35  34  33     2.038537151046   120.32761260   179.38588813
 C     35  34  33     2.627518388826   122.83339309   358.83988729
 H     37  35  34     2.041919140161   120.09899010   180.08490866
 C     37  35  34     2.617157213943   119.74493440     0.00000000
 H     39  37  35     2.041895713823   120.37460788   179.82724983
 C     39  37  35     2.622610124536   119.50849856     0.50933972
 H     41  39  37     2.041292561405   117.64950753   178.30773142
 C     34  33   5     2.968391176770   128.29381247     2.21266773
 C     43  34  33     2.933448909301   109.09969282   119.32747129
 H     44  43  34     2.061273152255   110.97632130   298.61951585
 H     44  43  34     2.061373571616   111.96605744   179.02265461
 H     44  43  34     2.058016091249   113.10379817    59.16830659
 C     43  34  33     2.930090114786   109.50959750   238.69476613
 H     48  43  34     2.058318071583   112.93256565   298.46367516
 H     48  43  34     2.061437936875   111.87535208   178.47409462
 H     48  43  34     2.062425156065   110.99337556    58.75060373
 C     43  34  33     2.924780540695   118.12798152   359.55349672
 H     52  43  34     2.051009155783   112.71651272   288.94648593
 H     52  43  34     2.061352185379   111.35245000   171.85667011
 H     52  43  34     2.048229192472   112.98982202    53.08334218
 C      2   1   3     2.335453454156    69.82514471    97.87858819
 C     56   2   1     2.875592482756   116.47626237   130.89148437
 C     57  56   2     2.651484738640   121.95578878   227.63189124
 H     58  57  56     2.038984987736   120.99125420     0.84203311
 C     58  57  56     2.631256568912   120.55205138   179.44664842
 H     60  58  57     2.041464171660   119.98897870   179.56975230
 C     60  58  57     2.630657153607   119.75978652   358.80446540
 H     62  60  58     2.041774660343   119.74015693   180.33130567
 C     62  60  58     2.630233130872   120.49473643   359.18731526
 H     64  62  60     2.041672096379   120.27911585   181.37438443
 C     64  62  60     2.631121269066   119.66119740     0.84172530
 H     66  64  62     2.044473499562   119.16334934   181.03245250

---------------------
BASIS SET INFORMATION
---------------------
There are 4 groups of distinct atoms

 Group   1 Type O   : 11s6p2d1f contracted to 5s3p2d1f pattern {62111/411/11/1}
 Group   2 Type N   : 11s6p2d1f contracted to 5s3p2d1f pattern {62111/411/11/1}
 Group   3 Type H   : 5s1p contracted to 3s1p pattern {311/1}
 Group   4 Type C   : 11s6p2d1f contracted to 5s3p2d1f pattern {62111/411/11/1}

Atom   0O    basis set group =>   1
Atom   1O    basis set group =>   1
Atom   2N    basis set group =>   2
Atom   3H    basis set group =>   3
Atom   4N    basis set group =>   2
Atom   5C    basis set group =>   4
Atom   6C    basis set group =>   4
Atom   7H    basis set group =>   3
Atom   8C    basis set group =>   4
Atom   9C    basis set group =>   4
Atom  10H    basis set group =>   3
Atom  11C    basis set group =>   4
Atom  12H    basis set group =>   3
Atom  13C    basis set group =>   4
Atom  14H    basis set group =>   3
Atom  15C    basis set group =>   4
Atom  16H    basis set group =>   3
Atom  17C    basis set group =>   4
Atom  18H    basis set group =>   3
Atom  19C    basis set group =>   4
Atom  20C    basis set group =>   4
Atom  21H    basis set group =>   3
Atom  22H    basis set group =>   3
Atom  23H    basis set group =>   3
Atom  24C    basis set group =>   4
Atom  25H    basis set group =>   3
Atom  26H    basis set group =>   3
Atom  27H    basis set group =>   3
Atom  28C    basis set group =>   4
Atom  29H    basis set group =>   3
Atom  30H    basis set group =>   3
Atom  31H    basis set group =>   3
Atom  32C    basis set group =>   4
Atom  33C    basis set group =>   4
Atom  34C    basis set group =>   4
Atom  35H    basis set group =>   3
Atom  36C    basis set group =>   4
Atom  37H    basis set group =>   3
Atom  38C    basis set group =>   4
Atom  39H    basis set group =>   3
Atom  40C    basis set group =>   4
Atom  41H    basis set group =>   3
Atom  42C    basis set group =>   4
Atom  43C    basis set group =>   4
Atom  44H    basis set group =>   3
Atom  45H    basis set group =>   3
Atom  46H    basis set group =>   3
Atom  47C    basis set group =>   4
Atom  48H    basis set group =>   3
Atom  49H    basis set group =>   3
Atom  50H    basis set group =>   3
Atom  51C    basis set group =>   4
Atom  52H    basis set group =>   3
Atom  53H    basis set group =>   3
Atom  54H    basis set group =>   3
Atom  55C    basis set group =>   4
Atom  56C    basis set group =>   4
Atom  57C    basis set group =>   4
Atom  58H    basis set group =>   3
Atom  59C    basis set group =>   4
Atom  60H    basis set group =>   3
Atom  61C    basis set group =>   4
Atom  62H    basis set group =>   3
Atom  63C    basis set group =>   4
Atom  64H    basis set group =>   3
Atom  65C    basis set group =>   4
Atom  66H    basis set group =>   3
---------------------------------
AUXILIARY/J BASIS SET INFORMATION
---------------------------------
There are 4 groups of distinct atoms

 Group   1 Type O   : 12s5p4d2f1g contracted to 6s4p3d1f1g pattern {711111/2111/211/2/1}
 Group   2 Type N   : 12s5p4d2f1g contracted to 6s4p3d1f1g pattern {711111/2111/211/2/1}
 Group   3 Type H   : 5s2p1d contracted to 3s1p1d pattern {311/2/1}
 Group   4 Type C   : 12s5p4d2f1g contracted to 6s4p3d1f1g pattern {711111/2111/211/2/1}

Atom   0O    basis set group =>   1
Atom   1O    basis set group =>   1
Atom   2N    basis set group =>   2
Atom   3H    basis set group =>   3
Atom   4N    basis set group =>   2
Atom   5C    basis set group =>   4
Atom   6C    basis set group =>   4
Atom   7H    basis set group =>   3
Atom   8C    basis set group =>   4
Atom   9C    basis set group =>   4
Atom  10H    basis set group =>   3
Atom  11C    basis set group =>   4
Atom  12H    basis set group =>   3
Atom  13C    basis set group =>   4
Atom  14H    basis set group =>   3
Atom  15C    basis set group =>   4
Atom  16H    basis set group =>   3
Atom  17C    basis set group =>   4
Atom  18H    basis set group =>   3
Atom  19C    basis set group =>   4
Atom  20C    basis set group =>   4
Atom  21H    basis set group =>   3
Atom  22H    basis set group =>   3
Atom  23H    basis set group =>   3
Atom  24C    basis set group =>   4
Atom  25H    basis set group =>   3
Atom  26H    basis set group =>   3
Atom  27H    basis set group =>   3
Atom  28C    basis set group =>   4
Atom  29H    basis set group =>   3
Atom  30H    basis set group =>   3
Atom  31H    basis set group =>   3
Atom  32C    basis set group =>   4
Atom  33C    basis set group =>   4
Atom  34C    basis set group =>   4
Atom  35H    basis set group =>   3
Atom  36C    basis set group =>   4
Atom  37H    basis set group =>   3
Atom  38C    basis set group =>   4
Atom  39H    basis set group =>   3
Atom  40C    basis set group =>   4
Atom  41H    basis set group =>   3
Atom  42C    basis set group =>   4
Atom  43C    basis set group =>   4
Atom  44H    basis set group =>   3
Atom  45H    basis set group =>   3
Atom  46H    basis set group =>   3
Atom  47C    basis set group =>   4
Atom  48H    basis set group =>   3
Atom  49H    basis set group =>   3
Atom  50H    basis set group =>   3
Atom  51C    basis set group =>   4
Atom  52H    basis set group =>   3
Atom  53H    basis set group =>   3
Atom  54H    basis set group =>   3
Atom  55C    basis set group =>   4
Atom  56C    basis set group =>   4
Atom  57C    basis set group =>   4
Atom  58H    basis set group =>   3
Atom  59C    basis set group =>   4
Atom  60H    basis set group =>   3
Atom  61C    basis set group =>   4
Atom  62H    basis set group =>   3
Atom  63C    basis set group =>   4
Atom  64H    basis set group =>   3
Atom  65C    basis set group =>   4
Atom  66H    basis set group =>   3


           ************************************************************
           *        Program running with 20 parallel MPI-processes    *
           *              working on a common directory               *
           ************************************************************
------------------------------------------------------------------------------
                           ORCA GTO INTEGRAL CALCULATION
                           -- RI-GTO INTEGRALS CHOSEN --
------------------------------------------------------------------------------
------------------------------------------------------------------------------
                   ___                                                        
                  /   \      - P O W E R E D   B Y -                         
                 /     \                                                     
                 |  |  |   _    _      __       _____    __    __             
                 |  |  |  | |  | |    /  \     |  _  \  |  |  /  |          
                  \  \/   | |  | |   /    \    | | | |  |  | /  /          
                 / \  \   | |__| |  /  /\  \   | |_| |  |  |/  /          
                |  |  |   |  __  | /  /__\  \  |    /   |      \           
                |  |  |   | |  | | |   __   |  |    \   |  |\   \          
                \     /   | |  | | |  |  |  |  | |\  \  |  | \   \       
                 \___/    |_|  |_| |__|  |__|  |_| \__\ |__|  \__/        
                                                                              
                      - O R C A' S   B I G   F R I E N D -                    
                                      &                                       
                       - I N T E G R A L  F E E D E R -                       
                                                                              
 v1 FN, 2020, v2 2021                                                         
------------------------------------------------------------------------------


Reading SHARK input file Prod_RS3opt.SHARKINP.tmp ... ok
----------------------
SHARK INTEGRAL PACKAGE
----------------------

Number of atoms                             ...     67
Number of basis functions                   ...   1227
Number of shells                            ...    499
Maximum angular momentum                    ...      3
Integral batch strategy                     ... SHARK/LIBINT Hybrid
RI-J (if used) integral strategy            ... SPLIT-RIJ (Revised 2003 algorithm where possible)
Printlevel                                  ...      1
Contraction scheme used                     ... SEGMENTED contraction
Coulomb Range Separation                    ... NOT USED
Exchange Range Separation                   ... NOT USED
Finite Nucleus Model                        ... NOT USED
Auxiliary Coulomb fitting basis             ... AVAILABLE
   # of basis functions in Aux-J            ...   1991
   # of shells in Aux-J                     ...    665
   Maximum angular momentum in Aux-J        ...      4
Auxiliary J/K fitting basis                 ... NOT available
Auxiliary Correlation fitting basis         ... NOT available
Auxiliary 'external' fitting basis          ... NOT available
Integral threshold                          ...     2.500000e-11
Primitive cut-off                           ...     2.500000e-12
Primitive pair pre-selection threshold      ...     2.500000e-12

Calculating pre-screening integrals         ... done (  0.2 sec) Dimension = 499
Organizing shell pair data                  ... done (  0.7 sec)
Shell pair information
Total number of shell pairs                 ...    124750
Shell pairs after pre-screening             ...     82081
Total number of primitive shell pairs       ...    374508
Primitive shell pairs kept                  ...    158038
          la=0 lb=0:  22780 shell pairs
          la=1 lb=0:  24329 shell pairs
          la=1 lb=1:   6514 shell pairs
          la=2 lb=0:  11257 shell pairs
          la=2 lb=1:   6079 shell pairs
          la=2 lb=2:   1466 shell pairs
          la=3 lb=0:   5156 shell pairs
          la=3 lb=1:   2860 shell pairs
          la=3 lb=2:   1318 shell pairs
          la=3 lb=3:    322 shell pairs

Calculating one electron integrals          ... done (  0.2 sec)
Calculating RI/J V-Matrix + Cholesky decomp.... done (  0.4 sec)
Calculating Nuclear repulsion               ... done (  0.0 sec) ENN=   3584.181517135624 Eh

SHARK setup successfully completed in   3.6 seconds

Maximum memory used throughout the entire GTOINT-calculation: 118.6 MB
[1710406479.487377] [node128:3981951:0]          mpool.c:43   UCX  WARN  object 0xbd00a80 was not returned to mpool ucp_requests
[1710406479.487389] [node128:3981951:0]          mpool.c:43   UCX  WARN  object 0xbd00c40 was not returned to mpool ucp_requests
[1710406479.487393] [node128:3981951:0]          mpool.c:43   UCX  WARN  object 0xbd00e00 was not returned to mpool ucp_requests
[1710406479.487397] [node128:3981951:0]          mpool.c:43   UCX  WARN  object 0xbd00fc0 was not returned to mpool ucp_requests
[1710406479.487401] [node128:3981951:0]          mpool.c:43   UCX  WARN  object 0xbd01180 was not returned to mpool ucp_requests
[1710406479.487404] [node128:3981951:0]          mpool.c:43   UCX  WARN  object 0xbd01340 was not returned to mpool ucp_requests
[1710406479.487408] [node128:3981951:0]          mpool.c:43   UCX  WARN  object 0xbd01500 was not returned to mpool ucp_requests
[1710406479.487412] [node128:3981951:0]          mpool.c:43   UCX  WARN  object 0xbd016c0 was not returned to mpool ucp_requests
[1710406479.487415] [node128:3981951:0]          mpool.c:43   UCX  WARN  object 0xbd01880 was not returned to mpool ucp_requests
[1710406479.487419] [node128:3981951:0]          mpool.c:43   UCX  WARN  object 0xbd01a40 was not returned to mpool ucp_requests
[1710406479.487422] [node128:3981951:0]          mpool.c:43   UCX  WARN  object 0xbd01c00 was not returned to mpool ucp_requests
[1710406479.487426] [node128:3981951:0]          mpool.c:43   UCX  WARN  object 0xbd01dc0 was not returned to mpool ucp_requests
[1710406479.487430] [node128:3981951:0]          mpool.c:43   UCX  WARN  object 0xbd01f80 was not returned to mpool ucp_requests
[1710406479.487242] [node128:3981955:0]          mpool.c:43   UCX  WARN  object 0xb45c9c0 was not returned to mpool ucp_requests
[1710406479.487256] [node128:3981955:0]          mpool.c:43   UCX  WARN  object 0xb45cb80 was not returned to mpool ucp_requests
[1710406479.487261] [node128:3981955:0]          mpool.c:43   UCX  WARN  object 0xb45cd40 was not returned to mpool ucp_requests
[1710406479.487265] [node128:3981955:0]          mpool.c:43   UCX  WARN  object 0xb45cf00 was not returned to mpool ucp_requests
[1710406479.487269] [node128:3981955:0]          mpool.c:43   UCX  WARN  object 0xb45d0c0 was not returned to mpool ucp_requests
[1710406479.487272] [node128:3981955:0]          mpool.c:43   UCX  WARN  object 0xb45d280 was not returned to mpool ucp_requests
[1710406479.487276] [node128:3981955:0]          mpool.c:43   UCX  WARN  object 0xb45d440 was not returned to mpool ucp_requests
[1710406479.487280] [node128:3981955:0]          mpool.c:43   UCX  WARN  object 0xb45d600 was not returned to mpool ucp_requests
[1710406479.487284] [node128:3981955:0]          mpool.c:43   UCX  WARN  object 0xb45d7c0 was not returned to mpool ucp_requests
[1710406479.487287] [node128:3981955:0]          mpool.c:43   UCX  WARN  object 0xb45d980 was not returned to mpool ucp_requests
[1710406479.487291] [node128:3981955:0]          mpool.c:43   UCX  WARN  object 0xb45db40 was not returned to mpool ucp_requests
[1710406479.487295] [node128:3981955:0]          mpool.c:43   UCX  WARN  object 0xb45dd00 was not returned to mpool ucp_requests
[1710406479.487298] [node128:3981955:0]          mpool.c:43   UCX  WARN  object 0xb45dec0 was not returned to mpool ucp_requests
[1710406479.489068] [node128:3981963:0]          mpool.c:43   UCX  WARN  object 0xbe12e40 was not returned to mpool ucp_requests
[1710406479.489082] [node128:3981963:0]          mpool.c:43   UCX  WARN  object 0xbe13000 was not returned to mpool ucp_requests
[1710406479.489087] [node128:3981963:0]          mpool.c:43   UCX  WARN  object 0xbe131c0 was not returned to mpool ucp_requests
[1710406479.489090] [node128:3981963:0]          mpool.c:43   UCX  WARN  object 0xbe13380 was not returned to mpool ucp_requests
[1710406479.489094] [node128:3981963:0]          mpool.c:43   UCX  WARN  object 0xbe13540 was not returned to mpool ucp_requests
[1710406479.489097] [node128:3981963:0]          mpool.c:43   UCX  WARN  object 0xbe13700 was not returned to mpool ucp_requests
[1710406479.489100] [node128:3981963:0]          mpool.c:43   UCX  WARN  object 0xbe138c0 was not returned to mpool ucp_requests
[1710406479.489103] [node128:3981963:0]          mpool.c:43   UCX  WARN  object 0xbe13a80 was not returned to mpool ucp_requests
[1710406479.489106] [node128:3981963:0]          mpool.c:43   UCX  WARN  object 0xbe13c40 was not returned to mpool ucp_requests
[1710406479.489109] [node128:3981963:0]          mpool.c:43   UCX  WARN  object 0xbe13e00 was not returned to mpool ucp_requests
[1710406479.489113] [node128:3981963:0]          mpool.c:43   UCX  WARN  object 0xbe13fc0 was not returned to mpool ucp_requests
[1710406479.489115] [node128:3981963:0]          mpool.c:43   UCX  WARN  object 0xbe14180 was not returned to mpool ucp_requests
[1710406479.487300] [node128:3981967:0]          mpool.c:43   UCX  WARN  object 0xbe1ee00 was not returned to mpool ucp_requests
[1710406479.487312] [node128:3981967:0]          mpool.c:43   UCX  WARN  object 0xbe1efc0 was not returned to mpool ucp_requests
[1710406479.487317] [node128:3981967:0]          mpool.c:43   UCX  WARN  object 0xbe1f180 was not returned to mpool ucp_requests
[1710406479.487321] [node128:3981967:0]          mpool.c:43   UCX  WARN  object 0xbe1f340 was not returned to mpool ucp_requests
[1710406479.487325] [node128:3981967:0]          mpool.c:43   UCX  WARN  object 0xbe1f500 was not returned to mpool ucp_requests
[1710406479.487328] [node128:3981967:0]          mpool.c:43   UCX  WARN  object 0xbe1f6c0 was not returned to mpool ucp_requests
[1710406479.487332] [node128:3981967:0]          mpool.c:43   UCX  WARN  object 0xbe1f880 was not returned to mpool ucp_requests
[1710406479.487336] [node128:3981967:0]          mpool.c:43   UCX  WARN  object 0xbe1fa40 was not returned to mpool ucp_requests
[1710406479.487339] [node128:3981967:0]          mpool.c:43   UCX  WARN  object 0xbe1fc00 was not returned to mpool ucp_requests
[1710406479.487342] [node128:3981967:0]          mpool.c:43   UCX  WARN  object 0xbe1fdc0 was not returned to mpool ucp_requests
[1710406479.487346] [node128:3981967:0]          mpool.c:43   UCX  WARN  object 0xbe1ff80 was not returned to mpool ucp_requests
[1710406479.487350] [node128:3981967:0]          mpool.c:43   UCX  WARN  object 0xbe20140 was not returned to mpool ucp_requests
[1710406479.486541] [node128:3981971:0]          mpool.c:43   UCX  WARN  object 0xb3d5b80 was not returned to mpool ucp_requests
[1710406479.486560] [node128:3981971:0]          mpool.c:43   UCX  WARN  object 0xb3d5d40 was not returned to mpool ucp_requests
[1710406479.486566] [node128:3981971:0]          mpool.c:43   UCX  WARN  object 0xb3d5f00 was not returned to mpool ucp_requests
[1710406479.486570] [node128:3981971:0]          mpool.c:43   UCX  WARN  object 0xb3d60c0 was not returned to mpool ucp_requests
[1710406479.486573] [node128:3981971:0]          mpool.c:43   UCX  WARN  object 0xb3d6280 was not returned to mpool ucp_requests
[1710406479.486576] [node128:3981971:0]          mpool.c:43   UCX  WARN  object 0xb3d6440 was not returned to mpool ucp_requests
[1710406479.486579] [node128:3981971:0]          mpool.c:43   UCX  WARN  object 0xb3d6600 was not returned to mpool ucp_requests
[1710406479.486583] [node128:3981971:0]          mpool.c:43   UCX  WARN  object 0xb3d67c0 was not returned to mpool ucp_requests
[1710406479.486585] [node128:3981971:0]          mpool.c:43   UCX  WARN  object 0xb3d6980 was not returned to mpool ucp_requests
[1710406479.486588] [node128:3981971:0]          mpool.c:43   UCX  WARN  object 0xb3d6b40 was not returned to mpool ucp_requests
[1710406479.486591] [node128:3981971:0]          mpool.c:43   UCX  WARN  object 0xb3d6d00 was not returned to mpool ucp_requests
[1710406479.486593] [node128:3981971:0]          mpool.c:43   UCX  WARN  object 0xb3d6ec0 was not returned to mpool ucp_requests
[1710406479.487215] [node128:3981976:0]          mpool.c:43   UCX  WARN  object 0xc02cc80 was not returned to mpool ucp_requests
[1710406479.487229] [node128:3981976:0]          mpool.c:43   UCX  WARN  object 0xc02ce40 was not returned to mpool ucp_requests
[1710406479.487234] [node128:3981976:0]          mpool.c:43   UCX  WARN  object 0xc02d000 was not returned to mpool ucp_requests
[1710406479.487237] [node128:3981976:0]          mpool.c:43   UCX  WARN  object 0xc02d1c0 was not returned to mpool ucp_requests
[1710406479.487242] [node128:3981976:0]          mpool.c:43   UCX  WARN  object 0xc02d380 was not returned to mpool ucp_requests
[1710406479.487246] [node128:3981976:0]          mpool.c:43   UCX  WARN  object 0xc02d540 was not returned to mpool ucp_requests
[1710406479.487251] [node128:3981976:0]          mpool.c:43   UCX  WARN  object 0xc02d700 was not returned to mpool ucp_requests
[1710406479.487256] [node128:3981976:0]          mpool.c:43   UCX  WARN  object 0xc02d8c0 was not returned to mpool ucp_requests
[1710406479.487260] [node128:3981976:0]          mpool.c:43   UCX  WARN  object 0xc02da80 was not returned to mpool ucp_requests
[1710406479.487264] [node128:3981976:0]          mpool.c:43   UCX  WARN  object 0xc02dc40 was not returned to mpool ucp_requests
[1710406479.487268] [node128:3981976:0]          mpool.c:43   UCX  WARN  object 0xc02de00 was not returned to mpool ucp_requests
[1710406479.487272] [node128:3981976:0]          mpool.c:43   UCX  WARN  object 0xc02dfc0 was not returned to mpool ucp_requests
[1710406479.488199] [node128:3981939:0]          mpool.c:43   UCX  WARN  object 0xaa53fc0 was not returned to mpool ucp_requests
[1710406479.488213] [node128:3981939:0]          mpool.c:43   UCX  WARN  object 0xaa54180 was not returned to mpool ucp_requests
[1710406479.488218] [node128:3981939:0]          mpool.c:43   UCX  WARN  object 0xaa54340 was not returned to mpool ucp_requests
[1710406479.488222] [node128:3981939:0]          mpool.c:43   UCX  WARN  object 0xaa54500 was not returned to mpool ucp_requests
[1710406479.488227] [node128:3981939:0]          mpool.c:43   UCX  WARN  object 0xaa546c0 was not returned to mpool ucp_requests
[1710406479.488233] [node128:3981939:0]          mpool.c:43   UCX  WARN  object 0xaa54880 was not returned to mpool ucp_requests
[1710406479.488236] [node128:3981939:0]          mpool.c:43   UCX  WARN  object 0xaa54a40 was not returned to mpool ucp_requests
[1710406479.488240] [node128:3981939:0]          mpool.c:43   UCX  WARN  object 0xaa54c00 was not returned to mpool ucp_requests
[1710406479.488244] [node128:3981939:0]          mpool.c:43   UCX  WARN  object 0xaa54dc0 was not returned to mpool ucp_requests
[1710406479.488249] [node128:3981939:0]          mpool.c:43   UCX  WARN  object 0xaa54f80 was not returned to mpool ucp_requests
[1710406479.488252] [node128:3981939:0]          mpool.c:43   UCX  WARN  object 0xaa55140 was not returned to mpool ucp_requests
[1710406479.487222] [node128:3981943:0]          mpool.c:43   UCX  WARN  object 0xb940f80 was not returned to mpool ucp_requests
[1710406479.487236] [node128:3981943:0]          mpool.c:43   UCX  WARN  object 0xb941140 was not returned to mpool ucp_requests
[1710406479.487241] [node128:3981943:0]          mpool.c:43   UCX  WARN  object 0xb941300 was not returned to mpool ucp_requests
[1710406479.487245] [node128:3981943:0]          mpool.c:43   UCX  WARN  object 0xb9414c0 was not returned to mpool ucp_requests
[1710406479.487253] [node128:3981943:0]          mpool.c:43   UCX  WARN  object 0xb941680 was not returned to mpool ucp_requests
[1710406479.487257] [node128:3981943:0]          mpool.c:43   UCX  WARN  object 0xb941840 was not returned to mpool ucp_requests
[1710406479.487260] [node128:3981943:0]          mpool.c:43   UCX  WARN  object 0xb941a00 was not returned to mpool ucp_requests
[1710406479.487265] [node128:3981943:0]          mpool.c:43   UCX  WARN  object 0xb941bc0 was not returned to mpool ucp_requests
[1710406479.487268] [node128:3981943:0]          mpool.c:43   UCX  WARN  object 0xb941d80 was not returned to mpool ucp_requests
[1710406479.487272] [node128:3981943:0]          mpool.c:43   UCX  WARN  object 0xb941f40 was not returned to mpool ucp_requests
[1710406479.487276] [node128:3981943:0]          mpool.c:43   UCX  WARN  object 0xb942100 was not returned to mpool ucp_requests
[1710406479.489095] [node128:3981947:0]          mpool.c:43   UCX  WARN  object 0xc184b80 was not returned to mpool ucp_requests
[1710406479.489107] [node128:3981947:0]          mpool.c:43   UCX  WARN  object 0xc184d40 was not returned to mpool ucp_requests
[1710406479.489113] [node128:3981947:0]          mpool.c:43   UCX  WARN  object 0xc184f00 was not returned to mpool ucp_requests
[1710406479.489116] [node128:3981947:0]          mpool.c:43   UCX  WARN  object 0xc1850c0 was not returned to mpool ucp_requests
[1710406479.489120] [node128:3981947:0]          mpool.c:43   UCX  WARN  object 0xc185280 was not returned to mpool ucp_requests
[1710406479.489124] [node128:3981947:0]          mpool.c:43   UCX  WARN  object 0xc185440 was not returned to mpool ucp_requests
[1710406479.489128] [node128:3981947:0]          mpool.c:43   UCX  WARN  object 0xc185600 was not returned to mpool ucp_requests
[1710406479.489132] [node128:3981947:0]          mpool.c:43   UCX  WARN  object 0xc1857c0 was not returned to mpool ucp_requests
[1710406479.489136] [node128:3981947:0]          mpool.c:43   UCX  WARN  object 0xc185980 was not returned to mpool ucp_requests
[1710406479.489139] [node128:3981947:0]          mpool.c:43   UCX  WARN  object 0xc185b40 was not returned to mpool ucp_requests
[1710406479.489143] [node128:3981947:0]          mpool.c:43   UCX  WARN  object 0xc185d00 was not returned to mpool ucp_requests
[1710406479.489147] [node128:3981947:0]          mpool.c:43   UCX  WARN  object 0xc185ec0 was not returned to mpool ucp_requests
[1710406479.489150] [node128:3981947:0]          mpool.c:43   UCX  WARN  object 0xc186080 was not returned to mpool ucp_requests
[1710406479.520823] [node128:3981949:0]          mpool.c:43   UCX  WARN  object 0xc72cb80 was not returned to mpool ucp_requests
[1710406479.520840] [node128:3981949:0]          mpool.c:43   UCX  WARN  object 0xc72cd40 was not returned to mpool ucp_requests
[1710406479.520847] [node128:3981949:0]          mpool.c:43   UCX  WARN  object 0xc72cf00 was not returned to mpool ucp_requests
[1710406479.520851] [node128:3981949:0]          mpool.c:43   UCX  WARN  object 0xc72d0c0 was not returned to mpool ucp_requests
[1710406479.520854] [node128:3981949:0]          mpool.c:43   UCX  WARN  object 0xc72d280 was not returned to mpool ucp_requests
[1710406479.520858] [node128:3981949:0]          mpool.c:43   UCX  WARN  object 0xc72d440 was not returned to mpool ucp_requests
[1710406479.520862] [node128:3981949:0]          mpool.c:43   UCX  WARN  object 0xc72d600 was not returned to mpool ucp_requests
[1710406479.520867] [node128:3981949:0]          mpool.c:43   UCX  WARN  object 0xc72d7c0 was not returned to mpool ucp_requests
[1710406479.520870] [node128:3981949:0]          mpool.c:43   UCX  WARN  object 0xc72d980 was not returned to mpool ucp_requests
[1710406479.520874] [node128:3981949:0]          mpool.c:43   UCX  WARN  object 0xc72db40 was not returned to mpool ucp_requests
[1710406479.520877] [node128:3981949:0]          mpool.c:43   UCX  WARN  object 0xc72dd00 was not returned to mpool ucp_requests
[1710406479.520881] [node128:3981949:0]          mpool.c:43   UCX  WARN  object 0xc72dec0 was not returned to mpool ucp_requests
[1710406479.520885] [node128:3981949:0]          mpool.c:43   UCX  WARN  object 0xc72e080 was not returned to mpool ucp_requests
[1710406479.522090] [node128:3981961:0]          mpool.c:43   UCX  WARN  object 0xbe52c80 was not returned to mpool ucp_requests
[1710406479.522103] [node128:3981961:0]          mpool.c:43   UCX  WARN  object 0xbe52e40 was not returned to mpool ucp_requests
[1710406479.522108] [node128:3981961:0]          mpool.c:43   UCX  WARN  object 0xbe53000 was not returned to mpool ucp_requests
[1710406479.522112] [node128:3981961:0]          mpool.c:43   UCX  WARN  object 0xbe531c0 was not returned to mpool ucp_requests
[1710406479.522115] [node128:3981961:0]          mpool.c:43   UCX  WARN  object 0xbe53380 was not returned to mpool ucp_requests
[1710406479.522119] [node128:3981961:0]          mpool.c:43   UCX  WARN  object 0xbe53540 was not returned to mpool ucp_requests
[1710406479.522123] [node128:3981961:0]          mpool.c:43   UCX  WARN  object 0xbe53700 was not returned to mpool ucp_requests
[1710406479.522126] [node128:3981961:0]          mpool.c:43   UCX  WARN  object 0xbe538c0 was not returned to mpool ucp_requests
[1710406479.522132] [node128:3981961:0]          mpool.c:43   UCX  WARN  object 0xbe53a80 was not returned to mpool ucp_requests
[1710406479.522135] [node128:3981961:0]          mpool.c:43   UCX  WARN  object 0xbe53c40 was not returned to mpool ucp_requests
[1710406479.522139] [node128:3981961:0]          mpool.c:43   UCX  WARN  object 0xbe53e00 was not returned to mpool ucp_requests
[1710406479.522142] [node128:3981961:0]          mpool.c:43   UCX  WARN  object 0xbe53fc0 was not returned to mpool ucp_requests
[1710406479.523782] [node128:3981959:0]          mpool.c:43   UCX  WARN  object 0xae47c40 was not returned to mpool ucp_requests
[1710406479.523809] [node128:3981959:0]          mpool.c:43   UCX  WARN  object 0xae47e00 was not returned to mpool ucp_requests
[1710406479.523814] [node128:3981959:0]          mpool.c:43   UCX  WARN  object 0xae47fc0 was not returned to mpool ucp_requests
[1710406479.523818] [node128:3981959:0]          mpool.c:43   UCX  WARN  object 0xae48180 was not returned to mpool ucp_requests
[1710406479.523822] [node128:3981959:0]          mpool.c:43   UCX  WARN  object 0xae48340 was not returned to mpool ucp_requests
[1710406479.523826] [node128:3981959:0]          mpool.c:43   UCX  WARN  object 0xae48500 was not returned to mpool ucp_requests
[1710406479.523830] [node128:3981959:0]          mpool.c:43   UCX  WARN  object 0xae486c0 was not returned to mpool ucp_requests
[1710406479.523834] [node128:3981959:0]          mpool.c:43   UCX  WARN  object 0xae48880 was not returned to mpool ucp_requests
[1710406479.523838] [node128:3981959:0]          mpool.c:43   UCX  WARN  object 0xae48a40 was not returned to mpool ucp_requests
[1710406479.523841] [node128:3981959:0]          mpool.c:43   UCX  WARN  object 0xae48c00 was not returned to mpool ucp_requests
[1710406479.523845] [node128:3981959:0]          mpool.c:43   UCX  WARN  object 0xae48dc0 was not returned to mpool ucp_requests
[1710406479.523848] [node128:3981959:0]          mpool.c:43   UCX  WARN  object 0xae48f80 was not returned to mpool ucp_requests
[1710406479.523852] [node128:3981959:0]          mpool.c:43   UCX  WARN  object 0xae49140 was not returned to mpool ucp_requests
[1710406479.524283] [node128:3981957:0]          mpool.c:43   UCX  WARN  object 0xb5ed7c0 was not returned to mpool ucp_requests
[1710406479.524296] [node128:3981957:0]          mpool.c:43   UCX  WARN  object 0xb5ed980 was not returned to mpool ucp_requests
[1710406479.524301] [node128:3981957:0]          mpool.c:43   UCX  WARN  object 0xb5edb40 was not returned to mpool ucp_requests
[1710406479.524304] [node128:3981957:0]          mpool.c:43   UCX  WARN  object 0xb5edd00 was not returned to mpool ucp_requests
[1710406479.524308] [node128:3981957:0]          mpool.c:43   UCX  WARN  object 0xb5edec0 was not returned to mpool ucp_requests
[1710406479.524312] [node128:3981957:0]          mpool.c:43   UCX  WARN  object 0xb5ee080 was not returned to mpool ucp_requests
[1710406479.524315] [node128:3981957:0]          mpool.c:43   UCX  WARN  object 0xb5ee240 was not returned to mpool ucp_requests
[1710406479.524319] [node128:3981957:0]          mpool.c:43   UCX  WARN  object 0xb5ee400 was not returned to mpool ucp_requests
[1710406479.524322] [node128:3981957:0]          mpool.c:43   UCX  WARN  object 0xb5ee5c0 was not returned to mpool ucp_requests
[1710406479.524326] [node128:3981957:0]          mpool.c:43   UCX  WARN  object 0xb5ee780 was not returned to mpool ucp_requests
[1710406479.524329] [node128:3981957:0]          mpool.c:43   UCX  WARN  object 0xb5ee940 was not returned to mpool ucp_requests
[1710406479.524333] [node128:3981957:0]          mpool.c:43   UCX  WARN  object 0xb5eeb00 was not returned to mpool ucp_requests
[1710406479.524336] [node128:3981957:0]          mpool.c:43   UCX  WARN  object 0xb5eecc0 was not returned to mpool ucp_requests
[1710406479.524340] [node128:3981957:0]          mpool.c:43   UCX  WARN  object 0xb5eee80 was not returned to mpool ucp_requests
[1710406479.524120] [node128:3981965:0]          mpool.c:43   UCX  WARN  object 0xb5edd00 was not returned to mpool ucp_requests
[1710406479.524135] [node128:3981965:0]          mpool.c:43   UCX  WARN  object 0xb5edec0 was not returned to mpool ucp_requests
[1710406479.524140] [node128:3981965:0]          mpool.c:43   UCX  WARN  object 0xb5ee080 was not returned to mpool ucp_requests
[1710406479.524143] [node128:3981965:0]          mpool.c:43   UCX  WARN  object 0xb5ee240 was not returned to mpool ucp_requests
[1710406479.524146] [node128:3981965:0]          mpool.c:43   UCX  WARN  object 0xb5ee400 was not returned to mpool ucp_requests
[1710406479.524149] [node128:3981965:0]          mpool.c:43   UCX  WARN  object 0xb5ee5c0 was not returned to mpool ucp_requests
[1710406479.524152] [node128:3981965:0]          mpool.c:43   UCX  WARN  object 0xb5ee780 was not returned to mpool ucp_requests
[1710406479.524155] [node128:3981965:0]          mpool.c:43   UCX  WARN  object 0xb5ee940 was not returned to mpool ucp_requests
[1710406479.524158] [node128:3981965:0]          mpool.c:43   UCX  WARN  object 0xb5eeb00 was not returned to mpool ucp_requests
[1710406479.524161] [node128:3981965:0]          mpool.c:43   UCX  WARN  object 0xb5eecc0 was not returned to mpool ucp_requests
[1710406479.524164] [node128:3981965:0]          mpool.c:43   UCX  WARN  object 0xb5eee80 was not returned to mpool ucp_requests
[1710406479.524167] [node128:3981965:0]          mpool.c:43   UCX  WARN  object 0xb5ef040 was not returned to mpool ucp_requests
[1710406479.527248] [node128:3981953:0]          mpool.c:43   UCX  WARN  object 0xab607c0 was not returned to mpool ucp_requests
[1710406479.527263] [node128:3981953:0]          mpool.c:43   UCX  WARN  object 0xab60980 was not returned to mpool ucp_requests
[1710406479.527268] [node128:3981953:0]          mpool.c:43   UCX  WARN  object 0xab60b40 was not returned to mpool ucp_requests
[1710406479.527272] [node128:3981953:0]          mpool.c:43   UCX  WARN  object 0xab60d00 was not returned to mpool ucp_requests
[1710406479.527275] [node128:3981953:0]          mpool.c:43   UCX  WARN  object 0xab60ec0 was not returned to mpool ucp_requests
[1710406479.527279] [node128:3981953:0]          mpool.c:43   UCX  WARN  object 0xab61080 was not returned to mpool ucp_requests
[1710406479.527283] [node128:3981953:0]          mpool.c:43   UCX  WARN  object 0xab61240 was not returned to mpool ucp_requests
[1710406479.527286] [node128:3981953:0]          mpool.c:43   UCX  WARN  object 0xab61400 was not returned to mpool ucp_requests
[1710406479.527290] [node128:3981953:0]          mpool.c:43   UCX  WARN  object 0xab615c0 was not returned to mpool ucp_requests
[1710406479.527293] [node128:3981953:0]          mpool.c:43   UCX  WARN  object 0xab61780 was not returned to mpool ucp_requests
[1710406479.527297] [node128:3981953:0]          mpool.c:43   UCX  WARN  object 0xab61940 was not returned to mpool ucp_requests
[1710406479.527301] [node128:3981953:0]          mpool.c:43   UCX  WARN  object 0xab61b00 was not returned to mpool ucp_requests
[1710406479.527304] [node128:3981953:0]          mpool.c:43   UCX  WARN  object 0xab61cc0 was not returned to mpool ucp_requests
[1710406479.527309] [node128:3981953:0]          mpool.c:43   UCX  WARN  object 0xab61e80 was not returned to mpool ucp_requests
[1710406479.530693] [node128:3981970:0]          mpool.c:43   UCX  WARN  object 0xae17c80 was not returned to mpool ucp_requests
[1710406479.530706] [node128:3981970:0]          mpool.c:43   UCX  WARN  object 0xae17e40 was not returned to mpool ucp_requests
[1710406479.530711] [node128:3981970:0]          mpool.c:43   UCX  WARN  object 0xae18000 was not returned to mpool ucp_requests
[1710406479.530715] [node128:3981970:0]          mpool.c:43   UCX  WARN  object 0xae181c0 was not returned to mpool ucp_requests
[1710406479.530719] [node128:3981970:0]          mpool.c:43   UCX  WARN  object 0xae18380 was not returned to mpool ucp_requests
[1710406479.530724] [node128:3981970:0]          mpool.c:43   UCX  WARN  object 0xae18540 was not returned to mpool ucp_requests
[1710406479.530728] [node128:3981970:0]          mpool.c:43   UCX  WARN  object 0xae18700 was not returned to mpool ucp_requests
[1710406479.530731] [node128:3981970:0]          mpool.c:43   UCX  WARN  object 0xae188c0 was not returned to mpool ucp_requests
[1710406479.530736] [node128:3981970:0]          mpool.c:43   UCX  WARN  object 0xae18a80 was not returned to mpool ucp_requests
[1710406479.530739] [node128:3981970:0]          mpool.c:43   UCX  WARN  object 0xae18c40 was not returned to mpool ucp_requests
[1710406479.530743] [node128:3981970:0]          mpool.c:43   UCX  WARN  object 0xae18e00 was not returned to mpool ucp_requests
[1710406479.530746] [node128:3981970:0]          mpool.c:43   UCX  WARN  object 0xae18fc0 was not returned to mpool ucp_requests
[1710406479.531524] [node128:3981945:0]          mpool.c:43   UCX  WARN  object 0xae21980 was not returned to mpool ucp_requests
[1710406479.531537] [node128:3981945:0]          mpool.c:43   UCX  WARN  object 0xae21b40 was not returned to mpool ucp_requests
[1710406479.531542] [node128:3981945:0]          mpool.c:43   UCX  WARN  object 0xae21d00 was not returned to mpool ucp_requests
[1710406479.531546] [node128:3981945:0]          mpool.c:43   UCX  WARN  object 0xae21ec0 was not returned to mpool ucp_requests
[1710406479.531550] [node128:3981945:0]          mpool.c:43   UCX  WARN  object 0xae22080 was not returned to mpool ucp_requests
[1710406479.531553] [node128:3981945:0]          mpool.c:43   UCX  WARN  object 0xae22240 was not returned to mpool ucp_requests
[1710406479.531558] [node128:3981945:0]          mpool.c:43   UCX  WARN  object 0xae22400 was not returned to mpool ucp_requests
[1710406479.531563] [node128:3981945:0]          mpool.c:43   UCX  WARN  object 0xae225c0 was not returned to mpool ucp_requests
[1710406479.531567] [node128:3981945:0]          mpool.c:43   UCX  WARN  object 0xae22780 was not returned to mpool ucp_requests
[1710406479.531571] [node128:3981945:0]          mpool.c:43   UCX  WARN  object 0xae22940 was not returned to mpool ucp_requests
[1710406479.531574] [node128:3981945:0]          mpool.c:43   UCX  WARN  object 0xae22b00 was not returned to mpool ucp_requests
[1710406479.531578] [node128:3981945:0]          mpool.c:43   UCX  WARN  object 0xae22cc0 was not returned to mpool ucp_requests
[1710406479.531581] [node128:3981945:0]          mpool.c:43   UCX  WARN  object 0xae22e80 was not returned to mpool ucp_requests
[1710406479.541614] [node128:3981973:0]          mpool.c:43   UCX  WARN  object 0xaee1d00 was not returned to mpool ucp_requests
[1710406479.541629] [node128:3981973:0]          mpool.c:43   UCX  WARN  object 0xaee1ec0 was not returned to mpool ucp_requests
[1710406479.541634] [node128:3981973:0]          mpool.c:43   UCX  WARN  object 0xaee2080 was not returned to mpool ucp_requests
[1710406479.541637] [node128:3981973:0]          mpool.c:43   UCX  WARN  object 0xaee2240 was not returned to mpool ucp_requests
[1710406479.541641] [node128:3981973:0]          mpool.c:43   UCX  WARN  object 0xaee2400 was not returned to mpool ucp_requests
[1710406479.541644] [node128:3981973:0]          mpool.c:43   UCX  WARN  object 0xaee25c0 was not returned to mpool ucp_requests
[1710406479.541647] [node128:3981973:0]          mpool.c:43   UCX  WARN  object 0xaee2780 was not returned to mpool ucp_requests
[1710406479.541650] [node128:3981973:0]          mpool.c:43   UCX  WARN  object 0xaee2940 was not returned to mpool ucp_requests
[1710406479.541653] [node128:3981973:0]          mpool.c:43   UCX  WARN  object 0xaee2b00 was not returned to mpool ucp_requests
[1710406479.541656] [node128:3981973:0]          mpool.c:43   UCX  WARN  object 0xaee2cc0 was not returned to mpool ucp_requests
[1710406479.541659] [node128:3981973:0]          mpool.c:43   UCX  WARN  object 0xaee2e80 was not returned to mpool ucp_requests
[1710406479.541662] [node128:3981973:0]          mpool.c:43   UCX  WARN  object 0xaee3040 was not returned to mpool ucp_requests
[1710406479.547926] [node128:3981941:0]          mpool.c:43   UCX  WARN  object 0xb0e5c00 was not returned to mpool ucp_requests
[1710406479.547937] [node128:3981941:0]          mpool.c:43   UCX  WARN  object 0xb0e5dc0 was not returned to mpool ucp_requests
[1710406479.547942] [node128:3981941:0]          mpool.c:43   UCX  WARN  object 0xb0e5f80 was not returned to mpool ucp_requests
[1710406479.547945] [node128:3981941:0]          mpool.c:43   UCX  WARN  object 0xb0e6140 was not returned to mpool ucp_requests
[1710406479.547948] [node128:3981941:0]          mpool.c:43   UCX  WARN  object 0xb0e6300 was not returned to mpool ucp_requests
[1710406479.547951] [node128:3981941:0]          mpool.c:43   UCX  WARN  object 0xb0e64c0 was not returned to mpool ucp_requests
[1710406479.547955] [node128:3981941:0]          mpool.c:43   UCX  WARN  object 0xb0e6680 was not returned to mpool ucp_requests
[1710406479.547958] [node128:3981941:0]          mpool.c:43   UCX  WARN  object 0xb0e6840 was not returned to mpool ucp_requests
[1710406479.547961] [node128:3981941:0]          mpool.c:43   UCX  WARN  object 0xb0e6a00 was not returned to mpool ucp_requests
[1710406479.547964] [node128:3981941:0]          mpool.c:43   UCX  WARN  object 0xb0e6bc0 was not returned to mpool ucp_requests
[1710406479.547967] [node128:3981941:0]          mpool.c:43   UCX  WARN  object 0xb0e6d80 was not returned to mpool ucp_requests
[1710406479.547970] [node128:3981941:0]          mpool.c:43   UCX  WARN  object 0xb0e6f40 was not returned to mpool ucp_requests


           ************************************************************
           *        Program running with 20 parallel MPI-processes    *
           *              working on a common directory               *
           ************************************************************
-------------------------------------------------------------------------------
                                 ORCA SCF
-------------------------------------------------------------------------------

------------
SCF SETTINGS
------------
Hamiltonian:
 Density Functional     Method          .... DFT(GTOs)
 Exchange Functional    Exchange        .... PBE
   PBE kappa parameter   XKappa         ....  0.804000
   PBE mue parameter    XMuePBE         ....  0.219520
 Correlation Functional Correlation     .... PBE
   PBE beta parameter  CBetaPBE         ....  0.066725
 LDA part of GGA corr.  LDAOpt          .... PW91-LDA
 Gradients option       PostSCFGGA      .... off
 Hybrid DFT is turned on
   Fraction HF Exchange ScalHFX         ....  0.250000
   Scaling of DF-GGA-X  ScalDFX         ....  0.750000
   Scaling of DF-GGA-C  ScalDFC         ....  1.000000
   Scaling of DF-LDA-C  ScalLDAC        ....  1.000000
   Perturbative correction              ....  0.000000
   Density functional embedding theory  .... OFF
   NL short-range parameter             ....  6.900000
 RI-approximation to the Coulomb term is turned on
   Number of AuxJ basis functions       .... 1991
   RIJ-COSX (HFX calculated with COS-X)).... on


General Settings:
 Integral files         IntName         .... Prod_RS3opt
 Hartree-Fock type      HFTyp           .... RHF
 Total Charge           Charge          ....    0
 Multiplicity           Mult            ....    1
 Number of Electrons    NEL             ....  238
 Basis Dimension        Dim             .... 1227
 Nuclear Repulsion      ENuc            ....   3584.1815171356 Eh

Convergence Acceleration:
 DIIS                   CNVDIIS         .... on
   Start iteration      DIISMaxIt       ....    12
   Startup error        DIISStart       ....  0.200000
   # of expansion vecs  DIISMaxEq       ....     5
   Bias factor          DIISBfac        ....   1.050
   Max. coefficient     DIISMaxC        ....  10.000
 Trust-Rad. Augm. Hess. CNVTRAH         .... auto
   Auto Start mean grad. ratio tolernc. ....  1.125000
   Auto Start start iteration           ....    20
   Auto Start num. interpolation iter.  ....    10
   Max. Number of Micro iterations      ....    16
   Max. Number of Macro iterations      .... Maxiter - #DIIS iter
   Number of Davidson start vectors     ....     2
   Converg. threshold I  (grad. norm)   ....   1.000e-05
   Converg. threshold II (energy diff.) ....   1.000e-08
   Grad. Scal. Fac. for Micro threshold ....   0.100
   Minimum threshold for Micro iter.    ....   0.010
   NR start threshold (gradient norm)   ....   0.001
   Initial trust radius                 ....   0.400
   Minimum AH scaling param. (alpha)    ....   1.000
   Maximum AH scaling param. (alpha)    .... 1000.000
   Orbital update algorithm             .... Taylor
   White noise on init. David. guess    .... on
   Maximum white noise                  ....   0.010
   Quad. conv. algorithm                .... NR
 SOSCF                  CNVSOSCF        .... on
   Start iteration      SOSCFMaxIt      ....   150
   Startup grad/error   SOSCFStart      ....  0.003300
 Level Shifting         CNVShift        .... on
   Level shift para.    LevelShift      ....    0.2500
   Turn off err/grad.   ShiftErr        ....    0.0010
 Zerner damping         CNVZerner       .... off
 Static damping         CNVDamp         .... on
   Fraction old density DampFac         ....    0.7000
   Max. Damping (<1)    DampMax         ....    0.9800
   Min. Damping (>=0)   DampMin         ....    0.0000
   Turn off err/grad.   DampErr         ....    0.1000
 Fernandez-Rico         CNVRico         .... off

SCF Procedure:
 Maximum # iterations   MaxIter         ....   125
 SCF integral mode      SCFMode         .... Direct
   Integral package                     .... SHARK and LIBINT hybrid scheme
 Reset frequency        DirectResetFreq ....    20
 Integral Threshold     Thresh          ....  2.500e-11 Eh
 Primitive CutOff       TCut            ....  2.500e-12 Eh

Convergence Tolerance:
 Convergence Check Mode ConvCheckMode   .... Total+1el-Energy
 Convergence forced     ConvForced      .... 0
 Energy Change          TolE            ....  1.000e-08 Eh
 1-El. energy change                    ....  1.000e-05 Eh
 Orbital Gradient       TolG            ....  1.000e-05
 Orbital Rotation angle TolX            ....  1.000e-05
 DIIS Error             TolErr          ....  5.000e-07


Diagonalization of the overlap matrix:
Smallest eigenvalue                        ... 3.657e-06
Time for diagonalization                   ...    1.464 sec
Threshold for overlap eigenvalues          ... 1.000e-08
Number of eigenvalues below threshold      ... 0
Time for construction of square roots      ...    0.835 sec
Total time needed                          ...    2.436 sec

Time for model grid setup =    0.479 sec

------------------------------
INITIAL GUESS: MODEL POTENTIAL
------------------------------
Loading Hartree-Fock densities                     ... done
Calculating cut-offs                               ... done
Initializing the effective Hamiltonian             ... done
Setting up the integral package (SHARK)            ... done
Starting the Coulomb interaction                   ... done (   1.2 sec)
Reading the grid                                   ... done
Mapping shells                                     ... done
Starting the XC term evaluation                    ... done (   0.4 sec)
  promolecular density results
     # of electrons  =    237.979159193
     EX              =   -187.756504691
     EC              =     -7.956219836
     EX+EC           =   -195.712724526
Transforming the Hamiltonian                       ... done (   0.3 sec)
Diagonalizing the Hamiltonian                      ... done (   0.3 sec)
Back transforming the eigenvectors                 ... done (   0.0 sec)
Now organizing SCF variables                       ... done
                      ------------------
                      INITIAL GUESS DONE (   3.2 sec)
                      ------------------
-------------------
DFT GRID GENERATION
-------------------

General Integration Accuracy     IntAcc      ... 4.388
Radial Grid Type                 RadialGrid  ... OptM3 with GC (2021)
Angular Grid (max. ang.)         AngularGrid ... 4 (Lebedev-302)
Angular grid pruning method      GridPruning ... 4 (adaptive)
Weight generation scheme         WeightScheme... Becke
Basis function cutoff            BFCut       ... 1.0000e-11
Integration weight cutoff        WCut        ... 1.0000e-14
Angular grids for H and He will be reduced by one unit
Partially contracted basis set               ... off
Rotationally invariant grid construction     ... off

Total number of grid points                  ...   302403
Total number of batches                      ...     4762
Average number of points per batch           ...       63
Average number of grid points per atom       ...     4513
Time for grid setup =    2.197 sec

--------------------
COSX GRID GENERATION
--------------------

GRIDX 1
-------
General Integration Accuracy     IntAcc      ... 3.816
Radial Grid Type                 RadialGrid  ... OptM3 with GC (2021)
Angular Grid (max. ang.)         AngularGrid ... 1 (Lebedev-50)
Angular grid pruning method      GridPruning ... 4 (adaptive)
Weight generation scheme         WeightScheme... Becke
Basis function cutoff            BFCut       ... 1.0000e-11
Integration weight cutoff        WCut        ... 1.0000e-14
Angular grids for H and He will be reduced by one unit
Partially contracted basis set               ... on
Rotationally invariant grid construction     ... off

Total number of grid points                  ...    38422
Total number of batches                      ...      636
Average number of points per batch           ...       60
Average number of grid points per atom       ...      573
UseSFitting                                  ... on

GRIDX 2
-------
General Integration Accuracy     IntAcc      ... 4.020
Radial Grid Type                 RadialGrid  ... OptM3 with GC (2021)
Angular Grid (max. ang.)         AngularGrid ... 2 (Lebedev-110)
Angular grid pruning method      GridPruning ... 4 (adaptive)
Weight generation scheme         WeightScheme... Becke
Basis function cutoff            BFCut       ... 1.0000e-11
Integration weight cutoff        WCut        ... 1.0000e-14
Angular grids for H and He will be reduced by one unit
Partially contracted basis set               ... on
Rotationally invariant grid construction     ... off

Total number of grid points                  ...    81044
Total number of batches                      ...     1301
Average number of points per batch           ...       62
Average number of grid points per atom       ...     1210
UseSFitting                                  ... on

GRIDX 3
-------
General Integration Accuracy     IntAcc      ... 4.338
Radial Grid Type                 RadialGrid  ... OptM3 with GC (2021)
Angular Grid (max. ang.)         AngularGrid ... 3 (Lebedev-194)
Angular grid pruning method      GridPruning ... 4 (adaptive)
Weight generation scheme         WeightScheme... Becke
Basis function cutoff            BFCut       ... 1.0000e-11
Integration weight cutoff        WCut        ... 1.0000e-14
Angular grids for H and He will be reduced by one unit
Partially contracted basis set               ... on
Rotationally invariant grid construction     ... off

Total number of grid points                  ...   175782
Total number of batches                      ...     2779
Average number of points per batch           ...       63
Average number of grid points per atom       ...     2624
UseSFitting                                  ... on

Time for X-Grid setup             =    6.239 sec


--------------------
CPCM SOLVATION MODEL
--------------------
CPCM parameters:
  Epsilon                                         ...      26.7260
  Refrac                                          ...       1.2907
  Rsolv                                           ...       1.3000
  Surface type                                    ... GAUSSIAN VDW
  Epsilon function type                           ...         CPCM
Solvent:                                     ... 2,2,2-TRIFLUOROETHANOL
SMD-CDS solvent descriptors:
  Soln                                       ...    1.2907
  Soln25                                     ... Unavailable
  Sola                                       ...    0.5700
  Solb                                       ...    0.2500
  Solg                                       ...   42.0200
  Solc                                       ...    0.0000
  Solh                                       ...    0.5000
Radii:
 Radius for O  used is    2.8724 Bohr (=   1.5200 Ang.)
 Radius for N  used is    3.5716 Bohr (=   1.8900 Ang.)
 Radius for H  used is    2.2677 Bohr (=   1.2000 Ang.)
 Radius for C  used is    3.4960 Bohr (=   1.8500 Ang.)
Calculating surface                               ...        done! (  0.0s)
GEPOL surface points                              ...         3888
GEPOL Volume                                      ...    3197.9526
GEPOL Surface-area                                ...    1748.8475
Calculating surface distance matrix               ...        done! (  0.2s)
Performing Cholesky decomposition & store         ...        done! (  0.7s)
Overall time for CPCM initialization              ...                 0.8s
--------------
SCF ITERATIONS
--------------
ITER       Energy         Delta-E        Max-DP      RMS-DP      [F,P]     Damp
               ***  Starting incremental Fock matrix formation  ***
  0  -1383.5777673642   0.000000000000 0.05128789  0.00057007  0.2782144 0.7000
  1  -1383.9616194088  -0.383852044581 0.05708836  0.00046251  0.1175969 0.7000
                               ***Turning on DIIS***
  2  -1384.1241231085  -0.162503699746 0.11520032  0.00088039  0.0392865 0.0000
  3  -1384.3713642620  -0.247241153414 0.06200443  0.00033335  0.0561728 0.0000
  4  -1384.4259700705  -0.054605808545 0.01613748  0.00012258  0.0128370 0.0000
  5  -1384.4287024561  -0.002732385560 0.01394316  0.00005902  0.0108468 0.0000
                      *** Initiating the SOSCF procedure ***
                           *** Shutting down DIIS ***
                      *** Re-Reading the Fockian *** 
                      *** Removing any level shift *** 
ITER      Energy       Delta-E        Grad      Rot      Max-DP    RMS-DP
  6  -1384.42903699  -0.0003345388  0.000255  0.000255  0.003063  0.000020
               *** Restarting incremental Fock matrix formation ***
  7  -1384.42905897  -0.0000219746  0.000104  0.000365  0.003133  0.000034
  8  -1384.42905900  -0.0000000281  0.000191  0.000260  0.000580  0.000007
  9  -1384.42906250  -0.0000035045  0.000022  0.000043  0.000588  0.000006
 10  -1384.42906248   0.0000000220  0.000028  0.000036  0.000287  0.000001
 11  -1384.42906258  -0.0000001048  0.000007  0.000023  0.000329  0.000002
 12  -1384.42906258   0.0000000088  0.000008  0.000012  0.000165  0.000001
                  ***Gradient check signals convergence***
              ***Rediagonalizing the Fockian in SOSCF/NRSCF***

               *****************************************************
               *                     SUCCESS                       *
               *           SCF CONVERGED AFTER  13 CYCLES          *
               *****************************************************

Old exchange energy                            =    -48.057696342 Eh
New exchange energy                            =    -48.057659000 Eh
Exchange energy change after final integration =      0.000037342 Eh
Total energy after final integration           =  -1384.429025165 Eh
Final COS-X integration done in                =    34.736 sec

SMD CDS free energy correction energy :                 2.43990     Kcal/mol
Total Energy after SMD CDS correction =             -1384.425136938 Eh

----------------
TOTAL SCF ENERGY
----------------

Total Energy       :        -1384.42513694 Eh          -37672.12319 eV

Components:
Nuclear Repulsion  :         3584.18151714 Eh           97530.53744 eV
Electronic Energy  :        -4968.60665407 Eh         -135202.66063 eV
One Electron Energy:        -9012.03782326 Eh         -245230.01642 eV
Two Electron Energy:         4043.43116919 Eh          110027.35580 eV
Max COSX asymmetry :            0.00000162 Eh               0.00004 eV
CPCM Dielectric    :           -0.04907625 Eh              -1.33543 eV
SMD CDS (Gcds)     :            0.00388823 Eh               0.10580 eV

Virial components:
Potential Energy   :        -2761.45655996 Eh          -75143.05320 eV
Kinetic Energy     :         1377.03142303 Eh           37470.93001 eV
Virial Ratio       :            2.00536931


DFT components:
N(Alpha)           :      119.000217784242 electrons
N(Beta)            :      119.000217784242 electrons
N(Total)           :      238.000435568483 electrons
E(X)               :     -143.694766869715 Eh       
E(C)               :       -7.945444398648 Eh       
E(XC)              :     -151.640211268363 Eh       
DFET-embed. en.    :        0.000000000000 Eh       
CPCM Solvation Model Properties:
Surface-charge          :           -0.07916503
Charge-correction       :           -0.00091051 Eh              -0.02478 eV
Free-energy (cav+disp)  :            0.00388823 Eh               0.10580 eV

---------------
SCF CONVERGENCE
---------------

  Last Energy change         ...    6.8873e-08  Tolerance :   1.0000e-08
  Last MAX-Density change    ...    2.3315e-15  Tolerance :   1.0000e-07
  Last RMS-Density change    ...    1.0802e-17  Tolerance :   5.0000e-09
  Last Orbital Gradient      ...    1.0315e-06  Tolerance :   1.0000e-05
  Last Orbital Rotation      ...    3.4540e-06  Tolerance :   1.0000e-05

             **** THE GBW FILE WAS UPDATED (Prod_RS3opt.gbw) ****
             **** DENSITY Prod_RS3opt.scfp WAS UPDATED ****
             **** ENERGY FILE WAS UPDATED (Prod_RS3opt.en.tmp) ****
             **** THE GBW FILE WAS UPDATED (Prod_RS3opt.gbw) ****
             **** DENSITY Prod_RS3opt.scfp WAS UPDATED ****
----------------
ORBITAL ENERGIES
----------------

  NO   OCC          E(Eh)            E(eV) 
   0   2.0000     -19.186511      -522.0915 
   1   2.0000     -19.180626      -521.9314 
   2   2.0000     -14.437353      -392.8604 
   3   2.0000     -14.411157      -392.1475 
   4   2.0000     -10.343272      -281.4547 
   5   2.0000     -10.335079      -281.2318 
   6   2.0000     -10.288850      -279.9738 
   7   2.0000     -10.276811      -279.6462 
   8   2.0000     -10.275956      -279.6230 
   9   2.0000     -10.252256      -278.9781 
  10   2.0000     -10.250422      -278.9282 
  11   2.0000     -10.249111      -278.8925 
  12   2.0000     -10.247653      -278.8528 
  13   2.0000     -10.234976      -278.5078 
  14   2.0000     -10.233885      -278.4782 
  15   2.0000     -10.231685      -278.4183 
  16   2.0000     -10.231193      -278.4049 
  17   2.0000     -10.230150      -278.3765 
  18   2.0000     -10.229221      -278.3512 
  19   2.0000     -10.229124      -278.3486 
  20   2.0000     -10.228676      -278.3364 
  21   2.0000     -10.228559      -278.3333 
  22   2.0000     -10.228214      -278.3239 
  23   2.0000     -10.227250      -278.2976 
  24   2.0000     -10.227179      -278.2957 
  25   2.0000     -10.226463      -278.2762 
  26   2.0000     -10.224406      -278.2202 
  27   2.0000     -10.206088      -277.7218 
  28   2.0000     -10.202018      -277.6110 
  29   2.0000     -10.201471      -277.5961 
  30   2.0000     -10.200035      -277.5571 
  31   2.0000     -10.199788      -277.5503 
  32   2.0000     -10.196230      -277.4535 
  33   2.0000      -1.082097       -29.4454 
  34   2.0000      -1.073681       -29.2163 
  35   2.0000      -0.980097       -26.6698 
  36   2.0000      -0.960973       -26.1494 
  37   2.0000      -0.892333       -24.2816 
  38   2.0000      -0.888236       -24.1701 
  39   2.0000      -0.881335       -23.9823 
  40   2.0000      -0.834723       -22.7140 
  41   2.0000      -0.828431       -22.5428 
  42   2.0000      -0.801873       -21.8201 
  43   2.0000      -0.784244       -21.3404 
  44   2.0000      -0.774999       -21.0888 
  45   2.0000      -0.774696       -21.0805 
  46   2.0000      -0.768921       -20.9234 
  47   2.0000      -0.760907       -20.7053 
  48   2.0000      -0.728737       -19.8299 
  49   2.0000      -0.708985       -19.2925 
  50   2.0000      -0.704791       -19.1783 
  51   2.0000      -0.699309       -19.0292 
  52   2.0000      -0.695951       -18.9378 
  53   2.0000      -0.664196       -18.0737 
  54   2.0000      -0.646101       -17.5813 
  55   2.0000      -0.634973       -17.2785 
  56   2.0000      -0.632373       -17.2078 
  57   2.0000      -0.628614       -17.1054 
  58   2.0000      -0.627126       -17.0650 
  59   2.0000      -0.610571       -16.6145 
  60   2.0000      -0.587344       -15.9824 
  61   2.0000      -0.577349       -15.7105 
  62   2.0000      -0.567480       -15.4419 
  63   2.0000      -0.551490       -15.0068 
  64   2.0000      -0.541259       -14.7284 
  65   2.0000      -0.529458       -14.4073 
  66   2.0000      -0.512225       -13.9383 
  67   2.0000      -0.504326       -13.7234 
  68   2.0000      -0.496238       -13.5033 
  69   2.0000      -0.491847       -13.3838 
  70   2.0000      -0.485308       -13.2059 
  71   2.0000      -0.478610       -13.0236 
  72   2.0000      -0.472926       -12.8690 
  73   2.0000      -0.466411       -12.6917 
  74   2.0000      -0.464879       -12.6500 
  75   2.0000      -0.463195       -12.6042 
  76   2.0000      -0.457284       -12.4433 
  77   2.0000      -0.453784       -12.3481 
  78   2.0000      -0.447098       -12.1662 
  79   2.0000      -0.443749       -12.0750 
  80   2.0000      -0.439477       -11.9588 
  81   2.0000      -0.437531       -11.9058 
  82   2.0000      -0.435545       -11.8518 
  83   2.0000      -0.434807       -11.8317 
  84   2.0000      -0.430328       -11.7098 
  85   2.0000      -0.427855       -11.6425 
  86   2.0000      -0.415117       -11.2959 
  87   2.0000      -0.406926       -11.0730 
  88   2.0000      -0.405939       -11.0462 
  89   2.0000      -0.394865       -10.7448 
  90   2.0000      -0.392841       -10.6897 
  91   2.0000      -0.390527       -10.6268 
  92   2.0000      -0.388973       -10.5845 
  93   2.0000      -0.384926       -10.4744 
  94   2.0000      -0.379645       -10.3307 
  95   2.0000      -0.379414       -10.3244 
  96   2.0000      -0.378747       -10.3062 
  97   2.0000      -0.371378       -10.1057 
  98   2.0000      -0.369739       -10.0611 
  99   2.0000      -0.366712        -9.9787 
 100   2.0000      -0.363406        -9.8888 
 101   2.0000      -0.359823        -9.7913 
 102   2.0000      -0.355400        -9.6709 
 103   2.0000      -0.354468        -9.6456 
 104   2.0000      -0.347843        -9.4653 
 105   2.0000      -0.342317        -9.3149 
 106   2.0000      -0.338942        -9.2231 
 107   2.0000      -0.334343        -9.0979 
 108   2.0000      -0.323912        -8.8141 
 109   2.0000      -0.302593        -8.2340 
 110   2.0000      -0.294600        -8.0165 
 111   2.0000      -0.284351        -7.7376 
 112   2.0000      -0.281882        -7.6704 
 113   2.0000      -0.273998        -7.4559 
 114   2.0000      -0.270607        -7.3636 
 115   2.0000      -0.268819        -7.3149 
 116   2.0000      -0.264472        -7.1967 
 117   2.0000      -0.261252        -7.1090 
 118   2.0000      -0.250059        -6.8044 
 119   0.0000      -0.041749        -1.1360 
 120   0.0000      -0.025155        -0.6845 
 121   0.0000      -0.018625        -0.5068 
 122   0.0000      -0.016346        -0.4448 
 123   0.0000      -0.011824        -0.3217 
 124   0.0000      -0.006265        -0.1705 
 125   0.0000       0.014758         0.4016 
 126   0.0000       0.031916         0.8685 
 127   0.0000       0.041624         1.1326 
 128   0.0000       0.057708         1.5703 
 129   0.0000       0.067634         1.8404 
 130   0.0000       0.070899         1.9292 
 131   0.0000       0.072857         1.9825 
 132   0.0000       0.077151         2.0994 
 133   0.0000       0.089342         2.4311 
 134   0.0000       0.091831         2.4988 
 135   0.0000       0.094451         2.5701 
 136   0.0000       0.097702         2.6586 
 137   0.0000       0.100146         2.7251 
 138   0.0000       0.101467         2.7610 
 139   0.0000       0.104378         2.8403 
 140   0.0000       0.107208         2.9173 
 141   0.0000       0.109431         2.9778 
 142   0.0000       0.113377         3.0851 
 143   0.0000       0.116535         3.1711 
 144   0.0000       0.117281         3.1914 
 145   0.0000       0.120808         3.2873 
 146   0.0000       0.122341         3.3291 
 147   0.0000       0.124033         3.3751 
 148   0.0000       0.127026         3.4566 
 149   0.0000       0.133143         3.6230 
 150   0.0000       0.134301         3.6545 
 151   0.0000       0.139421         3.7938 
 152   0.0000       0.139958         3.8085 
 153   0.0000       0.142722         3.8837 
 154   0.0000       0.144262         3.9256 
 155   0.0000       0.146983         3.9996 
 156   0.0000       0.150637         4.0990 
 157   0.0000       0.154852         4.2137 
 158   0.0000       0.158699         4.3184 
 159   0.0000       0.161628         4.3981 
 160   0.0000       0.166009         4.5173 
 161   0.0000       0.166993         4.5441 
 162   0.0000       0.170484         4.6391 
 163   0.0000       0.173186         4.7126 
 164   0.0000       0.175367         4.7720 
 165   0.0000       0.176755         4.8097 
 166   0.0000       0.180531         4.9125 
 167   0.0000       0.181330         4.9342 
 168   0.0000       0.185368         5.0441 
 169   0.0000       0.187274         5.0960 
 170   0.0000       0.188796         5.1374 
 171   0.0000       0.190354         5.1798 
 172   0.0000       0.193688         5.2705 
 173   0.0000       0.198961         5.4140 
 174   0.0000       0.201683         5.4881 
 175   0.0000       0.207449         5.6450 
 176   0.0000       0.210618         5.7312 
 177   0.0000       0.212829         5.7914 
 178   0.0000       0.216492         5.8911 
 179   0.0000       0.219713         5.9787 
 180   0.0000       0.223080         6.0703 
 181   0.0000       0.227130         6.1805 
 182   0.0000       0.229219         6.2374 
 183   0.0000       0.234114         6.3706 
 184   0.0000       0.236173         6.4266 
 185   0.0000       0.239283         6.5112 
 186   0.0000       0.241677         6.5764 
 187   0.0000       0.247229         6.7274 
 188   0.0000       0.247580         6.7370 
 189   0.0000       0.251391         6.8407 
 190   0.0000       0.255913         6.9638 
 191   0.0000       0.258921         7.0456 
 192   0.0000       0.261827         7.1247 
 193   0.0000       0.263011         7.1569 
 194   0.0000       0.266674         7.2566 
 195   0.0000       0.274594         7.4721 
 196   0.0000       0.277002         7.5376 
 197   0.0000       0.279547         7.6069 
 198   0.0000       0.281154         7.6506 
 199   0.0000       0.283642         7.7183 
 200   0.0000       0.285692         7.7741 
 201   0.0000       0.290503         7.9050 
 202   0.0000       0.293398         7.9838 
 203   0.0000       0.295627         8.0444 
 204   0.0000       0.298824         8.1314 
 205   0.0000       0.301226         8.1968 
 206   0.0000       0.307496         8.3674 
 207   0.0000       0.308599         8.3974 
 208   0.0000       0.309977         8.4349 
 209   0.0000       0.312568         8.5054 
 210   0.0000       0.317609         8.6426 
 211   0.0000       0.323992         8.8163 
 212   0.0000       0.325356         8.8534 
 213   0.0000       0.327209         8.9038 
 214   0.0000       0.328908         8.9500 
 215   0.0000       0.332525         9.0485 
 216   0.0000       0.335431         9.1275 
 217   0.0000       0.336815         9.1652 
 218   0.0000       0.339952         9.2506 
 219   0.0000       0.342592         9.3224 
 220   0.0000       0.345079         9.3901 
 221   0.0000       0.350233         9.5303 
 222   0.0000       0.352416         9.5897 
 223   0.0000       0.353866         9.6292 
 224   0.0000       0.356875         9.7111 
 225   0.0000       0.363523         9.8920 
 226   0.0000       0.368073        10.0158 
 227   0.0000       0.371790        10.1169 
 228   0.0000       0.373036        10.1508 
 229   0.0000       0.374497        10.1906 
 230   0.0000       0.377402        10.2696 
 231   0.0000       0.383548        10.4369 
 232   0.0000       0.386859        10.5270 
 233   0.0000       0.388452        10.5703 
 234   0.0000       0.392180        10.6718 
 235   0.0000       0.396759        10.7964 
 236   0.0000       0.398131        10.8337 
 237   0.0000       0.399788        10.8788 
 238   0.0000       0.404566        11.0088 
 239   0.0000       0.407278        11.0826 
 240   0.0000       0.408860        11.1256 
 241   0.0000       0.409855        11.1527 
 242   0.0000       0.413372        11.2484 
 243   0.0000       0.417417        11.3585 
 244   0.0000       0.418448        11.3866 
 245   0.0000       0.422949        11.5090 
 246   0.0000       0.426871        11.6157 
 247   0.0000       0.428907        11.6712 
 248   0.0000       0.431668        11.7463 
 249   0.0000       0.435642        11.8544 
 250   0.0000       0.436701        11.8833 
 251   0.0000       0.438341        11.9279 
 252   0.0000       0.441286        12.0080 
 253   0.0000       0.446770        12.1572 
 254   0.0000       0.447058        12.1651 
 255   0.0000       0.451527        12.2867 
 256   0.0000       0.453858        12.3501 
 257   0.0000       0.455738        12.4013 
 258   0.0000       0.458168        12.4674 
 259   0.0000       0.460475        12.5302 
 260   0.0000       0.462321        12.5804 
 261   0.0000       0.464301        12.6343 
 262   0.0000       0.466327        12.6894 
 263   0.0000       0.468186        12.7400 
 264   0.0000       0.470789        12.8108 
 265   0.0000       0.473229        12.8772 
 266   0.0000       0.475315        12.9340 
 267   0.0000       0.475937        12.9509 
 268   0.0000       0.482032        13.1167 
 269   0.0000       0.482923        13.1410 
 270   0.0000       0.485711        13.2169 
 271   0.0000       0.486694        13.2436 
 272   0.0000       0.488637        13.2965 
 273   0.0000       0.489246        13.3130 
 274   0.0000       0.492064        13.3897 
 275   0.0000       0.493988        13.4421 
 276   0.0000       0.495173        13.4743 
 277   0.0000       0.497792        13.5456 
 278   0.0000       0.502157        13.6644 
 279   0.0000       0.503860        13.7107 
 280   0.0000       0.504722        13.7342 
 281   0.0000       0.506994        13.7960 
 282   0.0000       0.511897        13.9294 
 283   0.0000       0.513889        13.9836 
 284   0.0000       0.517502        14.0819 
 285   0.0000       0.519054        14.1242 
 286   0.0000       0.524612        14.2754 
 287   0.0000       0.526932        14.3385 
 288   0.0000       0.531203        14.4548 
 289   0.0000       0.531887        14.4734 
 290   0.0000       0.533250        14.5105 
 291   0.0000       0.537000        14.6125 
 292   0.0000       0.542085        14.7509 
 293   0.0000       0.545029        14.8310 
 294   0.0000       0.549059        14.9407 
 295   0.0000       0.552296        15.0287 
 296   0.0000       0.553409        15.0590 
 297   0.0000       0.556963        15.1557 
 298   0.0000       0.563005        15.3201 
 299   0.0000       0.565486        15.3877 
 300   0.0000       0.570957        15.5365 
 301   0.0000       0.574878        15.6432 
 302   0.0000       0.580118        15.7858 
 303   0.0000       0.581013        15.8102 
 304   0.0000       0.586071        15.9478 
 305   0.0000       0.592685        16.1278 
 306   0.0000       0.596810        16.2400 
 307   0.0000       0.602979        16.4079 
 308   0.0000       0.603570        16.4240 
 309   0.0000       0.608869        16.5682 
 310   0.0000       0.614879        16.7317 
 311   0.0000       0.618907        16.8413 
 312   0.0000       0.624192        16.9851 
 313   0.0000       0.627447        17.0737 
 314   0.0000       0.636606        17.3229 
 315   0.0000       0.638993        17.3879 
 316   0.0000       0.639558        17.4033 
 317   0.0000       0.647814        17.6279 
 318   0.0000       0.651082        17.7168 
 319   0.0000       0.657935        17.9033 
 320   0.0000       0.666338        18.1320 
 321   0.0000       0.671323        18.2676 
 322   0.0000       0.673462        18.3258 
 323   0.0000       0.675049        18.3690 
 324   0.0000       0.677984        18.4489 
 325   0.0000       0.684296        18.6206 
 326   0.0000       0.685876        18.6636 
 327   0.0000       0.693831        18.8801 
 328   0.0000       0.694777        18.9059 
 329   0.0000       0.702087        19.1048 
 330   0.0000       0.707285        19.2462 
 331   0.0000       0.708552        19.2807 
 332   0.0000       0.713553        19.4168 
 333   0.0000       0.714482        19.4420 
 334   0.0000       0.717265        19.5178 
 335   0.0000       0.720388        19.6028 
 336   0.0000       0.724181        19.7060 
 337   0.0000       0.725342        19.7376 
 338   0.0000       0.730636        19.8816 
 339   0.0000       0.733706        19.9651 
 340   0.0000       0.739559        20.1244 
 341   0.0000       0.740634        20.1537 
 342   0.0000       0.745903        20.2970 
 343   0.0000       0.750138        20.4123 
 344   0.0000       0.751942        20.4614 
 345   0.0000       0.759346        20.6629 
 346   0.0000       0.759753        20.6739 
 347   0.0000       0.766093        20.8465 
 348   0.0000       0.771087        20.9823 
 349   0.0000       0.776890        21.1403 
 350   0.0000       0.780822        21.2473 
 351   0.0000       0.782955        21.3053 
 352   0.0000       0.786292        21.3961 
 353   0.0000       0.792517        21.5655 
 354   0.0000       0.795976        21.6596 
 355   0.0000       0.799457        21.7543 
 356   0.0000       0.800959        21.7952 
 357   0.0000       0.811650        22.0861 
 358   0.0000       0.819766        22.3070 
 359   0.0000       0.823975        22.4215 
 360   0.0000       0.824355        22.4318 
 361   0.0000       0.825778        22.4706 
 362   0.0000       0.831297        22.6207 
 363   0.0000       0.832665        22.6580 
 364   0.0000       0.834860        22.7177 
 365   0.0000       0.843015        22.9396 
 366   0.0000       0.846800        23.0426 
 367   0.0000       0.849716        23.1219 
 368   0.0000       0.853088        23.2137 
 369   0.0000       0.859306        23.3829 
 370   0.0000       0.864762        23.5314 
 371   0.0000       0.867897        23.6167 
 372   0.0000       0.875040        23.8110 
 373   0.0000       0.877879        23.8883 
 374   0.0000       0.883511        24.0416 
 375   0.0000       0.889126        24.1943 
 376   0.0000       0.893607        24.3163 
 377   0.0000       0.894425        24.3386 
 378   0.0000       0.903623        24.5888 
 379   0.0000       0.904823        24.6215 
 380   0.0000       0.906424        24.6651 
 381   0.0000       0.910071        24.7643 
 382   0.0000       0.913336        24.8531 
 383   0.0000       0.917646        24.9704 
 384   0.0000       0.923024        25.1168 
 385   0.0000       0.933295        25.3963 
 386   0.0000       0.935164        25.4471 
 387   0.0000       0.937000        25.4971 
 388   0.0000       0.941185        25.6110 
 389   0.0000       0.944381        25.6979 
 390   0.0000       0.954240        25.9662 
 391   0.0000       0.960411        26.1341 
 392   0.0000       0.963174        26.2093 
 393   0.0000       0.971336        26.4314 
 394   0.0000       0.974543        26.5187 
 395   0.0000       0.975806        26.5530 
 396   0.0000       0.983154        26.7530 
 397   0.0000       0.990160        26.9436 
 398   0.0000       0.997153        27.1339 
 399   0.0000       1.001882        27.2626 
 400   0.0000       1.006193        27.3799 
 401   0.0000       1.010555        27.4986 
 402   0.0000       1.014801        27.6142 
 403   0.0000       1.019933        27.7538 
 404   0.0000       1.026928        27.9441 
 405   0.0000       1.030231        28.0340 
 406   0.0000       1.031552        28.0700 
 407   0.0000       1.040809        28.3218 
 408   0.0000       1.049316        28.5533 
 409   0.0000       1.057678        28.7809 
 410   0.0000       1.063090        28.9281 
 411   0.0000       1.066865        29.0309 
 412   0.0000       1.069411        29.1002 
 413   0.0000       1.074811        29.2471 
 414   0.0000       1.076173        29.2842 
 415   0.0000       1.083600        29.4863 
 416   0.0000       1.087040        29.5799 
 417   0.0000       1.095324        29.8053 
 418   0.0000       1.096133        29.8273 
 419   0.0000       1.102539        30.0016 
 420   0.0000       1.110611        30.2213 
 421   0.0000       1.113897        30.3107 
 422   0.0000       1.118397        30.4331 
 423   0.0000       1.122602        30.5476 
 424   0.0000       1.128125        30.6978 
 425   0.0000       1.134062        30.8594 
 426   0.0000       1.136394        30.9228 
 427   0.0000       1.137691        30.9582 
 428   0.0000       1.141151        31.0523 
 429   0.0000       1.145525        31.1713 
 430   0.0000       1.152106        31.3504 
 431   0.0000       1.154871        31.4256 
 432   0.0000       1.161577        31.6081 
 433   0.0000       1.165231        31.7075 
 434   0.0000       1.169137        31.8138 
 435   0.0000       1.170753        31.8578 
 436   0.0000       1.173616        31.9357 
 437   0.0000       1.180597        32.1257 
 438   0.0000       1.185547        32.2604 
 439   0.0000       1.187352        32.3095 
 440   0.0000       1.195134        32.5213 
 441   0.0000       1.197992        32.5990 
 442   0.0000       1.202366        32.7180 
 443   0.0000       1.206958        32.8430 
 444   0.0000       1.211893        32.9773 
 445   0.0000       1.213909        33.0322 
 446   0.0000       1.223702        33.2986 
 447   0.0000       1.225468        33.3467 
 448   0.0000       1.232525        33.5387 
 449   0.0000       1.235496        33.6195 
 450   0.0000       1.240791        33.7636 
 451   0.0000       1.244777        33.8721 
 452   0.0000       1.252879        34.0926 
 453   0.0000       1.257099        34.2074 
 454   0.0000       1.258899        34.2564 
 455   0.0000       1.262064        34.3425 
 456   0.0000       1.265534        34.4369 
 457   0.0000       1.268744        34.5243 
 458   0.0000       1.277103        34.7517 
 459   0.0000       1.281925        34.8829 
 460   0.0000       1.287562        35.0363 
 461   0.0000       1.292383        35.1675 
 462   0.0000       1.299262        35.3547 
 463   0.0000       1.303025        35.4571 
 464   0.0000       1.304327        35.4925 
 465   0.0000       1.307461        35.5778 
 466   0.0000       1.309216        35.6256 
 467   0.0000       1.321853        35.9694 
 468   0.0000       1.330503        36.2048 
 469   0.0000       1.333243        36.2794 
 470   0.0000       1.338472        36.4217 
 471   0.0000       1.343923        36.5700 
 472   0.0000       1.348373        36.6911 
 473   0.0000       1.355725        36.8911 
 474   0.0000       1.357158        36.9302 
 475   0.0000       1.363700        37.1082 
 476   0.0000       1.369997        37.2795 
 477   0.0000       1.372368        37.3440 
 478   0.0000       1.377056        37.4716 
 479   0.0000       1.381456        37.5913 
 480   0.0000       1.386768        37.7359 
 481   0.0000       1.397480        38.0274 
 482   0.0000       1.403834        38.2003 
 483   0.0000       1.411516        38.4093 
 484   0.0000       1.418927        38.6110 
 485   0.0000       1.426716        38.8229 
 486   0.0000       1.430448        38.9245 
 487   0.0000       1.433222        39.0000 
 488   0.0000       1.438374        39.1401 
 489   0.0000       1.446884        39.3717 
 490   0.0000       1.453580        39.5539 
 491   0.0000       1.466160        39.8962 
 492   0.0000       1.468058        39.9479 
 493   0.0000       1.471702        40.0471 
 494   0.0000       1.477747        40.2115 
 495   0.0000       1.482827        40.3498 
 496   0.0000       1.485986        40.4357 
 497   0.0000       1.498421        40.7741 
 498   0.0000       1.502065        40.8733 
 499   0.0000       1.504717        40.9454 
 500   0.0000       1.509571        41.0775 
 501   0.0000       1.514151        41.2021 
 502   0.0000       1.517867        41.3033 
 503   0.0000       1.526279        41.5322 
 504   0.0000       1.529190        41.6114 
 505   0.0000       1.532378        41.6981 
 506   0.0000       1.541814        41.9549 
 507   0.0000       1.545659        42.0595 
 508   0.0000       1.552836        42.2548 
 509   0.0000       1.554185        42.2915 
 510   0.0000       1.561675        42.4953 
 511   0.0000       1.563922        42.5565 
 512   0.0000       1.570323        42.7307 
 513   0.0000       1.571996        42.7762 
 514   0.0000       1.578901        42.9641 
 515   0.0000       1.583833        43.0983 
 516   0.0000       1.584263        43.1100 
 517   0.0000       1.586649        43.1749 
 518   0.0000       1.593668        43.3659 
 519   0.0000       1.595163        43.4066 
 520   0.0000       1.605568        43.6897 
 521   0.0000       1.610705        43.8295 
 522   0.0000       1.614354        43.9288 
 523   0.0000       1.617388        44.0114 
 524   0.0000       1.618785        44.0494 
 525   0.0000       1.621478        44.1227 
 526   0.0000       1.625445        44.2306 
 527   0.0000       1.629236        44.3338 
 528   0.0000       1.631235        44.3882 
 529   0.0000       1.636157        44.5221 
 530   0.0000       1.638807        44.5942 
 531   0.0000       1.639289        44.6073 
 532   0.0000       1.648160        44.8487 
 533   0.0000       1.649709        44.8909 
 534   0.0000       1.651577        44.9417 
 535   0.0000       1.655398        45.0457 
 536   0.0000       1.659548        45.1586 
 537   0.0000       1.662591        45.2414 
 538   0.0000       1.664577        45.2955 
 539   0.0000       1.669734        45.4358 
 540   0.0000       1.674034        45.5528 
 541   0.0000       1.680132        45.7187 
 542   0.0000       1.683168        45.8013 
 543   0.0000       1.685588        45.8672 
 544   0.0000       1.688795        45.9544 
 545   0.0000       1.691970        46.0408 
 546   0.0000       1.692786        46.0630 
 547   0.0000       1.697676        46.1961 
 548   0.0000       1.703186        46.3460 
 549   0.0000       1.706802        46.4444 
 550   0.0000       1.710229        46.5377 
 551   0.0000       1.717356        46.7316 
 552   0.0000       1.719030        46.7772 
 553   0.0000       1.722112        46.8611 
 554   0.0000       1.725263        46.9468 
 555   0.0000       1.731108        47.1059 
 556   0.0000       1.731530        47.1173 
 557   0.0000       1.736292        47.2469 
 558   0.0000       1.738736        47.3134 
 559   0.0000       1.740703        47.3669 
 560   0.0000       1.747681        47.5568 
 561   0.0000       1.751075        47.6492 
 562   0.0000       1.757910        47.8352 
 563   0.0000       1.767503        48.0962 
 564   0.0000       1.769736        48.1570 
 565   0.0000       1.775174        48.3049 
 566   0.0000       1.781214        48.4693 
 567   0.0000       1.786935        48.6250 
 568   0.0000       1.789799        48.7029 
 569   0.0000       1.797474        48.9117 
 570   0.0000       1.799927        48.9785 
 571   0.0000       1.804491        49.1027 
 572   0.0000       1.810998        49.2798 
 573   0.0000       1.824328        49.6425 
 574   0.0000       1.826355        49.6976 
 575   0.0000       1.829663        49.7877 
 576   0.0000       1.833767        49.8993 
 577   0.0000       1.849669        50.3320 
 578   0.0000       1.856445        50.5164 
 579   0.0000       1.858017        50.5592 
 580   0.0000       1.870079        50.8874 
 581   0.0000       1.873307        50.9753 
 582   0.0000       1.875660        51.0393 
 583   0.0000       1.877682        51.0943 
 584   0.0000       1.885452        51.3057 
 585   0.0000       1.896387        51.6033 
 586   0.0000       1.898848        51.6703 
 587   0.0000       1.899893        51.6987 
 588   0.0000       1.903951        51.8091 
 589   0.0000       1.919977        52.2452 
 590   0.0000       1.924624        52.3717 
 591   0.0000       1.932199        52.5778 
 592   0.0000       1.933885        52.6237 
 593   0.0000       1.935763        52.6748 
 594   0.0000       1.938562        52.7510 
 595   0.0000       1.949284        53.0427 
 596   0.0000       1.958522        53.2941 
 597   0.0000       1.963681        53.4345 
 598   0.0000       1.972164        53.6653 
 599   0.0000       1.977761        53.8176 
 600   0.0000       1.979388        53.8619 
 601   0.0000       1.985976        54.0412 
 602   0.0000       1.988742        54.1164 
 603   0.0000       1.994421        54.2710 
 604   0.0000       2.003591        54.5205 
 605   0.0000       2.006975        54.6126 
 606   0.0000       2.018388        54.9231 
 607   0.0000       2.020578        54.9827 
 608   0.0000       2.027804        55.1794 
 609   0.0000       2.036734        55.4223 
 610   0.0000       2.037091        55.4321 
 611   0.0000       2.042975        55.5922 
 612   0.0000       2.048537        55.7435 
 613   0.0000       2.054188        55.8973 
 614   0.0000       2.063536        56.1517 
 615   0.0000       2.068363        56.2830 
 616   0.0000       2.069987        56.3272 
 617   0.0000       2.073241        56.4158 
 618   0.0000       2.085276        56.7433 
 619   0.0000       2.088775        56.8385 
 620   0.0000       2.096539        57.0497 
 621   0.0000       2.099182        57.1216 
 622   0.0000       2.110560        57.4312 
 623   0.0000       2.111823        57.4656 
 624   0.0000       2.117075        57.6085 
 625   0.0000       2.122016        57.7430 
 626   0.0000       2.129192        57.9383 
 627   0.0000       2.133424        58.0534 
 628   0.0000       2.140980        58.2590 
 629   0.0000       2.150099        58.5072 
 630   0.0000       2.156420        58.6792 
 631   0.0000       2.156917        58.6927 
 632   0.0000       2.163296        58.8663 
 633   0.0000       2.169850        59.0446 
 634   0.0000       2.179043        59.2948 
 635   0.0000       2.183505        59.4162 
 636   0.0000       2.184430        59.4414 
 637   0.0000       2.189738        59.5858 
 638   0.0000       2.192021        59.6479 
 639   0.0000       2.200056        59.8666 
 640   0.0000       2.206564        60.0437 
 641   0.0000       2.210259        60.1442 
 642   0.0000       2.212212        60.1974 
 643   0.0000       2.216113        60.3035 
 644   0.0000       2.217382        60.3380 
 645   0.0000       2.229126        60.6576 
 646   0.0000       2.233120        60.7663 
 647   0.0000       2.233806        60.7850 
 648   0.0000       2.240025        60.9542 
 649   0.0000       2.248112        61.1742 
 650   0.0000       2.251853        61.2760 
 651   0.0000       2.259886        61.4946 
 652   0.0000       2.267912        61.7130 
 653   0.0000       2.278921        62.0126 
 654   0.0000       2.280895        62.0663 
 655   0.0000       2.285533        62.1925 
 656   0.0000       2.291032        62.3421 
 657   0.0000       2.295451        62.4624 
 658   0.0000       2.304840        62.7179 
 659   0.0000       2.307908        62.8014 
 660   0.0000       2.315634        63.0116 
 661   0.0000       2.317358        63.0585 
 662   0.0000       2.320447        63.1426 
 663   0.0000       2.322797        63.2065 
 664   0.0000       2.324101        63.2420 
 665   0.0000       2.332588        63.4730 
 666   0.0000       2.345575        63.8263 
 667   0.0000       2.347070        63.8670 
 668   0.0000       2.354872        64.0793 
 669   0.0000       2.359936        64.2171 
 670   0.0000       2.363087        64.3029 
 671   0.0000       2.365386        64.3654 
 672   0.0000       2.374103        64.6026 
 673   0.0000       2.387984        64.9803 
 674   0.0000       2.393431        65.1286 
 675   0.0000       2.397047        65.2270 
 676   0.0000       2.398656        65.2707 
 677   0.0000       2.408050        65.5264 
 678   0.0000       2.415281        65.7231 
 679   0.0000       2.417513        65.7839 
 680   0.0000       2.419685        65.8430 
 681   0.0000       2.421730        65.8986 
 682   0.0000       2.425828        66.0101 
 683   0.0000       2.433160        66.2096 
 684   0.0000       2.448910        66.6382 
 685   0.0000       2.456123        66.8345 
 686   0.0000       2.462062        66.9961 
 687   0.0000       2.466365        67.1132 
 688   0.0000       2.467408        67.1416 
 689   0.0000       2.471167        67.2439 
 690   0.0000       2.478930        67.4551 
 691   0.0000       2.483765        67.5867 
 692   0.0000       2.486182        67.6525 
 693   0.0000       2.492306        67.8191 
 694   0.0000       2.502022        68.0835 
 695   0.0000       2.510555        68.3157 
 696   0.0000       2.513490        68.3955 
 697   0.0000       2.522510        68.6410 
 698   0.0000       2.523558        68.6695 
 699   0.0000       2.527722        68.7828 
 700   0.0000       2.531524        68.8863 
 701   0.0000       2.534226        68.9598 
 702   0.0000       2.536658        69.0260 
 703   0.0000       2.543167        69.2031 
 704   0.0000       2.553990        69.4976 
 705   0.0000       2.558798        69.6284 
 706   0.0000       2.561738        69.7084 
 707   0.0000       2.564206        69.7756 
 708   0.0000       2.573952        70.0408 
 709   0.0000       2.576949        70.1223 
 710   0.0000       2.579936        70.2036 
 711   0.0000       2.589240        70.4568 
 712   0.0000       2.593055        70.5606 
 713   0.0000       2.595788        70.6350 
 714   0.0000       2.602698        70.8230 
 715   0.0000       2.606780        70.9341 
 716   0.0000       2.610386        71.0322 
 717   0.0000       2.613843        71.1263 
 718   0.0000       2.623156        71.3797 
 719   0.0000       2.627528        71.4987 
 720   0.0000       2.629737        71.5588 
 721   0.0000       2.633111        71.6506 
 722   0.0000       2.636663        71.7472 
 723   0.0000       2.638208        71.7893 
 724   0.0000       2.643145        71.9236 
 725   0.0000       2.652893        72.1889 
 726   0.0000       2.653920        72.2168 
 727   0.0000       2.656268        72.2807 
 728   0.0000       2.657084        72.3029 
 729   0.0000       2.663357        72.4736 
 730   0.0000       2.667303        72.5810 
 731   0.0000       2.673601        72.7524 
 732   0.0000       2.674868        72.7869 
 733   0.0000       2.678639        72.8895 
 734   0.0000       2.679645        72.9168 
 735   0.0000       2.686168        73.0944 
 736   0.0000       2.689230        73.1777 
 737   0.0000       2.691390        73.2364 
 738   0.0000       2.695702        73.3538 
 739   0.0000       2.698960        73.4424 
 740   0.0000       2.701703        73.5171 
 741   0.0000       2.706818        73.6563 
 742   0.0000       2.707474        73.6741 
 743   0.0000       2.708199        73.6938 
 744   0.0000       2.717049        73.9347 
 745   0.0000       2.720097        74.0176 
 746   0.0000       2.721259        74.0492 
 747   0.0000       2.727044        74.2066 
 748   0.0000       2.729434        74.2717 
 749   0.0000       2.730508        74.3009 
 750   0.0000       2.736531        74.4648 
 751   0.0000       2.740588        74.5752 
 752   0.0000       2.745805        74.7172 
 753   0.0000       2.749706        74.8233 
 754   0.0000       2.752837        74.9085 
 755   0.0000       2.754257        74.9471 
 756   0.0000       2.759518        75.0903 
 757   0.0000       2.767053        75.2953 
 758   0.0000       2.768744        75.3413 
 759   0.0000       2.774098        75.4870 
 760   0.0000       2.777609        75.5826 
 761   0.0000       2.782509        75.7159 
 762   0.0000       2.785902        75.8082 
 763   0.0000       2.790549        75.9347 
 764   0.0000       2.795475        76.0687 
 765   0.0000       2.802927        76.2715 
 766   0.0000       2.807696        76.4013 
 767   0.0000       2.809475        76.4497 
 768   0.0000       2.815447        76.6122 
 769   0.0000       2.818968        76.7080 
 770   0.0000       2.822933        76.8159 
 771   0.0000       2.828803        76.9756 
 772   0.0000       2.832021        77.0632 
 773   0.0000       2.833621        77.1067 
 774   0.0000       2.837553        77.2137 
 775   0.0000       2.840705        77.2995 
 776   0.0000       2.848065        77.4998 
 777   0.0000       2.851294        77.5876 
 778   0.0000       2.855120        77.6918 
 779   0.0000       2.861806        77.8737 
 780   0.0000       2.866679        78.0063 
 781   0.0000       2.871802        78.1457 
 782   0.0000       2.872098        78.1538 
 783   0.0000       2.876888        78.2841 
 784   0.0000       2.883388        78.4610 
 785   0.0000       2.885962        78.5310 
 786   0.0000       2.891043        78.6693 
 787   0.0000       2.892560        78.7106 
 788   0.0000       2.895895        78.8013 
 789   0.0000       2.901938        78.9658 
 790   0.0000       2.903354        79.0043 
 791   0.0000       2.904685        79.0405 
 792   0.0000       2.909011        79.1582 
 793   0.0000       2.915699        79.3402 
 794   0.0000       2.919208        79.4357 
 795   0.0000       2.924868        79.5897 
 796   0.0000       2.932323        79.7926 
 797   0.0000       2.939699        79.9933 
 798   0.0000       2.943016        80.0835 
 799   0.0000       2.949361        80.2562 
 800   0.0000       2.951667        80.3189 
 801   0.0000       2.957170        80.4687 
 802   0.0000       2.961900        80.5974 
 803   0.0000       2.972538        80.8869 
 804   0.0000       2.979668        81.0809 
 805   0.0000       2.981649        81.1348 
 806   0.0000       2.989345        81.3442 
 807   0.0000       2.990830        81.3846 
 808   0.0000       3.003750        81.7362 
 809   0.0000       3.010273        81.9137 
 810   0.0000       3.014573        82.0307 
 811   0.0000       3.019367        82.1612 
 812   0.0000       3.022982        82.2595 
 813   0.0000       3.026309        82.3501 
 814   0.0000       3.035887        82.6107 
 815   0.0000       3.045728        82.8785 
 816   0.0000       3.047096        82.9157 
 817   0.0000       3.052492        83.0625 
 818   0.0000       3.054987        83.1304 
 819   0.0000       3.066626        83.4471 
 820   0.0000       3.070111        83.5420 
 821   0.0000       3.078569        83.7721 
 822   0.0000       3.082675        83.8839 
 823   0.0000       3.086458        83.9868 
 824   0.0000       3.095186        84.2243 
 825   0.0000       3.106812        84.5406 
 826   0.0000       3.111134        84.6583 
 827   0.0000       3.113729        84.7289 
 828   0.0000       3.115218        84.7694 
 829   0.0000       3.122722        84.9736 
 830   0.0000       3.126681        85.0813 
 831   0.0000       3.128910        85.1420 
 832   0.0000       3.138102        85.3921 
 833   0.0000       3.141410        85.4821 
 834   0.0000       3.150494        85.7293 
 835   0.0000       3.153671        85.8157 
 836   0.0000       3.158025        85.9342 
 837   0.0000       3.159565        85.9761 
 838   0.0000       3.162884        86.0665 
 839   0.0000       3.171907        86.3120 
 840   0.0000       3.174353        86.3785 
 841   0.0000       3.177580        86.4663 
 842   0.0000       3.178739        86.4979 
 843   0.0000       3.183679        86.6323 
 844   0.0000       3.185317        86.6769 
 845   0.0000       3.191071        86.8335 
 846   0.0000       3.192562        86.8740 
 847   0.0000       3.196927        86.9928 
 848   0.0000       3.202290        87.1387 
 849   0.0000       3.203207        87.1637 
 850   0.0000       3.207814        87.2891 
 851   0.0000       3.212508        87.4168 
 852   0.0000       3.215491        87.4980 
 853   0.0000       3.220511        87.6346 
 854   0.0000       3.227626        87.8282 
 855   0.0000       3.228678        87.8568 
 856   0.0000       3.232713        87.9666 
 857   0.0000       3.239319        88.1463 
 858   0.0000       3.241249        88.1989 
 859   0.0000       3.246819        88.3504 
 860   0.0000       3.249427        88.4214 
 861   0.0000       3.251582        88.4801 
 862   0.0000       3.255183        88.5780 
 863   0.0000       3.259527        88.6962 
 864   0.0000       3.263304        88.7990 
 865   0.0000       3.267170        88.9042 
 866   0.0000       3.269987        88.9809 
 867   0.0000       3.273889        89.0871 
 868   0.0000       3.278486        89.2121 
 869   0.0000       3.281057        89.2821 
 870   0.0000       3.284544        89.3770 
 871   0.0000       3.287638        89.4612 
 872   0.0000       3.295314        89.6700 
 873   0.0000       3.298814        89.7653 
 874   0.0000       3.306500        89.9744 
 875   0.0000       3.308474        90.0281 
 876   0.0000       3.313910        90.1761 
 877   0.0000       3.316111        90.2360 
 878   0.0000       3.318954        90.3133 
 879   0.0000       3.328273        90.5669 
 880   0.0000       3.329232        90.5930 
 881   0.0000       3.337234        90.8108 
 882   0.0000       3.339459        90.8713 
 883   0.0000       3.346189        91.0544 
 884   0.0000       3.351567        91.2008 
 885   0.0000       3.352849        91.2357 
 886   0.0000       3.355390        91.3048 
 887   0.0000       3.357829        91.3712 
 888   0.0000       3.360290        91.4382 
 889   0.0000       3.362407        91.4958 
 890   0.0000       3.365306        91.5746 
 891   0.0000       3.367860        91.6441 
 892   0.0000       3.369649        91.6928 
 893   0.0000       3.371804        91.7514 
 894   0.0000       3.376816        91.8878 
 895   0.0000       3.380871        91.9982 
 896   0.0000       3.383819        92.0784 
 897   0.0000       3.388720        92.2118 
 898   0.0000       3.391645        92.2914 
 899   0.0000       3.392148        92.3050 
 900   0.0000       3.399450        92.5037 
 901   0.0000       3.400006        92.5189 
 902   0.0000       3.402325        92.5820 
 903   0.0000       3.403720        92.6199 
 904   0.0000       3.410495        92.8043 
 905   0.0000       3.413666        92.8906 
 906   0.0000       3.415447        92.9390 
 907   0.0000       3.419829        93.0583 
 908   0.0000       3.423644        93.1621 
 909   0.0000       3.427423        93.2649 
 910   0.0000       3.431586        93.3782 
 911   0.0000       3.433966        93.4430 
 912   0.0000       3.439004        93.5800 
 913   0.0000       3.443026        93.6895 
 914   0.0000       3.449342        93.8614 
 915   0.0000       3.458960        94.1231 
 916   0.0000       3.459931        94.1495 
 917   0.0000       3.462099        94.2085 
 918   0.0000       3.467923        94.3670 
 919   0.0000       3.471558        94.4659 
 920   0.0000       3.479177        94.6732 
 921   0.0000       3.481244        94.7295 
 922   0.0000       3.491748        95.0153 
 923   0.0000       3.493586        95.0653 
 924   0.0000       3.497049        95.1595 
 925   0.0000       3.503221        95.3275 
 926   0.0000       3.505968        95.4022 
 927   0.0000       3.508536        95.4721 
 928   0.0000       3.510027        95.5127 
 929   0.0000       3.511894        95.5635 
 930   0.0000       3.516919        95.7002 
 931   0.0000       3.521265        95.8185 
 932   0.0000       3.522667        95.8566 
 933   0.0000       3.527019        95.9751 
 934   0.0000       3.533281        96.1455 
 935   0.0000       3.539282        96.3088 
 936   0.0000       3.543638        96.4273 
 937   0.0000       3.547145        96.5227 
 938   0.0000       3.551090        96.6301 
 939   0.0000       3.559566        96.8607 
 940   0.0000       3.566532        97.0503 
 941   0.0000       3.567137        97.0667 
 942   0.0000       3.572473        97.2119 
 943   0.0000       3.578843        97.3853 
 944   0.0000       3.585694        97.5717 
 945   0.0000       3.586060        97.5817 
 946   0.0000       3.594244        97.8044 
 947   0.0000       3.599611        97.9504 
 948   0.0000       3.608983        98.2054 
 949   0.0000       3.618986        98.4776 
 950   0.0000       3.619938        98.5035 
 951   0.0000       3.620695        98.5241 
 952   0.0000       3.627439        98.7076 
 953   0.0000       3.633061        98.8606 
 954   0.0000       3.638400        99.0059 
 955   0.0000       3.645973        99.2120 
 956   0.0000       3.651559        99.3640 
 957   0.0000       3.658353        99.5488 
 958   0.0000       3.661698        99.6399 
 959   0.0000       3.666643        99.7744 
 960   0.0000       3.672984        99.9470 
 961   0.0000       3.682923       100.2174 
 962   0.0000       3.692754       100.4849 
 963   0.0000       3.696002       100.5733 
 964   0.0000       3.698547       100.6426 
 965   0.0000       3.707765       100.8934 
 966   0.0000       3.710236       100.9607 
 967   0.0000       3.714121       101.0664 
 968   0.0000       3.720145       101.2303 
 969   0.0000       3.724448       101.3474 
 970   0.0000       3.739616       101.7601 
 971   0.0000       3.741787       101.8192 
 972   0.0000       3.744963       101.9056 
 973   0.0000       3.753121       102.1276 
 974   0.0000       3.757221       102.2392 
 975   0.0000       3.770820       102.6092 
 976   0.0000       3.776166       102.7547 
 977   0.0000       3.781372       102.8964 
 978   0.0000       3.782923       102.9386 
 979   0.0000       3.794528       103.2543 
 980   0.0000       3.796355       103.3041 
 981   0.0000       3.807370       103.6038 
 982   0.0000       3.812214       103.7356 
 983   0.0000       3.827770       104.1589 
 984   0.0000       3.839153       104.4687 
 985   0.0000       3.845330       104.6368 
 986   0.0000       3.850945       104.7895 
 987   0.0000       3.860964       105.0622 
 988   0.0000       3.869994       105.3079 
 989   0.0000       3.881230       105.6136 
 990   0.0000       3.888463       105.8105 
 991   0.0000       3.893982       105.9606 
 992   0.0000       3.911095       106.4263 
 993   0.0000       3.916244       106.5664 
 994   0.0000       3.932973       107.0216 
 995   0.0000       3.936376       107.1142 
 996   0.0000       3.948085       107.4329 
 997   0.0000       3.955848       107.6441 
 998   0.0000       3.964926       107.8911 
 999   0.0000       3.970903       108.0538 
 1000   0.0000       3.971935       108.0818 
 1001   0.0000       3.977255       108.2266 
 1002   0.0000       3.993052       108.6565 
 1003   0.0000       3.997757       108.7845 
 1004   0.0000       3.998369       108.8012 
 1005   0.0000       4.010188       109.1228 
 1006   0.0000       4.024459       109.5111 
 1007   0.0000       4.030293       109.6698 
 1008   0.0000       4.042863       110.0119 
 1009   0.0000       4.050590       110.2221 
 1010   0.0000       4.064785       110.6084 
 1011   0.0000       4.068272       110.7033 
 1012   0.0000       4.075943       110.9120 
 1013   0.0000       4.078501       110.9817 
 1014   0.0000       4.086880       111.2097 
 1015   0.0000       4.094019       111.4039 
 1016   0.0000       4.097932       111.5104 
 1017   0.0000       4.115415       111.9861 
 1018   0.0000       4.115926       112.0000 
 1019   0.0000       4.122704       112.1845 
 1020   0.0000       4.125213       112.2528 
 1021   0.0000       4.137447       112.5857 
 1022   0.0000       4.139177       112.6327 
 1023   0.0000       4.146309       112.8268 
 1024   0.0000       4.150939       112.9528 
 1025   0.0000       4.157725       113.1374 
 1026   0.0000       4.159249       113.1789 
 1027   0.0000       4.168878       113.4409 
 1028   0.0000       4.171295       113.5067 
 1029   0.0000       4.181260       113.7779 
 1030   0.0000       4.187981       113.9607 
 1031   0.0000       4.195959       114.1778 
 1032   0.0000       4.199084       114.2629 
 1033   0.0000       4.202470       114.3550 
 1034   0.0000       4.207909       114.5030 
 1035   0.0000       4.216535       114.7377 
 1036   0.0000       4.221648       114.8769 
 1037   0.0000       4.225601       114.9845 
 1038   0.0000       4.226287       115.0031 
 1039   0.0000       4.229789       115.0984 
 1040   0.0000       4.235683       115.2588 
 1041   0.0000       4.239421       115.3605 
 1042   0.0000       4.244344       115.4945 
 1043   0.0000       4.251910       115.7004 
 1044   0.0000       4.254934       115.7826 
 1045   0.0000       4.258269       115.8734 
 1046   0.0000       4.266659       116.1017 
 1047   0.0000       4.275138       116.3324 
 1048   0.0000       4.275524       116.3429 
 1049   0.0000       4.279912       116.4623 
 1050   0.0000       4.288451       116.6947 
 1051   0.0000       4.291523       116.7783 
 1052   0.0000       4.307586       117.2154 
 1053   0.0000       4.312262       117.3426 
 1054   0.0000       4.314156       117.3941 
 1055   0.0000       4.324192       117.6672 
 1056   0.0000       4.329478       117.8111 
 1057   0.0000       4.335606       117.9778 
 1058   0.0000       4.340414       118.1087 
 1059   0.0000       4.344701       118.2253 
 1060   0.0000       4.359333       118.6235 
 1061   0.0000       4.369230       118.8928 
 1062   0.0000       4.372188       118.9733 
 1063   0.0000       4.381880       119.2370 
 1064   0.0000       4.388530       119.4180 
 1065   0.0000       4.398223       119.6817 
 1066   0.0000       4.403946       119.8375 
 1067   0.0000       4.410530       120.0166 
 1068   0.0000       4.417436       120.2045 
 1069   0.0000       4.428521       120.5062 
 1070   0.0000       4.433340       120.6373 
 1071   0.0000       4.438312       120.7726 
 1072   0.0000       4.444995       120.9545 
 1073   0.0000       4.458608       121.3249 
 1074   0.0000       4.462128       121.4207 
 1075   0.0000       4.466942       121.5517 
 1076   0.0000       4.480468       121.9197 
 1077   0.0000       4.482039       121.9625 
 1078   0.0000       4.488437       122.1366 
 1079   0.0000       4.498668       122.4150 
 1080   0.0000       4.505688       122.6060 
 1081   0.0000       4.513136       122.8087 
 1082   0.0000       4.521085       123.0250 
 1083   0.0000       4.533660       123.3672 
 1084   0.0000       4.540144       123.5436 
 1085   0.0000       4.545832       123.6984 
 1086   0.0000       4.569044       124.3300 
 1087   0.0000       4.583425       124.7213 
 1088   0.0000       4.605183       125.3134 
 1089   0.0000       4.617968       125.6613 
 1090   0.0000       4.629229       125.9677 
 1091   0.0000       4.636220       126.1580 
 1092   0.0000       4.645097       126.3995 
 1093   0.0000       4.656591       126.7123 
 1094   0.0000       4.670288       127.0850 
 1095   0.0000       4.676861       127.2639 
 1096   0.0000       4.687449       127.5520 
 1097   0.0000       4.700514       127.9075 
 1098   0.0000       4.706610       128.0734 
 1099   0.0000       4.711146       128.1968 
 1100   0.0000       4.721937       128.4904 
 1101   0.0000       4.733036       128.7925 
 1102   0.0000       4.738679       128.9460 
 1103   0.0000       4.757024       129.4452 
 1104   0.0000       4.759642       129.5164 
 1105   0.0000       4.770807       129.8203 
 1106   0.0000       4.774422       129.9186 
 1107   0.0000       4.782656       130.1427 
 1108   0.0000       4.801671       130.6601 
 1109   0.0000       4.824339       131.2769 
 1110   0.0000       4.830993       131.4580 
 1111   0.0000       4.849145       131.9520 
 1112   0.0000       4.861694       132.2934 
 1113   0.0000       4.873224       132.6072 
 1114   0.0000       4.891917       133.1158 
 1115   0.0000       4.898498       133.2949 
 1116   0.0000       4.904737       133.4647 
 1117   0.0000       4.913391       133.7002 
 1118   0.0000       4.923263       133.9688 
 1119   0.0000       4.940366       134.4342 
 1120   0.0000       4.947202       134.6202 
 1121   0.0000       4.961313       135.0042 
 1122   0.0000       4.976119       135.4071 
 1123   0.0000       4.984699       135.6405 
 1124   0.0000       5.012384       136.3939 
 1125   0.0000       5.018388       136.5573 
 1126   0.0000       5.048911       137.3879 
 1127   0.0000       5.054319       137.5350 
 1128   0.0000       5.082922       138.3133 
 1129   0.0000       5.088564       138.4669 
 1130   0.0000       5.104265       138.8941 
 1131   0.0000       5.114134       139.1627 
 1132   0.0000       5.127104       139.5156 
 1133   0.0000       5.150029       140.1394 
 1134   0.0000       5.160479       140.4238 
 1135   0.0000       5.164656       140.5374 
 1136   0.0000       5.202641       141.5710 
 1137   0.0000       5.205237       141.6417 
 1138   0.0000       5.224673       142.1706 
 1139   0.0000       5.238875       142.5570 
 1140   0.0000       5.247799       142.7999 
 1141   0.0000       5.250295       142.8678 
 1142   0.0000       5.258252       143.0843 
 1143   0.0000       5.262123       143.1897 
 1144   0.0000       5.282137       143.7343 
 1145   0.0000       5.298761       144.1866 
 1146   0.0000       5.311817       144.5419 
 1147   0.0000       5.332103       145.0939 
 1148   0.0000       5.347546       145.5141 
 1149   0.0000       5.367664       146.0616 
 1150   0.0000       5.375327       146.2701 
 1151   0.0000       5.384145       146.5100 
 1152   0.0000       5.400298       146.9496 
 1153   0.0000       5.403945       147.0488 
 1154   0.0000       5.442579       148.1001 
 1155   0.0000       5.451431       148.3410 
 1156   0.0000       5.471814       148.8956 
 1157   0.0000       5.498702       149.6273 
 1158   0.0000       5.524911       150.3405 
 1159   0.0000       5.527302       150.4055 
 1160   0.0000       5.556436       151.1983 
 1161   0.0000       5.580252       151.8464 
 1162   0.0000       5.584446       151.9605 
 1163   0.0000       5.618939       152.8991 
 1164   0.0000       5.627899       153.1429 
 1165   0.0000       5.646419       153.6469 
 1166   0.0000       5.677377       154.4893 
 1167   0.0000       5.698878       155.0743 
 1168   0.0000       5.711079       155.4063 
 1169   0.0000       5.720511       155.6630 
 1170   0.0000       5.734712       156.0494 
 1171   0.0000       5.783632       157.3806 
 1172   0.0000       5.894658       160.4018 
 1173   0.0000       5.940862       161.6591 
 1174   0.0000       5.973108       162.5365 
 1175   0.0000       6.022767       163.8878 
 1176   0.0000       6.028019       164.0307 
 1177   0.0000       6.130331       166.8148 
 1178   0.0000       6.158722       167.5873 
 1179   0.0000       6.188250       168.3909 
 1180   0.0000       6.373068       173.4200 
 1181   0.0000       6.398926       174.1236 
 1182   0.0000       6.459901       175.7828 
 1183   0.0000       6.486939       176.5186 
 1184   0.0000       6.628784       180.3784 
 1185   0.0000       6.641420       180.7222 
 1186   0.0000       6.720116       182.8637 
 1187   0.0000       6.763634       184.0478 
 1188   0.0000       6.880776       187.2354 
 1189   0.0000       6.910315       188.0392 
 1190   0.0000       7.100100       193.2036 
 1191   0.0000       7.123890       193.8509 
 1192   0.0000       7.156366       194.7346 
 1193   0.0000       7.184544       195.5014 
 1194   0.0000      22.226165       604.8047 
 1195   0.0000      22.367427       608.6486 
 1196   0.0000      22.450762       610.9163 
 1197   0.0000      22.494073       612.0948 
 1198   0.0000      22.536483       613.2489 
 1199   0.0000      22.548275       613.5697 
 1200   0.0000      22.552853       613.6943 
 1201   0.0000      22.572287       614.2232 
 1202   0.0000      22.680555       617.1693 
 1203   0.0000      22.686698       617.3364 
 1204   0.0000      22.693488       617.5212 
 1205   0.0000      22.707421       617.9003 
 1206   0.0000      22.724106       618.3544 
 1207   0.0000      22.751458       619.0986 
 1208   0.0000      22.811544       620.7337 
 1209   0.0000      22.836210       621.4049 
 1210   0.0000      22.854176       621.8938 
 1211   0.0000      22.873794       622.4276 
 1212   0.0000      22.890904       622.8932 
 1213   0.0000      22.897754       623.0796 
 1214   0.0000      22.921408       623.7232 
 1215   0.0000      22.967666       624.9820 
 1216   0.0000      23.009459       626.1192 
 1217   0.0000      23.052890       627.3010 
 1218   0.0000      23.274694       633.3366 
 1219   0.0000      23.335544       634.9924 
 1220   0.0000      23.436384       637.7364 
 1221   0.0000      23.520441       640.0237 
 1222   0.0000      23.566898       641.2879 
 1223   0.0000      32.897089       895.1753 
 1224   0.0000      33.280077       905.5969 
 1225   0.0000      44.163411      1201.7475 
 1226   0.0000      44.189771      1202.4648 

                    ********************************
                    * MULLIKEN POPULATION ANALYSIS *
                    ********************************

-----------------------
MULLIKEN ATOMIC CHARGES
-----------------------
   0 O :   -0.529945
   1 O :   -0.506020
   2 N :   -0.203817
   3 H :    0.279715
   4 N :    0.120234
   5 C :    0.140851
   6 C :    0.336642
   7 H :    0.126307
   8 C :   -0.042470
   9 C :   -0.214685
  10 H :    0.163460
  11 C :   -0.152183
  12 H :    0.158516
  13 C :   -0.142276
  14 H :    0.158452
  15 C :   -0.172826
  16 H :    0.159134
  17 C :   -0.188870
  18 H :    0.157778
  19 C :    0.129769
  20 C :   -0.424223
  21 H :    0.137320
  22 H :    0.146612
  23 H :    0.140954
  24 C :   -0.443953
  25 H :    0.153176
  26 H :    0.148769
  27 H :    0.150335
  28 C :   -0.427615
  29 H :    0.141907
  30 H :    0.147973
  31 H :    0.138030
  32 C :   -0.094380
  33 C :    0.049619
  34 C :   -0.210498
  35 H :    0.168538
  36 C :   -0.188049
  37 H :    0.155841
  38 C :   -0.117097
  39 H :    0.156252
  40 C :   -0.225084
  41 H :    0.147668
  42 C :    0.105956
  43 C :   -0.450740
  44 H :    0.147062
  45 H :    0.142677
  46 H :    0.139289
  47 C :   -0.455430
  48 H :    0.140694
  49 H :    0.143210
  50 H :    0.151474
  51 C :   -0.412003
  52 H :    0.122715
  53 H :    0.146884
  54 H :    0.127731
  55 C :    0.292398
  56 C :    0.151717
  57 C :   -0.210178
  58 H :    0.161074
  59 C :   -0.169338
  60 H :    0.161107
  61 C :   -0.142209
  62 H :    0.159850
  63 C :   -0.150155
  64 H :    0.161427
  65 C :   -0.257723
  66 H :    0.162651
Sum of atomic charges:   -0.0000000

--------------------------------
MULLIKEN REDUCED ORBITAL CHARGES
--------------------------------
  0 O s       :     3.840396  s :     3.840396
      pz      :     1.630637  p :     4.658537
      px      :     1.624839
      py      :     1.403061
      dz2     :     0.003024  d :     0.029204
      dxz     :     0.002212
      dyz     :     0.006887
      dx2y2   :     0.008745
      dxy     :     0.008336
      f0      :     0.000215  f :     0.001808
      f+1     :     0.000079
      f-1     :     0.000197
      f+2     :     0.000122
      f-2     :     0.000254
      f+3     :     0.000401
      f-3     :     0.000539
  1 O s       :     3.828320  s :     3.828320
      pz      :     1.461336  p :     4.646825
      px      :     1.648723
      py      :     1.536767
      dz2     :     0.007718  d :     0.029084
      dxz     :     0.007360
      dyz     :     0.005679
      dx2y2   :     0.003786
      dxy     :     0.004539
      f0      :     0.000289  f :     0.001791
      f+1     :     0.000404
      f-1     :     0.000183
      f+2     :     0.000322
      f-2     :     0.000351
      f+3     :     0.000131
      f-3     :     0.000110
  2 N s       :     3.433675  s :     3.433675
      pz      :     1.314719  p :     3.705089
      px      :     1.221565
      py      :     1.168805
      dz2     :     0.013669  d :     0.060889
      dxz     :     0.012615
      dyz     :     0.007974
      dx2y2   :     0.013149
      dxy     :     0.013483
      f0      :     0.000454  f :     0.004164
      f+1     :     0.000900
      f-1     :     0.000415
      f+2     :     0.000684
      f-2     :     0.000714
      f+3     :     0.000614
      f-3     :     0.000382
  3 H s       :     0.679515  s :     0.679515
      pz      :     0.009698  p :     0.040770
      px      :     0.009969
      py      :     0.021103
  4 N s       :     3.360951  s :     3.360951
      pz      :     1.157322  p :     3.428800
      px      :     0.950586
      py      :     1.320892
      dz2     :     0.017404  d :     0.085321
      dxz     :     0.022021
      dyz     :     0.012457
      dx2y2   :     0.017921
      dxy     :     0.015518
      f0      :     0.000641  f :     0.004694
      f+1     :     0.000519
      f-1     :     0.000804
      f+2     :     0.000971
      f-2     :     0.000699
      f+3     :     0.000562
      f-3     :     0.000499
  5 C s       :     3.173702  s :     3.173702
      pz      :     0.815576  p :     2.413778
      px      :     0.790405
      py      :     0.807796
      dz2     :     0.033679  d :     0.250099
      dxz     :     0.028592
      dyz     :     0.063767
      dx2y2   :     0.073383
      dxy     :     0.050679
      f0      :     0.002346  f :     0.021571
      f+1     :     0.002849
      f-1     :     0.001777
      f+2     :     0.002808
      f-2     :     0.003240
      f+3     :     0.003042
      f-3     :     0.005509
  6 C s       :     2.844040  s :     2.844040
      pz      :     1.018702  p :     2.667108
      px      :     0.762792
      py      :     0.885614
      dz2     :     0.016306  d :     0.143084
      dxz     :     0.029472
      dyz     :     0.025786
      dx2y2   :     0.029923
      dxy     :     0.041595
      f0      :     0.000910  f :     0.009126
      f+1     :     0.000994
      f-1     :     0.000928
      f+2     :     0.001576
      f-2     :     0.000737
      f+3     :     0.001713
      f-3     :     0.002269
  7 H s       :     0.849139  s :     0.849139
      pz      :     0.013141  p :     0.024554
      px      :     0.005587
      py      :     0.005826
  8 C s       :     3.251780  s :     3.251780
      pz      :     0.917227  p :     2.637878
      px      :     0.940954
      py      :     0.779698
      dz2     :     0.034693  d :     0.143112
      dxz     :     0.025443
      dyz     :     0.038056
      dx2y2   :     0.024280
      dxy     :     0.020640
      f0      :     0.001951  f :     0.009700
      f+1     :     0.001224
      f-1     :     0.001220
      f+2     :     0.001856
      f-2     :     0.001364
      f+3     :     0.001014
      f-3     :     0.001072
  9 C s       :     3.267286  s :     3.267286
      pz      :     0.948188  p :     2.844581
      px      :     0.948524
      py      :     0.947870
      dz2     :     0.017216  d :     0.095683
      dxz     :     0.016168
      dyz     :     0.028416
      dx2y2   :     0.016310
      dxy     :     0.017572
      f0      :     0.001356  f :     0.007135
      f+1     :     0.000886
      f-1     :     0.000784
      f+2     :     0.000927
      f-2     :     0.001222
      f+3     :     0.000642
      f-3     :     0.001318
 10 H s       :     0.813446  s :     0.813446
      pz      :     0.009381  p :     0.023094
      px      :     0.007881
      py      :     0.005832
 11 C s       :     3.195153  s :     3.195153
      pz      :     0.981553  p :     2.856579
      px      :     0.944023
      py      :     0.931002
      dz2     :     0.018934  d :     0.093271
      dxz     :     0.009947
      dyz     :     0.028340
      dx2y2   :     0.018894
      dxy     :     0.017156
      f0      :     0.001055  f :     0.007181
      f+1     :     0.000754
      f-1     :     0.000992
      f+2     :     0.001297
      f-2     :     0.000963
      f+3     :     0.000794
      f-3     :     0.001326
 12 H s       :     0.819295  s :     0.819295
      pz      :     0.011301  p :     0.022189
      px      :     0.004623
      py      :     0.006265
 13 C s       :     3.181376  s :     3.181376
      pz      :     0.930803  p :     2.860167
      px      :     0.954035
      py      :     0.975329
      dz2     :     0.030516  d :     0.093575
      dxz     :     0.019358
      dyz     :     0.018947
      dx2y2   :     0.013289
      dxy     :     0.011465
      f0      :     0.001490  f :     0.007159
      f+1     :     0.001105
      f-1     :     0.000897
      f+2     :     0.001348
      f-2     :     0.001092
      f+3     :     0.000733
      f-3     :     0.000493
 14 H s       :     0.819384  s :     0.819384
      pz      :     0.004003  p :     0.022164
      px      :     0.005762
      py      :     0.012400
 15 C s       :     3.202846  s :     3.202846
      pz      :     0.975418  p :     2.869424
      px      :     0.948397
      py      :     0.945609
      dz2     :     0.017051  d :     0.093378
      dxz     :     0.016324
      dyz     :     0.028144
      dx2y2   :     0.014597
      dxy     :     0.017262
      f0      :     0.001361  f :     0.007178
      f+1     :     0.000921
      f-1     :     0.000747
      f+2     :     0.000946
      f-2     :     0.001261
      f+3     :     0.000666
      f-3     :     0.001277
 16 H s       :     0.818662  s :     0.818662
      pz      :     0.009085  p :     0.022205
      px      :     0.007455
      py      :     0.005664
 17 C s       :     3.213122  s :     3.213122
      pz      :     0.944740  p :     2.870933
      px      :     0.961356
      py      :     0.964837
      dz2     :     0.018975  d :     0.097524
      dxz     :     0.009959
      dyz     :     0.029843
      dx2y2   :     0.020947
      dxy     :     0.017800
      f0      :     0.001008  f :     0.007291
      f+1     :     0.000753
      f-1     :     0.001062
      f+2     :     0.001306
      f-2     :     0.000960
      f+3     :     0.000858
      f-3     :     0.001344
 18 H s       :     0.819954  s :     0.819954
      pz      :     0.011378  p :     0.022269
      px      :     0.004619
      py      :     0.006271
 19 C s       :     3.064120  s :     3.064120
      pz      :     0.834739  p :     2.587902
      px      :     0.883850
      py      :     0.869313
      dz2     :     0.044870  d :     0.205220
      dxz     :     0.041283
      dyz     :     0.040643
      dx2y2   :     0.033496
      dxy     :     0.044928
      f0      :     0.001674  f :     0.012990
      f+1     :     0.001866
      f-1     :     0.001994
      f+2     :     0.001948
      f-2     :     0.002441
      f+3     :     0.001497
      f-3     :     0.001570
 20 C s       :     3.262271  s :     3.262271
      pz      :     1.062259  p :     3.102730
      px      :     1.063384
      py      :     0.977087
      dz2     :     0.006335  d :     0.055883
      dxz     :     0.014312
      dyz     :     0.011284
      dx2y2   :     0.007857
      dxy     :     0.016095
      f0      :     0.000090  f :     0.003339
      f+1     :     0.000459
      f-1     :     0.000440
      f+2     :     0.000366
      f-2     :     0.001006
      f+3     :     0.000352
      f-3     :     0.000626
 21 H s       :     0.841490  s :     0.841490
      pz      :     0.009587  p :     0.021190
      px      :     0.007173
      py      :     0.004430
 22 H s       :     0.832002  s :     0.832002
      pz      :     0.007479  p :     0.021387
      px      :     0.007046
      py      :     0.006862
 23 H s       :     0.837295  s :     0.837295
      pz      :     0.005411  p :     0.021751
      px      :     0.008755
      py      :     0.007585
 24 C s       :     3.271158  s :     3.271158
      pz      :     1.079479  p :     3.111762
      px      :     0.994647
      py      :     1.037635
      dz2     :     0.004854  d :     0.057585
      dxz     :     0.017608
      dyz     :     0.011653
      dx2y2   :     0.013507
      dxy     :     0.009963
      f0      :     0.000119  f :     0.003449
      f+1     :     0.000665
      f-1     :     0.000178
      f+2     :     0.000414
      f-2     :     0.001089
      f+3     :     0.000599
      f-3     :     0.000386
 25 H s       :     0.825382  s :     0.825382
      pz      :     0.008423  p :     0.021441
      px      :     0.007099
      py      :     0.005919
 26 H s       :     0.830179  s :     0.830179
      pz      :     0.008471  p :     0.021053
      px      :     0.007548
      py      :     0.005034
 27 H s       :     0.828628  s :     0.828628
      pz      :     0.005855  p :     0.021037
      px      :     0.004850
      py      :     0.010332
 28 C s       :     3.264386  s :     3.264386
      pz      :     0.983926  p :     3.104316
      px      :     1.040403
      py      :     1.079987
      dz2     :     0.011132  d :     0.055576
      dxz     :     0.011086
      dyz     :     0.014295
      dx2y2   :     0.004223
      dxy     :     0.014839
      f0      :     0.000474  f :     0.003337
      f+1     :     0.000673
      f-1     :     0.000250
      f+2     :     0.000453
      f-2     :     0.001088
      f+3     :     0.000202
      f-3     :     0.000197
 29 H s       :     0.836321  s :     0.836321
      pz      :     0.004986  p :     0.021772
      px      :     0.009449
      py      :     0.007336
 30 H s       :     0.830640  s :     0.830640
      pz      :     0.008755  p :     0.021386
      px      :     0.006175
      py      :     0.006457
 31 H s       :     0.840767  s :     0.840767
      pz      :     0.005854  p :     0.021202
      px      :     0.005916
      py      :     0.009433
 32 C s       :     3.240041  s :     3.240041
      pz      :     0.835494  p :     2.674580
      px      :     0.942645
      py      :     0.896441
      dz2     :     0.042950  d :     0.166868
      dxz     :     0.031873
      dyz     :     0.035487
      dx2y2   :     0.029744
      dxy     :     0.026814
      f0      :     0.002213  f :     0.012891
      f+1     :     0.002082
      f-1     :     0.001502
      f+2     :     0.001749
      f-2     :     0.002423
      f+3     :     0.001179
      f-3     :     0.001742
 33 C s       :     3.382265  s :     3.382265
      pz      :     0.819316  p :     2.431849
      px      :     0.848455
      py      :     0.764079
      dz2     :     0.032136  d :     0.127281
      dxz     :     0.023018
      dyz     :     0.030235
      dx2y2   :     0.023488
      dxy     :     0.018404
      f0      :     0.001553  f :     0.008985
      f+1     :     0.001017
      f-1     :     0.001247
      f+2     :     0.001276
      f-2     :     0.001589
      f+3     :     0.000834
      f-3     :     0.001469
 34 C s       :     3.196549  s :     3.196549
      pz      :     0.954918  p :     2.909498
      px      :     0.952734
      py      :     1.001846
      dz2     :     0.031361  d :     0.097058
      dxz     :     0.021778
      dyz     :     0.020411
      dx2y2   :     0.009447
      dxy     :     0.014061
      f0      :     0.001666  f :     0.007393
      f+1     :     0.001327
      f-1     :     0.000937
      f+2     :     0.001070
      f-2     :     0.001235
      f+3     :     0.000760
      f-3     :     0.000397
 35 H s       :     0.808554  s :     0.808554
      pz      :     0.004159  p :     0.022907
      px      :     0.007445
      py      :     0.011304
 36 C s       :     3.216130  s :     3.216130
      pz      :     0.966659  p :     2.869418
      px      :     0.956624
      py      :     0.946135
      dz2     :     0.017599  d :     0.095301
      dxz     :     0.022427
      dyz     :     0.025239
      dx2y2   :     0.017135
      dxy     :     0.012901
      f0      :     0.001413  f :     0.007201
      f+1     :     0.001084
      f-1     :     0.000736
      f+2     :     0.000548
      f-2     :     0.001487
      f+3     :     0.000552
      f-3     :     0.001380
 37 H s       :     0.822046  s :     0.822046
      pz      :     0.009177  p :     0.022113
      px      :     0.007634
      py      :     0.005302
 38 C s       :     3.163741  s :     3.163741
      pz      :     0.946662  p :     2.853488
      px      :     0.946810
      py      :     0.960015
      dz2     :     0.021472  d :     0.092682
      dxz     :     0.011598
      dyz     :     0.024087
      dx2y2   :     0.019813
      dxy     :     0.015713
      f0      :     0.001156  f :     0.007186
      f+1     :     0.000722
      f-1     :     0.001021
      f+2     :     0.000935
      f-2     :     0.001210
      f+3     :     0.000713
      f-3     :     0.001429
 39 H s       :     0.821597  s :     0.821597
      pz      :     0.011669  p :     0.022151
      px      :     0.004256
      py      :     0.006225
 40 C s       :     3.300276  s :     3.300276
      pz      :     0.903346  p :     2.821855
      px      :     0.971376
      py      :     0.947133
      dz2     :     0.029909  d :     0.095500
      dxz     :     0.022129
      dyz     :     0.020247
      dx2y2   :     0.009487
      dxy     :     0.013728
      f0      :     0.001684  f :     0.007454
      f+1     :     0.001375
      f-1     :     0.000946
      f+2     :     0.001125
      f-2     :     0.001170
      f+3     :     0.000750
      f-3     :     0.000404
 41 H s       :     0.829178  s :     0.829178
      pz      :     0.004018  p :     0.023154
      px      :     0.007238
      py      :     0.011898
 42 C s       :     3.027991  s :     3.027991
      pz      :     0.886648  p :     2.682031
      px      :     0.889718
      py      :     0.905665
      dz2     :     0.033322  d :     0.174343
      dxz     :     0.034151
      dyz     :     0.040489
      dx2y2   :     0.034330
      dxy     :     0.032051
      f0      :     0.001352  f :     0.009678
      f+1     :     0.001415
      f-1     :     0.001305
      f+2     :     0.001783
      f-2     :     0.001294
      f+3     :     0.001095
      f-3     :     0.001434
 43 C s       :     3.275467  s :     3.275467
      pz      :     1.082886  p :     3.112708
      px      :     1.077503
      py      :     0.952319
      dz2     :     0.005061  d :     0.059263
      dxz     :     0.007967
      dyz     :     0.021473
      dx2y2   :     0.015089
      dxy     :     0.009673
      f0      :     0.000199  f :     0.003301
      f+1     :     0.000131
      f-1     :     0.000762
      f+2     :     0.000709
      f-2     :     0.000331
      f+3     :     0.000617
      f-3     :     0.000552
 44 H s       :     0.831355  s :     0.831355
      pz      :     0.005549  p :     0.021583
      px      :     0.011672
      py      :     0.004362
 45 H s       :     0.835985  s :     0.835985
      pz      :     0.009082  p :     0.021338
      px      :     0.004570
      py      :     0.007687
 46 H s       :     0.838943  s :     0.838943
      pz      :     0.008669  p :     0.021768
      px      :     0.006848
      py      :     0.006251
 47 C s       :     3.280830  s :     3.280830
      pz      :     1.066285  p :     3.112322
      px      :     0.949434
      py      :     1.096603
      dz2     :     0.008749  d :     0.058962
      dxz     :     0.014312
      dyz     :     0.010630
      dx2y2   :     0.009117
      dxy     :     0.016154
      f0      :     0.000159  f :     0.003317
      f+1     :     0.000532
      f-1     :     0.000447
      f+2     :     0.000743
      f-2     :     0.000372
      f+3     :     0.000515
      f-3     :     0.000548
 48 H s       :     0.837597  s :     0.837597
      pz      :     0.007767  p :     0.021709
      px      :     0.008021
      py      :     0.005921
 49 H s       :     0.835436  s :     0.835436
      pz      :     0.010108  p :     0.021354
      px      :     0.004390
      py      :     0.006856
 50 H s       :     0.827128  s :     0.827128
      pz      :     0.004939  p :     0.021398
      px      :     0.005609
      py      :     0.010850
 51 C s       :     3.235514  s :     3.235514
      pz      :     0.991510  p :     3.113512
      px      :     1.041994
      py      :     1.080008
      dz2     :     0.012210  d :     0.059702
      dxz     :     0.006278
      dyz     :     0.020927
      dx2y2   :     0.015371
      dxy     :     0.004917
      f0      :     0.000486  f :     0.003274
      f+1     :     0.000467
      f-1     :     0.000378
      f+2     :     0.001040
      f-2     :     0.000507
      f+3     :     0.000336
      f-3     :     0.000061
 52 H s       :     0.855077  s :     0.855077
      pz      :     0.006584  p :     0.022208
      px      :     0.005446
      py      :     0.010179
 53 H s       :     0.831658  s :     0.831658
      pz      :     0.008679  p :     0.021458
      px      :     0.004582
      py      :     0.008197
 54 H s       :     0.849534  s :     0.849534
      pz      :     0.005012  p :     0.022734
      px      :     0.012786
      py      :     0.004936
 55 C s       :     3.085910  s :     3.085910
      pz      :     0.748711  p :     2.352144
      px      :     0.827242
      py      :     0.776191
      dz2     :     0.080861  d :     0.248364
      dxz     :     0.039684
      dyz     :     0.036842
      dx2y2   :     0.055696
      dxy     :     0.035281
      f0      :     0.003607  f :     0.021183
      f+1     :     0.003231
      f-1     :     0.002676
      f+2     :     0.004744
      f-2     :     0.003057
      f+3     :     0.001877
      f-3     :     0.001993
 56 C s       :     3.221198  s :     3.221198
      pz      :     0.823479  p :     2.487591
      px      :     0.708936
      py      :     0.955176
      dz2     :     0.036705  d :     0.129971
      dxz     :     0.033825
      dyz     :     0.023351
      dx2y2   :     0.020865
      dxy     :     0.015225
      f0      :     0.002160  f :     0.009523
      f+1     :     0.001394
      f-1     :     0.001081
      f+2     :     0.001729
      f-2     :     0.001077
      f+3     :     0.001044
      f-3     :     0.001038
 57 C s       :     3.255944  s :     3.255944
      pz      :     0.977631  p :     2.849345
      px      :     0.953511
      py      :     0.918203
      dz2     :     0.019717  d :     0.097647
      dxz     :     0.033277
      dyz     :     0.009127
      dx2y2   :     0.015209
      dxy     :     0.020317
      f0      :     0.001259  f :     0.007242
      f+1     :     0.001039
      f-1     :     0.000633
      f+2     :     0.001502
      f-2     :     0.000643
      f+3     :     0.000897
      f-3     :     0.001268
 58 H s       :     0.815763  s :     0.815763
      pz      :     0.012394  p :     0.023163
      px      :     0.005869
      py      :     0.004899
 59 C s       :     3.194741  s :     3.194741
      pz      :     0.962345  p :     2.873821
      px      :     0.940844
      py      :     0.970632
      dz2     :     0.017884  d :     0.093601
      dxz     :     0.034876
      dyz     :     0.012423
      dx2y2   :     0.010997
      dxy     :     0.017420
      f0      :     0.001408  f :     0.007175
      f+1     :     0.000917
      f-1     :     0.000962
      f+2     :     0.001225
      f-2     :     0.000663
      f+3     :     0.000795
      f-3     :     0.001205
 60 H s       :     0.816697  s :     0.816697
      pz      :     0.009986  p :     0.022196
      px      :     0.006587
      py      :     0.005622
 61 C s       :     3.184474  s :     3.184474
      pz      :     0.925085  p :     2.856376
      px      :     0.988430
      py      :     0.942861
      dz2     :     0.032051  d :     0.094203
      dxz     :     0.021348
      dyz     :     0.020895
      dx2y2   :     0.012691
      dxy     :     0.007218
      f0      :     0.001719  f :     0.007155
      f+1     :     0.001031
      f-1     :     0.001079
      f+2     :     0.001210
      f-2     :     0.000968
      f+3     :     0.000661
      f-3     :     0.000487
 62 H s       :     0.818008  s :     0.818008
      pz      :     0.003835  p :     0.022142
      px      :     0.013506
      py      :     0.004801
 63 C s       :     3.182517  s :     3.182517
      pz      :     0.973824  p :     2.866393
      px      :     0.931250
      py      :     0.961318
      dz2     :     0.021165  d :     0.094060
      dxz     :     0.032022
      dyz     :     0.008477
      dx2y2   :     0.013672
      dxy     :     0.018725
      f0      :     0.001360  f :     0.007186
      f+1     :     0.001025
      f-1     :     0.000609
      f+2     :     0.001467
      f-2     :     0.000558
      f+3     :     0.000890
      f-3     :     0.001276
 64 H s       :     0.816347  s :     0.816347
      pz      :     0.011863  p :     0.022226
      px      :     0.005645
      py      :     0.004718
 65 C s       :     3.265868  s :     3.265868
      pz      :     0.960120  p :     2.885935
      px      :     0.975809
      py      :     0.950006
      dz2     :     0.018508  d :     0.098582
      dxz     :     0.036949
      dyz     :     0.013240
      dx2y2   :     0.011545
      dxy     :     0.018340
      f0      :     0.001395  f :     0.007339
      f+1     :     0.001005
      f-1     :     0.000967
      f+2     :     0.001219
      f-2     :     0.000696
      f+3     :     0.000835
      f-3     :     0.001223
 66 H s       :     0.814914  s :     0.814914
      pz      :     0.010318  p :     0.022435
      px      :     0.006850
      py      :     0.005268


                     *******************************
                     * LOEWDIN POPULATION ANALYSIS *
                     *******************************

----------------------
LOEWDIN ATOMIC CHARGES
----------------------
   0 O :   -0.012431
   1 O :   -0.002478
   2 N :    0.202617
   3 H :    0.212200
   4 N :    0.282947
   5 C :   -0.411747
   6 C :   -0.133948
   7 H :    0.189238
   8 C :   -0.144842
   9 C :   -0.110715
  10 H :    0.163208
  11 C :   -0.144485
  12 H :    0.155740
  13 C :   -0.142645
  14 H :    0.154512
  15 C :   -0.143497
  16 H :    0.155393
  17 C :   -0.112768
  18 H :    0.161140
  19 C :   -0.373161
  20 C :   -0.267490
  21 H :    0.127691
  22 H :    0.131638
  23 H :    0.124882
  24 C :   -0.266606
  25 H :    0.135138
  26 H :    0.129662
  27 H :    0.129530
  28 C :   -0.267371
  29 H :    0.125039
  30 H :    0.132170
  31 H :    0.127539
  32 C :   -0.154852
  33 C :   -0.043117
  34 C :   -0.107418
  35 H :    0.160881
  36 C :   -0.144457
  37 H :    0.155425
  38 C :   -0.151019
  39 H :    0.155196
  40 C :   -0.114201
  41 H :    0.160407
  42 C :   -0.276539
  43 C :   -0.263475
  44 H :    0.128589
  45 H :    0.128452
  46 H :    0.124473
  47 C :   -0.263888
  48 H :    0.124404
  49 H :    0.129406
  50 H :    0.128231
  51 C :   -0.261188
  52 H :    0.126953
  53 H :    0.130693
  54 H :    0.128003
  55 C :   -0.355061
  56 C :   -0.116521
  57 C :   -0.096484
  58 H :    0.163709
  59 C :   -0.142298
  60 H :    0.156127
  61 C :   -0.137784
  62 H :    0.155142
  63 C :   -0.143259
  64 H :    0.156408
  65 C :   -0.106848
  66 H :    0.159810

-------------------------------
LOEWDIN REDUCED ORBITAL CHARGES
-------------------------------
  0 O s       :     3.402820  s :     3.402820
      pz      :     1.509639  p :     4.537901
      px      :     1.539682
      py      :     1.488580
      dz2     :     0.007808  d :     0.065927
      dxz     :     0.003771
      dyz     :     0.013555
      dx2y2   :     0.020050
      dxy     :     0.020743
      f0      :     0.000582  f :     0.005784
      f+1     :     0.000291
      f-1     :     0.000748
      f+2     :     0.000370
      f-2     :     0.000658
      f+3     :     0.001588
      f-3     :     0.001546
  1 O s       :     3.405623  s :     3.405623
      pz      :     1.475589  p :     4.525975
      px      :     1.589788
      py      :     1.460598
      dz2     :     0.014736  d :     0.065230
      dxz     :     0.019496
      dyz     :     0.012986
      dx2y2   :     0.009597
      dxy     :     0.008413
      f0      :     0.000760  f :     0.005650
      f+1     :     0.001200
      f-1     :     0.000743
      f+2     :     0.001123
      f-2     :     0.001145
      f+3     :     0.000335
      f-3     :     0.000344
  2 N s       :     2.916598  s :     2.916598
      pz      :     1.255759  p :     3.648524
      px      :     1.232419
      py      :     1.160347
      dz2     :     0.041984  d :     0.218123
      dxz     :     0.048577
      dyz     :     0.029008
      dx2y2   :     0.051489
      dxy     :     0.047065
      f0      :     0.001595  f :     0.014139
      f+1     :     0.002347
      f-1     :     0.001575
      f+2     :     0.002890
      f-2     :     0.001863
      f+3     :     0.002115
      f-3     :     0.001754
  3 H s       :     0.675350  s :     0.675350
      pz      :     0.027147  p :     0.112450
      px      :     0.026590
      py      :     0.058712
  4 N s       :     2.875336  s :     2.875336
      pz      :     1.212572  p :     3.548656
      px      :     1.079599
      py      :     1.256486
      dz2     :     0.054451  d :     0.275001
      dxz     :     0.070819
      dyz     :     0.041928
      dx2y2   :     0.059505
      dxy     :     0.048299
      f0      :     0.002658  f :     0.018059
      f+1     :     0.002178
      f-1     :     0.002730
      f+2     :     0.003653
      f-2     :     0.002380
      f+3     :     0.001952
      f-3     :     0.002508
  5 C s       :     2.746695  s :     2.746695
      pz      :     0.831016  p :     2.655506
      px      :     0.877992
      py      :     0.946498
      dz2     :     0.117893  d :     0.879711
      dxz     :     0.111514
      dyz     :     0.202916
      dx2y2   :     0.240189
      dxy     :     0.207199
      f0      :     0.014600  f :     0.129834
      f+1     :     0.015429
      f-1     :     0.012048
      f+2     :     0.017368
      f-2     :     0.016562
      f+3     :     0.020522
      f-3     :     0.033304
  6 C s       :     2.734504  s :     2.734504
      pz      :     1.024314  p :     2.844511
      px      :     0.832214
      py      :     0.987983
      dz2     :     0.070609  d :     0.498785
      dxz     :     0.086543
      dyz     :     0.090356
      dx2y2   :     0.127953
      dxy     :     0.123323
      f0      :     0.005491  f :     0.056148
      f+1     :     0.007188
      f-1     :     0.005448
      f+2     :     0.008199
      f-2     :     0.007194
      f+3     :     0.009951
      f-3     :     0.012678
  7 H s       :     0.746552  s :     0.746552
      pz      :     0.033547  p :     0.064210
      px      :     0.014976
      py      :     0.015688
  8 C s       :     2.710888  s :     2.710888
      pz      :     1.027994  p :     2.868853
      px      :     0.906288
      py      :     0.934571
      dz2     :     0.129950  d :     0.509776
      dxz     :     0.089131
      dyz     :     0.133328
      dx2y2   :     0.084132
      dxy     :     0.073235
      f0      :     0.010298  f :     0.055325
      f+1     :     0.008106
      f-1     :     0.008096
      f+2     :     0.010460
      f-2     :     0.007557
      f+3     :     0.005416
      f-3     :     0.005392
  9 C s       :     2.761164  s :     2.761164
      pz      :     0.990356  p :     2.920360
      px      :     0.908273
      py      :     1.021730
      dz2     :     0.073511  d :     0.387116
      dxz     :     0.066478
      dyz     :     0.120649
      dx2y2   :     0.059692
      dxy     :     0.066785
      f0      :     0.008620  f :     0.042076
      f+1     :     0.005428
      f-1     :     0.006197
      f+2     :     0.005785
      f-2     :     0.005327
      f+3     :     0.004630
      f-3     :     0.006089
 10 H s       :     0.773602  s :     0.773602
      pz      :     0.025439  p :     0.063189
      px      :     0.021410
      py      :     0.016340
 11 C s       :     2.767285  s :     2.767285
      pz      :     0.989549  p :     2.947315
      px      :     0.938010
      py      :     1.019756
      dz2     :     0.080600  d :     0.387187
      dxz     :     0.042084
      dyz     :     0.115632
      dx2y2   :     0.073027
      dxy     :     0.075845
      f0      :     0.006812  f :     0.042698
      f+1     :     0.005369
      f-1     :     0.006111
      f+2     :     0.007264
      f-2     :     0.005750
      f+3     :     0.005950
      f-3     :     0.005441
 12 H s       :     0.783083  s :     0.783083
      pz      :     0.030222  p :     0.061177
      px      :     0.013430
      py      :     0.017525
 13 C s       :     2.767460  s :     2.767460
      pz      :     1.038232  p :     2.942448
      px      :     0.926413
      py      :     0.977802
      dz2     :     0.123341  d :     0.390093
      dxz     :     0.081080
      dyz     :     0.086187
      dx2y2   :     0.051656
      dxy     :     0.047830
      f0      :     0.007905  f :     0.042644
      f+1     :     0.007303
      f-1     :     0.007005
      f+2     :     0.007967
      f-2     :     0.006663
      f+3     :     0.003558
      f-3     :     0.002242
 14 H s       :     0.784569  s :     0.784569
      pz      :     0.011815  p :     0.060919
      px      :     0.016094
      py      :     0.033010
 15 C s       :     2.766963  s :     2.766963
      pz      :     1.003239  p :     2.948223
      px      :     0.919669
      py      :     1.025315
      dz2     :     0.072281  d :     0.385781
      dxz     :     0.065896
      dyz     :     0.120967
      dx2y2   :     0.061057
      dxy     :     0.065580
      f0      :     0.008695  f :     0.042530
      f+1     :     0.005592
      f-1     :     0.006197
      f+2     :     0.006011
      f-2     :     0.005275
      f+3     :     0.004673
      f-3     :     0.006085
 16 H s       :     0.783487  s :     0.783487
      pz      :     0.024657  p :     0.061120
      px      :     0.020486
      py      :     0.015977
 17 C s       :     2.762311  s :     2.762311
      pz      :     0.975112  p :     2.919853
      px      :     0.930387
      py      :     1.014354
      dz2     :     0.079171  d :     0.388446
      dxz     :     0.042264
      dyz     :     0.115875
      dx2y2   :     0.076036
      dxy     :     0.075101
      f0      :     0.006436  f :     0.042158
      f+1     :     0.005198
      f-1     :     0.006160
      f+2     :     0.007282
      f-2     :     0.005598
      f+3     :     0.005983
      f-3     :     0.005503
 18 H s       :     0.777483  s :     0.777483
      pz      :     0.030695  p :     0.061377
      px      :     0.013368
      py      :     0.017314
 19 C s       :     2.703827  s :     2.703827
      pz      :     0.937758  p :     2.882827
      px      :     0.967314
      py      :     0.977754
      dz2     :     0.136859  d :     0.702784
      dxz     :     0.149813
      dyz     :     0.148840
      dx2y2   :     0.110373
      dxy     :     0.156899
      f0      :     0.012129  f :     0.083723
      f+1     :     0.011491
      f-1     :     0.013486
      f+2     :     0.011718
      f-2     :     0.013137
      f+3     :     0.010832
      f-3     :     0.010931
 20 C s       :     2.830620  s :     2.830620
      pz      :     1.064605  p :     3.161761
      px      :     1.068340
      py      :     1.028816
      dz2     :     0.027945  d :     0.252073
      dxz     :     0.063254
      dyz     :     0.054152
      dx2y2   :     0.035598
      dxy     :     0.071123
      f0      :     0.002234  f :     0.023037
      f+1     :     0.002383
      f-1     :     0.004006
      f+2     :     0.002716
      f-2     :     0.003453
      f+3     :     0.003074
      f-3     :     0.005172
 21 H s       :     0.809084  s :     0.809084
      pz      :     0.028054  p :     0.063225
      px      :     0.021335
      py      :     0.013836
 22 H s       :     0.805149  s :     0.805149
      pz      :     0.023362  p :     0.063213
      px      :     0.020866
      py      :     0.018986
 23 H s       :     0.810792  s :     0.810792
      pz      :     0.015909  p :     0.064327
      px      :     0.026864
      py      :     0.021553
 24 C s       :     2.830350  s :     2.830350
      pz      :     1.071015  p :     3.157641
      px      :     1.032990
      py      :     1.053636
      dz2     :     0.020041  d :     0.255172
      dxz     :     0.075010
      dyz     :     0.052301
      dx2y2   :     0.055064
      dxy     :     0.052756
      f0      :     0.002455  f :     0.023444
      f+1     :     0.004053
      f-1     :     0.002486
      f+2     :     0.002229
      f-2     :     0.003829
      f+3     :     0.004955
      f-3     :     0.003437
 25 H s       :     0.801895  s :     0.801895
      pz      :     0.024575  p :     0.062967
      px      :     0.019788
      py      :     0.018605
 26 H s       :     0.807020  s :     0.807020
      pz      :     0.026586  p :     0.063318
      px      :     0.021904
      py      :     0.014828
 27 H s       :     0.807133  s :     0.807133
      pz      :     0.017912  p :     0.063337
      px      :     0.015395
      py      :     0.030030
 28 C s       :     2.830495  s :     2.830495
      pz      :     1.031015  p :     3.162044
      px      :     1.055237
      py      :     1.075792
      dz2     :     0.047658  d :     0.251786
      dxz     :     0.058802
      dyz     :     0.059932
      dx2y2   :     0.018735
      dxy     :     0.066659
      f0      :     0.004732  f :     0.023045
      f+1     :     0.003899
      f-1     :     0.002747
      f+2     :     0.003175
      f-2     :     0.003991
      f+3     :     0.002348
      f-3     :     0.002153
 29 H s       :     0.810654  s :     0.810654
      pz      :     0.015450  p :     0.064307
      px      :     0.026881
      py      :     0.021976
 30 H s       :     0.804611  s :     0.804611
      pz      :     0.024491  p :     0.063219
      px      :     0.019526
      py      :     0.019201
 31 H s       :     0.809217  s :     0.809217
      pz      :     0.016862  p :     0.063244
      px      :     0.017201
      py      :     0.029181
 32 C s       :     2.701838  s :     2.701838
      pz      :     0.947605  p :     2.800854
      px      :     0.888880
      py      :     0.964369
      dz2     :     0.137268  d :     0.581001
      dxz     :     0.119077
      dyz     :     0.140056
      dx2y2   :     0.089468
      dxy     :     0.095131
      f0      :     0.013095  f :     0.071159
      f+1     :     0.011870
      f-1     :     0.009474
      f+2     :     0.011084
      f-2     :     0.011617
      f+3     :     0.006855
      f-3     :     0.007163
 33 C s       :     2.723288  s :     2.723288
      pz      :     0.953101  p :     2.799184
      px      :     0.908645
      py      :     0.937439
      dz2     :     0.108189  d :     0.471301
      dxz     :     0.085426
      dyz     :     0.115727
      dx2y2   :     0.085483
      dxy     :     0.076475
      f0      :     0.009199  f :     0.049343
      f+1     :     0.006604
      f-1     :     0.006429
      f+2     :     0.007396
      f-2     :     0.008627
      f+3     :     0.005127
      f-3     :     0.005960
 34 C s       :     2.756935  s :     2.756935
      pz      :     1.031239  p :     2.925671
      px      :     0.931193
      py      :     0.963239
      dz2     :     0.126621  d :     0.383436
      dxz     :     0.085957
      dyz     :     0.084999
      dx2y2   :     0.031090
      dxy     :     0.054769
      f0      :     0.008782  f :     0.041376
      f+1     :     0.007846
      f-1     :     0.006457
      f+2     :     0.006900
      f-2     :     0.006677
      f+3     :     0.003160
      f-3     :     0.001555
 35 H s       :     0.776916  s :     0.776916
      pz      :     0.011653  p :     0.062203
      px      :     0.020414
      py      :     0.030135
 36 C s       :     2.764610  s :     2.764610
      pz      :     1.008738  p :     2.940956
      px      :     0.931333
      py      :     1.000885
      dz2     :     0.076134  d :     0.395295
      dxz     :     0.087374
      dyz     :     0.110775
      dx2y2   :     0.062179
      dxy     :     0.058832
      f0      :     0.009390  f :     0.043596
      f+1     :     0.006449
      f-1     :     0.006435
      f+2     :     0.003890
      f-2     :     0.006893
      f+3     :     0.004528
      f-3     :     0.006011
 37 H s       :     0.783763  s :     0.783763
      pz      :     0.024866  p :     0.060812
      px      :     0.020848
      py      :     0.015098
 38 C s       :     2.763592  s :     2.763592
      pz      :     0.992139  p :     2.950432
      px      :     0.961208
      py      :     0.997085
      dz2     :     0.088202  d :     0.393321
      dxz     :     0.053086
      dyz     :     0.105958
      dx2y2   :     0.075930
      dxy     :     0.070145
      f0      :     0.007494  f :     0.043673
      f+1     :     0.005863
      f-1     :     0.005935
      f+2     :     0.006014
      f-2     :     0.007413
      f+3     :     0.004931
      f-3     :     0.006024
 39 H s       :     0.783830  s :     0.783830
      pz      :     0.031101  p :     0.060974
      px      :     0.012449
      py      :     0.017424
 40 C s       :     2.763547  s :     2.763547
      pz      :     1.026543  p :     2.922734
      px      :     0.934144
      py      :     0.962047
      dz2     :     0.125820  d :     0.385808
      dxz     :     0.086329
      dyz     :     0.087906
      dx2y2   :     0.030526
      dxy     :     0.055227
      f0      :     0.008781  f :     0.042113
      f+1     :     0.008087
      f-1     :     0.006601
      f+2     :     0.007182
      f-2     :     0.006572
      f+3     :     0.003309
      f-3     :     0.001580
 41 H s       :     0.775929  s :     0.775929
      pz      :     0.011902  p :     0.063664
      px      :     0.020086
      py      :     0.031675
 42 C s       :     2.700770  s :     2.700770
      pz      :     0.957261  p :     2.911842
      px      :     0.989208
      py      :     0.965373
      dz2     :     0.116185  d :     0.601049
      dxz     :     0.123344
      dyz     :     0.132725
      dx2y2   :     0.127980
      dxy     :     0.100815
      f0      :     0.009646  f :     0.062878
      f+1     :     0.010053
      f-1     :     0.008080
      f+2     :     0.009303
      f-2     :     0.008162
      f+3     :     0.007785
      f-3     :     0.009849
 43 C s       :     2.827744  s :     2.827744
      pz      :     1.073482  p :     3.150685
      px      :     1.068861
      py      :     1.008342
      dz2     :     0.024353  d :     0.262035
      dxz     :     0.035433
      dyz     :     0.088595
      dx2y2   :     0.069329
      dxy     :     0.044326
      f0      :     0.002200  f :     0.023011
      f+1     :     0.001727
      f-1     :     0.004522
      f+2     :     0.002930
      f-2     :     0.002819
      f+3     :     0.004420
      f-3     :     0.004392
 44 H s       :     0.807494  s :     0.807494
      pz      :     0.016774  p :     0.063917
      px      :     0.034285
      py      :     0.012859
 45 H s       :     0.808544  s :     0.808544
      pz      :     0.027973  p :     0.063004
      px      :     0.014037
      py      :     0.020995
 46 H s       :     0.811613  s :     0.811613
      pz      :     0.025600  p :     0.063915
      px      :     0.021126
      py      :     0.017189
 47 C s       :     2.827666  s :     2.827666
      pz      :     1.064268  p :     3.151486
      px      :     1.011532
      py      :     1.075685
      dz2     :     0.035481  d :     0.261658
      dxz     :     0.065941
      dyz     :     0.045546
      dx2y2   :     0.049482
      dxy     :     0.065208
      f0      :     0.002045  f :     0.023078
      f+1     :     0.004230
      f-1     :     0.002561
      f+2     :     0.003156
      f-2     :     0.003002
      f+3     :     0.003706
      f-3     :     0.004377
 48 H s       :     0.811807  s :     0.811807
      pz      :     0.023765  p :     0.063789
      px      :     0.021974
      py      :     0.018050
 49 H s       :     0.807629  s :     0.807629
      pz      :     0.029679  p :     0.062965
      px      :     0.012657
      py      :     0.020630
 50 H s       :     0.808312  s :     0.808312
      pz      :     0.014882  p :     0.063457
      px      :     0.015680
      py      :     0.032895
 51 C s       :     2.820206  s :     2.820206
      pz      :     1.028163  p :     3.151902
      px      :     1.053689
      py      :     1.070050
      dz2     :     0.049421  d :     0.265696
      dxz     :     0.039509
      dyz     :     0.087608
      dx2y2   :     0.066387
      dxy     :     0.022770
      f0      :     0.004766  f :     0.023385
      f+1     :     0.003593
      f-1     :     0.002758
      f+2     :     0.004259
      f-2     :     0.003364
      f+3     :     0.003077
      f-3     :     0.001567
 52 H s       :     0.808019  s :     0.808019
      pz      :     0.018333  p :     0.065029
      px      :     0.016954
      py      :     0.029741
 53 H s       :     0.806348  s :     0.806348
      pz      :     0.023790  p :     0.062958
      px      :     0.013944
      py      :     0.025224
 54 H s       :     0.805067  s :     0.805067
      pz      :     0.015362  p :     0.066930
      px      :     0.036420
      py      :     0.015149
 55 C s       :     2.740578  s :     2.740578
      pz      :     0.866996  p :     2.635099
      px      :     0.968799
      py      :     0.799304
      dz2     :     0.234645  d :     0.852407
      dxz     :     0.183298
      dyz     :     0.148400
      dx2y2   :     0.163756
      dxy     :     0.122308
      f0      :     0.019445  f :     0.126977
      f+1     :     0.021720
      f-1     :     0.015776
      f+2     :     0.025382
      f-2     :     0.019850
      f+3     :     0.012813
      f-3     :     0.011991
 56 C s       :     2.715296  s :     2.715296
      pz      :     1.039698  p :     2.865164
      px      :     0.943622
      py      :     0.881844
      dz2     :     0.141343  d :     0.482939
      dxz     :     0.132877
      dyz     :     0.079409
      dx2y2   :     0.076493
      dxy     :     0.052817
      f0      :     0.012483  f :     0.053122
      f+1     :     0.009106
      f-1     :     0.005466
      f+2     :     0.009713
      f-2     :     0.007198
      f+3     :     0.004636
      f-3     :     0.004520
 57 C s       :     2.761204  s :     2.761204
      pz      :     0.987078  p :     2.907474
      px      :     1.037909
      py      :     0.882487
      dz2     :     0.087662  d :     0.385786
      dxz     :     0.131469
      dyz     :     0.031081
      dx2y2   :     0.064314
      dxy     :     0.071262
      f0      :     0.008132  f :     0.042020
      f+1     :     0.007078
      f-1     :     0.003849
      f+2     :     0.008117
      f-2     :     0.004514
      f+3     :     0.004595
      f-3     :     0.005734
 58 H s       :     0.772880  s :     0.772880
      pz      :     0.033212  p :     0.063411
      px      :     0.016320
      py      :     0.013878
 59 C s       :     2.766730  s :     2.766730
      pz      :     1.014616  p :     2.947807
      px      :     1.037817
      py      :     0.895373
      dz2     :     0.080844  d :     0.385183
      dxz     :     0.147419
      dyz     :     0.043764
      dx2y2   :     0.052030
      dxy     :     0.061125
      f0      :     0.009926  f :     0.042579
      f+1     :     0.007003
      f-1     :     0.005196
      f+2     :     0.007316
      f-2     :     0.003182
      f+3     :     0.004833
      f-3     :     0.005123
 60 H s       :     0.782630  s :     0.782630
      pz      :     0.027017  p :     0.061243
      px      :     0.018352
      py      :     0.015874
 61 C s       :     2.767616  s :     2.767616
      pz      :     1.059398  p :     2.936672
      px      :     0.993987
      py      :     0.883286
      dz2     :     0.135552  d :     0.390764
      dxz     :     0.099769
      dyz     :     0.078282
      dx2y2   :     0.054473
      dxy     :     0.022688
      f0      :     0.010517  f :     0.042732
      f+1     :     0.008257
      f-1     :     0.005170
      f+2     :     0.007757
      f-2     :     0.006985
      f+3     :     0.002398
      f-3     :     0.001647
 62 H s       :     0.783928  s :     0.783928
      pz      :     0.011402  p :     0.060930
      px      :     0.035869
      py      :     0.013659
 63 C s       :     2.766821  s :     2.766821
      pz      :     1.004624  p :     2.949059
      px      :     1.045394
      py      :     0.899041
      dz2     :     0.092576  d :     0.384769
      dxz     :     0.133257
      dyz     :     0.028624
      dx2y2   :     0.062463
      dxy     :     0.067849
      f0      :     0.008891  f :     0.042610
      f+1     :     0.007194
      f-1     :     0.003702
      f+2     :     0.008342
      f-2     :     0.004280
      f+3     :     0.004618
      f-3     :     0.005583
 64 H s       :     0.782359  s :     0.782359
      pz      :     0.031774  p :     0.061234
      px      :     0.015952
      py      :     0.013508
 65 C s       :     2.762769  s :     2.762769
      pz      :     0.997679  p :     2.917745
      px      :     1.039290
      py      :     0.880776
      dz2     :     0.079970  d :     0.384337
      dxz     :     0.147470
      dyz     :     0.044482
      dx2y2   :     0.050484
      dxy     :     0.061931
      f0      :     0.009614  f :     0.041997
      f+1     :     0.007061
      f-1     :     0.005101
      f+2     :     0.007173
      f-2     :     0.003243
      f+3     :     0.004772
      f-3     :     0.005031
 66 H s       :     0.778398  s :     0.778398
      pz      :     0.027860  p :     0.061792
      px      :     0.018728
      py      :     0.015204


                      *****************************
                      * MAYER POPULATION ANALYSIS *
                      *****************************

  NA   - Mulliken gross atomic population
  ZA   - Total nuclear charge
  QA   - Mulliken gross atomic charge
  VA   - Mayer's total valence
  BVA  - Mayer's bonded valence
  FA   - Mayer's free valence

  ATOM       NA         ZA         QA         VA         BVA        FA
  0 O      8.5299     8.0000    -0.5299     1.9785     1.9785    -0.0000
  1 O      8.5060     8.0000    -0.5060     1.9874     1.9874    -0.0000
  2 N      7.2038     7.0000    -0.2038     3.2066     3.2066    -0.0000
  3 H      0.7203     1.0000     0.2797     0.9206     0.9206    -0.0000
  4 N      6.8798     7.0000     0.1202     3.0202     3.0202    -0.0000
  5 C      5.8591     6.0000     0.1409     4.3072     4.3072    -0.0000
  6 C      5.6634     6.0000     0.3366     3.4639     3.4639     0.0000
  7 H      0.8737     1.0000     0.1263     1.0349     1.0349    -0.0000
  8 C      6.0425     6.0000    -0.0425     3.8187     3.8187     0.0000
  9 C      6.2147     6.0000    -0.2147     3.8981     3.8981     0.0000
 10 H      0.8365     1.0000     0.1635     0.9561     0.9561     0.0000
 11 C      6.1522     6.0000    -0.1522     3.8686     3.8686     0.0000
 12 H      0.8415     1.0000     0.1585     0.9618     0.9618     0.0000
 13 C      6.1423     6.0000    -0.1423     3.8664     3.8664    -0.0000
 14 H      0.8415     1.0000     0.1585     0.9595     0.9595    -0.0000
 15 C      6.1728     6.0000    -0.1728     3.8939     3.8939    -0.0000
 16 H      0.8409     1.0000     0.1591     0.9614     0.9614    -0.0000
 17 C      6.1889     6.0000    -0.1889     3.9625     3.9625    -0.0000
 18 H      0.8422     1.0000     0.1578     0.9667     0.9667    -0.0000
 19 C      5.8702     6.0000     0.1298     3.9546     3.9546    -0.0000
 20 C      6.4242     6.0000    -0.4242     3.8332     3.8332    -0.0000
 21 H      0.8627     1.0000     0.1373     0.9785     0.9785    -0.0000
 22 H      0.8534     1.0000     0.1466     0.9704     0.9704    -0.0000
 23 H      0.8590     1.0000     0.1410     0.9875     0.9875    -0.0000
 24 C      6.4440     6.0000    -0.4440     3.8504     3.8504     0.0000
 25 H      0.8468     1.0000     0.1532     0.9726     0.9726     0.0000
 26 H      0.8512     1.0000     0.1488     0.9712     0.9712     0.0000
 27 H      0.8497     1.0000     0.1503     0.9704     0.9704     0.0000
 28 C      6.4276     6.0000    -0.4276     3.8458     3.8458    -0.0000
 29 H      0.8581     1.0000     0.1419     0.9860     0.9860    -0.0000
 30 H      0.8520     1.0000     0.1480     0.9698     0.9698    -0.0000
 31 H      0.8620     1.0000     0.1380     0.9779     0.9779     0.0000
 32 C      6.0944     6.0000    -0.0944     3.8358     3.8358    -0.0000
 33 C      5.9504     6.0000     0.0496     3.6895     3.6895    -0.0000
 34 C      6.2105     6.0000    -0.2105     3.8231     3.8231     0.0000
 35 H      0.8315     1.0000     0.1685     0.9632     0.9632    -0.0000
 36 C      6.1880     6.0000    -0.1880     3.9299     3.9299    -0.0000
 37 H      0.8442     1.0000     0.1558     0.9619     0.9619    -0.0000
 38 C      6.1171     6.0000    -0.1171     3.8125     3.8125    -0.0000
 39 H      0.8437     1.0000     0.1563     0.9609     0.9609    -0.0000
 40 C      6.2251     6.0000    -0.2251     3.8937     3.8937    -0.0000
 41 H      0.8523     1.0000     0.1477     1.0000     1.0000    -0.0000
 42 C      5.8940     6.0000     0.1060     3.8542     3.8542     0.0000
 43 C      6.4507     6.0000    -0.4507     3.8836     3.8836     0.0000
 44 H      0.8529     1.0000     0.1471     0.9658     0.9658     0.0000
 45 H      0.8573     1.0000     0.1427     0.9713     0.9713     0.0000
 46 H      0.8607     1.0000     0.1393     0.9718     0.9718    -0.0000
 47 C      6.4554     6.0000    -0.4554     3.8686     3.8686     0.0000
 48 H      0.8593     1.0000     0.1407     0.9711     0.9711     0.0000
 49 H      0.8568     1.0000     0.1432     0.9682     0.9682     0.0000
 50 H      0.8485     1.0000     0.1515     0.9690     0.9690     0.0000
 51 C      6.4120     6.0000    -0.4120     3.9310     3.9310     0.0000
 52 H      0.8773     1.0000     0.1227     0.9894     0.9894     0.0000
 53 H      0.8531     1.0000     0.1469     0.9698     0.9698     0.0000
 54 H      0.8723     1.0000     0.1277     0.9934     0.9934     0.0000
 55 C      5.7076     6.0000     0.2924     4.0754     4.0754     0.0000
 56 C      5.8483     6.0000     0.1517     3.6318     3.6318    -0.0000
 57 C      6.2102     6.0000    -0.2102     3.9268     3.9268    -0.0000
 58 H      0.8389     1.0000     0.1611     0.9722     0.9722    -0.0000
 59 C      6.1693     6.0000    -0.1693     3.8981     3.8981    -0.0000
 60 H      0.8389     1.0000     0.1611     0.9611     0.9611    -0.0000
 61 C      6.1422     6.0000    -0.1422     3.8937     3.8937    -0.0000
 62 H      0.8402     1.0000     0.1598     0.9590     0.9590    -0.0000
 63 C      6.1502     6.0000    -0.1502     3.8964     3.8964     0.0000
 64 H      0.8386     1.0000     0.1614     0.9613     0.9613     0.0000
 65 C      6.2577     6.0000    -0.2577     3.9413     3.9413    -0.0000
 66 H      0.8373     1.0000     0.1627     0.9808     0.9808     0.0000

  Mayer bond orders larger than 0.100000
B(  0-O ,  5-C ) :   1.8238 B(  1-O , 55-C ) :   1.8341 B(  2-N ,  3-H ) :   0.8846 
B(  2-N ,  5-C ) :   1.3463 B(  2-N , 19-C ) :   0.9207 B(  4-N ,  6-C ) :   0.8920 
B(  4-N , 32-C ) :   0.8922 B(  4-N , 55-C ) :   1.2113 B(  5-C ,  6-C ) :   0.9232 
B(  6-C ,  7-H ) :   0.8879 B(  6-C ,  8-C ) :   0.8734 B(  8-C ,  9-C ) :   1.3332 
B(  8-C , 17-C ) :   1.3873 B(  9-C , 10-H ) :   0.9764 B(  9-C , 11-C ) :   1.3936 
B( 11-C , 12-H ) :   0.9794 B( 11-C , 13-C ) :   1.3699 B( 13-C , 14-H ) :   0.9716 
B( 13-C , 15-C ) :   1.3856 B( 15-C , 16-H ) :   0.9771 B( 15-C , 17-C ) :   1.4056 
B( 17-C , 18-H ) :   0.9750 B( 19-C , 20-C ) :   0.9738 B( 19-C , 24-C ) :   0.9611 
B( 19-C , 28-C ) :   0.9823 B( 20-C , 21-H ) :   0.9654 B( 20-C , 22-H ) :   0.9616 
B( 20-C , 23-H ) :   0.9639 B( 24-C , 25-H ) :   0.9644 B( 24-C , 26-H ) :   0.9649 
B( 24-C , 27-H ) :   0.9660 B( 28-C , 29-H ) :   0.9634 B( 28-C , 30-H ) :   0.9614 
B( 28-C , 31-H ) :   0.9657 B( 32-C , 33-C ) :   1.3271 B( 32-C , 40-C ) :   1.4682 
B( 33-C , 34-C ) :   1.2880 B( 33-C , 42-C ) :   0.9737 B( 34-C , 35-H ) :   0.9674 
B( 34-C , 36-C ) :   1.4267 B( 36-C , 37-H ) :   0.9815 B( 36-C , 38-C ) :   1.3579 
B( 38-C , 39-H ) :   0.9783 B( 38-C , 40-C ) :   1.3809 B( 40-C , 41-H ) :   0.9808 
B( 42-C , 43-C ) :   0.9476 B( 42-C , 47-C ) :   0.9498 B( 42-C , 51-C ) :   0.9760 
B( 43-C , 44-H ) :   0.9775 B( 43-C , 45-H ) :   0.9616 B( 43-C , 46-H ) :   0.9620 
B( 47-C , 48-H ) :   0.9624 B( 47-C , 49-H ) :   0.9606 B( 47-C , 50-H ) :   0.9733 
B( 51-C , 52-H ) :   0.9585 B( 51-C , 53-H ) :   0.9631 B( 51-C , 54-H ) :   0.9747 
B( 55-C , 56-C ) :   0.9364 B( 56-C , 57-C ) :   1.3472 B( 56-C , 65-C ) :   1.3275 
B( 57-C , 58-H ) :   0.9652 B( 57-C , 59-C ) :   1.4191 B( 59-C , 60-H ) :   0.9729 
B( 59-C , 61-C ) :   1.3890 B( 61-C , 62-H ) :   0.9688 B( 61-C , 63-C ) :   1.3878 
B( 63-C , 64-H ) :   0.9728 B( 63-C , 65-C ) :   1.4257 B( 65-C , 66-H ) :   0.9661 


-------
TIMINGS
-------

Total SCF time: 0 days 0 hours 6 min 7 sec 

Total time                  ....     367.054 sec
Sum of individual times     ....     350.098 sec  ( 95.4%)

Fock matrix formation       ....     319.981 sec  ( 87.2%)
  Split-RI-J                ....      30.214 sec  (  9.4% of F)
  Chain of spheres X        ....     189.535 sec  ( 59.2% of F)
  XC integration            ....      33.313 sec  ( 10.4% of F)
    Basis function eval.    ....       2.652 sec  (  8.0% of XC)
    Density eval.           ....       7.202 sec  ( 21.6% of XC)
    XC-Functional eval.     ....       0.301 sec  (  0.9% of XC)
    XC-Potential eval.      ....       4.144 sec  ( 12.4% of XC)
Diagonalization             ....       3.765 sec  (  1.0%)
Density matrix formation    ....       0.817 sec  (  0.2%)
Population analysis         ....       1.650 sec  (  0.4%)
Initial guess               ....       2.762 sec  (  0.8%)
Orbital Transformation      ....       0.000 sec  (  0.0%)
Orbital Orthonormalization  ....       0.000 sec  (  0.0%)
DIIS solution               ....       6.418 sec  (  1.7%)
SOSCF solution              ....       5.789 sec  (  1.6%)
Grid generation             ....       8.914 sec  (  2.4%)

Maximum memory used throughout the entire SCF-calculation: 409.2 MB
[1710406848.960206] [node128:3982316:0]          mpool.c:43   UCX  WARN  object 0x13a3c240 was not returned to mpool ucp_requests
[1710406848.960226] [node128:3982316:0]          mpool.c:43   UCX  WARN  object 0x13a3c400 was not returned to mpool ucp_requests
[1710406848.960229] [node128:3982316:0]          mpool.c:43   UCX  WARN  object 0x13a3c5c0 was not returned to mpool ucp_requests
[1710406848.960234] [node128:3982316:0]          mpool.c:43   UCX  WARN  object 0x13a3c780 was not returned to mpool ucp_requests
[1710406848.960239] [node128:3982316:0]          mpool.c:43   UCX  WARN  object 0x13a3c940 was not returned to mpool ucp_requests
[1710406848.960241] [node128:3982316:0]          mpool.c:43   UCX  WARN  object 0x13a3cb00 was not returned to mpool ucp_requests
[1710406848.960244] [node128:3982316:0]          mpool.c:43   UCX  WARN  object 0x13a3ccc0 was not returned to mpool ucp_requests
[1710406848.960247] [node128:3982316:0]          mpool.c:43   UCX  WARN  object 0x13a3ce80 was not returned to mpool ucp_requests
[1710406848.961695] [node128:3982306:0]          mpool.c:43   UCX  WARN  object 0x13bd0300 was not returned to mpool ucp_requests
[1710406848.961708] [node128:3982306:0]          mpool.c:43   UCX  WARN  object 0x13bd04c0 was not returned to mpool ucp_requests
[1710406848.961712] [node128:3982306:0]          mpool.c:43   UCX  WARN  object 0x13bd0680 was not returned to mpool ucp_requests
[1710406848.961715] [node128:3982306:0]          mpool.c:43   UCX  WARN  object 0x13bd0840 was not returned to mpool ucp_requests
[1710406848.961717] [node128:3982306:0]          mpool.c:43   UCX  WARN  object 0x13bd0a00 was not returned to mpool ucp_requests
[1710406848.961720] [node128:3982306:0]          mpool.c:43   UCX  WARN  object 0x13bd0bc0 was not returned to mpool ucp_requests
[1710406848.961722] [node128:3982306:0]          mpool.c:43   UCX  WARN  object 0x13bd0d80 was not returned to mpool ucp_requests
[1710406848.961724] [node128:3982306:0]          mpool.c:43   UCX  WARN  object 0x13bd0f40 was not returned to mpool ucp_requests
[1710406848.961713] [node128:3982308:0]          mpool.c:43   UCX  WARN  object 0x13bb6340 was not returned to mpool ucp_requests
[1710406848.961728] [node128:3982308:0]          mpool.c:43   UCX  WARN  object 0x13bb6500 was not returned to mpool ucp_requests
[1710406848.961731] [node128:3982308:0]          mpool.c:43   UCX  WARN  object 0x13bb66c0 was not returned to mpool ucp_requests
[1710406848.961734] [node128:3982308:0]          mpool.c:43   UCX  WARN  object 0x13bb6880 was not returned to mpool ucp_requests
[1710406848.961736] [node128:3982308:0]          mpool.c:43   UCX  WARN  object 0x13bb6a40 was not returned to mpool ucp_requests
[1710406848.961739] [node128:3982308:0]          mpool.c:43   UCX  WARN  object 0x13bb6c00 was not returned to mpool ucp_requests
[1710406848.961741] [node128:3982308:0]          mpool.c:43   UCX  WARN  object 0x13bb6dc0 was not returned to mpool ucp_requests
[1710406848.961744] [node128:3982308:0]          mpool.c:43   UCX  WARN  object 0x13bb6f80 was not returned to mpool ucp_requests
[1710406848.964722] [node128:3982320:0]          mpool.c:43   UCX  WARN  object 0x14132dc0 was not returned to mpool ucp_requests
[1710406848.964733] [node128:3982320:0]          mpool.c:43   UCX  WARN  object 0x141334c0 was not returned to mpool ucp_requests
[1710406848.964736] [node128:3982320:0]          mpool.c:43   UCX  WARN  object 0x14133680 was not returned to mpool ucp_requests
[1710406848.964739] [node128:3982320:0]          mpool.c:43   UCX  WARN  object 0x14133840 was not returned to mpool ucp_requests
[1710406848.964742] [node128:3982320:0]          mpool.c:43   UCX  WARN  object 0x14133a00 was not returned to mpool ucp_requests
[1710406848.964744] [node128:3982320:0]          mpool.c:43   UCX  WARN  object 0x14133bc0 was not returned to mpool ucp_requests
[1710406848.964746] [node128:3982320:0]          mpool.c:43   UCX  WARN  object 0x14133d80 was not returned to mpool ucp_requests
[1710406848.964749] [node128:3982320:0]          mpool.c:43   UCX  WARN  object 0x14133f40 was not returned to mpool ucp_requests
[1710406848.964673] [node128:3982322:0]          mpool.c:43   UCX  WARN  object 0x13ed0cc0 was not returned to mpool ucp_requests
[1710406848.964687] [node128:3982322:0]          mpool.c:43   UCX  WARN  object 0x13ed1580 was not returned to mpool ucp_requests
[1710406848.964690] [node128:3982322:0]          mpool.c:43   UCX  WARN  object 0x13ed1740 was not returned to mpool ucp_requests
[1710406848.964693] [node128:3982322:0]          mpool.c:43   UCX  WARN  object 0x13ed1900 was not returned to mpool ucp_requests
[1710406848.964695] [node128:3982322:0]          mpool.c:43   UCX  WARN  object 0x13ed1ac0 was not returned to mpool ucp_requests
[1710406848.964698] [node128:3982322:0]          mpool.c:43   UCX  WARN  object 0x13ed1e40 was not returned to mpool ucp_requests
[1710406848.964700] [node128:3982322:0]          mpool.c:43   UCX  WARN  object 0x13ed2000 was not returned to mpool ucp_requests
[1710406848.964698] [node128:3982324:0]          mpool.c:43   UCX  WARN  object 0x144360c0 was not returned to mpool ucp_requests
[1710406848.964710] [node128:3982324:0]          mpool.c:43   UCX  WARN  object 0x14436600 was not returned to mpool ucp_requests
[1710406848.964714] [node128:3982324:0]          mpool.c:43   UCX  WARN  object 0x144367c0 was not returned to mpool ucp_requests
[1710406848.964716] [node128:3982324:0]          mpool.c:43   UCX  WARN  object 0x14436980 was not returned to mpool ucp_requests
[1710406848.964719] [node128:3982324:0]          mpool.c:43   UCX  WARN  object 0x14436b40 was not returned to mpool ucp_requests
[1710406848.964721] [node128:3982324:0]          mpool.c:43   UCX  WARN  object 0x14436ec0 was not returned to mpool ucp_requests
[1710406848.964724] [node128:3982324:0]          mpool.c:43   UCX  WARN  object 0x14437080 was not returned to mpool ucp_requests
[1710406848.965512] [node128:3982312:0]          mpool.c:43   UCX  WARN  object 0x138cf540 was not returned to mpool ucp_requests
[1710406848.965524] [node128:3982312:0]          mpool.c:43   UCX  WARN  object 0x138cf700 was not returned to mpool ucp_requests
[1710406848.965530] [node128:3982312:0]          mpool.c:43   UCX  WARN  object 0x138cf8c0 was not returned to mpool ucp_requests
[1710406848.965532] [node128:3982312:0]          mpool.c:43   UCX  WARN  object 0x138cfa80 was not returned to mpool ucp_requests
[1710406848.965536] [node128:3982312:0]          mpool.c:43   UCX  WARN  object 0x138cfc40 was not returned to mpool ucp_requests
[1710406848.965539] [node128:3982312:0]          mpool.c:43   UCX  WARN  object 0x138cfe00 was not returned to mpool ucp_requests
[1710406848.965519] [node128:3982314:0]          mpool.c:43   UCX  WARN  object 0x13eab380 was not returned to mpool ucp_requests
[1710406848.965530] [node128:3982314:0]          mpool.c:43   UCX  WARN  object 0x13eab540 was not returned to mpool ucp_requests
[1710406848.965534] [node128:3982314:0]          mpool.c:43   UCX  WARN  object 0x13eab700 was not returned to mpool ucp_requests
[1710406848.965538] [node128:3982314:0]          mpool.c:43   UCX  WARN  object 0x13eab8c0 was not returned to mpool ucp_requests
[1710406848.965542] [node128:3982312:0]          mpool.c:43   UCX  WARN  object 0x138cffc0 was not returned to mpool ucp_requests
[1710406848.965547] [node128:3982312:0]          mpool.c:43   UCX  WARN  object 0x138d0180 was not returned to mpool ucp_requests
[1710406848.965542] [node128:3982314:0]          mpool.c:43   UCX  WARN  object 0x13eaba80 was not returned to mpool ucp_requests
[1710406848.965546] [node128:3982314:0]          mpool.c:43   UCX  WARN  object 0x13eabc40 was not returned to mpool ucp_requests
[1710406848.965550] [node128:3982314:0]          mpool.c:43   UCX  WARN  object 0x13eabe00 was not returned to mpool ucp_requests
[1710406848.965553] [node128:3982314:0]          mpool.c:43   UCX  WARN  object 0x13eabfc0 was not returned to mpool ucp_requests
[1710406848.969781] [node128:3982318:0]          mpool.c:43   UCX  WARN  object 0x13cb0f00 was not returned to mpool ucp_requests
[1710406848.969807] [node128:3982318:0]          mpool.c:43   UCX  WARN  object 0x13cb1440 was not returned to mpool ucp_requests
[1710406848.969813] [node128:3982318:0]          mpool.c:43   UCX  WARN  object 0x13cb1600 was not returned to mpool ucp_requests
[1710406848.969816] [node128:3982318:0]          mpool.c:43   UCX  WARN  object 0x13cb17c0 was not returned to mpool ucp_requests
[1710406848.969818] [node128:3982318:0]          mpool.c:43   UCX  WARN  object 0x13cb1980 was not returned to mpool ucp_requests
[1710406848.969821] [node128:3982318:0]          mpool.c:43   UCX  WARN  object 0x13cb1b40 was not returned to mpool ucp_requests
[1710406848.969823] [node128:3982318:0]          mpool.c:43   UCX  WARN  object 0x13cb1d00 was not returned to mpool ucp_requests
[1710406848.969826] [node128:3982318:0]          mpool.c:43   UCX  WARN  object 0x13cb1ec0 was not returned to mpool ucp_requests
[1710406848.969828] [node128:3982318:0]          mpool.c:43   UCX  WARN  object 0x13cb2080 was not returned to mpool ucp_requests
[1710406848.972049] [node128:3982310:0]          mpool.c:43   UCX  WARN  object 0x12d4a3c0 was not returned to mpool ucp_requests
[1710406848.972063] [node128:3982310:0]          mpool.c:43   UCX  WARN  object 0x12d4a580 was not returned to mpool ucp_requests
[1710406848.972066] [node128:3982310:0]          mpool.c:43   UCX  WARN  object 0x12d4a740 was not returned to mpool ucp_requests
[1710406848.972069] [node128:3982310:0]          mpool.c:43   UCX  WARN  object 0x12d4a900 was not returned to mpool ucp_requests
[1710406848.972071] [node128:3982310:0]          mpool.c:43   UCX  WARN  object 0x12d4aac0 was not returned to mpool ucp_requests
[1710406848.972074] [node128:3982310:0]          mpool.c:43   UCX  WARN  object 0x12d4ac80 was not returned to mpool ucp_requests
[1710406848.972076] [node128:3982310:0]          mpool.c:43   UCX  WARN  object 0x12d4ae40 was not returned to mpool ucp_requests
[1710406848.972078] [node128:3982310:0]          mpool.c:43   UCX  WARN  object 0x12d4b000 was not returned to mpool ucp_requests
[1710406849.106555] [node128:3982309:0]          mpool.c:43   UCX  WARN  object 0x136fedc0 was not returned to mpool ucp_requests
[1710406849.106575] [node128:3982309:0]          mpool.c:43   UCX  WARN  object 0x136fef80 was not returned to mpool ucp_requests
[1710406849.106578] [node128:3982309:0]          mpool.c:43   UCX  WARN  object 0x136ff140 was not returned to mpool ucp_requests
[1710406849.106581] [node128:3982309:0]          mpool.c:43   UCX  WARN  object 0x136ff300 was not returned to mpool ucp_requests
[1710406849.106583] [node128:3982309:0]          mpool.c:43   UCX  WARN  object 0x136ff4c0 was not returned to mpool ucp_requests
[1710406849.106586] [node128:3982309:0]          mpool.c:43   UCX  WARN  object 0x136ff680 was not returned to mpool ucp_requests
[1710406849.106588] [node128:3982309:0]          mpool.c:43   UCX  WARN  object 0x136ff840 was not returned to mpool ucp_requests
[1710406849.106591] [node128:3982309:0]          mpool.c:43   UCX  WARN  object 0x136ffa00 was not returned to mpool ucp_requests
[1710406849.126549] [node128:3982321:0]          mpool.c:43   UCX  WARN  object 0x146ee100 was not returned to mpool ucp_requests
[1710406849.126563] [node128:3982321:0]          mpool.c:43   UCX  WARN  object 0x146ee480 was not returned to mpool ucp_requests
[1710406849.126567] [node128:3982321:0]          mpool.c:43   UCX  WARN  object 0x146ee800 was not returned to mpool ucp_requests
[1710406849.126569] [node128:3982321:0]          mpool.c:43   UCX  WARN  object 0x146ee9c0 was not returned to mpool ucp_requests
[1710406849.126572] [node128:3982321:0]          mpool.c:43   UCX  WARN  object 0x146eeb80 was not returned to mpool ucp_requests
[1710406849.126574] [node128:3982321:0]          mpool.c:43   UCX  WARN  object 0x146eed40 was not returned to mpool ucp_requests
[1710406849.126576] [node128:3982321:0]          mpool.c:43   UCX  WARN  object 0x146eef00 was not returned to mpool ucp_requests
[1710406849.131008] [node128:3982323:0]          mpool.c:43   UCX  WARN  object 0x13a3d980 was not returned to mpool ucp_requests
[1710406849.131020] [node128:3982323:0]          mpool.c:43   UCX  WARN  object 0x13a3e080 was not returned to mpool ucp_requests
[1710406849.131024] [node128:3982323:0]          mpool.c:43   UCX  WARN  object 0x13a3e240 was not returned to mpool ucp_requests
[1710406849.131026] [node128:3982323:0]          mpool.c:43   UCX  WARN  object 0x13a3e5c0 was not returned to mpool ucp_requests
[1710406849.131029] [node128:3982323:0]          mpool.c:43   UCX  WARN  object 0x13a3e780 was not returned to mpool ucp_requests
[1710406849.131031] [node128:3982323:0]          mpool.c:43   UCX  WARN  object 0x13a3e940 was not returned to mpool ucp_requests
[1710406849.131034] [node128:3982323:0]          mpool.c:43   UCX  WARN  object 0x13a3eb00 was not returned to mpool ucp_requests
[1710406849.130951] [node128:3982307:0]          mpool.c:43   UCX  WARN  object 0x12d9d180 was not returned to mpool ucp_requests
[1710406849.130968] [node128:3982307:0]          mpool.c:43   UCX  WARN  object 0x12d9d500 was not returned to mpool ucp_requests
[1710406849.130971] [node128:3982307:0]          mpool.c:43   UCX  WARN  object 0x12d9d880 was not returned to mpool ucp_requests
[1710406849.130974] [node128:3982307:0]          mpool.c:43   UCX  WARN  object 0x12d9da40 was not returned to mpool ucp_requests
[1710406849.130976] [node128:3982307:0]          mpool.c:43   UCX  WARN  object 0x12d9dc00 was not returned to mpool ucp_requests
[1710406849.130979] [node128:3982307:0]          mpool.c:43   UCX  WARN  object 0x12d9ddc0 was not returned to mpool ucp_requests
[1710406849.130981] [node128:3982307:0]          mpool.c:43   UCX  WARN  object 0x12d9e140 was not returned to mpool ucp_requests
[1710406849.138977] [node128:3982317:0]          mpool.c:43   UCX  WARN  object 0x12f21040 was not returned to mpool ucp_requests
[1710406849.138990] [node128:3982317:0]          mpool.c:43   UCX  WARN  object 0x12f213c0 was not returned to mpool ucp_requests
[1710406849.138995] [node128:3982317:0]          mpool.c:43   UCX  WARN  object 0x12f21580 was not returned to mpool ucp_requests
[1710406849.138999] [node128:3982317:0]          mpool.c:43   UCX  WARN  object 0x12f21740 was not returned to mpool ucp_requests
[1710406849.139003] [node128:3982317:0]          mpool.c:43   UCX  WARN  object 0x12f21900 was not returned to mpool ucp_requests
[1710406849.139006] [node128:3982317:0]          mpool.c:43   UCX  WARN  object 0x12f21ac0 was not returned to mpool ucp_requests
[1710406849.139010] [node128:3982317:0]          mpool.c:43   UCX  WARN  object 0x12f21c80 was not returned to mpool ucp_requests
[1710406849.139013] [node128:3982317:0]          mpool.c:43   UCX  WARN  object 0x12f21e40 was not returned to mpool ucp_requests
[1710406849.139017] [node128:3982317:0]          mpool.c:43   UCX  WARN  object 0x12f22000 was not returned to mpool ucp_requests
[1710406849.163504] [node128:3982313:0]          mpool.c:43   UCX  WARN  object 0x13bbf500 was not returned to mpool ucp_requests
[1710406849.163518] [node128:3982313:0]          mpool.c:43   UCX  WARN  object 0x13bbf6c0 was not returned to mpool ucp_requests
[1710406849.163521] [node128:3982313:0]          mpool.c:43   UCX  WARN  object 0x13bbf880 was not returned to mpool ucp_requests
[1710406849.163524] [node128:3982313:0]          mpool.c:43   UCX  WARN  object 0x13bbfa40 was not returned to mpool ucp_requests
[1710406849.163527] [node128:3982313:0]          mpool.c:43   UCX  WARN  object 0x13bbfc00 was not returned to mpool ucp_requests
[1710406849.163529] [node128:3982313:0]          mpool.c:43   UCX  WARN  object 0x13bbfdc0 was not returned to mpool ucp_requests
[1710406849.163531] [node128:3982313:0]          mpool.c:43   UCX  WARN  object 0x13bbff80 was not returned to mpool ucp_requests
[1710406849.163539] [node128:3982313:0]          mpool.c:43   UCX  WARN  object 0x13bc0140 was not returned to mpool ucp_requests
[1710406849.163510] [node128:3982315:0]          mpool.c:43   UCX  WARN  object 0x14033540 was not returned to mpool ucp_requests
[1710406849.163521] [node128:3982315:0]          mpool.c:43   UCX  WARN  object 0x14033700 was not returned to mpool ucp_requests
[1710406849.163525] [node128:3982315:0]          mpool.c:43   UCX  WARN  object 0x140338c0 was not returned to mpool ucp_requests
[1710406849.163528] [node128:3982315:0]          mpool.c:43   UCX  WARN  object 0x14033a80 was not returned to mpool ucp_requests
[1710406849.163530] [node128:3982315:0]          mpool.c:43   UCX  WARN  object 0x14033c40 was not returned to mpool ucp_requests
[1710406849.163533] [node128:3982315:0]          mpool.c:43   UCX  WARN  object 0x14033e00 was not returned to mpool ucp_requests
[1710406849.163536] [node128:3982315:0]          mpool.c:43   UCX  WARN  object 0x14033fc0 was not returned to mpool ucp_requests
[1710406849.163539] [node128:3982315:0]          mpool.c:43   UCX  WARN  object 0x14034180 was not returned to mpool ucp_requests
[1710406849.165728] [node128:3982311:0]          mpool.c:43   UCX  WARN  object 0x13f32540 was not returned to mpool ucp_requests
[1710406849.165739] [node128:3982311:0]          mpool.c:43   UCX  WARN  object 0x13f32700 was not returned to mpool ucp_requests
[1710406849.165742] [node128:3982311:0]          mpool.c:43   UCX  WARN  object 0x13f328c0 was not returned to mpool ucp_requests
[1710406849.165745] [node128:3982311:0]          mpool.c:43   UCX  WARN  object 0x13f32a80 was not returned to mpool ucp_requests
[1710406849.165747] [node128:3982311:0]          mpool.c:43   UCX  WARN  object 0x13f32c40 was not returned to mpool ucp_requests
[1710406849.165749] [node128:3982311:0]          mpool.c:43   UCX  WARN  object 0x13f32e00 was not returned to mpool ucp_requests
[1710406849.165752] [node128:3982311:0]          mpool.c:43   UCX  WARN  object 0x13f32fc0 was not returned to mpool ucp_requests
[1710406849.165754] [node128:3982311:0]          mpool.c:43   UCX  WARN  object 0x13f33180 was not returned to mpool ucp_requests
[1710406849.165524] [node128:3982319:0]          mpool.c:43   UCX  WARN  object 0x13ffae80 was not returned to mpool ucp_requests
[1710406849.165536] [node128:3982319:0]          mpool.c:43   UCX  WARN  object 0x13ffb3c0 was not returned to mpool ucp_requests
[1710406849.165541] [node128:3982319:0]          mpool.c:43   UCX  WARN  object 0x13ffb740 was not returned to mpool ucp_requests
[1710406849.165544] [node128:3982319:0]          mpool.c:43   UCX  WARN  object 0x13ffb900 was not returned to mpool ucp_requests
[1710406849.165547] [node128:3982319:0]          mpool.c:43   UCX  WARN  object 0x13ffbac0 was not returned to mpool ucp_requests
[1710406849.165549] [node128:3982319:0]          mpool.c:43   UCX  WARN  object 0x13ffbc80 was not returned to mpool ucp_requests
[1710406849.165552] [node128:3982319:0]          mpool.c:43   UCX  WARN  object 0x13ffbe40 was not returned to mpool ucp_requests
[1710406849.165555] [node128:3982319:0]          mpool.c:43   UCX  WARN  object 0x13ffc000 was not returned to mpool ucp_requests


-------------------------------------------------------------------------------
                          DFT DISPERSION CORRECTION                            
                                                                               
                              DFTD3 V3.1  Rev 1                                
                          USING Becke-Johnson damping                          
-------------------------------------------------------------------------------
The PBE0 functional is recognized
Active option DFTDOPT                   ...         4   

molecular C6(AA) [au] = 45475.470675 


            DFT-D V3
 parameters
 s6 scaling factor         :     1.0000 
 a1 scaling factor         :     0.4145 
 s8 scaling factor         :     1.2177 
 a2 scaling factor         :     4.8593 
 ad hoc parameters k1-k3   :    16.0000     1.3333    -4.0000 

 Edisp/kcal,au: -58.326923325284  -0.092949858949 
 E6   /kcal   : -37.443104123 
 E8   /kcal   : -20.883819202 
 % E8         :  35.804767356 

-------------------------   ----------------
Dispersion correction           -0.092949859
-------------------------   ----------------


-------------------------   --------------------
FINAL SINGLE POINT ENERGY     -1384.518086797162
-------------------------   --------------------


           ************************************************************
           *        Program running with 20 parallel MPI-processes    *
           *              working on a common directory               *
           ************************************************************
------------------------------------------------------------------------------
                         ORCA SCF GRADIENT CALCULATION
------------------------------------------------------------------------------

 ... reading COSX grid (gridx3)
Gradient of the Kohn-Sham DFT energy:
Kohn-Sham wavefunction type      ... RKS
Hartree-Fock exchange scaling    ...    0.250
Number of operators              ...    1
Number of atoms                  ...   67
Basis set dimensions             ... 1227
Integral neglect threshold       ... 2.5e-11
Integral primitive cutoff        ... 2.5e-12
SHARK Integral package           ... ON

Nuc. rep. gradient       (SHARK) ... done (  0.3 sec)
HCore & Overlap gradient (SHARK) ... done (  1.2 sec)
RI-J gradient            (SHARK) ... done (  6.9 sec)
COSX-gradient                    ... done ( 45.7 sec)
Exchange-correlation gradient    ... done
Dispersion correction            ... done

------------------
CARTESIAN GRADIENT
------------------

   1   O   :    0.000128580    0.003182733   -0.004797858
   2   O   :   -0.000969702    0.003219088    0.011676113
   3   N   :   -0.009300695    0.008971419   -0.014497545
   4   H   :    0.000362797    0.000968810    0.001085191
   5   N   :    0.013889292   -0.015283724   -0.016764433
   6   C   :   -0.007343017   -0.004686063    0.016856957
   7   C   :   -0.000300872    0.009125185    0.007207917
   8   H   :   -0.008757683    0.000832972   -0.006350360
   9   C   :   -0.002135006   -0.004353905    0.000843028
  10   C   :    0.002978281    0.002481495   -0.006414608
  11   H   :   -0.000718232   -0.001835457    0.001107171
  12   C   :    0.001271096   -0.005827647   -0.009189475
  13   H   :   -0.000282264    0.000908637    0.002100665
  14   C   :   -0.001175398   -0.002753284   -0.001349603
  15   H   :    0.001139846    0.002441389    0.000372293
  16   C   :   -0.005185125   -0.003835475    0.007288234
  17   H   :    0.001427466    0.000706826   -0.001577863
  18   C   :   -0.003090499    0.004388043    0.007042852
  19   H   :   -0.000288926   -0.002338939   -0.001444354
  20   C   :    0.010571687   -0.012510096    0.012207426
  21   C   :   -0.006352298    0.002680009   -0.001108662
  22   H   :    0.001261918    0.002948783   -0.000833442
  23   H   :    0.000426779    0.002268944    0.003384597
  24   H   :   -0.001983167    0.000580731    0.000241287
  25   C   :   -0.004171475    0.000206697   -0.003598268
  26   H   :   -0.002224898   -0.003079742   -0.000081619
  27   H   :    0.000103803   -0.000499779   -0.002966279
  28   H   :   -0.002656146    0.001270462    0.000564849
  29   C   :   -0.002275618   -0.000061882   -0.007246513
  30   H   :   -0.000395724   -0.000499438   -0.001817762
  31   H   :    0.004041580    0.000059666   -0.001171527
  32   H   :    0.000929039    0.003061445   -0.000526679
  33   C   :   -0.010887560    0.011164642    0.017520889
  34   C   :    0.007271135   -0.001490408   -0.008782752
  35   C   :    0.006761774   -0.010696516    0.001461639
  36   H   :   -0.000264792    0.002838760   -0.004040605
  37   C   :    0.003030081    0.000578386   -0.008772962
  38   H   :   -0.001831833    0.001755832    0.001222668
  39   C   :    0.003538981    0.000051032   -0.005792986
  40   H   :    0.000583694   -0.001734520    0.001925663
  41   C   :   -0.008374344    0.010566403    0.001347036
  42   H   :    0.003212147   -0.001347233   -0.004455098
  43   C   :    0.000489713    0.006249494   -0.009965520
  44   C   :   -0.002361638   -0.006014856    0.005118655
  45   H   :    0.001903224   -0.001584031    0.000429629
  46   H   :   -0.001339324   -0.003011668   -0.004055984
  47   H   :   -0.002306373   -0.001465084    0.002771437
  48   C   :    0.002837678   -0.002809695    0.007259131
  49   H   :    0.000116422    0.000825812    0.003535262
  50   H   :    0.004541808    0.001182270   -0.001278542
  51   H   :    0.000839620   -0.002107960   -0.000136917
  52   C   :   -0.001828625   -0.004557999    0.007276529
  53   H   :   -0.000907630   -0.005535179    0.001441921
  54   H   :   -0.004291531    0.005592944    0.003296124
  55   H   :    0.003094817   -0.001810739    0.002287927
  56   C   :    0.002534548    0.003559175   -0.012471651
  57   C   :    0.000679902    0.002306434    0.011149301
  58   C   :   -0.002684511    0.002442337   -0.006372540
  59   H   :    0.002434477    0.001713606    0.001306200
  60   C   :    0.006800516    0.001670344   -0.009267393
  61   H   :   -0.000833041   -0.001108330    0.002003253
  62   C   :    0.002757273    0.000753326    0.000903832
  63   H   :   -0.002981545    0.000011383   -0.000216459
  64   C   :    0.006752158   -0.001981643    0.009479894
  65   H   :   -0.000551942    0.000623121   -0.002117301
  66   C   :    0.000492933   -0.000659268    0.005329423
  67   H   :    0.002281112    0.001417329    0.000072075

Difference to translation invariance:
           :    0.0004347438    0.0001254036   -0.0003464898

Difference to rotation invariance:
           :   -0.0066119667    0.0037691168   -0.0012978360

Norm of the cartesian gradient     ...    0.0737736391
RMS gradient                       ...    0.0052035913
MAX gradient                       ...    0.0175208894

-------
TIMINGS
-------

Total SCF gradient time            ...       76.282 sec

One electron gradient       ....       1.244 sec  (  1.6%)
RI-J Coulomb gradient       ....       6.936 sec  (  9.1%)
COSX gradient               ....      45.710 sec  ( 59.9%)
XC gradient                 ....       8.253 sec  ( 10.8%)
CPCM gradient               ....       2.403 sec  (  3.2%)
   A-Matrix (El+Nuc)        ....       0.628 sec  (  0.8%)
   Potential                ....       1.775 sec  (  2.3%)

Maximum memory used throughout the entire SCFGRAD-calculation: 263.5 MB
------------------------------------------------------------------------------
                         ORCA GEOMETRY RELAXATION STEP
------------------------------------------------------------------------------

Reading the OPT-File                    .... done
Getting information on internals        .... done
Copying old internal coords+grads       .... done
Making the new internal coordinates     .... (new redundants).... done
Validating the new internal coordinates .... (new redundants).... done
Calculating the B-matrix                .... done
Calculating the G,G- and P matrices     .... done
Transforming gradient to internals      .... done
Projecting the internal gradient        .... done
Number of atoms                         ....  67
Number of internal coordinates          .... 363
Current Energy                          .... -1384.518086797 Eh
Current gradient norm                   ....     0.073773639 Eh/bohr
Maximum allowed component of the step   ....  0.150
Current trust radius                    ....  0.300
Evaluating the initial hessian          ....  (Almloef) done
Projecting the Hessian                  .... done
Forming the augmented Hessian           .... done
Diagonalizing the augmented Hessian     .... done
Last element of RFO vector              ....  0.951728756
Lowest eigenvalues of augmented Hessian:
 -0.021990515  0.000480646  0.001379532  0.008337590  0.008498836
Length of the computed step             ....  0.322508216
Warning: the length of the step is outside the trust region - taking restricted step instead
The input lambda is                     ....    -0.021991
   iter:   1  x=   -0.027526  g=    2.531060 f(x)=     0.014012
   iter:   2  x=   -0.028644  g=    1.843726 f(x)=     0.002061
   iter:   3  x=   -0.028678  g=    1.740880 f(x)=     0.000058
   iter:   4  x=   -0.028678  g=    1.737939 f(x)=     0.000000
   iter:   5  x=   -0.028678  g=    1.737936 f(x)=     0.000000
   iter:   6  x=   -0.028678  g=    1.737936 f(x)=    -0.000000
The output lambda is                    ....    -0.028678 (6 iterations)
The final length of the internal step   ....  0.300000000
Converting the step to cartesian space:
 Initial RMS(Int)=    0.0157459164
Transforming coordinates:
 Iter   0:  RMS(Cart)=    0.1536920993 RMS(Int)=    1.0918510133
 Iter   1:  RMS(Cart)=    0.0051349597 RMS(Int)=    0.3297727807
 Iter   2:  RMS(Cart)=    0.0002262692 RMS(Int)=    0.0000526895
 Iter   3:  RMS(Cart)=    0.0000137352 RMS(Int)=    0.0000048844
 Iter   4:  RMS(Cart)=    0.0000009339 RMS(Int)=    0.0000003064
 Iter   5:  RMS(Cart)=    0.0000000671 RMS(Int)=    0.0000000268
done
Storing new coordinates                 .... done

                                .--------------------.
          ----------------------|Geometry convergence|-------------------------
          Item                value                   Tolerance       Converged
          ---------------------------------------------------------------------
          RMS gradient        0.0047011473            0.0001000000      NO
          MAX gradient        0.0332415889            0.0003000000      NO
          RMS step            0.0157459164            0.0020000000      NO
          MAX step            0.0872768386            0.0040000000      NO
          ........................................................
          Max(Bonds)      0.0462      Max(Angles)    2.68
          Max(Dihed)        3.14      Max(Improp)    0.00
          ---------------------------------------------------------------------

The optimization has not yet converged - more geometry cycles are needed


    ---------------------------------------------------------------------------
                         Redundant Internal Coordinates
                            (Angstroem and degrees)

        Definition                    Value    dE/dq     Step     New-Value
    ----------------------------------------------------------------------------
     1. B(H   3,N   2)                1.0087 -0.000825  0.0009    1.0097   
     2. B(C   5,N   2)                1.3468  0.016401 -0.0127    1.3341   
     3. B(C   5,O   0)                1.2307  0.003323 -0.0017    1.2290   
     4. B(C   6,N   4)                1.5093  0.033242 -0.0462    1.4631   
     5. B(C   6,C   5)                1.5607  0.012944 -0.0189    1.5418   
     6. B(H   7,C   6)                1.0901 -0.001414  0.0019    1.0921   
     7. B(C   8,C   6)                1.5282  0.010956 -0.0149    1.5133   
     8. B(C   9,C   8)                1.4030  0.008315 -0.0072    1.3958   
     9. B(H  10,C   9)                1.0803 -0.001974  0.0026    1.0829   
    10. B(C  11,C   9)                1.3920  0.004194 -0.0037    1.3883   
    11. B(H  12,C  11)                1.0805 -0.002300  0.0030    1.0835   
    12. B(C  13,C  11)                1.3923  0.003984 -0.0034    1.3889   
    13. B(H  14,C  13)                1.0808 -0.003326  0.0038    1.0846   
    14. B(C  15,C  13)                1.3925  0.005722 -0.0046    1.3879   
    15. B(H  16,C  15)                1.0807 -0.002208  0.0029    1.0836   
    16. B(C  17,C  15)                1.3924  0.004235 -0.0035    1.3888   
    17. B(C  17,C   8)                1.3995  0.007579 -0.0065    1.3930   
    18. B(H  18,C  17)                1.0814 -0.002301  0.0030    1.0845   
    19. B(C  19,N   2)                1.4599  0.001403 -0.0016    1.4583   
    20. B(C  20,C  19)                1.5417  0.010282 -0.0141    1.5276   
    21. B(H  21,C  20)                1.0902 -0.001966  0.0027    1.0928   
    22. B(H  22,C  20)                1.0900 -0.001296  0.0018    1.0918   
    23. B(H  23,C  20)                1.0905 -0.001005  0.0014    1.0919   
    24. B(C  24,C  19)                1.5374  0.009925 -0.0134    1.5240   
    25. B(H  25,C  24)                1.0904 -0.000192  0.0003    1.0907   
    26. B(H  26,C  24)                1.0908 -0.002150  0.0029    1.0938   
    27. B(H  27,C  24)                1.0909 -0.002186  0.0030    1.0938   
    28. B(C  28,C  19)                1.5418  0.010277 -0.0141    1.5277   
    29. B(H  29,C  28)                1.0905 -0.001077  0.0015    1.0919   
    30. B(H  30,C  28)                1.0900 -0.001206  0.0016    1.0916   
    31. B(H  31,C  28)                1.0902 -0.001951  0.0027    1.0928   
    32. B(C  32,N   4)                1.4196 -0.003125  0.0028    1.4223   
    33. B(C  33,C  32)                1.4309  0.025642 -0.0251    1.4058   
    34. B(C  34,C  33)                1.4107  0.012743 -0.0113    1.3994   
    35. B(H  35,C  34)                1.0787 -0.002923  0.0038    1.0826   
    36. B(C  36,C  34)                1.3904  0.006651 -0.0052    1.3852   
    37. B(H  37,C  36)                1.0805 -0.002599  0.0034    1.0840   
    38. B(C  38,C  36)                1.3849 -0.000122  0.0005    1.3854   
    39. B(H  39,C  38)                1.0805 -0.002495  0.0033    1.0838   
    40. B(C  40,C  38)                1.3878  0.006849 -0.0053    1.3825   
    41. B(C  40,C  32)                1.4069  0.010701 -0.0094    1.3975   
    42. B(H  41,C  40)                1.0802 -0.001976  0.0026    1.0828   
    43. B(C  42,C  33)                1.5708  0.022606 -0.0349    1.5359   
    44. B(C  43,C  42)                1.5523  0.011999 -0.0164    1.5359   
    45. B(H  44,C  43)                1.0908 -0.000997  0.0024    1.0932   
    46. B(H  44,H  14)                3.7641  0.001013 -0.0041    3.7600   
    47. B(H  45,C  43)                1.0908 -0.001363  0.0019    1.0927   
    48. B(H  46,C  43)                1.0891 -0.002593  0.0035    1.0926   
    49. B(C  47,C  42)                1.5505  0.012038 -0.0163    1.5343   
    50. B(H  48,C  47)                1.0892 -0.002570  0.0035    1.0927   
    51. B(H  49,C  47)                1.0909 -0.001480  0.0020    1.0929   
    52. B(H  50,C  47)                1.0914  0.000017  0.0014    1.0928   
    53. B(C  51,C  42)                1.5477  0.011603 -0.0162    1.5315   
    54. B(H  52,C  51)                1.0853 -0.004163  0.0056    1.0909   
    55. B(H  53,C  51)                1.0908 -0.001537  0.0021    1.0929   
    56. B(H  54,C  51)                1.0839 -0.003802  0.0051    1.0889   
    57. B(C  55,N   4)                1.3790  0.021298 -0.0191    1.3599   
    58. B(C  55,O   1)                1.2359  0.010230 -0.0053    1.2305   
    59. B(C  56,C  55)                1.5217  0.015877 -0.0212    1.5005   
    60. B(C  57,C  56)                1.4031  0.009808 -0.0086    1.3945   
    61. B(H  58,C  57)                1.0790 -0.001885  0.0025    1.0815   
    62. B(C  59,C  57)                1.3924  0.005111 -0.0043    1.3881   
    63. B(H  60,C  59)                1.0803 -0.002367  0.0031    1.0834   
    64. B(C  61,C  59)                1.3921  0.004332 -0.0034    1.3887   
    65. B(H  62,H  50)                4.3058  0.001729 -0.0122    4.2936   
    66. B(H  62,C  61)                1.0805 -0.004126  0.0045    1.0849   
    67. B(C  63,C  61)                1.3919  0.003111 -0.0027    1.3891   
    68. B(H  64,C  63)                1.0804 -0.002203  0.0029    1.0833   
    69. B(C  65,C  63)                1.3923  0.005478 -0.0049    1.3874   
    70. B(C  65,C  56)                1.4028  0.011210 -0.0098    1.3931   
    71. B(H  66,C  65)                1.0819 -0.001559  0.0021    1.0840   
    72. A(H   3,N   2,C  19)          115.76 -0.003570    0.50    116.26   
    73. A(C   5,N   2,C  19)          128.78  0.008714   -1.20    127.58   
    74. A(H   3,N   2,C   5)          115.46 -0.005144    0.70    116.16   
    75. A(C  32,N   4,C  55)          121.40 -0.012339    1.49    122.90   
    76. A(C   6,N   4,C  55)          118.02  0.009383   -0.90    117.12   
    77. A(C   6,N   4,C  32)          120.36  0.003003   -0.57    119.79   
    78. A(O   0,C   5,N   2)          122.81 -0.009424    1.13    123.94   
    79. A(N   2,C   5,C   6)          117.64  0.009456   -1.23    116.41   
    80. A(O   0,C   5,C   6)          119.55 -0.000010    0.07    119.62   
    81. A(C   5,C   6,H   7)           99.97 -0.006695    1.79    101.75   
    82. A(H   7,C   6,C   8)          106.23  0.000881    0.84    107.07   
    83. A(N   4,C   6,C   8)          113.50 -0.008458    0.56    114.07   
    84. A(C   5,C   6,C   8)          113.70 -0.004734    1.35    115.05   
    85. A(N   4,C   6,C   5)          113.39  0.014132   -2.68    110.72   
    86. A(N   4,C   6,H   7)          108.77  0.004937   -1.65    107.12   
    87. A(C   6,C   8,C  17)          118.64  0.000788   -0.02    118.62   
    88. A(C   9,C   8,C  17)          119.10  0.000433   -0.04    119.06   
    89. A(C   6,C   8,C   9)          122.19 -0.001206    0.08    122.27   
    90. A(C   8,C   9,H  10)          120.43  0.000829   -0.12    120.30   
    91. A(H  10,C   9,C  11)          119.09 -0.001140    0.17    119.27   
    92. A(C   8,C   9,C  11)          120.48  0.000311   -0.05    120.43   
    93. A(C   9,C  11,H  12)          120.03  0.001267   -0.17    119.86   
    94. A(H  12,C  11,C  13)          120.31  0.000938   -0.12    120.19   
    95. A(C   9,C  11,C  13)          119.66 -0.002207    0.28    119.94   
    96. A(C  11,C  13,H  14)          119.74 -0.002037    0.22    119.96   
    97. A(H  14,C  13,C  15)          119.72 -0.001546    0.20    119.92   
    98. A(C  11,C  13,C  15)          120.54  0.003583   -0.42    120.13   
    99. A(H  16,C  15,C  17)          120.07  0.000619   -0.08    119.98   
   100. A(C  13,C  15,C  17)          119.70 -0.000927    0.12    119.82   
   101. A(C  13,C  15,H  16)          120.24  0.000308   -0.04    120.20   
   102. A(C   8,C  17,H  18)          120.14  0.002144   -0.29    119.86   
   103. A(C   8,C  17,C  15)          120.51 -0.001206    0.12    120.62   
   104. A(C  15,C  17,H  18)          119.35 -0.000946    0.17    119.52   
   105. A(N   2,C  19,C  20)          111.16 -0.000086   -0.20    110.96   
   106. A(C  24,C  19,C  28)          108.60 -0.001449    0.56    109.16   
   107. A(C  20,C  19,C  28)          110.30  0.000354    0.11    110.41   
   108. A(N   2,C  19,C  28)          111.10  0.000731   -0.46    110.64   
   109. A(C  20,C  19,C  24)          108.63 -0.001138    0.56    109.19   
   110. A(N   2,C  19,C  24)          106.94  0.001531   -0.54    106.40   
   111. A(H  22,C  20,H  23)          107.01 -0.003068    0.55    107.56   
   112. A(H  21,C  20,H  23)          107.13 -0.002367    0.54    107.67   
   113. A(C  19,C  20,H  23)          111.64  0.000854   -0.09    111.56   
   114. A(H  21,C  20,H  22)          107.67 -0.003069    0.37    108.05   
   115. A(C  19,C  20,H  22)          111.64  0.004678   -0.85    110.79   
   116. A(C  19,C  20,H  21)          111.49  0.002368   -0.42    111.07   
   117. A(H  25,C  24,H  27)          107.26 -0.003016    0.47    107.73   
   118. A(C  19,C  24,H  27)          111.61  0.001553   -0.26    111.35   
   119. A(H  25,C  24,H  26)          107.21 -0.003091    0.50    107.71   
   120. A(H  26,C  24,H  27)          107.45 -0.002062    0.43    107.88   
   121. A(C  19,C  24,H  25)          111.49  0.004543   -0.80    110.68   
   122. A(C  19,C  24,H  26)          111.57  0.001517   -0.24    111.33   
   123. A(H  30,C  28,H  31)          107.70 -0.003116    0.37    108.07   
   124. A(H  29,C  28,H  31)          107.26 -0.002135    0.49    107.75   
   125. A(C  19,C  28,H  31)          111.49  0.002331   -0.42    111.08   
   126. A(H  29,C  28,H  30)          106.97 -0.003043    0.56    107.53   
   127. A(C  19,C  28,H  30)          111.57  0.004898   -0.89    110.69   
   128. A(C  19,C  28,H  29)          111.60  0.000484   -0.02    111.58   
   129. A(N   4,C  32,C  33)          125.52  0.014359   -1.93    123.58   
   130. A(C  33,C  32,C  40)          119.56 -0.004846    0.56    120.12   
   131. A(N   4,C  32,C  40)          114.92 -0.009500    1.36    116.27   
   132. A(C  32,C  33,C  34)          116.66 -0.002239    0.23    116.89   
   133. A(C  34,C  33,C  42)          115.04 -0.002804    0.54    115.57   
   134. A(C  32,C  33,C  42)          128.29  0.005040   -0.76    127.54   
   135. A(H  35,C  34,C  36)          116.84 -0.004196    0.64    117.48   
   136. A(C  33,C  34,C  36)          122.83  0.000269   -0.06    122.77   
   137. A(C  33,C  34,H  35)          120.33  0.003928   -0.58    119.75   
   138. A(H  37,C  36,C  38)          120.16 -0.002014    0.24    120.40   
   139. A(C  34,C  36,C  38)          119.74  0.001789   -0.16    119.59   
   140. A(C  34,C  36,H  37)          120.10  0.000225   -0.09    120.01   
   141. A(H  39,C  38,C  40)          120.11 -0.001138    0.09    120.20   
   142. A(C  36,C  38,C  40)          119.51  0.004135   -0.46    119.05   
   143. A(C  36,C  38,H  39)          120.37 -0.002997    0.37    120.74   
   144. A(C  38,C  40,H  41)          117.65 -0.005845    0.88    118.53   
   145. A(C  32,C  40,H  41)          120.65  0.004935   -0.74    119.91   
   146. A(C  32,C  40,C  38)          121.68  0.000897   -0.13    121.55   
   147. A(C  43,C  42,C  51)          105.04 -0.004062    1.42    106.47   
   148. A(C  33,C  42,C  51)          118.13  0.004203   -1.35    116.77   
   149. A(C  47,C  42,C  51)          105.60 -0.002659    1.14    106.74   
   150. A(C  43,C  42,C  47)          109.12  0.001566    0.15    109.27   
   151. A(C  33,C  42,C  47)          109.51 -0.000355   -0.53    108.98   
   152. A(C  33,C  42,C  43)          109.10  0.001112   -0.65    108.45   
   153. A(H  45,C  43,H  46)          106.13 -0.004533    0.79    106.92   
   154. A(H  44,C  43,H  46)          107.22 -0.001823    0.36    107.58   
   155. A(C  42,C  43,H  46)          113.10  0.002038   -0.33    112.77   
   156. A(H  44,C  43,H  45)          107.08 -0.003386    0.50    107.58   
   157. A(C  42,C  43,H  45)          111.97  0.006054   -1.06    110.90   
   158. A(C  42,C  43,H  44)          110.98  0.000880   -0.12    110.86   
   159. A(H  49,C  47,H  50)          107.22 -0.002978    0.42    107.64   
   160. A(H  48,C  47,H  50)          107.10 -0.002080    0.44    107.54   
   161. A(C  42,C  47,H  50)          110.99  0.000935   -0.13    110.87   
   162. A(H  48,C  47,H  49)          106.38 -0.004047    0.68    107.06   
   163. A(C  42,C  47,H  49)          111.88  0.005676   -1.01    110.86   
   164. A(C  42,C  47,H  48)          112.93  0.001787   -0.28    112.65   
   165. A(H  53,C  51,H  54)          105.69 -0.004989    0.83    106.52   
   166. A(H  52,C  51,H  54)          109.01  0.000035   -0.08    108.93   
   167. A(C  42,C  51,H  54)          112.99 -0.000330   -0.02    112.97   
   168. A(H  52,C  51,H  53)          104.51 -0.006009    1.14    105.66   
   169. A(C  42,C  51,H  53)          111.35  0.009812   -1.61    109.74   
   170. A(C  42,C  51,H  52)          112.72  0.000692   -0.12    112.60   
   171. A(N   4,C  55,C  56)          121.42  0.005422   -1.05    120.38   
   172. A(O   1,C  55,C  56)          116.48 -0.009338    1.43    117.90   
   173. A(O   1,C  55,N   4)          121.98  0.003653   -0.17    121.81   
   174. A(C  57,C  56,C  65)          118.79 -0.003519    0.46    119.25   
   175. A(C  55,C  56,C  65)          119.16  0.006215   -0.96    118.20   
   176. A(C  55,C  56,C  57)          121.96 -0.002604    0.45    122.40   
   177. A(H  58,C  57,C  59)          118.44 -0.002772    0.43    118.87   
   178. A(C  56,C  57,C  59)          120.55  0.001197   -0.21    120.35   
   179. A(C  56,C  57,H  58)          120.99  0.001596   -0.23    120.76   
   180. A(H  60,C  59,C  61)          120.25  0.000182   -0.02    120.22   
   181. A(C  57,C  59,C  61)          119.76 -0.001246    0.18    119.94   
   182. A(C  57,C  59,H  60)          119.99  0.001064   -0.15    119.84   
   183. A(H  62,C  61,C  63)          119.76 -0.002176    0.21    119.97   
   184. A(C  59,C  61,C  63)          120.49  0.003755   -0.40    120.10   
   185. A(C  59,C  61,H  62)          119.74 -0.001578    0.19    119.93   
   186. A(H  64,C  63,C  65)          120.06  0.001425   -0.19    119.86   
   187. A(C  61,C  63,C  65)          119.66 -0.001759    0.22    119.89   
   188. A(C  61,C  63,H  64)          120.28  0.000336   -0.03    120.25   
   189. A(C  63,C  65,H  66)          119.16 -0.002788    0.41    119.58   
   190. A(C  56,C  65,H  66)          120.17  0.001278   -0.20    119.97   
   191. A(C  56,C  65,C  63)          120.67  0.001509   -0.22    120.45   
   192. D(O   0,C   5,N   2,C  19)      0.81 -0.000352    0.69      1.50   
   193. D(C   6,C   5,N   2,C  19)   -179.73  0.002409   -2.55   -182.28   
   194. D(O   0,C   5,N   2,H   3)    179.99 -0.000399    0.75    180.73   
   195. D(C   6,C   5,N   2,H   3)     -0.56  0.002361   -2.49     -3.05   
   196. D(H   7,C   6,N   4,C  32)    167.05 -0.000020   -1.22    165.84   
   197. D(H   7,C   6,C   5,N   2)    -96.10  0.002783   -0.01    -96.11   
   198. D(C   8,C   6,C   5,O   0)   -163.85  0.000956   -0.68   -164.53   
   199. D(N   4,C   6,C   5,O   0)    -32.21 -0.002245   -1.15    -33.36   
   200. D(H   7,C   6,N   4,C  55)    -18.19 -0.000114   -0.81    -19.00   
   201. D(C   8,C   6,N   4,C  55)   -136.20  0.000671   -1.09   -137.30   
   202. D(C   8,C   6,C   5,N   2)     16.68 -0.001656    2.44     19.12   
   203. D(H   7,C   6,C   5,O   0)     83.38  0.005394   -3.14     80.24   
   204. D(C   5,C   6,N   4,C  55)     92.06  0.002068   -1.01     91.05   
   205. D(C   8,C   6,N   4,C  32)     49.04  0.000764   -1.50     47.53   
   206. D(N   4,C   6,C   5,N   2)    148.31 -0.004857    1.97    150.28   
   207. D(C   5,C   6,N   4,C  32)    -82.69  0.002161   -1.43    -84.12   
   208. D(C  17,C   8,C   6,H   7)     -6.17 -0.003725    0.90     -5.27   
   209. D(C   9,C   8,C   6,H   7)    170.75 -0.003375    1.25    172.00   
   210. D(C   9,C   8,C   6,N   4)    -69.77 -0.001600    0.09    -69.68   
   211. D(C  17,C   8,C   6,C   5)   -115.11  0.005878   -2.30   -117.42   
   212. D(C  17,C   8,C   6,N   4)    113.30 -0.001950   -0.25    113.05   
   213. D(C   9,C   8,C   6,C   5)     61.81  0.006228   -1.96     59.85   
   214. D(C  11,C   9,C   8,C   6)   -178.12 -0.000898   -0.08   -178.19   
   215. D(H  10,C   9,C   8,C  17)    178.78  0.000236   -0.14    178.64   
   216. D(H  10,C   9,C   8,C   6)      1.87 -0.000126   -0.49      1.39   
   217. D(C  11,C   9,C   8,C  17)     -1.21 -0.000536    0.27     -0.94   
   218. D(C  13,C  11,C   9,H  10)   -179.59 -0.000700    0.35   -179.24   
   219. D(C  13,C  11,C   9,C   8)      0.41  0.000063   -0.06      0.35   
   220. D(H  12,C  11,C   9,C   8)   -179.39  0.000569   -0.32   -179.71   
   221. D(H  12,C  11,C   9,H  10)      0.62 -0.000194    0.09      0.70   
   222. D(H  14,C  13,C  11,C   9)   -179.74  0.000662   -0.27   -180.02   
   223. D(C  15,C  13,C  11,C   9)      0.29  0.000311   -0.06      0.24   
   224. D(H  14,C  13,C  11,H  12)      0.05  0.000155   -0.01      0.04   
   225. D(C  15,C  13,C  11,H  12)   -179.91 -0.000196    0.21   -179.70   
   226. D(C  17,C  15,C  13,H  14)    179.87 -0.000551    0.17    180.04   
   227. D(C  17,C  15,C  13,C  11)     -0.17 -0.000201   -0.05     -0.22   
   228. D(H  16,C  15,C  13,H  14)     -0.06 -0.000223    0.07      0.01   
   229. D(H  16,C  15,C  13,C  11)    179.90  0.000127   -0.15    179.75   
   230. D(H  18,C  17,C  15,H  16)     -0.01  0.000046    0.05      0.03   
   231. D(H  18,C  17,C  15,C  13)   -179.94  0.000374   -0.05   -180.00   
   232. D(C   8,C  17,C  15,H  16)    179.28 -0.000607    0.36    179.64   
   233. D(C   8,C  17,C  15,C  13)     -0.66 -0.000279    0.27     -0.39   
   234. D(H  18,C  17,C   8,C   9)   -179.38 -0.000049   -0.05   -179.43   
   235. D(H  18,C  17,C   8,C   6)     -2.36  0.000238    0.29     -2.08   
   236. D(C  15,C  17,C   8,C   9)      1.34  0.000632   -0.37      0.96   
   237. D(C  15,C  17,C   8,C   6)    178.35  0.000919   -0.04    178.32   
   238. D(C  28,C  19,N   2,C   5)     61.27  0.000480   -0.19     61.08   
   239. D(C  28,C  19,N   2,H   3)   -117.90  0.000539   -0.26   -118.16   
   240. D(C  24,C  19,N   2,C   5)    179.62  0.000059   -0.10    179.52   
   241. D(C  24,C  19,N   2,H   3)      0.45  0.000117   -0.16      0.29   
   242. D(C  20,C  19,N   2,C   5)    -61.96 -0.000437    0.14    -61.82   
   243. D(C  20,C  19,N   2,H   3)    118.87 -0.000379    0.08    118.95   
   244. D(H  23,C  20,C  19,C  28)    -59.47 -0.001305    0.60    -58.86   
   245. D(H  23,C  20,C  19,C  24)   -178.38  0.000945   -0.49   -178.87   
   246. D(H  23,C  20,C  19,N   2)     64.23 -0.000176   -0.06     64.17   
   247. D(H  22,C  20,C  19,C  28)     60.27 -0.001433    0.66     60.93   
   248. D(H  22,C  20,C  19,C  24)    -58.64  0.000817   -0.43    -59.07   
   249. D(H  22,C  20,C  19,N   2)   -176.04 -0.000305    0.00   -176.04   
   250. D(H  21,C  20,C  19,C  28)   -179.25 -0.000488    0.26   -178.99   
   251. D(H  21,C  20,C  19,C  24)     61.84  0.001762   -0.83     61.01   
   252. D(H  21,C  20,C  19,N   2)    -55.56  0.000640   -0.39    -55.95   
   253. D(H  25,C  24,C  19,C  20)     60.03 -0.000452    0.36     60.40   
   254. D(H  25,C  24,C  19,N   2)   -179.91 -0.000310    0.12   -179.79   
   255. D(H  27,C  24,C  19,C  28)     59.99  0.000954   -0.56     59.43   
   256. D(H  27,C  24,C  19,C  20)    179.97 -0.000128    0.23    180.20   
   257. D(H  27,C  24,C  19,N   2)    -59.98  0.000013   -0.01    -59.99   
   258. D(H  26,C  24,C  19,C  28)   -179.78  0.000435   -0.35   -180.13   
   259. D(H  26,C  24,C  19,C  20)    -59.80 -0.000647    0.44    -59.37   
   260. D(H  26,C  24,C  19,N   2)     60.25 -0.000505    0.20     60.45   
   261. D(H  25,C  24,C  19,C  28)    -59.94  0.000630   -0.43    -60.37   
   262. D(H  31,C  28,C  19,C  20)    179.08  0.000242   -0.19    178.89   
   263. D(H  31,C  28,C  19,N   2)     55.36 -0.000413    0.32     55.67   
   264. D(H  30,C  28,C  19,C  24)     58.48 -0.000811    0.48     58.96   
   265. D(H  30,C  28,C  19,C  20)    -60.45  0.001249   -0.61    -61.06   
   266. D(H  30,C  28,C  19,N   2)    175.83  0.000594   -0.11    175.72   
   267. D(H  29,C  28,C  19,C  24)    178.09 -0.001023    0.57    178.66   
   268. D(H  29,C  28,C  19,C  20)     59.16  0.001037   -0.52     58.64   
   269. D(H  31,C  28,C  19,C  24)    -61.99 -0.001818    0.90    -61.09   
   270. D(H  29,C  28,C  19,N   2)    -64.57  0.000382   -0.01    -64.58   
   271. D(C  40,C  32,N   4,C  55)   -101.97  0.000340   -1.99   -103.95   
   272. D(C  40,C  32,N   4,C   6)     72.61  0.001432   -1.69     70.92   
   273. D(C  33,C  32,N   4,C  55)     79.04 -0.000488   -1.03     78.01   
   274. D(C  33,C  32,N   4,C   6)   -106.39  0.000605   -0.73   -107.12   
   275. D(C  42,C  33,C  32,C  40)   -176.74 -0.000154   -0.40   -177.14   
   276. D(C  42,C  33,C  32,N   4)      2.21  0.000679   -1.39      0.82   
   277. D(C  34,C  33,C  32,C  40)      1.81 -0.000312    0.16      1.97   
   278. D(C  34,C  33,C  32,N   4)   -179.23  0.000521   -0.84   -180.07   
   279. D(C  36,C  34,C  33,C  42)    177.59  0.000153    0.27    177.86   
   280. D(C  36,C  34,C  33,C  32)     -1.16  0.000175   -0.20     -1.36   
   281. D(H  35,C  34,C  33,C  42)     -1.86  0.000091    0.28     -1.59   
   282. D(H  35,C  34,C  33,C  32)    179.39  0.000112   -0.18    179.20   
   283. D(C  38,C  36,C  34,H  35)    179.47  0.000183   -0.00    179.47   
   284. D(C  38,C  36,C  34,C  33)      0.00  0.000082    0.01      0.01   
   285. D(H  37,C  36,C  34,H  35)     -0.44  0.000047    0.07     -0.37   
   286. D(H  37,C  36,C  34,C  33)   -179.92 -0.000055    0.09   -179.83   
   287. D(C  40,C  38,C  36,H  37)   -179.57 -0.000069    0.14   -179.43   
   288. D(C  40,C  38,C  36,C  34)      0.51 -0.000207    0.22      0.73   
   289. D(H  39,C  38,C  36,H  37)     -0.26 -0.000011    0.09     -0.17   
   290. D(H  39,C  38,C  36,C  34)    179.83 -0.000149    0.17    179.99   
   291. D(H  41,C  40,C  38,C  36)    178.31 -0.000123    0.25    178.56   
   292. D(C  32,C  40,C  38,H  39)   -179.12  0.000178   -0.22   -179.35   
   293. D(C  32,C  40,C  38,C  36)      0.20  0.000223   -0.27     -0.08   
   294. D(H  41,C  40,C  32,C  33)   -179.45  0.000648   -0.50   -179.95   
   295. D(H  41,C  40,C  32,N   4)      1.49 -0.000339    0.43      1.92   
   296. D(C  38,C  40,C  32,C  33)     -1.40  0.000089    0.08     -1.32   
   297. D(H  41,C  40,C  38,H  39)     -1.01 -0.000168    0.30     -0.71   
   298. D(C  38,C  40,C  32,N   4)    179.54 -0.000899    1.00    180.54   
   299. D(C  51,C  42,C  33,C  34)   -179.02  0.000531   -0.74   -179.77   
   300. D(C  51,C  42,C  33,C  32)     -0.45  0.000380   -0.20     -0.65   
   301. D(C  47,C  42,C  33,C  34)     60.12  0.001338   -0.85     59.27   
   302. D(C  47,C  42,C  33,C  32)   -121.31  0.001187   -0.31   -121.61   
   303. D(C  43,C  42,C  33,C  34)    -59.25 -0.001025   -0.33    -59.58   
   304. D(C  43,C  42,C  33,C  32)    119.33 -0.001176    0.21    119.54   
   305. D(H  46,C  43,C  42,C  51)   -173.27  0.002553   -1.25   -174.52   
   306. D(H  46,C  43,C  42,C  47)    -60.44 -0.001794    0.82    -59.62   
   307. D(H  46,C  43,C  42,C  33)     59.17 -0.000630   -0.12     59.05   
   308. D(H  45,C  43,C  42,C  51)    -53.41  0.002494   -1.23    -54.64   
   309. D(H  45,C  43,C  42,C  47)     59.41 -0.001853    0.84     60.25   
   310. D(H  45,C  43,C  42,C  33)    179.02 -0.000689   -0.10    178.92   
   311. D(H  44,C  43,C  42,C  51)     66.19  0.002851   -1.39     64.79   
   312. D(H  44,C  43,C  42,C  47)    179.01 -0.001495    0.68    179.69   
   313. D(H  44,C  43,C  42,C  33)    -61.38 -0.000332   -0.26    -61.64   
   314. D(H  49,C  47,C  42,C  43)    -62.17  0.002463   -0.97    -63.14   
   315. D(H  49,C  47,C  42,C  33)    178.47  0.000379    0.05    178.52   
   316. D(H  48,C  47,C  42,C  51)    170.28 -0.002700    1.24    171.52   
   317. D(H  48,C  47,C  42,C  43)     57.82  0.002570   -1.02     56.80   
   318. D(H  48,C  47,C  42,C  33)    -61.54  0.000487   -0.00    -61.54   
   319. D(H  50,C  47,C  42,C  51)    -69.44 -0.003475    1.52    -67.91   
   320. D(H  50,C  47,C  42,C  43)    178.11  0.001796   -0.74    177.37   
   321. D(H  50,C  47,C  42,C  33)     58.75 -0.000288    0.28     59.03   
   322. D(H  49,C  47,C  42,C  51)     50.29 -0.002808    1.29     51.58   
   323. D(H  54,C  51,C  42,C  47)    175.93  0.000118   -0.16    175.78   
   324. D(H  54,C  51,C  42,C  43)    -68.78 -0.001033    1.13    -67.65   
   325. D(H  54,C  51,C  42,C  33)     53.08 -0.000090    0.53     53.61   
   326. D(H  53,C  51,C  42,C  47)    -65.29  0.000359   -0.23    -65.53   
   327. D(H  53,C  51,C  42,C  43)     49.99 -0.000792    1.05     51.05   
   328. D(H  53,C  51,C  42,C  33)    171.86  0.000151    0.45    172.31   
   329. D(H  52,C  51,C  42,C  47)     51.80 -0.000219    0.06     51.85   
   330. D(H  52,C  51,C  42,C  43)    167.08 -0.001371    1.34    168.42   
   331. D(H  52,C  51,C  42,C  33)    -71.05 -0.000427    0.74    -70.31   
   332. D(C  56,C  55,N   4,C  32)      2.31 -0.003125    1.68      3.99   
   333. D(C  56,C  55,N   4,C   6)   -172.39 -0.003893    1.38   -171.01   
   334. D(O   1,C  55,N   4,C  32)   -173.53  0.001736   -2.00   -175.53   
   335. D(O   1,C  55,N   4,C   6)     11.77  0.000969   -2.30      9.47   
   336. D(C  65,C  56,C  55,N   4)   -132.10  0.002735   -1.95   -134.05   
   337. D(C  65,C  56,C  55,O   1)     43.95 -0.001393    1.49     45.44   
   338. D(C  57,C  56,C  55,N   4)     51.57  0.001170   -1.04     50.53   
   339. D(C  57,C  56,C  55,O   1)   -132.37 -0.002958    2.39   -129.97   
   340. D(C  59,C  57,C  56,C  65)      3.11  0.001394   -1.20      1.92   
   341. D(C  59,C  57,C  56,C  55)    179.45  0.003299   -2.15    177.29   
   342. D(H  58,C  57,C  56,C  65)   -175.49  0.000409   -0.66   -176.15   
   343. D(H  58,C  57,C  56,C  55)      0.84  0.002315   -1.62     -0.78   
   344. D(C  61,C  59,C  57,H  58)    177.44  0.000041    0.44    177.89   
   345. D(C  61,C  59,C  57,C  56)     -1.20 -0.000978    0.97     -0.22   
   346. D(H  60,C  59,C  57,H  58)     -1.79  0.000042    0.12     -1.67   
   347. D(H  60,C  59,C  57,C  56)    179.57 -0.000976    0.65    180.22   
   348. D(C  63,C  61,C  59,H  60)    178.42 -0.000109    0.09    178.51   
   349. D(C  63,C  61,C  59,C  57)     -0.81 -0.000114   -0.24     -1.05   
   350. D(H  62,C  61,C  59,H  60)     -0.44 -0.000154   -0.02     -0.45   
   351. D(H  62,C  61,C  59,C  57)   -179.67 -0.000159   -0.34   -180.01   
   352. D(C  65,C  63,C  61,H  62)    179.70  0.000583   -0.12    179.58   
   353. D(C  65,C  63,C  61,C  59)      0.84  0.000531   -0.23      0.62   
   354. D(H  64,C  63,C  61,H  62)      0.23  0.000312   -0.11      0.12   
   355. D(H  64,C  63,C  61,C  59)   -178.63  0.000259   -0.22   -178.84   
   356. D(H  66,C  65,C  63,H  64)      0.50 -0.000204    0.12      0.62   
   357. D(H  66,C  65,C  63,C  61)   -178.97 -0.000469    0.13   -178.84   
   358. D(C  56,C  65,C  63,H  64)   -179.39  0.000385   -0.05   -179.44   
   359. D(C  56,C  65,C  63,C  61)      1.14  0.000121   -0.04      1.10   
   360. D(H  66,C  65,C  56,C  57)    177.02 -0.000380    0.56    177.58   
   361. D(H  66,C  65,C  56,C  55)      0.58 -0.001914    1.44      2.02   
   362. D(C  63,C  65,C  56,C  57)     -3.09 -0.000980    0.73     -2.36   
   363. D(C  63,C  65,C  56,C  55)   -179.52 -0.002514    1.61   -177.92   
    ----------------------------------------------------------------------------

         *************************************************************
         *                GEOMETRY OPTIMIZATION CYCLE   2            *
         *************************************************************
---------------------------------
CARTESIAN COORDINATES (ANGSTROEM)
---------------------------------
  O      5.151082    9.759533    3.852540
  O      6.301822    8.935480    6.877194
  N      3.484118    8.367857    3.216369
  H      3.112307    7.439469    3.355332
  N      6.560313    7.674462    5.014615
  C      4.587311    8.668642    3.903671
  C      5.106808    7.587902    4.872779
  H      4.671054    7.912410    5.820111
  C      4.596480    6.188582    4.605816
  C      4.825449    5.530181    3.396625
  H      5.403662    6.007719    2.615425
  C      4.308122    4.260603    3.178360
  H      4.495512    3.755919    2.238022
  C      3.551263    3.641488    4.164709
  H      3.146907    2.649758    3.994331
  C      3.306867    4.291681    5.366325
  H      2.713182    3.811365    6.135082
  C      3.825238    5.561949    5.581955
  H      3.631518    6.065581    6.522638
  C      2.762129    9.218006    2.276887
  C      2.230857   10.470960    2.970728
  H      1.603138   10.209971    3.826376
  H      1.632020   11.070584    2.282420
  H      3.043357   11.102218    3.336129
  C      1.587521    8.392931    1.765006
  H      0.997696    8.965803    1.048403
  H      0.923014    8.097268    2.581921
  H      1.928741    7.482719    1.263419
  C      3.657126    9.600377    1.099293
  H      4.501488   10.214292    1.419374
  H      3.096070   10.173477    0.358729
  H      4.059210    8.711644    0.606552
  C      7.401636    7.036686    4.061551
  C      8.134083    5.867402    4.330715
  C      8.917353    5.357395    3.289285
  H      9.510448    4.466119    3.450026
  C      8.966058    5.939589    2.033304
  H      9.586565    5.505050    1.257984
  C      8.215514    7.075394    1.776269
  H      8.239588    7.546234    0.800370
  C      7.442961    7.612939    2.789003
  H      6.878035    8.514055    2.585731
  C      8.164253    5.062759    5.638580
  C      7.663068    3.640564    5.346160
  H      6.631329    3.657921    4.984832
  H      7.686113    3.025773    6.249198
  H      8.266955    3.125443    4.595368
  C      9.609365    4.994848    6.149547
  H     10.279617    4.489309    5.450123
  H      9.662539    4.449710    7.095273
  H     10.008720    5.997325    6.322221
  C      7.312235    5.593553    6.795236
  H      7.710131    6.516304    7.219882
  H      7.309057    4.869530    7.613925
  H      6.271133    5.752260    6.518255
  C      7.040486    8.459390    6.015844
  C      8.507546    8.761241    6.104752
  C      9.240322    9.235014    5.016963
  H      8.767434    9.390009    4.056807
  C     10.583618    9.553487    5.161625
  H     11.144232    9.924209    4.311882
  C     11.202051    9.404829    6.396057
  H     12.251997    9.653562    6.508936
  C     10.473054    8.958795    7.491137
  H     10.948444    8.859791    8.459517
  C      9.128316    8.649553    7.346836
  H      8.559658    8.319928    8.208770

----------------------------
CARTESIAN COORDINATES (A.U.)
----------------------------
  NO LB      ZA    FRAG     MASS         X           Y           Z
   0 O     8.0000    0    15.999    9.734133   18.442845    7.280245
   1 O     8.0000    0    15.999   11.908718   16.885610   12.996014
   2 N     7.0000    0    14.007    6.584029   15.812959    6.078057
   3 H     1.0000    0     1.008    5.881408   14.058559    6.340659
   4 N     7.0000    0    14.007   12.397194   14.502632    9.476249
   5 C     6.0000    0    12.011    8.668762   16.381359    7.376869
   6 C     6.0000    0    12.011    9.650468   14.339056    9.208219
   7 H     1.0000    0     1.008    8.827014   14.952287   10.998416
   8 C     6.0000    0    12.011    8.686089   11.694724    8.703732
   9 C     6.0000    0    12.011    9.118777   10.450527    6.418690
  10 H     1.0000    0     1.008   10.211441   11.352944    4.942436
  11 C     6.0000    0    12.011    8.141171    8.051373    6.006230
  12 H     1.0000    0     1.008    8.495286    7.097659    4.229249
  13 C     6.0000    0    12.011    6.710915    6.881415    7.870160
  14 H     1.0000    0     1.008    5.946793    5.007317    7.548193
  15 C     6.0000    0    12.011    6.249074    8.110102   10.140884
  16 H     1.0000    0     1.008    5.127170    7.202436   11.593624
  17 C     6.0000    0    12.011    7.228652   10.510560   10.548367
  18 H     1.0000    0     1.008    6.862574   11.462287   12.325999
  19 C     6.0000    0    12.011    5.219668   17.419506    4.302693
  20 C     6.0000    0    12.011    4.215709   19.787248    5.613862
  21 H     1.0000    0     1.008    3.029492   19.294048    7.230803
  22 H     1.0000    0     1.008    3.084071   20.920372    4.313148
  23 H     1.0000    0     1.008    5.751110   20.980151    6.304370
  24 C     6.0000    0    12.011    2.999980   15.860341    3.335378
  25 H     1.0000    0     1.008    1.885373   16.942911    1.981195
  26 H     1.0000    0     1.008    1.744244   15.301620    4.879124
  27 H     1.0000    0     1.008    3.644792   14.140289    2.387516
  28 C     6.0000    0    12.011    6.910966   18.142083    2.077363
  29 H     1.0000    0     1.008    8.506579   19.302214    2.682228
  30 H     1.0000    0     1.008    5.850723   19.225085    0.677900
  31 H     1.0000    0     1.008    7.670796   16.462621    1.146218
  32 C     6.0000    0    12.011   13.987065   13.297409    7.675219
  33 C     6.0000    0    12.011   15.371190   11.087784    8.183865
  34 C     6.0000    0    12.011   16.851356   10.124010    6.215849
  35 H     1.0000    0     1.008   17.972141    8.439742    6.519605
  36 C     6.0000    0    12.011   16.943394   11.224197    3.842387
  37 H     1.0000    0     1.008   18.115983   10.403037    2.377244
  38 C     6.0000    0    12.011   15.525072   13.370558    3.356663
  39 H     1.0000    0     1.008   15.570565   14.260316    1.512480
  40 C     6.0000    0    12.011   14.065159   14.386370    5.270452
  41 H     1.0000    0     1.008   12.997603   16.089232    4.886323
  42 C     6.0000    0    12.011   15.428202    9.567228   10.655371
  43 C     6.0000    0    12.011   14.481101    6.879668   10.102778
  44 H     1.0000    0     1.008   12.531396    6.912469    9.419968
  45 H     1.0000    0     1.008   14.524649    5.717882   11.809273
  46 H     1.0000    0     1.008   15.622281    5.906231    8.683986
  47 C     6.0000    0    12.011   18.159069    9.438895   11.620960
  48 H     1.0000    0     1.008   19.425661    8.483565   10.299241
  49 H     1.0000    0     1.008   18.259552    8.408733   13.408123
  50 H     1.0000    0     1.008   18.913740   11.333302   11.947266
  51 C     6.0000    0    12.011   13.818121   10.570284   12.841135
  52 H     1.0000    0     1.008   14.570037   12.314031   13.643601
  53 H     1.0000    0     1.008   13.812115    9.202078   14.388232
  54 H     1.0000    0     1.008   11.850724   10.870196   12.317717
  55 C     6.0000    0    12.011   13.304591   15.985930   11.368298
  56 C     6.0000    0    12.011   16.076931   16.556346   11.536309
  57 C     6.0000    0    12.011   17.461678   17.451647    9.480686
  58 H     1.0000    0     1.008   16.568050   17.744545    7.666255
  59 C     6.0000    0    12.011   20.000140   18.053475    9.754057
  60 H     1.0000    0     1.008   21.059547   18.754036    8.148276
  61 C     6.0000    0    12.011   21.168808   17.772550   12.086796
  62 H     1.0000    0     1.008   23.152919   18.242588   12.300107
  63 C     6.0000    0    12.011   19.791204   16.929668   14.156197
  64 H     1.0000    0     1.008   20.689562   16.742579   15.986170
  65 C     6.0000    0    12.011   17.250018   16.345286   13.883508
  66 H     1.0000    0     1.008   16.175410   15.722385   15.512326

--------------------------------
INTERNAL COORDINATES (ANGSTROEM)
--------------------------------
 O      0   0   0     0.000000000000     0.00000000     0.00000000
 O      1   0   0     3.339431677354     0.00000000     0.00000000
 N      1   2   0     2.262795126294   110.89959274     0.00000000
 H      3   1   2     1.009682430986   142.94838836   334.81063241
 N      2   1   3     2.264107616308    55.36606424    68.07766693
 C      1   2   3     1.229022127991    84.33896154   347.41700115
 C      5   2   1     1.462971835548    89.95878836   300.36912560
 H      7   5   2     1.092072967692   107.14257392   345.33989113
 C      7   5   2     1.513208445822   114.00930843   227.08792789
 C      9   7   5     1.395730411113   122.25846973   290.31996415
 H     10   9   7     1.082888166559   120.30211311     1.37536396
 C     10   9   7     1.388198109719   120.43078236   181.78631021
 H     12  10   9     1.083538198974   119.86605514   180.29320336
 C     12  10   9     1.388892976447   119.93974989     0.34839438
 H     14  12  10     1.084462880214   119.95089226   179.99031160
 C     14  12  10     1.387934194092   120.13034219     0.24245889
 H     16  14  12     1.083583582817   120.20145600   179.75275711
 C     16  14  12     1.388806815833   119.81314333   359.77821579
 H     18  16  14     1.084461048352   119.52297375   180.01120185
 C      3   1   2     1.458302920025   100.79540753   154.91927970
 C     20   3   1     1.527599592525   110.96092614   298.87374037
 H     21  20   3     1.092831683183   111.06993983   304.04662713
 H     21  20   3     1.091752263360   110.78665195   183.96182777
 H     21  20   3     1.091860138466   111.55584630    64.17073075
 C     20   3   1     1.523966859706   106.40118576   180.21889189
 H     25  20   3     1.090685157159   110.67905699   180.21423826
 H     25  20   3     1.093771765661   111.33034287    60.45260860
 H     25  20   3     1.093849416313   111.35203955   300.01509556
 C     20   3   1     1.527728271161   110.63731593    61.77081027
 H     29  20   3     1.091920646613   111.57891862   295.41985778
 H     29  20   3     1.091632896450   110.68458321   175.71939661
 H     29  20   3     1.092845816445   111.07228815    55.66837207
 C      5   2   1     1.422292389634   150.28894145   119.55906478
 C     33   5   2     1.405756881791   123.56512792    73.83732298
 C     34  33   5     1.399354975631   116.89094895   179.93977937
 H     35  34  33     1.082576688498   119.74943299   179.19906041
 C     35  34  33     1.385211745537   122.77165623   358.64553296
 H     37  35  34     1.083962550178   120.01166848   180.17110738
 C     37  35  34     1.385437258586   119.58620824     0.00000000
 H     39  37  35     1.083812290277   120.74198301   179.99761341
 C     39  37  35     1.382541580149   119.04984784     0.72515076
 H     41  39  37     1.082806989921   118.52811374   178.57370737
 C     34  33   5     1.535861856204   127.52137372     0.83172185
 C     43  34  33     1.536012399173   108.45494662   119.53648726
 H     44  43  34     1.093318100896   110.86262451   298.35829776
 H     44  43  34     1.092692473781   110.89970314   178.92321345
 H     44  43  34     1.092573949450   112.76883559    59.05079376
 C     43  34  33     1.534291421998   108.98276320   238.37937018
 H     48  43  34     1.092703409666   112.64654924   298.45979838
 H     48  43  34     1.092886417200   110.86038999   178.52192848
 H     48  43  34     1.092822107435   110.86780049    59.02642337
 C     43  34  33     1.531513081715   116.78347128   359.34867836
 H     52  43  34     1.090924195136   112.59550274   289.68627330
 H     52  43  34     1.092918607159   109.74016699   172.30949906
 H     52  43  34     1.088943795626   112.97279350    53.61136689
 C      2   1   3     1.230532638069    70.62942992    98.20565576
 C     56   2   1     1.500427297403   117.87980749   126.50285034
 C     57  56   2     1.394527125663   122.40538403   230.03038942
 H     58  57  56     1.081455020982   120.76182147   359.22015916
 C     58  57  56     1.388091160215   120.34213231   177.29481565
 H     60  58  57     1.083413824110   119.83612010   180.21459792
 C     60  58  57     1.388661527899   119.93737642   359.77421736
 H     62  60  58     1.084894932514   119.93023585   179.98624633
 C     62  60  58     1.389094318042   120.09549232   358.94629181
 H     64  62  60     1.083308630386   120.24852418   181.15804774
 C     64  62  60     1.387361953090   119.88444943     0.61819213
 H     66  64  62     1.083952942505   119.57566948   181.15565976

---------------------------
INTERNAL COORDINATES (A.U.)
---------------------------
 O      0   0   0     0.000000000000     0.00000000     0.00000000
 O      1   0   0     6.310611313140     0.00000000     0.00000000
 N      1   2   0     4.276063085868   110.89959274     0.00000000
 H      3   1   2     1.908023276795   142.94838836   334.81063241
 N      2   1   3     4.278543332547    55.36606424    68.07766693
 C      1   2   3     2.322515234433    84.33896154   347.41700115
 C      5   2   1     2.764616110827    89.95878836   300.36912560
 H      7   5   2     2.063718827197   107.14257392   345.33989113
 C      7   5   2     2.859549546141   114.00930843   227.08792789
 C      9   7   5     2.637548233789   122.25846973   290.31996415
 H     10   9   7     2.046362068461   120.30211311     1.37536396
 C     10   9   7     2.623314246996   120.43078236   181.78631021
 H     12  10   9     2.047590451703   119.86605514   180.29320336
 C     12  10   9     2.624627354812   119.93974989     0.34839438
 H     14  12  10     2.049337846007   119.95089226   179.99031160
 C     14  12  10     2.622815518739   120.13034219     0.24245889
 H     16  14  12     2.047676214736   120.20145600   179.75275711
 C     16  14  12     2.624464534847   119.81314333   359.77821579
 H     18  16  14     2.049334384291   119.52297375   180.01120185
 C      3   1   2     2.755793139145   100.79540753   154.91927970
 C     20   3   1     2.886744872163   110.96092614   298.87374037
 H     21  20   3     2.065152591688   111.06993983   304.04662713
 H     21  20   3     2.063112783840   110.78665195   183.96182777
 H     21  20   3     2.063316638245   111.55584630    64.17073075
 C     20   3   1     2.879880002016   106.40118576   180.21889189
 H     25  20   3     2.061096245363   110.67905699   180.21423826
 H     25  20   3     2.066929090115   111.33034287    60.45260860
 H     25  20   3     2.067075828582   111.35203955   300.01509556
 C     20   3   1     2.886988039544   110.63731593    61.77081027
 H     29  20   3     2.063430982073   111.57891862   295.41985778
 H     29  20   3     2.062887213070   110.68458321   175.71939661
 H     29  20   3     2.065179299682   111.07228815    55.66837207
 C      5   2   1     2.687743098769   150.28894145   119.55906478
 C     33   5   2     2.656495517460   123.56512792    73.83732298
 C     34  33   5     2.644397668082   116.89094895   179.93977937
 H     35  34  33     2.045773460229   119.74943299   179.19906041
 C     35  34  33     2.617670836557   122.77165623   358.64553296
 H     37  35  34     2.048392359264   120.01166848   180.17110738
 C     37  35  34     2.618096994458   119.58620824     0.00000000
 H     39  37  35     2.048108409201   120.74198301   179.99761341
 C     39  37  35     2.612624955240   119.04984784     0.72515076
 H     41  39  37     2.046208666846   118.52811374   178.57370737
 C     34  33   5     2.902358287761   127.52137372     0.83172185
 C     43  34  33     2.902642772744   108.45494662   119.53648726
 H     44  43  34     2.066071787953   110.86262451   298.35829776
 H     44  43  34     2.064889524043   110.89970314   178.92321345
 H     44  43  34     2.064665545517   112.76883559    59.05079376
 C     43  34  33     2.899390597201   108.98276320   238.37937018
 H     48  43  34     2.064910189871   112.64654924   298.45979838
 H     48  43  34     2.065256023990   110.86038999   178.52192848
 H     48  43  34     2.065134496147   110.86780049    59.02642337
 C     43  34  33     2.894140294959   116.78347128   359.34867836
 H     52  43  34     2.061547961676   112.59550274   289.68627330
 H     52  43  34     2.065316854197   109.74016699   172.30949906
 H     52  43  34     2.057805548965   112.97279350    53.61136689
 C      2   1   3     2.325369684803    70.62942992    98.20565576
 C     56   2   1     2.835396675951   117.87980749   126.50285034
 C     57  56   2     2.635274353828   122.40538403   230.03038942
 H     58  57  56     2.043653815810   120.76182147   359.22015916
 C     58  57  56     2.623112141722   120.34213231   177.29481565
 H     60  58  57     2.047355417272   119.83612010   180.21459792
 C     60  58  57     2.624189980441   119.93737642   359.77421736
 H     62  60  58     2.050154306530   119.93023585   179.98624633
 C     62  60  58     2.625007835286   120.09549232   358.94629181
 H     64  62  60     2.047156629943   120.24852418   181.15804774
 C     64  62  60     2.621734139963   119.88444943     0.61819213
 H     66  64  62     2.048374203392   119.57566948   181.15565976


           ************************************************************
           *        Program running with 20 parallel MPI-processes    *
           *              working on a common directory               *
           ************************************************************
------------------------------------------------------------------------------
                   ___                                                        
                  /   \      - P O W E R E D   B Y -                         
                 /     \                                                     
                 |  |  |   _    _      __       _____    __    __             
                 |  |  |  | |  | |    /  \     |  _  \  |  |  /  |          
                  \  \/   | |  | |   /    \    | | | |  |  | /  /          
                 / \  \   | |__| |  /  /\  \   | |_| |  |  |/  /          
                |  |  |   |  __  | /  /__\  \  |    /   |      \           
                |  |  |   | |  | | |   __   |  |    \   |  |\   \          
                \     /   | |  | | |  |  |  |  | |\  \  |  | \   \       
                 \___/    |_|  |_| |__|  |__|  |_| \__\ |__|  \__/        
                                                                              
                      - O R C A' S   B I G   F R I E N D -                    
                                      &                                       
                       - I N T E G R A L  F E E D E R -                       
                                                                              
 v1 FN, 2020, v2 2021                                                         
------------------------------------------------------------------------------


Reading SHARK input file Prod_RS3opt.SHARKINP.tmp ... ok
----------------------
SHARK INTEGRAL PACKAGE
----------------------

Number of atoms                             ...     67
Number of basis functions                   ...   1227
Number of shells                            ...    499
Maximum angular momentum                    ...      3
Integral batch strategy                     ... SHARK/LIBINT Hybrid
RI-J (if used) integral strategy            ... SPLIT-RIJ (Revised 2003 algorithm where possible)
Printlevel                                  ...      1
Contraction scheme used                     ... SEGMENTED contraction
Coulomb Range Separation                    ... NOT USED
Exchange Range Separation                   ... NOT USED
Finite Nucleus Model                        ... NOT USED
Auxiliary Coulomb fitting basis             ... AVAILABLE
   # of basis functions in Aux-J            ...   1991
   # of shells in Aux-J                     ...    665
   Maximum angular momentum in Aux-J        ...      4
Auxiliary J/K fitting basis                 ... NOT available
Auxiliary Correlation fitting basis         ... NOT available
Auxiliary 'external' fitting basis          ... NOT available
Integral threshold                          ...     2.500000e-11
Primitive cut-off                           ...     2.500000e-12
Primitive pair pre-selection threshold      ...     2.500000e-12

Calculating pre-screening integrals         ... done (  0.1 sec) Dimension = 499
Organizing shell pair data                  ... done (  0.8 sec)
Shell pair information
Total number of shell pairs                 ...    124750
Shell pairs after pre-screening             ...     83191
Total number of primitive shell pairs       ...    374508
Primitive shell pairs kept                  ...    160480
          la=0 lb=0:  23094 shell pairs
          la=1 lb=0:  24581 shell pairs
          la=1 lb=1:   6584 shell pairs
          la=2 lb=0:  11422 shell pairs
          la=2 lb=1:   6186 shell pairs
          la=2 lb=2:   1499 shell pairs
          la=3 lb=0:   5251 shell pairs
          la=3 lb=1:   2898 shell pairs
          la=3 lb=2:   1344 shell pairs
          la=3 lb=3:    332 shell pairs

Calculating one electron integrals          ... done (  0.2 sec)
Calculating RI/J V-Matrix + Cholesky decomp.... done (  1.5 sec)
Calculating Nuclear repulsion               ... done (  0.0 sec) ENN=   3629.062262440244 Eh

SHARK setup successfully completed in   4.4 seconds

Maximum memory used throughout the entire GTOINT-calculation: 120.0 MB
[1710406940.028173] [node128:3986133:0]          mpool.c:43   UCX  WARN  object 0xae5cd40 was not returned to mpool ucp_requests
[1710406940.028192] [node128:3986133:0]          mpool.c:43   UCX  WARN  object 0xae5cf00 was not returned to mpool ucp_requests
[1710406940.028196] [node128:3986133:0]          mpool.c:43   UCX  WARN  object 0xae5d0c0 was not returned to mpool ucp_requests
[1710406940.028198] [node128:3986133:0]          mpool.c:43   UCX  WARN  object 0xae5d280 was not returned to mpool ucp_requests
[1710406940.028201] [node128:3986133:0]          mpool.c:43   UCX  WARN  object 0xae5d440 was not returned to mpool ucp_requests
[1710406940.028203] [node128:3986133:0]          mpool.c:43   UCX  WARN  object 0xae5d600 was not returned to mpool ucp_requests
[1710406940.028206] [node128:3986133:0]          mpool.c:43   UCX  WARN  object 0xae5d7c0 was not returned to mpool ucp_requests
[1710406940.028208] [node128:3986133:0]          mpool.c:43   UCX  WARN  object 0xae5d980 was not returned to mpool ucp_requests
[1710406940.028211] [node128:3986133:0]          mpool.c:43   UCX  WARN  object 0xae5db40 was not returned to mpool ucp_requests
[1710406940.028213] [node128:3986133:0]          mpool.c:43   UCX  WARN  object 0xae5dd00 was not returned to mpool ucp_requests
[1710406940.028215] [node128:3986133:0]          mpool.c:43   UCX  WARN  object 0xae5dec0 was not returned to mpool ucp_requests
[1710406940.028218] [node128:3986133:0]          mpool.c:43   UCX  WARN  object 0xae5e080 was not returned to mpool ucp_requests
[1710406940.031131] [node128:3986122:0]          mpool.c:43   UCX  WARN  object 0xaeeeec0 was not returned to mpool ucp_requests
[1710406940.031149] [node128:3986122:0]          mpool.c:43   UCX  WARN  object 0xaeef080 was not returned to mpool ucp_requests
[1710406940.031155] [node128:3986122:0]          mpool.c:43   UCX  WARN  object 0xaeef240 was not returned to mpool ucp_requests
[1710406940.031159] [node128:3986122:0]          mpool.c:43   UCX  WARN  object 0xaeef400 was not returned to mpool ucp_requests
[1710406940.031164] [node128:3986122:0]          mpool.c:43   UCX  WARN  object 0xaeef5c0 was not returned to mpool ucp_requests
[1710406940.031167] [node128:3986122:0]          mpool.c:43   UCX  WARN  object 0xaeef780 was not returned to mpool ucp_requests
[1710406940.031171] [node128:3986122:0]          mpool.c:43   UCX  WARN  object 0xaeef940 was not returned to mpool ucp_requests
[1710406940.031174] [node128:3986122:0]          mpool.c:43   UCX  WARN  object 0xaeefb00 was not returned to mpool ucp_requests
[1710406940.031178] [node128:3986122:0]          mpool.c:43   UCX  WARN  object 0xaeefcc0 was not returned to mpool ucp_requests
[1710406940.031181] [node128:3986122:0]          mpool.c:43   UCX  WARN  object 0xaeefe80 was not returned to mpool ucp_requests
[1710406940.031185] [node128:3986122:0]          mpool.c:43   UCX  WARN  object 0xaef0040 was not returned to mpool ucp_requests
[1710406940.038588] [node128:3986138:0]          mpool.c:43   UCX  WARN  object 0xb9afc40 was not returned to mpool ucp_requests
[1710406940.038608] [node128:3986138:0]          mpool.c:43   UCX  WARN  object 0xb9afe00 was not returned to mpool ucp_requests
[1710406940.038613] [node128:3986138:0]          mpool.c:43   UCX  WARN  object 0xb9affc0 was not returned to mpool ucp_requests
[1710406940.038617] [node128:3986138:0]          mpool.c:43   UCX  WARN  object 0xb9b0180 was not returned to mpool ucp_requests
[1710406940.038621] [node128:3986138:0]          mpool.c:43   UCX  WARN  object 0xb9b0340 was not returned to mpool ucp_requests
[1710406940.038625] [node128:3986138:0]          mpool.c:43   UCX  WARN  object 0xb9b0500 was not returned to mpool ucp_requests
[1710406940.038628] [node128:3986138:0]          mpool.c:43   UCX  WARN  object 0xb9b06c0 was not returned to mpool ucp_requests
[1710406940.038632] [node128:3986138:0]          mpool.c:43   UCX  WARN  object 0xb9b0880 was not returned to mpool ucp_requests
[1710406940.038635] [node128:3986138:0]          mpool.c:43   UCX  WARN  object 0xb9b0a40 was not returned to mpool ucp_requests
[1710406940.038638] [node128:3986138:0]          mpool.c:43   UCX  WARN  object 0xb9b0c00 was not returned to mpool ucp_requests
[1710406940.038642] [node128:3986138:0]          mpool.c:43   UCX  WARN  object 0xb9b0dc0 was not returned to mpool ucp_requests
[1710406940.038645] [node128:3986138:0]          mpool.c:43   UCX  WARN  object 0xb9b0f80 was not returned to mpool ucp_requests
[1710406940.074881] [node128:3986137:0]          mpool.c:43   UCX  WARN  object 0xaae3c40 was not returned to mpool ucp_requests
[1710406940.074899] [node128:3986137:0]          mpool.c:43   UCX  WARN  object 0xaae3e00 was not returned to mpool ucp_requests
[1710406940.074905] [node128:3986137:0]          mpool.c:43   UCX  WARN  object 0xaae3fc0 was not returned to mpool ucp_requests
[1710406940.074908] [node128:3986137:0]          mpool.c:43   UCX  WARN  object 0xaae4180 was not returned to mpool ucp_requests
[1710406940.074912] [node128:3986137:0]          mpool.c:43   UCX  WARN  object 0xaae4340 was not returned to mpool ucp_requests
[1710406940.074915] [node128:3986137:0]          mpool.c:43   UCX  WARN  object 0xaae4500 was not returned to mpool ucp_requests
[1710406940.074917] [node128:3986137:0]          mpool.c:43   UCX  WARN  object 0xaae46c0 was not returned to mpool ucp_requests
[1710406940.074920] [node128:3986137:0]          mpool.c:43   UCX  WARN  object 0xaae4880 was not returned to mpool ucp_requests
[1710406940.074922] [node128:3986137:0]          mpool.c:43   UCX  WARN  object 0xaae4a40 was not returned to mpool ucp_requests
[1710406940.074925] [node128:3986137:0]          mpool.c:43   UCX  WARN  object 0xaae4c00 was not returned to mpool ucp_requests
[1710406940.074927] [node128:3986137:0]          mpool.c:43   UCX  WARN  object 0xaae4dc0 was not returned to mpool ucp_requests
[1710406940.074929] [node128:3986137:0]          mpool.c:43   UCX  WARN  object 0xaae4f80 was not returned to mpool ucp_requests
[1710406940.082509] [node128:3986124:0]          mpool.c:43   UCX  WARN  object 0xc224e40 was not returned to mpool ucp_requests
[1710406940.082523] [node128:3986124:0]          mpool.c:43   UCX  WARN  object 0xc225000 was not returned to mpool ucp_requests
[1710406940.082529] [node128:3986124:0]          mpool.c:43   UCX  WARN  object 0xc2251c0 was not returned to mpool ucp_requests
[1710406940.082532] [node128:3986124:0]          mpool.c:43   UCX  WARN  object 0xc225380 was not returned to mpool ucp_requests
[1710406940.082535] [node128:3986124:0]          mpool.c:43   UCX  WARN  object 0xc225540 was not returned to mpool ucp_requests
[1710406940.082537] [node128:3986124:0]          mpool.c:43   UCX  WARN  object 0xc225700 was not returned to mpool ucp_requests
[1710406940.082539] [node128:3986124:0]          mpool.c:43   UCX  WARN  object 0xc2258c0 was not returned to mpool ucp_requests
[1710406940.082542] [node128:3986124:0]          mpool.c:43   UCX  WARN  object 0xc225a80 was not returned to mpool ucp_requests
[1710406940.082544] [node128:3986124:0]          mpool.c:43   UCX  WARN  object 0xc225c40 was not returned to mpool ucp_requests
[1710406940.082547] [node128:3986124:0]          mpool.c:43   UCX  WARN  object 0xc225e00 was not returned to mpool ucp_requests
[1710406940.082549] [node128:3986124:0]          mpool.c:43   UCX  WARN  object 0xc225fc0 was not returned to mpool ucp_requests
[1710406940.086362] [node128:3986139:0]          mpool.c:43   UCX  WARN  object 0xae72cc0 was not returned to mpool ucp_requests
[1710406940.086379] [node128:3986139:0]          mpool.c:43   UCX  WARN  object 0xae72e80 was not returned to mpool ucp_requests
[1710406940.086383] [node128:3986139:0]          mpool.c:43   UCX  WARN  object 0xae73040 was not returned to mpool ucp_requests
[1710406940.086386] [node128:3986139:0]          mpool.c:43   UCX  WARN  object 0xae73200 was not returned to mpool ucp_requests
[1710406940.086388] [node128:3986139:0]          mpool.c:43   UCX  WARN  object 0xae733c0 was not returned to mpool ucp_requests
[1710406940.086391] [node128:3986139:0]          mpool.c:43   UCX  WARN  object 0xae73580 was not returned to mpool ucp_requests
[1710406940.086393] [node128:3986139:0]          mpool.c:43   UCX  WARN  object 0xae73740 was not returned to mpool ucp_requests
[1710406940.086396] [node128:3986139:0]          mpool.c:43   UCX  WARN  object 0xae73900 was not returned to mpool ucp_requests
[1710406940.086398] [node128:3986139:0]          mpool.c:43   UCX  WARN  object 0xae73ac0 was not returned to mpool ucp_requests
[1710406940.086401] [node128:3986139:0]          mpool.c:43   UCX  WARN  object 0xae73c80 was not returned to mpool ucp_requests
[1710406940.086403] [node128:3986139:0]          mpool.c:43   UCX  WARN  object 0xae73e40 was not returned to mpool ucp_requests
[1710406940.086406] [node128:3986139:0]          mpool.c:43   UCX  WARN  object 0xae74000 was not returned to mpool ucp_requests
[1710406940.092488] [node128:3986135:0]          mpool.c:43   UCX  WARN  object 0xb36fbc0 was not returned to mpool ucp_requests
[1710406940.092499] [node128:3986135:0]          mpool.c:43   UCX  WARN  object 0xb36fd80 was not returned to mpool ucp_requests
[1710406940.092505] [node128:3986135:0]          mpool.c:43   UCX  WARN  object 0xb36ff40 was not returned to mpool ucp_requests
[1710406940.092509] [node128:3986135:0]          mpool.c:43   UCX  WARN  object 0xb370100 was not returned to mpool ucp_requests
[1710406940.092512] [node128:3986135:0]          mpool.c:43   UCX  WARN  object 0xb3702c0 was not returned to mpool ucp_requests
[1710406940.092515] [node128:3986135:0]          mpool.c:43   UCX  WARN  object 0xb370480 was not returned to mpool ucp_requests
[1710406940.092518] [node128:3986135:0]          mpool.c:43   UCX  WARN  object 0xb370640 was not returned to mpool ucp_requests
[1710406940.092521] [node128:3986135:0]          mpool.c:43   UCX  WARN  object 0xb370800 was not returned to mpool ucp_requests
[1710406940.092523] [node128:3986135:0]          mpool.c:43   UCX  WARN  object 0xb3709c0 was not returned to mpool ucp_requests
[1710406940.092527] [node128:3986135:0]          mpool.c:43   UCX  WARN  object 0xb370b80 was not returned to mpool ucp_requests
[1710406940.092530] [node128:3986135:0]          mpool.c:43   UCX  WARN  object 0xb370d40 was not returned to mpool ucp_requests
[1710406940.092532] [node128:3986135:0]          mpool.c:43   UCX  WARN  object 0xb370f00 was not returned to mpool ucp_requests
[1710406940.106177] [node128:3986128:0]          mpool.c:43   UCX  WARN  object 0xafcf7c0 was not returned to mpool ucp_requests
[1710406940.106191] [node128:3986128:0]          mpool.c:43   UCX  WARN  object 0xafcf980 was not returned to mpool ucp_requests
[1710406940.106197] [node128:3986128:0]          mpool.c:43   UCX  WARN  object 0xafcfb40 was not returned to mpool ucp_requests
[1710406940.106202] [node128:3986128:0]          mpool.c:43   UCX  WARN  object 0xafcfd00 was not returned to mpool ucp_requests
[1710406940.106205] [node128:3986128:0]          mpool.c:43   UCX  WARN  object 0xafcfec0 was not returned to mpool ucp_requests
[1710406940.106210] [node128:3986128:0]          mpool.c:43   UCX  WARN  object 0xafd0080 was not returned to mpool ucp_requests
[1710406940.106214] [node128:3986128:0]          mpool.c:43   UCX  WARN  object 0xafd0240 was not returned to mpool ucp_requests
[1710406940.106217] [node128:3986128:0]          mpool.c:43   UCX  WARN  object 0xafd0400 was not returned to mpool ucp_requests
[1710406940.106220] [node128:3986128:0]          mpool.c:43   UCX  WARN  object 0xafd05c0 was not returned to mpool ucp_requests
[1710406940.106224] [node128:3986128:0]          mpool.c:43   UCX  WARN  object 0xafd0780 was not returned to mpool ucp_requests
[1710406940.106227] [node128:3986128:0]          mpool.c:43   UCX  WARN  object 0xafd0940 was not returned to mpool ucp_requests
[1710406940.106230] [node128:3986128:0]          mpool.c:43   UCX  WARN  object 0xafd0b00 was not returned to mpool ucp_requests
[1710406940.106234] [node128:3986128:0]          mpool.c:43   UCX  WARN  object 0xafd0cc0 was not returned to mpool ucp_requests
[1710406940.106237] [node128:3986128:0]          mpool.c:43   UCX  WARN  object 0xafd0e80 was not returned to mpool ucp_requests
[1710406940.120090] [node128:3986131:0]          mpool.c:43   UCX  WARN  object 0xaf9ab80 was not returned to mpool ucp_requests
[1710406940.120103] [node128:3986131:0]          mpool.c:43   UCX  WARN  object 0xaf9ad40 was not returned to mpool ucp_requests
[1710406940.120108] [node128:3986131:0]          mpool.c:43   UCX  WARN  object 0xaf9af00 was not returned to mpool ucp_requests
[1710406940.120111] [node128:3986131:0]          mpool.c:43   UCX  WARN  object 0xaf9b0c0 was not returned to mpool ucp_requests
[1710406940.120115] [node128:3986131:0]          mpool.c:43   UCX  WARN  object 0xaf9b280 was not returned to mpool ucp_requests
[1710406940.120118] [node128:3986131:0]          mpool.c:43   UCX  WARN  object 0xaf9b440 was not returned to mpool ucp_requests
[1710406940.120122] [node128:3986131:0]          mpool.c:43   UCX  WARN  object 0xaf9b600 was not returned to mpool ucp_requests
[1710406940.120125] [node128:3986131:0]          mpool.c:43   UCX  WARN  object 0xaf9b7c0 was not returned to mpool ucp_requests
[1710406940.120129] [node128:3986131:0]          mpool.c:43   UCX  WARN  object 0xaf9b980 was not returned to mpool ucp_requests
[1710406940.120132] [node128:3986131:0]          mpool.c:43   UCX  WARN  object 0xaf9bb40 was not returned to mpool ucp_requests
[1710406940.120136] [node128:3986131:0]          mpool.c:43   UCX  WARN  object 0xaf9bd00 was not returned to mpool ucp_requests
[1710406940.120139] [node128:3986131:0]          mpool.c:43   UCX  WARN  object 0xaf9bec0 was not returned to mpool ucp_requests
[1710406940.120142] [node128:3986131:0]          mpool.c:43   UCX  WARN  object 0xaf9c080 was not returned to mpool ucp_requests
[1710406940.133772] [node128:3986125:0]          mpool.c:43   UCX  WARN  object 0xc259ac0 was not returned to mpool ucp_requests
[1710406940.133784] [node128:3986125:0]          mpool.c:43   UCX  WARN  object 0xc259c80 was not returned to mpool ucp_requests
[1710406940.133789] [node128:3986125:0]          mpool.c:43   UCX  WARN  object 0xc259e40 was not returned to mpool ucp_requests
[1710406940.133792] [node128:3986125:0]          mpool.c:43   UCX  WARN  object 0xc25a000 was not returned to mpool ucp_requests
[1710406940.133796] [node128:3986125:0]          mpool.c:43   UCX  WARN  object 0xc25a1c0 was not returned to mpool ucp_requests
[1710406940.133810] [node128:3986125:0]          mpool.c:43   UCX  WARN  object 0xc25a380 was not returned to mpool ucp_requests
[1710406940.133813] [node128:3986125:0]          mpool.c:43   UCX  WARN  object 0xc25a540 was not returned to mpool ucp_requests
[1710406940.133817] [node128:3986125:0]          mpool.c:43   UCX  WARN  object 0xc25a700 was not returned to mpool ucp_requests
[1710406940.133821] [node128:3986125:0]          mpool.c:43   UCX  WARN  object 0xc25a8c0 was not returned to mpool ucp_requests
[1710406940.133824] [node128:3986125:0]          mpool.c:43   UCX  WARN  object 0xc25aa80 was not returned to mpool ucp_requests
[1710406940.133828] [node128:3986125:0]          mpool.c:43   UCX  WARN  object 0xc25ac40 was not returned to mpool ucp_requests
[1710406940.133832] [node128:3986125:0]          mpool.c:43   UCX  WARN  object 0xc25ae00 was not returned to mpool ucp_requests
[1710406940.133835] [node128:3986125:0]          mpool.c:43   UCX  WARN  object 0xc25afc0 was not returned to mpool ucp_requests
[1710406940.136352] [node128:3986136:0]          mpool.c:43   UCX  WARN  object 0xc030c40 was not returned to mpool ucp_requests
[1710406940.136365] [node128:3986136:0]          mpool.c:43   UCX  WARN  object 0xc030e00 was not returned to mpool ucp_requests
[1710406940.136369] [node128:3986136:0]          mpool.c:43   UCX  WARN  object 0xc030fc0 was not returned to mpool ucp_requests
[1710406940.136373] [node128:3986136:0]          mpool.c:43   UCX  WARN  object 0xc031180 was not returned to mpool ucp_requests
[1710406940.136376] [node128:3986136:0]          mpool.c:43   UCX  WARN  object 0xc031340 was not returned to mpool ucp_requests
[1710406940.136380] [node128:3986136:0]          mpool.c:43   UCX  WARN  object 0xc031500 was not returned to mpool ucp_requests
[1710406940.137141] [node128:3986126:0]          mpool.c:43   UCX  WARN  object 0xbea4ac0 was not returned to mpool ucp_requests
[1710406940.137152] [node128:3986126:0]          mpool.c:43   UCX  WARN  object 0xbea4c80 was not returned to mpool ucp_requests
[1710406940.137156] [node128:3986126:0]          mpool.c:43   UCX  WARN  object 0xbea4e40 was not returned to mpool ucp_requests
[1710406940.137160] [node128:3986126:0]          mpool.c:43   UCX  WARN  object 0xbea5000 was not returned to mpool ucp_requests
[1710406940.137163] [node128:3986126:0]          mpool.c:43   UCX  WARN  object 0xbea51c0 was not returned to mpool ucp_requests
[1710406940.137166] [node128:3986126:0]          mpool.c:43   UCX  WARN  object 0xbea5380 was not returned to mpool ucp_requests
[1710406940.137169] [node128:3986126:0]          mpool.c:43   UCX  WARN  object 0xbea5540 was not returned to mpool ucp_requests
[1710406940.137173] [node128:3986126:0]          mpool.c:43   UCX  WARN  object 0xbea5700 was not returned to mpool ucp_requests
[1710406940.137176] [node128:3986126:0]          mpool.c:43   UCX  WARN  object 0xbea58c0 was not returned to mpool ucp_requests
[1710406940.137180] [node128:3986126:0]          mpool.c:43   UCX  WARN  object 0xbea5a80 was not returned to mpool ucp_requests
[1710406940.137183] [node128:3986126:0]          mpool.c:43   UCX  WARN  object 0xbea5c40 was not returned to mpool ucp_requests
[1710406940.137186] [node128:3986126:0]          mpool.c:43   UCX  WARN  object 0xbea5e00 was not returned to mpool ucp_requests
[1710406940.137190] [node128:3986126:0]          mpool.c:43   UCX  WARN  object 0xbea5fc0 was not returned to mpool ucp_requests
[1710406940.137197] [node128:3986129:0]          mpool.c:43   UCX  WARN  object 0xae2da80 was not returned to mpool ucp_requests
[1710406940.137209] [node128:3986129:0]          mpool.c:43   UCX  WARN  object 0xae2dc40 was not returned to mpool ucp_requests
[1710406940.137213] [node128:3986129:0]          mpool.c:43   UCX  WARN  object 0xae2de00 was not returned to mpool ucp_requests
[1710406940.137216] [node128:3986129:0]          mpool.c:43   UCX  WARN  object 0xae2dfc0 was not returned to mpool ucp_requests
[1710406940.137219] [node128:3986129:0]          mpool.c:43   UCX  WARN  object 0xae2e180 was not returned to mpool ucp_requests
[1710406940.137222] [node128:3986129:0]          mpool.c:43   UCX  WARN  object 0xae2e340 was not returned to mpool ucp_requests
[1710406940.137225] [node128:3986129:0]          mpool.c:43   UCX  WARN  object 0xae2e500 was not returned to mpool ucp_requests
[1710406940.137227] [node128:3986129:0]          mpool.c:43   UCX  WARN  object 0xae2e6c0 was not returned to mpool ucp_requests
[1710406940.137230] [node128:3986129:0]          mpool.c:43   UCX  WARN  object 0xae2e880 was not returned to mpool ucp_requests
[1710406940.137233] [node128:3986129:0]          mpool.c:43   UCX  WARN  object 0xae2ea40 was not returned to mpool ucp_requests
[1710406940.137236] [node128:3986129:0]          mpool.c:43   UCX  WARN  object 0xae2ec00 was not returned to mpool ucp_requests
[1710406940.137238] [node128:3986129:0]          mpool.c:43   UCX  WARN  object 0xae2edc0 was not returned to mpool ucp_requests
[1710406940.137241] [node128:3986129:0]          mpool.c:43   UCX  WARN  object 0xae2ef80 was not returned to mpool ucp_requests
[1710406940.136383] [node128:3986136:0]          mpool.c:43   UCX  WARN  object 0xc0316c0 was not returned to mpool ucp_requests
[1710406940.136387] [node128:3986136:0]          mpool.c:43   UCX  WARN  object 0xc031880 was not returned to mpool ucp_requests
[1710406940.136390] [node128:3986136:0]          mpool.c:43   UCX  WARN  object 0xc031a40 was not returned to mpool ucp_requests
[1710406940.136394] [node128:3986136:0]          mpool.c:43   UCX  WARN  object 0xc031c00 was not returned to mpool ucp_requests
[1710406940.136397] [node128:3986136:0]          mpool.c:43   UCX  WARN  object 0xc031dc0 was not returned to mpool ucp_requests
[1710406940.136400] [node128:3986136:0]          mpool.c:43   UCX  WARN  object 0xc031f80 was not returned to mpool ucp_requests
[1710406940.136377] [node128:3986123:0]          mpool.c:43   UCX  WARN  object 0xaf2a040 was not returned to mpool ucp_requests
[1710406940.136390] [node128:3986123:0]          mpool.c:43   UCX  WARN  object 0xaf2a200 was not returned to mpool ucp_requests
[1710406940.136394] [node128:3986123:0]          mpool.c:43   UCX  WARN  object 0xaf2a3c0 was not returned to mpool ucp_requests
[1710406940.136397] [node128:3986123:0]          mpool.c:43   UCX  WARN  object 0xaf2a580 was not returned to mpool ucp_requests
[1710406940.136400] [node128:3986123:0]          mpool.c:43   UCX  WARN  object 0xaf2a740 was not returned to mpool ucp_requests
[1710406940.136403] [node128:3986123:0]          mpool.c:43   UCX  WARN  object 0xaf2a900 was not returned to mpool ucp_requests
[1710406940.136405] [node128:3986123:0]          mpool.c:43   UCX  WARN  object 0xaf2aac0 was not returned to mpool ucp_requests
[1710406940.136408] [node128:3986123:0]          mpool.c:43   UCX  WARN  object 0xaf2ac80 was not returned to mpool ucp_requests
[1710406940.136411] [node128:3986123:0]          mpool.c:43   UCX  WARN  object 0xaf2ae40 was not returned to mpool ucp_requests
[1710406940.136414] [node128:3986123:0]          mpool.c:43   UCX  WARN  object 0xaf2b000 was not returned to mpool ucp_requests
[1710406940.138141] [node128:3986127:0]          mpool.c:43   UCX  WARN  object 0xb4e2ac0 was not returned to mpool ucp_requests
[1710406940.138151] [node128:3986127:0]          mpool.c:43   UCX  WARN  object 0xb4e2c80 was not returned to mpool ucp_requests
[1710406940.138155] [node128:3986127:0]          mpool.c:43   UCX  WARN  object 0xb4e2e40 was not returned to mpool ucp_requests
[1710406940.138157] [node128:3986127:0]          mpool.c:43   UCX  WARN  object 0xb4e3000 was not returned to mpool ucp_requests
[1710406940.138160] [node128:3986127:0]          mpool.c:43   UCX  WARN  object 0xb4e31c0 was not returned to mpool ucp_requests
[1710406940.138162] [node128:3986127:0]          mpool.c:43   UCX  WARN  object 0xb4e3380 was not returned to mpool ucp_requests
[1710406940.138165] [node128:3986127:0]          mpool.c:43   UCX  WARN  object 0xb4e3540 was not returned to mpool ucp_requests
[1710406940.138167] [node128:3986127:0]          mpool.c:43   UCX  WARN  object 0xb4e3700 was not returned to mpool ucp_requests
[1710406940.138169] [node128:3986127:0]          mpool.c:43   UCX  WARN  object 0xb4e38c0 was not returned to mpool ucp_requests
[1710406940.138172] [node128:3986127:0]          mpool.c:43   UCX  WARN  object 0xb4e3a80 was not returned to mpool ucp_requests
[1710406940.138174] [node128:3986127:0]          mpool.c:43   UCX  WARN  object 0xb4e3c40 was not returned to mpool ucp_requests
[1710406940.138176] [node128:3986127:0]          mpool.c:43   UCX  WARN  object 0xb4e3e00 was not returned to mpool ucp_requests
[1710406940.138179] [node128:3986127:0]          mpool.c:43   UCX  WARN  object 0xb4e3fc0 was not returned to mpool ucp_requests
[1710406940.138190] [node128:3986130:0]          mpool.c:43   UCX  WARN  object 0xc2b8840 was not returned to mpool ucp_requests
[1710406940.138202] [node128:3986130:0]          mpool.c:43   UCX  WARN  object 0xc2b8a00 was not returned to mpool ucp_requests
[1710406940.138206] [node128:3986130:0]          mpool.c:43   UCX  WARN  object 0xc2b8bc0 was not returned to mpool ucp_requests
[1710406940.138209] [node128:3986130:0]          mpool.c:43   UCX  WARN  object 0xc2b8d80 was not returned to mpool ucp_requests
[1710406940.138213] [node128:3986130:0]          mpool.c:43   UCX  WARN  object 0xc2b8f40 was not returned to mpool ucp_requests
[1710406940.138216] [node128:3986130:0]          mpool.c:43   UCX  WARN  object 0xc2b9100 was not returned to mpool ucp_requests
[1710406940.138219] [node128:3986130:0]          mpool.c:43   UCX  WARN  object 0xc2b92c0 was not returned to mpool ucp_requests
[1710406940.138222] [node128:3986130:0]          mpool.c:43   UCX  WARN  object 0xc2b9480 was not returned to mpool ucp_requests
[1710406940.138226] [node128:3986130:0]          mpool.c:43   UCX  WARN  object 0xc2b9640 was not returned to mpool ucp_requests
[1710406940.138229] [node128:3986130:0]          mpool.c:43   UCX  WARN  object 0xc2b9800 was not returned to mpool ucp_requests
[1710406940.138232] [node128:3986130:0]          mpool.c:43   UCX  WARN  object 0xc2b99c0 was not returned to mpool ucp_requests
[1710406940.138235] [node128:3986130:0]          mpool.c:43   UCX  WARN  object 0xc2b9b80 was not returned to mpool ucp_requests
[1710406940.138239] [node128:3986130:0]          mpool.c:43   UCX  WARN  object 0xc2b9d40 was not returned to mpool ucp_requests
[1710406940.138242] [node128:3986130:0]          mpool.c:43   UCX  WARN  object 0xc2b9f00 was not returned to mpool ucp_requests
[1710406940.139039] [node128:3986132:0]          mpool.c:43   UCX  WARN  object 0xbbbcd40 was not returned to mpool ucp_requests
[1710406940.139051] [node128:3986132:0]          mpool.c:43   UCX  WARN  object 0xbbbcf00 was not returned to mpool ucp_requests
[1710406940.139055] [node128:3986132:0]          mpool.c:43   UCX  WARN  object 0xbbbd0c0 was not returned to mpool ucp_requests
[1710406940.139058] [node128:3986132:0]          mpool.c:43   UCX  WARN  object 0xbbbd280 was not returned to mpool ucp_requests
[1710406940.139061] [node128:3986132:0]          mpool.c:43   UCX  WARN  object 0xbbbd440 was not returned to mpool ucp_requests
[1710406940.139064] [node128:3986132:0]          mpool.c:43   UCX  WARN  object 0xbbbd600 was not returned to mpool ucp_requests
[1710406940.139067] [node128:3986132:0]          mpool.c:43   UCX  WARN  object 0xbbbd7c0 was not returned to mpool ucp_requests
[1710406940.139070] [node128:3986132:0]          mpool.c:43   UCX  WARN  object 0xbbbd980 was not returned to mpool ucp_requests
[1710406940.139073] [node128:3986132:0]          mpool.c:43   UCX  WARN  object 0xbbbdb40 was not returned to mpool ucp_requests
[1710406940.139076] [node128:3986132:0]          mpool.c:43   UCX  WARN  object 0xbbbdd00 was not returned to mpool ucp_requests
[1710406940.139078] [node128:3986132:0]          mpool.c:43   UCX  WARN  object 0xbbbdec0 was not returned to mpool ucp_requests
[1710406940.139081] [node128:3986132:0]          mpool.c:43   UCX  WARN  object 0xbbbe080 was not returned to mpool ucp_requests
[1710406940.138935] [node128:3986134:0]          mpool.c:43   UCX  WARN  object 0xb309b80 was not returned to mpool ucp_requests
[1710406940.138946] [node128:3986134:0]          mpool.c:43   UCX  WARN  object 0xb309d40 was not returned to mpool ucp_requests
[1710406940.138950] [node128:3986134:0]          mpool.c:43   UCX  WARN  object 0xb309f00 was not returned to mpool ucp_requests
[1710406940.138954] [node128:3986134:0]          mpool.c:43   UCX  WARN  object 0xb30a0c0 was not returned to mpool ucp_requests
[1710406940.138957] [node128:3986134:0]          mpool.c:43   UCX  WARN  object 0xb30a280 was not returned to mpool ucp_requests
[1710406940.138960] [node128:3986134:0]          mpool.c:43   UCX  WARN  object 0xb30a440 was not returned to mpool ucp_requests
[1710406940.138964] [node128:3986134:0]          mpool.c:43   UCX  WARN  object 0xb30a600 was not returned to mpool ucp_requests
[1710406940.138967] [node128:3986134:0]          mpool.c:43   UCX  WARN  object 0xb30a7c0 was not returned to mpool ucp_requests
[1710406940.138970] [node128:3986134:0]          mpool.c:43   UCX  WARN  object 0xb30a980 was not returned to mpool ucp_requests
[1710406940.138974] [node128:3986134:0]          mpool.c:43   UCX  WARN  object 0xb30ab40 was not returned to mpool ucp_requests
[1710406940.138977] [node128:3986134:0]          mpool.c:43   UCX  WARN  object 0xb30ad00 was not returned to mpool ucp_requests
[1710406940.138980] [node128:3986134:0]          mpool.c:43   UCX  WARN  object 0xb30aec0 was not returned to mpool ucp_requests
[1710406940.137979] [node128:3986121:0]          mpool.c:43   UCX  WARN  object 0xb656ec0 was not returned to mpool ucp_requests
[1710406940.137992] [node128:3986121:0]          mpool.c:43   UCX  WARN  object 0xb657080 was not returned to mpool ucp_requests
[1710406940.137995] [node128:3986121:0]          mpool.c:43   UCX  WARN  object 0xb657240 was not returned to mpool ucp_requests
[1710406940.137997] [node128:3986121:0]          mpool.c:43   UCX  WARN  object 0xb657400 was not returned to mpool ucp_requests
[1710406940.138000] [node128:3986121:0]          mpool.c:43   UCX  WARN  object 0xb6575c0 was not returned to mpool ucp_requests
[1710406940.138002] [node128:3986121:0]          mpool.c:43   UCX  WARN  object 0xb657780 was not returned to mpool ucp_requests
[1710406940.138005] [node128:3986121:0]          mpool.c:43   UCX  WARN  object 0xb657940 was not returned to mpool ucp_requests
[1710406940.138007] [node128:3986121:0]          mpool.c:43   UCX  WARN  object 0xb657b00 was not returned to mpool ucp_requests
[1710406940.138009] [node128:3986121:0]          mpool.c:43   UCX  WARN  object 0xb657cc0 was not returned to mpool ucp_requests
[1710406940.138012] [node128:3986121:0]          mpool.c:43   UCX  WARN  object 0xb657e80 was not returned to mpool ucp_requests
[1710406940.138014] [node128:3986121:0]          mpool.c:43   UCX  WARN  object 0xb658040 was not returned to mpool ucp_requests


           ************************************************************
           *        Program running with 20 parallel MPI-processes    *
           *              working on a common directory               *
           ************************************************************

Diagonalization of the overlap matrix:
Smallest eigenvalue                        ... 3.250e-06
Time for diagonalization                   ...    1.006 sec
Threshold for overlap eigenvalues          ... 1.000e-08
Number of eigenvalues below threshold      ... 0
Time for construction of square roots      ...    0.641 sec
Total time needed                          ...    1.888 sec

-------------------
DFT GRID GENERATION
-------------------

General Integration Accuracy     IntAcc      ... 4.388
Radial Grid Type                 RadialGrid  ... OptM3 with GC (2021)
Angular Grid (max. ang.)         AngularGrid ... 4 (Lebedev-302)
Angular grid pruning method      GridPruning ... 4 (adaptive)
Weight generation scheme         WeightScheme... Becke
Basis function cutoff            BFCut       ... 1.0000e-11
Integration weight cutoff        WCut        ... 1.0000e-14
Angular grids for H and He will be reduced by one unit
Partially contracted basis set               ... off
Rotationally invariant grid construction     ... off

Total number of grid points                  ...   302026
Total number of batches                      ...     4756
Average number of points per batch           ...       63
Average number of grid points per atom       ...     4508
Time for grid setup =    2.459 sec

--------------------
COSX GRID GENERATION
--------------------

GRIDX 1
-------
General Integration Accuracy     IntAcc      ... 3.816
Radial Grid Type                 RadialGrid  ... OptM3 with GC (2021)
Angular Grid (max. ang.)         AngularGrid ... 1 (Lebedev-50)
Angular grid pruning method      GridPruning ... 4 (adaptive)
Weight generation scheme         WeightScheme... Becke
Basis function cutoff            BFCut       ... 1.0000e-11
Integration weight cutoff        WCut        ... 1.0000e-14
Angular grids for H and He will be reduced by one unit
Partially contracted basis set               ... on
Rotationally invariant grid construction     ... off

Total number of grid points                  ...    38351
Total number of batches                      ...      632
Average number of points per batch           ...       60
Average number of grid points per atom       ...      572
UseSFitting                                  ... on

GRIDX 2
-------
General Integration Accuracy     IntAcc      ... 4.020
Radial Grid Type                 RadialGrid  ... OptM3 with GC (2021)
Angular Grid (max. ang.)         AngularGrid ... 2 (Lebedev-110)
Angular grid pruning method      GridPruning ... 4 (adaptive)
Weight generation scheme         WeightScheme... Becke
Basis function cutoff            BFCut       ... 1.0000e-11
Integration weight cutoff        WCut        ... 1.0000e-14
Angular grids for H and He will be reduced by one unit
Partially contracted basis set               ... on
Rotationally invariant grid construction     ... off

Total number of grid points                  ...    80896
Total number of batches                      ...     1294
Average number of points per batch           ...       62
Average number of grid points per atom       ...     1207
UseSFitting                                  ... on

GRIDX 3
-------
General Integration Accuracy     IntAcc      ... 4.338
Radial Grid Type                 RadialGrid  ... OptM3 with GC (2021)
Angular Grid (max. ang.)         AngularGrid ... 3 (Lebedev-194)
Angular grid pruning method      GridPruning ... 4 (adaptive)
Weight generation scheme         WeightScheme... Becke
Basis function cutoff            BFCut       ... 1.0000e-11
Integration weight cutoff        WCut        ... 1.0000e-14
Angular grids for H and He will be reduced by one unit
Partially contracted basis set               ... on
Rotationally invariant grid construction     ... off

Total number of grid points                  ...   175386
Total number of batches                      ...     2775
Average number of points per batch           ...       63
Average number of grid points per atom       ...     2618
UseSFitting                                  ... on

Time for X-Grid setup             =    7.219 sec


--------------------
CPCM SOLVATION MODEL
--------------------
CPCM parameters:
  Epsilon                                         ...      26.7260
  Refrac                                          ...       1.2907
  Rsolv                                           ...       1.3000
  Surface type                                    ... GAUSSIAN VDW
  Epsilon function type                           ...         CPCM
Solvent:                                     ... 2,2,2-TRIFLUOROETHANOL
SMD-CDS solvent descriptors:
  Soln                                       ...    1.2907
  Soln25                                     ... Unavailable
  Sola                                       ...    0.5700
  Solb                                       ...    0.2500
  Solg                                       ...   42.0200
  Solc                                       ...    0.0000
  Solh                                       ...    0.5000
Radii:
 Radius for O  used is    2.8724 Bohr (=   1.5200 Ang.)
 Radius for N  used is    3.5716 Bohr (=   1.8900 Ang.)
 Radius for H  used is    2.2677 Bohr (=   1.2000 Ang.)
 Radius for C  used is    3.4960 Bohr (=   1.8500 Ang.)
Calculating surface                               ...        done! (  0.0s)
GEPOL surface points                              ...         3802
GEPOL Volume                                      ...    3166.9511
GEPOL Surface-area                                ...    1710.3830
Calculating surface distance matrix               ...        done! (  0.2s)
Performing Cholesky decomposition & store         ...        done! (  0.8s)
Overall time for CPCM initialization              ...                 0.9s
--------------
SCF ITERATIONS
--------------
ITER       Energy         Delta-E        Max-DP      RMS-DP      [F,P]     Damp
               ***  Starting incremental Fock matrix formation  ***
  0  -1384.4160652527   0.000000000000 0.02419698  0.00013527  0.0282235 0.7000
                      *** Initiating the SOSCF procedure ***
                      *** Re-Reading the Fockian *** 
                      *** Removing any level shift *** 
ITER      Energy       Delta-E        Grad      Rot      Max-DP    RMS-DP
  1  -1384.42199170  -0.0059264464  0.001675  0.001675  0.076422  0.000398
               *** Restarting incremental Fock matrix formation ***
  2  -1384.43797723  -0.0159855337  0.001138  0.003120  0.015733  0.000075
  3  -1384.43840964  -0.0004324079  0.001310  0.003216  0.005190  0.000039
  4  -1384.43847536  -0.0000657198  0.000936  0.001454  0.006726  0.000026
  5  -1384.43854060  -0.0000652438  0.000253  0.000790  0.001881  0.000012
  6  -1384.43854167  -0.0000010617  0.000272  0.000529  0.000827  0.000006
  7  -1384.43855161  -0.0000099467  0.000051  0.000161  0.000273  0.000003
  8  -1384.43855157   0.0000000430  0.000048  0.000093  0.000198  0.000002
  9  -1384.43855225  -0.0000006850  0.000006  0.000019  0.000465  0.000002
 10  -1384.43855225   0.0000000054  0.000006  0.000011  0.000146  0.000001
                  ***Gradient check signals convergence***
              ***Rediagonalizing the Fockian in SOSCF/NRSCF***

               *****************************************************
               *                     SUCCESS                       *
               *           SCF CONVERGED AFTER  11 CYCLES          *
               *****************************************************

Old exchange energy                            =    -48.103359184 Eh
New exchange energy                            =    -48.103333839 Eh
Exchange energy change after final integration =      0.000025345 Eh
Total energy after final integration           =  -1384.438526944 Eh
Final COS-X integration done in                =    36.368 sec

SMD CDS free energy correction energy :                 2.31280     Kcal/mol
Total Energy after SMD CDS correction =             -1384.434841256 Eh
Total Energy       :        -1384.43484126 Eh          -37672.38726 eV
  Last Energy change         ...   -3.9707e-08  Tolerance :   1.0000e-08
  Last MAX-Density change    ...    1.8874e-15  Tolerance :   1.0000e-07
             **** THE GBW FILE WAS UPDATED (Prod_RS3opt.gbw) ****
             **** DENSITY Prod_RS3opt.scfp WAS UPDATED ****
             **** ENERGY FILE WAS UPDATED (Prod_RS3opt.en.tmp) ****
             **** THE GBW FILE WAS UPDATED (Prod_RS3opt.gbw) ****
             **** DENSITY Prod_RS3opt.scfp WAS UPDATED ****
Total SCF time: 0 days 0 hours 5 min 49 sec 

Maximum memory used throughout the entire SCF-calculation: 398.6 MB
[1710407291.552362] [node128:3986320:0]          mpool.c:43   UCX  WARN  object 0x14295240 was not returned to mpool ucp_requests
[1710407291.552379] [node128:3986320:0]          mpool.c:43   UCX  WARN  object 0x14295400 was not returned to mpool ucp_requests
[1710407291.552382] [node128:3986320:0]          mpool.c:43   UCX  WARN  object 0x142955c0 was not returned to mpool ucp_requests
[1710407291.552385] [node128:3986320:0]          mpool.c:43   UCX  WARN  object 0x14295780 was not returned to mpool ucp_requests
[1710407291.552388] [node128:3986320:0]          mpool.c:43   UCX  WARN  object 0x14295940 was not returned to mpool ucp_requests
[1710407291.552390] [node128:3986320:0]          mpool.c:43   UCX  WARN  object 0x14295b00 was not returned to mpool ucp_requests
[1710407291.552392] [node128:3986320:0]          mpool.c:43   UCX  WARN  object 0x14296040 was not returned to mpool ucp_requests
[1710407291.566653] [node128:3986308:0]          mpool.c:43   UCX  WARN  object 0x1319e3c0 was not returned to mpool ucp_requests
[1710407291.566668] [node128:3986308:0]          mpool.c:43   UCX  WARN  object 0x1319e580 was not returned to mpool ucp_requests
[1710407291.566671] [node128:3986308:0]          mpool.c:43   UCX  WARN  object 0x1319e900 was not returned to mpool ucp_requests
[1710407291.566673] [node128:3986308:0]          mpool.c:43   UCX  WARN  object 0x1319eac0 was not returned to mpool ucp_requests
[1710407291.566676] [node128:3986308:0]          mpool.c:43   UCX  WARN  object 0x1319ec80 was not returned to mpool ucp_requests
[1710407291.566678] [node128:3986308:0]          mpool.c:43   UCX  WARN  object 0x1319ee40 was not returned to mpool ucp_requests
[1710407291.566680] [node128:3986308:0]          mpool.c:43   UCX  WARN  object 0x1319f000 was not returned to mpool ucp_requests
[1710407291.580533] [node128:3986322:0]          mpool.c:43   UCX  WARN  object 0x13f223c0 was not returned to mpool ucp_requests
[1710407291.580545] [node128:3986322:0]          mpool.c:43   UCX  WARN  object 0x13f22580 was not returned to mpool ucp_requests
[1710407291.580548] [node128:3986322:0]          mpool.c:43   UCX  WARN  object 0x13f22740 was not returned to mpool ucp_requests
[1710407291.580551] [node128:3986322:0]          mpool.c:43   UCX  WARN  object 0x13f22900 was not returned to mpool ucp_requests
[1710407291.580557] [node128:3986322:0]          mpool.c:43   UCX  WARN  object 0x13f22ac0 was not returned to mpool ucp_requests
[1710407291.580559] [node128:3986322:0]          mpool.c:43   UCX  WARN  object 0x13f22c80 was not returned to mpool ucp_requests
[1710407291.580561] [node128:3986322:0]          mpool.c:43   UCX  WARN  object 0x13f22e40 was not returned to mpool ucp_requests
[1710407291.580564] [node128:3986322:0]          mpool.c:43   UCX  WARN  object 0x13f23000 was not returned to mpool ucp_requests
[1710407291.597411] [node128:3986307:0]          mpool.c:43   UCX  WARN  object 0x13df64c0 was not returned to mpool ucp_requests
[1710407291.597423] [node128:3986307:0]          mpool.c:43   UCX  WARN  object 0x13df6680 was not returned to mpool ucp_requests
[1710407291.597427] [node128:3986307:0]          mpool.c:43   UCX  WARN  object 0x13df6840 was not returned to mpool ucp_requests
[1710407291.597431] [node128:3986307:0]          mpool.c:43   UCX  WARN  object 0x13df6a00 was not returned to mpool ucp_requests
[1710407291.597435] [node128:3986307:0]          mpool.c:43   UCX  WARN  object 0x13df6bc0 was not returned to mpool ucp_requests
[1710407291.597438] [node128:3986307:0]          mpool.c:43   UCX  WARN  object 0x13df6f40 was not returned to mpool ucp_requests
[1710407291.597441] [node128:3986307:0]          mpool.c:43   UCX  WARN  object 0x13df7100 was not returned to mpool ucp_requests
[1710407291.597428] [node128:3986309:0]          mpool.c:43   UCX  WARN  object 0x12c22440 was not returned to mpool ucp_requests
[1710407291.597439] [node128:3986309:0]          mpool.c:43   UCX  WARN  object 0x12c22600 was not returned to mpool ucp_requests
[1710407291.597443] [node128:3986309:0]          mpool.c:43   UCX  WARN  object 0x12c22980 was not returned to mpool ucp_requests
[1710407291.597446] [node128:3986309:0]          mpool.c:43   UCX  WARN  object 0x12c22b40 was not returned to mpool ucp_requests
[1710407291.597450] [node128:3986309:0]          mpool.c:43   UCX  WARN  object 0x12c22d00 was not returned to mpool ucp_requests
[1710407291.597453] [node128:3986309:0]          mpool.c:43   UCX  WARN  object 0x12c22ec0 was not returned to mpool ucp_requests
[1710407291.597457] [node128:3986309:0]          mpool.c:43   UCX  WARN  object 0x12c23080 was not returned to mpool ucp_requests
[1710407291.597521] [node128:3986310:0]          mpool.c:43   UCX  WARN  object 0x1382f440 was not returned to mpool ucp_requests
[1710407291.597533] [node128:3986310:0]          mpool.c:43   UCX  WARN  object 0x1382f600 was not returned to mpool ucp_requests
[1710407291.597536] [node128:3986310:0]          mpool.c:43   UCX  WARN  object 0x1382f7c0 was not returned to mpool ucp_requests
[1710407291.597539] [node128:3986310:0]          mpool.c:43   UCX  WARN  object 0x1382f980 was not returned to mpool ucp_requests
[1710407291.597542] [node128:3986310:0]          mpool.c:43   UCX  WARN  object 0x1382fb40 was not returned to mpool ucp_requests
[1710407291.597544] [node128:3986310:0]          mpool.c:43   UCX  WARN  object 0x1382fec0 was not returned to mpool ucp_requests
[1710407291.597547] [node128:3986310:0]          mpool.c:43   UCX  WARN  object 0x13830080 was not returned to mpool ucp_requests
[1710407291.592584] [node128:3986311:0]          mpool.c:43   UCX  WARN  object 0x12da0500 was not returned to mpool ucp_requests
[1710407291.592596] [node128:3986311:0]          mpool.c:43   UCX  WARN  object 0x12da06c0 was not returned to mpool ucp_requests
[1710407291.592599] [node128:3986311:0]          mpool.c:43   UCX  WARN  object 0x12da0880 was not returned to mpool ucp_requests
[1710407291.592602] [node128:3986311:0]          mpool.c:43   UCX  WARN  object 0x12da0a40 was not returned to mpool ucp_requests
[1710407291.592605] [node128:3986311:0]          mpool.c:43   UCX  WARN  object 0x12da0c00 was not returned to mpool ucp_requests
[1710407291.592607] [node128:3986311:0]          mpool.c:43   UCX  WARN  object 0x12da0dc0 was not returned to mpool ucp_requests
[1710407291.592610] [node128:3986311:0]          mpool.c:43   UCX  WARN  object 0x12da1140 was not returned to mpool ucp_requests
[1710407291.594499] [node128:3986312:0]          mpool.c:43   UCX  WARN  object 0x1385b380 was not returned to mpool ucp_requests
[1710407291.594512] [node128:3986312:0]          mpool.c:43   UCX  WARN  object 0x1385b540 was not returned to mpool ucp_requests
[1710407291.594515] [node128:3986312:0]          mpool.c:43   UCX  WARN  object 0x1385b700 was not returned to mpool ucp_requests
[1710407291.594517] [node128:3986312:0]          mpool.c:43   UCX  WARN  object 0x1385ba80 was not returned to mpool ucp_requests
[1710407291.594520] [node128:3986312:0]          mpool.c:43   UCX  WARN  object 0x1385bc40 was not returned to mpool ucp_requests
[1710407291.594522] [node128:3986312:0]          mpool.c:43   UCX  WARN  object 0x1385be00 was not returned to mpool ucp_requests
[1710407291.594525] [node128:3986312:0]          mpool.c:43   UCX  WARN  object 0x1385bfc0 was not returned to mpool ucp_requests
[1710407291.594767] [node128:3986313:0]          mpool.c:43   UCX  WARN  object 0x13caa340 was not returned to mpool ucp_requests
[1710407291.594783] [node128:3986313:0]          mpool.c:43   UCX  WARN  object 0x13caa500 was not returned to mpool ucp_requests
[1710407291.594787] [node128:3986313:0]          mpool.c:43   UCX  WARN  object 0x13caa880 was not returned to mpool ucp_requests
[1710407291.594789] [node128:3986313:0]          mpool.c:43   UCX  WARN  object 0x13caaa40 was not returned to mpool ucp_requests
[1710407291.594791] [node128:3986313:0]          mpool.c:43   UCX  WARN  object 0x13caac00 was not returned to mpool ucp_requests
[1710407291.594794] [node128:3986313:0]          mpool.c:43   UCX  WARN  object 0x13caadc0 was not returned to mpool ucp_requests
[1710407291.594796] [node128:3986313:0]          mpool.c:43   UCX  WARN  object 0x13caaf80 was not returned to mpool ucp_requests
[1710407291.588225] [node128:3986314:0]          mpool.c:43   UCX  WARN  object 0x13e902c0 was not returned to mpool ucp_requests
[1710407291.588237] [node128:3986314:0]          mpool.c:43   UCX  WARN  object 0x13e90480 was not returned to mpool ucp_requests
[1710407291.588240] [node128:3986314:0]          mpool.c:43   UCX  WARN  object 0x13e90800 was not returned to mpool ucp_requests
[1710407291.588242] [node128:3986314:0]          mpool.c:43   UCX  WARN  object 0x13e909c0 was not returned to mpool ucp_requests
[1710407291.588245] [node128:3986314:0]          mpool.c:43   UCX  WARN  object 0x13e90b80 was not returned to mpool ucp_requests
[1710407291.588247] [node128:3986314:0]          mpool.c:43   UCX  WARN  object 0x13e90d40 was not returned to mpool ucp_requests
[1710407291.588250] [node128:3986314:0]          mpool.c:43   UCX  WARN  object 0x13e90f00 was not returned to mpool ucp_requests
[1710407291.591083] [node128:3986315:0]          mpool.c:43   UCX  WARN  object 0x13783340 was not returned to mpool ucp_requests
[1710407291.591093] [node128:3986315:0]          mpool.c:43   UCX  WARN  object 0x13783500 was not returned to mpool ucp_requests
[1710407291.591097] [node128:3986315:0]          mpool.c:43   UCX  WARN  object 0x137836c0 was not returned to mpool ucp_requests
[1710407291.591100] [node128:3986315:0]          mpool.c:43   UCX  WARN  object 0x13783880 was not returned to mpool ucp_requests
[1710407291.591104] [node128:3986315:0]          mpool.c:43   UCX  WARN  object 0x13783c00 was not returned to mpool ucp_requests
[1710407291.591106] [node128:3986315:0]          mpool.c:43   UCX  WARN  object 0x13783dc0 was not returned to mpool ucp_requests
[1710407291.591109] [node128:3986315:0]          mpool.c:43   UCX  WARN  object 0x13783f80 was not returned to mpool ucp_requests
[1710407291.588334] [node128:3986316:0]          mpool.c:43   UCX  WARN  object 0x14870300 was not returned to mpool ucp_requests
[1710407291.588344] [node128:3986316:0]          mpool.c:43   UCX  WARN  object 0x14870680 was not returned to mpool ucp_requests
[1710407291.588347] [node128:3986316:0]          mpool.c:43   UCX  WARN  object 0x14870840 was not returned to mpool ucp_requests
[1710407291.588350] [node128:3986316:0]          mpool.c:43   UCX  WARN  object 0x14870a00 was not returned to mpool ucp_requests
[1710407291.588352] [node128:3986316:0]          mpool.c:43   UCX  WARN  object 0x14870bc0 was not returned to mpool ucp_requests
[1710407291.588355] [node128:3986316:0]          mpool.c:43   UCX  WARN  object 0x14870d80 was not returned to mpool ucp_requests
[1710407291.588357] [node128:3986316:0]          mpool.c:43   UCX  WARN  object 0x14870f40 was not returned to mpool ucp_requests
[1710407291.597388] [node128:3986317:0]          mpool.c:43   UCX  WARN  object 0x13c982c0 was not returned to mpool ucp_requests
[1710407291.597404] [node128:3986317:0]          mpool.c:43   UCX  WARN  object 0x13c98640 was not returned to mpool ucp_requests
[1710407291.597409] [node128:3986317:0]          mpool.c:43   UCX  WARN  object 0x13c98800 was not returned to mpool ucp_requests
[1710407291.597412] [node128:3986317:0]          mpool.c:43   UCX  WARN  object 0x13c989c0 was not returned to mpool ucp_requests
[1710407291.597415] [node128:3986317:0]          mpool.c:43   UCX  WARN  object 0x13c98b80 was not returned to mpool ucp_requests
[1710407291.597418] [node128:3986317:0]          mpool.c:43   UCX  WARN  object 0x13c98d40 was not returned to mpool ucp_requests
[1710407291.597421] [node128:3986317:0]          mpool.c:43   UCX  WARN  object 0x13c98f00 was not returned to mpool ucp_requests
[1710407291.594736] [node128:3986318:0]          mpool.c:43   UCX  WARN  object 0x12cd2380 was not returned to mpool ucp_requests
[1710407291.594748] [node128:3986318:0]          mpool.c:43   UCX  WARN  object 0x12cd2540 was not returned to mpool ucp_requests
[1710407291.594752] [node128:3986318:0]          mpool.c:43   UCX  WARN  object 0x12cd2700 was not returned to mpool ucp_requests
[1710407291.594754] [node128:3986318:0]          mpool.c:43   UCX  WARN  object 0x12cd28c0 was not returned to mpool ucp_requests
[1710407291.594757] [node128:3986318:0]          mpool.c:43   UCX  WARN  object 0x12cd2a80 was not returned to mpool ucp_requests
[1710407291.594760] [node128:3986318:0]          mpool.c:43   UCX  WARN  object 0x12cd2e00 was not returned to mpool ucp_requests
[1710407291.594763] [node128:3986318:0]          mpool.c:43   UCX  WARN  object 0x12cd2fc0 was not returned to mpool ucp_requests
[1710407291.587420] [node128:3986319:0]          mpool.c:43   UCX  WARN  object 0x14924340 was not returned to mpool ucp_requests
[1710407291.587431] [node128:3986319:0]          mpool.c:43   UCX  WARN  object 0x14924500 was not returned to mpool ucp_requests
[1710407291.587435] [node128:3986319:0]          mpool.c:43   UCX  WARN  object 0x149246c0 was not returned to mpool ucp_requests
[1710407291.587437] [node128:3986319:0]          mpool.c:43   UCX  WARN  object 0x14924880 was not returned to mpool ucp_requests
[1710407291.587441] [node128:3986319:0]          mpool.c:43   UCX  WARN  object 0x14924a40 was not returned to mpool ucp_requests
[1710407291.587443] [node128:3986319:0]          mpool.c:43   UCX  WARN  object 0x14924c00 was not returned to mpool ucp_requests
[1710407291.587446] [node128:3986319:0]          mpool.c:43   UCX  WARN  object 0x14924f80 was not returned to mpool ucp_requests
[1710407291.594724] [node128:3986321:0]          mpool.c:43   UCX  WARN  object 0x13f16100 was not returned to mpool ucp_requests
[1710407291.594735] [node128:3986321:0]          mpool.c:43   UCX  WARN  object 0x13f16480 was not returned to mpool ucp_requests
[1710407291.594739] [node128:3986321:0]          mpool.c:43   UCX  WARN  object 0x13f16640 was not returned to mpool ucp_requests
[1710407291.594741] [node128:3986321:0]          mpool.c:43   UCX  WARN  object 0x13f16800 was not returned to mpool ucp_requests
[1710407291.594744] [node128:3986321:0]          mpool.c:43   UCX  WARN  object 0x13f169c0 was not returned to mpool ucp_requests
[1710407291.594747] [node128:3986321:0]          mpool.c:43   UCX  WARN  object 0x13f16b80 was not returned to mpool ucp_requests
[1710407291.594749] [node128:3986321:0]          mpool.c:43   UCX  WARN  object 0x13f16f00 was not returned to mpool ucp_requests
[1710407291.590485] [node128:3986323:0]          mpool.c:43   UCX  WARN  object 0x13417380 was not returned to mpool ucp_requests
[1710407291.590497] [node128:3986323:0]          mpool.c:43   UCX  WARN  object 0x13417540 was not returned to mpool ucp_requests
[1710407291.590501] [node128:3986323:0]          mpool.c:43   UCX  WARN  object 0x13417700 was not returned to mpool ucp_requests
[1710407291.590504] [node128:3986323:0]          mpool.c:43   UCX  WARN  object 0x134178c0 was not returned to mpool ucp_requests
[1710407291.590507] [node128:3986323:0]          mpool.c:43   UCX  WARN  object 0x13417a80 was not returned to mpool ucp_requests
[1710407291.590510] [node128:3986323:0]          mpool.c:43   UCX  WARN  object 0x13417c40 was not returned to mpool ucp_requests
[1710407291.590513] [node128:3986323:0]          mpool.c:43   UCX  WARN  object 0x13417e00 was not returned to mpool ucp_requests
[1710407291.590515] [node128:3986323:0]          mpool.c:43   UCX  WARN  object 0x13417fc0 was not returned to mpool ucp_requests
[1710407291.597372] [node128:3986324:0]          mpool.c:43   UCX  WARN  object 0x1332d340 was not returned to mpool ucp_requests
[1710407291.597382] [node128:3986324:0]          mpool.c:43   UCX  WARN  object 0x1332d500 was not returned to mpool ucp_requests
[1710407291.597386] [node128:3986324:0]          mpool.c:43   UCX  WARN  object 0x1332d6c0 was not returned to mpool ucp_requests
[1710407291.597390] [node128:3986324:0]          mpool.c:43   UCX  WARN  object 0x1332d880 was not returned to mpool ucp_requests
[1710407291.597393] [node128:3986324:0]          mpool.c:43   UCX  WARN  object 0x1332da40 was not returned to mpool ucp_requests
[1710407291.597395] [node128:3986324:0]          mpool.c:43   UCX  WARN  object 0x1332dc00 was not returned to mpool ucp_requests
[1710407291.597398] [node128:3986324:0]          mpool.c:43   UCX  WARN  object 0x1332ddc0 was not returned to mpool ucp_requests
[1710407291.597400] [node128:3986324:0]          mpool.c:43   UCX  WARN  object 0x1332df80 was not returned to mpool ucp_requests
[1710407291.585062] [node128:3986325:0]          mpool.c:43   UCX  WARN  object 0x13b2e580 was not returned to mpool ucp_requests
[1710407291.585077] [node128:3986325:0]          mpool.c:43   UCX  WARN  object 0x13b2e740 was not returned to mpool ucp_requests
[1710407291.585082] [node128:3986325:0]          mpool.c:43   UCX  WARN  object 0x13b2e900 was not returned to mpool ucp_requests
[1710407291.585085] [node128:3986325:0]          mpool.c:43   UCX  WARN  object 0x13b2eac0 was not returned to mpool ucp_requests
[1710407291.585088] [node128:3986325:0]          mpool.c:43   UCX  WARN  object 0x13b2ec80 was not returned to mpool ucp_requests
[1710407291.585091] [node128:3986325:0]          mpool.c:43   UCX  WARN  object 0x13b2ee40 was not returned to mpool ucp_requests
[1710407291.585094] [node128:3986325:0]          mpool.c:43   UCX  WARN  object 0x13b2f000 was not returned to mpool ucp_requests


-------------------------------------------------------------------------------
                          DFT DISPERSION CORRECTION                            
                                                                               
                              DFTD3 V3.1  Rev 1                                
                          USING Becke-Johnson damping                          
-------------------------------------------------------------------------------
-------------------------   ----------------
Dispersion correction           -0.095271747
-------------------------   ----------------


-------------------------   --------------------
FINAL SINGLE POINT ENERGY     -1384.530113002815
-------------------------   --------------------


           ************************************************************
           *        Program running with 20 parallel MPI-processes    *
           *              working on a common directory               *
           ************************************************************
------------------------------------------------------------------------------
                         ORCA SCF GRADIENT CALCULATION
------------------------------------------------------------------------------

 ... reading COSX grid (gridx3)
Gradient of the Kohn-Sham DFT energy:
Kohn-Sham wavefunction type      ... RKS
Hartree-Fock exchange scaling    ...    0.250
Number of operators              ...    1
Number of atoms                  ...   67
Basis set dimensions             ... 1227
Integral neglect threshold       ... 2.5e-11
Integral primitive cutoff        ... 2.5e-12
SHARK Integral package           ... ON

Nuc. rep. gradient       (SHARK) ... done (  0.1 sec)
HCore & Overlap gradient (SHARK) ... done (  1.6 sec)
RI-J gradient            (SHARK) ... done (  5.4 sec)
COSX-gradient                    ... done ( 45.5 sec)
Exchange-correlation gradient    ... done
Dispersion correction            ... done

------------------
CARTESIAN GRADIENT
------------------

   1   O   :   -0.001632697    0.000382252   -0.000743823
   2   O   :    0.001350022    0.000823836    0.000311728
   3   N   :   -0.003632049    0.006815296   -0.006758387
   4   H   :   -0.000291863   -0.000097594    0.001028368
   5   N   :    0.000703359   -0.009298367   -0.006644743
   6   C   :    0.000623264   -0.004402753    0.005146739
   7   C   :    0.004589960    0.005069311    0.004949369
   8   H   :   -0.004302932    0.000785311   -0.002675685
   9   C   :   -0.000030171   -0.003297023    0.000509429
  10   C   :    0.001044557    0.002255927   -0.000231804
  11   H   :    0.000698120   -0.000187643   -0.000055360
  12   C   :    0.000152631   -0.001873941   -0.002863333
  13   H   :   -0.000037647    0.000019236    0.000417269
  14   C   :    0.000327705    0.001268054   -0.000048762
  15   H   :    0.000049374    0.000088535    0.000046353
  16   C   :   -0.001587524   -0.001293809    0.001585827
  17   H   :    0.000280939   -0.000054143   -0.000301838
  18   C   :   -0.000083710    0.002688628    0.001255988
  19   H   :   -0.000212435   -0.000872839    0.000119123
  20   C   :    0.006139861   -0.007119053    0.006844249
  21   C   :   -0.002336874   -0.001327513   -0.003198205
  22   H   :    0.000472889    0.001129713    0.000408769
  23   H   :    0.000081664    0.001439163    0.001538478
  24   H   :   -0.000316944    0.000706721    0.000396201
  25   C   :    0.000594813    0.002640644   -0.000799159
  26   H   :   -0.000930447   -0.001345655   -0.000003758
  27   H   :   -0.000557714   -0.000474482   -0.000782054
  28   H   :   -0.001008141   -0.000208988   -0.000165299
  29   C   :   -0.004057991   -0.000428478   -0.000956195
  30   H   :    0.000636218    0.000242267   -0.000581312
  31   H   :    0.001856961    0.000295088   -0.000728132
  32   H   :    0.000954506    0.000821240   -0.000256349
  33   C   :   -0.004436535    0.003933548    0.007711287
  34   C   :    0.002581798   -0.000761470   -0.005694099
  35   C   :   -0.000159891   -0.003082198    0.006060117
  36   H   :    0.000615050    0.000148813   -0.001752311
  37   C   :    0.000288432    0.001367754   -0.003212770
  38   H   :   -0.000306490    0.000485052   -0.000160826
  39   C   :    0.001702982   -0.000938602   -0.001345777
  40   H   :    0.000441079   -0.000360944   -0.000054148
  41   C   :   -0.003065443    0.001568489    0.003398533
  42   H   :    0.001010524   -0.000164337   -0.002964941
  43   C   :    0.000794382    0.003455797   -0.007154831
  44   C   :    0.000711924    0.001426298    0.003330433
  45   H   :    0.000409467   -0.000627120   -0.000083023
  46   H   :   -0.000600258   -0.001665679   -0.001625139
  47   H   :   -0.000227052   -0.001413795    0.000300735
  48   C   :   -0.002958074   -0.000526365    0.002019916
  49   H   :    0.001036180   -0.000114464    0.000548200
  50   H   :    0.002182349    0.000345134   -0.000377901
  51   H   :    0.000292239   -0.000668561   -0.000219724
  52   C   :    0.001304330   -0.001509311   -0.000701068
  53   H   :    0.001072008    0.001987498    0.001156015
  54   H   :   -0.002457522    0.002663034    0.001646848
  55   H   :   -0.001302236    0.000821146   -0.000566962
  56   C   :   -0.000557297   -0.003756169   -0.001408613
  57   C   :    0.000464617    0.001602114    0.005615674
  58   C   :   -0.001053736   -0.000405493   -0.000302383
  59   H   :    0.000933661    0.001394362   -0.000141393
  60   C   :    0.001969412    0.000515566   -0.003351343
  61   H   :    0.000112977   -0.000316865    0.000389948
  62   C   :   -0.001261435   -0.000136384    0.000154108
  63   H   :    0.000150096    0.000431025    0.000032540
  64   C   :    0.002156489   -0.000621685    0.002570420
  65   H   :   -0.000109104    0.000307323   -0.000381190
  66   C   :   -0.001379802   -0.001026429   -0.000973541
  67   H   :    0.000714198    0.000271379    0.000516696

Difference to translation invariance:
           :    0.0006070246   -0.0001826040   -0.0002568186

Difference to rotation invariance:
           :   -0.0022615304    0.0045432503   -0.0080427884

Norm of the cartesian gradient     ...    0.0330483500
RMS gradient                       ...    0.0023310509
MAX gradient                       ...    0.0092983675

-------
TIMINGS
-------

Total SCF gradient time            ...       75.033 sec

One electron gradient       ....       1.561 sec  (  2.1%)
RI-J Coulomb gradient       ....       5.440 sec  (  7.2%)
COSX gradient               ....      45.543 sec  ( 60.7%)
XC gradient                 ....       9.122 sec  ( 12.2%)
CPCM gradient               ....       2.474 sec  (  3.3%)
   A-Matrix (El+Nuc)        ....       0.593 sec  (  0.8%)
   Potential                ....       1.880 sec  (  2.5%)

Maximum memory used throughout the entire SCFGRAD-calculation: 265.2 MB
------------------------------------------------------------------------------
                         ORCA GEOMETRY RELAXATION STEP
------------------------------------------------------------------------------

Reading the OPT-File                    .... done
Getting information on internals        .... done
Copying old internal coords+grads       .... done
Making the new internal coordinates     .... (new redundants).... done
Validating the new internal coordinates .... (new redundants).... done
Calculating the B-matrix                .... done
Calculating the G,G- and P matrices     .... done
Transforming gradient to internals      .... done
Projecting the internal gradient        .... done
Number of atoms                         ....  67
Number of internal coordinates          .... 363
Current Energy                          .... -1384.530113003 Eh
Current gradient norm                   ....     0.033048350 Eh/bohr
Maximum allowed component of the step   ....  0.150
Current trust radius                    ....  0.300
Updating the Hessian (BFGS)             .... done
Forming the augmented Hessian           .... done
Diagonalizing the augmented Hessian     .... done
Last element of RFO vector              ....  0.940929232
Lowest eigenvalues of augmented Hessian:
 -0.006346330  0.000551025  0.001427659  0.008496505  0.008775764
Length of the computed step             ....  0.359860516
Warning: the length of the step is outside the trust region - taking restricted step instead
The input lambda is                     ....    -0.006346
   iter:   1  x=   -0.008953  g=   15.155759 f(x)=     0.039500
   iter:   2  x=   -0.010120  g=    8.536096 f(x)=     0.009964
   iter:   3  x=   -0.010258  g=    6.965993 f(x)=     0.000966
   iter:   4  x=   -0.010260  g=    6.810330 f(x)=     0.000011
   iter:   5  x=   -0.010260  g=    6.808572 f(x)=     0.000000
   iter:   6  x=   -0.010260  g=    6.808572 f(x)=    -0.000000
The output lambda is                    ....    -0.010260 (6 iterations)
The final length of the internal step   ....  0.300000000
Converting the step to cartesian space:
 Initial RMS(Int)=    0.0157459164
Transforming coordinates:
 Iter   0:  RMS(Cart)=    0.1422531358 RMS(Int)=    0.7358944485
 Iter   1:  RMS(Cart)=    0.0112853589 RMS(Int)=    0.3297755884
 Iter   2:  RMS(Cart)=    0.0007972376 RMS(Int)=    0.0001839012
 Iter   3:  RMS(Cart)=    0.0001034511 RMS(Int)=    0.0000369562
 Iter   4:  RMS(Cart)=    0.0000095179 RMS(Int)=    0.0000025394
 Iter   5:  RMS(Cart)=    0.0000011914 RMS(Int)=    0.0000005355
 Iter   6:  RMS(Cart)=    0.0000001335 RMS(Int)=    0.0000000427
 Iter   7:  RMS(Cart)=    0.0000000162 RMS(Int)=    0.0000000086
done
Storing new coordinates                 .... done

                                .--------------------.
          ----------------------|Geometry convergence|-------------------------
          Item                value                   Tolerance       Converged
          ---------------------------------------------------------------------
          Energy change      -0.0120262057            0.0000050000      NO
          RMS gradient        0.0018076958            0.0001000000      NO
          MAX gradient        0.0155657481            0.0003000000      NO
          RMS step            0.0157459164            0.0020000000      NO
          MAX step            0.0864078786            0.0040000000      NO
          ........................................................
          Max(Bonds)      0.0457      Max(Angles)    2.25
          Max(Dihed)        4.11      Max(Improp)    0.00
          ---------------------------------------------------------------------

The optimization has not yet converged - more geometry cycles are needed


    ---------------------------------------------------------------------------
                         Redundant Internal Coordinates
                            (Angstroem and degrees)

        Definition                    Value    dE/dq     Step     New-Value
    ----------------------------------------------------------------------------
     1. B(H   3,N   2)                1.0097  0.000338 -0.0002    1.0095   
     2. B(C   5,N   2)                1.3341  0.003371 -0.0065    1.3276   
     3. B(C   5,O   0)                1.2290 -0.000378 -0.0003    1.2287   
     4. B(C   6,N   4)                1.4630  0.002684 -0.0162    1.4467   
     5. B(C   6,C   5)                1.5418  0.000279 -0.0057    1.5361   
     6. B(H   7,C   6)                1.0921 -0.000361  0.0011    1.0932   
     7. B(C   8,C   6)                1.5132  0.001112 -0.0054    1.5078   
     8. B(C   9,C   8)                1.3957  0.000696 -0.0026    1.3931   
     9. B(H  10,C   9)                1.0829  0.000319  0.0002    1.0831   
    10. B(C  11,C   9)                1.3882  0.001268 -0.0020    1.3862   
    11. B(H  12,C  11)                1.0835 -0.000391  0.0014    1.0850   
    12. B(C  13,C  11)                1.3889  0.001061 -0.0018    1.3871   
    13. B(H  14,C  13)                1.0845  0.000166  0.0012    1.0857   
    14. B(C  15,C  13)                1.3879  0.001314 -0.0025    1.3854   
    15. B(H  16,C  15)                1.0836 -0.000333  0.0013    1.0849   
    16. B(C  17,C  15)                1.3888  0.001166 -0.0020    1.3868   
    17. B(C  17,C   8)                1.3930  0.000933 -0.0027    1.3903   
    18. B(H  18,C  17)                1.0845 -0.000250  0.0012    1.0857   
    19. B(C  19,N   2)                1.4583 -0.003947  0.0046    1.4629   
    20. B(C  20,C  19)                1.5276  0.001998 -0.0070    1.5206   
    21. B(H  21,C  20)                1.0928 -0.000210  0.0011    1.0939   
    22. B(H  22,C  20)                1.0918 -0.000223  0.0008    1.0926   
    23. B(H  23,C  20)                1.0919  0.000309 -0.0001    1.0918   
    24. B(C  24,C  19)                1.5240  0.001724 -0.0063    1.5176   
    25. B(H  25,C  24)                1.0907 -0.000199  0.0004    1.0911   
    26. B(H  26,C  24)                1.0938 -0.000101  0.0010    1.0947   
    27. B(H  27,C  24)                1.0938 -0.000083  0.0010    1.0948   
    28. B(C  28,C  19)                1.5277  0.001768 -0.0066    1.5211   
    29. B(H  29,C  28)                1.0919  0.000454 -0.0003    1.0916   
    30. B(H  30,C  28)                1.0916 -0.000302  0.0009    1.0926   
    31. B(H  31,C  28)                1.0928 -0.000214  0.0011    1.0939   
    32. B(C  32,N   4)                1.4223 -0.003653  0.0050    1.4273   
    33. B(C  33,C  32)                1.4058 -0.001820 -0.0049    1.4008   
    34. B(C  34,C  33)                1.3994 -0.001217 -0.0019    1.3975   
    35. B(H  35,C  34)                1.0826 -0.000052  0.0011    1.0837   
    36. B(C  36,C  34)                1.3852  0.003287 -0.0045    1.3807   
    37. B(H  37,C  36)                1.0840 -0.000262  0.0013    1.0853   
    38. B(C  38,C  36)                1.3854  0.000593 -0.0006    1.3849   
    39. B(H  39,C  38)                1.0838 -0.000099  0.0011    1.0849   
    40. B(C  40,C  38)                1.3825  0.003858 -0.0051    1.3775   
    41. B(C  40,C  32)                1.3976  0.001483 -0.0040    1.3935   
    42. B(H  41,C  40)                1.0828 -0.000101  0.0009    1.0837   
    43. B(C  42,C  33)                1.5359 -0.003410 -0.0039    1.5319   
    44. B(C  43,C  42)                1.5360  0.001398 -0.0072    1.5288   
    45. B(H  44,C  43)                1.0933 -0.000774  0.0012    1.0945   
    46. B(H  44,H  14)                3.7601 -0.000435 -0.0026    3.7576   
    47. B(H  45,C  43)                1.0927 -0.000418  0.0012    1.0939   
    48. B(H  46,C  43)                1.0926  0.000326  0.0005    1.0930   
    49. B(C  47,C  42)                1.5343  0.000954 -0.0058    1.5285   
    50. B(H  48,C  47)                1.0927  0.000335  0.0005    1.0932   
    51. B(H  49,C  47)                1.0929 -0.000395  0.0012    1.0941   
    52. B(H  50,C  47)                1.0928 -0.001028  0.0024    1.0952   
    53. B(C  51,C  42)                1.5315  0.003325 -0.0098    1.5218   
    54. B(H  52,C  51)                1.0909  0.002523 -0.0023    1.0886   
    55. B(H  53,C  51)                1.0929 -0.000523  0.0014    1.0943   
    56. B(H  54,C  51)                1.0889  0.001514 -0.0009    1.0881   
    57. B(C  55,N   4)                1.3598  0.003224 -0.0087    1.3511   
    58. B(C  55,O   1)                1.2305 -0.000270 -0.0014    1.2292   
    59. B(C  56,C  55)                1.5004  0.003600 -0.0114    1.4890   
    60. B(C  57,C  56)                1.3945  0.002663 -0.0050    1.3895   
    61. B(H  58,C  57)                1.0815 -0.000078  0.0008    1.0823   
    62. B(C  59,C  57)                1.3881  0.001190 -0.0023    1.3858   
    63. B(H  60,C  59)                1.0834 -0.000353  0.0014    1.0848   
    64. B(C  61,C  59)                1.3887  0.000885 -0.0017    1.3869   
    65. B(H  62,H  50)                4.2936 -0.000493  0.0457    4.3394   
    66. B(H  62,C  61)                1.0849  0.000592  0.0001    1.0850   
    67. B(C  63,C  61)                1.3891  0.001073 -0.0018    1.3873   
    68. B(H  64,C  63)                1.0833 -0.000422  0.0014    1.0847   
    69. B(C  65,C  63)                1.3874  0.002044 -0.0034    1.3840   
    70. B(C  65,C  56)                1.3931  0.001072 -0.0039    1.3892   
    71. B(H  66,C  65)                1.0840 -0.000049  0.0006    1.0846   
    72. A(H   3,N   2,C  19)          116.26 -0.000897    0.28    116.53   
    73. A(C   5,N   2,C  19)          127.58  0.002673   -0.75    126.83   
    74. A(H   3,N   2,C   5)          116.16 -0.001776    0.47    116.63   
    75. A(C  32,N   4,C  55)          122.91 -0.001572    0.42    123.33   
    76. A(C   6,N   4,C  55)          117.15 -0.000948   -0.20    116.95   
    77. A(C   6,N   4,C  32)          119.75  0.002557   -0.35    119.40   
    78. A(O   0,C   5,N   2)          123.92 -0.003646    0.80    124.72   
    79. A(N   2,C   5,C   6)          116.39  0.003280   -0.82    115.56   
    80. A(O   0,C   5,C   6)          119.59  0.000388   -0.02    119.57   
    81. A(C   5,C   6,H   7)          101.68 -0.002064    1.05    102.73   
    82. A(H   7,C   6,C   8)          107.05  0.000034    0.13    107.18   
    83. A(N   4,C   6,C   8)          114.01 -0.001354    0.91    114.91   
    84. A(C   5,C   6,C   8)          115.07 -0.001378    0.91    115.98   
    85. A(N   4,C   6,C   5)          110.75  0.001852   -1.12    109.62   
    86. A(N   4,C   6,H   7)          107.14  0.003158   -2.02    105.13   
    87. A(C   6,C   8,C  17)          118.63  0.000847   -0.18    118.45   
    88. A(C   9,C   8,C  17)          119.06  0.001684   -0.27    118.79   
    89. A(C   6,C   8,C   9)          122.26 -0.002558    0.48    122.73   
    90. A(C   8,C   9,H  10)          120.30  0.000271   -0.08    120.23   
    91. A(H  10,C   9,C  11)          119.27  0.000080    0.04    119.30   
    92. A(C   8,C   9,C  11)          120.43 -0.000351    0.04    120.47   
    93. A(C   9,C  11,H  12)          119.87  0.000768   -0.17    119.70   
    94. A(H  12,C  11,C  13)          120.19  0.000468   -0.10    120.09   
    95. A(C   9,C  11,C  13)          119.94 -0.001236    0.27    120.21   
    96. A(C  11,C  13,H  14)          119.95 -0.000675    0.19    120.14   
    97. A(H  14,C  13,C  15)          119.92 -0.000887    0.18    120.10   
    98. A(C  11,C  13,C  15)          120.13  0.001563   -0.37    119.76   
    99. A(H  16,C  15,C  17)          119.99  0.000427   -0.09    119.89   
   100. A(C  13,C  15,C  17)          119.81 -0.000496    0.11    119.92   
   101. A(C  13,C  15,H  16)          120.20  0.000069   -0.02    120.18   
   102. A(C   8,C  17,H  18)          119.86  0.001435   -0.32    119.54   
   103. A(C   8,C  17,C  15)          120.62 -0.001158    0.22    120.84   
   104. A(C  15,C  17,H  18)          119.52 -0.000276    0.10    119.62   
   105. A(N   2,C  19,C  20)          110.96  0.000265   -0.27    110.69   
   106. A(C  24,C  19,C  28)          109.16 -0.000410    0.41    109.56   
   107. A(C  20,C  19,C  28)          110.40 -0.000107    0.19    110.59   
   108. A(N   2,C  19,C  28)          110.64  0.000211   -0.33    110.31   
   109. A(C  20,C  19,C  24)          109.18 -0.000530    0.45    109.63   
   110. A(N   2,C  19,C  24)          106.40  0.000569   -0.44    105.97   
   111. A(H  22,C  20,H  23)          107.56 -0.001607    0.48    108.03   
   112. A(H  21,C  20,H  23)          107.67 -0.001135    0.50    108.16   
   113. A(C  19,C  20,H  23)          111.56  0.000258   -0.02    111.54   
   114. A(H  21,C  20,H  22)          108.04 -0.001402    0.24    108.29   
   115. A(C  19,C  20,H  22)          110.79  0.002698   -0.81    109.98   
   116. A(C  19,C  20,H  21)          111.07  0.000955   -0.31    110.76   
   117. A(H  25,C  24,H  27)          107.73 -0.001361    0.37    108.10   
   118. A(C  19,C  24,H  27)          111.35  0.000885   -0.24    111.11   
   119. A(H  25,C  24,H  26)          107.71 -0.001411    0.41    108.11   
   120. A(H  26,C  24,H  27)          107.88 -0.001072    0.36    108.24   
   121. A(C  19,C  24,H  25)          110.68  0.001876   -0.60    110.08   
   122. A(C  19,C  24,H  26)          111.33  0.000871   -0.23    111.10   
   123. A(H  30,C  28,H  31)          108.07 -0.001321    0.23    108.30   
   124. A(H  29,C  28,H  31)          107.75 -0.001101    0.47    108.22   
   125. A(C  19,C  28,H  31)          111.07  0.000986   -0.32    110.76   
   126. A(H  29,C  28,H  30)          107.53 -0.001490    0.46    107.99   
   127. A(C  19,C  28,H  30)          110.68  0.002515   -0.78    109.90   
   128. A(C  19,C  28,H  29)          111.58  0.000197    0.01    111.59   
   129. A(N   4,C  32,C  33)          123.57 -0.006444    0.47    124.04   
   130. A(C  33,C  32,C  40)          120.13 -0.001514    0.39    120.51   
   131. A(N   4,C  32,C  40)          116.28  0.007955   -0.85    115.43   
   132. A(C  32,C  33,C  34)          116.89  0.005709   -0.76    116.13   
   133. A(C  34,C  33,C  42)          115.58  0.009867   -1.51    114.08   
   134. A(C  32,C  33,C  42)          127.52 -0.015566    2.25    129.77   
   135. A(H  35,C  34,C  36)          117.48  0.000043    0.20    117.67   
   136. A(C  33,C  34,C  36)          122.77 -0.003877    0.59    123.36   
   137. A(C  33,C  34,H  35)          119.75  0.003839   -0.79    118.96   
   138. A(H  37,C  36,C  38)          120.40 -0.000579    0.18    120.58   
   139. A(C  34,C  36,C  38)          119.59  0.000047   -0.08    119.51   
   140. A(C  34,C  36,H  37)          120.01  0.000533   -0.10    119.91   
   141. A(H  39,C  38,C  40)          120.20 -0.000320    0.08    120.28   
   142. A(C  36,C  38,C  40)          119.05  0.001752   -0.43    118.62   
   143. A(C  36,C  38,H  39)          120.74 -0.001429    0.34    121.08   
   144. A(C  38,C  40,H  41)          118.53 -0.002139    0.63    119.15   
   145. A(C  32,C  40,H  41)          119.91  0.004237   -0.90    119.01   
   146. A(C  32,C  40,C  38)          121.55 -0.002092    0.27    121.82   
   147. A(C  43,C  42,C  51)          106.45  0.002210   -0.24    106.21   
   148. A(C  33,C  42,C  51)          116.78 -0.005393    1.89    118.67   
   149. A(C  47,C  42,C  51)          106.73  0.000876    0.33    107.06   
   150. A(C  43,C  42,C  47)          109.25 -0.002350    0.02    109.28   
   151. A(C  33,C  42,C  47)          108.98  0.002272   -0.87    108.11   
   152. A(C  33,C  42,C  43)          108.45  0.002310   -1.16    107.30   
   153. A(H  45,C  43,H  46)          106.92 -0.002184    0.65    107.56   
   154. A(H  44,C  43,H  46)          107.58 -0.000777    0.30    107.88   
   155. A(C  42,C  43,H  46)          112.77  0.001117   -0.29    112.48   
   156. A(H  44,C  43,H  45)          107.58 -0.001331    0.37    107.95   
   157. A(C  42,C  43,H  45)          110.90  0.002966   -0.87    110.03   
   158. A(C  42,C  43,H  44)          110.86 -0.000067   -0.06    110.80   
   159. A(H  49,C  47,H  50)          107.64 -0.001201    0.31    107.96   
   160. A(H  48,C  47,H  50)          107.54 -0.000727    0.35    107.89   
   161. A(C  42,C  47,H  50)          110.87 -0.000232    0.04    110.91   
   162. A(H  48,C  47,H  49)          107.05 -0.001865    0.50    107.56   
   163. A(C  42,C  47,H  49)          110.86  0.002878   -0.87    109.99   
   164. A(C  42,C  47,H  48)          112.65  0.000908   -0.24    112.40   
   165. A(H  53,C  51,H  54)          106.52 -0.002040    0.44    106.96   
   166. A(H  52,C  51,H  54)          108.93  0.000114    0.25    109.18   
   167. A(C  42,C  51,H  54)          112.97 -0.000974    0.24    113.21   
   168. A(H  52,C  51,H  53)          105.65 -0.002151    0.60    106.25   
   169. A(C  42,C  51,H  53)          109.74  0.005927   -1.73    108.01   
   170. A(C  42,C  51,H  52)          112.60 -0.001002    0.24    112.84   
   171. A(N   4,C  55,C  56)          120.33  0.005418   -1.25    119.08   
   172. A(O   1,C  55,C  56)          117.88 -0.004521    1.08    118.96   
   173. A(O   1,C  55,N   4)          121.79 -0.000898    0.12    121.91   
   174. A(C  57,C  56,C  65)          119.25 -0.000757    0.25    119.49   
   175. A(C  55,C  56,C  65)          118.19  0.001816   -0.56    117.63   
   176. A(C  55,C  56,C  57)          122.41 -0.001062    0.34    122.74   
   177. A(H  58,C  57,C  59)          118.87 -0.001779    0.43    119.30   
   178. A(C  56,C  57,C  59)          120.34  0.000862   -0.21    120.14   
   179. A(C  56,C  57,H  58)          120.76  0.000906   -0.21    120.55   
   180. A(H  60,C  59,C  61)          120.23  0.000204   -0.02    120.20   
   181. A(C  57,C  59,C  61)          119.94 -0.000990    0.19    120.13   
   182. A(C  57,C  59,H  60)          119.84  0.000784   -0.16    119.68   
   183. A(H  62,C  61,C  63)          119.97 -0.000352    0.09    120.06   
   184. A(C  59,C  61,C  63)          120.10  0.001085   -0.25    119.84   
   185. A(C  59,C  61,H  62)          119.93 -0.000735    0.17    120.10   
   186. A(H  64,C  63,C  65)          119.86  0.000374   -0.10    119.76   
   187. A(C  61,C  63,C  65)          119.88 -0.000433    0.12    120.00   
   188. A(C  61,C  63,H  64)          120.25  0.000057   -0.01    120.24   
   189. A(C  63,C  65,H  66)          119.58 -0.001045    0.30    119.87   
   190. A(C  56,C  65,H  66)          119.97  0.000801   -0.19    119.79   
   191. A(C  56,C  65,C  63)          120.45  0.000243   -0.11    120.34   
   192. D(O   0,C   5,N   2,C  19)      1.51  0.000499   -0.60      0.92   
   193. D(C   6,C   5,N   2,C  19)    177.71  0.000918   -1.63    176.08   
   194. D(O   0,C   5,N   2,H   3)   -179.25  0.000578   -0.72   -179.98   
   195. D(C   6,C   5,N   2,H   3)     -3.06  0.000997   -1.76     -4.82   
   196. D(H   7,C   6,N   4,C  32)    165.80  0.000442   -0.14    165.67   
   197. D(H   7,C   6,C   5,N   2)    -96.15  0.001521   -0.38    -96.52   
   198. D(C   8,C   6,C   5,O   0)   -164.48 -0.000098   -0.25   -164.73   
   199. D(N   4,C   6,C   5,O   0)    -33.37 -0.001529    0.86    -32.51   
   200. D(H   7,C   6,N   4,C  55)    -19.02  0.000835   -1.68    -20.70   
   201. D(C   8,C   6,N   4,C  55)   -137.27 -0.000530   -1.04   -138.31   
   202. D(C   8,C   6,C   5,N   2)     19.15 -0.000327    0.73     19.89   
   203. D(H   7,C   6,C   5,O   0)     80.22  0.001751   -1.35     78.87   
   204. D(C   5,C   6,N   4,C  55)     91.07  0.000921   -2.15     88.92   
   205. D(C   8,C   6,N   4,C  32)     47.55 -0.000923    0.51     48.06   
   206. D(N   4,C   6,C   5,N   2)    150.26 -0.001759    1.83    152.10   
   207. D(C   5,C   6,N   4,C  32)    -84.11  0.000528   -0.61    -84.72   
   208. D(C  17,C   8,C   6,H   7)     -5.26 -0.001337   -0.49     -5.75   
   209. D(C   9,C   8,C   6,H   7)    172.02 -0.001934    0.06    172.08   
   210. D(C   9,C   8,C   6,N   4)    -69.68  0.001217   -1.82    -71.50   
   211. D(C  17,C   8,C   6,C   5)   -117.43  0.001881   -2.25   -119.68   
   212. D(C  17,C   8,C   6,N   4)    113.04  0.001814   -2.37    110.67   
   213. D(C   9,C   8,C   6,C   5)     59.85  0.001284   -1.71     58.14   
   214. D(C  11,C   9,C   8,C   6)   -178.21  0.000912   -0.69   -178.91   
   215. D(H  10,C   9,C   8,C  17)    178.64  0.000233   -0.50    178.14   
   216. D(H  10,C   9,C   8,C   6)      1.38  0.000855   -1.05      0.32   
   217. D(C  11,C   9,C   8,C  17)     -0.95  0.000289   -0.14     -1.09   
   218. D(C  13,C  11,C   9,H  10)   -179.24  0.000017    0.37   -178.88   
   219. D(C  13,C  11,C   9,C   8)      0.35 -0.000039    0.01      0.36   
   220. D(H  12,C  11,C   9,C   8)   -179.71 -0.000092   -0.18   -179.89   
   221. D(H  12,C  11,C   9,H  10)      0.70 -0.000037    0.18      0.88   
   222. D(H  14,C  13,C  11,C   9)    179.99 -0.000177   -0.15    179.84   
   223. D(C  15,C  13,C  11,C   9)      0.24 -0.000247    0.14      0.39   
   224. D(H  14,C  13,C  11,H  12)      0.05 -0.000123    0.04      0.09   
   225. D(C  15,C  13,C  11,H  12)   -179.70 -0.000193    0.34   -179.37   
   226. D(C  17,C  15,C  13,H  14)   -179.97  0.000187    0.13   -179.84   
   227. D(C  17,C  15,C  13,C  11)     -0.22  0.000258   -0.17     -0.39   
   228. D(H  16,C  15,C  13,H  14)      0.00  0.000079    0.03      0.04   
   229. D(H  16,C  15,C  13,C  11)    179.75  0.000150   -0.26    179.49   
   230. D(H  18,C  17,C  15,H  16)      0.04 -0.000130    0.10      0.14   
   231. D(H  18,C  17,C  15,C  13)   -179.99 -0.000237    0.01   -179.98   
   232. D(C   8,C  17,C  15,H  16)    179.63  0.000127    0.13    179.76   
   233. D(C   8,C  17,C  15,C  13)     -0.39  0.000019    0.03     -0.36   
   234. D(H  18,C  17,C   8,C   9)   -179.43 -0.000034    0.15   -179.29   
   235. D(H  18,C  17,C   8,C   6)     -2.07 -0.000729    0.70     -1.37   
   236. D(C  15,C  17,C   8,C   9)      0.97 -0.000285    0.12      1.09   
   237. D(C  15,C  17,C   8,C   6)    178.34 -0.000980    0.67    179.01   
   238. D(C  28,C  19,N   2,C   5)     61.08  0.000147   -0.22     60.86   
   239. D(C  28,C  19,N   2,H   3)   -118.16  0.000074   -0.09   -118.25   
   240. D(C  24,C  19,N   2,C   5)    179.52  0.000104   -0.17    179.35   
   241. D(C  24,C  19,N   2,H   3)      0.29  0.000031   -0.04      0.25   
   242. D(C  20,C  19,N   2,C   5)    -61.82 -0.000048   -0.04    -61.86   
   243. D(C  20,C  19,N   2,H   3)    118.95 -0.000122    0.08    119.03   
   244. D(H  23,C  20,C  19,C  28)    -58.86 -0.000559    0.40    -58.47   
   245. D(H  23,C  20,C  19,C  24)   -178.87  0.000346   -0.49   -179.36   
   246. D(H  23,C  20,C  19,N   2)     64.17 -0.000182   -0.08     64.09   
   247. D(H  22,C  20,C  19,C  28)     60.93 -0.000604    0.44     61.37   
   248. D(H  22,C  20,C  19,C  24)    -59.08  0.000301   -0.45    -59.52   
   249. D(H  22,C  20,C  19,N   2)   -176.04 -0.000227   -0.03   -176.07   
   250. D(H  21,C  20,C  19,C  28)   -178.99  0.000057   -0.01   -179.00   
   251. D(H  21,C  20,C  19,C  24)     61.01  0.000962   -0.90     60.11   
   252. D(H  21,C  20,C  19,N   2)    -55.95  0.000434   -0.49    -56.44   
   253. D(H  25,C  24,C  19,C  20)     60.40 -0.000392    0.41     60.81   
   254. D(H  25,C  24,C  19,N   2)   -179.79 -0.000039    0.09   -179.69   
   255. D(H  27,C  24,C  19,C  28)     59.43  0.000433   -0.42     59.01   
   256. D(H  27,C  24,C  19,C  20)   -179.80 -0.000273    0.32   -179.48   
   257. D(H  27,C  24,C  19,N   2)    -59.98  0.000081   -0.00    -59.99   
   258. D(H  26,C  24,C  19,C  28)    179.87  0.000268   -0.28    179.59   
   259. D(H  26,C  24,C  19,C  20)    -59.36 -0.000437    0.46    -58.91   
   260. D(H  26,C  24,C  19,N   2)     60.45 -0.000084    0.13     60.59   
   261. D(H  25,C  24,C  19,C  28)    -60.37  0.000314   -0.32    -60.69   
   262. D(H  31,C  28,C  19,C  20)    178.89  0.000008   -0.05    178.84   
   263. D(H  31,C  28,C  19,N   2)     55.67 -0.000400    0.39     56.06   
   264. D(H  30,C  28,C  19,C  24)     58.96 -0.000312    0.40     59.36   
   265. D(H  30,C  28,C  19,C  20)    -61.06  0.000665   -0.51    -61.57   
   266. D(H  30,C  28,C  19,N   2)    175.72  0.000256   -0.07    175.65   
   267. D(H  29,C  28,C  19,C  24)    178.66 -0.000376    0.47    179.13   
   268. D(H  29,C  28,C  19,C  20)     58.64  0.000601   -0.44     58.20   
   269. D(H  31,C  28,C  19,C  24)    -61.09 -0.000969    0.86    -60.23   
   270. D(H  29,C  28,C  19,N   2)    -64.58  0.000192   -0.01    -64.59   
   271. D(C  40,C  32,N   4,C  55)   -103.95 -0.002724    3.72   -100.22   
   272. D(C  40,C  32,N   4,C   6)     70.94 -0.002260    2.09     73.03   
   273. D(C  33,C  32,N   4,C  55)     78.02 -0.002615    2.72     80.74   
   274. D(C  33,C  32,N   4,C   6)   -107.10 -0.002151    1.09   -106.00   
   275. D(C  42,C  33,C  32,C  40)   -177.13 -0.001733    2.01   -175.12   
   276. D(C  42,C  33,C  32,N   4)      0.83 -0.001674    3.05      3.88   
   277. D(C  34,C  33,C  32,C  40)      1.97 -0.000765    0.97      2.95   
   278. D(C  34,C  33,C  32,N   4)    179.94 -0.000706    2.01    181.95   
   279. D(C  36,C  34,C  33,C  42)    177.86  0.001245   -1.79    176.07   
   280. D(C  36,C  34,C  33,C  32)     -1.35  0.000622   -0.95     -2.30   
   281. D(H  35,C  34,C  33,C  42)     -1.59  0.000678   -0.95     -2.53   
   282. D(H  35,C  34,C  33,C  32)    179.20  0.000055   -0.10    179.10   
   283. D(C  38,C  36,C  34,H  35)    179.47  0.000497   -0.62    178.84   
   284. D(C  38,C  36,C  34,C  33)      0.01 -0.000079    0.20      0.21   
   285. D(H  37,C  36,C  34,H  35)     -0.37  0.000280   -0.38     -0.75   
   286. D(H  37,C  36,C  34,C  33)   -179.83 -0.000295    0.45   -179.38   
   287. D(C  40,C  38,C  36,H  37)   -179.44 -0.000179    0.30   -179.14   
   288. D(C  40,C  38,C  36,C  34)      0.73 -0.000399    0.54      1.27   
   289. D(H  39,C  38,C  36,H  37)     -0.16  0.000125   -0.16     -0.33   
   290. D(H  39,C  38,C  36,C  34)    180.00 -0.000094    0.08    180.08   
   291. D(H  41,C  40,C  38,C  36)    178.57  0.000578   -0.82    177.75   
   292. D(C  32,C  40,C  38,H  39)   -179.35 -0.000078   -0.04   -179.39   
   293. D(C  32,C  40,C  38,C  36)     -0.07  0.000216   -0.50     -0.57   
   294. D(H  41,C  40,C  32,C  33)   -179.95  0.000184    0.01   -179.94   
   295. D(H  41,C  40,C  32,N   4)      1.94  0.000401   -0.92      1.02   
   296. D(C  38,C  40,C  32,C  33)     -1.33  0.000465   -0.30     -1.62   
   297. D(H  41,C  40,C  38,H  39)     -0.70  0.000284   -0.36     -1.06   
   298. D(C  38,C  40,C  32,N   4)   -179.43  0.000681   -1.22   -180.66   
   299. D(C  51,C  42,C  33,C  34)   -179.77 -0.001808    4.04   -175.73   
   300. D(C  51,C  42,C  33,C  32)     -0.65 -0.000879    3.03      2.37   
   301. D(C  47,C  42,C  33,C  34)     59.26 -0.000976    2.93     62.19   
   302. D(C  47,C  42,C  33,C  32)   -121.62 -0.000047    1.91   -119.71   
   303. D(C  43,C  42,C  33,C  34)    -59.58 -0.000780    4.11    -55.47   
   304. D(C  43,C  42,C  33,C  32)    119.54  0.000149    3.10    122.63   
   305. D(H  46,C  43,C  42,C  51)   -174.52 -0.001596    0.14   -174.38   
   306. D(H  46,C  43,C  42,C  47)    -59.62 -0.000567    0.43    -59.19   
   307. D(H  46,C  43,C  42,C  33)     59.05  0.002166   -1.30     57.75   
   308. D(H  45,C  43,C  42,C  51)    -54.65 -0.001547    0.14    -54.50   
   309. D(H  45,C  43,C  42,C  47)     60.25 -0.000517    0.43     60.68   
   310. D(H  45,C  43,C  42,C  33)    178.92  0.002216   -1.30    177.63   
   311. D(H  44,C  43,C  42,C  51)     64.79 -0.001322   -0.01     64.78   
   312. D(H  44,C  43,C  42,C  47)    179.69 -0.000292    0.28    179.97   
   313. D(H  44,C  43,C  42,C  33)    -61.64  0.002441   -1.45    -63.09   
   314. D(H  49,C  47,C  42,C  43)    -63.14  0.000247   -0.54    -63.68   
   315. D(H  49,C  47,C  42,C  33)    178.52 -0.002504    1.37    179.89   
   316. D(H  48,C  47,C  42,C  51)    171.52  0.002380   -0.78    170.74   
   317. D(H  48,C  47,C  42,C  43)     56.80  0.000497   -0.69     56.11   
   318. D(H  48,C  47,C  42,C  33)    -61.54 -0.002254    1.22    -60.32   
   319. D(H  50,C  47,C  42,C  51)    -67.91  0.001908   -0.48    -68.39   
   320. D(H  50,C  47,C  42,C  43)    177.37  0.000024   -0.39    176.98   
   321. D(H  50,C  47,C  42,C  33)     59.03 -0.002727    1.52     60.55   
   322. D(H  49,C  47,C  42,C  51)     51.58  0.002131   -0.63     50.95   
   323. D(H  54,C  51,C  42,C  47)    175.76 -0.000561    1.22    176.99   
   324. D(H  54,C  51,C  42,C  43)    -67.64 -0.001772    1.31    -66.33   
   325. D(H  54,C  51,C  42,C  33)     53.61 -0.000591    0.82     54.44   
   326. D(H  53,C  51,C  42,C  47)    -65.54  0.000270    0.74    -64.79   
   327. D(H  53,C  51,C  42,C  43)     51.06 -0.000941    0.83     51.89   
   328. D(H  53,C  51,C  42,C  33)    172.31  0.000240    0.35    172.66   
   329. D(H  52,C  51,C  42,C  47)     51.84  0.000845    0.50     52.34   
   330. D(H  52,C  51,C  42,C  43)    168.44 -0.000366    0.59    169.03   
   331. D(H  52,C  51,C  42,C  33)    -70.31  0.000814    0.11    -70.21   
   332. D(C  56,C  55,N   4,C  32)      3.98  0.000365   -1.73      2.24
[truncated: 1,479,006 more chars]
