# Supplementary material for: A stereodivergent multicomponent approach for the synthesis of C–N atropisomeric peptide analogues
Source: Chem Sci. 2024 Sep 16;15(40):16743–51. doi: 10.1039/d4sc04700a (PMC11418089; doi:10.1039/d4sc04700a)
Supplement: SC-015-D4SC04700A-s001 [file SC-015-D4SC04700A-s001.zip › CompData/_6_1a/Prod_RS3opt.xyz]

67
Coordinates from ORCA-job Prod_RS3opt
  O   5.24384403528820      9.70838520024607      3.75025466673764
  O   6.24007913457635      9.01532680283900      6.76526271190558
  N   3.47136469619238      8.39236702968251      3.23233873892983
  H   3.08355871971201      7.47057266077620      3.36642054681950
  N   6.57090217889756      7.66690627915482      4.98159283196105
  C   4.62387826078202      8.65219589225925      3.84406757360465
  C   5.12378014827166      7.55069853235605      4.80187768388165
  H   4.69708244437372      7.84353117181048      5.76500006512147
  C   4.63777827574919      6.15490724971656      4.50263580670240
  C   4.83240406493643      5.53642587067318      3.26761426721793
  H   5.35214970531806      6.05968984671731      2.47451923648380
  C   4.35478380560362      4.25519279677334      3.03839848266655
  H   4.51825314837241      3.78790960126177      2.07372473673884
  C   3.66704442193734      3.57551998142636      4.03469537820065
  H   3.29409745236430      2.57370612034216      3.85260136477788
  C   3.45149226735686      4.18813460594518      5.26021762259025
  H   2.90663117089610      3.67077967847192      6.04184131771558
  C   3.93200963983365      5.46923659687989      5.48789615433324
  H   3.75794384308771      5.94647508053183      6.44651098068999
  C   2.73278565514646      9.28696881022419      2.32844810668552
  C   2.32141565200542     10.55866789159730      3.05998127679187
  H   1.71447583905467     10.31981443368944      3.93681311454912
  H   1.72678882420103     11.18745550598488      2.39326017579434
  H   3.19056985738618     11.13150357569967      3.38469070183177
  C   1.49320930449686      8.51613928507031      1.90008929493503
  H   0.89812806686657      9.12132380768978      1.21430953141787
  H   0.87104054180733      8.26540945394110      2.76357109094454
  H   1.76673328645796      7.58913298952382      1.38825537832995
  C   3.58201594808537      9.61385422884655      1.10492185908978
  H   4.48467056285163     10.16077286778389      1.37921513869020
  H   3.00498206100800     10.23074828008919      0.41211540147616
  H   3.87457241268511      8.69793434157885      0.58542993905759
  C   7.43822520571809      6.98935668057247      4.06698225795726
  C   8.13928576095099      5.82126669486488      4.39165695363550
  C   8.93010189001926      5.28145875689730      3.36491329043015
  H   9.50261921161820      4.38497858970078      3.56659856466238
  C   9.00858077357312      5.82489621080183      2.09861412314717
  H   9.63519093365593      5.35360577711520      1.34951194003070
  C   8.28169048500083      6.96745435275028      1.79514501233496
  H   8.32411169234338      7.41362251872918      0.80828039499026
  C   7.50955318676985      7.53691306438997      2.78367351014073
  H   6.94886122643835      8.44143420487772      2.58237370176855
  C   8.13956863155615      5.02806179428401      5.70832933356862
  C   7.60630380781763      3.62061127934217      5.40575660807406
  H   6.57277935135368      3.66651850061111      5.05210217236720
  H   7.62558896649144      3.01636058117580      6.31697429030515
  H   8.19993035699746      3.10456462550530      4.64949672545065
  C   9.58190135313483      4.93127324085789      6.22114344899311
  H   10.24354928022244      4.42515982525496      5.51630035506880
  H   9.59987470339992      4.36795340160940      7.15830055822034
  H   9.99100519414913      5.92636474918521      6.41718354228182
  C   7.29895779692748      5.57264627929173      6.86000199361291
  H   7.67659052404364      6.51557110307054      7.25117614629708
  H   7.35510414691797      4.84958358901795      7.67848941513440
  H   6.24841718570526      5.68855503262578      6.60332522697507
  C   7.00859470730414      8.51293259664516      5.94452041307708
  C   8.46694989118549      8.82629653103140      6.03656103978244
  C   9.21688610328002      9.26670938195298      4.95009766981780
  H   8.76102392383921      9.36149812031231      3.97422287212931
  C   10.54956496846000      9.61175755554409      5.11834189462980
  H   11.12219333844953      9.96242193403518      4.26709293276537
  C   11.14627609459964      9.50995949735896      6.36687295389217
  H   12.19204915739570      9.76762020064712      6.49246014520580
  C   10.39597654973590      9.09184594696821      7.45810226124444
  H   10.85187793032317      9.02264868070141      8.43927231364917
  C   9.05914462073837      8.76777749929636      7.29650610038591
  H   8.46650562428138      8.45943473339227      8.15014866130138
