# Supplementary material for: A stereodivergent multicomponent approach for the synthesis of C–N atropisomeric peptide analogues
Source: Chem Sci. 2024 Sep 16;15(40):16743–51. doi: 10.1039/d4sc04700a (PMC11418089; doi:10.1039/d4sc04700a)
Supplement: SC-015-D4SC04700A-s001 [file SC-015-D4SC04700A-s001.zip › CompData/_6_1a/Prod_RS3_single_point.out]

                                 *****************
                                 * O   R   C   A *
                                 *****************

                                            #,                                       
                                            ###                                      
                                            ####                                     
                                            #####                                    
                                            ######                                   
                                           ########,                                 
                                     ,,################,,,,,                         
                               ,,#################################,,                 
                          ,,##########################################,,             
                       ,#########################################, ''#####,          
                    ,#############################################,,   '####,        
                  ,##################################################,,,,####,       
                ,###########''''           ''''###############################       
              ,#####''   ,,,,##########,,,,          '''####'''          '####       
            ,##' ,,,,###########################,,,                        '##       
           ' ,,###''''                  '''############,,,                           
         ,,##''                                '''############,,,,        ,,,,,,###''
      ,#''                                            '''#######################'''  
     '                                                          ''''####''''         
             ,#######,   #######,   ,#######,      ##                                
            ,#'     '#,  ##    ##  ,#'     '#,    #''#        ######   ,####,        
            ##       ##  ##   ,#'  ##            #'  '#       #        #'  '#        
            ##       ##  #######   ##           ,######,      #####,   #    #        
            '#,     ,#'  ##    ##  '#,     ,#' ,#      #,         ##   #,  ,#        
             '#######'   ##     ##  '#######'  #'      '#     #####' # '####'        


                  #######################################################
                  #                        -***-                        #
                  #          Department of theory and spectroscopy      #
                  #    Directorship and core code : Frank Neese         #
                  #        Max Planck Institute fuer Kohlenforschung    #
                  #                Kaiser Wilhelm Platz 1               #
                  #                 D-45470 Muelheim/Ruhr               #
                  #                      Germany                        #
                  #                                                     #
                  #                  All rights reserved                #
                  #                        -***-                        #
                  #######################################################


                         Program Version 5.0.2 -  RELEASE  -


 With contributions from (in alphabetic order):
   Daniel Aravena         : Magnetic Suceptibility
   Michael Atanasov       : Ab Initio Ligand Field Theory (pilot matlab implementation)
   Alexander A. Auer      : GIAO ZORA, VPT2 properties, NMR spectrum
   Ute Becker             : Parallelization
   Giovanni Bistoni       : ED, misc. LED, open-shell LED, HFLD
   Martin Brehm           : Molecular dynamics
   Dmytro Bykov           : SCF Hessian
   Vijay G. Chilkuri      : MRCI spin determinant printing, contributions to CSF-ICE
   Dipayan Datta          : RHF DLPNO-CCSD density
   Achintya Kumar Dutta   : EOM-CC, STEOM-CC
   Dmitry Ganyushin       : Spin-Orbit,Spin-Spin,Magnetic field MRCI
   Miquel Garcia          : C-PCM and meta-GGA Hessian, CC/C-PCM, Gaussian charge scheme
   Yang Guo               : DLPNO-NEVPT2, F12-NEVPT2, CIM, IAO-localization
   Andreas Hansen         : Spin unrestricted coupled pair/coupled cluster methods
   Benjamin Helmich-Paris : MC-RPA, TRAH-SCF, COSX integrals
   Lee Huntington         : MR-EOM, pCC
   Robert Izsak           : Overlap fitted RIJCOSX, COSX-SCS-MP3, EOM
   Marcus Kettner         : VPT2
   Christian Kollmar      : KDIIS, OOCD, Brueckner-CCSD(T), CCSD density, CASPT2, CASPT2-K
   Simone Kossmann        : Meta GGA functionals, TD-DFT gradient, OOMP2, MP2 Hessian
   Martin Krupicka        : Initial AUTO-CI
   Lucas Lang             : DCDCAS
   Marvin Lechner         : AUTO-CI (C++ implementation), FIC-MRCC
   Dagmar Lenk            : GEPOL surface, SMD
   Dimitrios Liakos       : Extrapolation schemes; Compound Job, initial MDCI parallelization
   Dimitrios Manganas     : Further ROCIS development; embedding schemes
   Dimitrios Pantazis     : SARC Basis sets
   Anastasios Papadopoulos: AUTO-CI, single reference methods and gradients
   Taras Petrenko         : DFT Hessian,TD-DFT gradient, ASA, ECA, R-Raman, ABS, FL, XAS/XES, NRVS
   Peter Pinski           : DLPNO-MP2, DLPNO-MP2 Gradient
   Christoph Reimann      : Effective Core Potentials
   Marius Retegan         : Local ZFS, SOC
   Christoph Riplinger    : Optimizer, TS searches, QM/MM, DLPNO-CCSD(T), (RO)-DLPNO pert. Triples
   Tobias Risthaus        : Range-separated hybrids, TD-DFT gradient, RPA, STAB
   Michael Roemelt        : Original ROCIS implementation
   Masaaki Saitow         : Open-shell DLPNO-CCSD energy and density
   Barbara Sandhoefer     : DKH picture change effects
   Avijit Sen             : IP-ROCIS
   Kantharuban Sivalingam : CASSCF convergence, NEVPT2, FIC-MRCI
   Bernardo de Souza      : ESD, SOC TD-DFT
   Georgi Stoychev        : AutoAux, RI-MP2 NMR, DLPNO-MP2 response
   Willem Van den Heuvel  : Paramagnetic NMR
   Boris Wezisla          : Elementary symmetry handling
   Frank Wennmohs         : Technical directorship


 We gratefully acknowledge several colleagues who have allowed us to
 interface, adapt or use parts of their codes:
   Stefan Grimme, W. Hujo, H. Kruse, P. Pracht,  : VdW corrections, initial TS optimization,
                  C. Bannwarth, S. Ehlert          DFT functionals, gCP, sTDA/sTD-DF
   Ed Valeev, F. Pavosevic, A. Kumar             : LibInt (2-el integral package), F12 methods
   Garnet Chan, S. Sharma, J. Yang, R. Olivares  : DMRG
   Ulf Ekstrom                                   : XCFun DFT Library
   Mihaly Kallay                                 : mrcc  (arbitrary order and MRCC methods)
   Jiri Pittner, Ondrej Demel                    : Mk-CCSD
   Frank Weinhold                                : gennbo (NPA and NBO analysis)
   Christopher J. Cramer and Donald G. Truhlar   : smd solvation model
   Lars Goerigk                                  : TD-DFT with DH, B97 family of functionals
   V. Asgeirsson, H. Jonsson                     : NEB implementation
   FAccTs GmbH                                   : IRC, NEB, NEB-TS, DLPNO-Multilevel, CI-OPT
                                                   MM, QMMM, 2- and 3-layer-ONIOM, Crystal-QMMM,
                                                   LR-CPCM, SF, NACMEs, symmetry and pop. for TD-DFT,
                                                   nearIR, NL-DFT gradient (VV10), updates on ESD,
                                                   ML-optimized integration grids
   S Lehtola, MJT Oliveira, MAL Marques          : LibXC Library
   Liviu Ungur et al                             : ANISO software


 Your calculation uses the libint2 library for the computation of 2-el integrals
 For citations please refer to: http://libint.valeyev.net

 Your ORCA version has been built with support for libXC version: 5.1.0
 For citations please refer to: https://tddft.org/programs/libxc/

 This ORCA versions uses:
   CBLAS   interface :  Fast vector & matrix operations
   LAPACKE interface :  Fast linear algebra routines
   SCALAPACK package :  Parallel linear algebra routines
   Shared memory     :  Shared parallel matrices
   BLAS/LAPACK       :  OpenBLAS 0.3.15  USE64BITINT DYNAMIC_ARCH NO_AFFINITY Zen SINGLE_THREADED
        Core in use  :  Zen
   Copyright (c) 2011-2014, The OpenBLAS Project


Your calculation utilizes the DFT-NL dispersion correction.
Cite in your paper:
Vydrov, O. A.; Van Voorhis, T. J. Chem. Phys. 2010, 133, 244103
Hujo, W.; Grimme, S. J. Chem. Theory Comput. 2011, 7, 3866 
   

Your calculation utilizes the SMD solvation module
Please cite in your paper:
A.V. Marenich, C.J. Cramer, D.G. Truhlar J. Phys. Chem. B, 113, (2009), 6378 

================================================================================

----- Orbital basis set information -----
Your calculation utilizes the basis: def2-QZVPP
   F. Weigend and R. Ahlrichs, Phys. Chem. Chem. Phys. 7, 3297 (2005).

----- AuxJ basis set information -----
Your calculation utilizes the auxiliary basis: def2/J
   F. Weigend, Phys. Chem. Chem. Phys. 8, 1057 (2006).

================================================================================
                                        WARNINGS
                       Please study these warnings very carefully!
================================================================================


INFO   : the flag for use of the SHARK integral package has been found!

================================================================================
                                       INPUT FILE
================================================================================
NAME = Prod_RS3Aa.inp
|  1> ! wB97M-V def2-QZVPP
|  2> %maxcore 2660
|  3> %pal nprocs 20
|  4> end
|  5> %CPCM SMD TRUE
|  6>    SMDSOLVENT "2,2,2-TRIFLUOROETHANOL"
|  7> end
|  8> 
|  9> *xyz 0 1
| 10> O  5.243844  9.708385  3.750255
| 11> O  6.240079  9.015327  6.765263
| 12> N  3.471365  8.392367  3.232339
| 13> H  3.083559  7.470573  3.366421
| 14> N  6.570902  7.666906  4.981593
| 15> C  4.623878  8.652196  3.844068
| 16> C  5.123780  7.550699  4.801878
| 17> H  4.697082  7.843531  5.765000
| 18> C  4.637778  6.154907  4.502636
| 19> C  4.832404  5.536426  3.267614
| 20> H  5.352150  6.059690  2.474519
| 21> C  4.354784  4.255193  3.038398
| 22> H  4.518253  3.787910  2.073725
| 23> C  3.667044  3.575520  4.034695
| 24> H  3.294097  2.573706  3.852601
| 25> C  3.451492  4.188135  5.260218
| 26> H  2.906631  3.670780  6.041841
| 27> C  3.932010  5.469237  5.487896
| 28> H  3.757944  5.946475  6.446511
| 29> C  2.732786  9.286969  2.328448
| 30> C  2.321416  10.558668  3.059981
| 31> H  1.714476  10.319814  3.936813
| 32> H  1.726789  11.187456  2.393260
| 33> H  3.190570  11.131504  3.384691
| 34> C  1.493209  8.516139  1.900089
| 35> H  0.898128  9.121324  1.214310
| 36> H  0.871041  8.265409  2.763571
| 37> H  1.766733  7.589133  1.388255
| 38> C  3.582016  9.613854  1.104922
| 39> H  4.484671  10.160773  1.379215
| 40> H  3.004982  10.230748  0.412115
| 41> H  3.874572  8.697934  0.585430
| 42> C  7.438225  6.989357  4.066982
| 43> C  8.139286  5.821267  4.391657
| 44> C  8.930102  5.281459  3.364913
| 45> H  9.502619  4.384979  3.566599
| 46> C  9.008581  5.824896  2.098614
| 47> H  9.635191  5.353606  1.349512
| 48> C  8.281690  6.967454  1.795145
| 49> H  8.324112  7.413623  0.808280
| 50> C  7.509553  7.536913  2.783674
| 51> H  6.948861  8.441434  2.582374
| 52> C  8.139569  5.028062  5.708329
| 53> C  7.606304  3.620611  5.405757
| 54> H  6.572779  3.666519  5.052102
| 55> H  7.625589  3.016361  6.316974
| 56> H  8.199930  3.104565  4.649497
| 57> C  9.581901  4.931273  6.221143
| 58> H  10.243549  4.425160  5.516300
| 59> H  9.599875  4.367953  7.158301
| 60> H  9.991005  5.926365  6.417184
| 61> C  7.298958  5.572646  6.860002
| 62> H  7.676591  6.515571  7.251176
| 63> H  7.355104  4.849584  7.678489
| 64> H  6.248417  5.688555  6.603325
| 65> C  7.008595  8.512933  5.944520
| 66> C  8.466950  8.826297  6.036561
| 67> C  9.216886  9.266709  4.950098
| 68> H  8.761024  9.361498  3.974223
| 69> C  10.549565  9.611758  5.118342
| 70> H  11.122193  9.962422  4.267093
| 71> C  11.146276  9.509959  6.366873
| 72> H  12.192049  9.767620  6.492460
| 73> C  10.395977  9.091846  7.458102
| 74> H  10.851878  9.022649  8.439272
| 75> C  9.059145  8.767777  7.296506
| 76> H  8.466506  8.459435  8.150149
| 77> *
| 78> 
| 79>                          ****END OF INPUT****
================================================================================

                       ****************************
                       * Single Point Calculation *
                       ****************************

---------------------------------
CARTESIAN COORDINATES (ANGSTROEM)
---------------------------------
  O      5.243844    9.708385    3.750255
  O      6.240079    9.015327    6.765263
  N      3.471365    8.392367    3.232339
  H      3.083559    7.470573    3.366421
  N      6.570902    7.666906    4.981593
  C      4.623878    8.652196    3.844068
  C      5.123780    7.550699    4.801878
  H      4.697082    7.843531    5.765000
  C      4.637778    6.154907    4.502636
  C      4.832404    5.536426    3.267614
  H      5.352150    6.059690    2.474519
  C      4.354784    4.255193    3.038398
  H      4.518253    3.787910    2.073725
  C      3.667044    3.575520    4.034695
  H      3.294097    2.573706    3.852601
  C      3.451492    4.188135    5.260218
  H      2.906631    3.670780    6.041841
  C      3.932010    5.469237    5.487896
  H      3.757944    5.946475    6.446511
  C      2.732786    9.286969    2.328448
  C      2.321416   10.558668    3.059981
  H      1.714476   10.319814    3.936813
  H      1.726789   11.187456    2.393260
  H      3.190570   11.131504    3.384691
  C      1.493209    8.516139    1.900089
  H      0.898128    9.121324    1.214310
  H      0.871041    8.265409    2.763571
  H      1.766733    7.589133    1.388255
  C      3.582016    9.613854    1.104922
  H      4.484671   10.160773    1.379215
  H      3.004982   10.230748    0.412115
  H      3.874572    8.697934    0.585430
  C      7.438225    6.989357    4.066982
  C      8.139286    5.821267    4.391657
  C      8.930102    5.281459    3.364913
  H      9.502619    4.384979    3.566599
  C      9.008581    5.824896    2.098614
  H      9.635191    5.353606    1.349512
  C      8.281690    6.967454    1.795145
  H      8.324112    7.413623    0.808280
  C      7.509553    7.536913    2.783674
  H      6.948861    8.441434    2.582374
  C      8.139569    5.028062    5.708329
  C      7.606304    3.620611    5.405757
  H      6.572779    3.666519    5.052102
  H      7.625589    3.016361    6.316974
  H      8.199930    3.104565    4.649497
  C      9.581901    4.931273    6.221143
  H     10.243549    4.425160    5.516300
  H      9.599875    4.367953    7.158301
  H      9.991005    5.926365    6.417184
  C      7.298958    5.572646    6.860002
  H      7.676591    6.515571    7.251176
  H      7.355104    4.849584    7.678489
  H      6.248417    5.688555    6.603325
  C      7.008595    8.512933    5.944520
  C      8.466950    8.826297    6.036561
  C      9.216886    9.266709    4.950098
  H      8.761024    9.361498    3.974223
  C     10.549565    9.611758    5.118342
  H     11.122193    9.962422    4.267093
  C     11.146276    9.509959    6.366873
  H     12.192049    9.767620    6.492460
  C     10.395977    9.091846    7.458102
  H     10.851878    9.022649    8.439272
  C      9.059145    8.767777    7.296506
  H      8.466506    8.459435    8.150149

----------------------------
CARTESIAN COORDINATES (A.U.)
----------------------------
  NO LB      ZA    FRAG     MASS         X           Y           Z
   0 O     8.0000    0    15.999    9.909429   18.346189    7.086955
   1 O     8.0000    0    15.999   11.792040   17.036499   12.784494
   2 N     7.0000    0    14.007    6.559929   15.859275    6.108235
   3 H     1.0000    0     1.008    5.827082   14.117337    6.361614
   4 N     7.0000    0    14.007   12.417205   14.488353    9.413846
   5 C     6.0000    0    12.011    8.737863   16.350281    7.264236
   6 C     6.0000    0    12.011    9.682541   14.268753    9.074234
   7 H     1.0000    0     1.008    8.876199   14.822126   10.894271
   8 C     6.0000    0    12.011    8.764130   11.631089    8.508749
   9 C     6.0000    0    12.011    9.131920   10.462329    6.174896
  10 H     1.0000    0     1.008   10.114098   11.451155    4.676163
  11 C     6.0000    0    12.011    8.229349    8.041149    5.741740
  12 H     1.0000    0     1.008    8.538261    7.158113    3.918772
  13 C     6.0000    0    12.011    6.929709    6.756754    7.624469
  14 H     1.0000    0     1.008    6.224941    4.863599    7.280361
  15 C     6.0000    0    12.011    6.522375    7.914428    9.940371
  16 H     1.0000    0     1.008    5.492737    6.936769   11.417425
  17 C     6.0000    0    12.011    7.430422   10.335360   10.370620
  18 H     1.0000    0     1.008    7.101485   11.237209   12.182140
  19 C     6.0000    0    12.011    5.164217   17.549828    4.400129
  20 C     6.0000    0    12.011    4.386840   19.952991    5.782526
  21 H     1.0000    0     1.008    3.239890   19.501622    7.439498
  22 H     1.0000    0     1.008    3.263158   21.141228    4.522606
  23 H     1.0000    0     1.008    6.029304   21.035494    6.396139
  24 C     6.0000    0    12.011    2.821756   16.093170    3.590648
  25 H     1.0000    0     1.008    1.697216   17.236804    2.294713
  26 H     1.0000    0     1.008    1.646029   15.619359    5.222392
  27 H     1.0000    0     1.008    3.338642   14.341383    2.623422
  28 C     6.0000    0    12.011    6.769029   18.167551    2.088000
  29 H     1.0000    0     1.008    8.474800   19.201078    2.606339
  30 H     1.0000    0     1.008    5.678593   19.333312    0.778784
  31 H     1.0000    0     1.008    7.321880   16.436713    1.106302
  32 C     6.0000    0    12.011   14.056208   13.207971    7.685482
  33 C     6.0000    0    12.011   15.381021   11.000600    8.299029
  34 C     6.0000    0    12.011   16.875447    9.980511    6.358764
  35 H     1.0000    0     1.008   17.957347    8.286409    6.739895
  36 C     6.0000    0    12.011   17.023751   11.007458    3.965806
  37 H     1.0000    0     1.008   18.207872   10.116849    2.550208
  38 C     6.0000    0    12.011   15.650126   13.166580    3.392332
  39 H     1.0000    0     1.008   15.730292   14.009717    1.527428
  40 C     6.0000    0    12.011   14.190999   14.242701    5.260382
  41 H     1.0000    0     1.008   13.131444   15.951998    4.879980
  42 C     6.0000    0    12.011   15.381556    9.501660   10.787178
  43 C     6.0000    0    12.011   14.373831    6.841963   10.215400
  44 H     1.0000    0     1.008   12.420752    6.928717    9.547089
  45 H     1.0000    0     1.008   14.410275    5.700096   11.937351
  46 H     1.0000    0     1.008   15.495622    5.866778    8.786276
  47 C     6.0000    0    12.011   18.107169    9.318755   11.756257
  48 H     1.0000    0     1.008   19.357502    8.362340   10.424296
  49 H     1.0000    0     1.008   18.141135    8.254235   13.527228
  50 H     1.0000    0     1.008   18.880263   11.199207   12.126720
  51 C     6.0000    0    12.011   13.793032   10.530775   12.963525
  52 H     1.0000    0     1.008   14.506655   12.312645   13.702737
  53 H     1.0000    0     1.008   13.899132    9.164386   14.510241
  54 H     1.0000    0     1.008   11.807797   10.749811   12.478476
  55 C     6.0000    0    12.011   13.244325   16.087112   11.233515
  56 C     6.0000    0    12.011   16.000217   16.679284   11.407447
  57 C     6.0000    0    12.011   17.417390   17.511542    9.354330
  58 H     1.0000    0     1.008   16.555936   17.690667    7.510193
  59 C     6.0000    0    12.011   19.935789   18.163590    9.672265
  60 H     1.0000    0     1.008   21.017899   18.826249    8.063637
  61 C     6.0000    0    12.011   21.063409   17.971218   12.031646
  62 H     1.0000    0     1.008   23.039634   18.458127   12.268971
  63 C     6.0000    0    12.011   19.645549   17.181099   14.093770
  64 H     1.0000    0     1.008   20.507077   17.050336   15.947913
  65 C     6.0000    0    12.011   17.119303   16.568697   13.788398
  66 H     1.0000    0     1.008   15.999378   15.986015   15.401550

--------------------------------
INTERNAL COORDINATES (ANGSTROEM)
--------------------------------
 O      0   0   0     0.000000000000     0.00000000     0.00000000
 O      1   0   0     3.250090276693     0.00000000     0.00000000
 N      1   2   0     2.267558635366   109.13068227     0.00000000
 H      3   1   2     1.008997351233   143.15781428   324.73654364
 N      2   1   3     2.260345486750    55.94679243    73.02434386
 C      1   2   3     1.228289022928    84.28952931   345.16603270
 C      5   2   1     1.462861453097    89.97412903   298.90775583
 H      7   5   2     1.093355271772   104.86672417   340.64451837
 C      7   5   2     1.507971825278   114.62819910   223.27989034
 C      9   7   5     1.394875395052   122.76131094   286.69008198
 H     10   9   7     1.083023913511   120.07339642     0.04742685
 C     10   9   7     1.386441069554   120.53483788   180.60932534
 H     12  10   9     1.084282948763   119.56497282   180.23555742
 C     12  10   9     1.388362130980   120.29222132     0.48102652
 H     14  12  10     1.084379536989   120.14164970   179.96824190
 C     14  12  10     1.386963022744   119.65863222     0.42267831
 H     16  14  12     1.084188276765   120.28811028   179.35519863
 C     16  14  12     1.387067826176   119.94376865   359.48237494
 H     18  16  14     1.084895294130   119.71869562   179.76060303
 C      3   1   2     1.470656526020   100.36415418   148.79028334
 C     20   3   1     1.523674556324   110.37781456   298.90059757
 H     21  20   3     1.092822837033   110.65530814   302.39981969
 H     21  20   3     1.092461674346   109.53184969   183.13456080
 H     21  20   3     1.090415674278   111.48324312    63.34753798
 C     20   3   1     1.521256540071   105.90573056   180.15704282
 H     25  20   3     1.091175108599   109.89625817   180.56154412
 H     25  20   3     1.093416534285   110.94531576    60.88154637
 H     25  20   3     1.093677075817   110.94538682   300.18053603
 C     20   3   1     1.524815158897   110.11341095    61.66896470
 H     29  20   3     1.090478377335   111.51209400   296.61146505
 H     29  20   3     1.092477909910   109.61759702   176.72718386
 H     29  20   3     1.092872544078   110.53903135    57.47839875
 C      5   2   1     1.431025896010   151.10465606   117.37623341
 C     33   5   2     1.400476572259   123.37619374    76.56508725
 C     34  33   5     1.403918040434   115.66623478   179.13964381
 H     35  34  33     1.082649226797   118.68653704   179.26865318
 C     35  34  33     1.380215883045   123.47808572   358.54115647
 H     37  35  34     1.084392992694   119.70419542   180.36477870
 C     37  35  34     1.387768980488   119.67015705     0.18735718
 H     39  37  35     1.083867579952   121.16555383   180.09769050
 C     39  37  35     1.377558958191   118.49014579     0.76912654
 H     41  39  37     1.083076843213   120.13430190   178.63617237
 C     34  33   5     1.537140009140   128.98177315     0.66157546
 C     43  34  33     1.535200212614   107.71008230   118.53365158
 H     44  43  34     1.093322152485   110.70872878   297.14106965
 H     44  43  34     1.093529329654   109.64739192   178.04986578
 H     44  43  34     1.091157408256   112.40830273    58.09188497
 C     43  34  33     1.533840900270   108.60949163   237.10395584
 H     48  43  34     1.091206717044   112.54955900   299.89277785
 H     48  43  34     1.093580177234   109.54041279   180.06428249
 H     48  43  34     1.093620704340   110.74928347    61.05068002
 C     43  34  33     1.526286108600   117.52355362   358.32218716
 H     52  43  34     1.088453644668   112.90432690   292.98418163
 H     52  43  34     1.093568469886   107.49124950   175.68284581
 H     52  43  34     1.087637058623   113.07422922    57.49483874
 C      2   1   3     1.231517618851    70.12508611   103.68667644
 C     56   2   1     1.494479122705   118.84044315   125.25678159
 C     57  56   2     1.391678333599   122.96466776   230.75058958
 H     58  57  56     1.081261824532   120.34118150   357.64057781
 C     58  57  56     1.386866314025   120.12213655   176.40354523
 H     60  58  57     1.084201515993   119.52097365   180.56480654
 C     60  58  57     1.387536202008   120.27518016     0.52783089
 H     62  60  58     1.084344250236   120.10164742   179.16620755
 C     62  60  58     1.388721642595   119.78852695   358.42407669
 H     64  62  60     1.084125691749   120.21013581   180.82315986
 C     64  62  60     1.385010389925   120.01671783     0.51128894
 H     66  64  62     1.083975158726   120.15784995   181.17492434

---------------------------
INTERNAL COORDINATES (A.U.)
---------------------------
 O      0   0   0     0.000000000000     0.00000000     0.00000000
 O      1   0   0     6.141780533470     0.00000000     0.00000000
 N      1   2   0     4.285064813449   109.13068227     0.00000000
 H      3   1   2     1.906728663683   143.15781428   324.73654364
 N      2   1   3     4.271433938002    55.94679243    73.02434386
 C      1   2   3     2.321129866636    84.28952931   345.16603270
 C      5   2   1     2.764407518224    89.97412903   298.90775583
 H      7   5   2     2.066142030728   104.86672417   340.64451837
 C      7   5   2     2.849653767445   114.62819910   223.27989034
 C      9   7   5     2.635932487593   122.76131094   286.69008198
 H     10   9   7     2.046618593024   120.07339642     0.04742685
 C     10   9   7     2.619993922277   120.53483788   180.60932534
 H     12  10   9     2.048997824843   119.56497282   180.23555742
 C     12  10   9     2.623624202259   120.29222132     0.48102652
 H     14  12  10     2.049180350138   120.14164970   179.96824190
 C     14  12  10     2.620980270861   119.65863222     0.42267831
 H     16  14  12     2.048818920694   120.28811028   179.35519863
 C     16  14  12     2.621178320646   119.94376865   359.48237494
 H     18  16  14     2.050154989885   119.71869562   179.76060303
 C      3   1   2     2.779138071242   100.36415418   148.79028334
 C     20   3   1     2.879327628677   110.37781456   298.90059757
 H     21  20   3     2.065135874886   110.65530814   302.39981969
 H     21  20   3     2.064453376318   109.53184969   183.13456080
 H     21  20   3     2.060586996521   111.48324312    63.34753798
 C     20   3   1     2.874758240172   105.90573056   180.15704282
 H     25  20   3     2.062022119405   109.89625817   180.56154412
 H     25  20   3     2.066257800100   110.94531576    60.88154637
 H     25  20   3     2.066750152242   110.94538682   300.18053603
 C     20   3   1     2.881483055166   110.11341095    61.66896470
 H     29  20   3     2.060705488126   111.51209400   296.61146505
 H     29  20   3     2.064484057088   109.61759702   176.72718386
 H     29  20   3     2.065229807590   110.53903135    57.47839875
 C      5   2   1     2.704247034008   151.10465606   117.37623341
 C     33   5   2     2.646517178542   123.37619374    76.56508725
 C     34  33   5     2.653020610892   115.66623478   179.13964381
 H     35  34  33     2.045910537749   118.68653704   179.26865318
 C     35  34  33     2.608230024644   123.47808572   358.54115647
 H     37  35  34     2.049205777735   119.70419542   180.36477870
 C     37  35  34     2.622503310274   119.67015705     0.18735718
 H     39  37  35     2.048212891544   121.16555383   180.09769050
 C     39  37  35     2.603209164310   118.49014579     0.76912654
 H     41  39  37     2.046718615665   120.13430190   178.63617237
 C     34  33   5     2.904773646767   128.98177315     0.66157546
 C     43  34  33     2.901107962578   107.71008230   118.53365158
 H     44  43  34     2.066079444346   110.70872878   297.14106965
 H     44  43  34     2.066470952457   109.64739192   178.04986578
 H     44  43  34     2.061988670603   112.40830273    58.09188497
 C     43  34  33     2.898539234517   108.60949163   237.10395584
 H     48  43  34     2.062081850709   112.54955900   299.89277785
 H     48  43  34     2.066567040458   109.54041279   180.06428249
 H     48  43  34     2.066643625589   110.74928347    61.05068002
 C     43  34  33     2.884262747263   117.52355362   358.32218716
 H     52  43  34     2.056879297890   112.90432690   292.98418163
 H     52  43  34     2.066544916776   107.49124950   175.68284581
 H     52  43  34     2.055336173902   113.07422922    57.49483874
 C      2   1   3     2.327231028728    70.12508611   103.68667644
 C     56   2   1     2.824156254776   118.84044315   125.25678159
 C     57  56   2     2.629890917014   122.96466776   230.75058958
 H     58  57  56     2.043288727429   120.34118150   357.64057781
 C     58  57  56     2.620797517869   120.12213655   176.40354523
 H     60  58  57     2.048843939209   119.52097365   180.56480654
 C     60  58  57     2.622063422697   120.27518016     0.52783089
 H     62  60  58     2.049113667837   120.10164742   179.16620755
 C     62  60  58     2.624303580753   119.78852695   358.42407669
 H     64  62  60     2.048700652153   120.21013581   180.82315986
 C     64  62  60     2.617290329594   120.01671783     0.51128894
 H     66  64  62     2.048416185965   120.15784995   181.17492434

---------------------
BASIS SET INFORMATION
---------------------
There are 4 groups of distinct atoms

 Group   1 Type O   : 15s8p3d2f1g contracted to 7s4p3d2f1g pattern {8211111/5111/111/11/1}
 Group   2 Type N   : 15s8p3d2f1g contracted to 7s4p3d2f1g pattern {8211111/5111/111/11/1}
 Group   3 Type H   : 7s3p2d1f contracted to 4s3p2d1f pattern {4111/111/11/1}
 Group   4 Type C   : 15s8p3d2f1g contracted to 7s4p3d2f1g pattern {8211111/5111/111/11/1}

Atom   0O    basis set group =>   1
Atom   1O    basis set group =>   1
Atom   2N    basis set group =>   2
Atom   3H    basis set group =>   3
Atom   4N    basis set group =>   2
Atom   5C    basis set group =>   4
Atom   6C    basis set group =>   4
Atom   7H    basis set group =>   3
Atom   8C    basis set group =>   4
Atom   9C    basis set group =>   4
Atom  10H    basis set group =>   3
Atom  11C    basis set group =>   4
Atom  12H    basis set group =>   3
Atom  13C    basis set group =>   4
Atom  14H    basis set group =>   3
Atom  15C    basis set group =>   4
Atom  16H    basis set group =>   3
Atom  17C    basis set group =>   4
Atom  18H    basis set group =>   3
Atom  19C    basis set group =>   4
Atom  20C    basis set group =>   4
Atom  21H    basis set group =>   3
Atom  22H    basis set group =>   3
Atom  23H    basis set group =>   3
Atom  24C    basis set group =>   4
Atom  25H    basis set group =>   3
Atom  26H    basis set group =>   3
Atom  27H    basis set group =>   3
Atom  28C    basis set group =>   4
Atom  29H    basis set group =>   3
Atom  30H    basis set group =>   3
Atom  31H    basis set group =>   3
Atom  32C    basis set group =>   4
Atom  33C    basis set group =>   4
Atom  34C    basis set group =>   4
Atom  35H    basis set group =>   3
Atom  36C    basis set group =>   4
Atom  37H    basis set group =>   3
Atom  38C    basis set group =>   4
Atom  39H    basis set group =>   3
Atom  40C    basis set group =>   4
Atom  41H    basis set group =>   3
Atom  42C    basis set group =>   4
Atom  43C    basis set group =>   4
Atom  44H    basis set group =>   3
Atom  45H    basis set group =>   3
Atom  46H    basis set group =>   3
Atom  47C    basis set group =>   4
Atom  48H    basis set group =>   3
Atom  49H    basis set group =>   3
Atom  50H    basis set group =>   3
Atom  51C    basis set group =>   4
Atom  52H    basis set group =>   3
Atom  53H    basis set group =>   3
Atom  54H    basis set group =>   3
Atom  55C    basis set group =>   4
Atom  56C    basis set group =>   4
Atom  57C    basis set group =>   4
Atom  58H    basis set group =>   3
Atom  59C    basis set group =>   4
Atom  60H    basis set group =>   3
Atom  61C    basis set group =>   4
Atom  62H    basis set group =>   3
Atom  63C    basis set group =>   4
Atom  64H    basis set group =>   3
Atom  65C    basis set group =>   4
Atom  66H    basis set group =>   3
---------------------------------
AUXILIARY/J BASIS SET INFORMATION
---------------------------------
There are 4 groups of distinct atoms

 Group   1 Type O   : 12s5p4d2f1g contracted to 6s4p3d1f1g pattern {711111/2111/211/2/1}
 Group   2 Type N   : 12s5p4d2f1g contracted to 6s4p3d1f1g pattern {711111/2111/211/2/1}
 Group   3 Type H   : 5s2p1d contracted to 3s1p1d pattern {311/2/1}
 Group   4 Type C   : 12s5p4d2f1g contracted to 6s4p3d1f1g pattern {711111/2111/211/2/1}

Atom   0O    basis set group =>   1
Atom   1O    basis set group =>   1
Atom   2N    basis set group =>   2
Atom   3H    basis set group =>   3
Atom   4N    basis set group =>   2
Atom   5C    basis set group =>   4
Atom   6C    basis set group =>   4
Atom   7H    basis set group =>   3
Atom   8C    basis set group =>   4
Atom   9C    basis set group =>   4
Atom  10H    basis set group =>   3
Atom  11C    basis set group =>   4
Atom  12H    basis set group =>   3
Atom  13C    basis set group =>   4
Atom  14H    basis set group =>   3
Atom  15C    basis set group =>   4
Atom  16H    basis set group =>   3
Atom  17C    basis set group =>   4
Atom  18H    basis set group =>   3
Atom  19C    basis set group =>   4
Atom  20C    basis set group =>   4
Atom  21H    basis set group =>   3
Atom  22H    basis set group =>   3
Atom  23H    basis set group =>   3
Atom  24C    basis set group =>   4
Atom  25H    basis set group =>   3
Atom  26H    basis set group =>   3
Atom  27H    basis set group =>   3
Atom  28C    basis set group =>   4
Atom  29H    basis set group =>   3
Atom  30H    basis set group =>   3
Atom  31H    basis set group =>   3
Atom  32C    basis set group =>   4
Atom  33C    basis set group =>   4
Atom  34C    basis set group =>   4
Atom  35H    basis set group =>   3
Atom  36C    basis set group =>   4
Atom  37H    basis set group =>   3
Atom  38C    basis set group =>   4
Atom  39H    basis set group =>   3
Atom  40C    basis set group =>   4
Atom  41H    basis set group =>   3
Atom  42C    basis set group =>   4
Atom  43C    basis set group =>   4
Atom  44H    basis set group =>   3
Atom  45H    basis set group =>   3
Atom  46H    basis set group =>   3
Atom  47C    basis set group =>   4
Atom  48H    basis set group =>   3
Atom  49H    basis set group =>   3
Atom  50H    basis set group =>   3
Atom  51C    basis set group =>   4
Atom  52H    basis set group =>   3
Atom  53H    basis set group =>   3
Atom  54H    basis set group =>   3
Atom  55C    basis set group =>   4
Atom  56C    basis set group =>   4
Atom  57C    basis set group =>   4
Atom  58H    basis set group =>   3
Atom  59C    basis set group =>   4
Atom  60H    basis set group =>   3
Atom  61C    basis set group =>   4
Atom  62H    basis set group =>   3
Atom  63C    basis set group =>   4
Atom  64H    basis set group =>   3
Atom  65C    basis set group =>   4
Atom  66H    basis set group =>   3


           ************************************************************
           *        Program running with 20 parallel MPI-processes    *
           *              working on a common directory               *
           ************************************************************
------------------------------------------------------------------------------
                           ORCA GTO INTEGRAL CALCULATION
                           -- RI-GTO INTEGRALS CHOSEN --
------------------------------------------------------------------------------
------------------------------------------------------------------------------
                   ___                                                        
                  /   \      - P O W E R E D   B Y -                         
                 /     \                                                     
                 |  |  |   _    _      __       _____    __    __             
                 |  |  |  | |  | |    /  \     |  _  \  |  |  /  |          
                  \  \/   | |  | |   /    \    | | | |  |  | /  /          
                 / \  \   | |__| |  /  /\  \   | |_| |  |  |/  /          
                |  |  |   |  __  | /  /__\  \  |    /   |      \           
                |  |  |   | |  | | |   __   |  |    \   |  |\   \          
                \     /   | |  | | |  |  |  |  | |\  \  |  | \   \       
                 \___/    |_|  |_| |__|  |__|  |_| \__\ |__|  \__/        
                                                                              
                      - O R C A' S   B I G   F R I E N D -                    
                                      &                                       
                       - I N T E G R A L  F E E D E R -                       
                                                                              
 v1 FN, 2020, v2 2021                                                         
------------------------------------------------------------------------------


Reading SHARK input file Prod_RS3Aa.SHARKINP.tmp ... ok
----------------------
SHARK INTEGRAL PACKAGE
----------------------

Number of atoms                             ...     67
Number of basis functions                   ...   2901
Number of shells                            ...    901
Maximum angular momentum                    ...      4
Integral batch strategy                     ... SHARK/LIBINT Hybrid
RI-J (if used) integral strategy            ... SPLIT-RIJ (Revised 2003 algorithm where possible)
Printlevel                                  ...      1
Contraction scheme used                     ... SEGMENTED contraction
Coulomb Range Separation                    ... NOT USED
Exchange Range Separation                   ... Long Range
   Mu parameter                             ...  0.300000
   Scaling (regular/separated)              ...  0.150000  0.850000
Finite Nucleus Model                        ... NOT USED
Auxiliary Coulomb fitting basis             ... AVAILABLE
   # of basis functions in Aux-J            ...   1991
   # of shells in Aux-J                     ...    665
   Maximum angular momentum in Aux-J        ...      4
Auxiliary J/K fitting basis                 ... NOT available
Auxiliary Correlation fitting basis         ... NOT available
Auxiliary 'external' fitting basis          ... NOT available
Integral threshold                          ...     1.000000e-10
Primitive cut-off                           ...     1.000000e-11
Primitive pair pre-selection threshold      ...     1.000000e-11

Calculating pre-screening integrals         ... done (  0.4 sec) Dimension = 901
Organizing shell pair data                  ... done (  3.0 sec)
Shell pair information
Total number of shell pairs                 ...    406351
Shell pairs after pre-screening             ...    216450
Total number of primitive shell pairs       ...    980791
Primitive shell pairs kept                  ...    354484
          la=0 lb=0:  35668 shell pairs
          la=1 lb=0:  50607 shell pairs
          la=1 lb=1:  17796 shell pairs
          la=2 lb=0:  30370 shell pairs
          la=2 lb=1:  22159 shell pairs
          la=2 lb=2:   6582 shell pairs
          la=3 lb=0:  17008 shell pairs
          la=3 lb=1:  12712 shell pairs
          la=3 lb=2:   7225 shell pairs
          la=3 lb=3:   2066 shell pairs
          la=4 lb=0:   5823 shell pairs
          la=4 lb=1:   4342 shell pairs
          la=4 lb=2:   2475 shell pairs
          la=4 lb=3:   1365 shell pairs
          la=4 lb=4:    252 shell pairs

Calculating one electron integrals          ... done (  0.9 sec)
Calculating RI/J V-Matrix + Cholesky decomp.... done (  0.4 sec)
Calculating Nuclear repulsion               ... done (  0.0 sec) ENN=   3628.038024324347 Eh

SHARK setup successfully completed in   8.0 seconds

Maximum memory used throughout the entire GTOINT-calculation: 369.7 MB
[1720882749.078432] [node127:3294763:0]          mpool.c:43   UCX  WARN  object 0xac4dc40 was not returned to mpool ucp_requests
[1720882749.078451] [node127:3294763:0]          mpool.c:43   UCX  WARN  object 0xac4de00 was not returned to mpool ucp_requests
[1720882749.078456] [node127:3294763:0]          mpool.c:43   UCX  WARN  object 0xac4dfc0 was not returned to mpool ucp_requests
[1720882749.078459] [node127:3294763:0]          mpool.c:43   UCX  WARN  object 0xac4e180 was not returned to mpool ucp_requests
[1720882749.078461] [node127:3294763:0]          mpool.c:43   UCX  WARN  object 0xac4e340 was not returned to mpool ucp_requests
[1720882749.078466] [node127:3294763:0]          mpool.c:43   UCX  WARN  object 0xac4e500 was not returned to mpool ucp_requests
[1720882749.078469] [node127:3294763:0]          mpool.c:43   UCX  WARN  object 0xac4e6c0 was not returned to mpool ucp_requests
[1720882749.078472] [node127:3294763:0]          mpool.c:43   UCX  WARN  object 0xac4e880 was not returned to mpool ucp_requests
[1720882749.078475] [node127:3294763:0]          mpool.c:43   UCX  WARN  object 0xac4ea40 was not returned to mpool ucp_requests
[1720882749.078478] [node127:3294763:0]          mpool.c:43   UCX  WARN  object 0xac4ec00 was not returned to mpool ucp_requests
[1720882749.078481] [node127:3294763:0]          mpool.c:43   UCX  WARN  object 0xac4edc0 was not returned to mpool ucp_requests
[1720882749.078484] [node127:3294763:0]          mpool.c:43   UCX  WARN  object 0xac4ef80 was not returned to mpool ucp_requests
[1720882749.081565] [node127:3294759:0]          mpool.c:43   UCX  WARN  object 0xb18bc00 was not returned to mpool ucp_requests
[1720882749.081577] [node127:3294759:0]          mpool.c:43   UCX  WARN  object 0xb18bdc0 was not returned to mpool ucp_requests
[1720882749.081580] [node127:3294759:0]          mpool.c:43   UCX  WARN  object 0xb18bf80 was not returned to mpool ucp_requests
[1720882749.081583] [node127:3294759:0]          mpool.c:43   UCX  WARN  object 0xb18c140 was not returned to mpool ucp_requests
[1720882749.081585] [node127:3294759:0]          mpool.c:43   UCX  WARN  object 0xb18c300 was not returned to mpool ucp_requests
[1720882749.081588] [node127:3294759:0]          mpool.c:43   UCX  WARN  object 0xb18c4c0 was not returned to mpool ucp_requests
[1720882749.081590] [node127:3294759:0]          mpool.c:43   UCX  WARN  object 0xb18c680 was not returned to mpool ucp_requests
[1720882749.081592] [node127:3294759:0]          mpool.c:43   UCX  WARN  object 0xb18c840 was not returned to mpool ucp_requests
[1720882749.081594] [node127:3294759:0]          mpool.c:43   UCX  WARN  object 0xb18ca00 was not returned to mpool ucp_requests
[1720882749.081597] [node127:3294759:0]          mpool.c:43   UCX  WARN  object 0xb18cbc0 was not returned to mpool ucp_requests
[1720882749.081599] [node127:3294759:0]          mpool.c:43   UCX  WARN  object 0xb18cd80 was not returned to mpool ucp_requests
[1720882749.081601] [node127:3294759:0]          mpool.c:43   UCX  WARN  object 0xb18cf40 was not returned to mpool ucp_requests
[1720882749.084595] [node127:3294757:0]          mpool.c:43   UCX  WARN  object 0xabe6ac0 was not returned to mpool ucp_requests
[1720882749.084613] [node127:3294757:0]          mpool.c:43   UCX  WARN  object 0xabe6c80 was not returned to mpool ucp_requests
[1720882749.084616] [node127:3294757:0]          mpool.c:43   UCX  WARN  object 0xabe6e40 was not returned to mpool ucp_requests
[1720882749.084618] [node127:3294757:0]          mpool.c:43   UCX  WARN  object 0xabe7000 was not returned to mpool ucp_requests
[1720882749.084621] [node127:3294757:0]          mpool.c:43   UCX  WARN  object 0xabe71c0 was not returned to mpool ucp_requests
[1720882749.084623] [node127:3294757:0]          mpool.c:43   UCX  WARN  object 0xabe7380 was not returned to mpool ucp_requests
[1720882749.084625] [node127:3294757:0]          mpool.c:43   UCX  WARN  object 0xabe7540 was not returned to mpool ucp_requests
[1720882749.084628] [node127:3294757:0]          mpool.c:43   UCX  WARN  object 0xabe7700 was not returned to mpool ucp_requests
[1720882749.084630] [node127:3294757:0]          mpool.c:43   UCX  WARN  object 0xabe78c0 was not returned to mpool ucp_requests
[1720882749.084632] [node127:3294757:0]          mpool.c:43   UCX  WARN  object 0xabe7a80 was not returned to mpool ucp_requests
[1720882749.084635] [node127:3294757:0]          mpool.c:43   UCX  WARN  object 0xabe7c40 was not returned to mpool ucp_requests
[1720882749.084637] [node127:3294757:0]          mpool.c:43   UCX  WARN  object 0xabe7e00 was not returned to mpool ucp_requests
[1720882749.084639] [node127:3294757:0]          mpool.c:43   UCX  WARN  object 0xabe7fc0 was not returned to mpool ucp_requests
[1720882749.087051] [node127:3294747:0]          mpool.c:43   UCX  WARN  object 0xab16f00 was not returned to mpool ucp_requests
[1720882749.087069] [node127:3294747:0]          mpool.c:43   UCX  WARN  object 0xab170c0 was not returned to mpool ucp_requests
[1720882749.087072] [node127:3294747:0]          mpool.c:43   UCX  WARN  object 0xab17280 was not returned to mpool ucp_requests
[1720882749.087074] [node127:3294747:0]          mpool.c:43   UCX  WARN  object 0xab17440 was not returned to mpool ucp_requests
[1720882749.087077] [node127:3294747:0]          mpool.c:43   UCX  WARN  object 0xab17600 was not returned to mpool ucp_requests
[1720882749.087079] [node127:3294747:0]          mpool.c:43   UCX  WARN  object 0xab177c0 was not returned to mpool ucp_requests
[1720882749.087081] [node127:3294747:0]          mpool.c:43   UCX  WARN  object 0xab17980 was not returned to mpool ucp_requests
[1720882749.087084] [node127:3294747:0]          mpool.c:43   UCX  WARN  object 0xab17b40 was not returned to mpool ucp_requests
[1720882749.087086] [node127:3294747:0]          mpool.c:43   UCX  WARN  object 0xab17ec0 was not returned to mpool ucp_requests
[1720882749.085962] [node127:3294749:0]          mpool.c:43   UCX  WARN  object 0xb769200 was not returned to mpool ucp_requests
[1720882749.085974] [node127:3294749:0]          mpool.c:43   UCX  WARN  object 0xb7693c0 was not returned to mpool ucp_requests
[1720882749.085977] [node127:3294749:0]          mpool.c:43   UCX  WARN  object 0xb769580 was not returned to mpool ucp_requests
[1720882749.085979] [node127:3294749:0]          mpool.c:43   UCX  WARN  object 0xb769740 was not returned to mpool ucp_requests
[1720882749.085982] [node127:3294749:0]          mpool.c:43   UCX  WARN  object 0xb769900 was not returned to mpool ucp_requests
[1720882749.085984] [node127:3294749:0]          mpool.c:43   UCX  WARN  object 0xb769ac0 was not returned to mpool ucp_requests
[1720882749.085986] [node127:3294749:0]          mpool.c:43   UCX  WARN  object 0xb769c80 was not returned to mpool ucp_requests
[1720882749.085989] [node127:3294749:0]          mpool.c:43   UCX  WARN  object 0xb769e40 was not returned to mpool ucp_requests
[1720882749.085991] [node127:3294749:0]          mpool.c:43   UCX  WARN  object 0xb76a000 was not returned to mpool ucp_requests
[1720882749.085993] [node127:3294749:0]          mpool.c:43   UCX  WARN  object 0xb76a1c0 was not returned to mpool ucp_requests
[1720882749.087051] [node127:3294758:0]          mpool.c:43   UCX  WARN  object 0xb2dae40 was not returned to mpool ucp_requests
[1720882749.087062] [node127:3294758:0]          mpool.c:43   UCX  WARN  object 0xb2db000 was not returned to mpool ucp_requests
[1720882749.087065] [node127:3294758:0]          mpool.c:43   UCX  WARN  object 0xb2db1c0 was not returned to mpool ucp_requests
[1720882749.087067] [node127:3294758:0]          mpool.c:43   UCX  WARN  object 0xb2db380 was not returned to mpool ucp_requests
[1720882749.087070] [node127:3294758:0]          mpool.c:43   UCX  WARN  object 0xb2db540 was not returned to mpool ucp_requests
[1720882749.087072] [node127:3294758:0]          mpool.c:43   UCX  WARN  object 0xb2db700 was not returned to mpool ucp_requests
[1720882749.087074] [node127:3294758:0]          mpool.c:43   UCX  WARN  object 0xb2db8c0 was not returned to mpool ucp_requests
[1720882749.087076] [node127:3294758:0]          mpool.c:43   UCX  WARN  object 0xb2dba80 was not returned to mpool ucp_requests
[1720882749.087079] [node127:3294758:0]          mpool.c:43   UCX  WARN  object 0xb2dbc40 was not returned to mpool ucp_requests
[1720882749.087081] [node127:3294758:0]          mpool.c:43   UCX  WARN  object 0xb2dbe00 was not returned to mpool ucp_requests
[1720882749.087083] [node127:3294758:0]          mpool.c:43   UCX  WARN  object 0xb2dbfc0 was not returned to mpool ucp_requests
[1720882749.087086] [node127:3294758:0]          mpool.c:43   UCX  WARN  object 0xb2dc180 was not returned to mpool ucp_requests
[1720882749.088458] [node127:3294761:0]          mpool.c:43   UCX  WARN  object 0xa73fc40 was not returned to mpool ucp_requests
[1720882749.088470] [node127:3294761:0]          mpool.c:43   UCX  WARN  object 0xa73fe00 was not returned to mpool ucp_requests
[1720882749.088475] [node127:3294761:0]          mpool.c:43   UCX  WARN  object 0xa73ffc0 was not returned to mpool ucp_requests
[1720882749.088479] [node127:3294761:0]          mpool.c:43   UCX  WARN  object 0xa740180 was not returned to mpool ucp_requests
[1720882749.088483] [node127:3294761:0]          mpool.c:43   UCX  WARN  object 0xa740340 was not returned to mpool ucp_requests
[1720882749.088486] [node127:3294761:0]          mpool.c:43   UCX  WARN  object 0xa740500 was not returned to mpool ucp_requests
[1720882749.088490] [node127:3294761:0]          mpool.c:43   UCX  WARN  object 0xa7406c0 was not returned to mpool ucp_requests
[1720882749.088493] [node127:3294761:0]          mpool.c:43   UCX  WARN  object 0xa740880 was not returned to mpool ucp_requests
[1720882749.088496] [node127:3294761:0]          mpool.c:43   UCX  WARN  object 0xa740a40 was not returned to mpool ucp_requests
[1720882749.088500] [node127:3294761:0]          mpool.c:43   UCX  WARN  object 0xa740c00 was not returned to mpool ucp_requests
[1720882749.088503] [node127:3294761:0]          mpool.c:43   UCX  WARN  object 0xa740dc0 was not returned to mpool ucp_requests
[1720882749.088506] [node127:3294761:0]          mpool.c:43   UCX  WARN  object 0xa740f80 was not returned to mpool ucp_requests
[1720882749.089674] [node127:3294762:0]          mpool.c:43   UCX  WARN  object 0xafc1b40 was not returned to mpool ucp_requests
[1720882749.089685] [node127:3294762:0]          mpool.c:43   UCX  WARN  object 0xafc1d00 was not returned to mpool ucp_requests
[1720882749.089690] [node127:3294762:0]          mpool.c:43   UCX  WARN  object 0xafc1ec0 was not returned to mpool ucp_requests
[1720882749.089693] [node127:3294762:0]          mpool.c:43   UCX  WARN  object 0xafc2080 was not returned to mpool ucp_requests
[1720882749.089697] [node127:3294762:0]          mpool.c:43   UCX  WARN  object 0xafc2240 was not returned to mpool ucp_requests
[1720882749.089700] [node127:3294762:0]          mpool.c:43   UCX  WARN  object 0xafc2400 was not returned to mpool ucp_requests
[1720882749.089703] [node127:3294762:0]          mpool.c:43   UCX  WARN  object 0xafc25c0 was not returned to mpool ucp_requests
[1720882749.089707] [node127:3294762:0]          mpool.c:43   UCX  WARN  object 0xafc2780 was not returned to mpool ucp_requests
[1720882749.089710] [node127:3294762:0]          mpool.c:43   UCX  WARN  object 0xafc2940 was not returned to mpool ucp_requests
[1720882749.089713] [node127:3294762:0]          mpool.c:43   UCX  WARN  object 0xafc2b00 was not returned to mpool ucp_requests
[1720882749.089717] [node127:3294762:0]          mpool.c:43   UCX  WARN  object 0xafc2cc0 was not returned to mpool ucp_requests
[1720882749.089720] [node127:3294762:0]          mpool.c:43   UCX  WARN  object 0xafc2e80 was not returned to mpool ucp_requests
[1720882749.090888] [node127:3294756:0]          mpool.c:43   UCX  WARN  object 0xb1ecd40 was not returned to mpool ucp_requests
[1720882749.090898] [node127:3294756:0]          mpool.c:43   UCX  WARN  object 0xb1ecf00 was not returned to mpool ucp_requests
[1720882749.090903] [node127:3294756:0]          mpool.c:43   UCX  WARN  object 0xb1ed0c0 was not returned to mpool ucp_requests
[1720882749.090907] [node127:3294756:0]          mpool.c:43   UCX  WARN  object 0xb1ed280 was not returned to mpool ucp_requests
[1720882749.090910] [node127:3294756:0]          mpool.c:43   UCX  WARN  object 0xb1ed440 was not returned to mpool ucp_requests
[1720882749.090914] [node127:3294756:0]          mpool.c:43   UCX  WARN  object 0xb1ed600 was not returned to mpool ucp_requests
[1720882749.090917] [node127:3294756:0]          mpool.c:43   UCX  WARN  object 0xb1ed7c0 was not returned to mpool ucp_requests
[1720882749.090920] [node127:3294756:0]          mpool.c:43   UCX  WARN  object 0xb1ed980 was not returned to mpool ucp_requests
[1720882749.090924] [node127:3294756:0]          mpool.c:43   UCX  WARN  object 0xb1edb40 was not returned to mpool ucp_requests
[1720882749.090927] [node127:3294756:0]          mpool.c:43   UCX  WARN  object 0xb1edd00 was not returned to mpool ucp_requests
[1720882749.090931] [node127:3294756:0]          mpool.c:43   UCX  WARN  object 0xb1edec0 was not returned to mpool ucp_requests
[1720882749.090934] [node127:3294756:0]          mpool.c:43   UCX  WARN  object 0xb1ee080 was not returned to mpool ucp_requests
[1720882749.090938] [node127:3294756:0]          mpool.c:43   UCX  WARN  object 0xb1ee240 was not returned to mpool ucp_requests
[1720882749.091782] [node127:3294755:0]          mpool.c:43   UCX  WARN  object 0xb59fb40 was not returned to mpool ucp_requests
[1720882749.091793] [node127:3294755:0]          mpool.c:43   UCX  WARN  object 0xb59fd00 was not returned to mpool ucp_requests
[1720882749.091798] [node127:3294755:0]          mpool.c:43   UCX  WARN  object 0xb59fec0 was not returned to mpool ucp_requests
[1720882749.091801] [node127:3294755:0]          mpool.c:43   UCX  WARN  object 0xb5a0080 was not returned to mpool ucp_requests
[1720882749.091806] [node127:3294755:0]          mpool.c:43   UCX  WARN  object 0xb5a0240 was not returned to mpool ucp_requests
[1720882749.091809] [node127:3294755:0]          mpool.c:43   UCX  WARN  object 0xb5a0400 was not returned to mpool ucp_requests
[1720882749.091813] [node127:3294755:0]          mpool.c:43   UCX  WARN  object 0xb5a05c0 was not returned to mpool ucp_requests
[1720882749.091816] [node127:3294755:0]          mpool.c:43   UCX  WARN  object 0xb5a0780 was not returned to mpool ucp_requests
[1720882749.091820] [node127:3294755:0]          mpool.c:43   UCX  WARN  object 0xb5a0940 was not returned to mpool ucp_requests
[1720882749.091823] [node127:3294755:0]          mpool.c:43   UCX  WARN  object 0xb5a0b00 was not returned to mpool ucp_requests
[1720882749.091826] [node127:3294755:0]          mpool.c:43   UCX  WARN  object 0xb5a0cc0 was not returned to mpool ucp_requests
[1720882749.091829] [node127:3294755:0]          mpool.c:43   UCX  WARN  object 0xb5a0e80 was not returned to mpool ucp_requests
[1720882749.091833] [node127:3294755:0]          mpool.c:43   UCX  WARN  object 0xb5a1040 was not returned to mpool ucp_requests
[1720882749.094273] [node127:3294765:0]          mpool.c:43   UCX  WARN  object 0xbd29b40 was not returned to mpool ucp_requests
[1720882749.094283] [node127:3294765:0]          mpool.c:43   UCX  WARN  object 0xbd29d00 was not returned to mpool ucp_requests
[1720882749.094287] [node127:3294765:0]          mpool.c:43   UCX  WARN  object 0xbd29ec0 was not returned to mpool ucp_requests
[1720882749.094291] [node127:3294765:0]          mpool.c:43   UCX  WARN  object 0xbd2a080 was not returned to mpool ucp_requests
[1720882749.094294] [node127:3294765:0]          mpool.c:43   UCX  WARN  object 0xbd2a240 was not returned to mpool ucp_requests
[1720882749.094297] [node127:3294765:0]          mpool.c:43   UCX  WARN  object 0xbd2a400 was not returned to mpool ucp_requests
[1720882749.094301] [node127:3294765:0]          mpool.c:43   UCX  WARN  object 0xbd2a5c0 was not returned to mpool ucp_requests
[1720882749.094304] [node127:3294765:0]          mpool.c:43   UCX  WARN  object 0xbd2a780 was not returned to mpool ucp_requests
[1720882749.094307] [node127:3294765:0]          mpool.c:43   UCX  WARN  object 0xbd2a940 was not returned to mpool ucp_requests
[1720882749.094310] [node127:3294765:0]          mpool.c:43   UCX  WARN  object 0xbd2ab00 was not returned to mpool ucp_requests
[1720882749.094313] [node127:3294765:0]          mpool.c:43   UCX  WARN  object 0xbd2acc0 was not returned to mpool ucp_requests
[1720882749.094316] [node127:3294765:0]          mpool.c:43   UCX  WARN  object 0xbd2ae80 was not returned to mpool ucp_requests
[1720882749.094496] [node127:3294748:0]          mpool.c:43   UCX  WARN  object 0xc72dd00 was not returned to mpool ucp_requests
[1720882749.094512] [node127:3294748:0]          mpool.c:43   UCX  WARN  object 0xc72dec0 was not returned to mpool ucp_requests
[1720882749.094518] [node127:3294748:0]          mpool.c:43   UCX  WARN  object 0xc72e080 was not returned to mpool ucp_requests
[1720882749.094522] [node127:3294748:0]          mpool.c:43   UCX  WARN  object 0xc72e240 was not returned to mpool ucp_requests
[1720882749.094525] [node127:3294748:0]          mpool.c:43   UCX  WARN  object 0xc72e400 was not returned to mpool ucp_requests
[1720882749.094528] [node127:3294748:0]          mpool.c:43   UCX  WARN  object 0xc72e5c0 was not returned to mpool ucp_requests
[1720882749.094531] [node127:3294748:0]          mpool.c:43   UCX  WARN  object 0xc72e780 was not returned to mpool ucp_requests
[1720882749.094534] [node127:3294748:0]          mpool.c:43   UCX  WARN  object 0xc72e940 was not returned to mpool ucp_requests
[1720882749.094536] [node127:3294748:0]          mpool.c:43   UCX  WARN  object 0xc72eb00 was not returned to mpool ucp_requests
[1720882749.094539] [node127:3294748:0]          mpool.c:43   UCX  WARN  object 0xc72ecc0 was not returned to mpool ucp_requests
[1720882749.094542] [node127:3294748:0]          mpool.c:43   UCX  WARN  object 0xc72ee80 was not returned to mpool ucp_requests
[1720882749.094382] [node127:3294750:0]          mpool.c:43   UCX  WARN  object 0xae32bc0 was not returned to mpool ucp_requests
[1720882749.094393] [node127:3294750:0]          mpool.c:43   UCX  WARN  object 0xae32d80 was not returned to mpool ucp_requests
[1720882749.094397] [node127:3294750:0]          mpool.c:43   UCX  WARN  object 0xae32f40 was not returned to mpool ucp_requests
[1720882749.094400] [node127:3294750:0]          mpool.c:43   UCX  WARN  object 0xae33100 was not returned to mpool ucp_requests
[1720882749.094403] [node127:3294750:0]          mpool.c:43   UCX  WARN  object 0xae332c0 was not returned to mpool ucp_requests
[1720882749.094407] [node127:3294750:0]          mpool.c:43   UCX  WARN  object 0xae33480 was not returned to mpool ucp_requests
[1720882749.094410] [node127:3294750:0]          mpool.c:43   UCX  WARN  object 0xae33640 was not returned to mpool ucp_requests
[1720882749.094413] [node127:3294750:0]          mpool.c:43   UCX  WARN  object 0xae33800 was not returned to mpool ucp_requests
[1720882749.094416] [node127:3294750:0]          mpool.c:43   UCX  WARN  object 0xae339c0 was not returned to mpool ucp_requests
[1720882749.094537] [node127:3294752:0]          mpool.c:43   UCX  WARN  object 0xb08ffc0 was not returned to mpool ucp_requests
[1720882749.094548] [node127:3294752:0]          mpool.c:43   UCX  WARN  object 0xb090180 was not returned to mpool ucp_requests
[1720882749.094552] [node127:3294752:0]          mpool.c:43   UCX  WARN  object 0xb090340 was not returned to mpool ucp_requests
[1720882749.094556] [node127:3294752:0]          mpool.c:43   UCX  WARN  object 0xb090500 was not returned to mpool ucp_requests
[1720882749.094561] [node127:3294752:0]          mpool.c:43   UCX  WARN  object 0xb0906c0 was not returned to mpool ucp_requests
[1720882749.094564] [node127:3294752:0]          mpool.c:43   UCX  WARN  object 0xb090880 was not returned to mpool ucp_requests
[1720882749.094567] [node127:3294752:0]          mpool.c:43   UCX  WARN  object 0xb090a40 was not returned to mpool ucp_requests
[1720882749.094570] [node127:3294752:0]          mpool.c:43   UCX  WARN  object 0xb090c00 was not returned to mpool ucp_requests
[1720882749.094573] [node127:3294752:0]          mpool.c:43   UCX  WARN  object 0xb090dc0 was not returned to mpool ucp_requests
[1720882749.094577] [node127:3294752:0]          mpool.c:43   UCX  WARN  object 0xb090f80 was not returned to mpool ucp_requests
[1720882749.094580] [node127:3294752:0]          mpool.c:43   UCX  WARN  object 0xb091140 was not returned to mpool ucp_requests
[1720882749.096082] [node127:3294753:0]          mpool.c:43   UCX  WARN  object 0xaf95100 was not returned to mpool ucp_requests
[1720882749.096094] [node127:3294753:0]          mpool.c:43   UCX  WARN  object 0xaf952c0 was not returned to mpool ucp_requests
[1720882749.096098] [node127:3294753:0]          mpool.c:43   UCX  WARN  object 0xaf95480 was not returned to mpool ucp_requests
[1720882749.096100] [node127:3294753:0]          mpool.c:43   UCX  WARN  object 0xaf95640 was not returned to mpool ucp_requests
[1720882749.096104] [node127:3294753:0]          mpool.c:43   UCX  WARN  object 0xaf95800 was not returned to mpool ucp_requests
[1720882749.096107] [node127:3294753:0]          mpool.c:43   UCX  WARN  object 0xaf959c0 was not returned to mpool ucp_requests
[1720882749.096111] [node127:3294753:0]          mpool.c:43   UCX  WARN  object 0xaf95b80 was not returned to mpool ucp_requests
[1720882749.096114] [node127:3294753:0]          mpool.c:43   UCX  WARN  object 0xaf95d40 was not returned to mpool ucp_requests
[1720882749.096118] [node127:3294753:0]          mpool.c:43   UCX  WARN  object 0xaf95f00 was not returned to mpool ucp_requests
[1720882749.096121] [node127:3294753:0]          mpool.c:43   UCX  WARN  object 0xaf960c0 was not returned to mpool ucp_requests
[1720882749.096124] [node127:3294753:0]          mpool.c:43   UCX  WARN  object 0xaf96280 was not returned to mpool ucp_requests
[1720882749.096217] [node127:3294764:0]          mpool.c:43   UCX  WARN  object 0xb030f40 was not returned to mpool ucp_requests
[1720882749.096228] [node127:3294764:0]          mpool.c:43   UCX  WARN  object 0xb031100 was not returned to mpool ucp_requests
[1720882749.096232] [node127:3294764:0]          mpool.c:43   UCX  WARN  object 0xb0312c0 was not returned to mpool ucp_requests
[1720882749.096236] [node127:3294764:0]          mpool.c:43   UCX  WARN  object 0xb031480 was not returned to mpool ucp_requests
[1720882749.096239] [node127:3294764:0]          mpool.c:43   UCX  WARN  object 0xb031640 was not returned to mpool ucp_requests
[1720882749.096243] [node127:3294764:0]          mpool.c:43   UCX  WARN  object 0xb031800 was not returned to mpool ucp_requests
[1720882749.096246] [node127:3294764:0]          mpool.c:43   UCX  WARN  object 0xb0319c0 was not returned to mpool ucp_requests
[1720882749.096250] [node127:3294764:0]          mpool.c:43   UCX  WARN  object 0xb031b80 was not returned to mpool ucp_requests
[1720882749.096254] [node127:3294764:0]          mpool.c:43   UCX  WARN  object 0xb031d40 was not returned to mpool ucp_requests
[1720882749.096257] [node127:3294764:0]          mpool.c:43   UCX  WARN  object 0xb031f00 was not returned to mpool ucp_requests
[1720882749.096260] [node127:3294764:0]          mpool.c:43   UCX  WARN  object 0xb0320c0 was not returned to mpool ucp_requests
[1720882749.096263] [node127:3294764:0]          mpool.c:43   UCX  WARN  object 0xb032280 was not returned to mpool ucp_requests
[1720882749.101327] [node127:3294760:0]          mpool.c:43   UCX  WARN  object 0xc69bb40 was not returned to mpool ucp_requests
[1720882749.101349] [node127:3294760:0]          mpool.c:43   UCX  WARN  object 0xc69bd00 was not returned to mpool ucp_requests
[1720882749.101354] [node127:3294760:0]          mpool.c:43   UCX  WARN  object 0xc69bec0 was not returned to mpool ucp_requests
[1720882749.101357] [node127:3294760:0]          mpool.c:43   UCX  WARN  object 0xc69c080 was not returned to mpool ucp_requests
[1720882749.101361] [node127:3294760:0]          mpool.c:43   UCX  WARN  object 0xc69c240 was not returned to mpool ucp_requests
[1720882749.101365] [node127:3294760:0]          mpool.c:43   UCX  WARN  object 0xc69c400 was not returned to mpool ucp_requests
[1720882749.101368] [node127:3294760:0]          mpool.c:43   UCX  WARN  object 0xc69c5c0 was not returned to mpool ucp_requests
[1720882749.101372] [node127:3294760:0]          mpool.c:43   UCX  WARN  object 0xc69c780 was not returned to mpool ucp_requests
[1720882749.101375] [node127:3294760:0]          mpool.c:43   UCX  WARN  object 0xc69c940 was not returned to mpool ucp_requests
[1720882749.101378] [node127:3294760:0]          mpool.c:43   UCX  WARN  object 0xc69cb00 was not returned to mpool ucp_requests
[1720882749.101382] [node127:3294760:0]          mpool.c:43   UCX  WARN  object 0xc69ccc0 was not returned to mpool ucp_requests
[1720882749.101385] [node127:3294760:0]          mpool.c:43   UCX  WARN  object 0xc69ce80 was not returned to mpool ucp_requests
[1720882749.226955] [node127:3294754:0]          mpool.c:43   UCX  WARN  object 0xbfded40 was not returned to mpool ucp_requests
[1720882749.226971] [node127:3294754:0]          mpool.c:43   UCX  WARN  object 0xbfdef00 was not returned to mpool ucp_requests
[1720882749.226978] [node127:3294754:0]          mpool.c:43   UCX  WARN  object 0xbfdf0c0 was not returned to mpool ucp_requests
[1720882749.226981] [node127:3294754:0]          mpool.c:43   UCX  WARN  object 0xbfdf280 was not returned to mpool ucp_requests
[1720882749.226984] [node127:3294754:0]          mpool.c:43   UCX  WARN  object 0xbfdf440 was not returned to mpool ucp_requests
[1720882749.226986] [node127:3294754:0]          mpool.c:43   UCX  WARN  object 0xbfdf600 was not returned to mpool ucp_requests
[1720882749.226988] [node127:3294754:0]          mpool.c:43   UCX  WARN  object 0xbfdf7c0 was not returned to mpool ucp_requests
[1720882749.226991] [node127:3294754:0]          mpool.c:43   UCX  WARN  object 0xbfdf980 was not returned to mpool ucp_requests
[1720882749.226994] [node127:3294754:0]          mpool.c:43   UCX  WARN  object 0xbfdfb40 was not returned to mpool ucp_requests
[1720882749.226996] [node127:3294754:0]          mpool.c:43   UCX  WARN  object 0xbfdfd00 was not returned to mpool ucp_requests
[1720882749.226999] [node127:3294754:0]          mpool.c:43   UCX  WARN  object 0xbfdfec0 was not returned to mpool ucp_requests
[1720882749.227001] [node127:3294754:0]          mpool.c:43   UCX  WARN  object 0xbfe0080 was not returned to mpool ucp_requests
[1720882749.227003] [node127:3294754:0]          mpool.c:43   UCX  WARN  object 0xbfe0240 was not returned to mpool ucp_requests
[1720882749.228715] [node127:3294751:0]          mpool.c:43   UCX  WARN  object 0xc792d40 was not returned to mpool ucp_requests
[1720882749.228726] [node127:3294751:0]          mpool.c:43   UCX  WARN  object 0xc792f00 was not returned to mpool ucp_requests
[1720882749.228730] [node127:3294751:0]          mpool.c:43   UCX  WARN  object 0xc7930c0 was not returned to mpool ucp_requests
[1720882749.228733] [node127:3294751:0]          mpool.c:43   UCX  WARN  object 0xc793280 was not returned to mpool ucp_requests
[1720882749.228736] [node127:3294751:0]          mpool.c:43   UCX  WARN  object 0xc793440 was not returned to mpool ucp_requests
[1720882749.228738] [node127:3294751:0]          mpool.c:43   UCX  WARN  object 0xc793600 was not returned to mpool ucp_requests
[1720882749.228740] [node127:3294751:0]          mpool.c:43   UCX  WARN  object 0xc7937c0 was not returned to mpool ucp_requests
[1720882749.228742] [node127:3294751:0]          mpool.c:43   UCX  WARN  object 0xc793980 was not returned to mpool ucp_requests
[1720882749.228744] [node127:3294751:0]          mpool.c:43   UCX  WARN  object 0xc793b40 was not returned to mpool ucp_requests
[1720882749.228746] [node127:3294751:0]          mpool.c:43   UCX  WARN  object 0xc793d00 was not returned to mpool ucp_requests
[1720882749.228749] [node127:3294751:0]          mpool.c:43   UCX  WARN  object 0xc793ec0 was not returned to mpool ucp_requests


           ************************************************************
           *        Program running with 20 parallel MPI-processes    *
           *              working on a common directory               *
           ************************************************************
-------------------------------------------------------------------------------
                                 ORCA SCF
-------------------------------------------------------------------------------

------------
SCF SETTINGS
------------
Hamiltonian:
 Density Functional     Method          .... DFT(GTOs)
 Exchange Functional    Exchange        .... WB97M-V
 Correlation Functional Correlation     .... WB97M-V
 Gradients option       PostSCFGGA      .... off
 Hybrid DFT is turned on
   Fraction HF Exchange ScalHFX         ....  0.150000
   Scaling of DF-GGA-X  ScalDFX         ....  0.000000
   Scaling of DF-GGA-C  ScalDFC         ....  1.000000
   Scaling of DF-LDA-C  ScalLDAC        ....  1.000000
   Perturbative correction              ....  0.000000
   Density functional embedding theory  .... OFF
 Long-range corrected/Screened/Range-Separated Hybrid DFT is turned on
   Amount of maximum screened exact exchange              ....  0.850000
   Range separation parameter mu (erf(mu*r12)/r12)        ....  0.300000
   NL short-range parameter             ....  6.000000
   NL long-range parameter              ....  0.010000
 RI-approximation to the Coulomb term is turned on
   Number of AuxJ basis functions       .... 1991
   RIJ-COSX (HFX calculated with COS-X)).... on


General Settings:
 Integral files         IntName         .... Prod_RS3Aa
 Hartree-Fock type      HFTyp           .... RHF
 Total Charge           Charge          ....    0
 Multiplicity           Mult            ....    1
 Number of Electrons    NEL             ....  238
 Basis Dimension        Dim             .... 2901
 Nuclear Repulsion      ENuc            ....   3628.0380243243 Eh

Convergence Acceleration:
 DIIS                   CNVDIIS         .... on
   Start iteration      DIISMaxIt       ....    12
   Startup error        DIISStart       ....  0.200000
   # of expansion vecs  DIISMaxEq       ....     5
   Bias factor          DIISBfac        ....   1.050
   Max. coefficient     DIISMaxC        ....  10.000
 Trust-Rad. Augm. Hess. CNVTRAH         .... auto
   Auto Start mean grad. ratio tolernc. ....  1.125000
   Auto Start start iteration           ....    20
   Auto Start num. interpolation iter.  ....    10
   Max. Number of Micro iterations      ....    16
   Max. Number of Macro iterations      .... Maxiter - #DIIS iter
   Number of Davidson start vectors     ....     2
   Converg. threshold I  (grad. norm)   ....   5.000e-05
   Converg. threshold II (energy diff.) ....   1.000e-06
   Grad. Scal. Fac. for Micro threshold ....   0.100
   Minimum threshold for Micro iter.    ....   0.010
   NR start threshold (gradient norm)   ....   0.001
   Initial trust radius                 ....   0.400
   Minimum AH scaling param. (alpha)    ....   1.000
   Maximum AH scaling param. (alpha)    .... 1000.000
   Orbital update algorithm             .... Taylor
   White noise on init. David. guess    .... on
   Maximum white noise                  ....   0.010
   Quad. conv. algorithm                .... NR
 SOSCF                  CNVSOSCF        .... on
   Start iteration      SOSCFMaxIt      ....   150
   Startup grad/error   SOSCFStart      ....  0.003300
 Level Shifting         CNVShift        .... on
   Level shift para.    LevelShift      ....    0.2500
   Turn off err/grad.   ShiftErr        ....    0.0010
 Zerner damping         CNVZerner       .... off
 Static damping         CNVDamp         .... on
   Fraction old density DampFac         ....    0.7000
   Max. Damping (<1)    DampMax         ....    0.9800
   Min. Damping (>=0)   DampMin         ....    0.0000
   Turn off err/grad.   DampErr         ....    0.1000
 Fernandez-Rico         CNVRico         .... off

SCF Procedure:
 Maximum # iterations   MaxIter         ....   125
 SCF integral mode      SCFMode         .... Direct
   Integral package                     .... SHARK and LIBINT hybrid scheme
 Reset frequency        DirectResetFreq ....    20
 Integral Threshold     Thresh          ....  1.000e-10 Eh
 Primitive CutOff       TCut            ....  1.000e-11 Eh

Convergence Tolerance:
 Convergence Check Mode ConvCheckMode   .... Total+1el-Energy
 Convergence forced     ConvForced      .... 0
 Energy Change          TolE            ....  1.000e-06 Eh
 1-El. energy change                    ....  1.000e-03 Eh
 Orbital Gradient       TolG            ....  5.000e-05
 Orbital Rotation angle TolX            ....  5.000e-05
 DIIS Error             TolErr          ....  1.000e-06


Diagonalization of the overlap matrix:
Smallest eigenvalue                        ... 1.805e-06
Time for diagonalization                   ...    1.284 sec
Threshold for overlap eigenvalues          ... 1.000e-08
Number of eigenvalues below threshold      ... 0
Time for construction of square roots      ...    1.087 sec
Total time needed                          ...    2.394 sec

Time for model grid setup =    0.797 sec

------------------------------
INITIAL GUESS: MODEL POTENTIAL
------------------------------
Loading Hartree-Fock densities                     ... done
Calculating cut-offs                               ... done
Initializing the effective Hamiltonian             ... done
Setting up the integral package (SHARK)            ... done
Starting the Coulomb interaction                   ... done (   3.3 sec)
Reading the grid                                   ... done
Mapping shells                                     ... done
Starting the XC term evaluation                    ... done (   1.5 sec)
  promolecular density results
     # of electrons  =    237.972104096
     EX              =   -187.884006264
     EC              =     -7.987126096
     EX+EC           =   -195.871132360
Transforming the Hamiltonian                       ... done (   0.6 sec)
Diagonalizing the Hamiltonian                      ... done (   1.4 sec)
Back transforming the eigenvectors                 ... done (   0.4 sec)
Now organizing SCF variables                       ... done
                      ------------------
                      INITIAL GUESS DONE (   8.2 sec)
                      ------------------
-------------------
DFT GRID GENERATION
-------------------

General Integration Accuracy     IntAcc      ... 4.388
Radial Grid Type                 RadialGrid  ... OptM3 with GC (2021)
Angular Grid (max. ang.)         AngularGrid ... 4 (Lebedev-302)
Angular grid pruning method      GridPruning ... 4 (adaptive)
Weight generation scheme         WeightScheme... Becke
Basis function cutoff            BFCut       ... 1.0000e-10
Integration weight cutoff        WCut        ... 1.0000e-14
Angular grids for H and He will be reduced by one unit
Partially contracted basis set               ... off
Rotationally invariant grid construction     ... off

Total number of grid points                  ...   308513
Total number of batches                      ...     4859
Average number of points per batch           ...       63
Average number of grid points per atom       ...     4605
Time for grid setup =    2.706 sec

--------------------
COSX GRID GENERATION
--------------------

GRIDX 1
-------
General Integration Accuracy     IntAcc      ... 3.816
Radial Grid Type                 RadialGrid  ... OptM3 with GC (2021)
Angular Grid (max. ang.)         AngularGrid ... 1 (Lebedev-50)
Angular grid pruning method      GridPruning ... 4 (adaptive)
Weight generation scheme         WeightScheme... Becke
Basis function cutoff            BFCut       ... 1.0000e-10
Integration weight cutoff        WCut        ... 1.0000e-14
Angular grids for H and He will be reduced by one unit
Partially contracted basis set               ... on
Rotationally invariant grid construction     ... off

Total number of grid points                  ...    39148
Total number of batches                      ...      647
Average number of points per batch           ...       60
Average number of grid points per atom       ...      584
UseSFitting                                  ... on

GRIDX 2
-------
General Integration Accuracy     IntAcc      ... 4.020
Radial Grid Type                 RadialGrid  ... OptM3 with GC (2021)
Angular Grid (max. ang.)         AngularGrid ... 2 (Lebedev-110)
Angular grid pruning method      GridPruning ... 4 (adaptive)
Weight generation scheme         WeightScheme... Becke
Basis function cutoff            BFCut       ... 1.0000e-10
Integration weight cutoff        WCut        ... 1.0000e-14
Angular grids for H and He will be reduced by one unit
Partially contracted basis set               ... on
Rotationally invariant grid construction     ... off

Total number of grid points                  ...    87068
Total number of batches                      ...     1389
Average number of points per batch           ...       62
Average number of grid points per atom       ...     1300
UseSFitting                                  ... on

GRIDX 3
-------
General Integration Accuracy     IntAcc      ... 4.338
Radial Grid Type                 RadialGrid  ... OptM3 with GC (2021)
Angular Grid (max. ang.)         AngularGrid ... 3 (Lebedev-194)
Angular grid pruning method      GridPruning ... 4 (adaptive)
Weight generation scheme         WeightScheme... Becke
Basis function cutoff            BFCut       ... 1.0000e-10
Integration weight cutoff        WCut        ... 1.0000e-14
Angular grids for H and He will be reduced by one unit
Partially contracted basis set               ... on
Rotationally invariant grid construction     ... off

Total number of grid points                  ...   187463
Total number of batches                      ...     2965
Average number of points per batch           ...       63
Average number of grid points per atom       ...     2798
UseSFitting                                  ... on

Time for X-Grid setup             =   19.061 sec


--------------------
CPCM SOLVATION MODEL
--------------------
CPCM parameters:
  Epsilon                                         ...      26.7260
  Refrac                                          ...       1.2907
  Rsolv                                           ...       1.3000
  Surface type                                    ... GAUSSIAN VDW
  Epsilon function type                           ...         CPCM
Solvent:                                     ... 2,2,2-TRIFLUOROETHANOL
SMD-CDS solvent descriptors:
  Soln                                       ...    1.2907
  Soln25                                     ... Unavailable
  Sola                                       ...    0.5700
  Solb                                       ...    0.2500
  Solg                                       ...   42.0200
  Solc                                       ...    0.0000
  Solh                                       ...    0.5000
Radii:
 Radius for O  used is    2.8724 Bohr (=   1.5200 Ang.)
 Radius for N  used is    3.5716 Bohr (=   1.8900 Ang.)
 Radius for H  used is    2.2677 Bohr (=   1.2000 Ang.)
 Radius for C  used is    3.4960 Bohr (=   1.8500 Ang.)
Calculating surface                               ...        done! (  0.0s)
GEPOL surface points                              ...         3813
GEPOL Volume                                      ...    3156.6834
GEPOL Surface-area                                ...    1705.2539
Calculating surface distance matrix               ...        done! (  0.1s)
Performing Cholesky decomposition & store         ...        done! (  1.1s)
Overall time for CPCM initialization              ...                 1.2s
--------------
SCF ITERATIONS
--------------
ITER       Energy         Delta-E        Max-DP      RMS-DP      [F,P]     Damp
               ***  Starting incremental Fock matrix formation  ***
  0  -1385.5608897431   0.000000000000 0.04287528  0.00019376  0.3088842 0.7000
  1  -1385.9309248548  -0.370035111725 0.03502665  0.00016598  0.1504010 0.7000
                               ***Turning on DIIS***
  2  -1386.1236625323  -0.192737677460 0.08200913  0.00040835  0.0881052 0.0000
  3  -1386.4488113634  -0.325148831118 0.01954074  0.00011705  0.0671190 0.0000
  4  -1386.4903262287  -0.041514865279 0.01165905  0.00004467  0.0150227 0.0000
  5  -1386.4913945658  -0.001068337173 0.00465038  0.00001899  0.0123390 0.0000
                      *** Initiating the SOSCF procedure ***
                           *** Shutting down DIIS ***
                      *** Re-Reading the Fockian *** 
                      *** Removing any level shift *** 
ITER      Energy       Delta-E        Grad      Rot      Max-DP    RMS-DP
  6  -1386.49170721  -0.0003126453  0.000417  0.000417  0.002609  0.000009
               *** Restarting incremental Fock matrix formation ***
  7  -1386.49172034  -0.0000131335  0.000282  0.000742  0.027491  0.000187
  8  -1386.49173673  -0.0000163848  0.000171  0.000453  0.006268  0.000048
  9  -1386.49173772  -0.0000009928  0.000067  0.000072  0.004647  0.000033
 10  -1386.49173930  -0.0000015729  0.000030  0.000092  0.001616  0.000010
 11  -1386.49173901   0.0000002857  0.000018  0.000037  0.001339  0.000003
                  ***Gradient check signals convergence***
              ***Rediagonalizing the Fockian in SOSCF/NRSCF***

               *****************************************************
               *                     SUCCESS                       *
               *           SCF CONVERGED AFTER  12 CYCLES          *
               *****************************************************

Old exchange energy                            =    -60.477662545 Eh
New exchange energy                            =    -60.477654049 Eh
Exchange energy change after final integration =      0.000008496 Eh
Total energy after final integration           =  -1386.491730997 Eh
Final COS-X integration done in                =   212.664 sec

------------------
NL GRID GENERATION
------------------

General Integration Accuracy     IntAcc      ... 4.004
Radial Grid Type                 RadialGrid  ... OptM3 with GC (2021)
Angular Grid (max. ang.)         AngularGrid ... 2 (Lebedev-110)
Angular grid pruning method      GridPruning ... 4 (adaptive)
Weight generation scheme         WeightScheme... Becke
Basis function cutoff            BFCut       ... 1.0000e-10
Integration weight cutoff        WCut        ... 1.0000e-14
Angular grids for H and He will be reduced by one unit
Partially contracted basis set               ... off
Rotationally invariant grid construction     ... off

Total number of grid points                  ...    97280
Total number of batches                      ...     1555
Average number of points per batch           ...       62
Average number of grid points per atom       ...     1452
Final grid set up in    1.0 sec

-------------------------------------------------------------------------------
                    post-SCF DFT-NL dispersion correction                      
-------------------------------------------------------------------------------

SCF Energy:   -1386.491730997 
NL    Energy:  0.855100451 
SC+NL Energy: -1385.636630546 
NL done in:    7.3 sec
-------------------------------------------------------------------------------

SMD CDS free energy correction energy :                 2.34012     Kcal/mol
Total Energy after SMD CDS correction =             -1385.632901326 Eh

----------------
TOTAL SCF ENERGY
----------------

Total Energy       :        -1385.63290133 Eh          -37704.98813 eV

Components:
Nuclear Repulsion  :         3628.03802432 Eh           98723.93367 eV
Electronic Energy  :        -5013.67092565 Eh         -136428.92180 eV
One Electron Energy:        -9098.44837820 Eh         -247581.36716 eV
Two Electron Energy:         4084.77745255 Eh          111152.44536 eV
Max COSX asymmetry :            0.00000107 Eh               0.00003 eV
CPCM Dielectric    :           -0.04862301 Eh              -1.32310 eV
SMD CDS (Gcds)     :            0.00372922 Eh               0.10148 eV

Virial components:
Potential Energy   :        -2767.07342850 Eh          -75295.89596 eV
Kinetic Energy     :         1381.44052717 Eh           37590.90783 eV
Virial Ratio       :            2.00303478


DFT components:
N(Alpha)           :      119.000082856866 electrons
N(Beta)            :      119.000082856866 electrons
N(Total)           :      238.000165713731 electrons
E(X)               :     -134.061095070618 Eh       
E(C)               :       -7.504564362709 Eh       
NL Energy, E(C,NL) :        0.855100450525 Eh       
E(XC)              :     -140.710558982803 Eh       
DFET-embed. en.    :        0.000000000000 Eh       
CPCM Solvation Model Properties:
Surface-charge          :           -0.08636799
Charge-correction       :           -0.00092549 Eh              -0.02518 eV
Free-energy (cav+disp)  :            0.00372922 Eh               0.10148 eV

---------------
SCF CONVERGENCE
---------------

  Last Energy change         ...   -4.8291e-07  Tolerance :   1.0000e-06
  Last MAX-Density change    ...    1.8874e-15  Tolerance :   1.0000e-05
  Last RMS-Density change    ...    4.0034e-18  Tolerance :   1.0000e-06
  Last Orbital Gradient      ...    2.9227e-06  Tolerance :   5.0000e-05
  Last Orbital Rotation      ...    1.1018e-05  Tolerance :   5.0000e-05

             **** THE GBW FILE WAS UPDATED (Prod_RS3Aa.gbw) ****
             **** DENSITY Prod_RS3Aa.scfp WAS UPDATED ****
             **** ENERGY FILE WAS UPDATED (Prod_RS3Aa.en.tmp) ****
             **** THE GBW FILE WAS UPDATED (Prod_RS3Aa.gbw) ****
             **** DENSITY Prod_RS3Aa.scfp WAS UPDATED ****
----------------
ORBITAL ENERGIES
----------------

  NO   OCC          E(Eh)            E(eV) 
   0   2.0000     -19.310436      -525.4637 
   1   2.0000     -19.305481      -525.3288 
   2   2.0000     -14.547467      -395.8567 
   3   2.0000     -14.528014      -395.3274 
   4   2.0000     -10.463532      -284.7272 
   5   2.0000     -10.456169      -284.5268 
   6   2.0000     -10.399230      -282.9774 
   7   2.0000     -10.392964      -282.8069 
   8   2.0000     -10.391355      -282.7632 
   9   2.0000     -10.364966      -282.0451 
  10   2.0000     -10.364508      -282.0326 
  11   2.0000     -10.363922      -282.0167 
  12   2.0000     -10.361801      -281.9589 
  13   2.0000     -10.354191      -281.7519 
  14   2.0000     -10.353798      -281.7412 
  15   2.0000     -10.351626      -281.6821 
  16   2.0000     -10.351415      -281.6763 
  17   2.0000     -10.351170      -281.6696 
  18   2.0000     -10.350282      -281.6455 
  19   2.0000     -10.349665      -281.6287 
  20   2.0000     -10.349585      -281.6265 
  21   2.0000     -10.348981      -281.6101 
  22   2.0000     -10.348750      -281.6038 
  23   2.0000     -10.347639      -281.5736 
  24   2.0000     -10.346133      -281.5326 
  25   2.0000     -10.345552      -281.5168 
  26   2.0000     -10.344556      -281.4897 
  27   2.0000     -10.327578      -281.0277 
  28   2.0000     -10.322948      -280.9017 
  29   2.0000     -10.322579      -280.8916 
  30   2.0000     -10.321914      -280.8736 
  31   2.0000     -10.321660      -280.8667 
  32   2.0000     -10.318375      -280.7772 
  33   2.0000      -1.189067       -32.3562 
  34   2.0000      -1.175612       -31.9900 
  35   2.0000      -1.086363       -29.5614 
  36   2.0000      -1.064032       -28.9538 
  37   2.0000      -0.997119       -27.1330 
  38   2.0000      -0.992817       -27.0159 
  39   2.0000      -0.988885       -26.9089 
  40   2.0000      -0.943899       -25.6848 
  41   2.0000      -0.934288       -25.4233 
  42   2.0000      -0.906538       -24.6682 
  43   2.0000      -0.887250       -24.1433 
  44   2.0000      -0.876462       -23.8497 
  45   2.0000      -0.876296       -23.8452 
  46   2.0000      -0.871687       -23.7198 
  47   2.0000      -0.864180       -23.5155 
  48   2.0000      -0.829843       -22.5812 
  49   2.0000      -0.811001       -22.0685 
  50   2.0000      -0.806122       -21.9357 
  51   2.0000      -0.801001       -21.7963 
  52   2.0000      -0.799181       -21.7468 
  53   2.0000      -0.763397       -20.7731 
  54   2.0000      -0.745461       -20.2850 
  55   2.0000      -0.734882       -19.9971 
  56   2.0000      -0.731069       -19.8934 
  57   2.0000      -0.726790       -19.7770 
  58   2.0000      -0.724734       -19.7210 
  59   2.0000      -0.706926       -19.2364 
  60   2.0000      -0.685259       -18.6468 
  61   2.0000      -0.675697       -18.3867 
  62   2.0000      -0.663694       -18.0600 
  63   2.0000      -0.650418       -17.6988 
  64   2.0000      -0.638923       -17.3860 
  65   2.0000      -0.623540       -16.9674 
  66   2.0000      -0.611346       -16.6356 
  67   2.0000      -0.599892       -16.3239 
  68   2.0000      -0.591887       -16.1061 
  69   2.0000      -0.586398       -15.9567 
  70   2.0000      -0.580043       -15.7838 
  71   2.0000      -0.573564       -15.6075 
  72   2.0000      -0.568659       -15.4740 
  73   2.0000      -0.563258       -15.3270 
  74   2.0000      -0.560990       -15.2653 
  75   2.0000      -0.556785       -15.1509 
  76   2.0000      -0.549661       -14.9570 
  77   2.0000      -0.548386       -14.9223 
  78   2.0000      -0.542576       -14.7642 
  79   2.0000      -0.539536       -14.6815 
  80   2.0000      -0.532444       -14.4885 
  81   2.0000      -0.530344       -14.4314 
  82   2.0000      -0.528827       -14.3901 
  83   2.0000      -0.525377       -14.2962 
  84   2.0000      -0.523859       -14.2549 
  85   2.0000      -0.518481       -14.1086 
  86   2.0000      -0.508689       -13.8421 
  87   2.0000      -0.503157       -13.6916 
  88   2.0000      -0.497216       -13.5299 
  89   2.0000      -0.489215       -13.3122 
  90   2.0000      -0.485987       -13.2244 
  91   2.0000      -0.482911       -13.1407 
  92   2.0000      -0.480576       -13.0771 
  93   2.0000      -0.473398       -12.8818 
  94   2.0000      -0.470567       -12.8048 
  95   2.0000      -0.468790       -12.7564 
  96   2.0000      -0.466814       -12.7027 
  97   2.0000      -0.460959       -12.5433 
  98   2.0000      -0.459874       -12.5138 
  99   2.0000      -0.457333       -12.4447 
 100   2.0000      -0.451040       -12.2734 
 101   2.0000      -0.446736       -12.1563 
 102   2.0000      -0.441282       -12.0079 
 103   2.0000      -0.440438       -11.9849 
 104   2.0000      -0.434806       -11.8317 
 105   2.0000      -0.432299       -11.7635 
 106   2.0000      -0.423944       -11.5361 
 107   2.0000      -0.422553       -11.4983 
 108   2.0000      -0.412201       -11.2166 
 109   2.0000      -0.391750       -10.6601 
 110   2.0000      -0.381424       -10.3791 
 111   2.0000      -0.367306        -9.9949 
 112   2.0000      -0.364063        -9.9067 
 113   2.0000      -0.355605        -9.6765 
 114   2.0000      -0.350903        -9.5486 
 115   2.0000      -0.347327        -9.4512 
 116   2.0000      -0.344605        -9.3772 
 117   2.0000      -0.338036        -9.1984 
 118   2.0000      -0.327285        -8.9059 
 119   0.0000       0.033321         0.9067 
 120   0.0000       0.047844         1.3019 
 121   0.0000       0.052902         1.4395 
 122   0.0000       0.056600         1.5402 
 123   0.0000       0.059647         1.6231 
 124   0.0000       0.060764         1.6535 
 125   0.0000       0.068486         1.8636 
 126   0.0000       0.072462         1.9718 
 127   0.0000       0.074755         2.0342 
 128   0.0000       0.080753         2.1974 
 129   0.0000       0.087756         2.3880 
 130   0.0000       0.089708         2.4411 
 131   0.0000       0.091398         2.4871 
 132   0.0000       0.097674         2.6578 
 133   0.0000       0.100528         2.7355 
 134   0.0000       0.106032         2.8853 
 135   0.0000       0.109049         2.9674 
 136   0.0000       0.109635         2.9833 
 137   0.0000       0.111988         3.0473 
 138   0.0000       0.113855         3.0981 
 139   0.0000       0.117247         3.1904 
 140   0.0000       0.118169         3.2155 
 141   0.0000       0.123614         3.3637 
 142   0.0000       0.125381         3.4118 
 143   0.0000       0.129010         3.5105 
 144   0.0000       0.130437         3.5494 
 145   0.0000       0.134345         3.6557 
 146   0.0000       0.136301         3.7089 
 147   0.0000       0.140189         3.8147 
 148   0.0000       0.143227         3.8974 
 149   0.0000       0.149333         4.0636 
 150   0.0000       0.150872         4.1054 
 151   0.0000       0.154091         4.1930 
 152   0.0000       0.163548         4.4504 
 153   0.0000       0.164832         4.4853 
 154   0.0000       0.166839         4.5399 
 155   0.0000       0.167551         4.5593 
 156   0.0000       0.170306         4.6343 
 157   0.0000       0.177780         4.8376 
 158   0.0000       0.178216         4.8495 
 159   0.0000       0.181380         4.9356 
 160   0.0000       0.183529         4.9941 
 161   0.0000       0.186811         5.0834 
 162   0.0000       0.191153         5.2015 
 163   0.0000       0.194397         5.2898 
 164   0.0000       0.198125         5.3912 
 165   0.0000       0.198903         5.4124 
 166   0.0000       0.201284         5.4772 
 167   0.0000       0.204136         5.5548 
 168   0.0000       0.205992         5.6053 
 169   0.0000       0.208172         5.6647 
 170   0.0000       0.210667         5.7325 
 171   0.0000       0.212017         5.7693 
 172   0.0000       0.213940         5.8216 
 173   0.0000       0.219973         5.9858 
 174   0.0000       0.223424         6.0797 
 175   0.0000       0.226020         6.1503 
 176   0.0000       0.229762         6.2521 
 177   0.0000       0.232858         6.3364 
 178   0.0000       0.234841         6.3904 
 179   0.0000       0.236014         6.4223 
 180   0.0000       0.238093         6.4788 
 181   0.0000       0.241640         6.5754 
 182   0.0000       0.244221         6.6456 
 183   0.0000       0.248210         6.7541 
 184   0.0000       0.249892         6.7999 
 185   0.0000       0.256372         6.9762 
 186   0.0000       0.258107         7.0235 
 187   0.0000       0.258927         7.0458 
 188   0.0000       0.263790         7.1781 
 189   0.0000       0.265293         7.2190 
 190   0.0000       0.269411         7.3311 
 191   0.0000       0.272609         7.4181 
 192   0.0000       0.273805         7.4506 
 193   0.0000       0.274892         7.4802 
 194   0.0000       0.280010         7.6195 
 195   0.0000       0.284976         7.7546 
 196   0.0000       0.288672         7.8552 
 197   0.0000       0.289035         7.8650 
 198   0.0000       0.292358         7.9555 
 199   0.0000       0.295968         8.0537 
 200   0.0000       0.299270         8.1435 
 201   0.0000       0.302046         8.2191 
 202   0.0000       0.303939         8.2706 
 203   0.0000       0.306549         8.3416 
 204   0.0000       0.308890         8.4053 
 205   0.0000       0.312320         8.4987 
 206   0.0000       0.313909         8.5419 
 207   0.0000       0.317187         8.6311 
 208   0.0000       0.319526         8.6947 
 209   0.0000       0.320707         8.7269 
 210   0.0000       0.321719         8.7544 
 211   0.0000       0.323773         8.8103 
 212   0.0000       0.325686         8.8624 
 213   0.0000       0.327769         8.9191 
 214   0.0000       0.329496         8.9661 
 215   0.0000       0.331284         9.0147 
 216   0.0000       0.334044         9.0898 
 217   0.0000       0.335657         9.1337 
 218   0.0000       0.337923         9.1953 
 219   0.0000       0.340937         9.2774 
 220   0.0000       0.341550         9.2940 
 221   0.0000       0.342431         9.3180 
 222   0.0000       0.346283         9.4228 
 223   0.0000       0.348121         9.4729 
 224   0.0000       0.351321         9.5599 
 225   0.0000       0.352593         9.5946 
 226   0.0000       0.355601         9.6764 
 227   0.0000       0.357187         9.7195 
 228   0.0000       0.359258         9.7759 
 229   0.0000       0.360474         9.8090 
 230   0.0000       0.361382         9.8337 
 231   0.0000       0.364824         9.9274 
 232   0.0000       0.366001         9.9594 
 233   0.0000       0.368646        10.0314 
 234   0.0000       0.369220        10.0470 
 235   0.0000       0.371077        10.0975 
 236   0.0000       0.372842        10.1455 
 237   0.0000       0.376528        10.2459 
 238   0.0000       0.378216        10.2918 
 239   0.0000       0.379775        10.3342 
 240   0.0000       0.381041        10.3687 
 241   0.0000       0.383951        10.4478 
 242   0.0000       0.385240        10.4829 
 243   0.0000       0.388393        10.5687 
 244   0.0000       0.389511        10.5991 
 245   0.0000       0.392500        10.6805 
 246   0.0000       0.393089        10.6965 
 247   0.0000       0.396304        10.7840 
 248   0.0000       0.396742        10.7959 
 249   0.0000       0.398665        10.8482 
 250   0.0000       0.401253        10.9187 
 251   0.0000       0.402873        10.9627 
 252   0.0000       0.404908        11.0181 
 253   0.0000       0.407350        11.0845 
 254   0.0000       0.408847        11.1253 
 255   0.0000       0.411285        11.1916 
 256   0.0000       0.413882        11.2623 
 257   0.0000       0.418341        11.3836 
 258   0.0000       0.419688        11.4203 
 259   0.0000       0.420351        11.4383 
 260   0.0000       0.420607        11.4453 
 261   0.0000       0.422660        11.5012 
 262   0.0000       0.426966        11.6183 
 263   0.0000       0.427391        11.6299 
 264   0.0000       0.429408        11.6848 
 265   0.0000       0.435783        11.8583 
 266   0.0000       0.436943        11.8898 
 267   0.0000       0.442066        12.0292 
 268   0.0000       0.443803        12.0765 
 269   0.0000       0.447025        12.1642 
 270   0.0000       0.448554        12.2058 
 271   0.0000       0.451867        12.2959 
 272   0.0000       0.452452        12.3119 
 273   0.0000       0.454473        12.3668 
 274   0.0000       0.455176        12.3860 
 275   0.0000       0.460831        12.5398 
 276   0.0000       0.463457        12.6113 
 277   0.0000       0.466736        12.7005 
 278   0.0000       0.469108        12.7651 
 279   0.0000       0.470547        12.8042 
 280   0.0000       0.472370        12.8539 
 281   0.0000       0.475547        12.9403 
 282   0.0000       0.476319        12.9613 
 283   0.0000       0.480139        13.0652 
 284   0.0000       0.481297        13.0968 
 285   0.0000       0.482422        13.1274 
 286   0.0000       0.484916        13.1952 
 287   0.0000       0.488487        13.2924 
 288   0.0000       0.490700        13.3526 
 289   0.0000       0.492855        13.4113 
 290   0.0000       0.497721        13.5437 
 291   0.0000       0.501377        13.6432 
 292   0.0000       0.502150        13.6642 
 293   0.0000       0.506339        13.7782 
 294   0.0000       0.508166        13.8279 
 295   0.0000       0.511616        13.9218 
 296   0.0000       0.515120        14.0171 
 297   0.0000       0.519775        14.1438 
 298   0.0000       0.522784        14.2257 
 299   0.0000       0.524001        14.2588 
 300   0.0000       0.525680        14.3045 
 301   0.0000       0.528641        14.3850 
 302   0.0000       0.530966        14.4483 
 303   0.0000       0.534663        14.5489 
 304   0.0000       0.536600        14.6016 
 305   0.0000       0.539177        14.6718 
 306   0.0000       0.541622        14.7383 
 307   0.0000       0.544578        14.8187 
 308   0.0000       0.549351        14.9486 
 309   0.0000       0.550197        14.9716 
 310   0.0000       0.552900        15.0452 
 311   0.0000       0.555055        15.1038 
 312   0.0000       0.559120        15.2144 
 313   0.0000       0.564584        15.3631 
 314   0.0000       0.566517        15.4157 
 315   0.0000       0.572456        15.5773 
 316   0.0000       0.573963        15.6183 
 317   0.0000       0.576620        15.6906 
 318   0.0000       0.578904        15.7528 
 319   0.0000       0.582550        15.8520 
 320   0.0000       0.585014        15.9190 
 321   0.0000       0.589469        16.0403 
 322   0.0000       0.590499        16.0683 
 323   0.0000       0.594845        16.1866 
 324   0.0000       0.597850        16.2683 
 325   0.0000       0.599663        16.3177 
 326   0.0000       0.605460        16.4754 
 327   0.0000       0.607554        16.5324 
 328   0.0000       0.611105        16.6290 
 329   0.0000       0.611789        16.6476 
 330   0.0000       0.618519        16.8308 
 331   0.0000       0.621831        16.9209 
 332   0.0000       0.624365        16.9898 
 333   0.0000       0.628207        17.0944 
 334   0.0000       0.628689        17.1075 
 335   0.0000       0.631360        17.1802 
 336   0.0000       0.634692        17.2708 
 337   0.0000       0.642932        17.4951 
 338   0.0000       0.646202        17.5841 
 339   0.0000       0.648051        17.6344 
 340   0.0000       0.651337        17.7238 
 341   0.0000       0.657343        17.8872 
 342   0.0000       0.658327        17.9140 
 343   0.0000       0.659323        17.9411 
 344   0.0000       0.663187        18.0462 
 345   0.0000       0.666863        18.1463 
 346   0.0000       0.671894        18.2832 
 347   0.0000       0.674309        18.3489 
 348   0.0000       0.675443        18.3797 
 349   0.0000       0.678050        18.4507 
 350   0.0000       0.679582        18.4924 
 351   0.0000       0.683916        18.6103 
 352   0.0000       0.685270        18.6471 
 353   0.0000       0.689675        18.7670 
 354   0.0000       0.690385        18.7863 
 355   0.0000       0.694912        18.9095 
 356   0.0000       0.696825        18.9616 
 357   0.0000       0.698811        19.0156 
 358   0.0000       0.700685        19.0666 
 359   0.0000       0.703636        19.1469 
 360   0.0000       0.705210        19.1897 
 361   0.0000       0.708809        19.2877 
 362   0.0000       0.710371        19.3302 
 363   0.0000       0.716030        19.4842 
 364   0.0000       0.717734        19.5305 
 365   0.0000       0.722382        19.6570 
 366   0.0000       0.724479        19.7141 
 367   0.0000       0.724695        19.7199 
 368   0.0000       0.729865        19.8606 
 369   0.0000       0.731842        19.9144 
 370   0.0000       0.733600        19.9623 
 371   0.0000       0.738666        20.1001 
 372   0.0000       0.740258        20.1434 
 373   0.0000       0.742058        20.1924 
 374   0.0000       0.748537        20.3687 
 375   0.0000       0.749092        20.3838 
 376   0.0000       0.753478        20.5032 
 377   0.0000       0.753901        20.5147 
 378   0.0000       0.757394        20.6097 
 379   0.0000       0.762210        20.7408 
 380   0.0000       0.766591        20.8600 
 381   0.0000       0.768570        20.9138 
 382   0.0000       0.771434        20.9918 
 383   0.0000       0.773652        21.0522 
 384   0.0000       0.777405        21.1543 
 385   0.0000       0.781219        21.2580 
 386   0.0000       0.783751        21.3269 
 387   0.0000       0.789780        21.4910 
 388   0.0000       0.790438        21.5089 
 389   0.0000       0.791761        21.5449 
 390   0.0000       0.793504        21.5923 
 391   0.0000       0.798263        21.7218 
 392   0.0000       0.801346        21.8057 
 393   0.0000       0.803105        21.8536 
 394   0.0000       0.806500        21.9460 
 395   0.0000       0.808472        21.9996 
 396   0.0000       0.809986        22.0408 
 397   0.0000       0.810356        22.0509 
 398   0.0000       0.811590        22.0845 
 399   0.0000       0.816331        22.2135 
 400   0.0000       0.819755        22.3067 
 401   0.0000       0.822370        22.3778 
 402   0.0000       0.823892        22.4192 
 403   0.0000       0.826573        22.4922 
 404   0.0000       0.829193        22.5635 
 405   0.0000       0.830274        22.5929 
 406   0.0000       0.833335        22.6762 
 407   0.0000       0.836954        22.7747 
 408   0.0000       0.838063        22.8048 
 409   0.0000       0.843419        22.9506 
 410   0.0000       0.844241        22.9730 
 411   0.0000       0.846320        23.0295 
 412   0.0000       0.848814        23.0974 
 413   0.0000       0.853263        23.2185 
 414   0.0000       0.854768        23.2594 
 415   0.0000       0.857365        23.3301 
 416   0.0000       0.860720        23.4214 
 417   0.0000       0.864327        23.5195 
 418   0.0000       0.866040        23.5661 
 419   0.0000       0.867419        23.6037 
 420   0.0000       0.869786        23.6681 
 421   0.0000       0.871381        23.7115 
 422   0.0000       0.874087        23.7851 
 423   0.0000       0.877390        23.8750 
 424   0.0000       0.880632        23.9632 
 425   0.0000       0.883816        24.0499 
 426   0.0000       0.885353        24.0917 
 427   0.0000       0.886647        24.1269 
 428   0.0000       0.889978        24.2175 
 429   0.0000       0.892022        24.2732 
 430   0.0000       0.893795        24.3214 
 431   0.0000       0.895196        24.3595 
 432   0.0000       0.898029        24.4366 
 433   0.0000       0.899157        24.4673 
 434   0.0000       0.901294        24.5255 
 435   0.0000       0.904177        24.6039 
 436   0.0000       0.909366        24.7451 
 437   0.0000       0.910209        24.7681 
 438   0.0000       0.912079        24.8189 
 439   0.0000       0.915271        24.9058 
 440   0.0000       0.917876        24.9767 
 441   0.0000       0.920566        25.0499 
 442   0.0000       0.922748        25.1093 
 443   0.0000       0.925632        25.1877 
 444   0.0000       0.926826        25.2202 
 445   0.0000       0.931773        25.3548 
 446   0.0000       0.933340        25.3975 
 447   0.0000       0.934273        25.4229 
 448   0.0000       0.938100        25.5270 
 449   0.0000       0.939267        25.5587 
 450   0.0000       0.940491        25.5921 
 451   0.0000       0.940929        25.6040 
 452   0.0000       0.945132        25.7184 
 453   0.0000       0.949231        25.8299 
 454   0.0000       0.949876        25.8474 
 455   0.0000       0.953012        25.9328 
 456   0.0000       0.956646        26.0317 
 457   0.0000       0.959112        26.0988 
 458   0.0000       0.962111        26.1804 
 459   0.0000       0.963952        26.2305 
 460   0.0000       0.965899        26.2834 
 461   0.0000       0.970245        26.4017 
 462   0.0000       0.971621        26.4392 
 463   0.0000       0.972666        26.4676 
 464   0.0000       0.975156        26.5354 
 465   0.0000       0.976419        26.5697 
 466   0.0000       0.979852        26.6631 
 467   0.0000       0.980493        26.6806 
 468   0.0000       0.984477        26.7890 
 469   0.0000       0.987370        26.8677 
 470   0.0000       0.988849        26.9079 
 471   0.0000       0.992239        27.0002 
 472   0.0000       0.992782        27.0150 
 473   0.0000       0.993847        27.0439 
 474   0.0000       0.996680        27.1210 
 475   0.0000       0.997339        27.1390 
 476   0.0000       1.003036        27.2940 
 477   0.0000       1.003230        27.2993 
 478   0.0000       1.004472        27.3331 
 479   0.0000       1.007537        27.4165 
 480   0.0000       1.009795        27.4779 
 481   0.0000       1.012061        27.5396 
 482   0.0000       1.014641        27.6098 
 483   0.0000       1.017680        27.6925 
 484   0.0000       1.019312        27.7369 
 485   0.0000       1.022312        27.8185 
 486   0.0000       1.026624        27.9358 
 487   0.0000       1.029302        28.0087 
 488   0.0000       1.030708        28.0470 
 489   0.0000       1.034290        28.1445 
 490   0.0000       1.039356        28.2823 
 491   0.0000       1.040388        28.3104 
 492   0.0000       1.041363        28.3369 
 493   0.0000       1.045238        28.4424 
 494   0.0000       1.045603        28.4523 
 495   0.0000       1.051735        28.6192 
 496   0.0000       1.055698        28.7270 
 497   0.0000       1.057668        28.7806 
 498   0.0000       1.060491        28.8574 
 499   0.0000       1.060770        28.8650 
 500   0.0000       1.064137        28.9566 
 501   0.0000       1.066017        29.0078 
 502   0.0000       1.068131        29.0653 
 503   0.0000       1.071233        29.1497 
 504   0.0000       1.073024        29.1985 
 505   0.0000       1.077651        29.3244 
 506   0.0000       1.081027        29.4162 
 507   0.0000       1.082962        29.4689 
 508   0.0000       1.086036        29.5526 
 509   0.0000       1.086306        29.5599 
 510   0.0000       1.089499        29.6468 
 511   0.0000       1.092117        29.7180 
 512   0.0000       1.094662        29.7873 
 513   0.0000       1.097795        29.8725 
 514   0.0000       1.099813        29.9274 
 515   0.0000       1.102386        29.9974 
 516   0.0000       1.105210        30.0743 
 517   0.0000       1.109342        30.1867 
 518   0.0000       1.110919        30.2296 
 519   0.0000       1.113229        30.2925 
 520   0.0000       1.116261        30.3750 
 521   0.0000       1.117540        30.4098 
 522   0.0000       1.120895        30.5011 
 523   0.0000       1.125563        30.6281 
 524   0.0000       1.126808        30.6620 
 525   0.0000       1.128083        30.6967 
 526   0.0000       1.129919        30.7467 
 527   0.0000       1.137255        30.9463 
 528   0.0000       1.139420        31.0052 
 529   0.0000       1.142342        31.0847 
 530   0.0000       1.143763        31.1234 
 531   0.0000       1.147128        31.2149 
 532   0.0000       1.150469        31.3059 
 533   0.0000       1.152130        31.3511 
 534   0.0000       1.156828        31.4789 
 535   0.0000       1.157994        31.5106 
 536   0.0000       1.162990        31.6466 
 537   0.0000       1.166791        31.7500 
 538   0.0000       1.169494        31.8236 
 539   0.0000       1.170804        31.8592 
 540   0.0000       1.171933        31.8899 
 541   0.0000       1.180233        32.1158 
 542   0.0000       1.182827        32.1864 
 543   0.0000       1.185755        32.2660 
 544   0.0000       1.188513        32.3411 
 545   0.0000       1.189165        32.3588 
 546   0.0000       1.189896        32.3787 
 547   0.0000       1.194819        32.5127 
 548   0.0000       1.195181        32.5225 
 549   0.0000       1.198949        32.6251 
 550   0.0000       1.202868        32.7317 
 551   0.0000       1.203481        32.7484 
 552   0.0000       1.211153        32.9572 
 553   0.0000       1.212500        32.9938 
 554   0.0000       1.215165        33.0663 
 555   0.0000       1.219129        33.1742 
 556   0.0000       1.224936        33.3322 
 557   0.0000       1.227035        33.3893 
 558   0.0000       1.229362        33.4526 
 559   0.0000       1.232159        33.5288 
 560   0.0000       1.238390        33.6983 
 561   0.0000       1.239074        33.7169 
 562   0.0000       1.244736        33.8710 
 563   0.0000       1.246237        33.9118 
 564   0.0000       1.246980        33.9321 
 565   0.0000       1.249487        34.0003 
 566   0.0000       1.252178        34.0735 
 567   0.0000       1.257321        34.2134 
 568   0.0000       1.257742        34.2249 
 569   0.0000       1.259255        34.2661 
 570   0.0000       1.264069        34.3971 
 571   0.0000       1.269388        34.5418 
 572   0.0000       1.271859        34.6090 
 573   0.0000       1.272833        34.6356 
 574   0.0000       1.276478        34.7347 
 575   0.0000       1.278117        34.7793 
 576   0.0000       1.280278        34.8381 
 577   0.0000       1.283222        34.9182 
 578   0.0000       1.289581        35.0913 
 579   0.0000       1.292389        35.1677 
 580   0.0000       1.295580        35.2545 
 581   0.0000       1.299133        35.3512 
 582   0.0000       1.300762        35.3955 
 583   0.0000       1.308713        35.6119 
 584   0.0000       1.309395        35.6304 
 585   0.0000       1.311609        35.6907 
 586   0.0000       1.312959        35.7274 
 587   0.0000       1.317282        35.8451 
 588   0.0000       1.318978        35.8912 
 589   0.0000       1.322341        35.9827 
 590   0.0000       1.324968        36.0542 
 591   0.0000       1.329158        36.1682 
 592   0.0000       1.333623        36.2897 
 593   0.0000       1.335135        36.3309 
 594   0.0000       1.340998        36.4904 
 595   0.0000       1.341512        36.5044 
 596   0.0000       1.347126        36.6572 
 597   0.0000       1.351484        36.7757 
 598   0.0000       1.353246        36.8237 
 599   0.0000       1.355266        36.8787 
 600   0.0000       1.356981        36.9253 
 601   0.0000       1.363675        37.1075 
 602   0.0000       1.368120        37.2284 
 603   0.0000       1.369582        37.2682 
 604   0.0000       1.371511        37.3207 
 605   0.0000       1.377114        37.4732 
 606   0.0000       1.378340        37.5065 
 607   0.0000       1.383312        37.6418 
 608   0.0000       1.384520        37.6747 
 609   0.0000       1.387047        37.7435 
 610   0.0000       1.390673        37.8421 
 611   0.0000       1.396687        38.0058 
 612   0.0000       1.397479        38.0273 
 613   0.0000       1.399115        38.0719 
 614   0.0000       1.401548        38.1381 
 615   0.0000       1.406225        38.2653 
 616   0.0000       1.409000        38.3408 
 617   0.0000       1.414510        38.4908 
 618   0.0000       1.415327        38.5130 
 619   0.0000       1.416486        38.5445 
 620   0.0000       1.421275        38.6748 
 621   0.0000       1.422470        38.7074 
 622   0.0000       1.427317        38.8393 
 623   0.0000       1.436751        39.0960 
 624   0.0000       1.440501        39.1980 
 625   0.0000       1.441429        39.2233 
 626   0.0000       1.446359        39.3574 
 627   0.0000       1.447630        39.3920 
 628   0.0000       1.456373        39.6299 
 629   0.0000       1.457358        39.6567 
 630   0.0000       1.459566        39.7168 
 631   0.0000       1.465586        39.8806 
 632   0.0000       1.468134        39.9500 
 633   0.0000       1.470713        40.0201 
 634   0.0000       1.472835        40.0779 
 635   0.0000       1.475980        40.1635 
 636   0.0000       1.479057        40.2472 
 637   0.0000       1.483764        40.3753 
 638   0.0000       1.487987        40.4902 
 639   0.0000       1.490980        40.5716 
 640   0.0000       1.496549        40.7232 
 641   0.0000       1.499439        40.8018 
 642   0.0000       1.500306        40.8254 
 643   0.0000       1.502582        40.8873 
 644   0.0000       1.508327        41.0437 
 645   0.0000       1.512670        41.1619 
 646   0.0000       1.518644        41.3244 
 647   0.0000       1.520796        41.3830 
 648   0.0000       1.523513        41.4569 
 649   0.0000       1.529341        41.6155 
 650   0.0000       1.530942        41.6590 
 651   0.0000       1.533010        41.7153 
 652   0.0000       1.540103        41.9083 
 653   0.0000       1.543720        42.0068 
 654   0.0000       1.547166        42.1005 
 655   0.0000       1.550152        42.1818 
 656   0.0000       1.553447        42.2714 
 657   0.0000       1.554882        42.3105 
 658   0.0000       1.561174        42.4817 
 659   0.0000       1.562449        42.5164 
 660   0.0000       1.566473        42.6259 
 661   0.0000       1.568787        42.6889 
 662   0.0000       1.572948        42.8021 
 663   0.0000       1.574474        42.8436 
 664   0.0000       1.576037        42.8862 
 665   0.0000       1.581967        43.0475 
 666   0.0000       1.585545        43.1449 
 667   0.0000       1.587076        43.1865 
 668   0.0000       1.597303        43.4648 
 669   0.0000       1.598669        43.5020 
 670   0.0000       1.603392        43.6305 
 671   0.0000       1.607094        43.7313 
 672   0.0000       1.611243        43.8441 
 673   0.0000       1.613435        43.9038 
 674   0.0000       1.618824        44.0504 
 675   0.0000       1.620363        44.0923 
 676   0.0000       1.622558        44.1521 
 677   0.0000       1.625645        44.2361 
 678   0.0000       1.634266        44.4706 
 679   0.0000       1.636623        44.5348 
 680   0.0000       1.639515        44.6135 
 681   0.0000       1.644169        44.7401 
 682   0.0000       1.648164        44.8488 
 683   0.0000       1.649942        44.8972 
 684   0.0000       1.654169        45.0122 
 685   0.0000       1.655210        45.0405 
 686   0.0000       1.659418        45.1551 
 687   0.0000       1.661923        45.2232 
 688   0.0000       1.668340        45.3978 
 689   0.0000       1.670087        45.4454 
 690   0.0000       1.677060        45.6351 
 691   0.0000       1.680622        45.7320 
 692   0.0000       1.681139        45.7461 
 693   0.0000       1.688926        45.9580 
 694   0.0000       1.691497        46.0280 
 695   0.0000       1.696995        46.1776 
 696   0.0000       1.698272        46.2123 
 697   0.0000       1.702533        46.3283 
 698   0.0000       1.705051        46.3968 
 699   0.0000       1.706028        46.4234 
 700   0.0000       1.710603        46.5479 
 701   0.0000       1.717744        46.7422 
 702   0.0000       1.719450        46.7886 
 703   0.0000       1.724719        46.9320 
 704   0.0000       1.728983        47.0480 
 705   0.0000       1.733694        47.1762 
 706   0.0000       1.735017        47.2122 
 707   0.0000       1.741184        47.3800 
 708   0.0000       1.742498        47.4158 
 709   0.0000       1.747639        47.5557 
 710   0.0000       1.749667        47.6109 
 711   0.0000       1.754375        47.7390 
 712   0.0000       1.758778        47.8588 
 713   0.0000       1.760694        47.9109 
 714   0.0000       1.762370        47.9565 
 715   0.0000       1.771407        48.2024 
 716   0.0000       1.774409        48.2841 
 717   0.0000       1.778377        48.3921 
 718   0.0000       1.786008        48.5998 
 719   0.0000       1.790298        48.7165 
 720   0.0000       1.791349        48.7451 
 721   0.0000       1.793160        48.7944 
 722   0.0000       1.795735        48.8644 
 723   0.0000       1.796708        48.8909 
 724   0.0000       1.799905        48.9779 
 725   0.0000       1.802441        49.0469 
 726   0.0000       1.810076        49.2547 
 727   0.0000       1.812133        49.3106 
 728   0.0000       1.816413        49.4271 
 729   0.0000       1.823590        49.6224 
 730   0.0000       1.823859        49.6297 
 731   0.0000       1.827589        49.7312 
 732   0.0000       1.828550        49.7574 
 733   0.0000       1.830912        49.8216 
 734   0.0000       1.840278        50.0765 
 735   0.0000       1.841190        50.1013 
 736   0.0000       1.844765        50.1986 
 737   0.0000       1.848927        50.3119 
 738   0.0000       1.857053        50.5330 
 739   0.0000       1.859023        50.5866 
 740   0.0000       1.861999        50.6676 
 741   0.0000       1.863516        50.7088 
 742   0.0000       1.867065        50.8054 
 743   0.0000       1.868983        50.8576 
 744   0.0000       1.871741        50.9327 
 745   0.0000       1.872806        50.9616 
 746   0.0000       1.875869        51.0450 
 747   0.0000       1.884025        51.2669 
 748   0.0000       1.887109        51.3508 
 749   0.0000       1.892713        51.5033 
 750   0.0000       1.896272        51.6002 
 751   0.0000       1.898489        51.6605 
 752   0.0000       1.900954        51.7276 
 753   0.0000       1.904066        51.8123 
 754   0.0000       1.905895        51.8620 
 755   0.0000       1.910688        51.9925 
 756   0.0000       1.913384        52.0658 
 757   0.0000       1.918082        52.1937 
 758   0.0000       1.920525        52.2601 
 759   0.0000       1.925898        52.4064 
 760   0.0000       1.926991        52.4361 
 761   0.0000       1.929271        52.4981 
 762   0.0000       1.932015        52.5728 
 763   0.0000       1.937111        52.7115 
 764   0.0000       1.941385        52.8278 
 765   0.0000       1.946656        52.9712 
 766   0.0000       1.948447        53.0199 
 767   0.0000       1.949188        53.0401 
 768   0.0000       1.953829        53.1664 
 769   0.0000       1.957468        53.2654 
 770   0.0000       1.962110        53.3917 
 771   0.0000       1.962708        53.4080 
 772   0.0000       1.965271        53.4777 
 773   0.0000       1.968246        53.5587 
 774   0.0000       1.970865        53.6300 
 775   0.0000       1.976381        53.7801 
 776   0.0000       1.980077        53.8806 
 777   0.0000       1.982139        53.9367 
 778   0.0000       1.985885        54.0387 
 779   0.0000       1.988705        54.1154 
 780   0.0000       1.992311        54.2135 
 781   0.0000       1.996741        54.3341 
 782   0.0000       1.999203        54.4011 
 783   0.0000       2.001135        54.4537 
 784   0.0000       2.003267        54.5117 
 785   0.0000       2.008181        54.6454 
 786   0.0000       2.009967        54.6940 
 787   0.0000       2.013615        54.7932 
 788   0.0000       2.015226        54.8371 
 789   0.0000       2.019214        54.9456 
 790   0.0000       2.021742        55.0144 
 791   0.0000       2.025488        55.1163 
 792   0.0000       2.027617        55.1743 
 793   0.0000       2.031753        55.2868 
 794   0.0000       2.033404        55.3317 
 795   0.0000       2.036088        55.4048 
 796   0.0000       2.037658        55.4475 
 797   0.0000       2.042525        55.5799 
 798   0.0000       2.043172        55.5975 
 799   0.0000       2.049859        55.7795 
 800   0.0000       2.051211        55.8163 
 801   0.0000       2.055031        55.9202 
 802   0.0000       2.058382        56.0114 
 803   0.0000       2.061047        56.0839 
 804   0.0000       2.066942        56.2443 
 805   0.0000       2.068035        56.2741 
 806   0.0000       2.071192        56.3600 
 807   0.0000       2.073340        56.4185 
 808   0.0000       2.078323        56.5540 
 809   0.0000       2.079933        56.5979 
 810   0.0000       2.082835        56.6768 
 811   0.0000       2.084477        56.7215 
 812   0.0000       2.089007        56.8448 
 813   0.0000       2.089487        56.8578 
 814   0.0000       2.093856        56.9767 
 815   0.0000       2.097242        57.0689 
 816   0.0000       2.099859        57.1401 
 817   0.0000       2.104867        57.2764 
 818   0.0000       2.110031        57.4168 
 819   0.0000       2.113940        57.5232 
 820   0.0000       2.116275        57.5868 
 821   0.0000       2.118219        57.6397 
 822   0.0000       2.119628        57.6780 
 823   0.0000       2.123508        57.7836 
 824   0.0000       2.126313        57.8599 
 825   0.0000       2.129886        57.9572 
 826   0.0000       2.130926        57.9854 
 827   0.0000       2.133027        58.0426 
 828   0.0000       2.138529        58.1923 
 829   0.0000       2.140819        58.2547 
 830   0.0000       2.141387        58.2701 
 831   0.0000       2.144077        58.3433 
 832   0.0000       2.149027        58.4780 
 833   0.0000       2.150714        58.5239 
 834   0.0000       2.152787        58.5803 
 835   0.0000       2.154632        58.6305 
 836   0.0000       2.154826        58.6358 
 837   0.0000       2.160004        58.7767 
 838   0.0000       2.163775        58.8793 
 839   0.0000       2.169065        59.0233 
 840   0.0000       2.170274        59.0562 
 841   0.0000       2.173846        59.1534 
 842   0.0000       2.174634        59.1748 
 843   0.0000       2.179423        59.3051 
 844   0.0000       2.180718        59.3403 
 845   0.0000       2.182880        59.3992 
 846   0.0000       2.189121        59.5690 
 847   0.0000       2.192415        59.6586 
 848   0.0000       2.198201        59.8161 
 849   0.0000       2.198908        59.8353 
 850   0.0000       2.200438        59.8770 
 851   0.0000       2.202617        59.9362 
 852   0.0000       2.205545        60.0159 
 853   0.0000       2.207978        60.0821 
 854   0.0000       2.209140        60.1138 
 855   0.0000       2.211560        60.1796 
 856   0.0000       2.213515        60.2328 
 857   0.0000       2.214820        60.2683 
 858   0.0000       2.217310        60.3361 
 859   0.0000       2.221934        60.4619 
 860   0.0000       2.225553        60.5604 
 861   0.0000       2.227452        60.6121 
 862   0.0000       2.230287        60.6892 
 863   0.0000       2.231756        60.7292 
 864   0.0000       2.237725        60.8916 
 865   0.0000       2.240804        60.9754 
 866   0.0000       2.243324        61.0440 
 867   0.0000       2.245029        61.0903 
 868   0.0000       2.249790        61.2199 
 869   0.0000       2.251716        61.2723 
 870   0.0000       2.254918        61.3594 
 871   0.0000       2.256539        61.4036 
 872   0.0000       2.259238        61.4770 
 873   0.0000       2.262076        61.5542 
 874   0.0000       2.264459        61.6191 
 875   0.0000       2.266742        61.6812 
 876   0.0000       2.269476        61.7556 
 877   0.0000       2.272920        61.8493 
 878   0.0000       2.276680        61.9516 
 879   0.0000       2.277136        61.9640 
 880   0.0000       2.279818        62.0370 
 881   0.0000       2.281572        62.0847 
 882   0.0000       2.285265        62.1852 
 883   0.0000       2.287384        62.2429 
 884   0.0000       2.289181        62.2918 
 885   0.0000       2.291212        62.3471 
 886   0.0000       2.293054        62.3972 
 887   0.0000       2.297611        62.5212 
 888   0.0000       2.299076        62.5610 
 889   0.0000       2.301392        62.6240 
 890   0.0000       2.307636        62.7940 
 891   0.0000       2.307857        62.8000 
 892   0.0000       2.308425        62.8154 
 893   0.0000       2.313179        62.9448 
 894   0.0000       2.315642        63.0118 
 895   0.0000       2.319741        63.1234 
 896   0.0000       2.320321        63.1391 
 897   0.0000       2.324351        63.2488 
 898   0.0000       2.325265        63.2737 
 899   0.0000       2.327742        63.3411 
 900   0.0000       2.331971        63.4562 
 901   0.0000       2.332909        63.4817 
 902   0.0000       2.335364        63.5485 
 903   0.0000       2.340379        63.6850 
 904   0.0000       2.346682        63.8565 
 905   0.0000       2.347402        63.8760 
 906   0.0000       2.348822        63.9147 
 907   0.0000       2.350319        63.9554 
 908   0.0000       2.353936        64.0539 
 909   0.0000       2.358953        64.1904 
 910   0.0000       2.359888        64.2158 
 911   0.0000       2.361210        64.2518 
 912   0.0000       2.364469        64.3405 
 913   0.0000       2.368314        64.4451 
 914   0.0000       2.371021        64.5188 
 915   0.0000       2.373218        64.5785 
 916   0.0000       2.374903        64.6244 
 917   0.0000       2.376798        64.6760 
 918   0.0000       2.378175        64.7134 
 919   0.0000       2.381698        64.8093 
 920   0.0000       2.386269        64.9337 
 921   0.0000       2.389475        65.0209 
 922   0.0000       2.390776        65.0563 
 923   0.0000       2.395380        65.1816 
 924   0.0000       2.398280        65.2605 
 925   0.0000       2.402479        65.3748 
 926   0.0000       2.405241        65.4499 
 927   0.0000       2.405620        65.4603 
 928   0.0000       2.409905        65.5769 
 929   0.0000       2.411336        65.6158 
 930   0.0000       2.415437        65.7274 
 931   0.0000       2.423531        65.9476 
 932   0.0000       2.425453        65.9999 
 933   0.0000       2.426028        66.0156 
 934   0.0000       2.430326        66.1325 
 935   0.0000       2.434687        66.2512 
 936   0.0000       2.435987        66.2866 
 937   0.0000       2.442349        66.4597 
 938   0.0000       2.444821        66.5270 
 939   0.0000       2.447696        66.6052 
 940   0.0000       2.449211        66.6464 
 941   0.0000       2.451797        66.7168 
 942   0.0000       2.454871        66.8004 
 943   0.0000       2.458871        66.9093 
 944   0.0000       2.461519        66.9813 
 945   0.0000       2.466243        67.1099 
 946   0.0000       2.467048        67.1318 
 947   0.0000       2.470580        67.2279 
 948   0.0000       2.473409        67.3049 
 949   0.0000       2.474127        67.3244 
 950   0.0000       2.478676        67.4482 
 951   0.0000       2.481504        67.5252 
 952   0.0000       2.485260        67.6273 
 953   0.0000       2.485948        67.6461 
 954   0.0000       2.490694        67.7752 
 955   0.0000       2.492541        67.8255 
 956   0.0000       2.495496        67.9059 
 957   0.0000       2.499634        68.0185 
 958   0.0000       2.504238        68.1438 
 959   0.0000       2.505185        68.1696 
 960   0.0000       2.506816        68.2139 
 961   0.0000       2.509498        68.2869 
 962   0.0000       2.511423        68.3393 
 963   0.0000       2.515295        68.4447 
 964   0.0000       2.517552        68.5061 
 965   0.0000       2.522967        68.6534 
 966   0.0000       2.523915        68.6792 
 967   0.0000       2.526188        68.7411 
 968   0.0000       2.529889        68.8418 
 969   0.0000       2.530984        68.8716 
 970   0.0000       2.535667        68.9990 
 971   0.0000       2.537865        69.0588 
 972   0.0000       2.540647        69.1345 
 973   0.0000       2.545072        69.2549 
 974   0.0000       2.545950        69.2788 
 975   0.0000       2.548965        69.3609 
 976   0.0000       2.551678        69.4347 
 977   0.0000       2.555813        69.5472 
 978   0.0000       2.560160        69.6655 
 979   0.0000       2.563749        69.7632 
 980   0.0000       2.565333        69.8062 
 981   0.0000       2.566931        69.8497 
 982   0.0000       2.570515        69.9473 
 983   0.0000       2.572908        70.0124 
 984   0.0000       2.575991        70.0963 
 985   0.0000       2.579466        70.1908 
 986   0.0000       2.580534        70.2199 
 987   0.0000       2.584223        70.3203 
 988   0.0000       2.588320        70.4318 
 989   0.0000       2.588691        70.4419 
 990   0.0000       2.592207        70.5375 
 991   0.0000       2.594938        70.6119 
 992   0.0000       2.599449        70.7346 
 993   0.0000       2.603151        70.8353 
 994   0.0000       2.604918        70.8834 
 995   0.0000       2.612362        71.0860 
 996   0.0000       2.613367        71.1133 
 997   0.0000       2.614162        71.1350 
 998   0.0000       2.619958        71.2927 
 999   0.0000       2.620675        71.3122 
 1000   0.0000       2.623225        71.3816 
 1001   0.0000       2.628174        71.5162 
 1002   0.0000       2.631240        71.5997 
 1003   0.0000       2.633855        71.6708 
 1004   0.0000       2.636870        71.7529 
 1005   0.0000       2.638657        71.8015 
 1006   0.0000       2.643592        71.9358 
 1007   0.0000       2.647699        72.0475 
 1008   0.0000       2.649593        72.0991 
 1009   0.0000       2.651898        72.1618 
 1010   0.0000       2.654703        72.2381 
 1011   0.0000       2.657373        72.3108 
 1012   0.0000       2.660135        72.3859 
 1013   0.0000       2.661538        72.4241 
 1014   0.0000       2.665434        72.5301 
 1015   0.0000       2.665990        72.5453 
 1016   0.0000       2.667659        72.5907 
 1017   0.0000       2.671819        72.7039 
 1018   0.0000       2.677400        72.8558 
 1019   0.0000       2.678326        72.8810 
 1020   0.0000       2.681139        72.9575 
 1021   0.0000       2.684462        73.0479 
 1022   0.0000       2.686262        73.0969 
 1023   0.0000       2.691728        73.2456 
 1024   0.0000       2.692818        73.2753 
 1025   0.0000       2.696902        73.3864 
 1026   0.0000       2.699344        73.4529 
 1027   0.0000       2.702756        73.5457 
 1028   0.0000       2.705486        73.6200 
 1029   0.0000       2.708670        73.7067 
 1030   0.0000       2.711168        73.7746 
 1031   0.0000       2.714674        73.8700 
 1032   0.0000       2.715269        73.8862 
 1033   0.0000       2.717763        73.9541 
 1034   0.0000       2.719981        74.0145 
 1035   0.0000       2.725613        74.1677 
 1036   0.0000       2.728266        74.2399 
 1037   0.0000       2.728553        74.2477 
 1038   0.0000       2.732559        74.3567 
 1039   0.0000       2.735977        74.4497 
 1040   0.0000       2.739248        74.5387 
 1041   0.0000       2.743393        74.6515 
 1042   0.0000       2.745000        74.6952 
 1043   0.0000       2.749966        74.8304 
 1044   0.0000       2.751369        74.8685 
 1045   0.0000       2.755568        74.9828 
 1046   0.0000       2.756878        75.0185 
 1047   0.0000       2.761332        75.1397 
 1048   0.0000       2.763111        75.1881 
 1049   0.0000       2.766097        75.2693 
 1050   0.0000       2.769713        75.3677 
 1051   0.0000       2.772038        75.4310 
 1052   0.0000       2.776376        75.5490 
 1053   0.0000       2.779189        75.6256 
 1054   0.0000       2.782461        75.7146 
 1055   0.0000       2.783704        75.7484 
 1056   0.0000       2.784740        75.7766 
 1057   0.0000       2.787267        75.8454 
 1058   0.0000       2.790241        75.9263 
 1059   0.0000       2.795126        76.0592 
 1060   0.0000       2.798209        76.1431 
 1061   0.0000       2.802632        76.2635 
 1062   0.0000       2.804823        76.3231 
 1063   0.0000       2.807752        76.4028 
 1064   0.0000       2.809320        76.4455 
 1065   0.0000       2.812126        76.5218 
 1066   0.0000       2.815132        76.6036 
 1067   0.0000       2.818946        76.7074 
 1068   0.0000       2.821142        76.7672 
 1069   0.0000       2.823271        76.8251 
 1070   0.0000       2.824140        76.8488 
 1071   0.0000       2.828055        76.9553 
 1072   0.0000       2.831866        77.0590 
 1073   0.0000       2.834556        77.1322 
 1074   0.0000       2.836306        77.1798 
 1075   0.0000       2.840197        77.2857 
 1076   0.0000       2.843448        77.3741 
 1077   0.0000       2.845030        77.4172 
 1078   0.0000       2.848810        77.5201 
 1079   0.0000       2.851539        77.5943 
 1080   0.0000       2.855217        77.6944 
 1081   0.0000       2.855729        77.7083 
 1082   0.0000       2.860754        77.8451 
 1083   0.0000       2.861756        77.8723 
 1084   0.0000       2.864955        77.9594 
 1085   0.0000       2.866322        77.9966 
 1086   0.0000       2.872368        78.1611 
 1087   0.0000       2.874905        78.2301 
 1088   0.0000       2.876421        78.2714 
 1089   0.0000       2.877487        78.3004 
 1090   0.0000       2.884973        78.5041 
 1091   0.0000       2.886482        78.5452 
 1092   0.0000       2.889673        78.6320 
 1093   0.0000       2.892068        78.6972 
 1094   0.0000       2.893364        78.7324 
 1095   0.0000       2.897832        78.8540 
 1096   0.0000       2.899660        78.9038 
 1097   0.0000       2.900479        78.9260 
 1098   0.0000       2.904065        79.0236 
 1099   0.0000       2.909048        79.1592 
 1100   0.0000       2.909954        79.1839 
 1101   0.0000       2.912154        79.2438 
 1102   0.0000       2.917235        79.3820 
 1103   0.0000       2.918091        79.4053 
 1104   0.0000       2.921079        79.4866 
 1105   0.0000       2.924584        79.5820 
 1106   0.0000       2.929439        79.7141 
 1107   0.0000       2.931245        79.7632 
 1108   0.0000       2.933587        79.8269 
 1109   0.0000       2.939493        79.9877 
 1110   0.0000       2.940282        80.0091 
 1111   0.0000       2.945587        80.1535 
 1112   0.0000       2.946706        80.1839 
 1113   0.0000       2.950633        80.2908 
 1114   0.0000       2.952012        80.3283 
 1115   0.0000       2.954018        80.3829 
 1116   0.0000       2.957822        80.4864 
 1117   0.0000       2.959267        80.5257 
 1118   0.0000       2.963405        80.6383 
 1119   0.0000       2.965617        80.6985 
 1120   0.0000       2.968937        80.7889 
 1121   0.0000       2.974855        80.9499 
 1122   0.0000       2.978421        81.0470 
 1123   0.0000       2.981922        81.1422 
 1124   0.0000       2.984437        81.2107 
 1125   0.0000       2.986971        81.2796 
 1126   0.0000       2.989274        81.3423 
 1127   0.0000       2.990453        81.3744 
 1128   0.0000       2.997519        81.5666 
 1129   0.0000       3.001468        81.6741 
 1130   0.0000       3.003432        81.7275 
 1131   0.0000       3.006370        81.8075 
 1132   0.0000       3.006855        81.8207 
 1133   0.0000       3.009708        81.8983 
 1134   0.0000       3.011506        81.9473 
 1135   0.0000       3.016488        82.0828 
 1136   0.0000       3.018193        82.1292 
 1137   0.0000       3.023396        82.2708 
 1138   0.0000       3.028530        82.4105 
 1139   0.0000       3.029495        82.4367 
 1140   0.0000       3.032609        82.5215 
 1141   0.0000       3.035826        82.6090 
 1142   0.0000       3.040001        82.7226 
 1143   0.0000       3.041622        82.7668 
 1144   0.0000       3.042200        82.7825 
 1145   0.0000       3.043542        82.8190 
 1146   0.0000       3.048461        82.9528 
 1147   0.0000       3.050077        82.9968 
 1148   0.0000       3.053540        83.0911 
 1149   0.0000       3.058571        83.2279 
 1150   0.0000       3.059247        83.2463 
 1151   0.0000       3.064553        83.3907 
 1152   0.0000       3.069161        83.5161 
 1153   0.0000       3.070086        83.5413 
 1154   0.0000       3.074167        83.6523 
 1155   0.0000       3.077293        83.7374 
 1156   0.0000       3.080419        83.8225 
 1157   0.0000       3.081579        83.8540 
 1158   0.0000       3.088738        84.0488 
 1159   0.0000       3.095149        84.2233 
 1160   0.0000       3.096951        84.2723 
 1161   0.0000       3.100704        84.3744 
 1162   0.0000       3.104079        84.4663 
 1163   0.0000       3.106161        84.5229 
 1164   0.0000       3.107431        84.5575 
 1165   0.0000       3.109133        84.6038 
 1166   0.0000       3.114307        84.7446 
 1167   0.0000       3.116106        84.7936 
 1168   0.0000       3.124784        85.0297 
 1169   0.0000       3.127659        85.1079 
 1170   0.0000       3.130231        85.1779 
 1171   0.0000       3.131063        85.2006 
 1172   0.0000       3.134818        85.3027 
 1173   0.0000       3.139567        85.4320 
 1174   0.0000       3.141903        85.4955 
 1175   0.0000       3.144559        85.5678 
 1176   0.0000       3.148181        85.6664 
 1177   0.0000       3.150266        85.7231 
 1178   0.0000       3.153611        85.8141 
 1179   0.0000       3.157663        85.9244 
 1180   0.0000       3.158149        85.9376 
 1181   0.0000       3.162187        86.0475 
 1182   0.0000       3.164430        86.1085 
 1183   0.0000       3.168405        86.2167 
 1184   0.0000       3.171649        86.3050 
 1185   0.0000       3.174976        86.3955 
 1186   0.0000       3.182734        86.6066 
 1187   0.0000       3.186518        86.7096 
 1188   0.0000       3.190552        86.8193 
 1189   0.0000       3.196650        86.9853 
 1190   0.0000       3.200222        87.0825 
 1191   0.0000       3.202455        87.1432 
 1192   0.0000       3.208515        87.3081 
 1193   0.0000       3.209626        87.3384 
 1194   0.0000       3.217245        87.5457 
 1195   0.0000       3.219843        87.6164 
 1196   0.0000       3.220800        87.6424 
 1197   0.0000       3.225895        87.7811 
 1198   0.0000       3.227909        87.8359 
 1199   0.0000       3.229445        87.8777 
 1200   0.0000       3.235230        88.0351 
 1201   0.0000       3.241732        88.2120 
 1202   0.0000       3.244893        88.2980 
 1203   0.0000       3.253453        88.5309 
 1204   0.0000       3.255431        88.5848 
 1205   0.0000       3.259326        88.6908 
 1206   0.0000       3.260876        88.7329 
 1207   0.0000       3.267087        88.9019 
 1208   0.0000       3.268594        88.9430 
 1209   0.0000       3.271870        89.0321 
 1210   0.0000       3.275368        89.1273 
 1211   0.0000       3.281076        89.2826 
 1212   0.0000       3.284495        89.3757 
 1213   0.0000       3.289506        89.5120 
 1214   0.0000       3.294977        89.6609 
 1215   0.0000       3.296536        89.7033 
 1216   0.0000       3.303164        89.8837 
 1217   0.0000       3.303784        89.9005 
 1218   0.0000       3.309208        90.0481 
 1219   0.0000       3.312357        90.1338 
 1220   0.0000       3.315842        90.2287 
 1221   0.0000       3.318520        90.3015 
 1222   0.0000       3.322253        90.4031 
 1223   0.0000       3.326722        90.5247 
 1224   0.0000       3.328320        90.5682 
 1225   0.0000       3.330086        90.6162 
 1226   0.0000       3.334558        90.7379 
 1227   0.0000       3.339209        90.8645 
 1228   0.0000       3.344228        91.0011 
 1229   0.0000       3.349814        91.1531 
 1230   0.0000       3.353353        91.2494 
 1231   0.0000       3.357919        91.3736 
 1232   0.0000       3.358618        91.3927 
 1233   0.0000       3.363291        91.5198 
 1234   0.0000       3.368455        91.6603 
 1235   0.0000       3.372180        91.7617 
 1236   0.0000       3.375256        91.8454 
 1237   0.0000       3.377614        91.9095 
 1238   0.0000       3.381013        92.0020 
 1239   0.0000       3.386071        92.1397 
 1240   0.0000       3.387974        92.1915 
 1241   0.0000       3.395102        92.3854 
 1242   0.0000       3.400491        92.5321 
 1243   0.0000       3.404788        92.6490 
 1244   0.0000       3.408742        92.7566 
 1245   0.0000       3.413502        92.8861 
 1246   0.0000       3.418594        93.0247 
 1247   0.0000       3.421802        93.1120 
 1248   0.0000       3.428306        93.2890 
 1249   0.0000       3.428582        93.2964 
 1250   0.0000       3.431674        93.3806 
 1251   0.0000       3.434010        93.4442 
 1252   0.0000       3.438017        93.5532 
 1253   0.0000       3.451470        93.9193 
 1254   0.0000       3.455722        94.0350 
 1255   0.0000       3.457836        94.0925 
 1256   0.0000       3.458689        94.1157 
 1257   0.0000       3.462270        94.2132 
 1258   0.0000       3.464776        94.2813 
 1259   0.0000       3.467441        94.3539 
 1260   0.0000       3.470878        94.4474 
 1261   0.0000       3.478476        94.6541 
 1262   0.0000       3.480852        94.7188 
 1263   0.0000       3.486315        94.8675 
 1264   0.0000       3.487471        94.8989 
 1265   0.0000       3.488977        94.9399 
 1266   0.0000       3.490571        94.9833 
 1267   0.0000       3.496552        95.1460 
 1268   0.0000       3.498804        95.2073 
 1269   0.0000       3.500503        95.2535 
 1270   0.0000       3.508613        95.4742 
 1271   0.0000       3.510514        95.5259 
 1272   0.0000       3.512892        95.5907 
 1273   0.0000       3.517323        95.7112 
 1274   0.0000       3.520356        95.7938 
 1275   0.0000       3.521973        95.8378 
 1276   0.0000       3.527780        95.9958 
 1277   0.0000       3.528790        96.0233 
 1278   0.0000       3.533856        96.1611 
 1279   0.0000       3.535661        96.2102 
 1280   0.0000       3.540689        96.3470 
 1281   0.0000       3.542620        96.3996 
 1282   0.0000       3.546330        96.5005 
 1283   0.0000       3.547309        96.5272 
 1284   0.0000       3.553262        96.6892 
 1285   0.0000       3.553419        96.6934 
 1286   0.0000       3.558844        96.8411 
 1287   0.0000       3.562293        96.9349 
 1288   0.0000       3.567883        97.0870 
 1289   0.0000       3.571017        97.1723 
 1290   0.0000       3.574409        97.2646 
 1291   0.0000       3.576474        97.3208 
 1292   0.0000       3.579566        97.4049 
 1293   0.0000       3.580937        97.4422 
 1294   0.0000       3.582566        97.4866 
 1295   0.0000       3.584507        97.5394 
 1296   0.0000       3.587668        97.6254 
 1297   0.0000       3.593428        97.7822 
 1298   0.0000       3.596829        97.8747 
 1299   0.0000       3.600316        97.9696 
 1300   0.0000       3.600989        97.9879 
 1301   0.0000       3.603922        98.0677 
 1302   0.0000       3.609506        98.2196 
 1303   0.0000       3.612319        98.2962 
 1304   0.0000       3.616336        98.4055 
 1305   0.0000       3.619965        98.5042 
 1306   0.0000       3.621506        98.5462 
 1307   0.0000       3.623517        98.6009 
 1308   0.0000       3.631938        98.8301 
 1309   0.0000       3.634334        98.8952 
 1310   0.0000       3.638280        99.0026 
 1311   0.0000       3.645499        99.1991 
 1312   0.0000       3.647863        99.2634 
 1313   0.0000       3.651946        99.3745 
 1314   0.0000       3.654494        99.4438 
 1315   0.0000       3.658063        99.5410 
 1316   0.0000       3.660734        99.6136 
 1317   0.0000       3.665146        99.7337 
 1318   0.0000       3.671952        99.9189 
 1319   0.0000       3.681285       100.1729 
 1320   0.0000       3.682112       100.1954 
 1321   0.0000       3.683811       100.2416 
 1322   0.0000       3.692416       100.4757 
 1323   0.0000       3.699568       100.6704 
 1324   0.0000       3.701004       100.7094 
 1325   0.0000       3.704128       100.7945 
 1326   0.0000       3.708786       100.9212 
 1327   0.0000       3.710603       100.9706 
 1328   0.0000       3.718291       101.1798 
 1329   0.0000       3.723364       101.3179 
 1330   0.0000       3.727153       101.4210 
 1331   0.0000       3.729263       101.4784 
 1332   0.0000       3.731235       101.5321 
 1333   0.0000       3.734565       101.6227 
 1334   0.0000       3.735580       101.6503 
 1335   0.0000       3.744245       101.8861 
 1336   0.0000       3.748190       101.9934 
 1337   0.0000       3.753699       102.1433 
 1338   0.0000       3.756393       102.2167 
 1339   0.0000       3.757447       102.2453 
 1340   0.0000       3.765236       102.4573 
 1341   0.0000       3.766914       102.5029 
 1342   0.0000       3.774774       102.7168 
 1343   0.0000       3.776466       102.7629 
 1344   0.0000       3.780694       102.8779 
 1345   0.0000       3.786319       103.0310 
 1346   0.0000       3.790130       103.1347 
 1347   0.0000       3.796356       103.3041 
 1348   0.0000       3.798316       103.3574 
 1349   0.0000       3.804703       103.5312 
 1350   0.0000       3.812077       103.7319 
 1351   0.0000       3.813765       103.7778 
 1352   0.0000       3.819447       103.9324 
 1353   0.0000       3.826084       104.1130 
 1354   0.0000       3.834914       104.3533 
 1355   0.0000       3.836094       104.3854 
 1356   0.0000       3.840964       104.5180 
 1357   0.0000       3.841658       104.5368 
 1358   0.0000       3.843466       104.5860 
 1359   0.0000       3.847690       104.7010 
 1360   0.0000       3.855474       104.9128 
 1361   0.0000       3.859920       105.0338 
 1362   0.0000       3.861703       105.0823 
 1363   0.0000       3.868356       105.2633 
 1364   0.0000       3.875920       105.4691 
 1365   0.0000       3.878941       105.5514 
 1366   0.0000       3.882213       105.6404 
 1367   0.0000       3.885667       105.7344 
 1368   0.0000       3.892389       105.9173 
 1369   0.0000       3.894034       105.9620 
 1370   0.0000       3.902601       106.1952 
 1371   0.0000       3.908223       106.3482 
 1372   0.0000       3.913207       106.4838 
 1373   0.0000       3.920870       106.6923 
 1374   0.0000       3.925726       106.8244 
 1375   0.0000       3.930032       106.9416 
 1376   0.0000       3.933626       107.0394 
 1377   0.0000       3.939039       107.1867 
 1378   0.0000       3.941724       107.2598 
 1379   0.0000       3.945645       107.3665 
 1380   0.0000       3.950430       107.4967 
 1381   0.0000       3.952558       107.5546 
 1382   0.0000       3.958544       107.7175 
 1383   0.0000       3.960263       107.7642 
 1384   0.0000       3.964354       107.8756 
 1385   0.0000       3.968150       107.9788 
 1386   0.0000       3.970250       108.0360 
 1387   0.0000       3.977235       108.2261 
 1388   0.0000       3.978836       108.2696 
 1389   0.0000       3.982745       108.3760 
 1390   0.0000       3.989340       108.5555 
 1391   0.0000       3.996600       108.7530 
 1392   0.0000       3.998957       108.8172 
 1393   0.0000       4.002136       108.9037 
 1394   0.0000       4.005261       108.9887 
 1395   0.0000       4.008385       109.0737 
 1396   0.0000       4.013708       109.2185 
 1397   0.0000       4.019300       109.3707 
 1398   0.0000       4.021245       109.4236 
 1399   0.0000       4.025122       109.5291 
 1400   0.0000       4.027730       109.6001 
 1401   0.0000       4.031908       109.7138 
 1402   0.0000       4.038453       109.8919 
 1403   0.0000       4.042120       109.9917 
 1404   0.0000       4.043611       110.0322 
 1405   0.0000       4.046698       110.1163 
 1406   0.0000       4.053688       110.3065 
 1407   0.0000       4.055707       110.3614 
 1408   0.0000       4.063164       110.5643 
 1409   0.0000       4.065819       110.6366 
 1410   0.0000       4.066737       110.6615 
 1411   0.0000       4.071712       110.7969 
 1412   0.0000       4.076180       110.9185 
 1413   0.0000       4.083854       111.1273 
 1414   0.0000       4.087764       111.2337 
 1415   0.0000       4.089868       111.2910 
 1416   0.0000       4.099286       111.5472 
 1417   0.0000       4.103091       111.6508 
 1418   0.0000       4.107580       111.7729 
 1419   0.0000       4.111825       111.8885 
 1420   0.0000       4.115018       111.9753 
 1421   0.0000       4.124008       112.2200 
 1422   0.0000       4.128682       112.3472 
 1423   0.0000       4.137218       112.5794 
 1424   0.0000       4.137583       112.5894 
 1425   0.0000       4.146409       112.8295 
 1426   0.0000       4.153325       113.0177 
 1427   0.0000       4.158099       113.1476 
 1428   0.0000       4.166357       113.3723 
 1429   0.0000       4.168770       113.4380 
 1430   0.0000       4.174020       113.5809 
 1431   0.0000       4.179348       113.7258 
 1432   0.0000       4.183369       113.8353 
 1433   0.0000       4.188061       113.9629 
 1434   0.0000       4.196753       114.1995 
 1435   0.0000       4.203346       114.3789 
 1436   0.0000       4.214780       114.6900 
 1437   0.0000       4.219124       114.8082 
 1438   0.0000       4.222392       114.8971 
 1439   0.0000       4.227692       115.0413 
 1440   0.0000       4.233875       115.2096 
 1441   0.0000       4.236376       115.2777 
 1442   0.0000       4.243242       115.4645 
 1443   0.0000       4.246808       115.5615 
 1444   0.0000       4.251015       115.6760 
 1445   0.0000       4.261147       115.9517 
 1446   0.0000       4.262673       115.9932 
 1447   0.0000       4.273107       116.2772 
 1448   0.0000       4.279158       116.4418 
 1449   0.0000       4.284422       116.5850 
 1450   0.0000       4.294169       116.8503 
 1451   0.0000       4.297930       116.9526 
 1452   0.0000       4.308473       117.2395 
 1453   0.0000       4.317757       117.4921 
 1454   0.0000       4.322436       117.6195 
 1455   0.0000       4.330751       117.8457 
 1456   0.0000       4.336442       118.0006 
 1457   0.0000       4.351812       118.4188 
 1458   0.0000       4.356407       118.5439 
 1459   0.0000       4.367038       118.8331 
 1460   0.0000       4.370465       118.9264 
 1461   0.0000       4.378968       119.1578 
 1462   0.0000       4.383682       119.2861 
 1463   0.0000       4.402014       119.7849 
 1464   0.0000       4.403159       119.8160 
 1465   0.0000       4.415811       120.1603 
 1466   0.0000       4.424250       120.3900 
 1467   0.0000       4.426127       120.4410 
 1468   0.0000       4.442250       120.8798 
 1469   0.0000       4.445148       120.9586 
 1470   0.0000       4.450163       121.0951 
 1471   0.0000       4.463878       121.4683 
 1472   0.0000       4.467856       121.5765 
 1473   0.0000       4.477940       121.8509 
 1474   0.0000       4.481171       121.9389 
 1475   0.0000       4.490350       122.1886 
 1476   0.0000       4.494131       122.2915 
 1477   0.0000       4.506946       122.6402 
 1478   0.0000       4.508165       122.6734 
 1479   0.0000       4.518576       122.9567 
 1480   0.0000       4.531098       123.2974 
 1481   0.0000       4.541754       123.5874 
 1482   0.0000       4.546696       123.7219 
 1483   0.0000       4.554538       123.9353 
 1484   0.0000       4.563762       124.1863 
 1485   0.0000       4.567910       124.2992 
 1486   0.0000       4.573509       124.4515 
 1487   0.0000       4.585246       124.7709 
 1488   0.0000       4.600445       125.1845 
 1489   0.0000       4.603037       125.2550 
 1490   0.0000       4.609146       125.4212 
 1491   0.0000       4.624236       125.8318 
 1492   0.0000       4.627118       125.9103 
 1493   0.0000       4.634062       126.0992 
 1494   0.0000       4.639723       126.2533 
 1495   0.0000       4.646748       126.4444 
 1496   0.0000       4.655004       126.6691 
 1497   0.0000       4.658822       126.7730 
 1498   0.0000       4.671396       127.1152 
 1499   0.0000       4.677886       127.2918 
 1500   0.0000       4.680443       127.3613 
 1501   0.0000       4.690909       127.6461 
 1502   0.0000       4.696423       127.7962 
 1503   0.0000       4.708627       128.1283 
 1504   0.0000       4.714535       128.2890 
 1505   0.0000       4.720496       128.4512 
 1506   0.0000       4.730769       128.7308 
 1507   0.0000       4.736499       128.8867 
 1508   0.0000       4.749080       129.2290 
 1509   0.0000       4.757313       129.4531 
 1510   0.0000       4.762869       129.6043 
 1511   0.0000       4.774998       129.9343 
 1512   0.0000       4.787260       130.2680 
 1513   0.0000       4.793255       130.4311 
 1514   0.0000       4.808080       130.8345 
 1515   0.0000       4.816520       131.0642 
 1516   0.0000       4.827836       131.3721 
 1517   0.0000       4.840438       131.7150 
 1518   0.0000       4.842112       131.7606 
 1519   0.0000       4.852491       132.0430 
 1520   0.0000       4.857639       132.1831 
 1521   0.0000       4.860059       132.2489 
 1522   0.0000       4.870162       132.5238 
 1523   0.0000       4.874503       132.6420 
 1524   0.0000       4.880632       132.8087 
 1525   0.0000       4.887532       132.9965 
 1526   0.0000       4.891547       133.1057 
 1527   0.0000       4.904467       133.4573 
 1528   0.0000       4.914365       133.7267 
 1529   0.0000       4.935365       134.2981 
 1530   0.0000       4.938643       134.3873 
 1531   0.0000       4.941553       134.4665 
 1532   0.0000       4.953143       134.7819 
 1533   0.0000       4.957456       134.8992 
 1534   0.0000       4.967277       135.1665 
 1535   0.0000       4.969771       135.2344 
 1536   0.0000       4.982169       135.5717 
 1537   0.0000       4.985429       135.6604 
 1538   0.0000       4.986291       135.6839 
 1539   0.0000       5.003034       136.1395 
 1540   0.0000       5.009703       136.3210 
 1541   0.0000       5.012892       136.4077 
 1542   0.0000       5.018035       136.5477 
 1543   0.0000       5.020457       136.6136 
 1544   0.0000       5.027351       136.8012 
 1545   0.0000       5.034761       137.0028 
 1546   0.0000       5.038743       137.1112 
 1547   0.0000       5.053847       137.5222 
 1548   0.0000       5.059644       137.6799 
 1549   0.0000       5.064743       137.8187 
 1550   0.0000       5.075133       138.1014 
 1551   0.0000       5.081821       138.2834 
 1552   0.0000       5.090030       138.5068 
 1553   0.0000       5.100219       138.7840 
 1554   0.0000       5.110687       139.0689 
 1555   0.0000       5.118628       139.2849 
 1556   0.0000       5.125528       139.4727 
 1557   0.0000       5.128452       139.5523 
 1558   0.0000       5.131811       139.6437 
 1559   0.0000       5.146183       140.0348 
 1560   0.0000       5.154468       140.2602 
 1561   0.0000       5.164970       140.5460 
 1562   0.0000       5.166840       140.5969 
 1563   0.0000       5.171923       140.7352 
 1564   0.0000       5.178017       140.9010 
 1565   0.0000       5.186462       141.1308 
 1566   0.0000       5.187521       141.1596 
 1567   0.0000       5.197030       141.4184 
 1568   0.0000       5.205183       141.6402 
 1569   0.0000       5.209453       141.7564 
 1570   0.0000       5.215497       141.9209 
 1571   0.0000       5.218236       141.9954 
 1572   0.0000       5.227601       142.2502 
 1573   0.0000       5.231891       142.3670 
 1574   0.0000       5.233942       142.4228 
 1575   0.0000       5.242460       142.6546 
 1576   0.0000       5.246338       142.7601 
 1577   0.0000       5.255873       143.0196 
 1578   0.0000       5.262490       143.1996 
 1579   0.0000       5.263627       143.2306 
 1580   0.0000       5.266467       143.3079 
 1581   0.0000       5.272538       143.4731 
 1582   0.0000       5.283344       143.7671 
 1583   0.0000       5.283471       143.7706 
 1584   0.0000       5.286744       143.8596 
 1585   0.0000       5.291983       144.0022 
 1586   0.0000       5.296449       144.1237 
 1587   0.0000       5.298624       144.1829 
 1588   0.0000       5.302956       144.3008 
 1589   0.0000       5.308201       144.4435 
 1590   0.0000       5.319371       144.7474 
 1591   0.0000       5.325426       144.9122 
 1592   0.0000       5.327111       144.9581 
 1593   0.0000       5.333490       145.1316 
 1594   0.0000       5.334055       145.1470 
 1595   0.0000       5.341189       145.3411 
 1596   0.0000       5.349598       145.5700 
 1597   0.0000       5.352847       145.6584 
 1598   0.0000       5.363640       145.9521 
 1599   0.0000       5.365395       145.9998 
 1600   0.0000       5.367843       146.0664 
 1601   0.0000       5.376542       146.3032 
 1602   0.0000       5.378707       146.3621 
 1603   0.0000       5.380729       146.4171 
 1604   0.0000       5.386648       146.5781 
 1605   0.0000       5.391227       146.7027 
 1606   0.0000       5.396094       146.8352 
 1607   0.0000       5.401165       146.9732 
 1608   0.0000       5.404052       147.0517 
 1609   0.0000       5.417857       147.4274 
 1610   0.0000       5.424748       147.6149 
 1611   0.0000       5.428463       147.7160 
 1612   0.0000       5.438548       147.9904 
 1613   0.0000       5.442874       148.1081 
 1614   0.0000       5.448073       148.2496 
 1615   0.0000       5.453600       148.4000 
 1616   0.0000       5.458628       148.5368 
 1617   0.0000       5.469587       148.8350 
 1618   0.0000       5.477006       149.0369 
 1619   0.0000       5.481225       149.1517 
 1620   0.0000       5.484178       149.2321 
 1621   0.0000       5.490601       149.4068 
 1622   0.0000       5.495993       149.5536 
 1623   0.0000       5.499863       149.6589 
 1624   0.0000       5.506034       149.8268 
 1625   0.0000       5.507529       149.8675 
 1626   0.0000       5.511320       149.9706 
 1627   0.0000       5.518668       150.1706 
 1628   0.0000       5.529571       150.4673 
 1629   0.0000       5.530507       150.4928 
 1630   0.0000       5.534041       150.5889 
 1631   0.0000       5.536647       150.6598 
 1632   0.0000       5.542330       150.8145 
 1633   0.0000       5.545832       150.9098 
 1634   0.0000       5.549453       151.0083 
 1635   0.0000       5.558793       151.2624 
 1636   0.0000       5.561067       151.3243 
 1637   0.0000       5.561463       151.3351 
 1638   0.0000       5.567029       151.4866 
 1639   0.0000       5.571342       151.6039 
 1640   0.0000       5.573546       151.6639 
 1641   0.0000       5.576786       151.7521 
 1642   0.0000       5.581984       151.8935 
 1643   0.0000       5.584758       151.9690 
 1644   0.0000       5.588026       152.0579 
 1645   0.0000       5.590703       152.1308 
 1646   0.0000       5.596528       152.2893 
 1647   0.0000       5.604783       152.5139 
 1648   0.0000       5.605925       152.5450 
 1649   0.0000       5.608898       152.6259 
 1650   0.0000       5.610884       152.6799 
 1651   0.0000       5.612907       152.7350 
 1652   0.0000       5.616103       152.8219 
 1653   0.0000       5.625303       153.0723 
 1654   0.0000       5.627452       153.1307 
 1655   0.0000       5.634606       153.3254 
 1656   0.0000       5.639236       153.4514 
 1657   0.0000       5.641947       153.5252 
 1658   0.0000       5.645878       153.6321 
 1659   0.0000       5.647202       153.6682 
 1660   0.0000       5.649485       153.7303 
 1661   0.0000       5.656941       153.9332 
 1662   0.0000       5.661506       154.0574 
 1663   0.0000       5.665042       154.1536 
 1664   0.0000       5.670769       154.3095 
 1665   0.0000       5.672218       154.3489 
 1666   0.0000       5.674214       154.4032 
 1667   0.0000       5.675564       154.4399 
 1668   0.0000       5.679874       154.5572 
 1669   0.0000       5.687184       154.7561 
 1670   0.0000       5.689234       154.8119 
 1671   0.0000       5.697636       155.0406 
 1672   0.0000       5.699975       155.1042 
 1673   0.0000       5.705895       155.2653 
 1674   0.0000       5.711171       155.4089 
 1675   0.0000       5.714032       155.4867 
 1676   0.0000       5.719073       155.6239 
 1677   0.0000       5.727052       155.8410 
 1678   0.0000       5.735169       156.0619 
 1679   0.0000       5.742822       156.2701 
 1680   0.0000       5.748855       156.4343 
 1681   0.0000       5.749606       156.4547 
 1682   0.0000       5.758078       156.6853 
 1683   0.0000       5.759972       156.7368 
 1684   0.0000       5.768274       156.9627 
 1685   0.0000       5.770001       157.0097 
 1686   0.0000       5.774980       157.1452 
 1687   0.0000       5.786324       157.4539 
 1688   0.0000       5.789080       157.5289 
 1689   0.0000       5.792383       157.6187 
 1690   0.0000       5.794101       157.6655 
 1691   0.0000       5.798371       157.7817 
 1692   0.0000       5.800782       157.8473 
 1693   0.0000       5.805867       157.9857 
 1694   0.0000       5.809647       158.0885 
 1695   0.0000       5.814090       158.2094 
 1696   0.0000       5.820949       158.3961 
 1697   0.0000       5.824265       158.4863 
 1698   0.0000       5.827485       158.5739 
 1699   0.0000       5.832140       158.7006 
 1700   0.0000       5.840771       158.9354 
 1701   0.0000       5.842953       158.9948 
 1702   0.0000       5.849582       159.1752 
 1703   0.0000       5.852598       159.2573 
 1704   0.0000       5.855578       159.3384 
 1705   0.0000       5.857170       159.3817 
 1706   0.0000       5.861426       159.4975 
 1707   0.0000       5.863266       159.5476 
 1708   0.0000       5.869958       159.7297 
 1709   0.0000       5.871118       159.7612 
 1710   0.0000       5.873304       159.8207 
 1711   0.0000       5.882159       160.0617 
 1712   0.0000       5.887071       160.1953 
 1713   0.0000       5.892241       160.3360 
 1714   0.0000       5.895781       160.4323 
 1715   0.0000       5.898877       160.5166 
 1716   0.0000       5.902211       160.6073 
 1717   0.0000       5.907274       160.7451 
 1718   0.0000       5.911151       160.8506 
 1719   0.0000       5.916366       160.9925 
 1720   0.0000       5.920040       161.0925 
 1721   0.0000       5.924823       161.2226 
 1722   0.0000       5.927390       161.2925 
 1723   0.0000       5.928591       161.3252 
 1724   0.0000       5.932403       161.4289 
 1725   0.0000       5.935158       161.5039 
 1726   0.0000       5.939602       161.6248 
 1727   0.0000       5.941771       161.6838 
 1728   0.0000       5.944319       161.7531 
 1729   0.0000       5.949521       161.8947 
 1730   0.0000       5.951938       161.9605 
 1731   0.0000       5.955519       162.0579 
 1732   0.0000       5.961648       162.2247 
 1733   0.0000       5.963003       162.2616 
 1734   0.0000       5.966736       162.3631 
 1735   0.0000       5.969634       162.4420 
 1736   0.0000       5.973493       162.5470 
 1737   0.0000       5.978629       162.6868 
 1738   0.0000       5.979561       162.7121 
 1739   0.0000       5.981456       162.7637 
 1740   0.0000       5.984221       162.8389 
 1741   0.0000       5.988009       162.9420 
 1742   0.0000       5.989400       162.9799 
 1743   0.0000       5.991623       163.0403 
 1744   0.0000       5.994121       163.1083 
 1745   0.0000       5.999105       163.2439 
 1746   0.0000       6.001564       163.3109 
 1747   0.0000       6.007733       163.4787 
 1748   0.0000       6.008673       163.5043 
 1749   0.0000       6.012645       163.6124 
 1750   0.0000       6.013218       163.6280 
 1751   0.0000       6.018442       163.7701 
 1752   0.0000       6.019916       163.8103 
 1753   0.0000       6.023380       163.9045 
 1754   0.0000       6.027059       164.0046 
 1755   0.0000       6.032540       164.1538 
 1756   0.0000       6.033513       164.1802 
 1757   0.0000       6.039426       164.3411 
 1758   0.0000       6.041537       164.3986 
 1759   0.0000       6.042298       164.4193 
 1760   0.0000       6.044745       164.4859 
 1761   0.0000       6.050515       164.6429 
 1762   0.0000       6.053399       164.7214 
 1763   0.0000       6.056670       164.8104 
 1764   0.0000       6.060103       164.9038 
 1765   0.0000       6.063650       165.0003 
 1766   0.0000       6.065715       165.0565 
 1767   0.0000       6.070981       165.1998 
 1768   0.0000       6.073254       165.2616 
 1769   0.0000       6.074603       165.2984 
 1770   0.0000       6.078400       165.4017 
 1771   0.0000       6.082801       165.5214 
 1772   0.0000       6.088062       165.6646 
 1773   0.0000       6.092057       165.7733 
 1774   0.0000       6.093510       165.8128 
 1775   0.0000       6.098548       165.9499 
 1776   0.0000       6.103244       166.0777 
 1777   0.0000       6.106624       166.1697 
 1778   0.0000       6.107792       166.2015 
 1779   0.0000       6.108755       166.2277 
 1780   0.0000       6.111070       166.2907 
 1781   0.0000       6.114794       166.3920 
 1782   0.0000       6.117568       166.4675 
 1783   0.0000       6.118446       166.4914 
 1784   0.0000       6.123024       166.6159 
 1785   0.0000       6.125489       166.6830 
 1786   0.0000       6.130207       166.8114 
 1787   0.0000       6.134290       166.9225 
 1788   0.0000       6.137459       167.0088 
 1789   0.0000       6.143390       167.1701 
 1790   0.0000       6.145988       167.2408 
 1791   0.0000       6.148052       167.2970 
 1792   0.0000       6.150589       167.3660 
 1793   0.0000       6.153480       167.4447 
 1794   0.0000       6.157616       167.5572 
 1795   0.0000       6.161690       167.6681 
 1796   0.0000       6.164342       167.7403 
 1797   0.0000       6.165354       167.7678 
 1798   0.0000       6.170080       167.8964 
 1799   0.0000       6.171531       167.9359 
 1800   0.0000       6.174672       168.0214 
 1801   0.0000       6.176237       168.0640 
 1802   0.0000       6.177557       168.0999 
 1803   0.0000       6.179748       168.1595 
 1804   0.0000       6.181596       168.2098 
 1805   0.0000       6.184537       168.2898 
 1806   0.0000       6.186500       168.3432 
 1807   0.0000       6.187792       168.3784 
 1808   0.0000       6.191918       168.4907 
 1809   0.0000       6.193174       168.5248 
 1810   0.0000       6.195194       168.5798 
 1811   0.0000       6.197420       168.6404 
 1812   0.0000       6.199928       168.7086 
 1813   0.0000       6.201400       168.7487 
 1814   0.0000       6.206294       168.8818 
 1815   0.0000       6.209322       168.9642 
 1816   0.0000       6.211075       169.0120 
 1817   0.0000       6.218454       169.2127 
 1818   0.0000       6.221269       169.2893 
 1819   0.0000       6.222324       169.3180 
 1820   0.0000       6.226525       169.4323 
 1821   0.0000       6.228254       169.4794 
 1822   0.0000       6.232962       169.6075 
 1823   0.0000       6.235184       169.6680 
 1824   0.0000       6.238156       169.7489 
 1825   0.0000       6.242293       169.8614 
 1826   0.0000       6.243277       169.8882 
 1827   0.0000       6.247034       169.9904 
 1828   0.0000       6.248409       170.0278 
 1829   0.0000       6.252538       170.1402 
 1830   0.0000       6.255215       170.2131 
 1831   0.0000       6.255462       170.2198 
 1832   0.0000       6.261335       170.3796 
 1833   0.0000       6.265254       170.4862 
 1834   0.0000       6.268638       170.5783 
 1835   0.0000       6.270267       170.6227 
 1836   0.0000       6.272571       170.6853 
 1837   0.0000       6.275751       170.7719 
 1838   0.0000       6.279571       170.8758 
 1839   0.0000       6.282062       170.9436 
 1840   0.0000       6.283519       170.9832 
 1841   0.0000       6.285301       171.0317 
 1842   0.0000       6.287968       171.1043 
 1843   0.0000       6.289016       171.1328 
 1844   0.0000       6.293323       171.2500 
 1845   0.0000       6.294934       171.2939 
 1846   0.0000       6.298637       171.3946 
 1847   0.0000       6.300563       171.4470 
 1848   0.0000       6.304438       171.5525 
 1849   0.0000       6.307751       171.6426 
 1850   0.0000       6.310794       171.7254 
 1851   0.0000       6.311290       171.7389 
 1852   0.0000       6.314611       171.8293 
 1853   0.0000       6.316857       171.8904 
 1854   0.0000       6.322517       172.0444 
 1855   0.0000       6.324982       172.1115 
 1856   0.0000       6.325501       172.1256 
 1857   0.0000       6.328648       172.2113 
 1858   0.0000       6.331485       172.2885 
 1859   0.0000       6.333348       172.3392 
 1860   0.0000       6.338187       172.4708 
 1861   0.0000       6.341949       172.5732 
 1862   0.0000       6.344744       172.6493 
 1863   0.0000       6.346139       172.6872 
 1864   0.0000       6.352287       172.8545 
 1865   0.0000       6.354221       172.9072 
 1866   0.0000       6.356235       172.9619 
 1867   0.0000       6.358627       173.0270 
 1868   0.0000       6.363174       173.1508 
 1869   0.0000       6.366169       173.2323 
 1870   0.0000       6.370135       173.3402 
 1871   0.0000       6.373451       173.4304 
 1872   0.0000       6.374315       173.4539 
 1873   0.0000       6.377309       173.5354 
 1874   0.0000       6.379830       173.6040 
 1875   0.0000       6.382393       173.6737 
 1876   0.0000       6.384936       173.7429 
 1877   0.0000       6.389949       173.8793 
 1878   0.0000       6.392639       173.9526 
 1879   0.0000       6.397058       174.0728 
 1880   0.0000       6.398717       174.1179 
 1881   0.0000       6.402055       174.2088 
 1882   0.0000       6.404548       174.2766 
 1883   0.0000       6.407837       174.3661 
 1884   0.0000       6.411531       174.4666 
 1885   0.0000       6.412522       174.4936 
 1886   0.0000       6.414752       174.5543 
 1887   0.0000       6.421333       174.7334 
 1888   0.0000       6.424244       174.8126 
 1889   0.0000       6.426963       174.8865 
 1890   0.0000       6.428712       174.9342 
 1891   0.0000       6.429433       174.9538 
 1892   0.0000       6.434402       175.0890 
 1893   0.0000       6.434535       175.0926 
 1894   0.0000       6.438047       175.1882 
 1895   0.0000       6.439663       175.2322 
 1896   0.0000       6.442227       175.3019 
 1897   0.0000       6.445447       175.3895 
 1898   0.0000       6.446845       175.4276 
 1899   0.0000       6.448444       175.4711 
 1900   0.0000       6.452622       175.5848 
 1901   0.0000       6.458967       175.7574 
 1902   0.0000       6.461591       175.8288 
 1903   0.0000       6.462008       175.8402 
 1904   0.0000       6.464777       175.9155 
 1905   0.0000       6.467874       175.9998 
 1906   0.0000       6.470695       176.0766 
 1907   0.0000       6.474035       176.1674 
 1908   0.0000       6.478147       176.2793 
 1909   0.0000       6.481679       176.3754 
 1910   0.0000       6.484755       176.4592 
 1911   0.0000       6.490326       176.6108 
 1912   0.0000       6.493420       176.6949 
 1913   0.0000       6.494960       176.7368 
 1914   0.0000       6.496879       176.7891 
 1915   0.0000       6.501238       176.9077 
 1916   0.0000       6.503633       176.9728 
 1917   0.0000       6.504547       176.9977 
 1918   0.0000       6.507827       177.0870 
 1919   0.0000       6.511939       177.1989 
 1920   0.0000       6.514565       177.2703 
 1921   0.0000       6.517990       177.3635 
 1922   0.0000       6.521076       177.4475 
 1923   0.0000       6.524598       177.5433 
 1924   0.0000       6.525806       177.5762 
 1925   0.0000       6.533195       177.7773 
 1926   0.0000       6.534214       177.8050 
 1927   0.0000       6.541954       178.0156 
 1928   0.0000       6.544323       178.0801 
 1929   0.0000       6.547543       178.1677 
 1930   0.0000       6.553706       178.3354 
 1931   0.0000       6.555275       178.3781 
 1932   0.0000       6.558873       178.4760 
 1933   0.0000       6.561733       178.5538 
 1934   0.0000       6.564853       178.6387 
 1935   0.0000       6.568352       178.7339 
 1936   0.0000       6.569065       178.7534 
 1937   0.0000       6.574629       178.9048 
 1938   0.0000       6.578531       179.0109 
 1939   0.0000       6.585083       179.1892 
 1940   0.0000       6.589641       179.3132 
 1941   0.0000       6.590382       179.3334 
 1942   0.0000       6.596441       179.4983 
 1943   0.0000       6.602541       179.6643 
 1944   0.0000       6.608439       179.8248 
 1945   0.0000       6.610917       179.8922 
 1946   0.0000       6.616574       180.0461 
 1947   0.0000       6.617617       180.0745 
 1948   0.0000       6.619711       180.1315 
 1949   0.0000       6.628430       180.3687 
 1950   0.0000       6.630903       180.4360 
 1951   0.0000       6.633317       180.5017 
 1952   0.0000       6.636575       180.5904 
 1953   0.0000       6.639694       180.6753 
 1954   0.0000       6.646290       180.8547 
 1955   0.0000       6.648775       180.9224 
 1956   0.0000       6.650258       180.9627 
 1957   0.0000       6.652325       181.0190 
 1958   0.0000       6.656957       181.1450 
 1959   0.0000       6.664024       181.3373 
 1960   0.0000       6.668007       181.4457 
 1961   0.0000       6.670230       181.5062 
 1962   0.0000       6.673101       181.5843 
 1963   0.0000       6.674889       181.6330 
 1964   0.0000       6.681193       181.8045 
 1965   0.0000       6.682915       181.8514 
 1966   0.0000       6.687185       181.9675 
 1967   0.0000       6.689404       182.0279 
 1968   0.0000       6.693005       182.1259 
 1969   0.0000       6.695286       182.1880 
 1970   0.0000       6.703811       182.4200 
 1971   0.0000       6.705013       182.4527 
 1972   0.0000       6.708722       182.5536 
 1973   0.0000       6.713540       182.6847 
 1974   0.0000       6.715517       182.7385 
 1975   0.0000       6.719366       182.8433 
 1976   0.0000       6.721087       182.8901 
 1977   0.0000       6.725360       183.0064 
 1978   0.0000       6.725764       183.0174 
 1979   0.0000       6.728737       183.0983 
 1980   0.0000       6.733441       183.2262 
 1981   0.0000       6.736894       183.3202 
 1982   0.0000       6.737659       183.3410 
 1983   0.0000       6.746526       183.5823 
 1984   0.0000       6.747506       183.6090 
 1985   0.0000       6.748937       183.6479 
 1986   0.0000       6.751777       183.7252 
 1987   0.0000       6.754523       183.7999 
 1988   0.0000       6.757327       183.8762 
 1989   0.0000       6.763376       184.0408 
 1990   0.0000       6.767927       184.1646 
 1991   0.0000       6.770586       184.2370 
 1992   0.0000       6.772738       184.2956 
 1993   0.0000       6.775388       184.3677 
 1994   0.0000       6.782495       184.5611 
 1995   0.0000       6.787575       184.6993 
 1996   0.0000       6.789498       184.7516 
 1997   0.0000       6.791663       184.8106 
 1998   0.0000       6.795367       184.9113 
 1999   0.0000       6.797765       184.9766 
 2000   0.0000       6.800635       185.0547 
 2001   0.0000       6.802068       185.0937 
 2002   0.0000       6.804635       185.1635 
 2003   0.0000       6.809030       185.2831 
 2004   0.0000       6.810768       185.3304 
 2005   0.0000       6.814226       185.4245 
 2006   0.0000       6.817020       185.5005 
 2007   0.0000       6.819404       185.5654 
 2008   0.0000       6.822156       185.6403 
 2009   0.0000       6.824884       185.7145 
 2010   0.0000       6.831559       185.8962 
 2011   0.0000       6.837658       186.0621 
 2012   0.0000       6.838063       186.0731 
 2013   0.0000       6.844352       186.2443 
 2014   0.0000       6.849302       186.3790 
 2015   0.0000       6.851053       186.4266 
 2016   0.0000       6.853252       186.4865 
 2017   0.0000       6.860454       186.6824 
 2018   0.0000       6.863801       186.7735 
 2019   0.0000       6.869197       186.9203 
 2020   0.0000       6.872918       187.0216 
 2021   0.0000       6.876191       187.1107 
 2022   0.0000       6.880287       187.2221 
 2023   0.0000       6.884016       187.3236 
 2024   0.0000       6.887212       187.4106 
 2025   0.0000       6.888953       187.4579 
 2026   0.0000       6.891955       187.5396 
 2027   0.0000       6.894640       187.6127 
 2028   0.0000       6.903087       187.8425 
 2029   0.0000       6.906749       187.9422 
 2030   0.0000       6.910693       188.0495 
 2031   0.0000       6.911437       188.0698 
 2032   0.0000       6.913441       188.1243 
 2033   0.0000       6.921231       188.3363 
 2034   0.0000       6.924840       188.4345 
 2035   0.0000       6.929677       188.5661 
 2036   0.0000       6.933326       188.6654 
 2037   0.0000       6.946050       189.0116 
 2038   0.0000       6.947831       189.0601 
 2039   0.0000       6.957041       189.3107 
 2040   0.0000       6.960471       189.4040 
 2041   0.0000       6.962789       189.4671 
 2042   0.0000       6.965829       189.5498 
 2043   0.0000       6.974426       189.7838 
 2044   0.0000       6.976809       189.8486 
 2045   0.0000       6.985819       190.0938 
 2046   0.0000       6.990563       190.2229 
 2047   0.0000       6.992539       190.2766 
 2048   0.0000       6.995937       190.3691 
 2049   0.0000       7.003468       190.5740 
 2050   0.0000       7.006318       190.6516 
 2051   0.0000       7.010194       190.7571 
 2052   0.0000       7.017712       190.9616 
 2053   0.0000       7.021122       191.0544 
 2054   0.0000       7.024986       191.1596 
 2055   0.0000       7.029946       191.2946 
 2056   0.0000       7.032039       191.3515 
 2057   0.0000       7.040139       191.5719 
 2058   0.0000       7.043017       191.6502 
 2059   0.0000       7.045896       191.7286 
 2060   0.0000       7.047467       191.7713 
 2061   0.0000       7.053549       191.9368 
 2062   0.0000       7.057857       192.0541 
 2063   0.0000       7.062836       192.1895 
 2064   0.0000       7.067026       192.3036 
 2065   0.0000       7.074498       192.5069 
 2066   0.0000       7.077550       192.5899 
 2067   0.0000       7.082085       192.7133 
 2068   0.0000       7.083955       192.7642 
 2069   0.0000       7.089300       192.9097 
 2070   0.0000       7.090804       192.9506 
 2071   0.0000       7.092885       193.0072 
 2072   0.0000       7.099921       193.1987 
 2073   0.0000       7.101161       193.2324 
 2074   0.0000       7.103576       193.2981 
 2075   0.0000       7.108756       193.4391 
 2076   0.0000       7.114378       193.5921 
 2077   0.0000       7.117602       193.6798 
 2078   0.0000       7.123269       193.8340 
 2079   0.0000       7.130314       194.0257 
 2080   0.0000       7.130536       194.0317 
 2081   0.0000       7.138555       194.2500 
 2082   0.0000       7.139961       194.2882 
 2083   0.0000       7.143338       194.3801 
 2084   0.0000       7.148156       194.5112 
 2085   0.0000       7.150665       194.5795 
 2086   0.0000       7.155937       194.7230 
 2087   0.0000       7.158075       194.7811 
 2088   0.0000       7.162401       194.8988 
 2089   0.0000       7.165183       194.9745 
 2090   0.0000       7.170588       195.1216 
 2091   0.0000       7.174827       195.2370 
 2092   0.0000       7.179977       195.3771 
 2093   0.0000       7.184934       195.5120 
 2094   0.0000       7.186275       195.5485 
 2095   0.0000       7.191654       195.6949 
 2096   0.0000       7.193931       195.7568 
 2097   0.0000       7.207122       196.1158 
 2098   0.0000       7.210161       196.1985 
 2099   0.0000       7.215404       196.3411 
 2100   0.0000       7.220742       196.4864 
 2101   0.0000       7.221149       196.4974 
 2102   0.0000       7.227729       196.6765 
 2103   0.0000       7.233058       196.8215 
 2104   0.0000       7.236763       196.9223 
 2105   0.0000       7.242191       197.0700 
 2106   0.0000       7.249028       197.2561 
 2107   0.0000       7.253544       197.3790 
 2108   0.0000       7.253955       197.3902 
 2109   0.0000       7.263021       197.6369 
 2110   0.0000       7.264392       197.6742 
 2111   0.0000       7.265551       197.7057 
 2112   0.0000       7.274256       197.9426 
 2113   0.0000       7.276760       198.0107 
 2114   0.0000       7.281176       198.1309 
 2115   0.0000       7.285921       198.2600 
 2116   0.0000       7.293753       198.4731 
 2117   0.0000       7.297663       198.5795 
 2118   0.0000       7.300187       198.6482 
 2119   0.0000       7.301465       198.6830 
 2120   0.0000       7.308202       198.8663 
 2121   0.0000       7.311167       198.9470 
 2122   0.0000       7.313661       199.0148 
 2123   0.0000       7.320112       199.1904 
 2124   0.0000       7.325796       199.3451 
 2125   0.0000       7.330798       199.4811 
 2126   0.0000       7.334963       199.5945 
 2127   0.0000       7.341215       199.7646 
 2128   0.0000       7.352568       200.0735 
 2129   0.0000       7.354004       200.1126 
 2130   0.0000       7.359148       200.2526 
 2131   0.0000       7.360290       200.2837 
 2132   0.0000       7.366824       200.4615 
 2133   0.0000       7.379079       200.7949 
 2134   0.0000       7.383157       200.9059 
 2135   0.0000       7.388309       201.0461 
 2136   0.0000       7.399524       201.3513 
 2137   0.0000       7.400703       201.3834 
 2138   0.0000       7.405867       201.5239 
 2139   0.0000       7.415261       201.7795 
 2140   0.0000       7.417334       201.8359 
 2141   0.0000       7.422881       201.9869 
 2142   0.0000       7.425983       202.0713 
 2143   0.0000       7.437568       202.3865 
 2144   0.0000       7.438824       202.4207 
 2145   0.0000       7.442565       202.5225 
 2146   0.0000       7.450156       202.7291 
 2147   0.0000       7.454064       202.8354 
 2148   0.0000       7.462538       203.0660 
 2149   0.0000       7.464756       203.1263 
 2150   0.0000       7.467785       203.2088 
 2151   0.0000       7.469436       203.2537 
 2152   0.0000       7.472042       203.3246 
 2153   0.0000       7.478034       203.4876 
 2154   0.0000       7.479032       203.5148 
 2155   0.0000       7.484001       203.6500 
 2156   0.0000       7.492353       203.8773 
 2157   0.0000       7.495432       203.9611 
 2158   0.0000       7.502109       204.1428 
 2159   0.0000       7.505305       204.2297 
 2160   0.0000       7.509330       204.3393 
 2161   0.0000       7.513078       204.4412 
 2162   0.0000       7.518281       204.5828 
 2163   0.0000       7.520378       204.6399 
 2164   0.0000       7.524450       204.7507 
 2165   0.0000       7.526998       204.8200 
 2166   0.0000       7.535261       205.0449 
 2167   0.0000       7.536622       205.0819 
 2168   0.0000       7.539415       205.1579 
 2169   0.0000       7.543476       205.2684 
 2170   0.0000       7.548614       205.4082 
 2171   0.0000       7.553884       205.5516 
 2172   0.0000       7.558723       205.6833 
 2173   0.0000       7.559791       205.7124 
 2174   0.0000       7.564821       205.8493 
 2175   0.0000       7.567042       205.9097 
 2176   0.0000       7.569571       205.9785 
 2177   0.0000       7.575370       206.1363 
 2178   0.0000       7.579300       206.2432 
 2179   0.0000       7.581331       206.2985 
 2180   0.0000       7.587398       206.4636 
 2181   0.0000       7.591856       206.5849 
 2182   0.0000       7.594570       206.6588 
 2183   0.0000       7.599233       206.7856 
 2184   0.0000       7.602835       206.8837 
 2185   0.0000       7.605872       206.9663 
 2186   0.0000       7.611042       207.1070 
 2187   0.0000       7.614863       207.2109 
 2188   0.0000       7.620351       207.3603 
 2189   0.0000       7.622383       207.4156 
 2190   0.0000       7.627055       207.5427 
 2191   0.0000       7.630032       207.6237 
 2192   0.0000       7.631647       207.6677 
 2193   0.0000       7.636582       207.8020 
 2194   0.0000       7.639027       207.8685 
 2195   0.0000       7.643817       207.9988 
 2196   0.0000       7.649474       208.1528 
 2197   0.0000       7.654128       208.2794 
 2198   0.0000       7.656959       208.3565 
 2199   0.0000       7.663830       208.5434 
 2200   0.0000       7.665387       208.5858 
 2201   0.0000       7.668780       208.6781 
 2202   0.0000       7.670083       208.7136 
 2203   0.0000       7.678207       208.9346 
 2204   0.0000       7.680244       208.9901 
 2205   0.0000       7.683415       209.0763 
 2206   0.0000       7.684601       209.1086 
 2207   0.0000       7.689701       209.2474 
 2208   0.0000       7.694932       209.3897 
 2209   0.0000       7.700464       209.5403 
 2210   0.0000       7.708249       209.7521 
 2211   0.0000       7.710933       209.8252 
 2212   0.0000       7.713049       209.8827 
 2213   0.0000       7.720384       210.0823 
 2214   0.0000       7.723434       210.1653 
 2215   0.0000       7.726181       210.2401 
 2216   0.0000       7.729555       210.3319 
 2217   0.0000       7.736219       210.5132 
 2218   0.0000       7.745676       210.7706 
 2219   0.0000       7.748276       210.8413 
 2220   0.0000       7.749102       210.8638 
 2221   0.0000       7.752061       210.9443 
 2222   0.0000       7.756411       211.0627 
 2223   0.0000       7.764848       211.2923 
 2224   0.0000       7.766033       211.3245 
 2225   0.0000       7.769679       211.4237 
 2226   0.0000       7.777037       211.6239 
 2227   0.0000       7.779229       211.6836 
 2228   0.0000       7.784764       211.8342 
 2229   0.0000       7.785709       211.8599 
 2230   0.0000       7.791493       212.0173 
 2231   0.0000       7.794376       212.0957 
 2232   0.0000       7.798837       212.2172 
 2233   0.0000       7.808337       212.4757 
 2234   0.0000       7.810718       212.5405 
 2235   0.0000       7.815163       212.6614 
 2236   0.0000       7.824897       212.9263 
 2237   0.0000       7.829015       213.0383 
 2238   0.0000       7.832864       213.1431 
 2239   0.0000       7.834363       213.1839 
 2240   0.0000       7.838093       213.2854 
 2241   0.0000       7.847676       213.5461 
 2242   0.0000       7.854471       213.7310 
 2243   0.0000       7.857191       213.8050 
 2244   0.0000       7.858740       213.8472 
 2245   0.0000       7.866022       214.0453 
 2246   0.0000       7.866854       214.0680 
 2247   0.0000       7.872167       214.2126 
 2248   0.0000       7.874747       214.2828 
 2249   0.0000       7.876233       214.3232 
 2250   0.0000       7.883286       214.5151 
 2251   0.0000       7.886171       214.5936 
 2252   0.0000       7.890115       214.7009 
 2253   0.0000       7.894875       214.8305 
 2254   0.0000       7.897988       214.9152 
 2255   0.0000       7.904714       215.0982 
 2256   0.0000       7.908648       215.2053 
 2257   0.0000       7.911348       215.2787 
 2258   0.0000       7.912846       215.3195 
 2259   0.0000       7.917207       215.4382 
 2260   0.0000       7.924476       215.6359 
 2261   0.0000       7.927031       215.7055 
 2262   0.0000       7.932103       215.8435 
 2263   0.0000       7.934929       215.9204 
 2264   0.0000       7.937080       215.9789 
 2265   0.0000       7.941699       216.1046 
 2266   0.0000       7.946417       216.2330 
 2267   0.0000       7.948259       216.2831 
 2268   0.0000       7.954032       216.4402 
 2269   0.0000       7.960298       216.6107 
 2270   0.0000       7.963258       216.6913 
 2271   0.0000       7.967372       216.8032 
 2272   0.0000       7.971014       216.9023 
 2273   0.0000       7.972315       216.9377 
 2274   0.0000       7.973872       216.9801 
 2275   0.0000       7.977054       217.0667 
 2276   0.0000       7.981461       217.1866 
 2277   0.0000       7.990803       217.4408 
 2278   0.0000       7.992790       217.4949 
 2279   0.0000       7.994247       217.5345 
 2280   0.0000       7.999353       217.6734 
 2281   0.0000       8.000796       217.7127 
 2282   0.0000       8.003667       217.7908 
 2283   0.0000       8.009825       217.9584 
 2284   0.0000       8.014377       218.0823 
 2285   0.0000       8.017392       218.1643 
 2286   0.0000       8.020086       218.2376 
 2287   0.0000       8.025216       218.3772 
 2288   0.0000       8.028114       218.4561 
 2289   0.0000       8.029927       218.5054 
 2290   0.0000       8.031734       218.5546 
 2291   0.0000       8.043446       218.8733 
 2292   0.0000       8.043679       218.8796 
 2293   0.0000       8.047411       218.9812 
 2294   0.0000       8.049786       219.0458 
 2295   0.0000       8.054595       219.1767 
 2296   0.0000       8.058543       219.2841 
 2297   0.0000       8.061846       219.3740 
 2298   0.0000       8.066972       219.5135 
 2299   0.0000       8.074078       219.7068 
 2300   0.0000       8.077441       219.7983 
 2301   0.0000       8.081556       219.9103 
 2302   0.0000       8.085923       220.0292 
 2303   0.0000       8.093134       220.2254 
 2304   0.0000       8.097495       220.3440 
 2305   0.0000       8.101800       220.4612 
 2306   0.0000       8.105235       220.5547 
 2307   0.0000       8.111143       220.7154 
 2308   0.0000       8.117971       220.9012 
 2309   0.0000       8.122701       221.0299 
 2310   0.0000       8.124777       221.0864 
 2311   0.0000       8.126576       221.1354 
 2312   0.0000       8.130474       221.2414 
 2313   0.0000       8.137116       221.4222 
 2314   0.0000       8.139782       221.4947 
 2315   0.0000       8.144501       221.6231 
 2316   0.0000       8.149121       221.7489 
 2317   0.0000       8.150855       221.7960 
 2318   0.0000       8.153668       221.8726 
 2319   0.0000       8.157303       221.9715 
 2320   0.0000       8.160059       222.0465 
 2321   0.0000       8.161577       222.0878 
 2322   0.0000       8.166861       222.2316 
 2323   0.0000       8.173851       222.4218 
 2324   0.0000       8.175319       222.4617 
 2325   0.0000       8.178363       222.5446 
 2326   0.0000       8.186141       222.7562 
 2327   0.0000       8.187982       222.8063 
 2328   0.0000       8.190451       222.8735 
 2329   0.0000       8.197622       223.0686 
 2330   0.0000       8.198842       223.1018 
 2331   0.0000       8.201382       223.1709 
 2332   0.0000       8.205246       223.2761 
 2333   0.0000       8.206992       223.3236 
 2334   0.0000       8.213483       223.5002 
 2335   0.0000       8.215905       223.5661 
 2336   0.0000       8.219153       223.6545 
 2337   0.0000       8.223465       223.7719 
 2338   0.0000       8.224964       223.8127 
 2339   0.0000       8.227011       223.8683 
 2340   0.0000       8.229825       223.9449 
 2341   0.0000       8.233101       224.0341 
 2342   0.0000       8.239047       224.1959 
 2343   0.0000       8.239837       224.2174 
 2344   0.0000       8.250706       224.5131 
 2345   0.0000       8.256655       224.6750 
 2346   0.0000       8.261647       224.8108 
 2347   0.0000       8.263291       224.8556 
 2348   0.0000       8.269905       225.0356 
 2349   0.0000       8.278657       225.2737 
 2350   0.0000       8.282944       225.3904 
 2351   0.0000       8.286635       225.4908 
 2352   0.0000       8.291947       225.6353 
 2353   0.0000       8.293199       225.6694 
 2354   0.0000       8.305532       226.0050 
 2355   0.0000       8.308845       226.0952 
 2356   0.0000       8.314585       226.2514 
 2357   0.0000       8.319936       226.3970 
 2358   0.0000       8.321346       226.4353 
 2359   0.0000       8.325319       226.5434 
 2360   0.0000       8.332573       226.7409 
 2361   0.0000       8.332774       226.7463 
 2362   0.0000       8.337735       226.8813 
 2363   0.0000       8.344341       227.0610 
 2364   0.0000       8.350204       227.2206 
 2365   0.0000       8.354236       227.3303 
 2366   0.0000       8.362805       227.5635 
 2367   0.0000       8.365174       227.6280 
 2368   0.0000       8.367076       227.6797 
 2369   0.0000       8.371019       227.7870 
 2370   0.0000       8.375218       227.9013 
 2371   0.0000       8.379735       228.0242 
 2372   0.0000       8.380494       228.0448 
 2373   0.0000       8.384356       228.1499 
 2374   0.0000       8.385147       228.1715 
 2375   0.0000       8.390978       228.3301 
 2376   0.0000       8.392549       228.3729 
 2377   0.0000       8.395085       228.4419 
 2378   0.0000       8.398421       228.5327 
 2379   0.0000       8.400111       228.5786 
 2380   0.0000       8.403419       228.6686 
 2381   0.0000       8.405351       228.7212 
 2382   0.0000       8.407045       228.7673 
 2383   0.0000       8.409420       228.8320 
 2384   0.0000       8.411937       228.9004 
 2385   0.0000       8.416987       229.0379 
 2386   0.0000       8.417677       229.0566 
 2387   0.0000       8.421242       229.1537 
 2388   0.0000       8.424904       229.2533 
 2389   0.0000       8.430006       229.3921 
 2390   0.0000       8.432261       229.4535 
 2391   0.0000       8.433742       229.4938 
 2392   0.0000       8.436776       229.5764 
 2393   0.0000       8.440329       229.6730 
 2394   0.0000       8.444858       229.7963 
 2395   0.0000       8.448159       229.8861 
 2396   0.0000       8.449256       229.9159 
 2397   0.0000       8.453241       230.0244 
 2398   0.0000       8.456011       230.0998 
 2399   0.0000       8.462907       230.2874 
 2400   0.0000       8.463871       230.3136 
 2401   0.0000       8.468136       230.4297 
 2402   0.0000       8.471101       230.5104 
 2403   0.0000       8.473374       230.5722 
 2404   0.0000       8.481875       230.8035 
 2405   0.0000       8.483862       230.8576 
 2406   0.0000       8.488228       230.9764 
 2407   0.0000       8.490353       231.0342 
 2408   0.0000       8.492667       231.0972 
 2409   0.0000       8.497816       231.2373 
 2410   0.0000       8.502860       231.3746 
 2411   0.0000       8.504556       231.4207 
 2412   0.0000       8.505760       231.4535 
 2413   0.0000       8.509808       231.5637 
 2414   0.0000       8.515782       231.7262 
 2415   0.0000       8.520119       231.8442 
 2416   0.0000       8.521665       231.8863 
 2417   0.0000       8.527162       232.0359 
 2418   0.0000       8.529331       232.0949 
 2419   0.0000       8.532910       232.1923 
 2420   0.0000       8.534582       232.2378 
 2421   0.0000       8.537371       232.3137 
 2422   0.0000       8.540484       232.3984 
 2423   0.0000       8.543159       232.4712 
 2424   0.0000       8.545357       232.5310 
 2425   0.0000       8.552108       232.7147 
 2426   0.0000       8.554749       232.7866 
 2427   0.0000       8.556270       232.8280 
 2428   0.0000       8.560945       232.9551 
 2429   0.0000       8.562510       232.9977 
 2430   0.0000       8.566982       233.1194 
 2431   0.0000       8.569007       233.1745 
 2432   0.0000       8.572688       233.2747 
 2433   0.0000       8.573509       233.2970 
 2434   0.0000       8.575738       233.3577 
 2435   0.0000       8.581812       233.5230 
 2436   0.0000       8.582632       233.5453 
 2437   0.0000       8.587230       233.6704 
 2438   0.0000       8.588747       233.7117 
 2439   0.0000       8.593697       233.8464 
 2440   0.0000       8.594925       233.8798 
 2441   0.0000       8.601511       234.0590 
 2442   0.0000       8.603004       234.0997 
 2443   0.0000       8.604868       234.1504 
 2444   0.0000       8.612095       234.3470 
 2445   0.0000       8.615576       234.4417 
 2446   0.0000       8.620869       234.5858 
 2447   0.0000       8.622988       234.6434 
 2448   0.0000       8.625490       234.7115 
 2449   0.0000       8.629396       234.8178 
 2450   0.0000       8.632209       234.8943 
 2451   0.0000       8.638931       235.0773 
 2452   0.0000       8.641330       235.1426 
 2453   0.0000       8.645641       235.2599 
 2454   0.0000       8.648538       235.3387 
 2455   0.0000       8.653024       235.4608 
 2456   0.0000       8.659531       235.6378 
 2457   0.0000       8.662958       235.7311 
 2458   0.0000       8.666633       235.8311 
 2459   0.0000       8.668053       235.8697 
 2460   0.0000       8.675655       236.0766 
 2461   0.0000       8.680293       236.2028 
 2462   0.0000       8.685355       236.3405 
 2463   0.0000       8.686543       236.3728 
 2464   0.0000       8.688999       236.4397 
 2465   0.0000       8.692799       236.5431 
 2466   0.0000       8.697113       236.6605 
 2467   0.0000       8.701006       236.7664 
 2468   0.0000       8.703427       236.8323 
 2469   0.0000       8.711704       237.0575 
 2470   0.0000       8.713177       237.0976 
 2471   0.0000       8.716774       237.1955 
 2472   0.0000       8.719054       237.2575 
 2473   0.0000       8.725165       237.4238 
 2474   0.0000       8.734520       237.6784 
 2475   0.0000       8.738651       237.7908 
 2476   0.0000       8.739989       237.8272 
 2477   0.0000       8.745525       237.9778 
 2478   0.0000       8.747011       238.0183 
 2479   0.0000       8.757044       238.2913 
 2480   0.0000       8.770896       238.6682 
 2481   0.0000       8.776896       238.8315 
 2482   0.0000       8.778453       238.8739 
 2483   0.0000       8.781338       238.9524 
 2484   0.0000       8.790575       239.2037 
 2485   0.0000       8.792265       239.2497 
 2486   0.0000       8.795175       239.3289 
 2487   0.0000       8.805938       239.6218 
 2488   0.0000       8.806699       239.6424 
 2489   0.0000       8.809904       239.7297 
 2490   0.0000       8.817604       239.9392 
 2491   0.0000       8.818862       239.9734 
 2492   0.0000       8.821090       240.0341 
 2493   0.0000       8.827319       240.2036 
 2494   0.0000       8.828959       240.2482 
 2495   0.0000       8.834627       240.4024 
 2496   0.0000       8.842925       240.6282 
 2497   0.0000       8.847368       240.7491 
 2498   0.0000       8.854008       240.9298 
 2499   0.0000       8.860162       241.0973 
 2500   0.0000       8.862206       241.1529 
 2501   0.0000       8.865729       241.2487 
 2502   0.0000       8.872817       241.4416 
 2503   0.0000       8.883435       241.7306 
 2504   0.0000       8.887847       241.8506 
 2505   0.0000       8.894085       242.0203 
 2506   0.0000       8.895546       242.0601 
 2507   0.0000       8.905051       242.3188 
 2508   0.0000       8.908382       242.4094 
 2509   0.0000       8.914706       242.5815 
 2510   0.0000       8.919603       242.7147 
 2511   0.0000       8.923505       242.8209 
 2512   0.0000       8.924770       242.8553 
 2513   0.0000       8.926044       242.8900 
 2514   0.0000       8.934558       243.1217 
 2515   0.0000       8.935312       243.1422 
 2516   0.0000       8.942853       243.3474 
 2517   0.0000       8.950563       243.5572 
 2518   0.0000       8.955185       243.6830 
 2519   0.0000       8.958089       243.7620 
 2520   0.0000       8.961241       243.8478 
 2521   0.0000       8.964089       243.9253 
 2522   0.0000       8.966127       243.9807 
 2523   0.0000       8.972472       244.1534 
 2524   0.0000       8.975749       244.2425 
 2525   0.0000       8.982225       244.4188 
 2526   0.0000       8.983293       244.4478 
 2527   0.0000       8.988791       244.5974 
 2528   0.0000       8.991533       244.6720 
 2529   0.0000       8.995102       244.7692 
 2530   0.0000       9.000291       244.9104 
 2531   0.0000       9.004490       245.0246 
 2532   0.0000       9.010745       245.1948 
 2533   0.0000       9.013357       245.2659 
 2534   0.0000       9.018862       245.4157 
 2535   0.0000       9.024382       245.5659 
 2536   0.0000       9.027607       245.6537 
 2537   0.0000       9.032802       245.7951 
 2538   0.0000       9.035160       245.8592 
 2539   0.0000       9.042179       246.0502 
 2540   0.0000       9.047438       246.1933 
 2541   0.0000       9.048704       246.2277 
 2542   0.0000       9.052390       246.3281 
 2543   0.0000       9.056316       246.4349 
 2544   0.0000       9.057654       246.4713 
 2545   0.0000       9.062144       246.5935 
 2546   0.0000       9.064886       246.6681 
 2547   0.0000       9.073409       246.9000 
 2548   0.0000       9.075532       246.9578 
 2549   0.0000       9.077181       247.0026 
 2550   0.0000       9.080126       247.0828 
 2551   0.0000       9.082577       247.1495 
 2552   0.0000       9.093805       247.4550 
 2553   0.0000       9.103396       247.7160 
 2554   0.0000       9.107459       247.8266 
 2555   0.0000       9.115890       248.0560 
 2556   0.0000       9.122316       248.2308 
 2557   0.0000       9.123814       248.2716 
 2558   0.0000       9.125953       248.3298 
 2559   0.0000       9.135945       248.6017 
 2560   0.0000       9.142980       248.7931 
 2561   0.0000       9.143894       248.8180 
 2562   0.0000       9.152380       249.0489 
 2563   0.0000       9.155920       249.1453 
 2564   0.0000       9.158760       249.2225 
 2565   0.0000       9.163939       249.3635 
 2566   0.0000       9.174385       249.6477 
 2567   0.0000       9.177850       249.7420 
 2568   0.0000       9.182235       249.8613 
 2569   0.0000       9.187825       250.0134 
 2570   0.0000       9.194267       250.1887 
 2571   0.0000       9.200669       250.3629 
 2572   0.0000       9.210916       250.6418 
 2573   0.0000       9.219693       250.8806 
 2574   0.0000       9.243977       251.5414 
 2575   0.0000       9.252083       251.7620 
 2576   0.0000       9.266779       252.1619 
 2577   0.0000       9.279441       252.5064 
 2578   0.0000       9.302049       253.1216 
 2579   0.0000       9.317785       253.5498 
 2580   0.0000       9.327275       253.8081 
 2581   0.0000       9.330728       253.9020 
 2582   0.0000       9.333233       253.9702 
 2583   0.0000       9.347483       254.3579 
 2584   0.0000       9.368209       254.9219 
 2585   0.0000       9.378866       255.2119 
 2586   0.0000       9.398456       255.7450 
 2587   0.0000       9.399791       255.7813 
 2588   0.0000       9.407222       255.9835 
 2589   0.0000       9.416523       256.2366 
 2590   0.0000       9.425374       256.4775 
 2591   0.0000       9.434261       256.7193 
 2592   0.0000       9.461884       257.4709 
 2593   0.0000       9.472993       257.7733 
 2594   0.0000       9.494496       258.3584 
 2595   0.0000       9.512536       258.8493 
 2596   0.0000       9.520973       259.0788 
 2597   0.0000       9.524133       259.1648 
 2598   0.0000       9.537661       259.5329 
 2599   0.0000       9.547829       259.8096 
 2600   0.0000       9.558707       260.1056 
 2601   0.0000       9.568426       260.3701 
 2602   0.0000       9.569629       260.4028 
 2603   0.0000       9.577653       260.6212 
 2604   0.0000       9.586108       260.8513 
 2605   0.0000       9.603117       261.3141 
 2606   0.0000       9.606634       261.4098 
 2607   0.0000       9.616825       261.6871 
 2608   0.0000       9.632670       262.1183 
 2609   0.0000       9.637833       262.2588 
 2610   0.0000       9.654298       262.7068 
 2611   0.0000       9.672087       263.1909 
 2612   0.0000       9.688517       263.6380 
 2613   0.0000       9.693190       263.7651 
 2614   0.0000       9.697698       263.8878 
 2615   0.0000       9.709445       264.2074 
 2616   0.0000       9.718007       264.4404 
 2617   0.0000       9.722824       264.5715 
 2618   0.0000       9.726898       264.6824 
 2619   0.0000       9.733534       264.8629 
 2620   0.0000       9.739093       265.0142 
 2621   0.0000       9.749341       265.2931 
 2622   0.0000       9.752194       265.3707 
 2623   0.0000       9.759991       265.5829 
 2624   0.0000       9.765418       265.7305 
 2625   0.0000       9.766263       265.7535 
 2626   0.0000       9.770889       265.8794 
 2627   0.0000       9.775817       266.0135 
 2628   0.0000       9.786885       266.3147 
 2629   0.0000       9.788824       266.3674 
 2630   0.0000       9.790951       266.4253 
 2631   0.0000       9.802765       266.7468 
 2632   0.0000       9.804929       266.8057 
 2633   0.0000       9.806181       266.8398 
 2634   0.0000       9.812166       267.0026 
 2635   0.0000       9.817938       267.1597 
 2636   0.0000       9.820314       267.2243 
 2637   0.0000       9.821854       267.2662 
 2638   0.0000       9.825844       267.3748 
 2639   0.0000       9.829112       267.4637 
 2640   0.0000       9.834865       267.6203 
 2641   0.0000       9.846593       267.9394 
 2642   0.0000       9.851443       268.0714 
 2643   0.0000       9.858376       268.2601 
 2644   0.0000       9.868706       268.5412 
 2645   0.0000       9.877154       268.7710 
 2646   0.0000       9.879091       268.8237 
 2647   0.0000       9.885296       268.9926 
 2648   0.0000       9.889492       269.1068 
 2649   0.0000       9.890532       269.1351 
 2650   0.0000       9.893201       269.2077 
 2651   0.0000       9.895717       269.2761 
 2652   0.0000       9.901123       269.4233 
 2653   0.0000       9.901795       269.4416 
 2654   0.0000       9.904526       269.5158 
 2655   0.0000       9.906315       269.5645 
 2656   0.0000       9.910225       269.6709 
 2657   0.0000       9.911525       269.7063 
 2658   0.0000       9.917688       269.8740 
 2659   0.0000       9.924163       270.0502 
 2660   0.0000       9.934843       270.3408 
 2661   0.0000       9.941314       270.5169 
 2662   0.0000       9.950968       270.7796 
 2663   0.0000       9.954392       270.8728 
 2664   0.0000       9.962040       271.0809 
 2665   0.0000       9.972205       271.3575 
 2666   0.0000       9.976559       271.4760 
 2667   0.0000       9.993385       271.9338 
 2668   0.0000       9.999844       272.1096 
 2669   0.0000      10.003717       272.2150 
 2670   0.0000      10.006648       272.2947 
 2671   0.0000      10.007747       272.3246 
 2672   0.0000      10.018624       272.6206 
 2673   0.0000      10.020625       272.6751 
 2674   0.0000      10.028920       272.9008 
 2675   0.0000      10.034018       273.0395 
 2676   0.0000      10.038055       273.1494 
 2677   0.0000      10.048225       273.4261 
 2678   0.0000      10.055079       273.6126 
 2679   0.0000      10.059381       273.7297 
 2680   0.0000      10.077102       274.2119 
 2681   0.0000      10.084139       274.4034 
 2682   0.0000      10.086525       274.4683 
 2683   0.0000      10.094626       274.6887 
 2684   0.0000      10.101890       274.8864 
 2685   0.0000      10.104038       274.9448 
 2686   0.0000      10.108314       275.0612 
 2687   0.0000      10.119253       275.3589 
 2688   0.0000      10.124057       275.4896 
 2689   0.0000      10.129988       275.6510 
 2690   0.0000      10.145529       276.0739 
 2691   0.0000      10.162992       276.5491 
 2692   0.0000      10.177361       276.9401 
 2693   0.0000      10.181852       277.0623 
 2694   0.0000      10.204523       277.6792 
 2695   0.0000      10.207068       277.7484 
 2696   0.0000      10.224400       278.2201 
 2697   0.0000      10.229608       278.3618 
 2698   0.0000      10.235045       278.5097 
 2699   0.0000      10.248294       278.8703 
 2700   0.0000      10.260164       279.1933 
 2701   0.0000      10.267269       279.3866 
 2702   0.0000      10.273126       279.5460 
 2703   0.0000      10.288463       279.9633 
 2704   0.0000      10.297128       280.1991 
 2705   0.0000      10.341254       281.3998 
 2706   0.0000      10.343135       281.4510 
 2707   0.0000      10.353054       281.7209 
 2708   0.0000      10.361871       281.9608 
 2709   0.0000      10.377113       282.3756 
 2710   0.0000      10.383967       282.5621 
 2711   0.0000      10.385915       282.6151 
 2712   0.0000      10.391104       282.7563 
 2713   0.0000      10.393008       282.8081 
 2714   0.0000      10.397406       282.9278 
 2715   0.0000      10.403589       283.0960 
 2716   0.0000      10.409882       283.2673 
 2717   0.0000      10.412623       283.3419 
 2718   0.0000      10.416880       283.4577 
 2719   0.0000      10.421649       283.5875 
 2720   0.0000      10.425591       283.6947 
 2721   0.0000      10.433673       283.9147 
 2722   0.0000      10.442162       284.1457 
 2723   0.0000      10.447562       284.2926 
 2724   0.0000      10.460065       284.6328 
 2725   0.0000      10.461503       284.6720 
 2726   0.0000      10.480166       285.1798 
 2727   0.0000      10.496207       285.6163 
 2728   0.0000      10.506515       285.8968 
 2729   0.0000      10.512873       286.0698 
 2730   0.0000      10.532924       286.6154 
 2731   0.0000      10.544542       286.9316 
 2732   0.0000      10.553068       287.1636 
 2733   0.0000      10.570772       287.6453 
 2734   0.0000      10.619789       288.9792 
 2735   0.0000      10.626034       289.1491 
 2736   0.0000      10.642234       289.5899 
 2737   0.0000      10.649904       289.7986 
 2738   0.0000      10.653567       289.8983 
 2739   0.0000      10.663155       290.1592 
 2740   0.0000      10.702089       291.2186 
 2741   0.0000      10.739152       292.2272 
 2742   0.0000      10.741590       292.2935 
 2743   0.0000      10.747070       292.4427 
 2744   0.0000      10.754666       292.6493 
 2745   0.0000      10.757384       292.7233 
 2746   0.0000      10.758872       292.7638 
 2747   0.0000      10.769954       293.0653 
 2748   0.0000      10.795293       293.7549 
 2749   0.0000      10.799478       293.8687 
 2750   0.0000      10.817744       294.3658 
 2751   0.0000      10.830222       294.7053 
 2752   0.0000      10.835976       294.8619 
 2753   0.0000      10.854047       295.3536 
 2754   0.0000      10.868667       295.7515 
 2755   0.0000      10.876313       295.9595 
 2756   0.0000      10.885597       296.2121 
 2757   0.0000      10.912103       296.9334 
 2758   0.0000      10.950748       297.9850 
 2759   0.0000      10.968627       298.4715 
 2760   0.0000      10.989855       299.0491 
 2761   0.0000      11.034204       300.2559 
 2762   0.0000      11.098373       302.0021 
 2763   0.0000      11.270955       306.6983 
 2764   0.0000      11.306751       307.6723 
 2765   0.0000      11.328799       308.2723 
 2766   0.0000      11.368272       309.3464 
 2767   0.0000      11.403446       310.3035 
 2768   0.0000      11.603007       315.7339 
 2769   0.0000      11.622258       316.2577 
 2770   0.0000      11.637062       316.6606 
 2771   0.0000      11.661694       317.3308 
 2772   0.0000      11.709816       318.6403 
 2773   0.0000      11.719383       318.9006 
 2774   0.0000      11.760131       320.0094 
 2775   0.0000      11.812224       321.4269 
 2776   0.0000      11.846843       322.3690 
 2777   0.0000      11.856525       322.6324 
 2778   0.0000      11.954963       325.3111 
 2779   0.0000      12.003834       326.6409 
 2780   0.0000      12.077954       328.6578 
 2781   0.0000      12.085259       328.8566 
 2782   0.0000      12.145468       330.4950 
 2783   0.0000      12.147388       330.5472 
 2784   0.0000      12.198727       331.9442 
 2785   0.0000      12.204478       332.1007 
 2786   0.0000      12.222644       332.5950 
 2787   0.0000      12.226555       332.7015 
 2788   0.0000      12.234190       332.9092 
 2789   0.0000      12.268002       333.8293 
 2790   0.0000      12.282518       334.2243 
 2791   0.0000      12.312448       335.0388 
 2792   0.0000      12.337701       335.7259 
 2793   0.0000      12.341439       335.8276 
 2794   0.0000      12.369667       336.5958 
 2795   0.0000      12.383518       336.9727 
 2796   0.0000      12.396617       337.3291 
 2797   0.0000      12.441435       338.5487 
 2798   0.0000      12.464432       339.1744 
 2799   0.0000      12.494510       339.9929 
 2800   0.0000      12.520908       340.7112 
 2801   0.0000      12.525597       340.8388 
 2802   0.0000      12.537042       341.1502 
 2803   0.0000      12.586352       342.4921 
 2804   0.0000      12.612245       343.1966 
 2805   0.0000      12.617954       343.3520 
 2806   0.0000      12.648732       344.1895 
 2807   0.0000      12.677616       344.9755 
 2808   0.0000      12.694044       345.4225 
 2809   0.0000      12.730462       346.4135 
 2810   0.0000      12.765305       347.3616 
 2811   0.0000      12.804415       348.4258 
 2812   0.0000      12.897533       350.9597 
 2813   0.0000      12.917765       351.5103 
 2814   0.0000      12.944699       352.2432 
 2815   0.0000      12.968161       352.8816 
 2816   0.0000      13.070359       355.6626 
 2817   0.0000      13.147020       357.7486 
 2818   0.0000      13.175113       358.5131 
 2819   0.0000      13.181008       358.6735 
 2820   0.0000      13.274984       361.2307 
 2821   0.0000      13.276326       361.2672 
 2822   0.0000      13.312867       362.2615 
 2823   0.0000      13.330620       362.7446 
 2824   0.0000      13.338338       362.9546 
 2825   0.0000      13.354617       363.3976 
 2826   0.0000      13.379033       364.0620 
 2827   0.0000      13.460156       366.2695 
 2828   0.0000      13.580575       369.5462 
 2829   0.0000      13.663549       371.8041 
 2830   0.0000      14.454013       393.3137 
 2831   0.0000      14.512825       394.9140 
 2832   0.0000      14.600378       397.2965 
 2833   0.0000      14.637131       398.2966 
 2834   0.0000      15.185170       413.2095 
 2835   0.0000      28.287865       769.7519 
 2836   0.0000      28.459305       774.4171 
 2837   0.0000      28.517127       775.9905 
 2838   0.0000      28.747458       782.2581 
 2839   0.0000      28.774751       783.0008 
 2840   0.0000      28.786601       783.3232 
 2841   0.0000      28.807138       783.8821 
 2842   0.0000      28.807909       783.9031 
 2843   0.0000      28.820584       784.2480 
 2844   0.0000      28.851307       785.0840 
 2845   0.0000      28.910201       786.6866 
 2846   0.0000      29.096768       791.7633 
 2847   0.0000      29.138683       792.9039 
 2848   0.0000      29.153511       793.3074 
 2849   0.0000      29.164186       793.5979 
 2850   0.0000      29.188081       794.2481 
 2851   0.0000      29.252910       796.0121 
 2852   0.0000      29.259504       796.1916 
 2853   0.0000      29.276795       796.6621 
 2854   0.0000      29.345069       798.5199 
 2855   0.0000      29.375399       799.3452 
 2856   0.0000      29.408294       800.2403 
 2857   0.0000      29.416579       800.4658 
 2858   0.0000      29.457709       801.5850 
 2859   0.0000      29.473214       802.0069 
 2860   0.0000      29.563824       804.4726 
 2861   0.0000      29.574372       804.7596 
 2862   0.0000      29.590008       805.1850 
 2863   0.0000      29.598817       805.4248 
 2864   0.0000      38.553077      1049.0826 
 2865   0.0000      38.664988      1052.1278 
 2866   0.0000      48.627705      1323.2271 
 2867   0.0000      48.675110      1324.5171 
 2868   0.0000     149.128007      4057.9794 
 2869   0.0000     149.312128      4062.9896 
 2870   0.0000     149.372247      4064.6255 
 2871   0.0000     149.566436      4069.9096 
 2872   0.0000     149.584993      4070.4146 
 2873   0.0000     149.607143      4071.0173 
 2874   0.0000     149.614857      4071.2272 
 2875   0.0000     149.635224      4071.7814 
 2876   0.0000     149.659060      4072.4301 
 2877   0.0000     149.692709      4073.3457 
 2878   0.0000     149.739051      4074.6067 
 2879   0.0000     149.905721      4079.1421 
 2880   0.0000     149.943501      4080.1701 
 2881   0.0000     149.954755      4080.4763 
 2882   0.0000     149.988669      4081.3992 
 2883   0.0000     150.013312      4082.0697 
 2884   0.0000     150.039181      4082.7737 
 2885   0.0000     150.044332      4082.9138 
 2886   0.0000     150.066779      4083.5246 
 2887   0.0000     150.222775      4087.7695 
 2888   0.0000     150.243677      4088.3383 
 2889   0.0000     150.247395      4088.4395 
 2890   0.0000     150.265484      4088.9317 
 2891   0.0000     150.301118      4089.9013 
 2892   0.0000     150.334731      4090.8160 
 2893   0.0000     150.377991      4091.9932 
 2894   0.0000     150.394996      4092.4559 
 2895   0.0000     150.404184      4092.7059 
 2896   0.0000     150.454469      4094.0742 
 2897   0.0000     199.995113      5442.1437 
 2898   0.0000     200.157984      5446.5757 
 2899   0.0000     256.055287      6967.6186 
 2900   0.0000     256.110078      6969.1095 

                    ********************************
                    * MULLIKEN POPULATION ANALYSIS *
                    ********************************

-----------------------
MULLIKEN ATOMIC CHARGES
-----------------------
   0 O :   -0.520921
   1 O :   -0.484313
   2 N :   -0.312994
   3 H :    0.194320
   4 N :   -0.327872
   5 C :    0.292382
   6 C :    0.373219
   7 H :    0.041473
   8 C :    0.064824
   9 C :   -0.175809
  10 H :    0.103333
  11 C :   -0.136168
  12 H :    0.153700
  13 C :   -0.139710
  14 H :    0.140173
  15 C :   -0.141616
  16 H :    0.145750
  17 C :   -0.150209
  18 H :    0.127351
  19 C :    0.008419
  20 C :   -0.245484
  21 H :    0.111366
  22 H :    0.114859
  23 H :    0.087497
  24 C :   -0.285427
  25 H :    0.122165
  26 H :    0.118907
  27 H :    0.115641
  28 C :   -0.247444
  29 H :    0.085184
  30 H :    0.116455
  31 H :    0.111493
  32 C :    0.173700
  33 C :   -0.047069
  34 C :   -0.045470
  35 H :    0.096312
  36 C :   -0.157848
  37 H :    0.141894
  38 C :   -0.108003
  39 H :    0.150608
  40 C :   -0.134990
  41 H :    0.098952
  42 C :   -0.085934
  43 C :   -0.209378
  44 H :    0.076398
  45 H :    0.101146
  46 H :    0.088903
  47 C :   -0.256441
  48 H :    0.095569
  49 H :    0.108299
  50 H :    0.110365
  51 C :   -0.202142
  52 H :    0.062348
  53 H :    0.078553
  54 H :    0.086505
  55 C :    0.195422
  56 C :    0.085838
  57 C :   -0.109106
  58 H :    0.109765
  59 C :   -0.137970
  60 H :    0.150336
  61 C :   -0.110279
  62 H :    0.142150
  63 C :   -0.140780
  64 H :    0.142895
  65 C :   -0.119612
  66 H :    0.108518
Sum of atomic charges:   -0.0000000

--------------------------------
MULLIKEN REDUCED ORBITAL CHARGES
--------------------------------
  0 O s       :     3.792645  s :     3.792645
      pz      :     1.635888  p :     4.692795
      px      :     1.632010
      py      :     1.424896
      dz2     :     0.003278  d :     0.031720
      dxz     :     0.003096
      dyz     :     0.007176
      dx2y2   :     0.009089
      dxy     :     0.009081
      f0      :     0.000427  f :     0.003572
      f+1     :     0.000180
      f-1     :     0.000368
      f+2     :     0.000187
      f-2     :     0.000576
      f+3     :     0.000807
      f-3     :     0.001027
      g0      :     0.000013  g :     0.000190
      g+1     :     0.000008
      g-1     :     0.000022
      g+2     :     0.000011
      g-2     :     0.000022
      g+3     :     0.000023
      g-3     :     0.000002
      g+4     :     0.000043
      g-4     :     0.000045
  1 O s       :     3.759388  s :     3.759388
      pz      :     1.505557  p :     4.688362
      px      :     1.632536
      py      :     1.550269
      dz2     :     0.007954  d :     0.032746
      dxz     :     0.008038
      dyz     :     0.005936
      dx2y2   :     0.004801
      dxy     :     0.006015
      f0      :     0.000453  f :     0.003626
      f+1     :     0.000838
      f-1     :     0.000326
      f+2     :     0.000627
      f-2     :     0.000736
      f+3     :     0.000361
      f-3     :     0.000285
      g0      :     0.000016  g :     0.000192
      g+1     :     0.000029
      g-1     :     0.000012
      g+2     :     0.000021
      g-2     :     0.000038
      g+3     :     0.000027
      g-3     :     0.000033
      g+4     :     0.000009
      g-4     :     0.000007
  2 N s       :     3.551568  s :     3.551568
      pz      :     1.348148  p :     3.689610
      px      :     1.170989
      py      :     1.170474
      dz2     :     0.013970  d :     0.062550
      dxz     :     0.012011
      dyz     :     0.006361
      dx2y2   :     0.014849
      dxy     :     0.015359
      f0      :     0.000746  f :     0.008762
      f+1     :     0.001844
      f-1     :     0.000817
      f+2     :     0.001667
      f-2     :     0.001496
      f+3     :     0.001225
      f-3     :     0.000967
      g0      :     0.000039  g :     0.000503
      g+1     :     0.000042
      g-1     :     0.000022
      g+2     :     0.000050
      g-2     :     0.000060
      g+3     :     0.000102
      g-3     :     0.000065
      g+4     :     0.000057
      g-4     :     0.000066
  3 H s       :     0.735481  s :     0.735481
      pz      :     0.023550  p :     0.060573
      px      :     0.018196
      py      :     0.018828
      dz2     :     0.000404  d :     0.008753
      dxz     :     0.000865
      dyz     :     0.002969
      dx2y2   :     0.002197
      dxy     :     0.002318
      f0      :     0.000122  f :     0.000873
      f+1     :     0.000026
      f-1     :     0.000075
      f+2     :     0.000120
      f-2     :     0.000135
      f+3     :     0.000096
      f-3     :     0.000300
  4 N s       :     3.576566  s :     3.576566
      pz      :     1.285885  p :     3.663451
      px      :     1.045924
      py      :     1.331642
      dz2     :     0.014030  d :     0.076425
      dxz     :     0.021192
      dyz     :     0.009259
      dx2y2   :     0.016493
      dxy     :     0.015451
      f0      :     0.001388  f :     0.010740
      f+1     :     0.001016
      f-1     :     0.001729
      f+2     :     0.002452
      f-2     :     0.001495
      f+3     :     0.001242
      f-3     :     0.001418
      g0      :     0.000059  g :     0.000689
      g+1     :     0.000073
      g-1     :     0.000044
      g+2     :     0.000073
      g-2     :     0.000116
      g+3     :     0.000111
      g-3     :     0.000073
      g+4     :     0.000080
      g-4     :     0.000060
  5 C s       :     3.159324  s :     3.159324
      pz      :     0.706749  p :     2.236965
      px      :     0.726959
      py      :     0.803256
      dz2     :     0.029064  d :     0.274721
      dxz     :     0.040012
      dyz     :     0.068741
      dx2y2   :     0.085312
      dxy     :     0.051593
      f0      :     0.003131  f :     0.032804
      f+1     :     0.004129
      f-1     :     0.002655
      f+2     :     0.003546
      f-2     :     0.005738
      f+3     :     0.003406
      f-3     :     0.010200
      g0      :     0.000230  g :     0.003805
      g+1     :     0.000239
      g-1     :     0.000398
      g+2     :     0.000376
      g-2     :     0.000283
      g+3     :     0.000635
      g-3     :     0.000236
      g+4     :     0.000783
      g-4     :     0.000623
  6 C s       :     3.158825  s :     3.158825
      pz      :     0.898089  p :     2.338411
      px      :     0.640667
      py      :     0.799656
      dz2     :     0.009684  d :     0.108379
      dxz     :     0.027699
      dyz     :     0.016861
      dx2y2   :     0.020942
      dxy     :     0.033194
      f0      :     0.002364  f :     0.019463
      f+1     :     0.001429
      f-1     :     0.002454
      f+2     :     0.003795
      f-2     :     0.001392
      f+3     :     0.002688
      f-3     :     0.005342
      g0      :     0.000126  g :     0.001703
      g+1     :     0.000164
      g-1     :     0.000141
      g+2     :     0.000220
      g-2     :     0.000111
      g+3     :     0.000240
      g-3     :     0.000072
      g+4     :     0.000302
      g-4     :     0.000328
  7 H s       :     0.923396  s :     0.923396
      pz      :     0.007685  p :     0.029409
      px      :     0.009340
      py      :     0.012384
      dz2     :     0.001159  d :     0.005323
      dxz     :     0.001299
      dyz     :     0.001487
      dx2y2   :     0.000767
      dxy     :     0.000610
      f0      :     0.000116  f :     0.000400
      f+1     :     0.000040
      f-1     :     0.000083
      f+2     :     0.000088
      f-2     :     0.000041
      f+3     :     0.000016
      f-3     :     0.000015
  8 C s       :     3.228533  s :     3.228533
      pz      :     0.893624  p :     2.583472
      px      :     0.948054
      py      :     0.741793
      dz2     :     0.032135  d :     0.104066
      dxz     :     0.025596
      dyz     :     0.016351
      dx2y2   :     0.022034
      dxy     :     0.007950
      f0      :     0.003579  f :     0.017566
      f+1     :     0.002120
      f-1     :     0.002176
      f+2     :     0.003688
      f-2     :     0.002100
      f+3     :     0.001783
      f-3     :     0.002119
      g0      :     0.000195  g :     0.001540
      g+1     :     0.000127
      g-1     :     0.000299
      g+2     :     0.000207
      g-2     :     0.000246
      g+3     :     0.000139
      g-3     :     0.000138
      g+4     :     0.000073
      g-4     :     0.000117
  9 C s       :     3.290141  s :     3.290141
      pz      :     0.937567  p :     2.777031
      px      :     0.921831
      py      :     0.917633
      dz2     :     0.013553  d :     0.094440
      dxz     :     0.017136
      dyz     :     0.033874
      dx2y2   :     0.013071
      dxy     :     0.016806
      f0      :     0.002932  f :     0.012966
      f+1     :     0.001889
      f-1     :     0.001222
      f+2     :     0.001936
      f-2     :     0.001939
      f+3     :     0.001093
      f-3     :     0.001954
      g0      :     0.000178  g :     0.001231
      g+1     :     0.000063
      g-1     :     0.000259
      g+2     :     0.000153
      g-2     :     0.000194
      g+3     :     0.000088
      g-3     :     0.000064
      g+4     :     0.000149
      g-4     :     0.000083
 10 H s       :     0.864852  s :     0.864852
      pz      :     0.007794  p :     0.028064
      px      :     0.011684
      py      :     0.008586
      dz2     :     0.001312  d :     0.003440
      dxz     :     0.000519
      dyz     :     0.000476
      dx2y2   :     0.000675
      dxy     :     0.000458
      f0      :     0.000070  f :     0.000312
      f+1     :     0.000043
      f-1     :     0.000044
      f+2     :     0.000087
      f-2     :     0.000022
      f+3     :     0.000020
      f-3     :     0.000026
 11 C s       :     3.172987  s :     3.172987
      pz      :     0.951610  p :     2.826359
      px      :     0.945915
      py      :     0.928834
      dz2     :     0.032752  d :     0.122933
      dxz     :     0.008709
      dyz     :     0.038756
      dx2y2   :     0.019399
      dxy     :     0.023317
      f0      :     0.002250  f :     0.012611
      f+1     :     0.001359
      f-1     :     0.001596
      f+2     :     0.002747
      f-2     :     0.001228
      f+3     :     0.001350
      f-3     :     0.002082
      g0      :     0.000113  g :     0.001278
      g+1     :     0.000083
      g-1     :     0.000246
      g+2     :     0.000164
      g-2     :     0.000175
      g+3     :     0.000140
      g-3     :     0.000112
      g+4     :     0.000146
      g-4     :     0.000100
 12 H s       :     0.821185  s :     0.821185
      pz      :     0.005600  p :     0.021992
      px      :     0.009354
      py      :     0.007039
      dz2     :     0.000743  d :     0.002837
      dxz     :     0.000937
      dyz     :     0.000623
      dx2y2   :     0.000265
      dxy     :     0.000269
      f0      :     0.000092  f :     0.000285
      f+1     :     0.000063
      f-1     :     0.000027
      f+2     :     0.000040
      f-2     :     0.000052
      f+3     :     0.000006
      f-3     :     0.000005
 13 C s       :     3.210583  s :     3.210583
      pz      :     0.898967  p :     2.788434
      px      :     0.937261
      py      :     0.952205
      dz2     :     0.047046  d :     0.126839
      dxz     :     0.025728
      dyz     :     0.021170
      dx2y2   :     0.019846
      dxy     :     0.013050
      f0      :     0.002999  f :     0.012592
      f+1     :     0.002010
      f-1     :     0.001306
      f+2     :     0.002742
      f-2     :     0.001483
      f+3     :     0.001166
      f-3     :     0.000887
      g0      :     0.000172  g :     0.001261
      g+1     :     0.000115
      g-1     :     0.000265
      g+2     :     0.000171
      g-2     :     0.000235
      g+3     :     0.000113
      g-3     :     0.000114
      g+4     :     0.000016
      g-4     :     0.000061
 14 H s       :     0.834017  s :     0.834017
      pz      :     0.007324  p :     0.022652
      px      :     0.008773
      py      :     0.006555
      dz2     :     0.000216  d :     0.002875
      dxz     :     0.000204
      dyz     :     0.001016
      dx2y2   :     0.000679
      dxy     :     0.000760
      f0      :     0.000033  f :     0.000282
      f+1     :     0.000008
      f-1     :     0.000032
      f+2     :     0.000040
      f-2     :     0.000037
      f+3     :     0.000036
      f-3     :     0.000096
 15 C s       :     3.183294  s :     3.183294
      pz      :     0.928804  p :     2.818740
      px      :     0.967111
      py      :     0.922825
      dz2     :     0.018030  d :     0.125809
      dxz     :     0.022702
      dyz     :     0.054194
      dx2y2   :     0.015782
      dxy     :     0.015101
      f0      :     0.002828  f :     0.012509
      f+1     :     0.001845
      f-1     :     0.001005
      f+2     :     0.001879
      f-2     :     0.001914
      f+3     :     0.001142
      f-3     :     0.001896
      g0      :     0.000192  g :     0.001264
      g+1     :     0.000070
      g-1     :     0.000252
      g+2     :     0.000155
      g-2     :     0.000203
      g+3     :     0.000091
      g-3     :     0.000070
      g+4     :     0.000147
      g-4     :     0.000084
 16 H s       :     0.828069  s :     0.828069
      pz      :     0.007182  p :     0.023003
      px      :     0.008870
      py      :     0.006951
      dz2     :     0.000978  d :     0.002893
      dxz     :     0.000442
      dyz     :     0.000473
      dx2y2   :     0.000619
      dxy     :     0.000381
      f0      :     0.000060  f :     0.000284
      f+1     :     0.000034
      f-1     :     0.000041
      f+2     :     0.000081
      f-2     :     0.000021
      f+3     :     0.000022
      f-3     :     0.000026
 17 C s       :     3.226208  s :     3.226208
      pz      :     0.963090  p :     2.794224
      px      :     0.946207
      py      :     0.884927
      dz2     :     0.028930  d :     0.114989
      dxz     :     0.008225
      dyz     :     0.036587
      dx2y2   :     0.020066
      dxy     :     0.021182
      f0      :     0.002271  f :     0.013522
      f+1     :     0.001349
      f-1     :     0.002033
      f+2     :     0.002865
      f-2     :     0.001270
      f+3     :     0.001573
      f-3     :     0.002161
      g0      :     0.000114  g :     0.001265
      g+1     :     0.000076
      g-1     :     0.000225
      g+2     :     0.000161
      g-2     :     0.000178
      g+3     :     0.000145
      g-3     :     0.000117
      g+4     :     0.000144
      g-4     :     0.000106
 18 H s       :     0.844817  s :     0.844817
      pz      :     0.007153  p :     0.024299
      px      :     0.009700
      py      :     0.007446
      dz2     :     0.000950  d :     0.003228
      dxz     :     0.000995
      dyz     :     0.000656
      dx2y2   :     0.000316
      dxy     :     0.000311
      f0      :     0.000101  f :     0.000305
      f+1     :     0.000068
      f-1     :     0.000027
      f+2     :     0.000043
      f-2     :     0.000053
      f+3     :     0.000007
      f-3     :     0.000006
 19 C s       :     3.253705  s :     3.253705
      pz      :     0.843099  p :     2.574940
      px      :     0.885345
      py      :     0.846496
      dz2     :     0.033827  d :     0.136427
      dxz     :     0.021210
      dyz     :     0.027535
      dx2y2   :     0.020926
      dxy     :     0.032929
      f0      :     0.002779  f :     0.024545
      f+1     :     0.003391
      f-1     :     0.004190
      f+2     :     0.004101
      f-2     :     0.004168
      f+3     :     0.003136
      f-3     :     0.002780
      g0      :     0.000159  g :     0.001965
      g+1     :     0.000219
      g-1     :     0.000173
      g+2     :     0.000176
      g-2     :     0.000331
      g+3     :     0.000291
      g-3     :     0.000314
      g+4     :     0.000152
      g-4     :     0.000150
 20 C s       :     3.159430  s :     3.159430
      pz      :     1.013151  p :     3.009548
      px      :     1.016570
      py      :     0.979827
      dz2     :     0.009631  d :     0.069393
      dxz     :     0.019151
      dyz     :     0.014813
      dx2y2   :     0.008617
      dxy     :     0.017180
      f0      :     0.000267  f :     0.006363
      f+1     :     0.000911
      f-1     :     0.000696
      f+2     :     0.000841
      f-2     :     0.001901
      f+3     :     0.001058
      f-3     :     0.000688
      g0      :     0.000048  g :     0.000749
      g+1     :     0.000066
      g-1     :     0.000079
      g+2     :     0.000064
      g-2     :     0.000073
      g+3     :     0.000146
      g-3     :     0.000124
      g+4     :     0.000073
      g-4     :     0.000076
 21 H s       :     0.857593  s :     0.857593
      pz      :     0.008445  p :     0.026734
      px      :     0.009698
      py      :     0.008591
      dz2     :     0.001328  d :     0.003925
      dxz     :     0.000662
      dyz     :     0.000917
      dx2y2   :     0.000505
      dxy     :     0.000513
      f0      :     0.000110  f :     0.000382
      f+1     :     0.000052
      f-1     :     0.000059
      f+2     :     0.000068
      f-2     :     0.000058
      f+3     :     0.000014
      f-3     :     0.000022
 22 H s       :     0.854369  s :     0.854369
      pz      :     0.008680  p :     0.026510
      px      :     0.009376
      py      :     0.008455
      dz2     :     0.001059  d :     0.003878
      dxz     :     0.000508
      dyz     :     0.000587
      dx2y2   :     0.001043
      dxy     :     0.000680
      f0      :     0.000032  f :     0.000383
      f+1     :     0.000036
      f-1     :     0.000077
      f+2     :     0.000111
      f-2     :     0.000025
      f+3     :     0.000060
      f-3     :     0.000042
 23 H s       :     0.876242  s :     0.876242
      pz      :     0.010052  p :     0.031730
      px      :     0.012082
      py      :     0.009596
      dz2     :     0.000421  d :     0.004143
      dxz     :     0.001072
      dyz     :     0.000595
      dx2y2   :     0.001097
      dxy     :     0.000957
      f0      :     0.000031  f :     0.000388
      f+1     :     0.000056
      f-1     :     0.000026
      f+2     :     0.000052
      f-2     :     0.000075
      f+3     :     0.000118
      f-3     :     0.000029
 24 C s       :     3.163820  s :     3.163820
      pz      :     1.038356  p :     3.044201
      px      :     0.980337
      py      :     1.025508
      dz2     :     0.007882  d :     0.070174
      dxz     :     0.018885
      dyz     :     0.016739
      dx2y2   :     0.012531
      dxy     :     0.014137
      f0      :     0.000647  f :     0.006468
      f+1     :     0.000872
      f-1     :     0.000107
      f+2     :     0.001328
      f-2     :     0.001842
      f+3     :     0.000696
      f-3     :     0.000976
      g0      :     0.000059  g :     0.000763
      g+1     :     0.000077
      g-1     :     0.000041
      g+2     :     0.000041
      g-2     :     0.000105
      g+3     :     0.000074
      g-3     :     0.000175
      g+4     :     0.000081
      g-4     :     0.000110
 25 H s       :     0.846919  s :     0.846919
      pz      :     0.009492  p :     0.026813
      px      :     0.008212
      py      :     0.009109
      dz2     :     0.001139  d :     0.003731
      dxz     :     0.000686
      dyz     :     0.000450
      dx2y2   :     0.000884
      dxy     :     0.000573
      f0      :     0.000041  f :     0.000371
      f+1     :     0.000059
      f-1     :     0.000076
      f+2     :     0.000088
      f-2     :     0.000022
      f+3     :     0.000050
      f-3     :     0.000036
 26 H s       :     0.851348  s :     0.851348
      pz      :     0.009003  p :     0.025509
      px      :     0.006915
      py      :     0.009590
      dz2     :     0.000977  d :     0.003851
      dxz     :     0.000588
      dyz     :     0.001163
      dx2y2   :     0.000530
      dxy     :     0.000593
      f0      :     0.000077  f :     0.000385
      f+1     :     0.000036
      f-1     :     0.000064
      f+2     :     0.000077
      f-2     :     0.000089
      f+3     :     0.000017
      f-3     :     0.000025
 27 H s       :     0.854919  s :     0.854919
      pz      :     0.008937  p :     0.025233
      px      :     0.008532
      py      :     0.007764
      dz2     :     0.000852  d :     0.003823
      dxz     :     0.000406
      dyz     :     0.000811
      dx2y2   :     0.000821
      dxy     :     0.000933
      f0      :     0.000009  f :     0.000384
      f+1     :     0.000019
      f-1     :     0.000130
      f+2     :     0.000049
      f-2     :     0.000052
      f+3     :     0.000063
      f-3     :     0.000062
 28 C s       :     3.155938  s :     3.155938
      pz      :     0.980847  p :     3.017107
      px      :     0.995217
      py      :     1.041043
      dz2     :     0.008902  d :     0.067295
      dxz     :     0.014808
      dyz     :     0.018246
      dx2y2   :     0.008771
      dxy     :     0.016566
      f0      :     0.000639  f :     0.006354
      f+1     :     0.001209
      f-1     :     0.000989
      f+2     :     0.000825
      f-2     :     0.001877
      f+3     :     0.000040
      f-3     :     0.000774
      g0      :     0.000067  g :     0.000750
      g+1     :     0.000131
      g-1     :     0.000056
      g+2     :     0.000105
      g-2     :     0.000158
      g+3     :     0.000082
      g-3     :     0.000084
      g+4     :     0.000017
      g-4     :     0.000049
 29 H s       :     0.878774  s :     0.878774
      pz      :     0.011113  p :     0.031466
      px      :     0.009255
      py      :     0.011098
      dz2     :     0.000537  d :     0.004186
      dxz     :     0.000903
      dyz     :     0.000436
      dx2y2   :     0.001409
      dxy     :     0.000902
      f0      :     0.000033  f :     0.000389
      f+1     :     0.000050
      f-1     :     0.000021
      f+2     :     0.000049
      f-2     :     0.000047
      f+3     :     0.000143
      f-3     :     0.000046
 30 H s       :     0.852678  s :     0.852678
      pz      :     0.008015  p :     0.026610
      px      :     0.008730
      py      :     0.009864
      dz2     :     0.001174  d :     0.003874
      dxz     :     0.000587
      dyz     :     0.000670
      dx2y2   :     0.000980
      dxy     :     0.000464
      f0      :     0.000034  f :     0.000383
      f+1     :     0.000058
      f-1     :     0.000083
      f+2     :     0.000110
      f-2     :     0.000020
      f+3     :     0.000052
      f-3     :     0.000026
 31 H s       :     0.857754  s :     0.857754
      pz      :     0.007683  p :     0.026462
      px      :     0.009992
      py      :     0.008787
      dz2     :     0.000804  d :     0.003909
      dxz     :     0.000506
      dyz     :     0.000864
      dx2y2   :     0.000553
      dxy     :     0.001182
      f0      :     0.000008  f :     0.000382
      f+1     :     0.000020
      f-1     :     0.000117
      f+2     :     0.000042
      f-2     :     0.000076
      f+3     :     0.000070
      f-3     :     0.000047
 32 C s       :     3.226881  s :     3.226881
      pz      :     0.751457  p :     2.471394
      px      :     0.844555
      py      :     0.875381
      dz2     :     0.015520  d :     0.102700
      dxz     :     0.023146
      dyz     :     0.024009
      dx2y2   :     0.025608
      dxy     :     0.014417
      f0      :     0.004012  f :     0.023364
      f+1     :     0.004576
      f-1     :     0.003043
      f+2     :     0.003043
      f-2     :     0.003598
      f+3     :     0.001794
      f-3     :     0.003299
      g0      :     0.000286  g :     0.001961
      g+1     :     0.000209
      g-1     :     0.000294
      g+2     :     0.000160
      g-2     :     0.000319
      g+3     :     0.000225
      g-3     :     0.000177
      g+4     :     0.000144
      g-4     :     0.000146
 33 C s       :     3.334927  s :     3.334927
      pz      :     0.863104  p :     2.583053
      px      :     0.865628
      py      :     0.854321
      dz2     :     0.030302  d :     0.108612
      dxz     :     0.022613
      dyz     :     0.021908
      dx2y2   :     0.020676
      dxy     :     0.013114
      f0      :     0.004176  f :     0.018966
      f+1     :     0.002721
      f-1     :     0.002245
      f+2     :     0.002795
      f-2     :     0.003094
      f+3     :     0.001141
      f-3     :     0.002794
      g0      :     0.000145  g :     0.001510
      g+1     :     0.000135
      g-1     :     0.000263
      g+2     :     0.000215
      g-2     :     0.000239
      g+3     :     0.000135
      g-3     :     0.000137
      g+4     :     0.000139
      g-4     :     0.000101
 34 C s       :     3.195997  s :     3.195997
      pz      :     0.870989  p :     2.740753
      px      :     0.952098
      py      :     0.917665
      dz2     :     0.033619  d :     0.094002
      dxz     :     0.021330
      dyz     :     0.017181
      dx2y2   :     0.009958
      dxy     :     0.011914
      f0      :     0.003249  f :     0.013476
      f+1     :     0.002735
      f-1     :     0.001338
      f+2     :     0.002060
      f-2     :     0.002136
      f+3     :     0.001109
      f-3     :     0.000848
      g0      :     0.000205  g :     0.001242
      g+1     :     0.000176
      g-1     :     0.000217
      g+2     :     0.000171
      g-2     :     0.000221
      g+3     :     0.000107
      g-3     :     0.000081
      g+4     :     0.000026
      g-4     :     0.000039
 35 H s       :     0.871936  s :     0.871936
      pz      :     0.010950  p :     0.027843
      px      :     0.009718
      py      :     0.007174
      dz2     :     0.000467  d :     0.003585
      dxz     :     0.000494
      dyz     :     0.000914
      dx2y2   :     0.001057
      dxy     :     0.000653
      f0      :     0.000035  f :     0.000324
      f+1     :     0.000021
      f-1     :     0.000037
      f+2     :     0.000021
      f-2     :     0.000059
      f+3     :     0.000027
      f-3     :     0.000125
 36 C s       :     3.207257  s :     3.207257
      pz      :     0.956360  p :     2.808087
      px      :     0.938611
      py      :     0.913116
      dz2     :     0.018188  d :     0.128254
      dxz     :     0.035155
      dyz     :     0.044475
      dx2y2   :     0.019050
      dxy     :     0.011386
      f0      :     0.002612  f :     0.012977
      f+1     :     0.002664
      f-1     :     0.001391
      f+2     :     0.001122
      f-2     :     0.002207
      f+3     :     0.000772
      f-3     :     0.002209
      g0      :     0.000232  g :     0.001272
      g+1     :     0.000115
      g-1     :     0.000231
      g+2     :     0.000109
      g-2     :     0.000206
      g+3     :     0.000101
      g-3     :     0.000067
      g+4     :     0.000102
      g-4     :     0.000110
 37 H s       :     0.832747  s :     0.832747
      pz      :     0.006278  p :     0.022182
      px      :     0.008124
      py      :     0.007780
      dz2     :     0.000942  d :     0.002890
      dxz     :     0.000393
      dyz     :     0.000511
      dx2y2   :     0.000645
      dxy     :     0.000399
      f0      :     0.000052  f :     0.000287
      f+1     :     0.000044
      f-1     :     0.000038
      f+2     :     0.000075
      f-2     :     0.000024
      f+3     :     0.000032
      f-3     :     0.000022
 38 C s       :     3.166353  s :     3.166353
      pz      :     0.966258  p :     2.810467
      px      :     0.939759
      py      :     0.904450
      dz2     :     0.033351  d :     0.117247
      dxz     :     0.011969
      dyz     :     0.031196
      dx2y2   :     0.022318
      dxy     :     0.018412
      f0      :     0.002357  f :     0.012669
      f+1     :     0.001552
      f-1     :     0.001778
      f+2     :     0.001966
      f-2     :     0.001737
      f+3     :     0.000976
      f-3     :     0.002303
      g0      :     0.000122  g :     0.001267
      g+1     :     0.000118
      g-1     :     0.000201
      g+2     :     0.000139
      g-2     :     0.000196
      g+3     :     0.000153
      g-3     :     0.000118
      g+4     :     0.000117
      g-4     :     0.000103
 39 H s       :     0.823682  s :     0.823682
      pz      :     0.005409  p :     0.022483
      px      :     0.009110
      py      :     0.007965
      dz2     :     0.000721  d :     0.002935
      dxz     :     0.001046
      dyz     :     0.000714
      dx2y2   :     0.000213
      dxy     :     0.000240
      f0      :     0.000090  f :     0.000292
      f+1     :     0.000081
      f-1     :     0.000032
      f+2     :     0.000031
      f-2     :     0.000049
      f+3     :     0.000004
      f-3     :     0.000004
 40 C s       :     3.277945  s :     3.277945
      pz      :     0.854067  p :     2.736133
      px      :     0.936845
      py      :     0.945221
      dz2     :     0.034784  d :     0.105984
      dxz     :     0.023815
      dyz     :     0.021676
      dx2y2   :     0.012316
      dxy     :     0.013391
      f0      :     0.002997  f :     0.013666
      f+1     :     0.002990
      f-1     :     0.001717
      f+2     :     0.002165
      f-2     :     0.001739
      f+3     :     0.001224
      f-3     :     0.000834
      g0      :     0.000199  g :     0.001262
      g+1     :     0.000181
      g-1     :     0.000236
      g+2     :     0.000157
      g-2     :     0.000216
      g+3     :     0.000124
      g-3     :     0.000083
      g+4     :     0.000024
      g-4     :     0.000042
 41 H s       :     0.868785  s :     0.868785
      pz      :     0.010420  p :     0.028580
      px      :     0.009906
      py      :     0.008254
      dz2     :     0.000244  d :     0.003374
      dxz     :     0.000542
      dyz     :     0.001194
      dx2y2   :     0.001018
      dxy     :     0.000376
      f0      :     0.000038  f :     0.000310
      f+1     :     0.000015
      f-1     :     0.000031
      f+2     :     0.000028
      f-2     :     0.000060
      f+3     :     0.000020
      f-3     :     0.000118
 42 C s       :     3.252371  s :     3.252371
      pz      :     0.837592  p :     2.695444
      px      :     0.938136
      py      :     0.919716
      dz2     :     0.018193  d :     0.116597
      dxz     :     0.028134
      dyz     :     0.011789
      dx2y2   :     0.040145
      dxy     :     0.018335
      f0      :     0.003464  f :     0.019921
      f+1     :     0.003165
      f-1     :     0.002129
      f+2     :     0.003561
      f-2     :     0.002563
      f+3     :     0.001846
      f-3     :     0.003192
      g0      :     0.000139  g :     0.001601
      g+1     :     0.000152
      g-1     :     0.000224
      g+2     :     0.000257
      g-2     :     0.000174
      g+3     :     0.000198
      g-3     :     0.000144
      g+4     :     0.000153
      g-4     :     0.000161
 43 C s       :     3.165800  s :     3.165800
      pz      :     1.013753  p :     2.968830
      px      :     0.986383
      py      :     0.968694
      dz2     :     0.010038  d :     0.067373
      dxz     :     0.009716
      dyz     :     0.022057
      dx2y2   :     0.013589
      dxy     :     0.011973
      f0      :     0.000756  f :     0.006628
      f+1     :     0.000284
      f-1     :     0.001155
      f+2     :     0.001447
      f-2     :     0.000631
      f+3     :     0.001047
      f-3     :     0.001309
      g0      :     0.000042  g :     0.000748
      g+1     :     0.000036
      g-1     :     0.000096
      g+2     :     0.000087
      g-2     :     0.000073
      g+3     :     0.000110
      g-3     :     0.000065
      g+4     :     0.000114
      g-4     :     0.000125
 44 H s       :     0.886695  s :     0.886695
      pz      :     0.012608  p :     0.032483
      px      :     0.009724
      py      :     0.010152
      dz2     :     0.000564  d :     0.004035
      dxz     :     0.001402
      dyz     :     0.000254
      dx2y2   :     0.000361
      dxy     :     0.001455
      f0      :     0.000020  f :     0.000389
      f+1     :     0.000109
      f-1     :     0.000003
      f+2     :     0.000067
      f-2     :     0.000042
      f+3     :     0.000033
      f-3     :     0.000114
 45 H s       :     0.868126  s :     0.868126
      pz      :     0.008660  p :     0.026330
      px      :     0.010928
      py      :     0.006742
      dz2     :     0.000970  d :     0.004007
      dxz     :     0.001209
      dyz     :     0.000847
      dx2y2   :     0.000504
      dxy     :     0.000477
      f0      :     0.000100  f :     0.000390
      f+1     :     0.000070
      f-1     :     0.000029
      f+2     :     0.000066
      f-2     :     0.000095
      f+3     :     0.000013
      f-3     :     0.000016
 46 H s       :     0.877259  s :     0.877259
      pz      :     0.010628  p :     0.029259
      px      :     0.010276
      py      :     0.008354
      dz2     :     0.001338  d :     0.004187
      dxz     :     0.000392
      dyz     :     0.000881
      dx2y2   :     0.000945
      dxy     :     0.000630
      f0      :     0.000085  f :     0.000393
      f+1     :     0.000056
      f-1     :     0.000049
      f+2     :     0.000091
      f-2     :     0.000036
      f+3     :     0.000035
      f-3     :     0.000041
 47 C s       :     3.159152  s :     3.159152
      pz      :     1.018924  p :     3.016867
      px      :     0.965562
      py      :     1.032382
      dz2     :     0.011446  d :     0.073019
      dxz     :     0.015149
      dyz     :     0.014825
      dx2y2   :     0.013273
      dxy     :     0.018326
      f0      :     0.000449  f :     0.006650
      f+1     :     0.000889
      f-1     :     0.001032
      f+2     :     0.001108
      f-2     :     0.000915
      f+3     :     0.000953
      f-3     :     0.001304
      g0      :     0.000052  g :     0.000753
      g+1     :     0.000087
      g-1     :     0.000069
      g+2     :     0.000091
      g-2     :     0.000047
      g+3     :     0.000117
      g-3     :     0.000081
      g+4     :     0.000096
      g-4     :     0.000113
 48 H s       :     0.872362  s :     0.872362
      pz      :     0.010602  p :     0.027633
      px      :     0.008071
      py      :     0.008960
      dz2     :     0.001216  d :     0.004046
      dxz     :     0.000591
      dyz     :     0.000541
      dx2y2   :     0.001036
      dxy     :     0.000662
      f0      :     0.000055  f :     0.000389
      f+1     :     0.000080
      f-1     :     0.000023
      f+2     :     0.000102
      f-2     :     0.000033
      f+3     :     0.000050
      f-3     :     0.000046
 49 H s       :     0.861065  s :     0.861065
      pz      :     0.008350  p :     0.026267
      px      :     0.008309
      py      :     0.009608
      dz2     :     0.001220  d :     0.003980
      dxz     :     0.001209
      dyz     :     0.000671
      dx2y2   :     0.000445
      dxy     :     0.000435
      f0      :     0.000128  f :     0.000389
      f+1     :     0.000082
      f-1     :     0.000029
      f+2     :     0.000054
      f-2     :     0.000069
      f+3     :     0.000011
      f-3     :     0.000016
 50 H s       :     0.857523  s :     0.857523
      pz      :     0.010435  p :     0.027816
      px      :     0.009224
      py      :     0.008156
      dz2     :     0.000199  d :     0.003913
      dxz     :     0.000292
      dyz     :     0.001525
      dx2y2   :     0.000760
      dxy     :     0.001136
      f0      :     0.000052  f :     0.000384
      f+1     :     0.000011
      f-1     :     0.000032
      f+2     :     0.000070
      f-2     :     0.000058
      f+3     :     0.000051
      f-3     :     0.000111
 51 C s       :     3.200098  s :     3.200098
      pz      :     0.976882  p :     2.930192
      px      :     0.965781
      py      :     0.987529
      dz2     :     0.011098  d :     0.064600
      dxz     :     0.011058
      dyz     :     0.020542
      dx2y2   :     0.013974
      dxy     :     0.007928
      f0      :     0.000702  f :     0.006542
      f+1     :     0.000954
      f-1     :     0.001045
      f+2     :     0.002028
      f-2     :     0.000670
      f+3     :     0.000837
      f-3     :     0.000307
      g0      :     0.000054  g :     0.000711
      g+1     :     0.000106
      g-1     :     0.000076
      g+2     :     0.000133
      g-2     :     0.000111
      g+3     :     0.000065
      g-3     :     0.000085
      g+4     :     0.000036
      g-4     :     0.000044
 52 H s       :     0.900469  s :     0.900469
      pz      :     0.009856  p :     0.032549
      px      :     0.011174
      py      :     0.011518
      dz2     :     0.000531  d :     0.004237
      dxz     :     0.000422
      dyz     :     0.001351
      dx2y2   :     0.001039
      dxy     :     0.000895
      f0      :     0.000020  f :     0.000397
      f+1     :     0.000011
      f-1     :     0.000096
      f+2     :     0.000069
      f-2     :     0.000059
      f+3     :     0.000029
      f-3     :     0.000114
 53 H s       :     0.892756  s :     0.892756
      pz      :     0.005790  p :     0.024146
      px      :     0.010015
      py      :     0.008341
      dz2     :     0.001387  d :     0.004132
      dxz     :     0.000939
      dyz     :     0.000556
      dx2y2   :     0.000564
      dxy     :     0.000687
      f0      :     0.000093  f :     0.000412
      f+1     :     0.000042
      f-1     :     0.000086
      f+2     :     0.000039
      f-2     :     0.000106
      f+3     :     0.000024
      f-3     :     0.000022
 54 H s       :     0.879633  s :     0.879633
      pz      :     0.011506  p :     0.029335
      px      :     0.004198
      py      :     0.013631
      dz2     :     0.000334  d :     0.004130
      dxz     :     0.001329
      dyz     :     0.000282
      dx2y2   :     0.000480
      dxy     :     0.001705
      f0      :     0.000036  f :     0.000396
      f+1     :     0.000062
      f-1     :     0.000008
      f+2     :     0.000057
      f-2     :     0.000041
      f+3     :     0.000048
      f-3     :     0.000143
 55 C s       :     3.154430  s :     3.154430
      pz      :     0.751099  p :     2.372114
      px      :     0.843960
      py      :     0.777054
      dz2     :     0.076407  d :     0.241165
      dxz     :     0.040689
      dyz     :     0.033594
      dx2y2   :     0.050444
      dxy     :     0.040032
      f0      :     0.004730  f :     0.033122
      f+1     :     0.005457
      f-1     :     0.004051
      f+2     :     0.006969
      f-2     :     0.004342
      f+3     :     0.003836
      f-3     :     0.003735
      g0      :     0.000217  g :     0.003747
      g+1     :     0.000548
      g-1     :     0.000446
      g+2     :     0.000465
      g-2     :     0.000529
      g+3     :     0.000580
      g-3     :     0.000452
      g+4     :     0.000254
      g-4     :     0.000255
 56 C s       :     3.256972  s :     3.256972
      pz      :     0.868854  p :     2.532746
      px      :     0.673708
      py      :     0.990183
      dz2     :     0.040273  d :     0.105583
      dxz     :     0.013131
      dyz     :     0.024567
      dx2y2   :     0.017200
      dxy     :     0.010413
      f0      :     0.004457  f :     0.017357
      f+1     :     0.001877
      f-1     :     0.001844
      f+2     :     0.003562
      f-2     :     0.002101
      f+3     :     0.001672
      f-3     :     0.001842
      g0      :     0.000209  g :     0.001505
      g+1     :     0.000353
      g-1     :     0.000094
      g+2     :     0.000250
      g-2     :     0.000259
      g+3     :     0.000102
      g-3     :     0.000074
      g+4     :     0.000071
      g-4     :     0.000093
 57 C s       :     3.224570  s :     3.224570
      pz      :     0.930973  p :     2.765495
      px      :     0.893898
      py      :     0.940625
      dz2     :     0.025531  d :     0.104284
      dxz     :     0.034579
      dyz     :     0.009795
      dx2y2   :     0.014770
      dxy     :     0.019611
      f0      :     0.003101  f :     0.013516
      f+1     :     0.001605
      f-1     :     0.001088
      f+2     :     0.002884
      f-2     :     0.001308
      f+3     :     0.001673
      f-3     :     0.001857
      g0      :     0.000122  g :     0.001241
      g+1     :     0.000279
      g-1     :     0.000041
      g+2     :     0.000200
      g-2     :     0.000167
      g+3     :     0.000108
      g-3     :     0.000095
      g+4     :     0.000126
      g-4     :     0.000102
 58 H s       :     0.855317  s :     0.855317
      pz      :     0.009932  p :     0.031063
      px      :     0.009147
      py      :     0.011984
      dz2     :     0.000967  d :     0.003546
      dxz     :     0.000736
      dyz     :     0.001170
      dx2y2   :     0.000304
      dxy     :     0.000368
      f0      :     0.000097  f :     0.000310
      f+1     :     0.000031
      f-1     :     0.000085
      f+2     :     0.000035
      f-2     :     0.000051
      f+3     :     0.000005
      f-3     :     0.000007
 59 C s       :     3.185869  s :     3.185869
      pz      :     0.934574  p :     2.812797
      px      :     0.922004
      py      :     0.956219
      dz2     :     0.019205  d :     0.125562
      dxz     :     0.059520
      dyz     :     0.018882
      dx2y2   :     0.011233
      dxy     :     0.016722
      f0      :     0.003143  f :     0.012469
      f+1     :     0.001001
      f-1     :     0.001820
      f+2     :     0.002081
      f-2     :     0.001360
      f+3     :     0.001460
      f-3     :     0.001604
      g0      :     0.000181  g :     0.001273
      g+1     :     0.000297
      g-1     :     0.000081
      g+2     :     0.000180
      g-2     :     0.000191
      g+3     :     0.000052
      g-3     :     0.000061
      g+4     :     0.000133
      g-4     :     0.000096
 60 H s       :     0.823699  s :     0.823699
      pz      :     0.006756  p :     0.022813
      px      :     0.006675
      py      :     0.009382
      dz2     :     0.000974  d :     0.002868
      dxz     :     0.000432
      dyz     :     0.000618
      dx2y2   :     0.000468
      dxy     :     0.000375
      f0      :     0.000078  f :     0.000284
      f+1     :     0.000035
      f-1     :     0.000034
      f+2     :     0.000067
      f-2     :     0.000036
      f+3     :     0.000022
      f-3     :     0.000012
 61 C s       :     3.194411  s :     3.194411
      pz      :     0.893538  p :     2.775735
      px      :     0.953342
      py      :     0.928855
      dz2     :     0.053241  d :     0.126459
      dxz     :     0.021064
      dyz     :     0.024844
      dx2y2   :     0.018179
      dxy     :     0.009131
      f0      :     0.003483  f :     0.012413
      f+1     :     0.001136
      f-1     :     0.001842
      f+2     :     0.002483
      f-2     :     0.001680
      f+3     :     0.000931
      f-3     :     0.000858
      g0      :     0.000199  g :     0.001262
      g+1     :     0.000327
      g-1     :     0.000085
      g+2     :     0.000204
      g-2     :     0.000237
      g+3     :     0.000084
      g-3     :     0.000068
      g+4     :     0.000023
      g-4     :     0.000033
 62 H s       :     0.831439  s :     0.831439
      pz      :     0.007203  p :     0.023224
      px      :     0.006329
      py      :     0.009691
      dz2     :     0.000167  d :     0.002905
      dxz     :     0.001157
      dyz     :     0.000123
      dx2y2   :     0.000463
      dxy     :     0.000995
      f0      :     0.000039  f :     0.000282
      f+1     :     0.000024
      f-1     :     0.000006
      f+2     :     0.000056
      f-2     :     0.000021
      f+3     :     0.000062
      f-3     :     0.000074
 63 C s       :     3.194351  s :     3.194351
      pz      :     0.948129  p :     2.806726
      px      :     0.910438
      py      :     0.948158
      dz2     :     0.032704  d :     0.125682
      dxz     :     0.046285
      dyz     :     0.009572
      dx2y2   :     0.014612
      dxy     :     0.022510
      f0      :     0.003142  f :     0.012748
      f+1     :     0.001377
      f-1     :     0.001058
      f+2     :     0.002756
      f-2     :     0.001138
      f+3     :     0.001555
      f-3     :     0.001723
      g0      :     0.000128  g :     0.001273
      g+1     :     0.000313
      g-1     :     0.000044
      g+2     :     0.000213
      g-2     :     0.000161
      g+3     :     0.000100
      g-3     :     0.000087
      g+4     :     0.000120
      g-4     :     0.000107
 64 H s       :     0.831051  s :     0.831051
      pz      :     0.006086  p :     0.022912
      px      :     0.006818
      py      :     0.010008
      dz2     :     0.000721  d :     0.002859
      dxz     :     0.000652
      dyz     :     0.001006
      dx2y2   :     0.000224
      dxy     :     0.000255
      f0      :     0.000084  f :     0.000283
      f+1     :     0.000029
      f-1     :     0.000079
      f+2     :     0.000032
      f-2     :     0.000049
      f+3     :     0.000004
      f-3     :     0.000006
 65 C s       :     3.226594  s :     3.226594
      pz      :     0.929574  p :     2.767207
      px      :     0.908184
      py      :     0.929449
      dz2     :     0.018331  d :     0.111029
      dxz     :     0.045377
      dyz     :     0.016907
      dx2y2   :     0.011524
      dxy     :     0.018890
      f0      :     0.003355  f :     0.013528
      f+1     :     0.001265
      f-1     :     0.001847
      f+2     :     0.002373
      f-2     :     0.001488
      f+3     :     0.001455
      f-3     :     0.001745
      g0      :     0.000163  g :     0.001253
      g+1     :     0.000304
      g-1     :     0.000082
      g+2     :     0.000184
      g-2     :     0.000183
      g+3     :     0.000055
      g-3     :     0.000055
      g+4     :     0.000127
      g-4     :     0.000101
 66 H s       :     0.861986  s :     0.861986
      pz      :     0.007795  p :     0.025862
      px      :     0.008353
      py      :     0.009714
      dz2     :     0.001256  d :     0.003326
      dxz     :     0.000499
      dyz     :     0.000674
      dx2y2   :     0.000464
      dxy     :     0.000433
      f0      :     0.000086  f :     0.000308
      f+1     :     0.000044
      f-1     :     0.000042
      f+2     :     0.000061
      f-2     :     0.000043
      f+3     :     0.000020
      f-3     :     0.000012


                     *******************************
                     * LOEWDIN POPULATION ANALYSIS *
                     *******************************

----------------------
LOEWDIN ATOMIC CHARGES
----------------------
   0 O :    0.256199
   1 O :    0.258981
   2 N :    0.612784
   3 H :   -0.138586
   4 N :    0.446875
   5 C :   -0.640935
   6 C :   -0.099618
   7 H :   -0.020450
   8 C :   -0.104235
   9 C :    0.087359
  10 H :   -0.042097
  11 C :    0.066340
  12 H :   -0.049821
  13 C :    0.064767
  14 H :   -0.050124
  15 C :    0.065305
  16 H :   -0.050168
  17 C :    0.083187
  18 H :   -0.040062
  19 C :   -0.349076
  20 C :    0.243048
  21 H :   -0.049132
  22 H :   -0.044832
  23 H :   -0.058780
  24 C :    0.243544
  25 H :   -0.041673
  26 H :   -0.046715
  27 H :   -0.047001
  28 C :    0.242882
  29 H :   -0.058461
  30 H :   -0.044964
  31 H :   -0.049304
  32 C :   -0.188185
  33 C :   -0.036499
  34 C :    0.085789
  35 H :   -0.043373
  36 C :    0.066166
  37 H :   -0.048341
  38 C :    0.062183
  39 H :   -0.049998
  40 C :    0.074440
  41 H :   -0.047790
  42 C :   -0.234738
  43 C :    0.251661
  44 H :   -0.045038
  45 H :   -0.046191
  46 H :   -0.051855
  47 C :    0.249994
  48 H :   -0.052455
  49 H :   -0.045268
  50 H :   -0.046474
  51 C :    0.254672
  52 H :   -0.052656
  53 H :   -0.042322
  54 H :   -0.052756
  55 C :   -0.641656
  56 C :   -0.109329
  57 C :    0.094071
  58 H :   -0.043849
  59 C :    0.069399
  60 H :   -0.049185
  61 C :    0.068773
  62 H :   -0.049182
  63 C :    0.066190
  64 H :   -0.049736
  65 C :    0.080614
  66 H :   -0.042313

-------------------------------
LOEWDIN REDUCED ORBITAL CHARGES
-------------------------------
  0 O s       :     3.238848  s :     3.238848
      pz      :     1.427962  p :     4.384175
      px      :     1.478617
      py      :     1.477596
      dz2     :     0.010371  d :     0.098347
      dxz     :     0.007524
      dyz     :     0.019899
      dx2y2   :     0.031417
      dxy     :     0.029135
      f0      :     0.002416  f :     0.021279
      f+1     :     0.001123
      f-1     :     0.001920
      f+2     :     0.001295
      f-2     :     0.003114
      f+3     :     0.004347
      f-3     :     0.007064
      g0      :     0.000058  g :     0.001152
      g+1     :     0.000051
      g-1     :     0.000149
      g+2     :     0.000056
      g-2     :     0.000109
      g+3     :     0.000145
      g-3     :     0.000020
      g+4     :     0.000319
      g-4     :     0.000245
  1 O s       :     3.242675  s :     3.242675
      pz      :     1.438454  p :     4.378043
      px      :     1.519703
      py      :     1.419886
      dz2     :     0.019731  d :     0.098181
      dxz     :     0.025394
      dyz     :     0.019013
      dx2y2   :     0.020075
      dxy     :     0.013968
      f0      :     0.002718  f :     0.020990
      f+1     :     0.003567
      f-1     :     0.002459
      f+2     :     0.004776
      f-2     :     0.003622
      f+3     :     0.002192
      f-3     :     0.001657
      g0      :     0.000068  g :     0.001130
      g+1     :     0.000183
      g-1     :     0.000086
      g+2     :     0.000125
      g-2     :     0.000192
      g+3     :     0.000210
      g-3     :     0.000162
      g+4     :     0.000047
      g-4     :     0.000056
  2 N s       :     2.681211  s :     2.681211
      pz      :     1.126275  p :     3.321622
      px      :     1.120056
      py      :     1.075292
      dz2     :     0.054165  d :     0.327529
      dxz     :     0.068757
      dyz     :     0.041852
      dx2y2   :     0.083151
      dxy     :     0.079604
      f0      :     0.003886  f :     0.053651
      f+1     :     0.007799
      f-1     :     0.006920
      f+2     :     0.010282
      f-2     :     0.006847
      f+3     :     0.009198
      f-3     :     0.008717
      g0      :     0.000329  g :     0.003203
      g+1     :     0.000285
      g-1     :     0.000316
      g+2     :     0.000400
      g-2     :     0.000221
      g+3     :     0.000517
      g-3     :     0.000548
      g+4     :     0.000227
      g-4     :     0.000360
  3 H s       :     0.673309  s :     0.673309
      pz      :     0.090167  p :     0.314661
      px      :     0.081066
      py      :     0.143428
      dz2     :     0.009990  d :     0.127747
      dxz     :     0.009587
      dyz     :     0.037560
      dx2y2   :     0.036348
      dxy     :     0.034262
      f0      :     0.002994  f :     0.022869
      f+1     :     0.000738
      f-1     :     0.002379
      f+2     :     0.002575
      f-2     :     0.003162
      f+3     :     0.003773
      f-3     :     0.007249
  4 N s       :     2.688153  s :     2.688153
      pz      :     1.154601  p :     3.370096
      px      :     1.047429
      py      :     1.168066
      dz2     :     0.076966  d :     0.416518
      dxz     :     0.107217
      dyz     :     0.064155
      dx2y2   :     0.087201
      dxy     :     0.080979
      f0      :     0.010697  f :     0.074339
      f+1     :     0.008646
      f-1     :     0.009333
      f+2     :     0.016536
      f-2     :     0.008603
      f+3     :     0.008216
      f-3     :     0.012308
      g0      :     0.000258  g :     0.004020
      g+1     :     0.000518
      g-1     :     0.000545
      g+2     :     0.000418
      g-2     :     0.000533
      g+3     :     0.000558
      g-3     :     0.000483
      g+4     :     0.000323
      g-4     :     0.000384
  5 C s       :     2.595323  s :     2.595323
      pz      :     0.774171  p :     2.605077
      px      :     0.881461
      py      :     0.949445
      dz2     :     0.149247  d :     1.089698
      dxz     :     0.157144
      dyz     :     0.216775
      dx2y2   :     0.308701
      dxy     :     0.257830
      f0      :     0.031542  f :     0.308640
      f+1     :     0.036437
      f-1     :     0.028579
      f+2     :     0.034489
      f-2     :     0.042091
      f+3     :     0.046518
      f-3     :     0.088986
      g0      :     0.002779  g :     0.042198
      g+1     :     0.002829
      g-1     :     0.005315
      g+2     :     0.004574
      g-2     :     0.002591
      g+3     :     0.006337
      g-3     :     0.002651
      g+4     :     0.008738
      g-4     :     0.006384
  6 C s       :     2.524383  s :     2.524383
      pz      :     0.945385  p :     2.676555
      px      :     0.798901
      py      :     0.932268
      dz2     :     0.103443  d :     0.693855
      dxz     :     0.120823
      dyz     :     0.131443
      dx2y2   :     0.180006
      dxy     :     0.158139
      f0      :     0.022024  f :     0.190983
      f+1     :     0.020795
      f-1     :     0.019294
      f+2     :     0.032707
      f-2     :     0.019996
      f+3     :     0.028227
      f-3     :     0.047941
      g0      :     0.001029  g :     0.013842
      g+1     :     0.001650
      g-1     :     0.001025
      g+2     :     0.001396
      g-2     :     0.001006
      g+3     :     0.001872
      g-3     :     0.001010
      g+4     :     0.002136
      g-4     :     0.002718
  7 H s       :     0.725506  s :     0.725506
      pz      :     0.099953  p :     0.209131
      px      :     0.050415
      py      :     0.058763
      dz2     :     0.022538  d :     0.075733
      dxz     :     0.017434
      dyz     :     0.022692
      dx2y2   :     0.007853
      dxy     :     0.005216
      f0      :     0.002801  f :     0.010079
      f+1     :     0.001844
      f-1     :     0.002114
      f+2     :     0.001774
      f-2     :     0.001090
      f+3     :     0.000244
      f-3     :     0.000211
  8 C s       :     2.559826  s :     2.559826
      pz      :     0.991440  p :     2.715620
      px      :     0.823676
      py      :     0.900505
      dz2     :     0.164558  d :     0.652936
      dxz     :     0.112911
      dyz     :     0.179503
      dx2y2   :     0.105195
      dxy     :     0.090768
      f0      :     0.032609  f :     0.161478
      f+1     :     0.021857
      f-1     :     0.024910
      f+2     :     0.032254
      f-2     :     0.019465
      f+3     :     0.013938
      f-3     :     0.016445
      g0      :     0.001758  g :     0.014375
      g+1     :     0.001613
      g-1     :     0.002037
      g+2     :     0.002115
      g-2     :     0.001975
      g+3     :     0.001447
      g-3     :     0.001309
      g+4     :     0.001165
      g-4     :     0.000957
  9 C s       :     2.572993  s :     2.572993
      pz      :     0.942541  p :     2.698335
      px      :     0.797595
      py      :     0.958198
      dz2     :     0.106267  d :     0.512945
      dxz     :     0.083814
      dyz     :     0.164264
      dx2y2   :     0.073407
      dxy     :     0.085193
      f0      :     0.026330  f :     0.116642
      f+1     :     0.016229
      f-1     :     0.017695
      f+2     :     0.018192
      f-2     :     0.013146
      f+3     :     0.010630
      f-3     :     0.014419
      g0      :     0.001837  g :     0.011725
      g+1     :     0.000846
      g-1     :     0.001737
      g+2     :     0.001586
      g-2     :     0.001540
      g+3     :     0.001091
      g-3     :     0.000673
      g+4     :     0.001483
      g-4     :     0.000932
 10 H s       :     0.771174  s :     0.771174
      pz      :     0.070448  p :     0.194605
      px      :     0.065270
      py      :     0.058886
      dz2     :     0.020211  d :     0.066572
      dxz     :     0.013006
      dyz     :     0.013260
      dx2y2   :     0.010507
      dxy     :     0.009588
      f0      :     0.001867  f :     0.009746
      f+1     :     0.001610
      f-1     :     0.001538
      f+2     :     0.001873
      f-2     :     0.001648
      f+3     :     0.000660
      f-3     :     0.000551
 11 C s       :     2.584612  s :     2.584612
      pz      :     0.937199  p :     2.716905
      px      :     0.824202
      py      :     0.955504
      dz2     :     0.115975  d :     0.506677
      dxz     :     0.054445
      dyz     :     0.148488
      dx2y2   :     0.093285
      dxy     :     0.094484
      f0      :     0.020856  f :     0.113813
      f+1     :     0.012942
      f-1     :     0.017739
      f+2     :     0.021728
      f-2     :     0.013849
      f+3     :     0.014269
      f-3     :     0.012430
      g0      :     0.000802  g :     0.011652
      g+1     :     0.001183
      g-1     :     0.001888
      g+2     :     0.001259
      g-2     :     0.001328
      g+3     :     0.001793
      g-3     :     0.000849
      g+4     :     0.001485
      g-4     :     0.001066
 12 H s       :     0.789163  s :     0.789163
      pz      :     0.082921  p :     0.186462
      px      :     0.050666
      py      :     0.052874
      dz2     :     0.019913  d :     0.064557
      dxz     :     0.017129
      dyz     :     0.017866
      dx2y2   :     0.005163
      dxy     :     0.004486
      f0      :     0.002774  f :     0.009639
      f+1     :     0.001774
      f-1     :     0.002207
      f+2     :     0.001418
      f-2     :     0.001181
      f+3     :     0.000126
      f-3     :     0.000160
 13 C s       :     2.586233  s :     2.586233
      pz      :     0.974919  p :     2.714250
      px      :     0.815743
      py      :     0.923588
      dz2     :     0.156868  d :     0.509003
      dxz     :     0.104245
      dyz     :     0.125447
      dx2y2   :     0.066057
      dxy     :     0.056386
      f0      :     0.025294  f :     0.114112
      f+1     :     0.018903
      f-1     :     0.018116
      f+2     :     0.022436
      f-2     :     0.015704
      f+3     :     0.008257
      f-3     :     0.005401
      g0      :     0.001502  g :     0.011635
      g+1     :     0.001652
      g-1     :     0.001732
      g+2     :     0.001810
      g-2     :     0.001795
      g+3     :     0.001186
      g-3     :     0.000966
      g+4     :     0.000319
      g-4     :     0.000672
 14 H s       :     0.790465  s :     0.790465
      pz      :     0.045093  p :     0.185810
      px      :     0.054445
      py      :     0.086272
      dz2     :     0.006268  d :     0.064236
      dxz     :     0.003482
      dyz     :     0.020822
      dx2y2   :     0.016106
      dxy     :     0.017558
      f0      :     0.001180  f :     0.009614
      f+1     :     0.000320
      f-1     :     0.001448
      f+2     :     0.001399
      f-2     :     0.001044
      f+3     :     0.001925
      f-3     :     0.002298
 15 C s       :     2.585004  s :     2.585004
      pz      :     0.949140  p :     2.719129
      px      :     0.815921
      py      :     0.954067
      dz2     :     0.103797  d :     0.505307
      dxz     :     0.083889
      dyz     :     0.161824
      dx2y2   :     0.072814
      dxy     :     0.082982
      f0      :     0.025911  f :     0.113602
      f+1     :     0.015781
      f-1     :     0.016747
      f+2     :     0.017881
      f-2     :     0.012439
      f+3     :     0.010556
      f-3     :     0.014286
      g0      :     0.001815  g :     0.011654
      g+1     :     0.000885
      g-1     :     0.001710
      g+2     :     0.001597
      g-2     :     0.001521
      g+3     :     0.001023
      g-3     :     0.000681
      g+4     :     0.001488
      g-4     :     0.000935
 16 H s       :     0.789630  s :     0.789630
      pz      :     0.069647  p :     0.186385
      px      :     0.061678
      py      :     0.055059
      dz2     :     0.019397  d :     0.064508
      dxz     :     0.012564
      dyz     :     0.012802
      dx2y2   :     0.010374
      dxy     :     0.009371
      f0      :     0.001742  f :     0.009645
      f+1     :     0.001648
      f-1     :     0.001459
      f+2     :     0.001858
      f-2     :     0.001654
      f+3     :     0.000710
      f-3     :     0.000576
 17 C s       :     2.576425  s :     2.576425
      pz      :     0.923752  p :     2.696047
      px      :     0.817041
      py      :     0.955254
      dz2     :     0.113151  d :     0.515716
      dxz     :     0.057801
      dyz     :     0.149921
      dx2y2   :     0.098236
      dxy     :     0.096607
      f0      :     0.020564  f :     0.116837
      f+1     :     0.012805
      f-1     :     0.018534
      f+2     :     0.022590
      f-2     :     0.014405
      f+3     :     0.014936
      f-3     :     0.013002
      g0      :     0.000782  g :     0.011789
      g+1     :     0.001153
      g-1     :     0.001846
      g+2     :     0.001266
      g-2     :     0.001346
      g+3     :     0.001871
      g-3     :     0.000896
      g+4     :     0.001533
      g-4     :     0.001095
 18 H s       :     0.778506  s :     0.778506
      pz      :     0.083082  p :     0.186275
      px      :     0.049262
      py      :     0.053931
      dz2     :     0.020401  d :     0.065619
      dxz     :     0.017221
      dyz     :     0.017596
      dx2y2   :     0.005639
      dxy     :     0.004763
      f0      :     0.002743  f :     0.009663
      f+1     :     0.001756
      f-1     :     0.002163
      f+2     :     0.001472
      f-2     :     0.001209
      f+3     :     0.000144
      f-3     :     0.000176
 19 C s       :     2.540061  s :     2.540061
      pz      :     0.886850  p :     2.680231
      px      :     0.900029
      py      :     0.893353
      dz2     :     0.161952  d :     0.873841
      dxz     :     0.182877
      dyz     :     0.193999
      dx2y2   :     0.145803
      dxy     :     0.189211
      f0      :     0.029494  f :     0.239309
      f+1     :     0.030180
      f-1     :     0.042699
      f+2     :     0.035631
      f-2     :     0.037921
      f+3     :     0.034822
      f-3     :     0.028563
      g0      :     0.001436  g :     0.015633
      g+1     :     0.001678
      g-1     :     0.001796
      g+2     :     0.001425
      g-2     :     0.002253
      g+3     :     0.001934
      g-3     :     0.002230
      g+4     :     0.001586
      g-4     :     0.001296
 20 C s       :     2.538500  s :     2.538500
      pz      :     0.923847  p :     2.757428
      px      :     0.934748
      py      :     0.898833
      dz2     :     0.048009  d :     0.382885
      dxz     :     0.094181
      dyz     :     0.088369
      dx2y2   :     0.049774
      dxy     :     0.102551
      f0      :     0.006855  f :     0.074281
      f+1     :     0.008119
      f-1     :     0.013200
      f+2     :     0.009089
      f-2     :     0.013269
      f+3     :     0.010896
      f-3     :     0.012852
      g0      :     0.000382  g :     0.003858
      g+1     :     0.000224
      g-1     :     0.000362
      g+2     :     0.000410
      g-2     :     0.000388
      g+3     :     0.000537
      g-3     :     0.000611
      g+4     :     0.000544
      g-4     :     0.000401
 21 H s       :     0.782484  s :     0.782484
      pz      :     0.074550  p :     0.189832
      px      :     0.064817
      py      :     0.050464
      dz2     :     0.020194  d :     0.067434
      dxz     :     0.014722
      dyz     :     0.016275
      dx2y2   :     0.007270
      dxy     :     0.008973
      f0      :     0.001924  f :     0.009382
      f+1     :     0.002079
      f-1     :     0.001379
      f+2     :     0.001594
      f-2     :     0.001691
      f+3     :     0.000249
      f-3     :     0.000467
 22 H s       :     0.778016  s :     0.778016
      pz      :     0.064566  p :     0.190024
      px      :     0.064332
      py      :     0.061126
      dz2     :     0.016549  d :     0.067364
      dxz     :     0.012079
      dyz     :     0.012016
      dx2y2   :     0.015080
      dxy     :     0.011640
      f0      :     0.000862  f :     0.009428
      f+1     :     0.001123
      f-1     :     0.001723
      f+2     :     0.002011
      f-2     :     0.001533
      f+3     :     0.001326
      f-3     :     0.000850
 23 H s       :     0.783157  s :     0.783157
      pz      :     0.055846  p :     0.198148
      px      :     0.080657
      py      :     0.061645
      dz2     :     0.006575  d :     0.068021
      dxz     :     0.017728
      dyz     :     0.008800
      dx2y2   :     0.019649
      dxy     :     0.015269
      f0      :     0.000903  f :     0.009454
      f+1     :     0.001232
      f-1     :     0.000510
      f+2     :     0.001154
      f-2     :     0.001720
      f+3     :     0.002283
      f-3     :     0.001653
 24 C s       :     2.537546  s :     2.537546
      pz      :     0.932851  p :     2.750858
      px      :     0.896468
      py      :     0.921540
      dz2     :     0.031795  d :     0.388509
      dxz     :     0.112332
      dyz     :     0.086279
      dx2y2   :     0.075668
      dxy     :     0.082435
      f0      :     0.009133  f :     0.075596
      f+1     :     0.012093
      f-1     :     0.005129
      f+2     :     0.009729
      f-2     :     0.012944
      f+3     :     0.015344
      f-3     :     0.011223
      g0      :     0.000465  g :     0.003946
      g+1     :     0.000282
      g-1     :     0.000242
      g+2     :     0.000197
      g-2     :     0.000492
      g+3     :     0.000489
      g-3     :     0.000555
      g+4     :     0.000595
      g-4     :     0.000627
 25 H s       :     0.776042  s :     0.776042
      pz      :     0.066986  p :     0.188724
      px      :     0.059423
      py      :     0.062314
      dz2     :     0.017669  d :     0.067434
      dxz     :     0.012904
      dyz     :     0.011353
      dx2y2   :     0.014280
      dxy     :     0.011228
      f0      :     0.000962  f :     0.009472
      f+1     :     0.001281
      f-1     :     0.001729
      f+2     :     0.001994
      f-2     :     0.001541
      f+3     :     0.001184
      f-3     :     0.000782
 26 H s       :     0.780764  s :     0.780764
      pz      :     0.074127  p :     0.189394
      px      :     0.061332
      py      :     0.053934
      dz2     :     0.018368  d :     0.067212
      dxz     :     0.014569
      dyz     :     0.017245
      dx2y2   :     0.007626
      dxy     :     0.009404
      f0      :     0.001730  f :     0.009345
      f+1     :     0.001929
      f-1     :     0.001356
      f+2     :     0.001666
      f-2     :     0.001824
      f+3     :     0.000293
      f-3     :     0.000546
 27 H s       :     0.780962  s :     0.780962
      pz      :     0.061430  p :     0.189497
      px      :     0.051001
      py      :     0.077066
      dz2     :     0.012455  d :     0.067206
      dxz     :     0.007714
      dyz     :     0.016396
      dx2y2   :     0.013337
      dxy     :     0.017304
      f0      :     0.000561  f :     0.009336
      f+1     :     0.000355
      f-1     :     0.002300
      f+2     :     0.001583
      f-2     :     0.001522
      f+3     :     0.001658
      f-3     :     0.001357
 28 C s       :     2.538294  s :     2.538294
      pz      :     0.897701  p :     2.757616
      px      :     0.923512
      py      :     0.936403
      dz2     :     0.062880  d :     0.383129
      dxz     :     0.088074
      dyz     :     0.102024
      dx2y2   :     0.043755
      dxy     :     0.086395
      f0      :     0.014839  f :     0.074235
      f+1     :     0.011900
      f-1     :     0.009831
      f+2     :     0.010299
      f-2     :     0.013783
      f+3     :     0.004593
      f-3     :     0.008990
      g0      :     0.000444  g :     0.003845
      g+1     :     0.000771
      g-1     :     0.000365
      g+2     :     0.000511
      g-2     :     0.000674
      g+3     :     0.000336
      g-3     :     0.000403
      g+4     :     0.000094
      g-4     :     0.000248
 29 H s       :     0.783080  s :     0.783080
      pz      :     0.057558  p :     0.197939
      px      :     0.076950
      py      :     0.063432
      dz2     :     0.006574  d :     0.067991
      dxz     :     0.017436
      dyz     :     0.007764
      dx2y2   :     0.020902
      dxy     :     0.015316
      f0      :     0.000943  f :     0.009450
      f+1     :     0.001153
      f-1     :     0.000434
      f+2     :     0.001076
      f-2     :     0.001543
      f+3     :     0.002512
      f-3     :     0.001789
 30 H s       :     0.778333  s :     0.778333
      pz      :     0.063592  p :     0.189884
      px      :     0.061609
      py      :     0.064682
      dz2     :     0.017203  d :     0.067325
      dxz     :     0.012265
      dyz     :     0.012236
      dx2y2   :     0.015045
      dxy     :     0.010577
      f0      :     0.000929  f :     0.009422
      f+1     :     0.001204
      f-1     :     0.001842
      f+2     :     0.002045
      f-2     :     0.001497
      f+3     :     0.001178
      f-3     :     0.000728
 31 H s       :     0.782367  s :     0.782367
      pz      :     0.058197  p :     0.190053
      px      :     0.055041
      py      :     0.076815
      dz2     :     0.012092  d :     0.067500
      dxz     :     0.008010
      dyz     :     0.016392
      dx2y2   :     0.012196
      dxy     :     0.018810
      f0      :     0.000548  f :     0.009384
      f+1     :     0.000414
      f-1     :     0.002256
      f+2     :     0.001506
      f-2     :     0.001668
      f+3     :     0.001699
      f-3     :     0.001293
 32 C s       :     2.552612  s :     2.552612
      pz      :     0.927789  p :     2.685498
      px      :     0.833732
      py      :     0.923978
      dz2     :     0.169372  d :     0.730609
      dxz     :     0.149950
      dyz     :     0.175465
      dx2y2   :     0.114466
      dxy     :     0.121356
      f0      :     0.036004  f :     0.199905
      f+1     :     0.036904
      f-1     :     0.029108
      f+2     :     0.031181
      f-2     :     0.027694
      f+3     :     0.018398
      f-3     :     0.020616
      g0      :     0.002380  g :     0.019561
      g+1     :     0.002392
      g-1     :     0.002285
      g+2     :     0.001816
      g-2     :     0.002957
      g+3     :     0.002884
      g-3     :     0.001486
      g+4     :     0.001692
      g-4     :     0.001669
 33 C s       :     2.563556  s :     2.563556
      pz      :     0.922442  p :     2.675472
      px      :     0.844341
      py      :     0.908689
      dz2     :     0.142568  d :     0.628397
      dxz     :     0.120672
      dyz     :     0.151226
      dx2y2   :     0.112555
      dxy     :     0.101377
      f0      :     0.030514  f :     0.155047
      f+1     :     0.023382
      f-1     :     0.020376
      f+2     :     0.025621
      f-2     :     0.025194
      f+3     :     0.012865
      f-3     :     0.017096
      g0      :     0.001431  g :     0.014027
      g+1     :     0.001603
      g-1     :     0.001796
      g+2     :     0.001554
      g-2     :     0.002094
      g+3     :     0.001814
      g-3     :     0.001182
      g+4     :     0.001480
      g-4     :     0.001073
 34 C s       :     2.568242  s :     2.568242
      pz      :     0.978262  p :     2.702413
      px      :     0.837754
      py      :     0.886397
      dz2     :     0.160018  d :     0.515244
      dxz     :     0.118000
      dyz     :     0.121106
      dx2y2   :     0.044650
      dxy     :     0.071470
      f0      :     0.026228  f :     0.116620
      f+1     :     0.024918
      f-1     :     0.017136
      f+2     :     0.019943
      f-2     :     0.015782
      f+3     :     0.008260
      f-3     :     0.004353
      g0      :     0.001833  g :     0.011693
      g+1     :     0.002140
      g-1     :     0.001622
      g+2     :     0.001621
      g-2     :     0.001735
      g+3     :     0.001055
      g-3     :     0.000787
      g+4     :     0.000399
      g-4     :     0.000502
 35 H s       :     0.771091  s :     0.771091
      pz      :     0.048984  p :     0.194422
      px      :     0.062552
      py      :     0.082887
      dz2     :     0.007589  d :     0.068010
      dxz     :     0.007967
      dyz     :     0.017456
      dx2y2   :     0.019138
      dxy     :     0.015860
      f0      :     0.001176  f :     0.009850
      f+1     :     0.000624
      f-1     :     0.001293
      f+2     :     0.000657
      f-2     :     0.001834
      f+3     :     0.001700
      f-3     :     0.002565
 36 C s       :     2.583690  s :     2.583690
      pz      :     0.955875  p :     2.708845
      px      :     0.839421
      py      :     0.913550
      dz2     :     0.106053  d :     0.514152
      dxz     :     0.112806
      dyz     :     0.145079
      dx2y2   :     0.073098
      dxy     :     0.077115
      f0      :     0.024770  f :     0.115303
      f+1     :     0.019802
      f-1     :     0.018528
      f+2     :     0.011399
      f-2     :     0.016647
      f+3     :     0.008979
      f-3     :     0.015178
      g0      :     0.002174  g :     0.011844
      g+1     :     0.001065
      g-1     :     0.001633
      g+2     :     0.001112
      g-2     :     0.001869
      g+3     :     0.001185
      g-3     :     0.000466
      g+4     :     0.001197
      g-4     :     0.001144
 37 H s       :     0.789324  s :     0.789324
      pz      :     0.066532  p :     0.185179
      px      :     0.063896
      py      :     0.054750
      dz2     :     0.019106  d :     0.064211
      dxz     :     0.012670
      dyz     :     0.011602
      dx2y2   :     0.010453
      dxy     :     0.010381
      f0      :     0.001581  f :     0.009627
      f+1     :     0.001947
      f-1     :     0.001200
      f+2     :     0.001744
      f-2     :     0.001695
      f+3     :     0.000802
      f-3     :     0.000657
 38 C s       :     2.583066  s :     2.583066
      pz      :     0.940444  p :     2.718348
      px      :     0.860958
      py      :     0.916946
      dz2     :     0.122660  d :     0.508786
      dxz     :     0.070931
      dyz     :     0.127816
      dx2y2   :     0.096824
      dxy     :     0.090554
      f0      :     0.020152  f :     0.115690
      f+1     :     0.016004
      f-1     :     0.017196
      f+2     :     0.018809
      f-2     :     0.018251
      f+3     :     0.010693
      f-3     :     0.014584
      g0      :     0.000957  g :     0.011928
      g+1     :     0.001447
      g-1     :     0.001591
      g+2     :     0.001112
      g-2     :     0.001630
      g+3     :     0.001882
      g-3     :     0.000894
      g+4     :     0.001325
      g-4     :     0.001090
 39 H s       :     0.789756  s :     0.789756
      pz      :     0.083850  p :     0.186216
      px      :     0.048323
      py      :     0.054043
      dz2     :     0.019856  d :     0.064364
      dxz     :     0.018516
      dyz     :     0.018067
      dx2y2   :     0.003955
      dxy     :     0.003970
      f0      :     0.002913  f :     0.009662
      f+1     :     0.002029
      f-1     :     0.002278
      f+2     :     0.001120
      f-2     :     0.001128
      f+3     :     0.000099
      f-3     :     0.000095
 40 C s       :     2.573269  s :     2.573269
      pz      :     0.973230  p :     2.704892
      px      :     0.840522
      py      :     0.891140
      dz2     :     0.162118  d :     0.517746
      dxz     :     0.113938
      dyz     :     0.122604
      dx2y2   :     0.043888
      dxy     :     0.075199
      f0      :     0.026749  f :     0.117717
      f+1     :     0.024733
      f-1     :     0.017422
      f+2     :     0.019983
      f-2     :     0.015740
      f+3     :     0.008654
      f-3     :     0.004435
      g0      :     0.001860  g :     0.011936
      g+1     :     0.002170
      g-1     :     0.001641
      g+2     :     0.001416
      g-2     :     0.001884
      g+3     :     0.001129
      g-3     :     0.000854
      g+4     :     0.000428
      g-4     :     0.000555
 41 H s       :     0.771969  s :     0.771969
      pz      :     0.045150  p :     0.198467
      px      :     0.067139
      py      :     0.086178
      dz2     :     0.006740  d :     0.067503
      dxz     :     0.007551
      dyz     :     0.018211
      dx2y2   :     0.019373
      dxy     :     0.015629
      f0      :     0.001185  f :     0.009851
      f+1     :     0.000594
      f-1     :     0.001308
      f+2     :     0.000712
      f-2     :     0.001817
      f+3     :     0.001693
      f-3     :     0.002542
 42 C s       :     2.528984  s :     2.528984
      pz      :     0.901217  p :     2.709258
      px      :     0.909922
      py      :     0.898119
      dz2     :     0.160526  d :     0.787153
      dxz     :     0.154002
      dyz     :     0.173984
      dx2y2   :     0.161129
      dxy     :     0.137512
      f0      :     0.034170  f :     0.197761
      f+1     :     0.031978
      f-1     :     0.020455
      f+2     :     0.032456
      f-2     :     0.025965
      f+3     :     0.019069
      f-3     :     0.033666
      g0      :     0.001514  g :     0.011582
      g+1     :     0.001290
      g-1     :     0.001250
      g+2     :     0.001651
      g-2     :     0.001146
      g+3     :     0.001298
      g-3     :     0.001120
      g+4     :     0.001206
      g-4     :     0.001107
 43 C s       :     2.533234  s :     2.533234
      pz      :     0.933615  p :     2.738942
      px      :     0.924375
      py      :     0.880952
      dz2     :     0.046663  d :     0.396781
      dxz     :     0.054743
      dyz     :     0.128018
      dx2y2   :     0.103259
      dxy     :     0.064097
      f0      :     0.008909  f :     0.075589
      f+1     :     0.004876
      f-1     :     0.012559
      f+2     :     0.011503
      f-2     :     0.009445
      f+3     :     0.012311
      f-3     :     0.015986
      g0      :     0.000277  g :     0.003793
      g+1     :     0.000211
      g-1     :     0.000497
      g+2     :     0.000307
      g-2     :     0.000304
      g+3     :     0.000449
      g-3     :     0.000411
      g+4     :     0.000991
      g-4     :     0.000346
 44 H s       :     0.775134  s :     0.775134
      pz      :     0.058986  p :     0.193210
      px      :     0.084534
      py      :     0.049690
      dz2     :     0.008890  d :     0.067329
      dxz     :     0.020859
      dyz     :     0.003560
      dx2y2   :     0.012858
      dxy     :     0.021163
      f0      :     0.000734  f :     0.009365
      f+1     :     0.002067
      f-1     :     0.000073
      f+2     :     0.001733
      f-2     :     0.000886
      f+3     :     0.001489
      f-3     :     0.002383
 45 H s       :     0.778708  s :     0.778708
      pz      :     0.077634  p :     0.190593
      px      :     0.054042
      py      :     0.058918
      dz2     :     0.019408  d :     0.067530
      dxz     :     0.018594
      dyz     :     0.015405
      dx2y2   :     0.007470
      dxy     :     0.006652
      f0      :     0.002241  f :     0.009361
      f+1     :     0.001397
      f-1     :     0.001916
      f+2     :     0.001569
      f-2     :     0.001655
      f+3     :     0.000248
      f-3     :     0.000334
 46 H s       :     0.779127  s :     0.779127
      pz      :     0.072841  p :     0.195318
      px      :     0.065337
      py      :     0.057141
      dz2     :     0.020564  d :     0.068001
      dxz     :     0.010776
      dyz     :     0.013650
      dx2y2   :     0.013831
      dxy     :     0.009181
      f0      :     0.001551  f :     0.009409
      f+1     :     0.001660
      f-1     :     0.001125
      f+2     :     0.002007
      f-2     :     0.001529
      f+3     :     0.000674
      f-3     :     0.000863
 47 C s       :     2.533476  s :     2.533476
      pz      :     0.924019  p :     2.741164
      px      :     0.883100
      py      :     0.934045
      dz2     :     0.063248  d :     0.396047
      dxz     :     0.090290
      dyz     :     0.072389
      dx2y2   :     0.075788
      dxy     :     0.094331
      f0      :     0.006527  f :     0.075514
      f+1     :     0.013386
      f-1     :     0.008449
      f+2     :     0.009645
      f-2     :     0.010928
      f+3     :     0.011110
      f-3     :     0.015470
      g0      :     0.000406  g :     0.003804
      g+1     :     0.000248
      g-1     :     0.000266
      g+2     :     0.000644
      g-2     :     0.000172
      g+3     :     0.000320
      g-3     :     0.000590
      g+4     :     0.000297
      g-4     :     0.000860
 48 H s       :     0.779681  s :     0.779681
      pz      :     0.071577  p :     0.195426
      px      :     0.061668
      py      :     0.062181
      dz2     :     0.019177  d :     0.067946
      dxz     :     0.011886
      dyz     :     0.011539
      dx2y2   :     0.015659
      dxy     :     0.009685
      f0      :     0.001202  f :     0.009402
      f+1     :     0.001872
      f-1     :     0.000870
      f+2     :     0.001982
      f-2     :     0.001547
      f+3     :     0.000909
      f-3     :     0.001019
 49 H s       :     0.777930  s :     0.777930
      pz      :     0.079231  p :     0.190434
      px      :     0.048238
      py      :     0.062965
      dz2     :     0.020762  d :     0.067539
      dxz     :     0.018951
      dyz     :     0.014966
      dx2y2   :     0.006980
      dxy     :     0.005881
      f0      :     0.002475  f :     0.009366
      f+1     :     0.001624
      f-1     :     0.001924
      f+2     :     0.001413
      f-2     :     0.001483
      f+3     :     0.000183
      f-3     :     0.000263
 50 H s       :     0.778564  s :     0.778564
      pz      :     0.055167  p :     0.191444
      px      :     0.053640
      py      :     0.082637
      dz2     :     0.004822  d :     0.067135
      dxz     :     0.004067
      dyz     :     0.022572
      dx2y2   :     0.017442
      dxy     :     0.018231
      f0      :     0.001137  f :     0.009331
      f+1     :     0.000279
      f-1     :     0.001047
      f+2     :     0.001388
      f-2     :     0.001096
      f+3     :     0.001824
      f-3     :     0.002560
 51 C s       :     2.526384  s :     2.526384
      pz      :     0.894632  p :     2.735457
      px      :     0.917351
      py      :     0.923474
      dz2     :     0.075312  d :     0.402702
      dxz     :     0.058458
      dyz     :     0.119502
      dx2y2   :     0.109582
      dxy     :     0.039847
      f0      :     0.013583  f :     0.076815
      f+1     :     0.011069
      f-1     :     0.010662
      f+2     :     0.015818
      f-2     :     0.009645
      f+3     :     0.010411
      f-3     :     0.005626
      g0      :     0.000347  g :     0.003969
      g+1     :     0.000810
      g-1     :     0.000349
      g+2     :     0.000673
      g-2     :     0.000406
      g+3     :     0.000550
      g-3     :     0.000412
      g+4     :     0.000183
      g-4     :     0.000239
 52 H s       :     0.771081  s :     0.771081
      pz      :     0.058539  p :     0.202609
      px      :     0.058963
      py      :     0.085107
      dz2     :     0.008697  d :     0.069360
      dxz     :     0.005748
      dyz     :     0.020030
      dx2y2   :     0.019360
      dxy     :     0.015525
      f0      :     0.000713  f :     0.009606
      f+1     :     0.000214
      f-1     :     0.001901
      f+2     :     0.001612
      f-2     :     0.001356
      f+3     :     0.001447
      f-3     :     0.002363
 53 H s       :     0.771964  s :     0.771964
      pz      :     0.069303  p :     0.192337
      px      :     0.053513
      py      :     0.069520
      dz2     :     0.020664  d :     0.068552
      dxz     :     0.014442
      dyz     :     0.012882
      dx2y2   :     0.010239
      dxy     :     0.010324
      f0      :     0.001735  f :     0.009469
      f+1     :     0.000764
      f-1     :     0.002369
      f+2     :     0.001541
      f-2     :     0.001958
      f+3     :     0.000501
      f-3     :     0.000601
 54 H s       :     0.769742  s :     0.769742
      pz      :     0.057215  p :     0.204403
      px      :     0.091806
      py      :     0.055381
      dz2     :     0.006313  d :     0.068966
      dxz     :     0.021446
      dyz     :     0.003963
      dx2y2   :     0.014043
      dxy     :     0.023202
      f0      :     0.000950  f :     0.009646
      f+1     :     0.001549
      f-1     :     0.000111
      f+2     :     0.001710
      f-2     :     0.000816
      f+3     :     0.001780
      f-3     :     0.002728
 55 C s       :     2.589821  s :     2.589821
      pz      :     0.849273  p :     2.610132
      px      :     0.976137
      py      :     0.784722
      dz2     :     0.268783  d :     1.084644
      dxz     :     0.229686
      dyz     :     0.185490
      dx2y2   :     0.223278
      dxy     :     0.177407
      f0      :     0.041966  f :     0.315374
      f+1     :     0.051958
      f-1     :     0.034907
      f+2     :     0.062294
      f-2     :     0.047937
      f+3     :     0.038694
      f-3     :     0.037617
      g0      :     0.002180  g :     0.041685
      g+1     :     0.005488
      g-1     :     0.007055
      g+2     :     0.005285
      g-2     :     0.005548
      g+3     :     0.006695
      g-3     :     0.004823
      g+4     :     0.002289
      g-4     :     0.002322
 56 C s       :     2.569090  s :     2.569090
      pz      :     1.007800  p :     2.739351
      px      :     0.931482
      py      :     0.800070
      dz2     :     0.177467  d :     0.630242
      dxz     :     0.173058
      dyz     :     0.106265
      dx2y2   :     0.098635
      dxy     :     0.074817
      f0      :     0.040872  f :     0.156043
      f+1     :     0.023180
      f-1     :     0.014891
      f+2     :     0.029151
      f-2     :     0.021283
      f+3     :     0.012684
      f-3     :     0.013982
      g0      :     0.002406  g :     0.014603
      g+1     :     0.002740
      g-1     :     0.001201
      g+2     :     0.001967
      g-2     :     0.001628
      g+3     :     0.001379
      g-3     :     0.001185
      g+4     :     0.001028
      g-4     :     0.001068
 57 C s       :     2.575497  s :     2.575497
      pz      :     0.942272  p :     2.690498
      px      :     0.971766
      py      :     0.776460
      dz2     :     0.121318  d :     0.511438
      dxz     :     0.166876
      dyz     :     0.047170
      dx2y2   :     0.086730
      dxy     :     0.089343
      f0      :     0.026895  f :     0.116679
      f+1     :     0.017854
      f-1     :     0.009716
      f+2     :     0.023736
      f-2     :     0.014624
      f+3     :     0.010700
      f-3     :     0.013153
      g0      :     0.001081  g :     0.011818
      g+1     :     0.002479
      g-1     :     0.000763
      g+2     :     0.001470
      g-2     :     0.001000
      g+3     :     0.001262
      g-3     :     0.001294
      g+4     :     0.001315
      g-4     :     0.001152
 58 H s       :     0.771269  s :     0.771269
      pz      :     0.088717  p :     0.196076
      px      :     0.055351
      py      :     0.052007
      dz2     :     0.020858  d :     0.066702
      dxz     :     0.018621
      dyz     :     0.017867
      dx2y2   :     0.004769
      dxy     :     0.004587
      f0      :     0.003047  f :     0.009802
      f+1     :     0.002381
      f-1     :     0.001805
      f+2     :     0.001253
      f-2     :     0.001074
      f+3     :     0.000138
      f-3     :     0.000103
 59 C s       :     2.585854  s :     2.585854
      pz      :     0.961162  p :     2.715376
      px      :     0.966121
      py      :     0.788093
      dz2     :     0.112384  d :     0.504238
      dxz     :     0.182857
      dyz     :     0.064432
      dx2y2   :     0.068410
      dxy     :     0.076155
      f0      :     0.029307  f :     0.113485
      f+1     :     0.017115
      f-1     :     0.014424
      f+2     :     0.019701
      f-2     :     0.010532
      f+3     :     0.011164
      f-3     :     0.011241
      g0      :     0.001985  g :     0.011648
      g+1     :     0.002049
      g-1     :     0.000893
      g+2     :     0.001487
      g-2     :     0.001123
      g+3     :     0.000909
      g-3     :     0.000798
      g+4     :     0.001345
      g-4     :     0.001060
 60 H s       :     0.788671  s :     0.788671
      pz      :     0.073930  p :     0.186328
      px      :     0.056751
      py      :     0.055647
      dz2     :     0.020765  d :     0.064539
      dxz     :     0.014557
      dyz     :     0.013059
      dx2y2   :     0.008479
      dxy     :     0.007680
      f0      :     0.002335  f :     0.009647
      f+1     :     0.001940
      f-1     :     0.001233
      f+2     :     0.001748
      f-2     :     0.001548
      f+3     :     0.000416
      f-3     :     0.000427
 61 C s       :     2.587838  s :     2.587838
      pz      :     0.994066  p :     2.710111
      px      :     0.939771
      py      :     0.776273
      dz2     :     0.168850  d :     0.507879
      dxz     :     0.137023
      dyz     :     0.101011
      dx2y2   :     0.064545
      dxy     :     0.036450
      f0      :     0.032370  f :     0.113784
      f+1     :     0.019109
      f-1     :     0.013595
      f+2     :     0.020883
      f-2     :     0.018628
      f+3     :     0.004795
      f-3     :     0.004403
      g0      :     0.002266  g :     0.011615
      g+1     :     0.002177
      g-1     :     0.001133
      g+2     :     0.001750
      g-2     :     0.001476
      g+3     :     0.001022
      g-3     :     0.000968
      g+4     :     0.000359
      g-4     :     0.000462
 62 H s       :     0.789879  s :     0.789879
      pz      :     0.043729  p :     0.185524
      px      :     0.089693
      py      :     0.052101
      dz2     :     0.005698  d :     0.064174
      dxz     :     0.023105
      dyz     :     0.001896
      dx2y2   :     0.014949
      dxy     :     0.018526
      f0      :     0.001303  f :     0.009605
      f+1     :     0.001398
      f-1     :     0.000226
      f+2     :     0.001873
      f-2     :     0.000594
      f+3     :     0.002035
      f-3     :     0.002176
 63 C s       :     2.586102  s :     2.586102
      pz      :     0.952216  p :     2.718156
      px      :     0.976100
      py      :     0.789839
      dz2     :     0.125846  d :     0.504321
      dxz     :     0.166919
      dyz     :     0.042629
      dx2y2   :     0.083033
      dxy     :     0.085894
      f0      :     0.027116  f :     0.113568
      f+1     :     0.017393
      f-1     :     0.009597
      f+2     :     0.023194
      f-2     :     0.013131
      f+3     :     0.010294
      f-3     :     0.012844
      g0      :     0.001089  g :     0.011663
      g+1     :     0.002568
      g-1     :     0.000749
      g+2     :     0.001450
      g-2     :     0.000935
      g+3     :     0.001241
      g-3     :     0.001192
      g+4     :     0.001255
      g-4     :     0.001186
 64 H s       :     0.789153  s :     0.789153
      pz      :     0.083780  p :     0.186419
      px      :     0.051739
      py      :     0.050900
      dz2     :     0.020561  d :     0.064514
      dxz     :     0.018527
      dyz     :     0.017018
      dx2y2   :     0.004430
      dxy     :     0.003978
      f0      :     0.003063  f :     0.009648
      f+1     :     0.002348
      f-1     :     0.001754
      f+2     :     0.001203
      f-2     :     0.001062
      f+3     :     0.000121
      f-3     :     0.000097
 65 C s       :     2.576803  s :     2.576803
      pz      :     0.950883  p :     2.699900
      px      :     0.978588
      py      :     0.770429
      dz2     :     0.112315  d :     0.513624
      dxz     :     0.186283
      dyz     :     0.064744
      dx2y2   :     0.070926
      dxy     :     0.079356
      f0      :     0.029342  f :     0.117216
      f+1     :     0.018264
      f-1     :     0.015176
      f+2     :     0.020685
      f-2     :     0.011085
      f+3     :     0.011179
      f-3     :     0.011485
      g0      :     0.001981  g :     0.011843
      g+1     :     0.002093
      g-1     :     0.000907
      g+2     :     0.001515
      g-2     :     0.001082
      g+3     :     0.001008
      g-3     :     0.000827
      g+4     :     0.001325
      g-4     :     0.001104
 66 H s       :     0.779508  s :     0.779508
      pz      :     0.073105  p :     0.187488
      px      :     0.060178
      py      :     0.054204
      dz2     :     0.021231  d :     0.065631
      dxz     :     0.014807
      dyz     :     0.013050
      dx2y2   :     0.008622
      dxy     :     0.007922
      f0      :     0.002407  f :     0.009687
      f+1     :     0.002040
      f-1     :     0.001163
      f+2     :     0.001724
      f-2     :     0.001546
      f+3     :     0.000406
      f-3     :     0.000400


                      *****************************
                      * MAYER POPULATION ANALYSIS *
                      *****************************

  NA   - Mulliken gross atomic population
  ZA   - Total nuclear charge
  QA   - Mulliken gross atomic charge
  VA   - Mayer's total valence
  BVA  - Mayer's bonded valence
  FA   - Mayer's free valence

  ATOM       NA         ZA         QA         VA         BVA        FA
  0 O      8.5209     8.0000    -0.5209     1.9602     1.9602    -0.0000
  1 O      8.4843     8.0000    -0.4843     2.0026     2.0026     0.0000
  2 N      7.3130     7.0000    -0.3130     3.1686     3.1686     0.0000
  3 H      0.8057     1.0000     0.1943     1.0285     1.0285     0.0000
  4 N      7.3279     7.0000    -0.3279     2.9404     2.9404     0.0000
  5 C      5.7076     6.0000     0.2924     4.0309     4.0309    -0.0000
  6 C      5.6268     6.0000     0.3732     3.5707     3.5707     0.0000
  7 H      0.9585     1.0000     0.0415     1.0483     1.0483     0.0000
  8 C      5.9352     6.0000     0.0648     3.8202     3.8202     0.0000
  9 C      6.1758     6.0000    -0.1758     3.9125     3.9125    -0.0000
 10 H      0.8967     1.0000     0.1033     1.0123     1.0123    -0.0000
 11 C      6.1362     6.0000    -0.1362     4.0006     4.0006     0.0000
 12 H      0.8463     1.0000     0.1537     0.9644     0.9644     0.0000
 13 C      6.1397     6.0000    -0.1397     3.9828     3.9828    -0.0000
 14 H      0.8598     1.0000     0.1402     0.9753     0.9753    -0.0000
 15 C      6.1416     6.0000    -0.1416     3.9722     3.9722     0.0000
 16 H      0.8542     1.0000     0.1458     0.9729     0.9729     0.0000
 17 C      6.1502     6.0000    -0.1502     3.9863     3.9863    -0.0000
 18 H      0.8726     1.0000     0.1274     0.9944     0.9944    -0.0000
 19 C      5.9916     6.0000     0.0084     4.2617     4.2617    -0.0000
 20 C      6.2455     6.0000    -0.2455     3.9211     3.9211    -0.0000
 21 H      0.8886     1.0000     0.1114     0.9918     0.9918     0.0000
 22 H      0.8851     1.0000     0.1149     0.9840     0.9840    -0.0000
 23 H      0.9125     1.0000     0.0875     1.0097     1.0097    -0.0000
 24 C      6.2854     6.0000    -0.2854     3.9624     3.9624     0.0000
 25 H      0.8778     1.0000     0.1222     0.9832     0.9832     0.0000
 26 H      0.8811     1.0000     0.1189     0.9843     0.9843     0.0000
 27 H      0.8844     1.0000     0.1156     0.9846     0.9846    -0.0000
 28 C      6.2474     6.0000    -0.2474     3.9271     3.9271    -0.0000
 29 H      0.9148     1.0000     0.0852     1.0079     1.0079    -0.0000
 30 H      0.8835     1.0000     0.1165     0.9820     0.9820    -0.0000
 31 H      0.8885     1.0000     0.1115     0.9894     0.9894    -0.0000
 32 C      5.8263     6.0000     0.1737     3.5157     3.5157     0.0000
 33 C      6.0471     6.0000    -0.0471     3.8081     3.8081     0.0000
 34 C      6.0455     6.0000    -0.0455     3.8885     3.8885    -0.0000
 35 H      0.9037     1.0000     0.0963     0.9866     0.9866    -0.0000
 36 C      6.1578     6.0000    -0.1578     3.9749     3.9749    -0.0000
 37 H      0.8581     1.0000     0.1419     0.9687     0.9687    -0.0000
 38 C      6.1080     6.0000    -0.1080     3.9353     3.9353    -0.0000
 39 H      0.8494     1.0000     0.1506     0.9654     0.9654     0.0000
 40 C      6.1350     6.0000    -0.1350     3.9369     3.9369    -0.0000
 41 H      0.9010     1.0000     0.0990     1.0416     1.0416     0.0000
 42 C      6.0859     6.0000    -0.0859     4.1829     4.1829    -0.0000
 43 C      6.2094     6.0000    -0.2094     3.9708     3.9708    -0.0000
 44 H      0.9236     1.0000     0.0764     0.9998     0.9998     0.0000
 45 H      0.8989     1.0000     0.1011     0.9860     0.9860    -0.0000
 46 H      0.9111     1.0000     0.0889     0.9932     0.9932    -0.0000
 47 C      6.2564     6.0000    -0.2564     3.9915     3.9915     0.0000
 48 H      0.9044     1.0000     0.0956     0.9879     0.9879     0.0000
 49 H      0.8917     1.0000     0.1083     0.9856     0.9856     0.0000
 50 H      0.8896     1.0000     0.1104     0.9894     0.9894     0.0000
 51 C      6.2021     6.0000    -0.2021     3.9636     3.9636    -0.0000
 52 H      0.9377     1.0000     0.0623     1.0136     1.0136    -0.0000
 53 H      0.9214     1.0000     0.0786     0.9839     0.9839    -0.0000
 54 H      0.9135     1.0000     0.0865     1.0028     1.0028    -0.0000
 55 C      5.8046     6.0000     0.1954     4.1807     4.1807     0.0000
 56 C      5.9142     6.0000     0.0858     3.7566     3.7566     0.0000
 57 C      6.1091     6.0000    -0.1091     3.9100     3.9100    -0.0000
 58 H      0.8902     1.0000     0.1098     1.0169     1.0169     0.0000
 59 C      6.1380     6.0000    -0.1380     3.9859     3.9859     0.0000
 60 H      0.8497     1.0000     0.1503     0.9708     0.9708     0.0000
 61 C      6.1103     6.0000    -0.1103     3.9689     3.9689     0.0000
 62 H      0.8579     1.0000     0.1421     0.9737     0.9737    -0.0000
 63 C      6.1408     6.0000    -0.1408     3.9861     3.9861     0.0000
 64 H      0.8571     1.0000     0.1429     0.9725     0.9725    -0.0000
 65 C      6.1196     6.0000    -0.1196     3.9527     3.9527     0.0000
 66 H      0.8915     1.0000     0.1085     0.9945     0.9945     0.0000

  Mayer bond orders larger than 0.100000
B(  0-O ,  5-C ) :   1.7521 B(  1-O , 55-C ) :   1.9086 B(  2-N ,  3-H ) :   0.9256 
B(  2-N ,  5-C ) :   1.3302 B(  2-N , 19-C ) :   0.8733 B(  4-N ,  6-C ) :   0.9031 
B(  4-N , 32-C ) :   0.7506 B(  4-N , 55-C ) :   1.2803 B(  5-C ,  6-C ) :   0.9528 
B(  6-C ,  7-H ) :   0.8976 B(  6-C ,  8-C ) :   0.8788 B(  8-C ,  9-C ) :   1.3029 
B(  8-C , 17-C ) :   1.4389 B(  9-C , 10-H ) :   0.9471 B(  9-C , 11-C ) :   1.5163 
B( 11-C , 12-H ) :   0.9103 B( 11-C , 13-C ) :   1.4530 B( 13-C , 14-H ) :   0.9265 
B( 13-C , 15-C ) :   1.4541 B( 15-C , 16-H ) :   0.9214 B( 15-C , 17-C ) :   1.4784 
B( 17-C , 18-H ) :   0.9130 B( 19-C , 20-C ) :   1.0655 B( 19-C , 24-C ) :   1.0965 
B( 19-C , 28-C ) :   1.0607 B( 20-C , 21-H ) :   0.9598 B( 20-C , 22-H ) :   0.9566 
B( 20-C , 23-H ) :   0.9624 B( 24-C , 25-H ) :   0.9595 B( 24-C , 26-H ) :   0.9559 
B( 24-C , 27-H ) :   0.9541 B( 28-C , 29-H ) :   0.9616 B( 28-C , 30-H ) :   0.9551 
B( 28-C , 31-H ) :   0.9599 B( 32-C , 33-C ) :   1.2804 B( 32-C , 40-C ) :   1.4151 
B( 33-C , 34-C ) :   1.4572 B( 33-C , 42-C ) :   0.8876 B( 34-C , 35-H ) :   0.9207 
B( 34-C , 36-C ) :   1.4854 B( 36-C , 37-H ) :   0.9154 B( 36-C , 38-C ) :   1.4118 
B( 38-C , 39-H ) :   0.9059 B( 38-C , 40-C ) :   1.5171 B( 40-C , 41-H ) :   0.9173 
B( 42-C , 43-C ) :   1.0380 B( 42-C , 47-C ) :   1.0873 B( 42-C , 51-C ) :   1.0842 
B( 43-C , 44-H ) :   0.9779 B( 43-C , 45-H ) :   0.9496 B( 43-C , 46-H ) :   0.9558 
B( 47-C , 48-H ) :   0.9558 B( 47-C , 49-H ) :   0.9514 B( 47-C , 50-H ) :   0.9600 
B( 51-C , 52-H ) :   0.9598 B( 51-C , 53-H ) :   0.9508 B( 51-C , 54-H ) :   0.9530 
B( 55-C , 56-C ) :   0.9610 B( 56-C , 57-C ) :   1.3383 B( 56-C , 65-C ) :   1.3745 
B( 57-C , 58-H ) :   0.9295 B( 57-C , 59-C ) :   1.4734 B( 59-C , 60-H ) :   0.9232 
B( 59-C , 61-C ) :   1.4534 B( 61-C , 62-H ) :   0.9268 B( 61-C , 63-C ) :   1.4419 
B( 63-C , 64-H ) :   0.9254 B( 63-C , 65-C ) :   1.4773 B( 65-C , 66-H ) :   0.9401 


-------
TIMINGS
-------

Total SCF time: 0 days 0 hours 24 min 33 sec 

Total time                  ....    1473.173 sec
Sum of individual times     ....    1440.233 sec  ( 97.8%)

Fock matrix formation       ....    1362.049 sec  ( 92.5%)
  Split-RI-J                ....      61.030 sec  (  4.5% of F)
  Chain of spheres X        ....    1095.949 sec  ( 80.5% of F)
  XC integration            ....     111.654 sec  (  8.2% of F)
    Basis function eval.    ....       3.687 sec  (  3.3% of XC)
    Density eval.           ....      32.055 sec  ( 28.7% of XC)
    XC-Functional eval.     ....       0.899 sec  (  0.8% of XC)
    XC-Potential eval.      ....      24.464 sec  ( 21.9% of XC)
Diagonalization             ....      14.382 sec  (  1.0%)
Density matrix formation    ....       3.337 sec  (  0.2%)
Population analysis         ....       6.406 sec  (  0.4%)
Initial guess               ....       7.405 sec  (  0.5%)
Orbital Transformation      ....       0.000 sec  (  0.0%)
Orbital Orthonormalization  ....       0.000 sec  (  0.0%)
DIIS solution               ....      11.754 sec  (  0.8%)
SOSCF solution              ....      11.325 sec  (  0.8%)
Grid generation             ....      23.574 sec  (  1.6%)

Maximum memory used throughout the entire SCF-calculation: 1194.2 MB
[1720884224.425236] [node127:3294852:0]          mpool.c:43   UCX  WARN  object 0x136b1040 was not returned to mpool ucp_requests
[1720884224.425254] [node127:3294852:0]          mpool.c:43   UCX  WARN  object 0x136b13c0 was not returned to mpool ucp_requests
[1720884224.425260] [node127:3294852:0]          mpool.c:43   UCX  WARN  object 0x136b1580 was not returned to mpool ucp_requests
[1720884224.425263] [node127:3294852:0]          mpool.c:43   UCX  WARN  object 0x136b1740 was not returned to mpool ucp_requests
[1720884224.425265] [node127:3294852:0]          mpool.c:43   UCX  WARN  object 0x136b1900 was not returned to mpool ucp_requests
[1720884224.425268] [node127:3294852:0]          mpool.c:43   UCX  WARN  object 0x136b1ac0 was not returned to mpool ucp_requests
[1720884224.425272] [node127:3294852:0]          mpool.c:43   UCX  WARN  object 0x136b1c80 was not returned to mpool ucp_requests
[1720884224.425275] [node127:3294852:0]          mpool.c:43   UCX  WARN  object 0x136b1e40 was not returned to mpool ucp_requests
[1720884224.425279] [node127:3294852:0]          mpool.c:43   UCX  WARN  object 0x136b2000 was not returned to mpool ucp_requests
[1720884224.425281] [node127:3294852:0]          mpool.c:43   UCX  WARN  object 0x136b21c0 was not returned to mpool ucp_requests
[1720884224.425284] [node127:3294852:0]          mpool.c:43   UCX  WARN  object 0x136b2380 was not returned to mpool ucp_requests
[1720884224.425286] [node127:3294852:0]          mpool.c:43   UCX  WARN  object 0x136b2540 was not returned to mpool ucp_requests
[1720884224.425288] [node127:3294852:0]          mpool.c:43   UCX  WARN  object 0x136b2700 was not returned to mpool ucp_requests
[1720884224.425291] [node127:3294852:0]          mpool.c:43   UCX  WARN  object 0x136b28c0 was not returned to mpool ucp_requests
[1720884224.425293] [node127:3294852:0]          mpool.c:43   UCX  WARN  object 0x136b2a80 was not returned to mpool ucp_requests
[1720884224.425295] [node127:3294852:0]          mpool.c:43   UCX  WARN  object 0x136b2c40 was not returned to mpool ucp_requests
[1720884224.425297] [node127:3294852:0]          mpool.c:43   UCX  WARN  object 0x136b2fc0 was not returned to mpool ucp_requests
[1720884224.425300] [node127:3294852:0]          mpool.c:43   UCX  WARN  object 0x136b3180 was not returned to mpool ucp_requests
[1720884224.430475] [node127:3294854:0]          mpool.c:43   UCX  WARN  object 0x13e4ed00 was not returned to mpool ucp_requests
[1720884224.430488] [node127:3294854:0]          mpool.c:43   UCX  WARN  object 0x13e4f240 was not returned to mpool ucp_requests
[1720884224.430491] [node127:3294854:0]          mpool.c:43   UCX  WARN  object 0x13e4f400 was not returned to mpool ucp_requests
[1720884224.430499] [node127:3294854:0]          mpool.c:43   UCX  WARN  object 0x13e4f5c0 was not returned to mpool ucp_requests
[1720884224.430504] [node127:3294854:0]          mpool.c:43   UCX  WARN  object 0x13e4f780 was not returned to mpool ucp_requests
[1720884224.430508] [node127:3294854:0]          mpool.c:43   UCX  WARN  object 0x13e4f940 was not returned to mpool ucp_requests
[1720884224.430511] [node127:3294854:0]          mpool.c:43   UCX  WARN  object 0x13e4fb00 was not returned to mpool ucp_requests
[1720884224.430515] [node127:3294854:0]          mpool.c:43   UCX  WARN  object 0x13e4fcc0 was not returned to mpool ucp_requests
[1720884224.430518] [node127:3294854:0]          mpool.c:43   UCX  WARN  object 0x13e4fe80 was not returned to mpool ucp_requests
[1720884224.430522] [node127:3294854:0]          mpool.c:43   UCX  WARN  object 0x13e50040 was not returned to mpool ucp_requests
[1720884224.430524] [node127:3294854:0]          mpool.c:43   UCX  WARN  object 0x13e50200 was not returned to mpool ucp_requests
[1720884224.430528] [node127:3294854:0]          mpool.c:43   UCX  WARN  object 0x13e503c0 was not returned to mpool ucp_requests
[1720884224.430531] [node127:3294854:0]          mpool.c:43   UCX  WARN  object 0x13e50580 was not returned to mpool ucp_requests
[1720884224.430535] [node127:3294854:0]          mpool.c:43   UCX  WARN  object 0x13e50740 was not returned to mpool ucp_requests
[1720884224.430540] [node127:3294854:0]          mpool.c:43   UCX  WARN  object 0x13e50900 was not returned to mpool ucp_requests
[1720884224.430544] [node127:3294854:0]          mpool.c:43   UCX  WARN  object 0x13e50ac0 was not returned to mpool ucp_requests
[1720884224.430548] [node127:3294854:0]          mpool.c:43   UCX  WARN  object 0x13e50e40 was not returned to mpool ucp_requests
[1720884224.430552] [node127:3294854:0]          mpool.c:43   UCX  WARN  object 0x13e51000 was not returned to mpool ucp_requests
[1720884224.431007] [node127:3294844:0]          mpool.c:43   UCX  WARN  object 0x13aacd40 was not returned to mpool ucp_requests
[1720884224.431019] [node127:3294844:0]          mpool.c:43   UCX  WARN  object 0x13aad280 was not returned to mpool ucp_requests
[1720884224.431024] [node127:3294844:0]          mpool.c:43   UCX  WARN  object 0x13aad440 was not returned to mpool ucp_requests
[1720884224.431028] [node127:3294844:0]          mpool.c:43   UCX  WARN  object 0x13aad600 was not returned to mpool ucp_requests
[1720884224.431031] [node127:3294844:0]          mpool.c:43   UCX  WARN  object 0x13aad7c0 was not returned to mpool ucp_requests
[1720884224.431035] [node127:3294844:0]          mpool.c:43   UCX  WARN  object 0x13aad980 was not returned to mpool ucp_requests
[1720884224.431040] [node127:3294844:0]          mpool.c:43   UCX  WARN  object 0x13aadb40 was not returned to mpool ucp_requests
[1720884224.431043] [node127:3294844:0]          mpool.c:43   UCX  WARN  object 0x13aadd00 was not returned to mpool ucp_requests
[1720884224.431047] [node127:3294844:0]          mpool.c:43   UCX  WARN  object 0x13aadec0 was not returned to mpool ucp_requests
[1720884224.431050] [node127:3294844:0]          mpool.c:43   UCX  WARN  object 0x13aae080 was not returned to mpool ucp_requests
[1720884224.431054] [node127:3294844:0]          mpool.c:43   UCX  WARN  object 0x13aae240 was not returned to mpool ucp_requests
[1720884224.431056] [node127:3294844:0]          mpool.c:43   UCX  WARN  object 0x13aae400 was not returned to mpool ucp_requests
[1720884224.431060] [node127:3294844:0]          mpool.c:43   UCX  WARN  object 0x13aae5c0 was not returned to mpool ucp_requests
[1720884224.431063] [node127:3294844:0]          mpool.c:43   UCX  WARN  object 0x13aae780 was not returned to mpool ucp_requests
[1720884224.431067] [node127:3294844:0]          mpool.c:43   UCX  WARN  object 0x13aae940 was not returned to mpool ucp_requests
[1720884224.431069] [node127:3294844:0]          mpool.c:43   UCX  WARN  object 0x13aaeb00 was not returned to mpool ucp_requests
[1720884224.431073] [node127:3294844:0]          mpool.c:43   UCX  WARN  object 0x13aaecc0 was not returned to mpool ucp_requests
[1720884224.431075] [node127:3294844:0]          mpool.c:43   UCX  WARN  object 0x13aaee80 was not returned to mpool ucp_requests
[1720884224.432418] [node127:3294835:0]          mpool.c:43   UCX  WARN  object 0x12b4bd80 was not returned to mpool ucp_requests
[1720884224.432437] [node127:3294835:0]          mpool.c:43   UCX  WARN  object 0x12b4bf40 was not returned to mpool ucp_requests
[1720884224.432442] [node127:3294835:0]          mpool.c:43   UCX  WARN  object 0x12b4c100 was not returned to mpool ucp_requests
[1720884224.432444] [node127:3294835:0]          mpool.c:43   UCX  WARN  object 0x12b4c2c0 was not returned to mpool ucp_requests
[1720884224.432448] [node127:3294835:0]          mpool.c:43   UCX  WARN  object 0x12b4c640 was not returned to mpool ucp_requests
[1720884224.432452] [node127:3294835:0]          mpool.c:43   UCX  WARN  object 0x12b4c800 was not returned to mpool ucp_requests
[1720884224.432455] [node127:3294835:0]          mpool.c:43   UCX  WARN  object 0x12b4c9c0 was not returned to mpool ucp_requests
[1720884224.432458] [node127:3294835:0]          mpool.c:43   UCX  WARN  object 0x12b4cb80 was not returned to mpool ucp_requests
[1720884224.432461] [node127:3294835:0]          mpool.c:43   UCX  WARN  object 0x12b4cd40 was not returned to mpool ucp_requests
[1720884224.432465] [node127:3294835:0]          mpool.c:43   UCX  WARN  object 0x12b4cf00 was not returned to mpool ucp_requests
[1720884224.432468] [node127:3294835:0]          mpool.c:43   UCX  WARN  object 0x12b4d0c0 was not returned to mpool ucp_requests
[1720884224.432472] [node127:3294835:0]          mpool.c:43   UCX  WARN  object 0x12b4d600 was not returned to mpool ucp_requests
[1720884224.432476] [node127:3294835:0]          mpool.c:43   UCX  WARN  object 0x12b4d7c0 was not returned to mpool ucp_requests
[1720884224.432480] [node127:3294835:0]          mpool.c:43   UCX  WARN  object 0x12b4db40 was not returned to mpool ucp_requests
[1720884224.432484] [node127:3294835:0]          mpool.c:43   UCX  WARN  object 0x12b4dd00 was not returned to mpool ucp_requests
[1720884224.432487] [node127:3294835:0]          mpool.c:43   UCX  WARN  object 0x12b4dec0 was not returned to mpool ucp_requests
[1720884224.433777] [node127:3294848:0]          mpool.c:43   UCX  WARN  object 0x132c6e40 was not returned to mpool ucp_requests
[1720884224.433790] [node127:3294848:0]          mpool.c:43   UCX  WARN  object 0x132c71c0 was not returned to mpool ucp_requests
[1720884224.433793] [node127:3294848:0]          mpool.c:43   UCX  WARN  object 0x132c7380 was not returned to mpool ucp_requests
[1720884224.433797] [node127:3294848:0]          mpool.c:43   UCX  WARN  object 0x132c7700 was not returned to mpool ucp_requests
[1720884224.433800] [node127:3294848:0]          mpool.c:43   UCX  WARN  object 0x132c78c0 was not returned to mpool ucp_requests
[1720884224.433804] [node127:3294848:0]          mpool.c:43   UCX  WARN  object 0x132c7a80 was not returned to mpool ucp_requests
[1720884224.433808] [node127:3294848:0]          mpool.c:43   UCX  WARN  object 0x132c7c40 was not returned to mpool ucp_requests
[1720884224.433812] [node127:3294848:0]          mpool.c:43   UCX  WARN  object 0x132c7e00 was not returned to mpool ucp_requests
[1720884224.433814] [node127:3294848:0]          mpool.c:43   UCX  WARN  object 0x132c7fc0 was not returned to mpool ucp_requests
[1720884224.433818] [node127:3294848:0]          mpool.c:43   UCX  WARN  object 0x132c8180 was not returned to mpool ucp_requests
[1720884224.433820] [node127:3294848:0]          mpool.c:43   UCX  WARN  object 0x132c8340 was not returned to mpool ucp_requests
[1720884224.433824] [node127:3294848:0]          mpool.c:43   UCX  WARN  object 0x132c8500 was not returned to mpool ucp_requests
[1720884224.433827] [node127:3294848:0]          mpool.c:43   UCX  WARN  object 0x132c86c0 was not returned to mpool ucp_requests
[1720884224.433831] [node127:3294848:0]          mpool.c:43   UCX  WARN  object 0x132c8880 was not returned to mpool ucp_requests
[1720884224.433834] [node127:3294848:0]          mpool.c:43   UCX  WARN  object 0x132c8a40 was not returned to mpool ucp_requests
[1720884224.433838] [node127:3294848:0]          mpool.c:43   UCX  WARN  object 0x132c8c00 was not returned to mpool ucp_requests
[1720884224.434284] [node127:3294845:0]          mpool.c:43   UCX  WARN  object 0x12d4ee00 was not returned to mpool ucp_requests
[1720884224.434298] [node127:3294845:0]          mpool.c:43   UCX  WARN  object 0x12d4f180 was not returned to mpool ucp_requests
[1720884224.434302] [node127:3294845:0]          mpool.c:43   UCX  WARN  object 0x12d4f340 was not returned to mpool ucp_requests
[1720884224.434306] [node127:3294845:0]          mpool.c:43   UCX  WARN  object 0x12d4f500 was not returned to mpool ucp_requests
[1720884224.434310] [node127:3294845:0]          mpool.c:43   UCX  WARN  object 0x12d4f6c0 was not returned to mpool ucp_requests
[1720884224.434313] [node127:3294845:0]          mpool.c:43   UCX  WARN  object 0x12d4f880 was not returned to mpool ucp_requests
[1720884224.434316] [node127:3294845:0]          mpool.c:43   UCX  WARN  object 0x12d4fc00 was not returned to mpool ucp_requests
[1720884224.434320] [node127:3294845:0]          mpool.c:43   UCX  WARN  object 0x12d4fdc0 was not returned to mpool ucp_requests
[1720884224.434324] [node127:3294845:0]          mpool.c:43   UCX  WARN  object 0x12d4ff80 was not returned to mpool ucp_requests
[1720884224.434329] [node127:3294845:0]          mpool.c:43   UCX  WARN  object 0x12d50140 was not returned to mpool ucp_requests
[1720884224.434332] [node127:3294845:0]          mpool.c:43   UCX  WARN  object 0x12d50300 was not returned to mpool ucp_requests
[1720884224.434335] [node127:3294845:0]          mpool.c:43   UCX  WARN  object 0x12d504c0 was not returned to mpool ucp_requests
[1720884224.434339] [node127:3294845:0]          mpool.c:43   UCX  WARN  object 0x12d50680 was not returned to mpool ucp_requests
[1720884224.434350] [node127:3294845:0]          mpool.c:43   UCX  WARN  object 0x12d50840 was not returned to mpool ucp_requests
[1720884224.434353] [node127:3294845:0]          mpool.c:43   UCX  WARN  object 0x12d50a00 was not returned to mpool ucp_requests
[1720884224.434357] [node127:3294845:0]          mpool.c:43   UCX  WARN  object 0x12d50bc0 was not returned to mpool ucp_requests
[1720884224.434360] [node127:3294845:0]          mpool.c:43   UCX  WARN  object 0x12d50d80 was not returned to mpool ucp_requests
[1720884224.434364] [node127:3294845:0]          mpool.c:43   UCX  WARN  object 0x12d50f40 was not returned to mpool ucp_requests
[1720884224.434905] [node127:3294849:0]          mpool.c:43   UCX  WARN  object 0x13c42d40 was not returned to mpool ucp_requests
[1720884224.434915] [node127:3294849:0]          mpool.c:43   UCX  WARN  object 0x13c430c0 was not returned to mpool ucp_requests
[1720884224.434920] [node127:3294849:0]          mpool.c:43   UCX  WARN  object 0x13c43280 was not returned to mpool ucp_requests
[1720884224.434923] [node127:3294849:0]          mpool.c:43   UCX  WARN  object 0x13c43440 was not returned to mpool ucp_requests
[1720884224.434927] [node127:3294849:0]          mpool.c:43   UCX  WARN  object 0x13c43600 was not returned to mpool ucp_requests
[1720884224.434934] [node127:3294849:0]          mpool.c:43   UCX  WARN  object 0x13c437c0 was not returned to mpool ucp_requests
[1720884224.434937] [node127:3294849:0]          mpool.c:43   UCX  WARN  object 0x13c43980 was not returned to mpool ucp_requests
[1720884224.434941] [node127:3294849:0]          mpool.c:43   UCX  WARN  object 0x13c43b40 was not returned to mpool ucp_requests
[1720884224.434944] [node127:3294849:0]          mpool.c:43   UCX  WARN  object 0x13c43d00 was not returned to mpool ucp_requests
[1720884224.434947] [node127:3294849:0]          mpool.c:43   UCX  WARN  object 0x13c43ec0 was not returned to mpool ucp_requests
[1720884224.434951] [node127:3294849:0]          mpool.c:43   UCX  WARN  object 0x13c44080 was not returned to mpool ucp_requests
[1720884224.434954] [node127:3294849:0]          mpool.c:43   UCX  WARN  object 0x13c44240 was not returned to mpool ucp_requests
[1720884224.434957] [node127:3294849:0]          mpool.c:43   UCX  WARN  object 0x13c44400 was not returned to mpool ucp_requests
[1720884224.434960] [node127:3294849:0]          mpool.c:43   UCX  WARN  object 0x13c445c0 was not returned to mpool ucp_requests
[1720884224.434964] [node127:3294849:0]          mpool.c:43   UCX  WARN  object 0x13c44780 was not returned to mpool ucp_requests
[1720884224.434967] [node127:3294849:0]          mpool.c:43   UCX  WARN  object 0x13c44940 was not returned to mpool ucp_requests
[1720884224.434970] [node127:3294849:0]          mpool.c:43   UCX  WARN  object 0x13c44b00 was not returned to mpool ucp_requests
[1720884224.434974] [node127:3294849:0]          mpool.c:43   UCX  WARN  object 0x13c44e80 was not returned to mpool ucp_requests
[1720884224.433841] [node127:3294848:0]          mpool.c:43   UCX  WARN  object 0x132c8dc0 was not returned to mpool ucp_requests
[1720884224.433845] [node127:3294848:0]          mpool.c:43   UCX  WARN  object 0x132c8f80 was not returned to mpool ucp_requests
[1720884224.434249] [node127:3294842:0]          mpool.c:43   UCX  WARN  object 0x136fc000 was not returned to mpool ucp_requests
[1720884224.434260] [node127:3294842:0]          mpool.c:43   UCX  WARN  object 0x136fc380 was not returned to mpool ucp_requests
[1720884224.434265] [node127:3294842:0]          mpool.c:43   UCX  WARN  object 0x136fc540 was not returned to mpool ucp_requests
[1720884224.434268] [node127:3294842:0]          mpool.c:43   UCX  WARN  object 0x136fc700 was not returned to mpool ucp_requests
[1720884224.434271] [node127:3294842:0]          mpool.c:43   UCX  WARN  object 0x136fc8c0 was not returned to mpool ucp_requests
[1720884224.434275] [node127:3294842:0]          mpool.c:43   UCX  WARN  object 0x136fca80 was not returned to mpool ucp_requests
[1720884224.434278] [node127:3294842:0]          mpool.c:43   UCX  WARN  object 0x136fcc40 was not returned to mpool ucp_requests
[1720884224.434282] [node127:3294842:0]          mpool.c:43   UCX  WARN  object 0x136fce00 was not returned to mpool ucp_requests
[1720884224.434286] [node127:3294842:0]          mpool.c:43   UCX  WARN  object 0x136fcfc0 was not returned to mpool ucp_requests
[1720884224.434289] [node127:3294842:0]          mpool.c:43   UCX  WARN  object 0x136fd180 was not returned to mpool ucp_requests
[1720884224.434293] [node127:3294842:0]          mpool.c:43   UCX  WARN  object 0x136fd340 was not returned to mpool ucp_requests
[1720884224.434297] [node127:3294842:0]          mpool.c:43   UCX  WARN  object 0x136fd500 was not returned to mpool ucp_requests
[1720884224.434300] [node127:3294842:0]          mpool.c:43   UCX  WARN  object 0x136fd6c0 was not returned to mpool ucp_requests
[1720884224.434304] [node127:3294842:0]          mpool.c:43   UCX  WARN  object 0x136fd880 was not returned to mpool ucp_requests
[1720884224.434307] [node127:3294842:0]          mpool.c:43   UCX  WARN  object 0x136fda40 was not returned to mpool ucp_requests
[1720884224.434310] [node127:3294842:0]          mpool.c:43   UCX  WARN  object 0x136fddc0 was not returned to mpool ucp_requests
[1720884224.434314] [node127:3294842:0]          mpool.c:43   UCX  WARN  object 0x136fdf80 was not returned to mpool ucp_requests
[1720884224.434317] [node127:3294842:0]          mpool.c:43   UCX  WARN  object 0x136fe140 was not returned to mpool ucp_requests
[1720884224.436969] [node127:3294850:0]          mpool.c:43   UCX  WARN  object 0x1369bfc0 was not returned to mpool ucp_requests
[1720884224.436981] [node127:3294850:0]          mpool.c:43   UCX  WARN  object 0x1369c340 was not returned to mpool ucp_requests
[1720884224.436985] [node127:3294850:0]          mpool.c:43   UCX  WARN  object 0x1369c500 was not returned to mpool ucp_requests
[1720884224.436989] [node127:3294850:0]          mpool.c:43   UCX  WARN  object 0x1369c6c0 was not returned to mpool ucp_requests
[1720884224.436992] [node127:3294850:0]          mpool.c:43   UCX  WARN  object 0x1369c880 was not returned to mpool ucp_requests
[1720884224.436995] [node127:3294850:0]          mpool.c:43   UCX  WARN  object 0x1369ca40 was not returned to mpool ucp_requests
[1720884224.436999] [node127:3294850:0]          mpool.c:43   UCX  WARN  object 0x1369cc00 was not returned to mpool ucp_requests
[1720884224.437002] [node127:3294850:0]          mpool.c:43   UCX  WARN  object 0x1369cdc0 was not returned to mpool ucp_requests
[1720884224.437005] [node127:3294850:0]          mpool.c:43   UCX  WARN  object 0x1369cf80 was not returned to mpool ucp_requests
[1720884224.437008] [node127:3294850:0]          mpool.c:43   UCX  WARN  object 0x1369d140 was not returned to mpool ucp_requests
[1720884224.437011] [node127:3294850:0]          mpool.c:43   UCX  WARN  object 0x1369d300 was not returned to mpool ucp_requests
[1720884224.437015] [node127:3294850:0]          mpool.c:43   UCX  WARN  object 0x1369d4c0 was not returned to mpool ucp_requests
[1720884224.437018] [node127:3294850:0]          mpool.c:43   UCX  WARN  object 0x1369d680 was not returned to mpool ucp_requests
[1720884224.437021] [node127:3294850:0]          mpool.c:43   UCX  WARN  object 0x1369d840 was not returned to mpool ucp_requests
[1720884224.437024] [node127:3294850:0]          mpool.c:43   UCX  WARN  object 0x1369da00 was not returned to mpool ucp_requests
[1720884224.437028] [node127:3294850:0]          mpool.c:43   UCX  WARN  object 0x1369dbc0 was not returned to mpool ucp_requests
[1720884224.437031] [node127:3294850:0]          mpool.c:43   UCX  WARN  object 0x1369df40 was not returned to mpool ucp_requests
[1720884224.437034] [node127:3294850:0]          mpool.c:43   UCX  WARN  object 0x1369e100 was not returned to mpool ucp_requests
[1720884224.435744] [node127:3294851:0]          mpool.c:43   UCX  WARN  object 0x134ca140 was not returned to mpool ucp_requests
[1720884224.435763] [node127:3294851:0]          mpool.c:43   UCX  WARN  object 0x134ca4c0 was not returned to mpool ucp_requests
[1720884224.435767] [node127:3294851:0]          mpool.c:43   UCX  WARN  object 0x134ca680 was not returned to mpool ucp_requests
[1720884224.435771] [node127:3294851:0]          mpool.c:43   UCX  WARN  object 0x134ca840 was not returned to mpool ucp_requests
[1720884224.435774] [node127:3294851:0]          mpool.c:43   UCX  WARN  object 0x134caa00 was not returned to mpool ucp_requests
[1720884224.435777] [node127:3294851:0]          mpool.c:43   UCX  WARN  object 0x134cabc0 was not returned to mpool ucp_requests
[1720884224.435780] [node127:3294851:0]          mpool.c:43   UCX  WARN  object 0x134cad80 was not returned to mpool ucp_requests
[1720884224.435783] [node127:3294851:0]          mpool.c:43   UCX  WARN  object 0x134caf40 was not returned to mpool ucp_requests
[1720884224.435787] [node127:3294851:0]          mpool.c:43   UCX  WARN  object 0x134cb100 was not returned to mpool ucp_requests
[1720884224.435790] [node127:3294851:0]          mpool.c:43   UCX  WARN  object 0x134cb2c0 was not returned to mpool ucp_requests
[1720884224.435793] [node127:3294851:0]          mpool.c:43   UCX  WARN  object 0x134cb480 was not returned to mpool ucp_requests
[1720884224.435796] [node127:3294851:0]          mpool.c:43   UCX  WARN  object 0x134cb640 was not returned to mpool ucp_requests
[1720884224.435799] [node127:3294851:0]          mpool.c:43   UCX  WARN  object 0x134cb800 was not returned to mpool ucp_requests
[1720884224.435803] [node127:3294851:0]          mpool.c:43   UCX  WARN  object 0x134cb9c0 was not returned to mpool ucp_requests
[1720884224.435806] [node127:3294851:0]          mpool.c:43   UCX  WARN  object 0x134cbb80 was not returned to mpool ucp_requests
[1720884224.435810] [node127:3294851:0]          mpool.c:43   UCX  WARN  object 0x134cbd40 was not returned to mpool ucp_requests
[1720884224.435813] [node127:3294851:0]          mpool.c:43   UCX  WARN  object 0x134cbf00 was not returned to mpool ucp_requests
[1720884224.435816] [node127:3294851:0]          mpool.c:43   UCX  WARN  object 0x134cc0c0 was not returned to mpool ucp_requests
[1720884224.435760] [node127:3294837:0]          mpool.c:43   UCX  WARN  object 0x140122c0 was not returned to mpool ucp_requests
[1720884224.435772] [node127:3294837:0]          mpool.c:43   UCX  WARN  object 0x14012640 was not returned to mpool ucp_requests
[1720884224.435776] [node127:3294837:0]          mpool.c:43   UCX  WARN  object 0x14012b80 was not returned to mpool ucp_requests
[1720884224.435780] [node127:3294837:0]          mpool.c:43   UCX  WARN  object 0x14012d40 was not returned to mpool ucp_requests
[1720884224.435783] [node127:3294837:0]          mpool.c:43   UCX  WARN  object 0x14012f00 was not returned to mpool ucp_requests
[1720884224.435787] [node127:3294837:0]          mpool.c:43   UCX  WARN  object 0x140130c0 was not returned to mpool ucp_requests
[1720884224.435790] [node127:3294837:0]          mpool.c:43   UCX  WARN  object 0x14013280 was not returned to mpool ucp_requests
[1720884224.435793] [node127:3294837:0]          mpool.c:43   UCX  WARN  object 0x14013440 was not returned to mpool ucp_requests
[1720884224.435796] [node127:3294837:0]          mpool.c:43   UCX  WARN  object 0x14013600 was not returned to mpool ucp_requests
[1720884224.435800] [node127:3294837:0]          mpool.c:43   UCX  WARN  object 0x14013980 was not returned to mpool ucp_requests
[1720884224.435803] [node127:3294837:0]          mpool.c:43   UCX  WARN  object 0x14013d00 was not returned to mpool ucp_requests
[1720884224.437561] [node127:3294853:0]          mpool.c:43   UCX  WARN  object 0x13e1de80 was not returned to mpool ucp_requests
[1720884224.437574] [node127:3294853:0]          mpool.c:43   UCX  WARN  object 0x13e1e200 was not returned to mpool ucp_requests
[1720884224.437577] [node127:3294853:0]          mpool.c:43   UCX  WARN  object 0x13e1e3c0 was not returned to mpool ucp_requests
[1720884224.437579] [node127:3294853:0]          mpool.c:43   UCX  WARN  object 0x13e1e580 was not returned to mpool ucp_requests
[1720884224.437582] [node127:3294853:0]          mpool.c:43   UCX  WARN  object 0x13e1e740 was not returned to mpool ucp_requests
[1720884224.437584] [node127:3294853:0]          mpool.c:43   UCX  WARN  object 0x13e1e900 was not returned to mpool ucp_requests
[1720884224.437587] [node127:3294853:0]          mpool.c:43   UCX  WARN  object 0x13e1eac0 was not returned to mpool ucp_requests
[1720884224.437589] [node127:3294853:0]          mpool.c:43   UCX  WARN  object 0x13e1ec80 was not returned to mpool ucp_requests
[1720884224.437592] [node127:3294853:0]          mpool.c:43   UCX  WARN  object 0x13e1ee40 was not returned to mpool ucp_requests
[1720884224.437594] [node127:3294853:0]          mpool.c:43   UCX  WARN  object 0x13e1f000 was not returned to mpool ucp_requests
[1720884224.437596] [node127:3294853:0]          mpool.c:43   UCX  WARN  object 0x13e1f1c0 was not returned to mpool ucp_requests
[1720884224.437599] [node127:3294853:0]          mpool.c:43   UCX  WARN  object 0x13e1f380 was not returned to mpool ucp_requests
[1720884224.437601] [node127:3294853:0]          mpool.c:43   UCX  WARN  object 0x13e1f540 was not returned to mpool ucp_requests
[1720884224.437605] [node127:3294853:0]          mpool.c:43   UCX  WARN  object 0x13e1f700 was not returned to mpool ucp_requests
[1720884224.437608] [node127:3294853:0]          mpool.c:43   UCX  WARN  object 0x13e1f8c0 was not returned to mpool ucp_requests
[1720884224.437612] [node127:3294853:0]          mpool.c:43   UCX  WARN  object 0x13e1fa80 was not returned to mpool ucp_requests
[1720884224.437615] [node127:3294853:0]          mpool.c:43   UCX  WARN  object 0x13e1fc40 was not returned to mpool ucp_requests
[1720884224.437618] [node127:3294853:0]          mpool.c:43   UCX  WARN  object 0x13e1fe00 was not returned to mpool ucp_requests
[1720884224.438252] [node127:3294839:0]          mpool.c:43   UCX  WARN  object 0x14475dc0 was not returned to mpool ucp_requests
[1720884224.438263] [node127:3294839:0]          mpool.c:43   UCX  WARN  object 0x144764c0 was not returned to mpool ucp_requests
[1720884224.438267] [node127:3294839:0]          mpool.c:43   UCX  WARN  object 0x14476680 was not returned to mpool ucp_requests
[1720884224.438270] [node127:3294839:0]          mpool.c:43   UCX  WARN  object 0x14476840 was not returned to mpool ucp_requests
[1720884224.438274] [node127:3294839:0]          mpool.c:43   UCX  WARN  object 0x14476a00 was not returned to mpool ucp_requests
[1720884224.438277] [node127:3294839:0]          mpool.c:43   UCX  WARN  object 0x14476bc0 was not returned to mpool ucp_requests
[1720884224.438280] [node127:3294839:0]          mpool.c:43   UCX  WARN  object 0x14476d80 was not returned to mpool ucp_requests
[1720884224.438284] [node127:3294839:0]          mpool.c:43   UCX  WARN  object 0x14476f40 was not returned to mpool ucp_requests
[1720884224.438287] [node127:3294839:0]          mpool.c:43   UCX  WARN  object 0x14477100 was not returned to mpool ucp_requests
[1720884224.438290] [node127:3294839:0]          mpool.c:43   UCX  WARN  object 0x144772c0 was not returned to mpool ucp_requests
[1720884224.438293] [node127:3294839:0]          mpool.c:43   UCX  WARN  object 0x14477480 was not returned to mpool ucp_requests
[1720884224.438297] [node127:3294839:0]          mpool.c:43   UCX  WARN  object 0x14477640 was not returned to mpool ucp_requests
[1720884224.438300] [node127:3294839:0]          mpool.c:43   UCX  WARN  object 0x14477800 was not returned to mpool ucp_requests
[1720884224.438303] [node127:3294839:0]          mpool.c:43   UCX  WARN  object 0x14477b80 was not returned to mpool ucp_requests
[1720884224.438306] [node127:3294839:0]          mpool.c:43   UCX  WARN  object 0x14477d40 was not returned to mpool ucp_requests
[1720884224.438310] [node127:3294839:0]          mpool.c:43   UCX  WARN  object 0x14477f00 was not returned to mpool ucp_requests
[1720884224.438313] [node127:3294839:0]          mpool.c:43   UCX  WARN  object 0x144780c0 was not returned to mpool ucp_requests
[1720884224.438316] [node127:3294839:0]          mpool.c:43   UCX  WARN  object 0x14478280 was not returned to mpool ucp_requests
[1720884224.438596] [node127:3294846:0]          mpool.c:43   UCX  WARN  object 0x1356f480 was not returned to mpool ucp_requests
[1720884224.438608] [node127:3294846:0]          mpool.c:43   UCX  WARN  object 0x1356f640 was not returned to mpool ucp_requests
[1720884224.438613] [node127:3294846:0]          mpool.c:43   UCX  WARN  object 0x1356f800 was not returned to mpool ucp_requests
[1720884224.438616] [node127:3294846:0]          mpool.c:43   UCX  WARN  object 0x1356f9c0 was not returned to mpool ucp_requests
[1720884224.438619] [node127:3294846:0]          mpool.c:43   UCX  WARN  object 0x1356fb80 was not returned to mpool ucp_requests
[1720884224.438623] [node127:3294846:0]          mpool.c:43   UCX  WARN  object 0x1356fd40 was not returned to mpool ucp_requests
[1720884224.438628] [node127:3294846:0]          mpool.c:43   UCX  WARN  object 0x1356ff00 was not returned to mpool ucp_requests
[1720884224.438631] [node127:3294846:0]          mpool.c:43   UCX  WARN  object 0x135700c0 was not returned to mpool ucp_requests
[1720884224.438634] [node127:3294846:0]          mpool.c:43   UCX  WARN  object 0x13570280 was not returned to mpool ucp_requests
[1720884224.438638] [node127:3294846:0]          mpool.c:43   UCX  WARN  object 0x13570440 was not returned to mpool ucp_requests
[1720884224.438641] [node127:3294846:0]          mpool.c:43   UCX  WARN  object 0x13570600 was not returned to mpool ucp_requests
[1720884224.438644] [node127:3294846:0]          mpool.c:43   UCX  WARN  object 0x135707c0 was not returned to mpool ucp_requests
[1720884224.438647] [node127:3294846:0]          mpool.c:43   UCX  WARN  object 0x13570980 was not returned to mpool ucp_requests
[1720884224.438650] [node127:3294846:0]          mpool.c:43   UCX  WARN  object 0x13570b40 was not returned to mpool ucp_requests
[1720884224.438654] [node127:3294846:0]          mpool.c:43   UCX  WARN  object 0x13570d00 was not returned to mpool ucp_requests
[1720884224.438657] [node127:3294846:0]          mpool.c:43   UCX  WARN  object 0x13570ec0 was not returned to mpool ucp_requests
[1720884224.438660] [node127:3294846:0]          mpool.c:43   UCX  WARN  object 0x13571080 was not returned to mpool ucp_requests
[1720884224.438663] [node127:3294846:0]          mpool.c:43   UCX  WARN  object 0x13571240 was not returned to mpool ucp_requests
[1720884224.442409] [node127:3294840:0]          mpool.c:43   UCX  WARN  object 0x143e8b80 was not returned to mpool ucp_requests
[1720884224.442425] [node127:3294840:0]          mpool.c:43   UCX  WARN  object 0x143e90c0 was not returned to mpool ucp_requests
[1720884224.442428] [node127:3294840:0]          mpool.c:43   UCX  WARN  object 0x143e9280 was not returned to mpool ucp_requests
[1720884224.442431] [node127:3294840:0]          mpool.c:43   UCX  WARN  object 0x143e9440 was not returned to mpool ucp_requests
[1720884224.442433] [node127:3294840:0]          mpool.c:43   UCX  WARN  object 0x143e9600 was not returned to mpool ucp_requests
[1720884224.442436] [node127:3294840:0]          mpool.c:43   UCX  WARN  object 0x143e97c0 was not returned to mpool ucp_requests
[1720884224.442438] [node127:3294840:0]          mpool.c:43   UCX  WARN  object 0x143e9980 was not returned to mpool ucp_requests
[1720884224.442440] [node127:3294840:0]          mpool.c:43   UCX  WARN  object 0x143e9d00 was not returned to mpool ucp_requests
[1720884224.442443] [node127:3294840:0]          mpool.c:43   UCX  WARN  object 0x143e9ec0 was not returned to mpool ucp_requests
[1720884224.442445] [node127:3294840:0]          mpool.c:43   UCX  WARN  object 0x143ea080 was not returned to mpool ucp_requests
[1720884224.442448] [node127:3294840:0]          mpool.c:43   UCX  WARN  object 0x143ea240 was not returned to mpool ucp_requests
[1720884224.442451] [node127:3294840:0]          mpool.c:43   UCX  WARN  object 0x143ea400 was not returned to mpool ucp_requests
[1720884224.442453] [node127:3294840:0]          mpool.c:43   UCX  WARN  object 0x143ea5c0 was not returned to mpool ucp_requests
[1720884224.442455] [node127:3294840:0]          mpool.c:43   UCX  WARN  object 0x143ea780 was not returned to mpool ucp_requests
[1720884224.442458] [node127:3294840:0]          mpool.c:43   UCX  WARN  object 0x143ea940 was not returned to mpool ucp_requests
[1720884224.442460] [node127:3294840:0]          mpool.c:43   UCX  WARN  object 0x143eab00 was not returned to mpool ucp_requests
[1720884224.442462] [node127:3294840:0]          mpool.c:43   UCX  WARN  object 0x143eacc0 was not returned to mpool ucp_requests
[1720884224.442465] [node127:3294840:0]          mpool.c:43   UCX  WARN  object 0x143eae80 was not returned to mpool ucp_requests
[1720884224.443897] [node127:3294838:0]          mpool.c:43   UCX  WARN  object 0x12fe6bc0 was not returned to mpool ucp_requests
[1720884224.443909] [node127:3294838:0]          mpool.c:43   UCX  WARN  object 0x12fe7480 was not returned to mpool ucp_requests
[1720884224.443912] [node127:3294838:0]          mpool.c:43   UCX  WARN  object 0x12fe7640 was not returned to mpool ucp_requests
[1720884224.443914] [node127:3294838:0]          mpool.c:43   UCX  WARN  object 0x12fe7800 was not returned to mpool ucp_requests
[1720884224.443917] [node127:3294838:0]          mpool.c:43   UCX  WARN  object 0x12fe79c0 was not returned to mpool ucp_requests
[1720884224.443919] [node127:3294838:0]          mpool.c:43   UCX  WARN  object 0x12fe7b80 was not returned to mpool ucp_requests
[1720884224.443921] [node127:3294838:0]          mpool.c:43   UCX  WARN  object 0x12fe7d40 was not returned to mpool ucp_requests
[1720884224.443923] [node127:3294838:0]          mpool.c:43   UCX  WARN  object 0x12fe7f00 was not returned to mpool ucp_requests
[1720884224.443926] [node127:3294838:0]          mpool.c:43   UCX  WARN  object 0x12fe80c0 was not returned to mpool ucp_requests
[1720884224.443928] [node127:3294838:0]          mpool.c:43   UCX  WARN  object 0x12fe8280 was not returned to mpool ucp_requests
[1720884224.443931] [node127:3294838:0]          mpool.c:43   UCX  WARN  object 0x12fe8440 was not returned to mpool ucp_requests
[1720884224.443933] [node127:3294838:0]          mpool.c:43   UCX  WARN  object 0x12fe8600 was not returned to mpool ucp_requests
[1720884224.443935] [node127:3294838:0]          mpool.c:43   UCX  WARN  object 0x12fe87c0 was not returned to mpool ucp_requests
[1720884224.443938] [node127:3294838:0]          mpool.c:43   UCX  WARN  object 0x12fe8980 was not returned to mpool ucp_requests
[1720884224.443940] [node127:3294838:0]          mpool.c:43   UCX  WARN  object 0x12fe8b40 was not returned to mpool ucp_requests
[1720884224.443943] [node127:3294838:0]          mpool.c:43   UCX  WARN  object 0x12fe8d00 was not returned to mpool ucp_requests
[1720884224.443945] [node127:3294838:0]          mpool.c:43   UCX  WARN  object 0x12fe8ec0 was not returned to mpool ucp_requests
[1720884224.443947] [node127:3294838:0]          mpool.c:43   UCX  WARN  object 0x12fe9080 was not returned to mpool ucp_requests
[1720884224.445044] [node127:3294841:0]          mpool.c:43   UCX  WARN  object 0x14782e80 was not returned to mpool ucp_requests
[1720884224.445055] [node127:3294841:0]          mpool.c:43   UCX  WARN  object 0x147833c0 was not returned to mpool ucp_requests
[1720884224.445059] [node127:3294841:0]          mpool.c:43   UCX  WARN  object 0x14783580 was not returned to mpool ucp_requests
[1720884224.445063] [node127:3294841:0]          mpool.c:43   UCX  WARN  object 0x14783740 was not returned to mpool ucp_requests
[1720884224.445066] [node127:3294841:0]          mpool.c:43   UCX  WARN  object 0x14783900 was not returned to mpool ucp_requests
[1720884224.445069] [node127:3294841:0]          mpool.c:43   UCX  WARN  object 0x14783ac0 was not returned to mpool ucp_requests
[1720884224.445072] [node127:3294841:0]          mpool.c:43   UCX  WARN  object 0x14783c80 was not returned to mpool ucp_requests
[1720884224.445076] [node127:3294841:0]          mpool.c:43   UCX  WARN  object 0x14783e40 was not returned to mpool ucp_requests
[1720884224.445079] [node127:3294841:0]          mpool.c:43   UCX  WARN  object 0x14784000 was not returned to mpool ucp_requests
[1720884224.445082] [node127:3294841:0]          mpool.c:43   UCX  WARN  object 0x147841c0 was not returned to mpool ucp_requests
[1720884224.445085] [node127:3294841:0]          mpool.c:43   UCX  WARN  object 0x14784380 was not returned to mpool ucp_requests
[1720884224.445088] [node127:3294841:0]          mpool.c:43   UCX  WARN  object 0x14784540 was not returned to mpool ucp_requests
[1720884224.445092] [node127:3294841:0]          mpool.c:43   UCX  WARN  object 0x147848c0 was not returned to mpool ucp_requests
[1720884224.445095] [node127:3294841:0]          mpool.c:43   UCX  WARN  object 0x14784a80 was not returned to mpool ucp_requests
[1720884224.445098] [node127:3294841:0]          mpool.c:43   UCX  WARN  object 0x14784c40 was not returned to mpool ucp_requests
[1720884224.445101] [node127:3294841:0]          mpool.c:43   UCX  WARN  object 0x14784e00 was not returned to mpool ucp_requests
[1720884224.445104] [node127:3294841:0]          mpool.c:43   UCX  WARN  object 0x14784fc0 was not returned to mpool ucp_requests
[1720884224.445108] [node127:3294841:0]          mpool.c:43   UCX  WARN  object 0x14785180 was not returned to mpool ucp_requests
[1720884224.452061] [node127:3294834:0]          mpool.c:43   UCX  WARN  object 0x141542c0 was not returned to mpool ucp_requests
[1720884224.452079] [node127:3294834:0]          mpool.c:43   UCX  WARN  object 0x14154480 was not returned to mpool ucp_requests
[1720884224.452084] [node127:3294834:0]          mpool.c:43   UCX  WARN  object 0x14154640 was not returned to mpool ucp_requests
[1720884224.452087] [node127:3294834:0]          mpool.c:43   UCX  WARN  object 0x14154800 was not returned to mpool ucp_requests
[1720884224.452090] [node127:3294834:0]          mpool.c:43   UCX  WARN  object 0x141549c0 was not returned to mpool ucp_requests
[1720884224.452092] [node127:3294834:0]          mpool.c:43   UCX  WARN  object 0x14154b80 was not returned to mpool ucp_requests
[1720884224.452095] [node127:3294834:0]          mpool.c:43   UCX  WARN  object 0x14154d40 was not returned to mpool ucp_requests
[1720884224.452098] [node127:3294834:0]          mpool.c:43   UCX  WARN  object 0x14154f00 was not returned to mpool ucp_requests
[1720884224.452101] [node127:3294834:0]          mpool.c:43   UCX  WARN  object 0x141550c0 was not returned to mpool ucp_requests
[1720884224.452106] [node127:3294834:0]          mpool.c:43   UCX  WARN  object 0x14155280 was not returned to mpool ucp_requests
[1720884224.452110] [node127:3294834:0]          mpool.c:43   UCX  WARN  object 0x14155440 was not returned to mpool ucp_requests
[1720884224.452113] [node127:3294834:0]          mpool.c:43   UCX  WARN  object 0x14155600 was not returned to mpool ucp_requests
[1720884224.452115] [node127:3294834:0]          mpool.c:43   UCX  WARN  object 0x141557c0 was not returned to mpool ucp_requests
[1720884224.452118] [node127:3294834:0]          mpool.c:43   UCX  WARN  object 0x14155980 was not returned to mpool ucp_requests
[1720884224.452121] [node127:3294834:0]          mpool.c:43   UCX  WARN  object 0x14155b40 was not returned to mpool ucp_requests
[1720884224.452123] [node127:3294834:0]          mpool.c:43   UCX  WARN  object 0x14155d00 was not returned to mpool ucp_requests
[1720884224.452126] [node127:3294834:0]          mpool.c:43   UCX  WARN  object 0x14155ec0 was not returned to mpool ucp_requests
[1720884224.452129] [node127:3294834:0]          mpool.c:43   UCX  WARN  object 0x14156080 was not returned to mpool ucp_requests
[1720884224.456775] [node127:3294847:0]          mpool.c:43   UCX  WARN  object 0x146ec240 was not returned to mpool ucp_requests
[1720884224.456786] [node127:3294847:0]          mpool.c:43   UCX  WARN  object 0x146ec400 was not returned to mpool ucp_requests
[1720884224.456790] [node127:3294847:0]          mpool.c:43   UCX  WARN  object 0x146ec5c0 was not returned to mpool ucp_requests
[1720884224.456793] [node127:3294847:0]          mpool.c:43   UCX  WARN  object 0x146ec780 was not returned to mpool ucp_requests
[1720884224.456797] [node127:3294847:0]          mpool.c:43   UCX  WARN  object 0x146ec940 was not returned to mpool ucp_requests
[1720884224.456800] [node127:3294847:0]          mpool.c:43   UCX  WARN  object 0x146ecb00 was not returned to mpool ucp_requests
[1720884224.456804] [node127:3294847:0]          mpool.c:43   UCX  WARN  object 0x146eccc0 was not returned to mpool ucp_requests
[1720884224.456807] [node127:3294847:0]          mpool.c:43   UCX  WARN  object 0x146ece80 was not returned to mpool ucp_requests
[1720884224.456811] [node127:3294847:0]          mpool.c:43   UCX  WARN  object 0x146ed040 was not returned to mpool ucp_requests
[1720884224.456814] [node127:3294847:0]          mpool.c:43   UCX  WARN  object 0x146ed200 was not returned to mpool ucp_requests
[1720884224.456817] [node127:3294847:0]          mpool.c:43   UCX  WARN  object 0x146ed3c0 was not returned to mpool ucp_requests
[1720884224.456821] [node127:3294847:0]          mpool.c:43   UCX  WARN  object 0x146ed580 was not returned to mpool ucp_requests
[1720884224.456824] [node127:3294847:0]          mpool.c:43   UCX  WARN  object 0x146ed740 was not returned to mpool ucp_requests
[1720884224.456827] [node127:3294847:0]          mpool.c:43   UCX  WARN  object 0x146ed900 was not returned to mpool ucp_requests
[1720884224.456831] [node127:3294847:0]          mpool.c:43   UCX  WARN  object 0x146edac0 was not returned to mpool ucp_requests
[1720884224.456834] [node127:3294847:0]          mpool.c:43   UCX  WARN  object 0x146edc80 was not returned to mpool ucp_requests
[1720884224.456837] [node127:3294847:0]          mpool.c:43   UCX  WARN  object 0x146ede40 was not returned to mpool ucp_requests
[1720884224.456841] [node127:3294847:0]          mpool.c:43   UCX  WARN  object 0x146ee000 was not returned to mpool ucp_requests

-------------------------   --------------------
FINAL SINGLE POINT ENERGY     -1385.632901325546
-------------------------   --------------------


                            ***************************************
                            *     ORCA property calculations      *
                            ***************************************

                                    ---------------------
                                    Active property flags
                                    ---------------------
   (+) Dipole Moment


------------------------------------------------------------------------------
                       ORCA ELECTRIC PROPERTIES CALCULATION
------------------------------------------------------------------------------

Dipole Moment Calculation                       ... on
Quadrupole Moment Calculation                   ... off
Polarizability Calculation                      ... off
GBWName                                         ... Prod_RS3Aa.gbw
Electron density                                ... Prod_RS3Aa.scfp
The origin for moment calculation is the CENTER OF MASS  = (12.155475, 13.750886  8.417815)

-------------
DIPOLE MOMENT
-------------
                                X             Y             Z
Electronic contribution:      9.07095       6.02570       5.36220
Nuclear contribution   :     -9.64539      -8.95681      -7.20586
                        -----------------------------------------
Total Dipole Moment    :     -0.57444      -2.93111      -1.84367
                        -----------------------------------------
Magnitude (a.u.)       :      3.51006
Magnitude (Debye)      :      8.92186


--------------------
Rotational spectrum 
--------------------
 
Rotational constants in cm-1:     0.006209     0.003861     0.003129 
Rotational constants in MHz :   186.149287   115.735531    93.810111 

 Dipole components along the rotational axes: 
x,y,z [a.u.] :    -1.174641    -2.869678     1.644894 
x,y,z [Debye]:    -2.985700    -7.294141     4.180988 

 

Timings for individual modules:

Sum of individual times         ...     1488.148 sec (=  24.802 min)
GTO integral calculation        ...       12.584 sec (=   0.210 min)   0.8 %
SCF iterations                  ...     1475.564 sec (=  24.593 min)  99.2 %
                             ****ORCA TERMINATED NORMALLY****
TOTAL RUN TIME: 0 days 0 hours 24 minutes 53 seconds 535 msec
