# Supplementary material for: A stereodivergent multicomponent approach for the synthesis of C–N atropisomeric peptide analogues
Source: Chem Sci. 2024 Sep 16;15(40):16743–51. doi: 10.1039/d4sc04700a (PMC11418089; doi:10.1039/d4sc04700a)
Supplement: SC-015-D4SC04700A-s003 [file SC-015-D4SC04700A-s003.cif]

# Supplementary Information (SI) for Chemical Science.
# This journal is © The Royal Society of Chemistry 2024

####################################################################### 
# 
# This file contains crystal structure data downloaded from the 
# Cambridge Structural Database (CSD) hosted by the Cambridge 
# Crystallographic Data Centre (CCDC).
# 
# Full information about CCDC data access policies and citation 
# guidelines are available at http://www.ccdc.cam.ac.uk/access/V1 
# 
# Audit and citation data items may have been added by the CCDC. 
# Please retain this information to preserve the provenance of 
# this file and to allow appropriate attribution of the data. 
# 
#######################################################################

data_rja230005_fa
_database_code_depnum_ccdc_archive 'CCDC 2355697'
loop_
_audit_author_name
_audit_author_address
'Paul Waddell'
;Newcastle University
United Kingdom
;
_audit_update_record             
;
2024-05-15 deposited with the CCDC.	2024-09-16 downloaded from the CCDC.
;
_audit_creation_date             2023-01-16
_audit_creation_method           
;
Olex2 1.3
(compiled 2020.12.01 svn.r5f60950 for OlexSys, GUI svn.r6408)
;
_shelx_SHELXL_version_number     2018/3
_chemical_name_common            ?
_chemical_name_systematic        ?
_chemical_formula_moiety         'C29 H34 N2 O2'
_chemical_formula_sum            'C29 H34 N2 O2'
_chemical_formula_weight         442.58
_chemical_melting_point          ?
_chemical_oxdiff_formula         'C29 H34 N2 O2'
loop_
_atom_type_symbol
_atom_type_description
_atom_type_scat_dispersion_real
_atom_type_scat_dispersion_imag
_atom_type_scat_source
C C 0.0181 0.0091 'International Tables Vol C Tables 4.2.6.8 and 6.1.1.4'
H H 0.0000 0.0000 'International Tables Vol C Tables 4.2.6.8 and 6.1.1.4'
N N 0.0311 0.0180 'International Tables Vol C Tables 4.2.6.8 and 6.1.1.4'
O O 0.0492 0.0322 'International Tables Vol C Tables 4.2.6.8 and 6.1.1.4'

_shelx_space_group_comment       
;
The symmetry employed for this shelxl refinement is uniquely defined
by the following loop, which should always be used as a source of
symmetry information in preference to the above space-group names.
They are only intended as comments.
;
_space_group_crystal_system      monoclinic
_space_group_IT_number           14
_space_group_name_H-M_alt        'P 1 21/n 1'
_space_group_name_Hall           '-P 2yn'
loop_
_space_group_symop_operation_xyz
'x, y, z'
'-x+1/2, y+1/2, -z+1/2'
'-x, -y, -z'
'x-1/2, -y-1/2, z-1/2'

_cell_length_a                   14.1161(2)
_cell_length_b                   12.9639(2)
_cell_length_c                   14.5367(2)
_cell_angle_alpha                90
_cell_angle_beta                 103.9500(10)
_cell_angle_gamma                90
_cell_volume                     2581.75(7)
_cell_formula_units_Z            4
_cell_measurement_reflns_used    18194
_cell_measurement_temperature    150.0(2)
_cell_measurement_theta_max      77.8860
_cell_measurement_theta_min      3.9050
_shelx_estimated_absorpt_T_max   0.952
_shelx_estimated_absorpt_T_min   0.902
_exptl_absorpt_coefficient_mu    0.555
_exptl_absorpt_correction_T_max  0.958
_exptl_absorpt_correction_T_min  0.935
_exptl_absorpt_correction_type   analytical
_exptl_absorpt_process_details   
;
CrysAlisPro 1.171.42.73a (Rigaku Oxford Diffraction, 2022)
Analytical numeric absorption correction using a multifaceted crystal
model based on expressions derived by R.C. Clark & J.S. Reid.
(Clark, R. C. & Reid, J. S. (1995). Acta Cryst. A51, 887-897)
Empirical absorption correction using spherical harmonics,
implemented in SCALE3 ABSPACK scaling algorithm.
;
_exptl_absorpt_special_details   ?
_exptl_crystal_colour            colourless
_exptl_crystal_colour_primary    colourless
_exptl_crystal_density_diffrn    1.139
_exptl_crystal_density_meas      ?
_exptl_crystal_density_method    ?
_exptl_crystal_description       prism
_exptl_crystal_F_000             952
loop_
_exptl_crystal_face_index_h
_exptl_crystal_face_index_k
_exptl_crystal_face_index_l
_exptl_crystal_face_perp_dist
1 1 0 0.0467
-1 -1 0 0.0457
-1 0 1 0.0749
1 0 -1 0.0709
1 0 0 0.0535
-1 0 0 0.0535
1 0 1 0.0615
-1 0 -1 0.0635
1 -1 1 0.0555
-1 1 -1 0.0535
0 -1 -1 0.0524
0 -1 0 0.0534
0 1 0 0.0534
0 -1 1 0.0655
1 -1 -1 0.0601
-1 1 1 0.0711
1 -1 0 0.0469
-1 1 0 0.0509
1 1 -1 0.0606
-1 -1 1 0.0626

_exptl_crystal_size_max          0.19
_exptl_crystal_size_mid          0.1
_exptl_crystal_size_min          0.09
loop_
_exptl_oxdiff_crystal_face_indexfrac_h
_exptl_oxdiff_crystal_face_indexfrac_k
_exptl_oxdiff_crystal_face_indexfrac_l
_exptl_oxdiff_crystal_face_x
_exptl_oxdiff_crystal_face_y
_exptl_oxdiff_crystal_face_z
1.0000 1.0000 -0.0000 0.1380 0.0763 0.0438
-1.0000 -1.0000 0.0000 -0.1380 -0.0763 -0.0438
-1.0000 -0.0000 1.0000 -0.1100 0.0280 0.0760
1.0000 0.0000 -1.0000 0.1100 -0.0280 -0.0760
1.0000 0.0000 -0.0000 0.1015 -0.0362 0.0324
-1.0000 -0.0000 0.0000 -0.1015 0.0362 -0.0324
1.0000 -0.0000 1.0000 0.0930 -0.0445 0.1408
-1.0000 0.0000 -1.0000 -0.0930 0.0445 -0.1408
1.0000 -1.0000 1.0000 0.0565 -0.1570 0.1294
-1.0000 1.0000 -1.0000 -0.0565 0.1570 -0.1294
-0.0000 -1.0000 -1.0000 -0.0280 -0.1043 -0.1198
-0.0000 -1.0000 0.0000 -0.0365 -0.1126 -0.0114
0.0000 1.0000 -0.0000 0.0365 0.1126 0.0114
0.0000 -1.0000 1.0000 -0.0450 -0.1208 0.0970
1.0000 -1.0000 -1.0000 0.0735 -0.1406 -0.0874
-1.0000 1.0000 1.0000 -0.0735 0.1406 0.0874
1.0000 -1.0000 -0.0000 0.0650 -0.1488 0.0210
-1.0000 1.0000 0.0000 -0.0650 0.1488 -0.0210
1.0000 1.0000 -1.0000 0.1465 0.0845 -0.0646
-1.0000 -1.0000 1.0000 -0.1465 -0.0845 0.0646

_exptl_transmission_factor_max   ?
_exptl_transmission_factor_min   ?
_diffrn_reflns_av_R_equivalents  0.0298
_diffrn_reflns_av_unetI/netI     0.0192
_diffrn_reflns_Laue_measured_fraction_full 1.000
_diffrn_reflns_Laue_measured_fraction_max 0.938
_diffrn_reflns_limit_h_max       17
_diffrn_reflns_limit_h_min       -17
_diffrn_reflns_limit_k_max       15
_diffrn_reflns_limit_k_min       -15
_diffrn_reflns_limit_l_max       17
_diffrn_reflns_limit_l_min       -12
_diffrn_reflns_number            30909
_diffrn_reflns_point_group_measured_fraction_full 1.000
_diffrn_reflns_point_group_measured_fraction_max 0.938
_diffrn_reflns_theta_full        67.684
_diffrn_reflns_theta_max         78.327
_diffrn_reflns_theta_min         3.918
_diffrn_ambient_environment      N~2~
_diffrn_ambient_temperature      150.0(2)
_diffrn_detector                 'Hybrid Pixel Array Detector'
_diffrn_detector_area_resol_mean 10.0000
_diffrn_detector_type            'HyPix-Arc 100'
_diffrn_measured_fraction_theta_full 1.000
_diffrn_measured_fraction_theta_max 0.938
_diffrn_measurement_details      
;
List of Runs (angles in degrees, time in seconds):

  # Type    Start    End  Width  t~exp~   \w     \q     \k     \f   Frames
#--------------------------------------------------------------------------
  1  \w    -63.00 -23.00   0.50    0.46    --  -92.01  77.00 -60.00   80
  2  \w    -47.00 -21.00   0.50    0.46    --  -92.01  45.00-120.00   52
  3  \w    -51.00 -26.00   0.50    0.46    --  -92.01  45.00 -60.00   50
  4  \w    -49.00 -15.00   0.50    0.46    --  -92.01  45.00-150.00   68
  5  \w    -47.00 -22.00   0.50    0.46    --  -92.01  45.00  60.00   50
  6  \w    -46.00 -20.00   0.50    0.46    --  -92.01  45.00  90.00   52
  7  \w    -71.00 -43.00   0.50    0.46    --  -92.01  61.00 150.00   56
  8  \w    -51.00 -16.00   0.50    0.46    --  -92.01  45.00 150.00   70
  9  \w    -51.00 -19.00   0.50    0.46    --  -92.01  45.00 120.00   64
 10  \w    -27.00  22.00   0.50    0.46    --  -49.76  19.00 -60.00   98
 11  \w    -12.00  28.00   0.50    0.46    --  -49.76  19.00-120.00   80
 12  \w    -26.00  28.00   0.50    0.46    --  -49.76  19.00 120.00  108
 13  \w     80.00 109.00   0.50    0.46    --   48.76 123.00 -67.00   58
 14  \w    102.00 127.00   0.50    0.46    --  108.00 123.00 -67.00   50
 15  \w     86.00 111.00   0.50    0.46    --  108.00 150.00  94.00   50
 16  \w     58.00 118.00   0.50    0.46    --   48.76 150.00  94.00  120
 17  \w     78.00 121.00   0.50    0.46    --   48.76 125.00  90.00   86
 18  \w     76.00 114.00   0.50    0.46    --   96.11  61.00  90.00   76
 19  \w    126.00 155.00   0.50    0.46    --   96.11  61.00  90.00   58
 20  \w     48.00  73.00   0.50    0.46    --  108.00 -95.00-120.00   50
 21  \w     73.00  98.00   0.50    0.46    --  108.00-123.00-148.00   50
 22  \w     36.00  80.00   0.50    0.46    --   48.76-123.00-148.00   88
 23  \w     60.00  85.00   0.50    0.46    --  108.00-150.00  49.00   50
 24  \w     73.00 101.00   0.50    0.46    --  108.00-125.00 150.00   56
 25  \w     37.00  63.00   0.50    0.46    --  108.00-125.00 150.00   52
 26  \w    -30.00  22.00   0.50    0.46    --   48.76 -19.00  90.00  104
 27  \w     18.00  51.00   0.50    0.46    --   96.11 -45.00   0.00   66
 28  \w     43.00  70.00   0.50    0.46    --  108.00 -77.00  30.00   54
 29  \w     24.00  50.00   0.50    0.46    --   96.11 -45.00  90.00   52
 30  \w     20.00  45.00   0.50    0.46    --   96.11 -45.00  30.00   50
 31  \w     37.00  62.00   0.50    0.46    --  108.00 -61.00 -30.00   50
 32  \w     57.00 102.00   0.50    0.46    --  108.00 -77.00 -60.00   90
 33  \w     44.00  69.00   0.50    0.46    --  108.00 -61.00-180.00   50
 34  \w    -27.00  38.00   0.50    0.46    --   48.76 -38.00-180.00  130
 35  \w   -164.00 -40.00   0.50    0.46    --  -92.01 -15.00 -30.00  248
 36  \w   -112.00 -87.00   0.50    0.46    --  -49.76-150.00  49.00   50
 37  \w   -133.00-108.00   0.50    0.46    --  -92.01-150.00  49.00   50
 38  \w   -137.00-112.00   0.50    0.46    --  -92.01-123.00-148.00   50
 39  \w   -107.00 -33.00   0.50    0.46    --  -99.00 105.00 -43.54  148
 40  \w    -65.00 -40.00   0.50    0.46    --  -92.01 123.00 -67.00   50
 41  \w   -107.00 -33.00   0.50    0.46    --  -99.00 108.00-111.72  148
 42  \w    -59.00 -34.00   0.50    0.46    --  -49.76 123.00 -67.00   50
 43  \w   -108.00 -52.00   0.50    0.46    --  -99.00 109.00  49.44  112
 44  \w   -129.00 -52.00   0.50    0.46    --  -92.01 150.00  94.00  154
;
_diffrn_measurement_device       'four-circle diffractometer'
_diffrn_measurement_device_type  
'XtaLAB Synergy, Single source at home/near, HyPix-Arc 100'
_diffrn_measurement_method       '\w scans'
_diffrn_orient_matrix_type       
'CrysAlisPro convention (1999,Acta A55,543-557)'
_diffrn_orient_matrix_UB_11      0.1014876000
_diffrn_orient_matrix_UB_12      0.0365167000
_diffrn_orient_matrix_UB_13      -0.0085071000
_diffrn_orient_matrix_UB_21      -0.0362482000
_diffrn_orient_matrix_UB_22      0.1125520000
_diffrn_orient_matrix_UB_23      -0.0082445000
_diffrn_orient_matrix_UB_31      0.0323905000
_diffrn_orient_matrix_UB_32      0.0114192000
_diffrn_orient_matrix_UB_33      0.1084123000
_diffrn_radiation_monochromator  graphite
_diffrn_radiation_probe          x-ray
_diffrn_radiation_type           'Cu K\a'
_diffrn_radiation_wavelength     1.54184
_diffrn_source                   'fine-focus sealed X-ray tube'
_diffrn_source_type              'Enhance (Cu) X-ray Source'
_reflns_Friedel_coverage         0.000
_reflns_Friedel_fraction_full    .
_reflns_Friedel_fraction_max     .
_reflns_number_gt                4592
_reflns_number_total             5208
_reflns_odcompleteness_completeness 99.98
_reflns_odcompleteness_iscentric 1
_reflns_odcompleteness_theta     66.97
_reflns_special_details          
;
 Reflections were merged by SHELXL according to the crystal
 class for the calculation of statistics and refinement.
 
 _reflns_Friedel_fraction is defined as the number of unique
 Friedel pairs measured divided by the number that would be
 possible theoretically, ignoring centric projections and
 systematic absences.
;
_reflns_threshold_expression     'I > 2\s(I)'
_computing_cell_refinement       'CrysAlisPro 1.171.42.73a (Rigaku OD, 2022)'
_computing_data_collection       'CrysAlisPro 1.171.42.73a (Rigaku OD, 2022)'
_computing_data_reduction        'CrysAlisPro 1.171.42.73a (Rigaku OD, 2022)'
_computing_molecular_graphics    'Olex2 1.3 (Dolomanov et al., 2009)'
_computing_publication_material  'Olex2 1.3 (Dolomanov et al., 2009)'
_computing_structure_refinement  'XL  (Sheldrick, 2008)'
_computing_structure_solution    'SHELXT 2014/5 (Sheldrick, 2014)'
_refine_diff_density_max         0.260
_refine_diff_density_min         -0.266
_refine_diff_density_rms         0.033
_refine_ls_extinction_coef       0.00119(17)
_refine_ls_extinction_expression Fc^*^=kFc[1+0.001xFc^2^\l^3^/sin(2\q)]^-1/4^
_refine_ls_extinction_method     'SHELXL-2018/3 (Sheldrick 2018)'
_refine_ls_goodness_of_fit_ref   1.062
_refine_ls_hydrogen_treatment    mixed
_refine_ls_matrix_type           full
_refine_ls_number_parameters     308
_refine_ls_number_reflns         5208
_refine_ls_number_restraints     0
_refine_ls_R_factor_all          0.0436
_refine_ls_R_factor_gt           0.0387
_refine_ls_restrained_S_all      1.062
_refine_ls_shift/su_max          0.000
_refine_ls_shift/su_mean         0.000
_refine_ls_structure_factor_coef Fsqd
_refine_ls_weighting_details     
'w=1/[\s^2^(Fo^2^)+(0.0486P)^2^+0.6746P] where P=(Fo^2^+2Fc^2^)/3'
_refine_ls_weighting_scheme      calc
_refine_ls_wR_factor_gt          0.1004
_refine_ls_wR_factor_ref         0.1042
_refine_special_details          ?
_olex2_refinement_description    
;
1. Fixed Uiso
 At 1.2 times of:
  All C(H) groups, All N(H) groups
 At 1.5 times of:
  All C(H,H,H) groups
2.a Ternary CH refined with riding coordinates:
 C2(H2)
2.b Aromatic/amide H refined with riding coordinates:
 C4(H4), C5(H5), C6(H6), C7(H7), C8(H8), C15(H15), C16(H16), C17(H17),
 C18(H18), C25(H25), C26(H26), C27(H27), C28(H28), C29(H29)
2.c Idealised Me refined as rotating group:
 C10(H10A,H10B,H10C), C11(H11A,H11B,H11C), C12(H12A,H12B,H12C), C20(H20A,H20B,
 H20C), C21(H21A,H21B,H21C), C22(H22A,H22B,H22C)
;
_atom_sites_solution_hydrogens   mixed
_atom_sites_solution_primary     dual
_atom_sites_solution_secondary   ?
loop_
_atom_site_label
_atom_site_type_symbol
_atom_site_fract_x
_atom_site_fract_y
_atom_site_fract_z
_atom_site_U_iso_or_equiv
_atom_site_adp_type
_atom_site_occupancy
_atom_site_site_symmetry_order
_atom_site_calc_flag
_atom_site_refinement_flags_posn
_atom_site_refinement_flags_adp
_atom_site_refinement_flags_occupancy
_atom_site_disorder_assembly
_atom_site_disorder_group
O1 O 0.41180(6) 0.72715(7) 0.26614(6) 0.0358(2) Uani 1 1 d . . . . .
O2 O 0.62242(6) 0.53484(8) 0.50468(6) 0.0402(2) Uani 1 1 d . . . . .
N1 N 0.33567(7) 0.63158(8) 0.35781(7) 0.0301(2) Uani 1 1 d . . . . .
H1 H 0.3433(10) 0.5786(11) 0.3971(10) 0.036 Uiso 1 1 d . U . . .
N2 N 0.58998(6) 0.62028(7) 0.36437(6) 0.0243(2) Uani 1 1 d . . . . .
C1 C 0.40936(8) 0.65294(9) 0.31755(8) 0.0267(2) Uani 1 1 d . . . . .
C2 C 0.49098(8) 0.57229(9) 0.33753(8) 0.0264(2) Uani 1 1 d . . . . .
H2 H 0.482824 0.529795 0.392519 0.032 Uiso 1 1 calc R U . . .
C3 C 0.48434(8) 0.49975(9) 0.25387(8) 0.0288(2) Uani 1 1 d . . . . .
C4 C 0.43478(9) 0.52469(10) 0.16191(9) 0.0335(3) Uani 1 1 d . . . . .
H4 H 0.396231 0.585539 0.150323 0.040 Uiso 1 1 calc R U . . .
C5 C 0.44136(9) 0.46104(11) 0.08685(10) 0.0407(3) Uani 1 1 d . . . . .
H5 H 0.407119 0.478543 0.024189 0.049 Uiso 1 1 calc R U . . .
C6 C 0.49731(10) 0.37253(11) 0.10264(11) 0.0469(4) Uani 1 1 d . . . . .
H6 H 0.503402 0.330492 0.050842 0.056 Uiso 1 1 calc R U . . .
C7 C 0.54441(10) 0.34538(11) 0.19417(12) 0.0480(4) Uani 1 1 d . . . . .
H7 H 0.581749 0.283704 0.205503 0.058 Uiso 1 1 calc R U . . .
C8 C 0.53724(9) 0.40807(10) 0.26951(10) 0.0383(3) Uani 1 1 d . . . . .
H8 H 0.568700 0.388283 0.332379 0.046 Uiso 1 1 calc R U . . .
C9 C 0.24411(9) 0.69147(11) 0.34273(9) 0.0385(3) Uani 1 1 d . . . . .
C10 C 0.18361(11) 0.64204(14) 0.40400(12) 0.0597(5) Uani 1 1 d . . . . .
H10A H 0.170445 0.569903 0.385024 0.089 Uiso 1 1 calc R U . . .
H10B H 0.121739 0.679280 0.395937 0.089 Uiso 1 1 calc R U . . .
H10C H 0.219568 0.644980 0.470643 0.089 Uiso 1 1 calc R U . . .
C11 C 0.18883(11) 0.68262(18) 0.23903(12) 0.0692(6) Uani 1 1 d . . . . .
H11A H 0.229949 0.708228 0.198437 0.104 Uiso 1 1 calc R U . . .
H11B H 0.128891 0.723715 0.228243 0.104 Uiso 1 1 calc R U . . .
H11C H 0.172141 0.610215 0.223780 0.104 Uiso 1 1 calc R U . . .
C12 C 0.26529(14) 0.80271(14) 0.37040(19) 0.0826(7) Uani 1 1 d . . . . .
H12A H 0.301563 0.806450 0.436904 0.124 Uiso 1 1 calc R U . . .
H12B H 0.203713 0.840569 0.362133 0.124 Uiso 1 1 calc R U . . .
H12C H 0.304352 0.833431 0.330162 0.124 Uiso 1 1 calc R U . . .
C13 C 0.62182(7) 0.69190(8) 0.30148(7) 0.0239(2) Uani 1 1 d . . . . .
C14 C 0.63576(8) 0.79773(9) 0.32168(8) 0.0279(2) Uani 1 1 d . . . . .
C15 C 0.67394(9) 0.85460(9) 0.25659(9) 0.0344(3) Uani 1 1 d . . . . .
H15 H 0.686157 0.926010 0.268544 0.041 Uiso 1 1 calc R U . . .
C16 C 0.69470(9) 0.81299(10) 0.17654(8) 0.0351(3) Uani 1 1 d . . . . .
H16 H 0.720857 0.855185 0.135255 0.042 Uiso 1 1 calc R U . . .
C17 C 0.67727(8) 0.70947(10) 0.15655(8) 0.0312(3) Uani 1 1 d . . . . .
H17 H 0.689591 0.679956 0.100757 0.037 Uiso 1 1 calc R U . . .
C18 C 0.64157(8) 0.64988(9) 0.21938(7) 0.0265(2) Uani 1 1 d . . . . .
H18 H 0.630109 0.578513 0.206547 0.032 Uiso 1 1 calc R U . . .
C19 C 0.61337(10) 0.86134(9) 0.40396(9) 0.0357(3) Uani 1 1 d . . . . .
C20 C 0.57099(10) 0.80288(10) 0.47676(9) 0.0393(3) Uani 1 1 d . . . . .
H20A H 0.511312 0.766854 0.444089 0.059 Uiso 1 1 calc R U . . .
H20B H 0.555696 0.851874 0.522458 0.059 Uiso 1 1 calc R U . . .
H20C H 0.618906 0.752590 0.510215 0.059 Uiso 1 1 calc R U . . .
C21 C 0.70843(12) 0.91322(12) 0.45914(10) 0.0517(4) Uani 1 1 d . . . . .
H21A H 0.757295 0.860153 0.484161 0.078 Uiso 1 1 calc R U . . .
H21B H 0.695259 0.953493 0.511739 0.078 Uiso 1 1 calc R U . . .
H21C H 0.733149 0.958979 0.416587 0.078 Uiso 1 1 calc R U . . .
C22 C 0.53752(12) 0.94468(11) 0.36008(11) 0.0501(4) Uani 1 1 d . . . . .
H22A H 0.564268 0.988786 0.317741 0.075 Uiso 1 1 calc R U . . .
H22B H 0.522435 0.986763 0.410720 0.075 Uiso 1 1 calc R U . . .
H22C H 0.477775 0.911310 0.323974 0.075 Uiso 1 1 calc R U . . .
C23 C 0.65169(8) 0.58660(9) 0.44590(8) 0.0274(2) Uani 1 1 d . . . . .
C24 C 0.75869(8) 0.60984(8) 0.46383(7) 0.0253(2) Uani 1 1 d . . . . .
C25 C 0.80841(9) 0.64578(10) 0.55250(8) 0.0339(3) Uani 1 1 d . . . . .
H25 H 0.773169 0.662166 0.598612 0.041 Uiso 1 1 calc R U . . .
C26 C 0.90913(9) 0.65793(10) 0.57422(9) 0.0358(3) Uani 1 1 d . . . . .
H26 H 0.942349 0.684850 0.634097 0.043 Uiso 1 1 calc R U . . .
C27 C 0.96073(9) 0.63075(9) 0.50848(8) 0.0323(3) Uani 1 1 d . . . . .
H27 H 1.029714 0.638056 0.523489 0.039 Uiso 1 1 calc R U . . .
C28 C 0.91239(8) 0.59298(9) 0.42095(8) 0.0313(3) Uani 1 1 d . . . . .
H28 H 0.948270 0.573332 0.376242 0.038 Uiso 1 1 calc R U . . .
C29 C 0.81170(8) 0.58366(8) 0.39820(8) 0.0263(2) Uani 1 1 d . . . . .
H29 H 0.778665 0.559215 0.337303 0.032 Uiso 1 1 calc R U . . .

loop_
_atom_site_aniso_label
_atom_site_aniso_U_11
_atom_site_aniso_U_22
_atom_site_aniso_U_33
_atom_site_aniso_U_23
_atom_site_aniso_U_13
_atom_site_aniso_U_12
O1 0.0335(4) 0.0341(5) 0.0443(5) 0.0162(4) 0.0181(4) 0.0084(4)
O2 0.0308(4) 0.0543(6) 0.0371(5) 0.0233(4) 0.0115(3) 0.0030(4)
N1 0.0268(5) 0.0356(5) 0.0311(5) 0.0117(4) 0.0132(4) 0.0081(4)
N2 0.0236(4) 0.0253(5) 0.0256(4) 0.0056(4) 0.0088(3) 0.0009(4)
C1 0.0264(5) 0.0290(6) 0.0265(5) 0.0043(4) 0.0096(4) 0.0039(4)
C2 0.0223(5) 0.0271(6) 0.0318(6) 0.0075(4) 0.0106(4) 0.0016(4)
C3 0.0216(5) 0.0258(6) 0.0413(6) 0.0020(5) 0.0122(4) -0.0028(4)
C4 0.0278(6) 0.0346(6) 0.0397(6) -0.0002(5) 0.0111(5) -0.0018(5)
C5 0.0343(6) 0.0461(8) 0.0436(7) -0.0086(6) 0.0131(5) -0.0091(6)
C6 0.0392(7) 0.0424(8) 0.0636(9) -0.0201(7) 0.0210(7) -0.0107(6)
C7 0.0381(7) 0.0295(7) 0.0780(10) -0.0097(7) 0.0173(7) 0.0003(5)
C8 0.0309(6) 0.0289(6) 0.0547(8) 0.0025(5) 0.0098(5) 0.0006(5)
C9 0.0299(6) 0.0457(7) 0.0452(7) 0.0155(6) 0.0190(5) 0.0138(5)
C10 0.0430(8) 0.0780(11) 0.0700(10) 0.0352(9) 0.0372(8) 0.0256(8)
C11 0.0362(8) 0.1162(16) 0.0551(9) 0.0325(10) 0.0111(7) 0.0235(9)
C12 0.0609(11) 0.0519(10) 0.152(2) -0.0104(12) 0.0580(13) 0.0156(8)
C13 0.0215(5) 0.0265(5) 0.0241(5) 0.0054(4) 0.0067(4) 0.0002(4)
C14 0.0276(5) 0.0285(6) 0.0269(5) 0.0039(4) 0.0052(4) 0.0004(4)
C15 0.0371(6) 0.0281(6) 0.0370(6) 0.0062(5) 0.0073(5) -0.0056(5)
C16 0.0329(6) 0.0408(7) 0.0327(6) 0.0120(5) 0.0102(5) -0.0070(5)
C17 0.0279(5) 0.0421(7) 0.0250(5) 0.0036(5) 0.0092(4) -0.0024(5)
C18 0.0241(5) 0.0295(6) 0.0264(5) 0.0017(4) 0.0072(4) -0.0018(4)
C19 0.0455(7) 0.0283(6) 0.0330(6) -0.0021(5) 0.0088(5) 0.0029(5)
C20 0.0495(8) 0.0392(7) 0.0317(6) -0.0041(5) 0.0144(5) 0.0082(6)
C21 0.0653(10) 0.0430(8) 0.0430(8) -0.0104(6) 0.0056(7) -0.0112(7)
C22 0.0694(10) 0.0333(7) 0.0497(8) 0.0019(6) 0.0183(7) 0.0162(7)
C23 0.0281(5) 0.0290(6) 0.0271(5) 0.0058(4) 0.0106(4) 0.0046(4)
C24 0.0272(5) 0.0237(5) 0.0257(5) 0.0038(4) 0.0076(4) 0.0035(4)
C25 0.0362(6) 0.0406(7) 0.0261(6) -0.0021(5) 0.0096(5) 0.0078(5)
C26 0.0375(6) 0.0356(7) 0.0304(6) -0.0065(5) 0.0008(5) 0.0024(5)
C27 0.0268(5) 0.0315(6) 0.0371(6) 0.0015(5) 0.0048(5) -0.0013(5)
C28 0.0297(6) 0.0351(6) 0.0314(6) 0.0014(5) 0.0117(5) 0.0045(5)
C29 0.0287(5) 0.0254(5) 0.0246(5) -0.0009(4) 0.0058(4) 0.0034(4)

_geom_special_details            
;
 All esds (except the esd in the dihedral angle between two l.s. planes)
 are estimated using the full covariance matrix.  The cell esds are taken
 into account individually in the estimation of esds in distances, angles
 and torsion angles; correlations between esds in cell parameters are only
 used when they are defined by crystal symmetry.  An approximate (isotropic)
 treatment of cell esds is used for estimating esds involving l.s. planes.
;
loop_
_geom_bond_atom_site_label_1
_geom_bond_atom_site_label_2
_geom_bond_distance
_geom_bond_site_symmetry_2
_geom_bond_publ_flag
O1 C1 1.2237(13) . ?
O2 C23 1.2334(13) . ?
N1 H1 0.884(15) . ?
N1 C1 1.3396(14) . ?
N1 C9 1.4782(15) . ?
N2 C2 1.4931(13) . ?
N2 C13 1.4485(13) . ?
N2 C23 1.3625(14) . ?
C1 C2 1.5309(15) . ?
C2 H2 1.0000 . ?
C2 C3 1.5222(16) . ?
C3 C4 1.3893(17) . ?
C3 C8 1.3929(17) . ?
C4 H4 0.9500 . ?
C4 C5 1.3889(18) . ?
C5 H5 0.9500 . ?
C5 C6 1.380(2) . ?
C6 H6 0.9500 . ?
C6 C7 1.382(2) . ?
C7 H7 0.9500 . ?
C7 C8 1.387(2) . ?
C8 H8 0.9500 . ?
C9 C10 1.5166(18) . ?
C9 C11 1.526(2) . ?
C9 C12 1.508(2) . ?
C10 H10A 0.9800 . ?
C10 H10B 0.9800 . ?
C10 H10C 0.9800 . ?
C11 H11A 0.9800 . ?
C11 H11B 0.9800 . ?
C11 H11C 0.9800 . ?
C12 H12A 0.9800 . ?
C12 H12B 0.9800 . ?
C12 H12C 0.9800 . ?
C13 C14 1.4069(16) . ?
C13 C18 1.3996(15) . ?
C14 C15 1.4054(16) . ?
C14 C19 1.5468(16) . ?
C15 H15 0.9500 . ?
C15 C16 1.3767(18) . ?
C16 H16 0.9500 . ?
C16 C17 1.3826(18) . ?
C17 H17 0.9500 . ?
C17 C18 1.3809(15) . ?
C18 H18 0.9500 . ?
C19 C20 1.5355(18) . ?
C19 C21 1.5419(19) . ?
C19 C22 1.5464(19) . ?
C20 H20A 0.9800 . ?
C20 H20B 0.9800 . ?
C20 H20C 0.9800 . ?
C21 H21A 0.9800 . ?
C21 H21B 0.9800 . ?
C21 H21C 0.9800 . ?
C22 H22A 0.9800 . ?
C22 H22B 0.9800 . ?
C22 H22C 0.9800 . ?
C23 C24 1.5001(15) . ?
C24 C25 1.3911(16) . ?
C24 C29 1.3891(15) . ?
C25 H25 0.9500 . ?
C25 C26 1.3891(18) . ?
C26 H26 0.9500 . ?
C26 C27 1.3797(17) . ?
C27 H27 0.9500 . ?
C27 C28 1.3805(17) . ?
C28 H28 0.9500 . ?
C28 C29 1.3847(16) . ?
C29 H29 0.9500 . ?

loop_
_geom_angle_atom_site_label_1
_geom_angle_atom_site_label_2
_geom_angle_atom_site_label_3
_geom_angle
_geom_angle_site_symmetry_1
_geom_angle_site_symmetry_3
_geom_angle_publ_flag
C1 N1 H1 117.2(9) . . ?
C1 N1 C9 124.75(10) . . ?
C9 N1 H1 118.0(9) . . ?
C13 N2 C2 121.03(8) . . ?
C23 N2 C2 117.10(9) . . ?
C23 N2 C13 121.59(9) . . ?
O1 C1 N1 124.64(10) . . ?
O1 C1 C2 121.48(9) . . ?
N1 C1 C2 113.83(9) . . ?
N2 C2 C1 112.28(9) . . ?
N2 C2 H2 107.6 . . ?
N2 C2 C3 109.85(8) . . ?
C1 C2 H2 107.6 . . ?
C3 C2 C1 111.82(9) . . ?
C3 C2 H2 107.6 . . ?
C4 C3 C2 123.00(10) . . ?
C4 C3 C8 118.78(11) . . ?
C8 C3 C2 118.00(11) . . ?
C3 C4 H4 119.9 . . ?
C5 C4 C3 120.27(12) . . ?
C5 C4 H4 119.9 . . ?
C4 C5 H5 119.8 . . ?
C6 C5 C4 120.48(13) . . ?
C6 C5 H5 119.8 . . ?
C5 C6 H6 120.2 . . ?
C5 C6 C7 119.66(13) . . ?
C7 C6 H6 120.2 . . ?
C6 C7 H7 120.0 . . ?
C6 C7 C8 120.09(13) . . ?
C8 C7 H7 120.0 . . ?
C3 C8 H8 119.7 . . ?
C7 C8 C3 120.62(13) . . ?
C7 C8 H8 119.7 . . ?
N1 C9 C10 106.68(10) . . ?
N1 C9 C11 109.13(11) . . ?
N1 C9 C12 110.66(12) . . ?
C10 C9 C11 108.80(13) . . ?
C12 C9 C10 110.55(14) . . ?
C12 C9 C11 110.91(15) . . ?
C9 C10 H10A 109.5 . . ?
C9 C10 H10B 109.5 . . ?
C9 C10 H10C 109.5 . . ?
H10A C10 H10B 109.5 . . ?
H10A C10 H10C 109.5 . . ?
H10B C10 H10C 109.5 . . ?
C9 C11 H11A 109.5 . . ?
C9 C11 H11B 109.5 . . ?
C9 C11 H11C 109.5 . . ?
H11A C11 H11B 109.5 . . ?
H11A C11 H11C 109.5 . . ?
H11B C11 H11C 109.5 . . ?
C9 C12 H12A 109.5 . . ?
C9 C12 H12B 109.5 . . ?
C9 C12 H12C 109.5 . . ?
H12A C12 H12B 109.5 . . ?
H12A C12 H12C 109.5 . . ?
H12B C12 H12C 109.5 . . ?
C14 C13 N2 122.85(9) . . ?
C18 C13 N2 116.40(10) . . ?
C18 C13 C14 120.72(10) . . ?
C13 C14 C19 129.56(10) . . ?
C15 C14 C13 115.34(10) . . ?
C15 C14 C19 115.08(10) . . ?
C14 C15 H15 118.0 . . ?
C16 C15 C14 123.91(11) . . ?
C16 C15 H15 118.0 . . ?
C15 C16 H16 120.2 . . ?
C15 C16 C17 119.64(11) . . ?
C17 C16 H16 120.2 . . ?
C16 C17 H17 120.7 . . ?
C18 C17 C16 118.61(11) . . ?
C18 C17 H17 120.7 . . ?
C13 C18 H18 119.1 . . ?
C17 C18 C13 121.72(11) . . ?
C17 C18 H18 119.1 . . ?
C20 C19 C14 117.13(10) . . ?
C20 C19 C21 106.95(11) . . ?
C20 C19 C22 106.44(11) . . ?
C21 C19 C14 108.68(11) . . ?
C21 C19 C22 109.82(12) . . ?
C22 C19 C14 107.69(10) . . ?
C19 C20 H20A 109.5 . . ?
C19 C20 H20B 109.5 . . ?
C19 C20 H20C 109.5 . . ?
H20A C20 H20B 109.5 . . ?
H20A C20 H20C 109.5 . . ?
H20B C20 H20C 109.5 . . ?
C19 C21 H21A 109.5 . . ?
C19 C21 H21B 109.5 . . ?
C19 C21 H21C 109.5 . . ?
H21A C21 H21B 109.5 . . ?
H21A C21 H21C 109.5 . . ?
H21B C21 H21C 109.5 . . ?
C19 C22 H22A 109.5 . . ?
C19 C22 H22B 109.5 . . ?
C19 C22 H22C 109.5 . . ?
H22A C22 H22B 109.5 . . ?
H22A C22 H22C 109.5 . . ?
H22B C22 H22C 109.5 . . ?
O2 C23 N2 121.76(10) . . ?
O2 C23 C24 118.70(10) . . ?
N2 C23 C24 119.51(9) . . ?
C25 C24 C23 119.35(10) . . ?
C29 C24 C23 121.21(10) . . ?
C29 C24 C25 118.90(10) . . ?
C24 C25 H25 119.7 . . ?
C26 C25 C24 120.57(11) . . ?
C26 C25 H25 119.7 . . ?
C25 C26 H26 120.1 . . ?
C27 C26 C25 119.73(11) . . ?
C27 C26 H26 120.1 . . ?
C26 C27 H27 119.9 . . ?
C26 C27 C28 120.19(11) . . ?
C28 C27 H27 119.9 . . ?
C27 C28 H28 119.9 . . ?
C27 C28 C29 120.12(11) . . ?
C29 C28 H28 119.9 . . ?
C24 C29 H29 119.8 . . ?
C28 C29 C24 120.44(10) . . ?
C28 C29 H29 119.8 . . ?

loop_
_geom_torsion_atom_site_label_1
_geom_torsion_atom_site_label_2
_geom_torsion_atom_site_label_3
_geom_torsion_atom_site_label_4
_geom_torsion
_geom_torsion_site_symmetry_1
_geom_torsion_site_symmetry_2
_geom_torsion_site_symmetry_3
_geom_torsion_site_symmetry_4
_geom_torsion_publ_flag
O1 C1 C2 N2 47.97(14) . . . . ?
O1 C1 C2 C3 -76.05(13) . . . . ?
O2 C23 C24 C25 -47.47(16) . . . . ?
O2 C23 C24 C29 124.04(12) . . . . ?
N1 C1 C2 N2 -134.68(10) . . . . ?
N1 C1 C2 C3 101.30(11) . . . . ?
N2 C2 C3 C4 -104.08(12) . . . . ?
N2 C2 C3 C8 70.47(12) . . . . ?
N2 C13 C14 C15 175.33(9) . . . . ?
N2 C13 C14 C19 -6.03(18) . . . . ?
N2 C13 C18 C17 -176.56(10) . . . . ?
N2 C23 C24 C25 134.45(11) . . . . ?
N2 C23 C24 C29 -54.04(15) . . . . ?
C1 N1 C9 C10 -178.33(13) . . . . ?
C1 N1 C9 C11 64.29(17) . . . . ?
C1 N1 C9 C12 -58.02(18) . . . . ?
C1 C2 C3 C4 21.28(14) . . . . ?
C1 C2 C3 C8 -164.16(10) . . . . ?
C2 N2 C13 C14 110.86(12) . . . . ?
C2 N2 C13 C18 -71.16(13) . . . . ?
C2 N2 C23 O2 -14.09(16) . . . . ?
C2 N2 C23 C24 163.93(9) . . . . ?
C2 C3 C4 C5 171.99(10) . . . . ?
C2 C3 C8 C7 -171.55(11) . . . . ?
C3 C4 C5 C6 -0.16(18) . . . . ?
C4 C3 C8 C7 3.24(18) . . . . ?
C4 C5 C6 C7 2.2(2) . . . . ?
C5 C6 C7 C8 -1.5(2) . . . . ?
C6 C7 C8 C3 -1.3(2) . . . . ?
C8 C3 C4 C5 -2.52(17) . . . . ?
C9 N1 C1 O1 3.05(19) . . . . ?
C9 N1 C1 C2 -174.21(11) . . . . ?
C13 N2 C2 C1 -58.09(12) . . . . ?
C13 N2 C2 C3 67.02(12) . . . . ?
C13 N2 C23 O2 171.88(11) . . . . ?
C13 N2 C23 C24 -10.10(15) . . . . ?
C13 C14 C15 C16 1.69(17) . . . . ?
C13 C14 C19 C20 1.04(18) . . . . ?
C13 C14 C19 C21 122.31(13) . . . . ?
C13 C14 C19 C22 -118.78(13) . . . . ?
C14 C13 C18 C17 1.47(16) . . . . ?
C14 C15 C16 C17 0.41(19) . . . . ?
C15 C14 C19 C20 179.68(11) . . . . ?
C15 C14 C19 C21 -59.05(14) . . . . ?
C15 C14 C19 C22 59.86(14) . . . . ?
C15 C16 C17 C18 -1.64(17) . . . . ?
C16 C17 C18 C13 0.73(17) . . . . ?
C18 C13 C14 C15 -2.57(15) . . . . ?
C18 C13 C14 C19 176.07(11) . . . . ?
C19 C14 C15 C16 -177.15(11) . . . . ?
C23 N2 C2 C1 127.84(10) . . . . ?
C23 N2 C2 C3 -107.05(11) . . . . ?
C23 N2 C13 C14 -75.34(14) . . . . ?
C23 N2 C13 C18 102.65(12) . . . . ?
C23 C24 C25 C26 173.41(11) . . . . ?
C23 C24 C29 C28 -171.36(10) . . . . ?
C24 C25 C26 C27 -2.26(19) . . . . ?
C25 C24 C29 C28 0.19(17) . . . . ?
C25 C26 C27 C28 0.90(19) . . . . ?
C26 C27 C28 C29 0.98(18) . . . . ?
C27 C28 C29 C24 -1.54(17) . . . . ?
C29 C24 C25 C26 1.70(18) . . . . ?

_shelx_res_file                  
;
TITL rja230005_fa_a.res in P2(1)/n
    rja230005_fa.res
    created by SHELXL-2018/3 at 16:29:34 on 16-Jan-2023
REM Old TITL rja230005_fa in P2(1)/n
REM SHELXT solution in P2(1)/n
REM R1 0.167, Rweak 0.020, Alpha 0.023, Orientation as input
REM Formula found by SHELXT: C29 N2 O2
CELL 1.54184 14.1161 12.9639 14.5367 90 103.95 90
ZERR 4 0.0002 0.0002 0.0002 0 0.001 0
LATT 1
SYMM 0.5-X,0.5+Y,0.5-Z
SFAC C H N O
UNIT 116 136 8 8

L.S. 4 0 0
PLAN  20
SIZE 0.09 0.1 0.19
TEMP -123
CONF
BOND $H
list 4
fmap 2 53
MORE -1
ACTA
REM <olex2.extras>
REM <HklSrc "%./rja230005_fa.hkl">
REM </olex2.extras>

WGHT    0.048600    0.674600
EXTI    0.001186
FVAR       0.59300
O1    4    0.411799    0.727146    0.266144    11.00000    0.03348    0.03408 =
         0.04431    0.01625    0.01813    0.00843
O2    4    0.622423    0.534842    0.504682    11.00000    0.03077    0.05426 =
         0.03714    0.02326    0.01149    0.00304
N1    3    0.335674    0.631580    0.357806    11.00000    0.02676    0.03559 =
         0.03109    0.01168    0.01321    0.00811
H1    2    0.343292    0.578582    0.397130    11.00000   -1.20000
N2    3    0.589979    0.620283    0.364369    11.00000    0.02361    0.02527 =
         0.02560    0.00563    0.00876    0.00093
C1    1    0.409359    0.652940    0.317545    11.00000    0.02638    0.02901 =
         0.02646    0.00433    0.00956    0.00390
C2    1    0.490979    0.572288    0.337532    11.00000    0.02235    0.02706 =
         0.03181    0.00755    0.01059    0.00164
AFIX  13
H2    2    0.482824    0.529795    0.392519    11.00000   -1.20000
AFIX   0
C3    1    0.484342    0.499752    0.253869    11.00000    0.02164    0.02579 =
         0.04128    0.00205    0.01219   -0.00283
C4    1    0.434782    0.524695    0.161911    11.00000    0.02783    0.03455 =
         0.03970   -0.00019    0.01106   -0.00182
AFIX  43
H4    2    0.396231    0.585539    0.150323    11.00000   -1.20000
AFIX   0
C5    1    0.441364    0.461042    0.086848    11.00000    0.03434    0.04607 =
         0.04357   -0.00858    0.01308   -0.00911
AFIX  43
H5    2    0.407119    0.478543    0.024189    11.00000   -1.20000
AFIX   0
C6    1    0.497309    0.372530    0.102636    11.00000    0.03919    0.04236 =
         0.06361   -0.02014    0.02096   -0.01071
AFIX  43
H6    2    0.503402    0.330492    0.050842    11.00000   -1.20000
AFIX   0
C7    1    0.544409    0.345385    0.194172    11.00000    0.03811    0.02953 =
         0.07796   -0.00974    0.01735    0.00028
AFIX  43
H7    2    0.581749    0.283704    0.205503    11.00000   -1.20000
AFIX   0
C8    1    0.537239    0.408066    0.269511    11.00000    0.03093    0.02894 =
         0.05474    0.00252    0.00975    0.00057
AFIX  43
H8    2    0.568700    0.388283    0.332379    11.00000   -1.20000
AFIX   0
C9    1    0.244110    0.691472    0.342731    11.00000    0.02985    0.04568 =
         0.04517    0.01550    0.01898    0.01384
C10   1    0.183614    0.642036    0.404004    11.00000    0.04300    0.07804 =
         0.06999    0.03524    0.03716    0.02561
AFIX 137
H10A  2    0.170445    0.569903    0.385024    11.00000   -1.50000
H10B  2    0.121739    0.679280    0.395937    11.00000   -1.50000
H10C  2    0.219568    0.644980    0.470643    11.00000   -1.50000
AFIX   0
C11   1    0.188830    0.682616    0.239025    11.00000    0.03623    0.11616 =
         0.05514    0.03249    0.01115    0.02346
AFIX 137
H11A  2    0.229949    0.708228    0.198437    11.00000   -1.50000
H11B  2    0.128891    0.723715    0.228243    11.00000   -1.50000
H11C  2    0.172141    0.610215    0.223780    11.00000   -1.50000
AFIX   0
C12   1    0.265287    0.802713    0.370404    11.00000    0.06090    0.05187 =
         0.15167   -0.01042    0.05801    0.01558
AFIX 137
H12A  2    0.301563    0.806450    0.436904    11.00000   -1.50000
H12B  2    0.203713    0.840569    0.362133    11.00000   -1.50000
H12C  2    0.304352    0.833431    0.330162    11.00000   -1.50000
AFIX   0
C13   1    0.621820    0.691901    0.301476    11.00000    0.02151    0.02653 =
         0.02412    0.00536    0.00666    0.00016
C14   1    0.635763    0.797728    0.321681    11.00000    0.02759    0.02848 =
         0.02688    0.00388    0.00523    0.00044
C15   1    0.673943    0.854600    0.256590    11.00000    0.03715    0.02813 =
         0.03696    0.00622    0.00733   -0.00556
AFIX  43
H15   2    0.686157    0.926010    0.268544    11.00000   -1.20000
AFIX   0
C16   1    0.694698    0.812993    0.176537    11.00000    0.03292    0.04077 =
         0.03268    0.01201    0.01023   -0.00699
AFIX  43
H16   2    0.720857    0.855185    0.135255    11.00000   -1.20000
AFIX   0
C17   1    0.677266    0.709474    0.156549    11.00000    0.02793    0.04207 =
         0.02504    0.00363    0.00922   -0.00239
AFIX  43
H17   2    0.689591    0.679956    0.100757    11.00000   -1.20000
AFIX   0
C18   1    0.641566    0.649885    0.219379    11.00000    0.02411    0.02953 =
         0.02643    0.00172    0.00723   -0.00176
AFIX  43
H18   2    0.630109    0.578513    0.206547    11.00000   -1.20000
AFIX   0
C19   1    0.613370    0.861339    0.403956    11.00000    0.04554    0.02831 =
         0.03304   -0.00207    0.00880    0.00288
C20   1    0.570987    0.802876    0.476765    11.00000    0.04951    0.03916 =
         0.03165   -0.00408    0.01440    0.00815
AFIX 137
H20A  2    0.511312    0.766854    0.444089    11.00000   -1.50000
H20B  2    0.555696    0.851874    0.522458    11.00000   -1.50000
H20C  2    0.618906    0.752590    0.510215    11.00000   -1.50000
AFIX   0
C21   1    0.708428    0.913217    0.459138    11.00000    0.06527    0.04297 =
         0.04297   -0.01040    0.00559   -0.01120
AFIX 137
H21A  2    0.757295    0.860153    0.484161    11.00000   -1.50000
H21B  2    0.695259    0.953493    0.511739    11.00000   -1.50000
H21C  2    0.733149    0.958979    0.416587    11.00000   -1.50000
AFIX   0
C22   1    0.537516    0.944681    0.360080    11.00000    0.06935    0.03325 =
         0.04972    0.00193    0.01834    0.01622
AFIX 137
H22A  2    0.564268    0.988786    0.317741    11.00000   -1.50000
H22B  2    0.522435    0.986763    0.410720    11.00000   -1.50000
H22C  2    0.477775    0.911310    0.323974    11.00000   -1.50000
AFIX   0
C23   1    0.651690    0.586600    0.445896    11.00000    0.02809    0.02897 =
         0.02710    0.00575    0.01065    0.00455
C24   1    0.758687    0.609839    0.463827    11.00000    0.02719    0.02369 =
         0.02568    0.00384    0.00762    0.00348
C25   1    0.808406    0.645785    0.552505    11.00000    0.03617    0.04058 =
         0.02612   -0.00211    0.00963    0.00775
AFIX  43
H25   2    0.773169    0.662166    0.598612    11.00000   -1.20000
AFIX   0
C26   1    0.909127    0.657934    0.574220    11.00000    0.03748    0.03561 =
         0.03042   -0.00653    0.00079    0.00242
AFIX  43
H26   2    0.942349    0.684850    0.634097    11.00000   -1.20000
AFIX   0
C27   1    0.960726    0.630753    0.508479    11.00000    0.02680    0.03151 =
         0.03714    0.00149    0.00481   -0.00128
AFIX  43
H27   2    1.029714    0.638056    0.523489    11.00000   -1.20000
AFIX   0
C28   1    0.912389    0.592976    0.420950    11.00000    0.02968    0.03512 =
         0.03142    0.00139    0.01169    0.00449
AFIX  43
H28   2    0.948270    0.573332    0.376242    11.00000   -1.20000
AFIX   0
C29   1    0.811703    0.583665    0.398198    11.00000    0.02867    0.02540 =
         0.02463   -0.00094    0.00583    0.00337
AFIX  43
H29   2    0.778665    0.559215    0.337303    11.00000   -1.20000
AFIX   0
HKLF 4


REM  rja230005_fa_a.res in P2(1)/n
REM wR2 = 0.104218, GooF = S = 1.06231, Restrained GooF = 1.06231 for all data
REM R1 = 0.038708 for 4592 Fo > 4sig(Fo) and 0.043610 for all 5208 data
REM 308 parameters refined using 0 restraints

END

WGHT      0.0486      0.6746

REM Highest difference peak  0.260,  deepest hole -0.266,  1-sigma level  0.033
Q1    1   0.2870  0.7854  0.4362  11.00000  0.05    0.26
Q2    1   0.2107  0.7533  0.2620  11.00000  0.05    0.25
Q3    1   0.6225  0.8245  0.3648  11.00000  0.05    0.22
Q4    1   0.6357  0.7433  0.3212  11.00000  0.05    0.21
Q5    1   0.4843  0.5345  0.2929  11.00000  0.05    0.19
Q6    1   0.5986  0.8233  0.4370  11.00000  0.05    0.19
Q7    1   0.6605  0.6677  0.2759  11.00000  0.05    0.17
Q8    1   0.4550  0.6130  0.3355  11.00000  0.05    0.17
Q9    1   0.6366  0.6722  0.2652  11.00000  0.05    0.17
Q10   1   0.2056  0.5922  0.4545  11.00000  0.05    0.16
Q11   1   0.7798  0.6464  0.4976  11.00000  0.05    0.15
Q12   1   0.7106  0.5968  0.4575  11.00000  0.05    0.15
Q13   1   0.6084  0.6533  0.3405  11.00000  0.05    0.15
Q14   1   0.6723  0.8219  0.3063  11.00000  0.05    0.15
Q15   1   0.6221  0.6057  0.3975  11.00000  0.05    0.14
Q16   1   0.7087  0.8178  0.2303  11.00000  0.05    0.14
Q17   1   0.5487  0.5991  0.3527  11.00000  0.05    0.14
Q18   1   0.6778  0.6816  0.2037  11.00000  0.05    0.14
Q19   1   0.9287  0.6289  0.5391  11.00000  0.05    0.13
Q20   1   0.8665  0.6253  0.5737  11.00000  0.05    0.13
;
_shelx_res_checksum              76585
_shelx_hkl_file                  
;
   0   0   1   -0.11    0.18
   0   0   1    0.04    0.07
   0   0   1    0.02    0.11
   0   0   2  591.61   15.72
   0   0   2  588.80   15.78
   0   0   2  594.60   16.02
   0   0   2  606.94   15.69
   0   0   3    0.67    0.46
   0   0   3    0.14    0.24
   0   0   4   57.44    2.40
   0   0   4   58.12    2.02
   0   0   5    1.69    0.63
   0   0   5    0.29    0.34
   0   0   6   37.82    2.15
   0   0   7   -0.30    0.90
   0   0   7    0.92    0.83
   0   0   7    0.14    0.70
   0   0   8  110.37    4.81
   0   0   8  109.08    4.85
   0   0   8  112.07    4.99
   0   0   8  115.64    4.68
   0   0   8  112.31    4.77
   0   0   9   -1.11    0.91
   0   0   9    0.19    0.77
   0   0   9   -0.57    0.84
   0   0   9   -0.19    0.77
   0   0   9   -0.19    0.83
   0   0   9    0.21    0.89
   0   0   9   -0.33    0.64
   0   0   9    0.36    0.78
   0   0  10  129.59    5.98
   0   0  10  136.43    5.89
   0   0  10  147.28    6.08
   0   0  10  132.42    5.87
   0   0  10  134.16    6.19
   0   0  10  134.48    6.04
   0   0  10  133.19    5.97
   0   0  11   -0.24    1.01
   0   0  11   -0.24    0.95
   0   0  11    1.78    1.03
   0   0  11   -0.48    1.08
   0   0  11    0.45    0.95
   0   0  11   -1.11    1.09
   0   0  11   -0.26    1.20
   0   0  12  363.44   12.82
   0   0  12  350.66   12.48
   0   0  12  366.75   12.57
   0   0  12  368.97   12.75
   0   0  12  344.13   12.78
   0   0  12  376.20   12.85
   0   0  13    0.27    1.12
   0   0  13   -0.25    0.96
   0   0  13    0.24    1.01
   0   0  13    0.23    1.08
   0   0  13   -0.26    1.02
   0   0  14   10.92    1.77
   0   0  14    9.41    1.80
   0   0  14   11.30    1.66
   0   0  15   -0.73    0.91
   0   0  15   -0.37    0.88
   0   0  15    0.75    0.90
   0   0  15    0.21    1.03
   0   0  16   10.11    1.39
   0   0  16   11.11    1.37
   0  -1   0   -0.08    0.12
   0   1   0    0.11    0.16
   0  -1   1 2098.13   54.51
   0  -1   1 2084.12   54.63
   0   1   1 2087.25   54.55
   0  -1   1 2111.89   54.55
   0  -1   1 2099.28   54.66
   0   1   1 2039.02   54.61
   0  -1   2 8769.64  228.94
   0  -1   2 8783.59  228.93
   0   1  -2 8755.24  228.71
   0   1   2 8880.78  228.82
   0  -1   2 8423.19  228.99
   0   1   2 9106.71  229.00
   0  -1   3  285.33    8.23
   0   1  -3  286.57    7.81
   0  -1   3  305.69    8.22
   0   1   3  288.98    8.02
   0   1   3  304.97    7.92
   0  -1   3  289.67    8.38
   0   1   3  303.93    8.43
   0   1   4    5.20    0.45
   0  -1   4    5.33    0.48
   0  -1   4    5.17    0.58
   0   1   4    5.04    0.36
   0  -1   4    4.63    0.62
   0  -1   5   20.50    1.16
   0  -1   5   24.26    1.31
   0  -1   5   23.20    1.01
   0  -1   5   21.13    1.46
   0   1   5   21.11    1.46
   0  -1   6   45.85    2.39
   0   1   6   42.85    2.34
   0  -1   6   46.16    2.11
   0   1   7  122.68    5.04
   0  -1   7  113.55    4.93
   0   1   7  133.04    5.01
   0  -1   7  125.92    4.92
   0  -1   7  121.77    4.79
   0  -1   7  123.13    5.07
   0   1   7  129.28    5.15
   0   1   8    0.45    0.73
   0  -1   8    0.16    0.74
   0  -1   8    0.50    0.80
   0   1   8    0.61    0.82
   0   1   8    1.47    0.85
   0  -1   8    0.49    0.66
   0  -1   8    0.53    0.88
   0   1   8    0.36    0.83
   0  -1   8    1.05    0.81
   0  -1   8    0.16    0.74
   0   1   8    0.54    0.85
   0  -1   9    2.39    0.95
   0   1   9    4.11    1.31
   0   1   9    2.28    0.97
   0  -1   9    3.80    1.01
   0   1   9    4.02    1.03
   0  -1   9    3.21    0.99
   0   1   9    3.39    1.00
   0  -1   9    3.33    1.03
   0   1   9    1.65    0.95
   0  -1   9    3.89    1.18
   0  -1   9    2.89    1.08
   0   1   9    4.98    1.14
   0   1   9    3.67    1.06
   0  -1   9    1.83    0.98
   0  -1   9    2.80    1.04
   0  -1  10   18.11    2.04
   0   1  10   17.76    1.88
   0  -1  10   18.12    2.02
   0  -1  10   16.67    1.91
   0  -1  10   16.52    1.97
   0   1  10   17.73    2.00
   0   1  10   16.95    1.82
   0   1  10   14.19    1.78
   0  -1  10   14.80    1.83
   0   1  10   14.80    1.99
   0   1  10   19.58    2.03
   0  -1  10   14.06    1.58
   0   1  10   16.56    2.07
   0  -1  10   15.07    1.94
   0  -1  10   18.84    2.02
   0  -1  11    1.88    0.98
   0   1  11    1.43    0.95
   0  -1  11    0.69    0.94
   0   1  11    1.47    0.98
   0  -1  11    2.43    1.14
   0  -1  11    2.97    1.18
   0   1  11    3.53    1.26
   0   1  11    2.56    1.22
   0  -1  11    2.03    1.23
   0   1  11    1.95    1.08
   0  -1  11    1.37    1.05
   0  -1  11    1.41    1.07
   0   1  11    2.83    1.14
   0   1  12  100.47    5.25
   0  -1  12   92.57    5.05
   0  -1  12   90.50    4.92
   0   1  12  102.12    5.05
   0  -1  12   96.23    5.11
   0  -1  12   97.40    5.03
   0   1  12   96.63    5.22
   0  -1  12   89.91    5.11
   0   1  12   85.97    5.00
   0   1  12   89.93    4.99
   0   1  12   92.24    4.83
   0  -1  12   81.70    4.75
   0   1  13   10.12    1.81
   0  -1  13    9.53    1.84
   0   1  13    8.75    1.69
   0  -1  13    9.96    1.68
   0   1  13    6.14    1.44
   0  -1  13    7.66    1.60
   0   1  13    8.12    1.57
   0  -1  13   10.31    1.80
   0   1  13   11.40    1.78
   0  -1  14    1.00    1.07
   0   1  14    0.50    0.98
   0   1  14    0.47    0.91
   0  -1  14    1.09    0.95
   0   1  14    0.41    0.91
   0  -1  14    1.95    1.12
   0   1  14    1.47    1.07
   0   1  15   38.92    2.65
   0  -1  15   34.44    2.63
   0  -1  15   39.03    2.88
   0   1  15   42.59    3.00
   0   1  15   33.52    2.54
   0  -1  15   36.79    2.68
   0   1  15   42.43    2.86
   0   1  16    0.26    0.68
   0  -1  16   -0.28    0.75
   0  -1  16    0.48    0.80
   0   1  16    0.48    0.78
   0  -1  17   25.43    1.61
   0  -2   0  573.64   15.14
   0   2   0  555.39   15.30
   0  -2   1  436.17   12.13
   0  -2  -1  449.70   11.88
   0  -2   1  441.58   11.82
   0   2   1  441.88   11.83
   0  -2   1  447.77   11.83
   0  -2   1  451.24   12.26
   0   2  -1  462.55   12.17
   0   2   1  441.13   12.21
   0  -2   2 2324.10   62.35
   0  -2   2 2388.40   62.11
   0   2   2 2340.36   62.32
   0   2  -2 2366.49   62.21
   0  -2   2 2348.30   62.41
   0  -2   2 2400.93   62.17
   0   2   2 2401.12   62.18
   0  -2   3   17.82    1.11
   0   2   3   17.03    0.98
   0   2  -3   17.71    0.88
   0  -2   3   18.05    1.11
   0   2   3   18.15    1.05
   0  -2   3   18.93    1.05
   0   2   4   62.26    1.96
   0   2   4   58.06    2.13
   0   2  -4   61.13    1.91
   0  -2   4   61.01    2.36
   0  -2   4   59.95    2.36
   0   2   4   62.02    2.38
   0  -2   4   66.99    2.44
   0   2   5 1184.90   31.32
   0  -2   5 1156.23   31.26
   0   2   5 1130.15   30.39
   0  -2   5 1163.06   30.81
   0   2   5 1145.08   30.73
   0  -2   5 1174.09   31.10
   0  -2   5 1158.96   31.17
   0  -2   6   38.03    2.05
   0  -2   6   38.17    1.92
   0   2   6   37.09    2.18
   0  -2   6   39.73    2.17
   0  -2   6   36.24    1.63
   0   2   7    0.15    0.84
   0  -2   7    0.74    0.81
   0  -2   7    0.28    0.74
   0   2   7    0.41    0.65
   0  -2   7    0.14    0.63
   0  -2   7    0.34    0.55
   0   2   8  122.35    5.03
   0  -2   8  118.90    5.14
   0   2   8  123.22    5.05
   0  -2   8  129.23    5.22
   0   2   8  131.13    5.28
   0  -2   8  123.74    5.33
   0   2   8  126.41    5.07
   0  -2   8  124.75    5.21
   0  -2   8  124.23    5.08
   0  -2   8  125.71    5.35
   0  -2   8  125.51    5.10
   0   2   8  123.51    5.32
   0   2   8  127.50    5.51
   0  -2   9   29.49    2.28
   0   2   9   21.56    2.12
   0   2   9   24.76    2.36
   0  -2   9   21.12    2.15
   0   2   9   23.55    2.00
   0   2   9   24.45    2.05
   0  -2   9   24.95    2.27
   0   2   9   26.37    2.19
   0   2   9   24.98    2.17
   0  -2   9   25.50    2.17
   0  -2   9   21.41    2.06
   0  -2   9   24.92    2.13
   0  -2   9   26.52    2.21
   0  -2   9   22.43    2.09
   0   2   9   24.99    2.09
   0  -2   9   21.56    2.06
   0  -2   9   22.42    1.98
   0  -2  10    1.49    0.91
   0   2  10    2.34    0.81
   0  -2  10    1.68    0.92
   0   2  10    2.18    0.95
   0  -2  10    1.06    0.87
   0   2  10    2.19    1.01
   0   2  10    1.53    0.95
   0  -2  10    3.05    1.09
   0  -2  10    3.25    1.16
   0  -2  10    2.40    0.99
   0   2  10    1.95    1.08
   0   2  10    1.17    1.04
   0  -2  10    2.74    1.14
   0  -2  10    2.55    1.12
   0   2  10    2.12    0.95
   0  -2  10    3.40    1.28
   0   2  10    0.96    0.98
   0  -2  11   16.90    2.21
   0   2  11   18.17    2.03
   0   2  11   17.99    2.18
   0  -2  11   17.58    2.13
   0  -2  11   20.18    2.24
   0   2  11   18.57    2.20
   0  -2  11   17.59    1.89
   0  -2  11   18.80    2.10
   0   2  11   16.90    2.28
   0   2  11   15.30    1.86
   0  -2  11   17.59    2.19
   0   2  11   16.81    2.15
   0  -2  11   18.66    2.26
   0   2  12    9.22    1.64
   0  -2  12    7.41    1.62
   0  -2  12    9.16    1.67
   0  -2  12   13.09    1.97
   0   2  12   10.62    1.83
   0   2  12    8.66    1.70
   0  -2  12    9.92    1.65
   0   2  12    7.96    1.69
   0  -2  12    9.75    1.51
   0  -2  12    9.45    1.77
   0   2  12    9.82    1.61
   0  -2  12   10.12    1.82
   0   2  12    7.97    1.67
   0  -2  13  115.82    5.31
   0   2  13   98.58    4.93
   0  -2  13   92.98    5.11
   0  -2  13  101.79    5.30
   0  -2  13   98.88    5.21
   0   2  13  106.38    5.39
   0  -2  13   85.68    4.90
   0   2  13   90.81    4.72
   0   2  13   98.64    5.18
   0   2  13   86.59    5.09
   0  -2  14   14.22    1.88
   0   2  14   15.06    1.99
   0   2  14   11.14    1.60
   0  -2  14   19.01    2.15
   0  -2  14   14.60    1.97
   0   2  14   13.55    1.73
   0   2  14   13.36    1.89
   0   2  14   15.68    2.00
   0  -2  15   15.64    1.87
   0   2  15   15.18    1.66
   0   2  15   16.21    1.65
   0  -2  15   16.57    1.87
   0   2  15   15.85    1.87
   0  -2  15   16.68    1.82
   0   2  15   16.70    1.82
   0  -2  16   -0.99    0.78
   0   2  16   -0.28    0.71
   0  -2  16    1.19    0.79
   0   2  16    0.76    0.76
   0  -2  17   25.63    1.59
   0   3   0    0.24    0.51
   0  -3   0    0.48    0.39
   0  -3   0    1.54    0.54
   0  -3   1  860.92   22.83
   0  -3   1  868.23   23.35
   0  -3  -1  856.37   23.09
   0  -3   1  873.51   23.55
   0   3   1  890.30   23.52
   0   3  -1  887.35   23.46
   0  -3   2 4851.60  127.01
   0  -3   2 4986.57  127.07
   0   3   2 4795.90  127.06
   0  -3  -2 4699.15  126.94
   0  -3   2 4883.39  127.51
   0   3   2 5056.56  127.59
   0  -3   2 5025.07  127.67
   0   3  -2 4943.99  127.47
   0  -3   3  420.04   11.79
   0   3   3  420.39   11.80
   0  -3   3  417.52   12.10
   0   3  -3  428.76   11.91
   0  -3  -3  432.70   11.71
   0   3   3  433.35   12.07
   0  -3   3  420.38   12.18
   0  -3   4 1170.92   31.02
   0   3   4 1171.17   31.06
   0   3   4 1175.99   31.08
   0   3  -4 1145.59   30.79
   0  -3  -4 1113.57   30.49
   0  -3   4 1195.88   31.33
   0  -3   4 1166.61   31.28
   0   3   5  243.83    7.14
   0   3   5  249.92    7.70
   0  -3   5  249.50    7.68
   0   3   5  251.46    7.53
   0   3  -5  237.79    7.11
   0  -3   5  262.48    7.86
   0  -3   5  254.57    7.85
   0  -3   6  782.42   21.56
   0  -3   6  781.77   21.16
   0   3   6  745.62   21.08
   0  -3   6  735.67   21.74
   0  -3   6  788.93   21.68
   0  -3   6  749.38   21.55
   0   3   6  788.35   21.62
   0  -3   7    6.62    1.10
   0   3   7    5.34    1.04
   0  -3   7    7.37    1.18
   0  -3   7    4.62    1.11
   0   3   7    5.73    1.04
   0  -3   7   10.21    1.11
   0  -3   7    7.87    1.09
   0   3   7    8.94    1.22
   0  -3   7    7.71    1.20
   0   3   7    5.42    1.07
   0  -3   7    5.87    1.13
   0  -3   7    8.59    1.21
   0  -3   8   59.71    3.17
   0  -3   8   63.07    3.53
   0   3   8   69.35    3.31
   0  -3   8   67.75    3.42
   0   3   8   67.71    3.42
   0   3   8   54.94    3.01
   0   3   8   54.78    3.19
   0  -3   8   56.98    3.28
   0   3   8   59.98    3.11
   0   3   8   64.67    3.67
   0   3   8   64.23    3.48
   0  -3   8   61.03    3.39
   0  -3   8   60.22    3.37
   0  -3   8   59.99    3.40
   0  -3   9  524.82   16.45
   0  -3   9  520.71   16.55
   0   3   9  530.15   16.30
   0   3   9  548.23   16.22
   0  -3   9  562.29   16.44
   0  -3   9  508.99   16.65
   0  -3   9  543.29   16.50
   0   3   9  533.40   16.50
   0   3   9  517.98   16.35
   0  -3   9  557.78   16.59
   0   3   9  512.92   16.05
   0   3   9  514.05   16.57
   0  -3   9  539.01   16.64
   0   3   9  521.73   16.93
   0  -3   9  537.17   16.42
   0   3  10   84.94    4.51
   0   3  10   71.21    4.40
   0  -3  10   80.09    4.43
   0   3  10   76.10    4.10
   0  -3  10   77.26    4.20
   0   3  10   74.31    3.79
   0   3  10   73.72    4.02
   0   3  10   79.60    4.08
   0  -3  10   73.11    4.32
   0  -3  10   84.53    4.26
   0  -3  10   82.82    4.37
   0   3  10   78.67    4.30
   0  -3  10   82.65    4.44
   0   3  10   79.22    4.02
   0  -3  10   77.55    4.24
   0  -3  10   81.69    4.48
   0  -3  10   79.51    4.20
   0   3  10   75.57    4.25
   0  -3  11   -0.22    0.81
   0   3  11    0.17    0.69
   0   3  11    1.27    0.97
   0   3  11    1.47    1.15
   0  -3  11    1.75    1.11
   0  -3  11    0.95    0.92
   0   3  11    1.92    1.10
   0   3  11    0.20    0.96
   0  -3  11    1.27    1.11
   0  -3  11    1.40    1.11
   0   3  11    1.39    0.99
   0  -3  11    0.24    0.99
   0   3  11    0.99    1.12
   0   3  11    3.62    1.35
   0  -3  11    1.30    0.90
   0   3  12    1.14    1.29
   0   3  12    0.25    1.14
   0  -3  12   -0.52    1.27
   0  -3  12    0.50    0.92
   0   3  12   -0.26    1.14
   0  -3  12    0.26    1.16
   0   3  12   -1.04    1.07
   0  -3  12   -0.22    0.87
   0   3  12   -0.61    0.92
   0  -3  12   -0.24    1.17
   0  -3  12    0.25    1.00
   0   3  12    0.26    1.09
   0   3  13   -0.25    1.01
   0  -3  13    1.24    1.12
   0   3  13    1.00    1.07
   0  -3  13    0.26    1.05
   0  -3  13    0.95    1.11
   0   3  13    1.95    0.94
   0   3  13    0.55    1.14
   0   3  13    3.45    1.12
   0  -3  13    3.04    1.29
   0  -3  13    0.24    1.17
   0   3  13   -0.25    1.08
   0  -3  14    2.39    1.15
   0   3  14    4.17    1.24
   0  -3  14    1.29    1.14
   0   3  14    3.39    1.00
   0   3  14    1.46    1.03
   0  -3  14    2.94    1.21
   0   3  14    0.48    0.99
   0   3  14    2.78    1.14
   0  -3  15   60.22    3.53
   0  -3  15   66.26    3.60
   0   3  15   62.04    3.61
   0  -3  15   65.69    3.57
   0   3  15   67.76    3.64
   0  -3  16    2.84    0.97
   0   3  16    3.24    0.83
   0  -3  17    3.23    0.67
   0   4   0 7250.42  186.68
   0  -4   0 7109.12  186.61
   0  -4   0 7061.45  186.29
   0  -4  -1    0.76    0.53
   0  -4   1    1.49    0.67
   0  -4   1    1.05    0.21
   0  -4  -1    0.16    0.37
   0  -4   1    0.21    0.50
   0   4   1   -0.09    0.56
   0   4  -1    1.07    0.62
   0  -4   2  644.60   17.44
   0  -4   2  679.52   18.23
   0  -4  -2  631.85   17.61
   0   4   2  659.28   18.36
   0   4  -2  680.70   18.25
   0  -4   2  661.86   18.41
   0  -4  -2  668.82   18.08
   0  -4   3 1778.62   46.75
   0   4   3 1751.99   46.76
   0  -4   3 1767.00   47.39
   0  -4   3 1757.85   47.54
   0  -4  -3 1730.23   46.99
   0   4  -3 1815.38   47.26
   0   4   3 1808.79   47.44
   0  -4   4  634.25   17.04
   0   4   4  614.25   17.02
   0  -4   4  599.93   17.52
   0  -4   4  612.87   17.63
   0  -4  -4  594.58   16.82
   0   4  -4  632.19   17.20
   0   4   4  626.07   17.45
   0   4   5   39.04    2.34
   0  -4   5   41.46    2.32
   0   4   5   40.36    2.10
   0  -4  -5   33.14    1.46
   0   4  -5   36.88    1.83
   0   4   5   39.32    2.00
   0  -4   5   41.36    2.00
   0  -4   5   35.34    2.20
   0  -4   5   38.69    2.23
   0   4   6  191.01    6.91
   0   4   6  178.28    6.69
   0   4   6  193.73    6.80
   0  -4   6  195.93    6.74
   0   4   6  181.93    6.33
   0  -4   6  187.45    6.77
   0  -4   6  190.77    6.77
   0   4   6  191.73    6.45
   0  -4   6  195.33    6.46
   0   4   7  217.29    7.60
   0  -4   7  234.87    7.97
   0  -4   7  225.10    7.99
   0   4   7  226.37    7.82
   0   4   7  206.53    7.63
   0  -4   7  214.30    7.59
   0   4   7  225.32    7.99
   0   4   7  234.11    7.44
   0  -4   7  206.24    7.83
   0  -4   7  220.34    7.65
   0  -4   7  211.49    7.57
   0   4   7  213.42    7.62
   0   4   7  215.76    7.55
   0  -4   8   29.29    2.28
   0   4   8   27.87    2.25
   0  -4   8   34.33    2.47
   0   4   8   33.38    2.26
   0   4   8   29.21    2.30
   0  -4   8   29.13    2.44
   0  -4   8   31.70    2.48
   0   4   8   28.29    2.27
   0   4   8   28.78    2.42
   0   4   8   32.03    2.31
   0  -4   8   30.60    2.48
   0   4   8   32.18    2.20
   0   4   8   33.12    2.50
   0  -4   8   34.18    2.41
   0   4   9   68.80    3.96
   0  -4   9   69.40    3.85
   0   4   9   70.04    3.56
   0   4   9   65.44    3.71
   0  -4   9   68.59    4.02
   0  -4   9   72.11    4.02
   0  -4   9   62.68    3.63
   0   4   9   73.63    3.86
   0  -4   9   70.64    4.08
   0   4   9   73.85    3.65
   0  -4   9   69.15    3.83
   0   4   9   66.81    3.81
   0   4   9   67.63    4.17
   0  -4   9   70.65    3.87
   0   4   9   66.86    3.47
   0   4  10    0.23    0.93
   0  -4  10    0.88    0.96
   0   4  10    1.24    0.77
   0   4  10    0.85    0.87
   0  -4  10    1.16    0.92
   0  -4  10    1.44    1.11
   0   4  10    0.21    0.81
   0  -4  10    0.96    1.00
   0  -4  10    1.28    0.91
   0   4  10    0.89    1.07
   0  -4  10    0.22    0.93
   0  -4  10   -0.73    1.22
   0   4  10    0.73    0.88
   0   4  10    1.09    1.27
   0  -4  10    1.95    1.03
   0   4  10    0.17    0.78
   0   4  11    5.86    1.37
   0   4  11    6.44    1.25
   0  -4  11    4.70    1.30
   0   4  11    4.04    1.15
   0   4  11    4.23    1.34
   0  -4  11    3.88    1.32
   0   4  11    5.14    1.26
   0  -4  11    6.96    1.43
   0   4  11    6.07    1.60
   0  -4  11    5.78    1.36
   0   4  11    7.01    1.32
   0  -4  11    5.75    1.61
   0   4  11    3.29    1.22
   0  -4  11    3.75    1.21
   0   4  12  103.43    5.46
   0  -4  12  125.42    5.66
   0  -4  12  106.28    5.61
   0   4  12   98.14    5.28
   0  -4  12  107.58    5.62
   0   4  12  112.21    5.14
   0  -4  12  113.97    5.45
   0  -4  12  105.60    5.36
   0  -4  12   99.26    5.21
   0   4  12  107.39    5.83
   0   4  12   98.28    5.23
   0   4  13   31.65    2.78
   0  -4  13   38.71    3.18
   0   4  13   34.24    2.79
   0  -4  13   29.43    2.62
   0  -4  14    0.40    0.88
   0   4  14   -0.20    0.88
   0  -4  14    0.20    0.83
   0   4  14    0.24    1.10
   0  -4  14   -0.44    0.90
   0   4  15   27.41    2.27
   0  -4  15   32.28    2.32
   0   4  15   36.62    2.42
   0   4  15   29.64    2.40
   0  -4  15   29.95    2.40
   0   4  16    5.16    0.94
   0  -4  16    5.06    0.96
   0  -4  17    2.84    0.57
   0   5   0    0.22    0.68
   0  -5   0   -0.24    0.48
   0  -5   0    0.85    0.70
   0  -5   1 1810.10   49.76
   0  -5   1 1996.42   50.86
   0  -5  -1 1986.75   50.62
   0  -5   1 1973.26   51.21
   0  -5  -1 1959.79   51.00
   0   5   1 2033.53   51.26
   0   5  -1 2003.31   51.17
   0  -5   2    5.45    0.88
   0  -5  -2    3.52    0.74
   0  -5   2    3.98    0.99
   0   5  -2    4.76    0.90
   0  -5   3  115.10    4.42
   0   5  -3  118.79    4.39
   0  -5   3  116.16    4.63
   0   5   3  114.61    4.50
   0  -5  -3  110.14    4.11
   0  -5   4  436.66   13.09
   0   5  -4  446.30   12.82
   0   5   4  436.36   13.05
   0  -5   4  437.84   13.25
   0  -5  -4  423.62   12.40
   0   5   4  414.81   13.16
   0   5   4  438.79   13.21
   0   5   5   88.45    3.73
   0   5  -5   83.99    3.41
   0  -5   5   76.41    3.81
   0  -5   5   81.25    3.66
   0   5   5   81.47    3.87
   0   5   5   72.75    3.74
   0   5   6  261.31    8.97
   0  -5   6  250.80    8.92
   0   5   6  265.01    8.76
   0   5   6  258.62    9.11
   0   5   6  274.62    9.28
   0   5   6  268.33    9.14
   0   5   6  280.23    9.00
   0   5   7   96.71    4.37
   0   5   7   90.37    4.29
   0  -5   7   96.82    4.50
   0  -5   7   96.27    4.65
   0   5   7   89.65    4.07
   0  -5   7   91.86    4.08
   0   5   7   99.74    4.04
   0  -5   7   85.54    4.43
   0   5   7   90.93    4.44
   0   5   7  102.13    4.72
   0   5   7   90.15    4.41
   0  -5   7   90.59    4.11
   0  -5   7   96.74    4.51
   0  -5   8   83.26    4.08
   0   5   8   81.79    4.25
   0  -5   8   85.28    4.24
   0   5   8   86.90    4.49
   0   5   8   71.82    4.02
   0  -5   8   78.00    4.31
   0   5   8   95.94    4.02
   0   5   8   84.70    4.03
   0  -5   8   80.61    3.98
   0  -5   8   80.60    4.22
   0   5   8   79.22    3.96
   0   5   8   82.97    4.11
   0   5   8   84.65    4.27
   0  -5   8   79.77    4.39
   0  -5   8   81.17    4.31
   0   5   8   85.35    4.36
   0   5   8   82.56    4.08
   0   5   9   60.16    3.70
   0   5   9   62.17    3.96
   0  -5   9   63.07    3.83
   0   5   9   71.77    3.74
   0   5   9   61.01    3.58
   0   5   9   71.44    3.94
   0  -5   9   61.85    4.01
   0  -5   9   69.77    4.07
   0   5   9   74.61    3.83
   0  -5   9   65.42    3.63
   0  -5   9   66.63    3.74
   0   5   9   75.75    3.69
   0  -5   9   69.71    4.11
   0   5   9   70.67    3.79
   0  -5   9   65.96    3.68
   0   5  10   -0.25    1.05
   0   5  10    0.19    0.82
   0  -5  10    0.47    0.85
   0   5  10    0.23    0.94
   0  -5  10    0.25    1.09
   0  -5  10    0.51    0.96
   0   5  10   -0.42    0.79
   0  -5  10   -0.25    0.97
   0  -5  10    0.62    0.79
   0  -5  10   -0.25    1.31
   0   5  10    0.36    0.87
   0   5  10    1.44    1.25
   0  -5  10    0.21    0.94
   0   5  10   -0.21    0.86
   0  -5  10   -0.21    0.80
   0  -5  11   28.03    2.84
   0   5  11   33.54    2.74
   0  -5  11   33.75    2.72
   0  -5  11   32.31    2.89
   0  -5  11   34.01    2.75
   0  -5  11   29.66    2.73
   0   5  11   33.93    2.57
   0   5  11   32.29    2.78
   0   5  11   36.99    2.99
   0   5  11   30.11    3.05
   0   5  11   28.18    2.51
   0  -5  11   29.37    2.60
   0  -5  11   35.17    2.98
   0   5  11   28.74    2.71
   0  -5  12  125.66    6.14
   0  -5  12  123.02    6.14
   0   5  12  119.18    5.95
   0  -5  12  131.48    5.90
   0  -5  12  129.48    6.00
   0   5  12  114.93    6.23
   0   5  13   10.49    1.70
   0  -5  13   11.59    1.86
   0   5  13    9.09    1.78
   0  -5  13   14.09    1.78
   0   5  13   11.48    1.61
   0  -5  13   10.65    1.57
   0  -5  14   -0.21    1.00
   0   5  14   -0.70    1.05
   0  -5  14   -0.18    0.85
   0   5  14    0.84    0.81
   0  -5  14    0.84    0.75
   0   5  15   11.60    1.47
   0  -5  15   10.01    1.39
   0   5  15   14.31    1.66
   0  -5  16    3.95    0.85
   0   5  16    6.26    0.97
   0  -6   0  753.23   21.16
   0   6   0  762.10   21.65
   0  -6   0  748.88   21.56
   0  -6   1   28.45    1.93
   0  -6  -1   29.22    1.75
   0   6   1   36.68    2.30
   0   6  -1   32.84    2.19
   0  -6   1   33.43    2.22
   0  -6  -1   34.43    2.14
   0   6  -2  365.78   10.99
   0   6   2  357.39   11.04
   0  -6   2  345.93   11.04
   0  -6  -2  349.65   10.71
   0  -6   2  340.11   10.72
   0   6   2  317.89   10.83
   0   6   3  592.13   17.22
   0   6  -3  596.74   17.00
   0  -6  -3  556.83   16.59
   0  -6   3  575.53   17.23
   0   6   3  578.20   17.06
   0   6   3  561.49   17.09
   0  -6   3  575.42   16.96
   0   6   4   33.01    2.27
   0  -6  -4   30.43    1.89
   0   6  -4   36.15    2.24
   0   6   4   30.18    2.26
   0   6   4   31.36    2.33
   0   6   4   33.03    2.35
   0  -6   4   29.03    2.03
   0  -6   5  155.45    6.16
   0   6   5  161.59    6.19
   0   6  -5  160.51    5.82
   0  -6   5  157.09    5.98
   0   6   5  152.05    6.22
   0   6   5  150.72    6.27
   0   6   5  154.64    6.27
   0   6   6   54.14    3.26
   0  -6   6   57.84    3.25
   0  -6   6   50.72    3.22
   0  -6   6   58.28    3.45
   0   6   6   52.27    3.37
   0   6   6   54.60    3.36
   0   6   6   49.81    3.22
   0  -6   6   55.98    2.82
   0  -6   7   91.92    4.49
   0   6   7   88.18    4.38
   0   6   7   91.04    4.22
   0   6   7   85.43    4.40
   0   6   7   85.59    4.32
   0  -6   7   88.40    4.04
   0  -6   7   83.61    4.60
   0  -6   7   92.40    4.53
   0   6   7   88.85    4.42
   0  -6   7   92.30    4.60
   0  -6   7  100.09    4.81
   0   6   7   97.03    4.75
   0   6   7   77.71    4.37
   0   6   7   87.23    4.63
   0  -6   8    3.15    1.09
   0   6   8    2.53    1.14
   0   6   8    5.92    1.33
   0   6   8    5.95    1.24
   0  -6   8    3.25    1.07
   0   6   8    4.75    1.14
   0   6   8    3.54    1.09
   0  -6   8    3.62    1.30
   0   6   8    4.36    1.42
   0   6   8    6.23    1.28
   0  -6   8    4.96    1.42
   0  -6   8    2.90    1.12
   0  -6   8    3.58    0.98
   0   6   9   20.03    2.36
   0   6   9   21.24    2.06
   0   6   9   18.44    2.00
   0  -6   9   18.44    2.10
   0   6   9   17.43    2.05
   0  -6   9   17.77    2.19
   0  -6   9   17.32    2.21
   0  -6   9   19.60    2.04
   0  -6   9   21.60    2.37
   0   6   9   18.52    2.14
   0   6   9   20.39    2.20
   0  -6  10   48.69    3.54
   0   6  10   47.46    3.18
   0   6  10   55.01    3.59
   0   6  10   49.78    3.91
   0  -6  10   59.29    3.53
   0  -6  10   48.73    3.57
   0  -6  10   52.54    3.79
   0  -6  10   52.05    3.85
   0  -6  10   46.57    3.58
   0   6  10   56.40    3.90
   0   6  11   79.17    4.71
   0   6  11   87.21    4.75
   0  -6  11   92.23    4.92
   0  -6  11   78.35    4.66
   0   6  11   76.86    4.96
   0  -6  11   87.42    4.52
   0  -6  11   86.58    4.94
   0  -6  11   67.77    4.48
   0  -6  12   50.06    3.66
   0   6  12   53.22    3.64
   0   6  13   24.87    2.42
   0  -6  13   28.79    2.37
   0  -6  13   29.84    2.63
   0  -6  13   25.22    2.49
   0   6  13   25.02    2.60
   0  -6  14   -0.20    0.86
   0   6  14   -0.56    0.79
   0  -6  14   -0.37    0.90
   0   6  14    0.22    0.90
   0   6  15    2.93    0.87
   0   6  15    3.41    0.94
   0  -6  15    1.92    0.83
   0   6  16   42.55    2.14
   0  -6  16   44.28    2.13
   0   7   0    0.58    0.69
   0  -7   0    1.44    0.62
   0   7   1  177.61    6.65
   0   7   1  179.52    6.48
   0   7  -1  161.88    6.26
   0  -7   1  182.93    6.54
   0  -7  -1  186.69    6.73
   0   7   1  191.12    6.59
   0   7   2  137.06    5.77
   0   7   2  151.87    5.74
   0   7   2  149.63    5.74
   0  -7  -2  136.96    5.55
   0   7   3  117.65    5.29
   0  -7  -3  123.67    4.96
   0  -7   3  127.94    5.55
   0   7   3  123.22    5.25
   0   7   3  117.47    5.27
   0  -7   3  125.57    5.20
   0   7   3  120.81    5.17
   0  -7   3  123.94    4.73
   0  -7   4  218.35    8.28
   0  -7  -4  208.84    7.36
   0   7   4  235.84    8.23
   0   7   4  195.39    7.91
   0   7   4  209.66    7.98
   0  -7   4  217.66    7.95
   0   7   4  222.80    7.98
   0  -7   4  220.96    7.52
   0  -7   5   -0.50    0.72
   0   7   5    1.01    0.88
   0  -7   5    0.61    0.75
   0   7   5    0.21    0.83
   0   7   5    1.30    0.92
   0  -7   5    0.91    0.92
   0   7   5    0.42    0.89
   0   7   5    0.19    0.73
   0   7   5    1.77    0.92
   0   7   6    0.41    0.80
   0   7   6    0.38    0.82
   0   7   6    1.06    0.90
   0   7   6    0.21    0.86
   0   7   6    1.78    0.89
   0   7   6    1.78    1.10
   0   7   6    0.46    0.88
   0  -7   6    0.24    0.93
   0   7   6   -0.23    0.99
   0  -7   6    0.77    0.73
   0  -7   6    0.57    0.82
   0  -7   7  453.97   14.13
   0   7   7  414.22   13.95
   0   7   7  422.89   13.84
   0  -7   7  407.11   14.40
   0  -7   7  435.30   14.00
   0   7   7  433.56   13.98
   0   7   7  436.72   14.01
   0   7   7  446.80   14.48
   0  -7   7  424.48   14.36
   0   7   7  429.67   14.44
   0   7   7  370.08   13.91
   0  -7   7  427.29   14.04
   0   7   8    8.27    1.65
   0   7   8    9.43    1.51
   0  -7   8   10.09    1.72
   0   7   8    7.23    1.47
   0  -7   8    6.90    1.64
   0  -7   8   10.21    1.70
   0  -7   8    5.45    1.41
   0   7   8    8.87    1.74
   0   7   8    9.39    1.53
   0  -7   8    8.43    1.64
   0  -7   8    7.10    1.24
   0   7   9  120.97    5.99
   0   7   9  134.98    6.37
   0  -7   9  123.72    6.12
   0   7   9  129.37    5.95
   0   7   9  127.05    6.03
   0  -7   9  133.56    5.55
   0  -7   9  129.70    6.22
   0  -7   9  132.85    6.24
   0  -7   9  115.30    6.21
   0   7   9  126.96    6.34
   0   7  10   15.43    2.22
   0  -7  10   16.40    2.18
   0   7  10   16.08    2.03
   0   7  10   16.21    2.40
   0  -7  10   15.88    2.09
   0  -7  10   17.95    2.33
   0  -7  10   20.75    2.00
   0  -7  10   14.86    2.07
   0   7  10   13.28    1.94
   0  -7  11    4.54    1.44
   0   7  11    3.66    1.24
   0  -7  11    3.49    1.15
   0   7  11    2.16    1.29
   0  -7  11    4.69    1.38
   0  -7  11    3.91    1.40
   0  -7  11    3.86    1.29
   0   7  12   40.12    3.02
   0  -7  12   37.98    3.09
   0  -7  12   34.80    2.95
   0   7  12   38.47    3.31
   0  -7  13    8.39    1.52
   0   7  13   10.62    1.77
   0   7  13    8.07    1.43
   0  -7  14    6.55    1.21
   0   7  14    4.45    1.00
   0   7  14    5.37    1.26
   0  -7  14    6.17    1.18
   0   7  15   69.38    3.35
   0  -7  15   70.61    3.15
   0   7  15   76.58    3.22
   0   8   0    1.71    0.95
   0   8   0    4.07    0.93
   0   8   0    3.34    0.86
   0  -8   0    2.64    1.02
   0   8   0    1.38    0.84
   0   8   1  196.02    7.83
   0  -8  -1  201.56    7.64
   0   8  -1  197.97    7.77
   0  -8   1  192.38    7.74
   0   8   1  179.57    7.30
   0   8   1  213.98    7.36
   0   8  -1  202.76    7.07
   0   8   1  199.71    7.34
   0  -8   2   44.10    2.52
   0  -8  -2   43.84    2.89
   0  -8   2   46.85    3.21
   0   8  -2   47.04    3.16
   0   8   2   43.08    3.09
   0   8   2   43.25    2.97
   0   8   2   43.60    2.84
   0   8   2   49.26    3.00
   0  -8   3  415.30   14.05
   0   8  -3  430.21   13.79
   0   8   3  420.46   13.92
   0  -8  -3  413.48   13.30
   0   8   3  426.52   13.61
   0   8   3  429.80   13.91
   0   8   3  389.62   13.53
   0   8   3  419.12   13.54
   0  -8   3  414.51   12.69
   0  -8   4   77.55    4.46
   0   8   4   72.73    4.25
   0   8  -4   73.87    4.11
   0   8   4   72.50    4.14
   0   8   4   72.17    4.28
   0   8   4   75.54    4.25
   0   8   4   74.43    4.12
   0   8   4   74.81    3.78
   0  -8   4   72.13    3.60
   0  -8   4   76.61    3.84
   0  -8   5  182.41    7.33
   0  -8   5  199.50    8.40
   0   8   5  209.40    8.24
   0   8  -5  205.80    7.82
   0   8   5  199.62    8.00
   0   8   5  214.57    7.69
   0   8   5  213.99    8.22
   0   8   5  205.11    8.32
   0   8   5  171.82    7.80
   0  -8   5  206.95    7.71
   0   8   5  198.71    7.95
   0   8   6  219.96    8.58
   0   8   6  195.40    8.06
   0   8   6  211.77    8.54
   0   8   6  216.61    8.65
   0  -8   6  218.38    9.02
   0   8   6  213.34    8.33
   0   8   6  238.45    9.09
   0   8   6  224.16    8.82
   0  -8   6  220.64    8.92
   0  -8   6  221.06    8.24
   0  -8   6  218.21    8.32
   0  -8   7   61.43    3.90
   0   8   7   62.11    3.96
   0   8   7   64.92    3.87
   0   8   7   57.12    3.87
   0  -8   7   69.52    4.47
   0  -8   7   60.03    3.76
   0   8   7   64.34    3.93
   0  -8   7   68.66    4.08
   0   8   7   64.62    4.23
   0  -8   7   63.92    4.26
   0   8   7   62.13    4.16
   0   8   8  231.01    9.33
   0   8   8  251.38    9.42
   0  -8   8  249.80    9.53
   0  -8   8  249.60   10.03
   0   8   8  253.15    9.50
   0  -8   8  249.96    9.53
   0   8   8  235.22    9.77
   0  -8   8  257.50    9.61
   0  -8   8  237.70    9.86
   0   8   8  239.04    9.82
   0   8   9    0.89    1.43
   0   8   9    1.02    0.99
   0   8   9   -0.75    1.02
   0  -8   9    0.52    1.08
   0   8   9   -0.25    1.10
   0  -8   9    0.31    1.11
   0  -8   9   -0.26    1.06
   0   8   9    0.26    1.07
   0   8   9    1.43    1.25
   0  -8   9    0.52    1.20
   0  -8  10   -0.25    1.04
   0   8  10   -0.25    1.01
   0  -8  10    0.52    1.07
   0   8  10   -1.57    1.16
   0  -8  10    1.55    1.23
   0  -8  11   50.86    3.58
   0   8  11   53.47    3.60
   0  -8  11   46.93    3.66
   0  -8  12    8.81    1.59
   0   8  12   10.91    1.91
   0  -8  13    0.38    0.83
   0  -8  13    0.52    0.86
   0   8  13    1.10    0.95
   0   8  13    0.85    0.73
   0  -8  14    2.51    0.79
   0   8  14    4.49    0.84
   0   8  14    4.35    1.04
   0   8  15   -0.10    0.54
   0   9   0   -0.22    0.89
   0  -9   0    1.22    1.02
   0   9   0    0.37    0.81
   0   9   0    0.51    0.90
   0   9   1    5.98    1.41
   0   9  -1    5.88    1.40
   0  -9  -1    7.76    1.50
   0  -9   1    8.14    1.59
   0   9   1    6.00    1.40
   0   9  -1    9.12    1.47
   0   9   1    8.80    1.44
   0  -9   1    6.87    1.16
   0  -9   2   36.36    2.41
   0   9  -2   32.32    2.87
   0  -9   2   33.41    3.01
   0   9   2   34.71    3.08
   0  -9  -2   32.21    2.68
   0   9   2   35.21    2.89
   0   9  -2   32.84    2.61
   0   9   2   32.09    2.57
   0   9   2   34.25    2.68
   0  -9   3    0.16    0.63
   0  -9   3    1.97    1.22
   0   9   3    0.26    0.89
   0  -9  -3    1.08    0.80
   0   9   3    2.74    1.16
   0   9   3    0.17    0.63
   0   9   3    0.23    0.90
   0   9   3    0.27    1.00
   0   9  -3    2.54    1.13
   0   9  -4   97.44    5.17
   0   9   4  104.06    5.52
   0  -9   4  106.15    5.72
   0   9   4  105.44    5.50
   0   9   4   90.78    4.58
   0   9   4   97.59    5.14
   0  -9   4  109.88    4.92
   0   9   4  100.64    5.18
   0   9   4  100.76    5.25
   0   9   5    2.27    1.14
   0   9   5    0.21    0.82
   0  -9   5    1.10    1.10
   0  -9   5    1.50    0.86
   0   9   5    0.85    1.26
   0   9   5    1.05    1.17
   0   9   5    0.28    1.01
   0   9  -5    0.99    0.91
   0  -9   5    1.27    0.99
   0   9   6  220.24    8.50
   0   9   6  212.46    8.67
   0   9   6  213.00    8.28
   0  -9   6  198.64    8.84
   0  -9   6  210.35    8.09
   0  -9   6  211.48    9.19
   0   9   6  205.82    8.98
   0  -9   6  214.63    8.42
   0  -9   6  220.42    8.42
   0   9   6  205.94    8.79
   0   9   6  210.46    8.83
   0   9   7   -0.27    1.14
   0  -9   7   -0.24    0.88
   0   9   7    0.24    0.99
   0  -9   7    0.31    1.50
   0  -9   7    1.15    1.03
   0   9   7    0.56    1.14
   0   9   7   -0.29    1.08
   0  -9   7    0.98    1.00
   0   9   7   -0.24    1.00
   0  -9   7   -0.32    1.21
   0   9   7    0.30    1.24
   0  -9   8  152.91    7.56
   0   9   8  157.33    7.60
   0  -9   8  149.33    7.04
   0  -9   8  161.23    7.78
   0   9   8  168.24    7.23
   0   9   8  167.73    7.38
   0   9   8  184.39    7.92
   0   9   8  164.55    7.43
   0   9   8  166.20    7.21
   0  -9   8  180.12    7.45
   0   9   9  116.33    5.89
   0   9   9  136.50    6.12
   0  -9   9  110.76    5.77
   0   9   9  131.49    6.07
   0   9   9  129.54    6.21
   0   9  10    9.39    1.89
   0   9  10   11.42    1.73
   0  -9  10   11.88    1.82
   0  -9  10   13.38    2.17
   0  -9  10   10.00    1.73
   0  -9  11  222.51    8.39
   0   9  11  215.21    8.98
   0  -9  12    1.32    0.89
   0   9  12    0.23    1.00
   0   9  12    0.70    0.77
   0  -9  12    1.23    0.84
   0  -9  13    6.60    1.15
   0  -9  13    7.24    1.09
   0   9  13    6.18    1.28
   0   9  13    5.39    0.95
   0   9  14    2.21    0.74
   0  -9  14    0.65    0.49
   0 -10   0    6.55    1.50
   0  10   0    8.78    1.63
   0  10   0    6.35    1.72
   0 -10   1   31.43    2.69
   0 -10   1   29.44    2.34
   0  10  -1   29.09    2.72
   0  10   1   34.02    3.01
   0  10  -1   29.11    2.98
   0 -10  -1   30.73    2.92
   0  10   1   28.95    2.97
   0 -10   1   29.58    2.88
   0  10  -2    4.75    1.49
   0  10   2    3.09    1.29
   0 -10   2    4.18    1.05
   0 -10   2    2.77    1.37
   0 -10  -2    5.76    1.45
   0  10   2    4.42    1.50
   0 -10   2    5.60    1.29
   0  10   2    4.46    1.24
   0  10   3   68.28    4.50
   0 -10   3   82.36    4.60
   0  10   3   73.63    4.41
   0 -10  -3   69.12    4.26
   0 -10   3   67.48    4.65
   0  10  -3   74.41    4.69
   0  10   3   72.08    4.76
   0 -10   4    1.97    1.15
   0  10   4    2.68    1.19
   0  10   4    2.39    0.98
   0  10   4    4.19    1.52
   0 -10   4    1.99    1.32
   0  10   4    3.19    1.25
   0  10   4    0.95    1.07
   0  10  -4    1.74    1.16
   0  10   5   31.84    3.04
   0  10   5   31.87    2.64
   0  10   5   28.08    2.97
   0  10   5   37.81    3.14
   0 -10   5   31.26    3.22
   0  10   5   31.33    3.16
   0 -10   5   30.97    3.11
   0  10   5   32.46    2.77
   0  10   6   31.75    3.06
   0  10   6   35.57    2.82
   0  10   6   30.01    3.09
   0 -10   6   36.30    2.97
   0  10   6   39.24    3.29
   0 -10   6   38.84    3.69
   0  10   6   35.41    3.32
   0 -10   6   38.30    3.45
   0  10   6   30.95    2.77
   0  10   7   14.72    2.13
   0  10   7   19.74    2.20
   0 -10   7   16.59    2.43
   0  10   7   16.05    2.01
   0  10   7   21.20    2.38
   0 -10   7   16.63    2.09
   0  10   8    3.07    1.28
   0  10   8    3.37    1.36
   0 -10   8    3.81    1.61
   0  10   8    2.16    1.13
   0  10   8    2.85    1.17
   0 -10   9  164.43    7.10
   0 -10   9  169.54    7.12
   0  10   9  162.37    7.29
   0  10   9  181.57    7.91
   0 -10   9  171.76    7.93
   0  10   9  185.29    7.36
   0 -10  10   74.12    4.13
   0  10  10   81.38    4.81
   0 -10  10   84.80    4.94
   0 -10  11    4.32    1.05
   0  10  11    3.53    0.96
   0  10  11    3.83    1.23
   0 -10  11    2.54    0.93
   0 -10  12    0.29    0.69
   0 -10 -12    0.11    0.53
   0  10  12   -0.19    0.91
   0 -10  12    0.13    0.64
   0  10  12   -0.26    0.68
   0  10  13   38.02    2.36
   0 -11   0    0.22    0.94
   0  11   0   -0.55    1.06
   0 -11   0    0.32    1.13
   0  11   0   -0.34    1.07
   0  11   0    0.24    0.90
   0 -11   1   12.18    1.80
   0 -11  -1   11.72    1.73
   0 -11   1   11.01    1.58
   0  11  -1   12.82    1.86
   0  11   1   12.97    2.02
   0 -11  -1    9.72    1.77
   0 -11   1   11.47    2.02
   0  11   1    8.58    1.86
   0  11  -1   11.82    2.16
   0  11  -1    8.73    1.51
   0  11   1   10.80    1.77
   0 -11   2    2.32    1.17
   0 -11   2    3.36    1.02
   0  11   2    2.95    1.12
   0  11   2    3.61    1.55
   0 -11   2    2.37    1.35
   0 -11  -2    5.19    1.47
   0  11  -2    5.01    1.51
   0  11   2    3.46    1.54
   0  11   3  152.88    7.08
   0  11   3  148.16    7.35
   0  11   3  162.93    7.85
   0 -11   3  155.36    7.74
   0  11  -3  151.28    7.47
   0 -11   3  146.00    6.97
   0  11   4  100.61    5.62
   0 -11   4  102.05    5.71
   0  11  -4  114.00    6.10
   0  11   4  102.38    6.06
   0 -11   4  110.93    6.31
   0  11   4  110.15    6.17
   0  11   5   53.24    3.86
   0 -11   5   50.07    4.14
   0  11   5   48.03    3.21
   0  11   5   48.31    3.40
   0  11   5   47.79    4.03
   0  11   6   19.49    2.48
   0 -11   6   23.27    2.81
   0  11   6   24.36    2.84
   0  11   6   16.77    2.06
   0  11   6   22.67    2.55
   0  11   6   21.90    2.18
   0 -11   6   24.83    2.86
   0 -11   7  152.50    7.29
   0  11   7  147.24    6.45
   0  11   7  139.38    6.30
   0  11   7  157.63    7.41
   0  11   8    4.92    1.69
   0  11   8    3.16    1.22
   0  11   8    1.92    1.00
   0 -11   8    3.55    1.43
   0  11   8    5.08    1.29
   0  11   9    1.03    1.14
   0 -11   9    1.98    0.90
   0 -11   9    1.63    1.30
   0  11   9    3.36    1.19
   0 -11   9    3.10    1.02
   0 -11  10   50.23    2.92
   0  11  10   47.97    3.44
   0 -11  10   47.49    2.78
   0 -11  11   19.88    1.65
   0  11  11   20.58    2.04
   0 -11  11   19.29    1.51
   0 -11 -11   22.05    1.74
   0  11  12    0.14    0.68
   0 -12   0   19.43    2.56
   0  12   0   19.53    2.18
   0  12   0   17.03    2.57
   0 -12   0   20.57    2.16
   0 -12   1    0.68    1.15
   0 -12  -1    0.32    1.03
   0  12   1    0.78    0.91
   0  12  -1    1.15    0.89
   0  12  -1   -0.72    1.29
   0  12   1    0.36    1.23
   0 -12   1    0.21    0.86
   0 -12  -1    0.23    0.88
   0 -12   2   32.44    3.44
   0 -12  -2   40.26    3.36
   0  12   2   36.05    3.15
   0  12   2   39.77    3.73
   0  12  -2   44.01    3.82
   0 -12  -2   43.40    3.21
   0  12  -3   87.77    5.57
   0  12   3   94.19    5.89
   0 -12   3   91.99    5.16
   0  12   3  104.02    5.78
   0 -12   3   94.72    5.84
   0 -12   4   75.54    4.68
   0 -12   4   86.08    5.46
   0  12   4   84.33    5.13
   0  12  -4   83.80    5.14
   0  12   4   77.55    5.22
   0  12   4   64.09    4.00
   0  12   5    8.58    1.44
   0 -12   5    6.56    1.64
   0  12   5    4.06    1.57
   0  12   5    7.99    1.70
   0 -12   6  223.74    9.09
   0  12   6  215.07    8.84
   0  12   6  209.09    9.11
   0  12   7    0.19    0.73
   0  12   7   -0.25    0.98
   0 -12   7    0.27    1.14
   0  12   7    0.52    1.02
   0  12   7    0.28    1.30
   0  12   8  100.50    5.11
   0  12   8   98.15    5.27
   0 -12  -8  104.56    4.92
   0 -12   8  104.10    5.39
   0  12   9    1.94    1.11
   0 -12  -9    1.21    0.85
   0  12   9    3.61    1.08
   0 -12 -10    6.21    1.07
   0  12  10    6.97    1.28
   0 -12 -11    0.47    0.57
   0  12  11    0.40    0.67
   0 -13   0   -0.42    0.77
   0  13   0   -0.25    1.07
   0  13   0   -0.23    0.81
   0 -13   1   14.24    1.65
   0 -13  -1   12.81    1.71
   0  13   1   12.42    2.05
   0  13   1   14.13    1.93
   0 -13  -2   59.21    3.71
   0  13   2   60.31    4.17
   0  13   2   57.69    3.84
   0  13   3    0.86    1.27
   0 -13   3    0.69    1.03
   0 -13  -3    0.89    0.86
   0  13   3    0.50    0.98
   0  13   4   96.95    5.52
   0 -13   4   93.79    5.04
   0 -13  -4  102.27    4.96
   0  13   4   97.72    5.20
   0  13   5   87.70    5.14
   0  13   5   99.39    5.08
   0 -13   5   91.72    4.93
   0 -13  -5   94.40    4.72
   0  13   6   70.83    4.38
   0  13   6   68.63    4.25
   0 -13   6   76.38    4.31
   0 -13  -6   69.61    3.88
   0  13   7   34.84    2.73
   0 -13  -7   30.07    2.35
   0 -13  -7   27.43    2.26
   0  13   7   29.27    2.72
   0  13   8    7.68    1.31
   0  13   8    6.43    1.27
   0 -13  -8    7.10    1.23
   0  13   9    9.83    1.37
   0 -13  -9   11.61    1.32
   0  13  10    0.12    0.57
   0 -13 -10   -0.09    0.71
   0 -14   0  122.74    5.14
   0  14   0  118.57    5.16
   0  14   1   13.23    1.75
   0 -14  -1   14.32    1.66
   0  14   1   16.68    1.83
   0  14   2   53.72    3.52
   0 -14  -2   45.80    2.99
   0  14   2   53.62    3.33
   0  14   3   24.27    2.45
   0 -14  -3   28.08    2.25
   0  14   3   23.97    2.27
   0  14   4   -0.71    0.98
   0 -14  -4    0.18    0.75
   0  14   4   -0.23    1.17
   0  14   5    0.43    0.90
   0 -14  -5   -0.21    0.92
   0 -14  -5    0.83    0.80
   0  14   6   31.66    2.45
   0 -14  -6   26.63    2.12
   0 -14  -6   30.58    2.18
   0  14   7    0.31    0.76
   0  14   7    0.15    0.70
   0 -14  -7    0.13    0.71
   0  14   8    7.04    1.03
   0 -14  -8    8.71    1.17
   0 -15   0    0.20    0.79
   0  15   0    1.26    0.95
   0 -15  -1   11.31    1.60
   0 -15   1   14.19    1.69
   0  15  -1   12.07    1.48
   0  15   1   13.94    1.70
   0 -15  -2    2.17    1.05
   0 -15   2    3.42    1.01
   0  15  -2    3.80    0.92
   0  15   2    1.70    0.97
   0 -15  -2    1.70    0.65
   0 -15  -3   10.01    1.45
   0  15   3    7.63    1.38
   0 -15  -3    7.11    0.99
   0 -15  -4    5.90    1.20
   0 -15  -4    8.11    1.03
   0  15   4    5.53    1.11
   0 -15  -5    2.05    0.75
   0  15   5    0.59    0.70
   0 -15  -6    4.63    0.96
  -1   0  17   87.54    3.76
  -1   0  16   -0.18    0.84
  -1   0  16   -0.30    0.80
  -1   0  15   10.82    1.56
  -1   0  15   14.60    1.94
  -1   0  15   11.75    1.53
  -1   0  15   14.35    1.80
  -1   0  14   -0.53    1.12
  -1   0  14   -1.29    1.23
  -1   0  13   17.09    2.22
  -1   0  13   18.80    2.28
  -1   0  13   18.47    2.12
  -1   0  13   18.78    2.30
  -1   0  13   18.70    2.39
  -1   0  13   19.42    2.18
  -1   0  12   -1.00    1.17
  -1   0  12   -0.23    0.93
  -1   0  12    0.26    1.11
  -1   0  12   -0.90    1.22
  -1   0  12   -0.24    1.09
  -1   0  12   -0.28    1.22
  -1   0  12   -0.24    0.99
  -1   0  11  677.67   20.36
  -1   0  11  652.18   20.59
  -1   0  11  659.65   20.70
  -1   0  11  660.84   20.46
  -1   0  11  692.43   20.44
  -1   0  11  642.95   20.83
  -1   0  11  643.09   20.34
  -1   0  11  701.06   20.73
  -1   0  10    0.21    0.76
  -1   0  10    0.19    0.74
  -1   0  10   -0.22    0.96
  -1   0  10    0.42    0.83
  -1   0  10    0.38    0.85
  -1   0  10    0.20    0.93
  -1   0  10   -0.41    0.93
  -1   0  10    0.47    1.17
  -1   0   9  133.31    5.58
  -1   0   9  121.68    5.65
  -1   0   9  124.92    5.34
  -1   0   9  122.42    5.21
  -1   0   9  116.58    5.26
  -1   0   9  131.81    5.71
  -1   0   8   -0.62    0.79
  -1   0   8    0.14    0.70
  -1   0   8    0.18    0.83
  -1   0   8    0.53    0.82
  -1   0   7    2.24    0.91
  -1   0   7    2.82    1.05
  -1   0   7    3.47    0.90
  -1   0   7    1.39    0.44
  -1   0   6   -0.11    0.65
  -1   0   6   -0.11    0.34
  -1   0   5  916.76   24.51
  -1   0   5  879.28   23.86
  -1   0   4    0.26    0.30
  -1   0   4   -0.23    0.65
  -1   0   4    0.20    0.46
  -1   0   3  350.93    9.49
  -1   0   3  348.27    9.78
  -1   0   3  337.98    9.37
  -1   0   2   -0.16    0.24
  -1   0   2    0.18    0.28
  -1   0   2    0.03    0.28
  -1   0   1  116.35    3.28
  -1   0   1  109.58    3.23
  -1   0   0    0.19    0.16
  -1   0   0   -0.03    0.12
   1   0   1  363.68    9.72
   1   0   1  376.33    9.74
  -1   0  -1  350.79    9.49
   1   0   2    0.27    0.46
   1   0   2    0.08    0.37
   1   0   2    0.42    0.38
   1   0   2    0.21    0.39
   1   0   3  537.78   14.49
   1   0   3  522.09   14.38
   1   0   3  533.83   14.41
   1   0   3  511.86   13.76
   1   0   4    0.62    0.52
   1   0   4   -0.34    0.65
   1   0   4   -0.15    0.46
   1   0   4    0.08    0.17
   1   0   5 2523.62   67.02
   1   0   6   -0.35    0.59
   1   0   7 1231.69   34.56
   1   0   7 1253.93   34.15
   1   0   8   -0.43    0.71
   1   0   8    0.18    0.81
   1   0   8   -0.17    0.85
   1   0   8   -0.18    0.81
   1   0   8   -0.17    0.79
   1   0   9    3.63    1.16
   1   0   9    2.96    1.10
   1   0   9    2.81    0.96
   1   0   9    6.35    1.25
   1   0   9    3.12    1.08
   1   0   9    2.72    1.08
   1   0   9    4.36    1.01
   1   0   9    3.74    1.10
   1   0  10   -0.16    0.65
   1   0  10    0.64    1.00
   1   0  10    1.13    0.98
   1   0  10    0.21    0.81
   1   0  10    0.87    0.89
   1   0  10   -0.22    0.86
   1   0  10    0.23    0.91
   1   0  10   -0.23    1.09
   1   0  10   -0.57    0.81
   1   0  11   26.22    2.53
   1   0  11   26.49    2.63
   1   0  11   24.45    2.46
   1   0  11   24.96    2.51
   1   0  11   25.17    2.57
   1   0  11   24.82    2.40
   1   0  12    0.25    1.19
   1   0  12   -0.80    1.11
   1   0  12    0.24    0.93
   1   0  12    2.35    1.30
   1   0  12   -1.04    1.15
   1   0  12   -0.24    1.12
   1   0  13   -0.69    1.10
   1   0  13    1.27    1.08
   1   0  13    0.71    1.11
   1   0  14    1.25    1.02
   1   0  14    0.47    0.90
   1   0  14    0.45    0.90
   1   0  14   -0.86    1.02
   1   0  15   20.62    1.92
   1   0  15   19.78    2.08
   1   0  15   21.58    2.06
   1   0  15   18.69    1.86
   1   0  16   -0.12    0.64
   1   0  16    0.51    0.67
  -1  -1  17   13.27    1.26
  -1   1  17   15.00    1.39
  -1  -1  17   13.68    1.36
  -1   1  16    1.91    0.96
  -1  -1  16    2.76    1.04
  -1  -1  16    1.52    0.87
  -1   1  16    1.89    0.92
  -1   1  15   12.20    1.62
  -1  -1  15   10.17    1.57
  -1   1  15    8.29    1.39
  -1  -1  15   12.85    1.66
  -1  -1  15   10.16    1.77
  -1   1  15   12.01    1.73
  -1   1  15    7.60    1.35
  -1  -1  14    5.37    1.55
  -1   1  14    6.68    1.57
  -1   1  14    6.43    1.51
  -1  -1  14    5.88    1.43
  -1   1  14    7.13    1.46
  -1   1  13   97.77    5.23
  -1  -1  13  100.48    5.18
  -1   1  13   98.61    5.38
  -1  -1  13   85.55    5.11
  -1  -1  13  104.60    5.16
  -1   1  13   98.63    4.98
  -1   1  13  100.17    5.18
  -1  -1  13   97.79    4.97
  -1  -1  13  102.07    5.27
  -1   1  13   95.68    5.01
  -1   1  12    4.03    1.33
  -1  -1  12    3.21    1.23
  -1  -1  12    4.06    1.25
  -1   1  12    2.86    1.34
  -1  -1  12    3.10    1.30
  -1  -1  12    2.68    1.34
  -1   1  12    5.50    1.44
  -1   1  12    3.27    1.27
  -1  -1  12    3.01    1.35
  -1   1  12    2.21    1.38
  -1  -1  12    2.19    1.33
  -1   1  12    3.26    1.20
  -1  -1  12    2.47    1.07
  -1  -1  11   11.10    1.50
  -1  -1  11   12.56    1.81
  -1   1  11   13.34    1.88
  -1  -1  11   13.35    1.75
  -1   1  11   15.84    2.06
  -1  -1  11   11.42    1.81
  -1   1  11   12.64    1.67
  -1   1  11    9.77    1.81
  -1  -1  11   15.50    2.00
  -1   1  11   14.16    1.90
  -1  -1  11   16.32    2.11
  -1  -1  11    9.88    1.59
  -1   1  11   11.68    1.66
  -1  -1  11   12.63    1.98
  -1   1  11   12.97    1.98
  -1  -1  11   13.60    1.77
  -1   1  11   14.15    1.93
  -1  -1  10    9.16    1.28
  -1   1  10   10.58    1.46
  -1  -1  10    8.36    1.44
  -1  -1  10    7.83    1.43
  -1   1  10   11.16    1.49
  -1   1  10    7.03    1.39
  -1   1  10    9.14    1.51
  -1  -1  10    8.82    1.46
  -1  -1  10    9.15    1.39
  -1  -1  10    9.38    1.46
  -1   1  10    6.92    1.36
  -1   1  10   11.35    1.57
  -1  -1  10    7.11    1.43
  -1   1  10    9.37    1.56
  -1  -1  10    9.07    1.43
  -1  -1  10    8.60    1.62
  -1   1  10    8.66    1.63
  -1   1   9  158.72    6.62
  -1  -1   9  156.63    6.63
  -1   1   9  164.42    6.52
  -1  -1   9  151.12    6.34
  -1  -1   9  154.26    6.51
  -1   1   9  158.60    6.45
  -1  -1   9  156.26    6.19
  -1   1   9  150.06    6.53
  -1  -1   9  154.21    6.34
  -1   1   9  165.17    6.30
  -1  -1   9  165.74    6.28
  -1   1   9  163.05    6.20
  -1  -1   8   39.41    2.08
  -1  -1   8   37.38    2.66
  -1   1   8   34.19    2.60
  -1  -1   8   41.63    2.52
  -1   1   8   39.43    2.41
  -1   1   8   40.43    2.52
  -1  -1   8   34.90    2.43
  -1  -1   8   42.91    2.80
  -1   1   8   36.14    2.60
  -1  -1   8   42.63    2.56
  -1   1   7    0.13    0.67
  -1  -1   7    0.40    0.67
  -1   1   7   -0.45    0.94
  -1  -1   7    0.44    0.84
  -1  -1   7   -0.09    0.45
  -1  -1   7    0.50    0.72
  -1  -1   7    0.15    0.82
  -1   1   7   -0.30    0.78
  -1  -1   6  275.45    7.96
  -1   1   6  264.56    7.61
  -1  -1   6  273.69    8.19
  -1  -1   6  293.54    8.75
  -1   1   6  291.37    8.75
  -1   1   5    0.17    0.32
  -1   1   5    0.53    0.24
  -1  -1   5    0.99    0.48
  -1  -1   5    0.60    0.40
  -1   1   5    0.86    0.23
  -1  -1   5    0.26    0.55
  -1   1   5    0.62    0.53
  -1   1   4   16.81    1.27
  -1  -1   4   20.23    1.32
  -1  -1   4   18.40    1.21
  -1   1   4   16.16    1.15
  -1   1   4   20.01    0.85
  -1  -1   4   20.47    1.07
  -1   1   4   18.16    0.76
  -1  -1   4   17.85    1.04
  -1   1   4   18.06    0.94
  -1   1   3 3360.56   88.57
  -1   1   3 3211.75   88.90
  -1  -1   3 3400.61   88.90
  -1  -1   3 3485.18   88.72
  -1   1   3 3375.94   88.31
  -1  -1   3 3277.56   88.67
  -1   1   3 3497.70   88.83
  -1  -1   3 3517.29   88.83
  -1  -1   3 3385.09   88.78
  -1   1   2 1669.34   43.80
  -1  -1   2 1675.65   43.79
  -1  -1   2 1657.82   43.73
  -1   1   2 1659.31   43.74
  -1  -1   2 1667.84   43.84
  -1  -1   2 1648.91   43.73
  -1   1   2 1665.28   43.71
   1   1  -1 5840.53  156.35
  -1  -1   1 5992.71  156.31
  -1  -1   1 5855.05  156.42
  -1   1   1 6034.28  156.21
  -1  -1   1 6151.71  156.22
  -1  -1   0 2446.44   65.12
   1   1   0 2450.55   65.18
   1   1   0 2524.49   64.91
   1   1   1 1065.96   28.64
   1  -1   1 1126.17   28.64
   1   1   1 1090.74   28.75
   1  -1   1 1063.13   28.63
   1   1   1 1087.50   28.64
   1   1   2 2401.13   62.65
   1  -1   2 2401.97   62.66
   1   1   2 2318.07   62.60
   1  -1   2 2343.75   62.60
   1  -1   2 2456.96   62.61
   1  -1   3 2714.82   71.64
   1  -1   3 2636.21   72.03
   1   1   3 2772.08   72.03
   1   1   3 2691.78   71.95
   1  -1   3 2687.23   71.93
   1  -1   3 2797.96   71.96
   1   1   3 2771.97   71.94
   1  -1   3 2801.03   71.94
   1  -1   4   81.89    2.73
   1   1   4   81.00    3.26
   1  -1   4   82.93    3.23
   1  -1   4   83.18    3.10
   1   1   4   85.54    3.13
   1   1   4   80.32    3.13
   1  -1   4   85.02    3.17
   1  -1   5  147.72    4.53
   1   1   5  150.00    5.12
   1  -1   5  148.17    5.10
   1  -1   6   67.14    2.42
   1   1   6   74.84    3.23
   1  -1   6   70.38    3.17
   1  -1   7 1274.60   36.12
   1   1   7 1313.74   36.17
   1  -1   7 1322.87   35.89
   1   1   8    8.89    1.17
   1  -1   8   10.13    1.35
   1  -1   8    9.46    1.42
   1   1   8   10.43    1.45
   1   1   8    7.79    1.27
   1  -1   8    9.17    1.40
   1   1   8   10.32    1.38
   1  -1   8   10.46    1.44
   1  -1   8    9.41    1.45
   1   1   8   10.18    1.54
   1  -1   9   67.77    3.86
   1   1   9   74.79    3.85
   1  -1   9   74.06    3.99
   1   1   9   69.47    3.89
   1   1   9   81.18    3.96
   1  -1   9   75.99    3.95
   1  -1   9   74.91    3.90
   1   1   9   70.99    3.88
   1   1   9   59.52    3.79
   1  -1   9   64.34    3.79
   1   1   9   67.25    3.90
   1  -1   9   77.09    4.01
   1   1   9   69.99    3.55
   1  -1   9   70.62    3.74
   1  -1   9   70.88    3.91
   1   1   9   70.34    3.87
   1  -1  10   50.73    3.26
   1  -1  10   49.01    3.00
   1   1  10   46.00    2.88
   1   1  10   53.53    3.03
   1  -1  10   51.25    3.36
   1   1  10   55.13    3.46
   1   1  10   52.38    3.45
   1  -1  10   48.21    3.31
   1  -1  10   52.75    3.41
   1   1  10   43.36    3.36
   1  -1  10   54.38    3.48
   1   1  10   49.15    3.40
   1  -1  10   54.38    3.57
   1  -1  10   41.36    3.13
   1   1  10   45.76    3.18
   1  -1  10   53.04    3.46
   1   1  10   49.07    3.19
   1   1  11   19.29    2.34
   1   1  11   24.95    2.42
   1  -1  11   17.88    2.17
   1   1  11   16.75    2.15
   1  -1  11   22.83    2.32
   1  -1  11   23.85    2.50
   1  -1  11   24.19    2.41
   1   1  11   22.42    2.31
   1   1  11   16.95    2.04
   1  -1  11   21.53    2.36
   1   1  11   21.91    2.42
   1   1  11   18.75    1.86
   1  -1  11   25.78    2.53
   1  -1  11   15.70    2.09
   1  -1  12   28.93    2.83
   1   1  12   32.81    2.96
   1   1  12   30.70    2.93
   1  -1  12   29.00    2.72
   1  -1  12   25.13    2.60
   1   1  12   31.54    2.86
   1   1  12   27.99    2.57
   1  -1  12   28.49    2.72
   1   1  12   27.86    2.65
   1   1  12   30.58    2.71
   1  -1  12   25.69    2.68
   1   1  13   85.34    4.88
   1   1  13   89.57    4.88
   1   1  13   86.03    4.66
   1  -1  13   83.98    4.77
   1  -1  13   92.21    4.88
   1   1  13   90.61    4.68
   1  -1  13   83.79    4.73
   1   1  14    2.53    1.09
   1  -1  14    2.60    1.11
   1   1  14    2.05    1.07
   1  -1  14    1.09    0.95
   1   1  14    1.85    1.10
   1  -1  14    1.77    1.02
   1  -1  14    1.15    1.07
   1   1  14    0.23    0.96
   1  -1  15    1.58    0.96
   1   1  15    0.95    0.88
   1  -1  15    1.97    0.96
   1   1  15    1.32    0.85
   1   1  15    2.26    0.94
   1  -1  15    0.57    0.93
   1   1  15    1.74    1.00
   1  -1  16    1.63    0.80
   1   1  16    1.02    0.69
   1  -1  16    1.19    0.75
   1   1  16    1.65    0.68
  -1  -2  17   12.19    1.19
  -1   2  16    1.63    0.88
  -1  -2  16    0.16    0.84
  -1   2  16    1.95    0.81
  -1  -2  16    1.79    0.89
  -1  -2  15   34.85    2.75
  -1   2  15   39.66    2.91
  -1   2  15   36.07    2.68
  -1  -2  15   36.48    2.68
  -1   2  15   44.35    2.71
  -1  -2  15   34.41    2.66
  -1   2  15   36.82    2.63
  -1   2  14    0.98    1.06
  -1   2  14    0.25    1.02
  -1  -2  14    0.50    1.06
  -1   2  14   -0.19    0.74
  -1   2  14   -0.25    1.13
  -1  -2  14    0.25    1.03
  -1  -2  14    0.47    0.92
  -1   2  13   80.23    4.74
  -1  -2  13   82.29    4.66
  -1  -2  13   84.05    4.78
  -1   2  13   86.65    4.87
  -1  -2  13   83.22    4.33
  -1   2  13   77.35    4.65
  -1   2  13   83.13    4.50
  -1  -2  13   83.85    4.46
  -1  -2  13   85.60    4.76
  -1   2  13   86.33    4.43
  -1  -2  13   82.17    4.61
  -1   2  12  127.45    6.11
  -1  -2  12  125.78    6.06
  -1   2  12  123.06    6.03
  -1  -2  12  121.19    5.93
  -1  -2  12  117.98    5.51
  -1   2  12  125.35    6.22
  -1  -2  12  114.76    5.99
  -1   2  12  118.59    6.08
  -1   2  12  127.11    5.67
  -1  -2  12  126.83    5.89
  -1  -2  12  130.44    5.78
  -1  -2  12  118.83    5.95
  -1   2  12  128.73    5.85
  -1   2  11    0.25    1.01
  -1  -2  11    0.81    0.90
  -1   2  11    0.24    0.95
  -1   2  11    0.73    0.95
  -1  -2  11   -0.24    0.99
  -1  -2  11   -0.70    0.86
  -1   2  11    1.19    1.12
  -1  -2  11    0.91    0.91
  -1  -2  11    0.60    0.72
  -1   2  11    0.78    0.84
  -1  -2  11    0.22    1.05
  -1   2  11    1.47    1.20
  -1  -2  11    0.24    1.04
  -1  -2  11    0.77    1.12
  -1   2  11   -1.04    1.27
  -1  -2  10    4.65    1.34
  -1   2  10    4.69    1.37
  -1   2  10    2.86    0.88
  -1  -2  10    2.94    0.92
  -1  -2  10    1.99    1.06
  -1   2  10    5.72    1.21
  -1  -2  10    4.81    1.26
  -1   2  10    4.34    1.27
  -1  -2  10    4.65    1.17
  -1   2  10    2.35    1.04
  -1  -2  10    2.58    1.03
  -1  -2  10    5.28    1.20
  -1   2  10    3.64    1.14
  -1  -2  10    3.50    1.05
  -1   2  10    3.93    1.14
  -1  -2  10    3.69    1.24
  -1   2  10    4.76    1.21
  -1  -2   9   68.04    3.95
  -1   2   9   69.62    3.95
  -1  -2   9   79.19    3.78
  -1   2   9   69.41    3.99
  -1  -2   9   71.69    3.88
  -1   2   9   74.13    3.67
  -1  -2   9   74.24    3.81
  -1   2   9   72.35    3.92
  -1  -2   9   77.52    3.97
  -1  -2   9   83.15    3.95
  -1  -2   9   74.26    3.95
  -1   2   9   73.79    3.76
  -1   2   9   71.88    3.66
  -1  -2   8    0.18    0.91
  -1  -2   8    1.06    0.82
  -1   2   8    0.18    0.93
  -1   2   8    0.44    0.75
  -1  -2   8    0.17    0.82
  -1  -2   8    0.74    0.59
  -1  -2   8    0.53    0.81
  -1   2   8    1.24    0.95
  -1  -2   8    0.46    0.72
  -1  -2   8    0.40    0.60
  -1  -2   8    0.32    0.76
  -1   2   8    1.24    0.86
  -1  -2   7  846.53   23.46
  -1  -2   7  876.23   24.38
  -1  -2   7  843.26   23.95
  -1  -2   7  885.81   24.35
  -1   2   7  892.48   24.40
  -1  -2   7  847.68   24.51
  -1   2   7  849.13   24.54
  -1  -2   7  840.79   24.50
  -1   2   7  886.34   24.64
  -1   2   6   58.07    2.76
  -1  -2   6   57.21    2.72
  -1  -2   6   59.45    2.58
  -1   2   6   58.40    2.14
  -1   2   6   52.57    2.03
  -1  -2   6   58.17    2.38
  -1  -2   5  382.20   11.65
  -1   2   5  407.96   11.73
  -1  -2   5  407.32   11.44
  -1   2   5  390.04   11.10
  -1  -2   5  405.54   11.54
  -1  -2   5  419.23   11.64
  -1   2   5  398.17   11.15
  -1   2   4  121.07    3.84
  -1  -2   4  114.94    4.05
  -1   2   4  120.25    4.10
  -1  -2   4  120.50    4.15
  -1  -2   4  124.32    4.07
  -1   2   4  128.59    3.87
  -1   2   4  119.65    4.20
  -1  -2   4  119.27    4.16
   1   2  -3  161.58    4.82
  -1  -2   3  166.32    5.14
  -1  -2   3  164.52    4.94
  -1   2   3  160.71    4.95
  -1  -2   3  161.84    5.03
  -1   2   3  163.18    5.02
  -1  -2   3  160.01    5.01
  -1   2   2 5156.71  132.43
  -1  -2   2 5265.25  132.42
  -1  -2   2 4995.42  132.53
  -1  -2   2 4938.76  132.69
   1   2  -2 4932.21  132.47
  -1  -2   1   72.91    2.18
  -1   2   1   76.41    2.19
  -1  -2   1   72.19    2.43
   1   2  -1   70.12    2.49
  -1  -2   1   73.03    2.57
   1   2   0  118.74    3.31
  -1  -2   0  118.63    3.53
   1   2   0  113.18    3.72
   1   2   1  162.95    4.66
   1  -2   1  167.11    4.68
  -1  -2  -1  161.79    4.61
   1  -2   1  168.74    4.95
  -1  -2  -1  156.86    4.77
   1   2   1  165.53    4.96
   1  -2   1  168.68    4.68
   1   2   2  581.05   15.66
  -1  -2  -2  567.17   15.30
   1   2   2  560.78   15.52
   1  -2   2  562.84   15.51
   1  -2   2  588.08   15.53
   1   2   2  570.36   15.58
   1  -2   2  581.80   15.57
  -1  -2  -2  573.86   15.13
   1  -2   2  569.50   15.70
   1   2   3  353.96    9.93
   1  -2   3  354.42    9.90
   1  -2   3  372.48    9.85
   1   2   3  360.16    9.80
   1   2   3  360.58    9.85
   1  -2   3  348.54    9.79
   1  -2   3  359.31    9.83
   1  -2   3  355.94    9.92
  -1  -2  -3  325.06    9.05
   1  -2   3  368.78    9.82
   1   2   3  350.80    9.81
   1  -2   4   32.04    1.69
   1   2   4   33.79    1.71
   1   2   4   31.49    1.08
   1   2   4   32.44    1.82
   1  -2   4   37.44    1.88
   1   2   4   31.57    1.55
   1  -2   4   32.52    1.59
   1  -2   4   31.35    1.72
   1  -2   5  397.99   11.25
  -1   2  -5  383.96   10.62
   1  -2   5  386.75   11.54
   1   2   5  423.73   11.67
   1  -2   6  125.36    4.33
   1  -2   6  130.13    4.79
   1   2   6  128.78    4.82
   1  -2   6  123.15    4.81
   1  -2   7    5.45    1.13
   1  -2   7    3.46    1.00
   1   2   7    5.18    1.09
   1  -2   7    4.19    1.03
   1   2   7    3.93    0.85
   1  -2   7    5.36    1.15
   1   2   7    4.18    1.13
   1   2   8  351.07   10.94
   1  -2   8  323.44   11.19
   1  -2   8  333.17   10.78
   1  -2   8  348.46   11.13
   1   2   8  350.78   11.55
   1  -2   8  340.34   11.17
   1   2   8  349.98   11.27
   1  -2   8  344.59   11.11
   1  -2   8  334.15   11.18
   1   2   8  313.96   10.87
   1   2   8  333.85   10.81
   1  -2   9   29.94    2.33
   1   2   9   30.75    2.28
   1   2   9   35.54    2.43
   1  -2   9   32.66    2.63
   1   2   9   34.79    2.59
   1  -2   9   34.67    2.63
   1  -2   9   37.24    2.71
   1   2   9   37.10    2.67
   1   2   9   34.87    2.62
   1  -2   9   33.08    2.54
   1   2   9   34.42    2.48
   1  -2   9   31.47    2.59
   1  -2   9   36.05    2.66
   1  -2   9   36.30    2.63
   1   2   9   34.16    2.85
   1   2   9   32.63    2.58
   1   2  10   81.34    4.25
   1  -2  10   78.66    4.47
   1  -2  10   77.51    4.41
   1  -2  10   81.44    4.46
   1   2  10   89.37    4.63
   1   2  10   84.46    4.08
   1   2  10   81.39    4.09
   1   2  10   77.74    4.36
   1  -2  10   89.16    4.31
   1  -2  10   80.06    4.33
   1   2  10   78.94    4.28
   1  -2  10   85.63    4.53
   1  -2  10   71.62    4.19
   1  -2  10   89.05    4.62
   1   2  10   81.95    4.49
   1   2  10   83.07    4.76
   1   2  11   52.32    3.63
   1  -2  11   49.62    3.52
   1   2  11   47.50    3.63
   1   2  11   42.88    2.96
   1  -2  11   41.51    3.27
   1   2  11   51.21    3.30
   1  -2  11   47.55    3.36
   1  -2  11   45.68    3.38
   1  -2  11   51.09    3.54
   1   2  11   52.12    3.59
   1   2  11   43.57    3.14
   1  -2  11   40.90    3.25
   1   2  11   41.91    3.25
   1  -2  11   50.24    3.40
   1   2  11   48.65    3.03
   1   2  12   85.94    4.85
   1  -2  12   96.09    5.11
   1   2  12   97.81    5.13
   1  -2  12   92.25    5.02
   1  -2  12   96.27    5.03
   1   2  12   81.52    4.50
   1  -2  12   83.19    4.87
   1  -2  12   87.24    4.97
   1   2  12   96.15    4.86
   1   2  12   81.86    5.02
   1   2  12   89.22    4.94
   1  -2  12  100.14    5.16
   1   2  12   80.61    4.18
   1   2  13    3.96    1.30
   1   2  13    3.22    1.28
   1  -2  13    4.27    1.26
   1  -2  13    1.68    1.17
   1   2  13    5.41    1.32
   1  -2  13    4.22    1.37
   1   2  13    3.50    1.15
   1   2  13    3.48    1.19
   1  -2  13    2.95    1.34
   1  -2  14  231.51    9.12
   1   2  14  249.76    8.91
   1   2  14  244.89    9.40
   1   2  14  263.41    9.44
   1  -2  14  270.45    9.50
   1  -2  14  256.41    9.36
   1   2  14  240.19    8.86
   1   2  15    5.65    1.21
   1  -2  15    5.10    1.15
   1   2  15    5.20    1.08
   1  -2  15    3.69    1.12
   1   2  15    4.66    1.03
   1  -2  15    4.92    1.22
   1   2  15    5.88    1.25
   1  -2  16   10.35    1.26
   1   2  16   11.25    1.34
   1  -2  17    0.73    0.50
  -1  -3  17    1.12    0.60
  -1  -3  16    1.57    0.94
  -1   3  16    3.07    0.96
  -1  -3  16    1.73    0.77
  -1   3  16    1.76    0.71
  -1   3  15   31.24    2.57
  -1  -3  15   39.56    2.76
  -1   3  15   36.73    2.67
  -1  -3  15   35.38    2.67
  -1  -3  15   38.98    2.71
  -1   3  15   37.82    2.79
  -1   3  14  112.34    5.52
  -1  -3  14  114.93    5.57
  -1  -3  14  125.88    5.76
  -1   3  14  106.20    5.46
  -1   3  14  106.67    5.38
  -1  -3  14  112.92    5.46
  -1  -3  14  112.16    5.44
  -1   3  14  121.24    5.27
  -1   3  14  109.76    5.51
  -1  -3  14  116.98    5.44
  -1   3  14  104.23    4.85
  -1   3  13   46.46    3.47
  -1  -3  13   40.65    3.27
  -1  -3  13   45.37    3.47
  -1   3  13   53.36    3.66
  -1   3  13   41.24    3.39
  -1  -3  13   45.25    3.18
  -1  -3  13   44.46    3.33
  -1   3  13   44.79    3.23
  -1  -3  13   44.69    3.30
  -1   3  13   41.71    2.91
  -1   3  12  495.87   16.89
  -1  -3  12  529.38   16.97
  -1  -3  12  511.96   16.96
  -1   3  12  542.82   17.02
  -1   3  12  529.08   17.11
  -1  -3  12  493.57   16.84
  -1   3  12  498.56   17.09
  -1  -3  12  521.04   16.59
  -1   3  12  535.20   16.54
  -1  -3  12  500.78   16.82
  -1   3  12  528.73   16.22
  -1  -3  12  531.68   16.80
  -1   3  11  158.61    6.46
  -1  -3  11  162.30    6.90
  -1  -3  11  164.14    6.99
  -1   3  11  164.06    7.04
  -1  -3  11  162.80    7.08
  -1   3  11  152.59    6.93
  -1  -3  11  158.70    6.74
  -1  -3  11  146.56    6.92
  -1   3  11  163.19    7.33
  -1   3  11  167.17    7.28
  -1  -3  11  193.36    6.99
  -1  -3  11  158.99    7.05
  -1   3  11  175.01    6.84
  -1   3  11  147.82    6.59
  -1  -3  10   26.40    2.31
  -1   3  10   26.00    2.29
  -1   3  10   24.76    2.08
  -1  -3  10   28.82    2.44
  -1   3  10   32.22    2.60
  -1  -3  10   30.24    2.54
  -1   3  10   28.53    2.44
  -1  -3  10   28.12    2.47
  -1  -3  10   27.82    2.57
  -1   3  10   25.58    2.45
  -1   3  10   22.92    2.41
  -1   3  10   29.65    2.34
  -1  -3  10   28.79    2.59
  -1  -3  10   28.27    2.30
  -1   3  10   23.77    2.19
  -1  -3   9   33.86    2.45
  -1  -3   9   33.16    2.62
  -1   3   9   34.43    2.68
  -1   3   9   33.30    2.74
  -1   3   9   30.67    2.36
  -1   3   9   30.83    2.27
  -1  -3   9   37.96    2.62
  -1   3   9   34.26    2.54
  -1  -3   9   26.21    2.33
  -1  -3   9   33.24    2.54
  -1   3   9   37.48    2.63
  -1  -3   9   38.40    2.71
  -1  -3   9   38.16    2.70
  -1   3   9   35.29    2.42
  -1  -3   9   32.30    2.34
  -1  -3   9   32.30    2.60
  -1   3   9   35.15    2.58
  -1   3   8   32.72    2.27
  -1   3   8   42.44    2.68
  -1  -3   8   37.26    2.60
  -1  -3   8   36.58    2.55
  -1   3   8   36.92    2.67
  -1  -3   8   40.99    2.75
  -1   3   8   42.29    2.78
  -1  -3   8   41.99    2.75
  -1   3   8   36.74    2.53
  -1  -3   8   39.77    2.54
  -1  -3   8   42.35    2.59
  -1  -3   8   39.59    2.72
  -1   3   8   35.26    2.33
  -1  -3   8   39.58    2.42
  -1  -3   7  231.50    7.56
  -1  -3   7  242.48    8.24
  -1   3   7  230.09    8.19
  -1  -3   7  253.72    8.06
  -1  -3   7  243.68    8.31
  -1   3   7  240.67    8.28
  -1  -3   7  248.89    8.29
  -1  -3   7  257.31    8.40
  -1   3   7  226.38    7.97
  -1  -3   7  230.09    7.97
  -1   3   7  258.62    8.20
  -1  -3   6  129.03    4.53
  -1   3   6  122.33    4.23
  -1  -3   6  118.83    4.64
  -1  -3   6  125.76    4.82
  -1   3   6  123.42    4.66
  -1  -3   6  135.76    4.75
  -1  -3   6  124.88    4.72
  -1   3   6  125.05    4.13
  -1   3   5 1185.87   31.64
  -1   3   5 1228.47   32.07
  -1  -3   5 1203.66   32.01
   1   3  -5 1147.89   31.45
  -1   3   5 1174.77   31.76
  -1  -3   5 1216.12   32.26
  -1  -3   5 1129.31   32.06
   1   3  -4  358.48   10.45
  -1  -3   4  378.81   10.98
  -1   3   4  363.59   10.63
  -1  -3   4  373.81   10.59
  -1   3   4  384.35   10.66
  -1  -3   4  360.51   10.78
  -1   3   3  522.28   13.98
  -1  -3   3  507.55   13.94
  -1   3   3  512.80   14.22
   1   3  -3  500.28   14.10
  -1  -3   3  496.31   14.42
  -1  -3   3  515.81   14.03
  -1   3   3  496.17   14.06
  -1  -3   3  505.47   14.23
  -1  -3   2  163.15    4.68
  -1   3   2  164.39    4.70
  -1  -3   2  165.83    5.09
  -1  -3   2  161.42    4.73
  -1   3   2  161.41    4.75
   1   3  -2  157.88    5.06
  -1  -3   2  154.56    5.20
  -1  -3   1 2510.48   65.22
  -1  -3   1 2510.85   65.70
  -1  -3   1 2487.82   65.20
   1   3  -1 2468.97   65.86
  -1  -3   1 2493.12   65.94
  -1  -3   0  988.80   26.05
   1   3   0  974.42   26.36
  -1  -3   0  966.53   26.31
   1   3   0  993.35   25.60
   1  -3   0  957.82   25.61
   1   3   1 3735.84   97.14
   1  -3   1 3685.77   97.11
  -1  -3  -1 3727.33   97.23
   1  -3   1 3734.99   97.63
   1   3   1 3706.69   97.09
   1  -3   1 3737.62   97.11
  -1  -3  -1 3722.51   97.53
   1   3   1 3711.71   97.71
   1   3   2 5764.02  151.91
   1  -3   2 5811.18  151.91
   1  -3   2 5766.36  152.31
  -1  -3  -2 5840.45  151.61
   1   3   2 5821.58  151.86
   1  -3   2 5886.22  151.92
   1  -3   2 5808.33  151.85
  -1  -3  -2 5765.54  151.95
   1   3   2 5853.51  152.30
   1  -3   3    9.60    0.90
   1   3   3    9.57    0.92
   1  -3   3   12.02    1.02
  -1  -3  -3    9.45    0.39
   1  -3   3   10.67    0.83
   1   3   3    9.97    0.94
  -1  -3  -3   10.30    0.69
   1  -3   3   12.08    1.05
   1  -3   4  852.18   24.02
   1  -3   4  868.72   23.93
   1   3   4  874.42   23.86
  -1   3  -4  880.47   23.52
  -1   3  -5  464.58   12.67
   1  -3   5  460.07   13.25
   1   3   5  472.46   13.18
   1   3   5  446.20   12.32
   1  -3   6   32.10    2.17
   1  -3   6   35.13    2.01
   1   3   6   33.65    2.17
   1  -3   6   34.07    2.18
   1   3   6   35.67    2.24
   1  -3   7  135.36    5.56
   1  -3   7  143.83    5.78
   1  -3   7  147.58    5.58
   1   3   7  138.05    5.54
   1  -3   7  138.41    5.49
   1  -3   7  141.82    5.61
   1  -3   7  145.22    5.16
   1   3   7  138.49    5.44
   1   3   7  140.03    5.55
   1  -3   8   46.15    2.89
   1  -3   8   47.85    3.02
   1  -3   8   50.26    3.02
   1   3   8   45.84    3.22
   1   3   8   45.92    2.94
   1   3   8   50.26    2.80
   1  -3   8   47.23    3.07
   1  -3   8   52.45    3.03
   1   3   8   43.07    2.76
   1  -3   8   47.56    2.97
   1   3   8   41.78    2.71
   1   3   8   49.97    2.98
   1   3   9  275.75    9.77
   1  -3   9  284.62   10.15
   1  -3   9  295.51   10.10
   1   3   9  295.84   10.11
   1  -3   9  277.71   10.15
   1  -3   9  281.63    9.90
   1   3   9  281.23    9.62
   1   3   9  288.04    9.84
   1   3   9  287.91   10.08
   1   3   9  269.33   10.37
   1  -3   9  285.27   10.08
   1   3   9  277.81   10.07
   1  -3   9  303.00   10.07
   1   3   9  291.94    9.68
   1  -3   9  279.08   10.28
   1  -3   9  288.28   10.14
   1  -3   9  276.94    9.84
   1   3   9  297.95    9.98
   1   3  10   22.93    2.17
   1  -3  10   21.51    2.36
   1  -3  10   27.51    2.51
   1  -3  10   27.01    2.42
   1   3  10   30.25    2.56
   1   3  10   20.92    2.31
   1  -3  10   24.50    2.35
   1   3  10   27.67    2.70
   1  -3  10   25.67    2.34
   1   3  10   21.67    2.06
   1   3  10   20.43    2.07
   1  -3  10   27.56    2.54
   1  -3  10   21.72    2.45
   1   3  10   27.89    2.35
   1  -3  10   32.44    2.62
   1   3  10   25.32    2.40
   1   3  10   23.16    2.23
   1   3  11    0.24    0.99
   1  -3  11    1.42    1.13
   1  -3  11    1.34    1.02
   1   3  11    0.57    0.81
   1   3  11    0.63    0.77
   1  -3  11    2.09    1.33
   1   3  11    2.00    1.07
   1   3  11    2.19    1.08
   1  -3  11    1.45    1.17
   1  -3  11    2.30    1.20
   1   3  11    2.93    1.20
   1  -3  11    1.85    1.12
   1   3  11    2.00    1.40
   1  -3  11    1.45    1.19
   1   3  11    2.54    1.10
   1  -3  11    2.00    1.19
   1  -3  12  162.78    7.17
   1   3  12  165.10    6.82
   1  -3  12  180.16    7.51
   1   3  12  173.25    7.25
   1   3  12  156.24    7.42
   1  -3  12  158.39    7.04
   1   3  12  155.71    6.43
   1   3  12  168.49    6.73
   1  -3  12  153.62    7.20
   1   3  12  162.96    7.18
   1   3  13  101.27    5.20
   1  -3  13  113.28    5.37
   1  -3  13  106.78    5.47
   1   3  13   97.25    5.19
   1   3  14   14.41    1.99
   1  -3  14   10.67    1.61
   1   3  14   14.06    1.81
   1  -3  14   11.68    1.71
   1   3  14   10.36    1.43
   1  -3  14   11.31    1.74
   1   3  14   14.84    1.65
   1  -3  15   19.12    1.85
   1  -3  15   16.03    1.78
   1   3  15   16.33    1.82
   1  -3  16    0.49    0.64
   1   3  16    1.53    0.73
  -1  -4  17    0.08    0.49
  -1  -4  16    0.13    0.70
  -1   4  16    0.26    0.61
  -1   4  16    0.36    0.60
  -1   4  15    2.54    0.96
  -1   4  15    2.69    0.98
  -1  -4  15    2.67    0.94
  -1  -4  15    1.79    1.00
  -1   4  15    3.03    1.03
  -1   4  14   17.49    2.09
  -1  -4  14   16.11    2.05
  -1   4  14   13.55    1.73
  -1  -4  14   15.75    1.84
  -1   4  14   17.28    2.07
  -1  -4  14   17.02    2.00
  -1  -4  14   21.05    2.15
  -1  -4  13   13.95    2.00
  -1  -4  13   13.01    1.86
  -1  -4  13   18.21    2.20
  -1   4  13   12.33    1.88
  -1  -4  13   18.04    2.07
  -1   4  13   16.35    2.12
  -1  -4  13   12.72    1.80
  -1   4  13   14.08    2.10
  -1  -4  13   16.37    1.98
  -1   4  13   12.38    1.80
  -1  -4  12  198.43    7.97
  -1  -4  12  215.87    8.15
  -1  -4  12  202.20    8.28
  -1  -4  12  205.99    8.11
  -1   4  12  194.46    8.00
  -1   4  12  199.48    8.23
  -1   4  12  194.79    8.03
  -1   4  12  177.80    8.19
  -1  -4  12  186.85    7.94
  -1   4  12  179.61    7.74
  -1   4  12  217.32    7.86
  -1  -4  12  172.02    7.87
  -1   4  11  127.06    6.33
  -1   4  11  118.69    5.90
  -1  -4  11  124.61    5.96
  -1   4  11  137.74    5.76
  -1  -4  11  130.39    6.15
  -1  -4  11  121.72    5.98
  -1  -4  11  125.04    5.86
  -1   4  11  129.13    5.91
  -1  -4  11  124.49    5.81
  -1   4  11  123.14    5.89
  -1  -4  11  118.22    5.79
  -1  -4  10    0.67    1.02
  -1   4  10    1.58    1.02
  -1   4  10    0.23    0.84
  -1  -4  10    0.24    0.85
  -1   4  10    0.65    0.68
  -1  -4  10    0.22    0.86
  -1   4  10    0.85    0.90
  -1   4  10    0.26    0.99
  -1   4  10    1.06    0.86
  -1  -4  10    0.21    0.95
  -1  -4  10    1.02    0.92
  -1   4  10   -0.18    0.87
  -1  -4  10    0.47    1.10
  -1  -4   9  545.50   16.81
  -1   4   9  527.47   16.75
  -1  -4   9  531.25   16.70
  -1   4   9  519.10   16.05
  -1   4   9  559.74   16.77
  -1  -4   9  531.83   17.00
  -1  -4   9  545.77   16.97
  -1  -4   9  561.95   16.64
  -1   4   9  526.83   16.53
  -1   4   9  538.23   16.63
  -1  -4   9  557.27   16.68
  -1  -4   9  526.77   16.53
  -1   4   9  544.81   16.98
  -1  -4   9  544.41   17.00
  -1   4   9  575.59   16.51
  -1   4   9  489.62   16.30
  -1   4   9  547.53   16.96
  -1  -4   8   91.54    4.32
  -1   4   8   92.48    4.25
  -1  -4   8   91.21    4.22
  -1  -4   8   88.57    4.18
  -1   4   8   91.56    4.25
  -1  -4   8  106.73    4.84
  -1  -4   8   93.91    4.53
  -1  -4   8   95.70    4.42
  -1   4   8   87.40    4.31
  -1  -4   8   84.20    4.36
  -1   4   8   99.44    4.20
  -1   4   8   92.85    4.50
  -1   4   8  106.26    4.45
  -1   4   8   89.16    4.29
  -1   4   7  606.74   16.26
  -1  -4   7  541.29   16.59
  -1   4   7  555.79   16.44
  -1  -4   7  537.54   16.04
  -1  -4   7  542.90   16.59
  -1  -4   7  561.56   16.85
  -1  -4   7  534.91   16.40
  -1   4   7  523.16   16.40
  -1   4   7  571.25   16.33
  -1  -4   7  550.62   16.22
  -1   4   7  548.10   16.43
  -1   4   7  526.29   16.45
  -1  -4   7  570.58   16.57
  -1  -4   7  551.28   16.29
  -1   4   7  544.18   16.53
  -1   4   6   38.15    2.11
  -1  -4   6   40.41    2.40
  -1   4   6   42.80    2.28
  -1  -4   6   37.45    2.17
  -1  -4   6   45.52    2.60
  -1   4   6   40.60    2.47
  -1   4   6   38.95    1.96
  -1  -4   6   44.12    2.52
  -1  -4   6   41.72    2.61
  -1  -4   5 1264.56   35.12
  -1   4   5 1283.48   34.70
  -1   4   5 1310.35   34.78
  -1  -4   5 1280.57   34.72
   1   4  -5 1259.59   34.63
  -1   4   5 1306.72   34.92
  -1  -4   5 1300.92   35.34
  -1  -4   4  657.58   18.74
  -1  -4   4  648.28   18.25
  -1   4   4  674.53   18.30
  -1   4   4  676.01   18.71
   1   4  -4  674.50   18.54
  -1  -4   4  658.10   19.00
  -1  -4   3  390.43   11.89
  -1  -4   3  414.22   11.37
  -1   4   3  417.55   11.42
  -1   4   3  422.18   12.03
   1   4  -3  407.29   11.88
  -1  -4   3  398.57   12.14
  -1  -4   2  403.02   11.61
  -1   4   2  395.27   10.94
  -1  -4   2  406.65   10.93
   1   4  -2  409.61   11.72
  -1   4   2  405.09   11.76
  -1  -4   2  408.96   11.91
  -1  -4   1 1301.23   32.55
  -1  -4   1 1202.06   31.61
  -1   4   1 1174.89   31.62
  -1   4   1 1318.73   32.84
   1   4  -1 1289.74   32.83
  -1  -4   1 1305.36   32.89
   1  -4   0 1099.30   28.84
  -1  -4   0 1067.00   28.66
  -1  -4   0 1060.63   29.01
   1   4   0 1041.33   29.06
   1   4   1    4.37    0.81
  -1  -4  -1    4.93    0.76
   1  -4   1    5.60    0.50
   1  -4   1    5.05    0.76
  -1  -4  -1    5.36    0.59
   1   4   2  151.22    5.15
  -1  -4  -2  156.39    4.88
   1  -4   2  145.61    4.53
   1  -4   2  141.09    5.03
  -1  -4  -2  148.26    4.44
   1  -4   3 1275.81   32.94
  -1  -4  -3 1237.73   32.26
   1   4   3 1237.52   32.85
  -1   4  -3 1272.20   32.62
   1  -4   3 1223.26   32.87
  -1  -4  -3 1143.62   31.63
   1  -4   3 1233.64   32.24
   1  -4   4   25.38    1.75
  -1  -4  -4   20.59    1.12
  -1   4  -4   23.65    1.47
   1  -4   4   20.56    1.59
   1   4   4   21.34    1.56
   1  -4   5  198.20    6.71
   1   4   5  174.67    6.54
   1   4   5  188.68    6.73
   1   4   5  188.40    6.76
  -1   4  -5  187.87    6.04
   1   4   5  191.81    6.48
   1  -4   5  206.04    6.68
   1  -4   6   77.17    3.54
   1   4   6   76.16    3.72
   1   4   6   74.87    3.57
   1   4   6   75.83    3.70
   1  -4   6   79.07    3.47
   1   4   6   72.45    3.39
   1  -4   6   77.31    3.71
   1   4   7    9.32    1.25
   1   4   7    5.83    1.20
   1   4   7    9.61    1.19
   1   4   7    8.48    1.21
   1  -4   7    7.99    1.34
   1  -4   7    7.83    1.38
   1  -4   7    7.55    1.10
   1   4   7    7.38    1.25
   1   4   7    7.35    1.20
   1  -4   7    6.72    1.13
   1   4   7    8.00    1.07
   1  -4   7    7.28    1.21
   1   4   8   19.13    1.89
   1   4   8   17.34    1.93
   1  -4   8   17.35    1.85
   1   4   8   18.82    1.68
   1   4   8   16.47    1.69
   1   4   8   14.54    1.55
   1   4   8   18.82    1.86
   1  -4   8   16.04    1.81
   1  -4   8   14.69    1.77
   1  -4   8   18.33    1.80
   1   4   8   16.88    1.77
   1   4   8   16.65    2.00
   1  -4   8   15.81    1.90
   1   4   8   17.32    1.62
   1  -4   8   19.80    1.96
   1   4   8   16.75    1.61
   1   4   8   18.62    1.76
   1  -4   9   53.78    3.37
   1   4   9   49.53    3.07
   1   4   9   52.12    3.28
   1  -4   9   51.63    3.37
   1  -4   9   53.26    3.45
   1   4   9   55.11    3.29
   1  -4   9   48.59    3.19
   1  -4   9   54.69    3.47
   1   4   9   51.66    3.60
   1  -4   9   52.97    3.29
   1   4   9   51.61    3.29
   1  -4   9   54.17    3.57
   1   4   9   49.76    2.97
   1   4   9   46.56    2.98
   1  -4   9   51.08    3.32
   1   4   9   47.43    3.26
   1   4  10   34.90    2.67
   1  -4  10   39.41    2.97
   1   4  10   45.36    3.06
   1  -4  10   37.52    3.03
   1  -4  10   36.00    2.82
   1  -4  10   35.13    2.83
   1   4  10   34.74    2.80
   1   4  10   28.74    3.02
   1  -4  10   38.55    2.98
   1   4  10   41.99    2.81
   1   4  10   37.84    2.85
   1  -4  10   36.40    3.05
   1  -4  10   36.42    2.85
   1  -4  10   34.85    3.06
   1   4  10   33.56    2.52
   1   4  10   34.88    2.84
   1   4  10   39.81    2.99
   1   4  11   11.92    1.73
   1  -4  11   11.19    1.71
   1  -4  11    7.83    1.49
   1   4  11    8.85    1.46
   1   4  11   10.03    1.62
   1   4  11   11.50    1.54
   1  -4  11    6.45    1.72
   1  -4  11   10.57    1.65
   1  -4  11    9.72    1.76
   1   4  11    7.09    1.50
   1   4  11   11.01    1.59
   1  -4  11    7.68    1.55
   1   4  11   11.25    2.02
   1  -4  11    9.42    1.81
   1   4  11    6.15    1.44
   1  -4  12   83.66    4.63
   1  -4  12   79.35    4.74
   1   4  12   75.64    4.81
   1   4  12   68.78    3.92
   1  -4  12   79.71    4.67
   1   4  12   79.35    4.09
   1   4  12   81.72    4.54
   1  -4  13   -0.21    0.83
   1   4  13    1.07    0.93
   1  -4  13    0.25    1.08
   1   4  13    0.70    0.82
   1   4  14  139.18    6.29
   1   4  14  146.88    5.97
   1  -4  14  152.97    6.00
   1  -4  14  124.55    5.90
   1  -4  14  133.58    5.87
   1   4  15    1.95    0.86
   1  -4  15    3.39    1.01
   1  -4  15    4.43    1.14
   1   4  16   19.21    1.54
   1  -4  16   19.59    1.57
  -1  -5  16    0.45    0.63
  -1   5  16    0.34    0.59
  -1   5  15    1.79    0.89
  -1   5  15    0.68    0.67
  -1  -5  15    2.28    1.01
  -1   5  15    2.33    1.02
  -1  -5  14   19.82    1.90
  -1   5  14   21.45    1.95
  -1   5  14   14.24    1.94
  -1  -5  14   18.82    2.07
  -1   5  13    6.23    1.34
  -1  -5  13    6.41    1.35
  -1   5  13    6.07    1.27
  -1  -5  13    5.39    1.47
  -1  -5  13    3.93    1.23
  -1  -5  12   15.44    2.15
  -1   5  12   14.85    1.93
  -1  -5  12   16.70    2.03
  -1  -5  12   15.52    2.22
  -1  -5  12   19.35    2.19
  -1   5  12   12.09    2.03
  -1   5  12   16.40    2.12
  -1  -5  12   16.50    2.06
  -1   5  11    1.03    0.98
  -1  -5  11    4.18    1.23
  -1   5  11    3.08    1.13
  -1  -5  11    5.89    1.54
  -1  -5  11    3.67    1.27
  -1  -5  11    4.87    1.36
  -1   5  11    2.21    0.98
  -1   5  11    2.65    1.31
  -1   5  11    3.62    1.15
  -1  -5  11    2.46    1.05
  -1  -5  11    3.29    1.13
  -1  -5  10   28.24    2.52
  -1   5  10   28.92    2.25
  -1   5  10   18.95    2.10
  -1  -5  10   25.12    2.58
  -1   5  10   19.18    2.05
  -1  -5  10   24.52    2.24
  -1  -5  10   20.54    2.37
  -1  -5  10   21.67    2.17
  -1   5  10   20.36    2.45
  -1   5  10   22.62    2.28
  -1  -5  10   22.94    2.22
  -1   5  10   26.29    2.54
  -1  -5   9   16.28    1.85
  -1   5   9   16.55    1.91
  -1   5   9   18.01    2.08
  -1   5   9   19.06    1.81
  -1  -5   9   15.88    1.97
  -1   5   9   13.07    1.84
  -1  -5   9   17.21    2.05
  -1  -5   9   18.62    1.94
  -1  -5   9   20.65    1.93
  -1   5   9   15.92    1.74
  -1   5   9   12.82    1.73
  -1   5   9   17.93    1.94
  -1   5   9   16.92    2.00
  -1  -5   9   15.37    1.98
  -1  -5   9   14.56    2.02
  -1   5   8   79.37    4.03
  -1  -5   8   79.26    3.99
  -1  -5   8   82.88    4.27
  -1  -5   8   80.18    4.22
  -1   5   8   84.56    4.17
  -1   5   8   85.46    3.94
  -1   5   8   86.82    4.26
  -1  -5   8   83.10    4.02
  -1  -5   8   84.72    4.00
  -1   5   8   92.13    4.11
  -1   5   8   82.06    4.28
  -1   5   8   81.72    4.43
  -1   5   8   88.63    4.32
  -1  -5   8   75.32    4.17
  -1   5   8   81.60    4.32
  -1  -5   8   85.50    4.52
  -1  -5   8   88.90    4.42
  -1  -5   7  310.64   10.07
  -1   5   7  305.92    9.93
  -1   5   7  276.76    9.49
  -1  -5   7  271.29    9.44
  -1  -5   7  292.89    9.51
  -1  -5   7  287.26    9.92
  -1  -5   7  307.16   10.35
  -1  -5   7  293.24    9.63
  -1  -5   7  283.24    9.89
  -1   5   7  322.09   10.17
  -1   5   7  293.42   10.14
  -1   5   7  275.35    9.92
  -1   5   6   97.59    4.38
  -1   5   6   94.55    4.12
  -1   5   6   99.77    4.53
  -1  -5   6  100.40    3.94
  -1   5   6  108.69    4.06
  -1  -5   6  103.38    4.41
  -1  -5   6  100.54    4.65
  -1   5   6  101.51    4.44
  -1   5   6   94.01    3.86
  -1  -5   5   55.65    2.89
  -1  -5   5   67.29    3.16
  -1   5   5   61.14    3.22
  -1   5   5   60.02    2.59
  -1  -5   5   54.42    2.47
  -1   5   5   61.37    2.97
   1   5  -5   53.49    2.70
   1  -5  -5   57.51    2.49
  -1  -5   5   59.23    3.23
  -1  -5   4  557.98   16.17
  -1   5   4  542.09   16.31
  -1   5   4  538.19   15.30
  -1  -5   4  548.14   15.29
   1   5  -4  567.67   16.01
  -1  -5   4  570.76   16.48
  -1   5   4  562.49   16.17
  -1  -5   3  596.97   17.64
  -1   5   3  595.20   16.68
  -1  -5   3  628.67   16.71
  -1   5   3  639.09   17.86
   1   5  -3  644.40   17.75
  -1  -5   3  636.26   18.04
   1   5  -2   96.67    3.89
  -1   5   2  100.58    3.98
  -1  -5   2   93.85    3.98
  -1  -5   2   94.50    3.72
  -1   5   1  134.20    5.06
   1   5  -1  137.09    5.09
  -1  -5   1  144.80    5.19
  -1  -5   1  144.73    4.83
   1   5   0   27.43    1.87
  -1  -5   0   30.62    1.90
  -1   5   0   31.70    1.94
  -1  -5   0   30.55    1.67
   1  -5   1   83.78    2.82
   1   5   1   90.22    3.71
   1  -5   1   89.84    3.72
  -1   5  -1   87.74    3.62
  -1  -5  -1   84.22    3.50
  -1  -5  -1   85.65    3.13
   1  -5   1   92.05    3.53
   1  -5   2  150.01    4.84
  -1  -5  -2  160.81    4.94
   1  -5   2  158.05    5.59
  -1   5  -2  170.03    5.69
   1  -5   2  164.07    5.82
   1   5   2  161.42    5.77
  -1  -5  -2  163.20    5.43
  -1   5  -3    0.78    0.64
   1   5   3    1.93    0.79
   1  -5   3    2.32    0.49
  -1  -5  -3    1.84    0.65
   1  -5   3    1.07    0.81
   1  -5   3    0.98    0.75
   1   5   4   38.04    2.43
   1   5   4   43.44    2.62
   1   5   4   39.85    2.48
   1  -5   4   39.69    2.41
  -1   5  -4   44.35    2.31
   1   5   4   42.03    2.46
  -1  -5  -4   38.99    1.90
   1  -5   4   41.73    2.50
   1  -5   4   44.49    2.44
   1   5   5  346.34   11.09
   1   5   5  307.65   10.77
   1   5   5  341.63   11.08
   1  -5   5  342.06   10.85
   1   5   5  331.78   10.82
   1  -5   5  358.85   11.03
  -1   5  -5  343.48   10.35
   1   5   5  352.49   10.90
   1   5   6   97.71    4.36
   1   5   6   91.17    4.12
   1  -5   6   92.63    3.87
   1   5   6   92.25    3.88
   1   5   6   96.65    4.51
   1   5   6   90.04    4.41
   1  -5   6   99.28    4.43
   1  -5   6   94.37    4.07
   1  -5   7   54.15    3.10
   1  -5   7   64.67    3.16
   1   5   7   61.38    3.13
   1   5   7   62.72    3.60
   1   5   7   57.72    3.46
   1  -5   7   53.08    3.25
   1  -5   7   59.19    3.39
   1   5   7   59.77    3.24
   1   5   7   55.39    3.23
   1   5   7   60.92    2.97
   1  -5   7   58.53    3.48
   1  -5   7   57.81    3.45
   1   5   7   57.09    3.36
   1  -5   8    0.36    0.74
   1   5   8    0.84    0.84
   1  -5   8    1.48    0.91
   1   5   8    0.84    0.76
   1   5   8    3.27    1.04
   1   5   8    1.11    1.01
   1   5   8    0.97    0.79
   1  -5   8    1.43    0.99
   1   5   8    1.77    0.86
   1   5   8    1.78    0.83
   1   5   8    0.75    0.78
   1   5   8    0.98    0.92
   1   5   8    2.25    0.83
   1  -5   8    0.17    0.67
   1   5   8    0.86    0.79
   1  -5   8    1.12    0.93
   1  -5   8    0.44    0.97
   1  -5   8    1.72    1.08
   1  -5   9   16.60    1.96
   1   5   9   14.76    1.85
   1  -5   9   18.51    2.06
   1   5   9   15.04    1.66
   1   5   9   17.46    1.88
   1   5   9   17.56    1.94
   1  -5   9   16.29    2.05
   1  -5   9   12.24    1.83
   1  -5   9   15.39    1.77
   1   5   9   18.27    1.90
   1  -5   9   14.78    1.98
   1  -5   9   16.91    1.81
   1   5   9   18.93    1.90
   1   5   9   15.02    2.13
   1   5   9   17.77    1.75
   1  -5   9   16.54    2.12
   1   5   9   16.85    2.11
   1  -5  10   46.17    3.43
   1   5  10   50.71    3.28
   1   5  10   52.69    3.50
   1  -5  10   61.43    3.88
   1  -5  10   49.81    3.68
   1  -5  10   52.27    3.74
   1   5  10   57.26    3.80
   1  -5  10   49.51    3.71
   1   5  10   60.05    3.28
   1  -5  10   60.10    3.49
   1   5  10   53.05    3.37
   1   5  10   50.06    3.88
   1  -5  10   50.15    3.44
   1  -5  11   78.79    4.33
   1  -5  11   79.10    4.59
   1   5  11   66.80    4.07
   1   5  11   69.05    4.22
   1   5  11   73.85    4.01
   1  -5  11   78.98    4.69
   1   5  11   57.99    4.36
   1   5  11   75.63    4.14
   1  -5  11   73.90    4.06
   1  -5  11   74.15    4.51
   1  -5  11   64.84    4.17
   1   5  12   74.71    3.90
   1   5  12   71.00    4.08
   1   5  12   59.01    3.92
   1  -5  12   59.24    4.15
   1   5  12   72.14    4.64
   1   5  12   70.26    3.96
   1  -5  12   81.39    4.18
   1  -5  12   66.83    4.05
   1  -5  12   61.63    4.19
   1   5  13    1.34    0.93
   1  -5  13    0.49    0.97
   1   5  13    1.07    1.11
   1  -5  13   -0.19    0.79
   1   5  13    1.13    0.85
   1  -5  13    0.96    1.01
   1  -5  13    1.86    1.03
   1   5  14    9.48    1.64
   1   5  14    7.15    1.26
   1  -5  14    6.40    1.40
   1  -5  14   10.43    1.46
   1  -5  15   17.38    1.71
   1   5  15   21.94    1.90
   1  -5  16    7.60    0.93
   1   5  16    9.00    1.03
  -1  -6  16   21.97    1.47
  -1   6  16   18.97    1.41
  -1   6  15    1.72    0.84
  -1  -6  15    2.39    0.91
  -1   6  15    2.57    0.89
  -1   6  14   26.91    2.34
  -1  -6  14   29.62    2.50
  -1  -6  14   24.65    2.20
  -1   6  14   29.55    2.57
  -1   6  13   60.77    3.81
  -1   6  13   54.60    3.97
  -1  -6  13   66.78    3.92
  -1  -6  13   60.02    3.93
  -1  -6  12    4.43    1.20
  -1  -6  12    1.00    1.09
  -1   6  12    2.67    1.48
  -1   6  12    3.64    1.26
  -1  -6  12    0.75    1.02
  -1  -6  12    2.91    1.20
  -1   6  12    3.07    1.22
  -1  -6  11   22.75    2.43
  -1   6  11   23.24    2.53
  -1   6  11   21.31    2.39
  -1   6  11   18.89    2.49
  -1  -6  11   22.97    2.49
  -1  -6  11   20.52    2.43
  -1  -6  11   18.80    2.04
  -1   6  10   22.73    2.68
  -1  -6  10   29.51    2.86
  -1  -6  10   20.29    2.38
  -1  -6  10   32.40    2.53
  -1   6  10   28.98    2.78
  -1  -6  10   29.83    2.69
  -1   6  10   23.83    2.42
  -1   6   9   52.97    3.52
  -1  -6   9   59.53    4.00
  -1  -6   9   62.99    3.88
  -1   6   9   51.56    3.62
  -1  -6   9   61.23    3.43
  -1   6   9   61.62    3.80
  -1   6   9   60.84    3.95
  -1   6   9   51.16    3.51
  -1  -6   9   50.87    3.56
  -1  -6   9   54.91    3.61
  -1   6   8  249.58    9.34
  -1   6   8  258.48    9.37
  -1  -6   8  268.18    9.56
  -1  -6   8  255.81    9.87
  -1   6   8  256.40    9.57
  -1  -6   8  270.74    8.99
  -1   6   8  259.43    9.74
  -1   6   8  246.75    9.44
  -1  -6   8  265.10    9.71
  -1   6   8  266.12    9.63
  -1  -6   8  249.75    9.41
  -1  -6   8  250.20    9.54
  -1  -6   8  264.72    9.54
  -1   6   7   66.16    3.71
  -1   6   7   64.78    3.61
  -1  -6   7   80.24    4.28
  -1  -6   7   61.21    3.60
  -1   6   7   68.57    3.83
  -1  -6   7   70.98    3.39
  -1   6   7   63.76    3.81
  -1  -6   7   70.02    3.99
  -1   6   7   65.32    3.88
  -1   6   7   69.32    3.93
  -1  -6   7   69.36    3.76
  -1  -6   7   65.00    3.79
  -1  -6   7   67.39    3.74
  -1  -6   6   66.89    3.65
  -1  -6   6   78.66    4.14
  -1  -6   6   74.13    3.75
  -1   6   6   67.70    3.84
  -1   6   6   71.63    3.94
  -1  -6   6   74.46    4.02
  -1  -6   6   70.54    3.79
  -1  -6   6   79.87    3.42
  -1   6   6   69.10    3.76
  -1   6   6   77.45    3.43
  -1  -6   5    3.99    0.95
  -1   6   5    3.72    1.08
  -1   6   5    6.36    1.30
  -1   6   5    2.33    0.89
  -1   6   5    3.45    0.98
  -1  -6   5    1.82    0.82
   1   6  -5    3.87    0.89
  -1   6   4   47.67    2.80
  -1   6   4   45.26    2.81
  -1   6   4   43.12    2.64
  -1   6   4   45.65    2.66
  -1  -6   4   41.89    2.40
  -1   6   4   36.14    2.48
   1  -6  -4   44.85    2.39
   1   6  -4   43.09    2.55
  -1   6   3 1929.81   53.62
  -1   6   3 2019.43   53.63
   1  -6  -3 1978.97   53.22
   1   6  -3 1997.67   53.53
  -1  -6   3 1934.79   53.82
  -1  -6   3 1987.99   53.37
  -1   6   2  284.20    9.45
  -1   6   2  308.05    9.66
   1   6  -2  297.88    9.53
  -1  -6   2  291.59    9.64
   1  -6  -2  288.25    9.33
  -1  -6   2  279.94    9.15
  -1  -6   1    3.60    0.97
   1  -6  -1    4.55    1.00
  -1   6   1    3.86    1.04
  -1  -6   1    5.59    0.93
  -1  -6   0    4.78    0.99
   1  -6   0    5.02    1.07
  -1   6   0    5.09    1.08
   1   6   0    3.33    0.98
  -1  -6   0    4.99    0.85
   1  -6   1  405.51   11.36
  -1  -6  -1  414.22   12.55
  -1   6  -1  440.07   12.76
   1   6   1  438.44   12.86
   1  -6   1  409.77   12.73
  -1  -6  -1  425.08   12.00
   1   6   2  465.74   14.06
   1   6   2  447.87   13.82
   1   6   2  410.44   13.74
   1  -6   2  438.35   12.62
  -1  -6  -2  486.39   13.06
   1   6   2  473.98   14.10
  -1   6  -2  473.54   13.94
   1  -6   2  485.70   14.17
  -1  -6  -2  463.36   13.68
   1   6   3  560.33   16.33
  -1   6  -3  587.35   16.17
  -1  -6  -3  535.07   15.65
   1   6   3  560.45   16.40
   1   6   3  546.92   16.20
   1   6   3  484.83   16.01
   1  -6   3  518.89   15.67
   1   6   3  533.37   16.08
  -1   6  -4  198.96    6.80
  -1  -6  -4  182.10    6.22
   1   6   4  199.67    7.26
   1   6   4  186.98    7.03
   1   6   4  171.91    6.86
   1  -6   4  183.78    6.68
   1   6   4  196.98    6.99
   1  -6   5  235.54    8.82
  -1   6  -5  248.28    8.31
   1  -6   5  260.06    8.69
   1   6   5  252.30    8.81
   1   6   5  234.55    8.78
   1   6   5  266.77    9.13
   1   6   5  249.92    8.94
   1  -6   6   66.97    3.62
   1   6   6   66.79    3.61
   1   6   6   72.28    3.59
   1   6   6   69.19    3.72
   1  -6   6   66.80    3.68
   1  -6   6   68.76    3.83
   1   6   6   69.36    3.91
   1   6   6   66.41    3.84
   1  -6   6   66.99    3.27
   1   6   7    6.16    1.39
   1   6   7    4.65    1.17
   1   6   7    3.45    1.02
   1   6   7    4.27    1.12
   1  -6   7    6.65    1.34
   1   6   7    5.85    1.20
   1   6   7    5.63    1.21
   1  -6   7    2.91    1.08
   1  -6   7    4.05    1.16
   1   6   7    3.63    1.12
   1   6   7    3.13    1.05
   1  -6   7    4.55    1.24
   1  -6   7    4.89    1.06
   1   6   8  956.64   28.13
   1  -6   8  945.79   28.11
   1   6   8  967.66   28.44
   1  -6   8  953.20   28.61
   1  -6   8 1015.70   28.50
   1  -6   8  954.85   28.25
   1   6   8  999.16   27.92
   1   6   8  950.49   27.89
   1   6   8  934.59   28.03
   1   6   8  950.75   28.07
   1  -6   8  988.36   27.66
   1  -6   8  937.18   28.38
   1   6   8  958.28   28.16
   1   6   8  964.63   28.62
   1   6   9    8.45    1.71
   1   6   9   13.56    1.76
   1   6   9   10.86    1.51
   1  -6   9   10.88    1.75
   1   6   9    8.97    1.66
   1  -6   9   11.28    1.56
   1   6   9   10.91    1.77
   1  -6   9   10.18    1.72
   1  -6   9    9.56    1.73
   1  -6   9    9.36    1.84
   1   6   9   12.45    2.15
   1  -6   9    9.28    1.67
   1   6  10  134.90    5.96
   1   6  10  136.29    6.22
   1  -6  10  133.54    6.50
   1  -6  10  132.31    6.47
   1  -6  10  137.88    6.44
   1  -6  10  145.68    6.68
   1  -6  10  139.04    6.40
   1   6  10  126.69    6.65
   1  -6  10  134.13    5.96
   1   6  11  213.10    8.23
   1   6  11  215.52    8.59
   1  -6  11  220.09    8.89
   1   6  11  224.82    8.67
   1   6  11  202.86    9.14
   1  -6  11  205.22    8.84
   1  -6  11  233.17    8.49
   1   6  12   17.62    2.10
   1  -6  12   22.83    2.46
   1   6  12   17.41    2.04
   1   6  13    7.65    1.66
   1  -6  13    8.10    1.51
   1  -6  13   11.59    1.54
   1   6  14    4.29    1.01
   1  -6  14    2.34    1.02
   1   6  14    3.67    1.15
   1  -6  15    5.62    0.99
   1   6  15    7.60    1.19
   1  -6  16   18.72    1.23
  -1   7  15   14.14    1.40
  -1   7  15   12.41    1.38
  -1  -7  15   11.31    1.22
  -1  -7  14   24.40    2.19
  -1   7  14   24.41    2.22
  -1   7  14   24.24    2.08
  -1  -7  14   22.59    1.94
  -1   7  13   60.75    4.04
  -1  -7  13   69.01    3.86
  -1  -7  12   14.31    2.01
  -1  -7  12   21.60    2.30
  -1   7  12   17.59    2.10
  -1   7  11    1.54    1.39
  -1  -7  11    0.25    1.03
  -1  -7  11    0.26    1.03
  -1  -7  11    0.52    1.03
  -1   7  10    1.72    1.12
  -1   7  10    3.46    1.22
  -1  -7  10    2.99    1.38
  -1  -7  10    5.58    1.24
  -1  -7  10    3.03    1.43
  -1  -7  10    5.19    1.55
  -1   7  10    2.84    1.27
  -1   7  10    4.55    1.38
  -1   7   9    3.07    1.38
  -1  -7   9    5.73    1.44
  -1   7   9    3.80    1.28
  -1  -7   9    4.38    1.51
  -1  -7   9    4.50    1.13
  -1   7   9    3.84    1.30
  -1   7   9    1.82    1.34
  -1  -7   9    2.68    1.04
  -1   7   8  180.04    7.49
  -1   7   8  182.40    7.40
  -1  -7   8  190.33    8.03
  -1  -7   8  183.29    7.46
  -1  -7   8  168.25    7.32
  -1  -7   8  188.20    7.86
  -1   7   8  177.84    7.63
  -1   7   8  173.23    7.67
  -1   7   8  162.62    7.41
  -1   7   8  186.03    7.61
  -1  -7   8  191.05    6.86
  -1  -7   8  181.92    7.47
  -1  -7   7   19.79    1.69
  -1  -7   7   15.72    1.92
  -1   7   7   16.38    1.97
  -1  -7   7   14.97    1.91
  -1   7   7   16.23    1.84
  -1   7   7   15.74    1.79
  -1   7   7   15.02    1.86
  -1   7   7   17.38    2.08
  -1   7   7   15.35    2.01
  -1  -7   7   15.90    2.11
  -1   7   7   16.90    2.14
  -1  -7   7   15.58    1.94
  -1  -7   7   14.55    2.02
  -1  -7   7   17.83    1.92
  -1   7   6  128.42    5.52
  -1  -7   6  129.63    6.06
  -1  -7   6  127.18    5.49
  -1   7   6  129.09    5.70
  -1   7   6  136.33    5.88
  -1   7   6  136.51    6.04
  -1   7   6  138.48    6.05
  -1  -7   6  123.71    6.02
  -1   7   6  117.49    5.74
  -1  -7   6  134.10    5.92
  -1  -7   6  130.96    5.65
  -1  -7   6  133.49    5.64
  -1  -7   5   48.21    2.86
  -1  -7   5   51.65    3.34
  -1   7   5   44.71    3.02
  -1  -7   5   50.87    3.42
  -1   7   5   47.45    3.10
  -1   7   5   54.39    3.39
  -1   7   5   51.72    3.28
  -1   7   5   51.11    3.17
  -1  -7   5   57.55    3.35
  -1   7   4   -0.54    0.81
  -1   7   4    0.18    0.73
  -1   7   4   -0.38    0.81
  -1   7   4   -0.39    0.89
   1  -7  -4    0.15    0.62
  -1  -7   4    0.85    0.98
  -1  -7   4   -0.18    0.76
  -1   7   4    1.48    0.94
  -1  -7   4    0.13    0.61
  -1  -7   3   10.03    1.36
  -1  -7   3    8.62    1.46
  -1   7   3    6.58    1.31
   1  -7  -3    9.81    1.30
  -1   7   3    8.11    1.34
  -1   7   3    8.57    1.35
  -1   7   3    5.67    1.09
  -1   7   2   90.82    4.37
   1   7  -2   94.89    4.10
  -1   7   2   95.51    4.27
   1  -7  -2   97.13    4.32
  -1   7   2   99.50    4.31
  -1  -7   1    6.12    1.01
  -1   7   1    6.90    1.11
   1   7  -1    8.09    1.21
  -1   7   1    8.86    1.25
  -1   7   1    7.00    1.09
  -1   7   0   31.19    2.19
   1   7   0   35.41    2.39
  -1  -7   0   36.44    2.15
  -1  -7  -1  578.76   16.29
   1  -7   1  550.54   16.31
   1   7   1  556.42   16.99
  -1  -7  -1  550.05   16.85
   1   7   1  567.87   16.76
   1   7   1  569.30   16.74
   1   7   2  608.62   17.56
   1   7   2  522.04   17.13
  -1  -7  -2  588.61   17.12
   1   7   2  526.43   17.32
   1  -7   2  594.23   17.63
   1   7   2  580.89   17.20
   1   7   2  595.80   17.32
   1  -7   3    4.44    0.89
   1   7   3    2.95    0.99
  -1  -7  -3    2.76    0.81
   1  -7   3    4.21    1.13
   1   7   3    4.64    1.22
   1   7   3    2.39    0.94
   1   7   3    4.34    1.04
   1   7   3    3.04    1.00
   1  -7   4  442.61   13.74
   1  -7   4  460.53   14.19
   1   7   4  467.89   14.78
   1   7   4  474.47   15.02
   1  -7   4  463.37   14.95
   1   7   4  475.03   14.92
   1   7   4  484.79   14.77
   1   7   5  166.25    6.82
   1  -7   5  180.09    6.73
   1   7   5  180.72    7.27
   1   7   5  171.13    6.58
   1  -7   5  160.27    6.57
   1   7   5  163.92    7.01
   1   7   5  173.18    7.07
   1  -7   5  174.19    7.18
   1   7   6   53.43    3.23
   1   7   6   50.91    3.16
   1   7   6   51.45    3.27
   1   7   6   48.83    3.30
   1  -7   6   52.30    3.29
   1   7   6   50.16    3.52
   1  -7   6   50.71    3.25
   1   7   6   49.26    3.34
   1  -7   6   57.48    3.66
   1   7   6   55.13    3.65
   1  -7   7    7.29    1.43
   1   7   7    8.29    1.46
   1   7   7    6.56    1.30
   1   7   7    8.37    1.51
   1   7   7    6.42    1.38
   1   7   7    7.21    1.35
   1  -7   7    4.94    1.26
   1  -7   7    4.94    1.38
   1  -7   7    6.25    1.37
   1   7   7    5.67    1.55
   1   7   7    6.87    1.54
   1   7   8  257.75    9.91
   1  -7   8  255.56    9.74
   1  -7   8  235.13    9.60
   1  -7   8  250.17    8.76
   1  -7   8  245.08    9.49
   1   7   8  247.44    9.21
   1   7   8  241.59    9.31
   1   7   8  253.62    9.49
   1  -7   8  257.32   10.02
   1  -7   8  247.33    9.60
   1   7   8  245.85    9.37
   1   7   8  272.27    9.80
   1   7   8  266.25   10.04
   1  -7   9  220.90    8.60
   1   7   9  204.55    8.16
   1   7   9  213.81    8.16
   1   7   9  210.30    8.37
   1   7   9  214.70    8.48
   1   7   9  224.94    8.94
   1  -7   9  198.37    8.32
   1  -7   9  207.27    7.76
   1  -7   9  195.12    8.48
   1   7   9  193.02    8.46
   1  -7   9  204.83    8.53
   1  -7   9  206.95    8.80
   1  -7  10   14.47    2.03
   1   7  10   17.77    2.15
   1   7  10   17.52    2.47
   1  -7  10   18.16    1.91
   1  -7  10   17.00    2.28
   1   7  11    9.10    1.60
   1   7  11    7.01    1.39
   1  -7  11    7.89    1.48
   1  -7  11    8.17    1.67
   1  -7  12   20.71    2.34
   1  -7  12   28.36    2.26
   1   7  12   25.93    2.76
   1  -7  12   25.25    2.50
   1  -7  13    0.20    0.98
   1  -7  13   -0.61    0.94
   1   7  13    0.54    0.70
   1   7  13    0.70    1.01
   1   7  14    0.27    0.63
   1  -7  14    0.15    0.75
   1   7  14   -0.89    0.92
   1   7  15   26.05    1.82
   1  -7  15   28.07    1.76
  -1  -8  15    3.99    0.65
  -1   8  15    4.65    0.85
  -1   8  15    6.00    0.92
  -1  -8  14    9.88    1.33
  -1  -8  14    8.23    1.18
  -1   8  14    9.45    1.40
  -1   8  14    7.38    1.14
  -1  -8  13    0.80    0.87
  -1   8  13    1.51    0.90
  -1  -8  13    2.71    1.02
  -1   8  13    0.90    0.96
  -1  -8  12   18.25    2.06
  -1   8  12   17.98    2.30
  -1  -8  11   19.67    2.19
  -1  -8  11   21.10    2.35
  -1   8  11   15.48    2.09
  -1   8  11   16.43    2.29
  -1   8  10   29.01    2.78
  -1   8  10   24.62    2.55
  -1  -8  10   31.54    2.91
  -1  -8  10   28.38    2.68
  -1   8   9   28.32    2.86
  -1   8   9   24.60    2.44
  -1  -8   9   27.64    3.00
  -1   8   9   23.72    2.68
  -1   8   9   22.70    2.48
  -1  -8   9   26.16    2.60
  -1  -8   9   22.31    2.55
  -1  -8   8    1.98    1.22
  -1   8   8    2.31    1.12
  -1   8   8    0.47    0.96
  -1  -8   8    2.11    1.44
  -1  -8   8    2.67    1.42
  -1   8   8    2.53    1.25
  -1   8   8    3.30    1.17
  -1   8   8    1.14    1.14
  -1  -8   8    1.18    1.05
  -1  -8   7   14.91    1.97
  -1   8   7   16.60    2.10
  -1   8   7   20.64    2.17
  -1  -8   7   16.66    1.98
  -1  -8   7   16.75    2.36
  -1   8   7   18.21    2.13
  -1  -8   7   18.55    2.03
  -1   8   7   17.17    2.21
  -1   8   7   14.16    2.08
  -1  -8   7   20.78    2.43
  -1   8   7   13.94    1.95
  -1   8   7   15.70    2.18
  -1   8   6   58.48    3.57
  -1  -8   6   67.05    3.66
  -1  -8   6   59.78    4.07
  -1  -8   6   65.81    3.72
  -1   8   6   61.31    4.03
  -1   8   6   58.50    3.91
  -1   8   6   65.40    4.09
  -1  -8   6   56.32    4.02
  -1  -8   6   64.28    4.05
  -1  -8   6   61.60    3.66
  -1   8   6   65.28    3.95
  -1   8   6   58.76    3.80
  -1  -8   5  210.49    7.58
  -1  -8   5  194.32    8.22
  -1   8   5  203.59    8.22
  -1   8   5  194.95    8.24
  -1   8   5  223.83    7.85
  -1  -8   5  208.26    8.22
  -1  -8   5  205.73    7.77
  -1   8   5  204.28    8.12
  -1   8   5  208.50    8.31
  -1  -8   5  208.88    8.62
   1   8  -5  212.62    8.11
  -1   8   4  487.05   15.52
  -1   8   4  466.34   15.62
   1  -8  -4  458.87   14.95
   1   8  -4  498.01   15.68
  -1   8   4  503.54   15.78
  -1  -8   4  489.16   16.05
  -1  -8   4  503.36   15.60
  -1   8   4  474.11   15.45
  -1  -8   4  498.20   15.72
  -1   8   3   34.88    2.77
  -1   8   3   34.35    2.61
  -1  -8   3   28.47    2.62
   1  -8  -3   37.10    2.60
  -1   8   3   34.82    2.80
   1   8  -3   38.03    2.86
  -1  -8   3   32.95    2.58
  -1   8   3   33.71    2.58
  -1   8   3   36.24    2.64
  -1  -8   2  160.35    6.40
   1   8  -2  163.73    6.30
  -1   8   2  159.33    6.61
  -1   8   2  170.84    6.47
  -1   8   2  169.81    6.89
   1  -8  -2  158.06    6.53
  -1  -8   2  150.84    6.75
   1   8  -2  173.37    6.93
  -1   8   2  155.79    6.39
  -1   8   1    9.52    1.32
   1  -8  -1    7.96    1.39
  -1  -8   1    7.35    1.38
   1   8  -1    8.71    1.35
  -1   8   1   10.07    1.44
   1   8  -1    9.39    1.49
  -1   8   1    9.05    1.54
   1   8  -1    8.57    1.23
  -1  -8   1   11.02    1.40
  -1   8   0   50.90    3.26
   1  -8   0   52.46    3.25
  -1  -8   0   44.52    3.09
   1   8   0   50.41    3.35
   1   8   0   49.88    2.92
  -1   8   0   48.49    2.95
   1   8   0   46.38    3.01
   1  -8   1  212.87    8.44
  -1   8  -1  219.84    8.42
   1   8   1  226.27    8.62
  -1  -8  -1  227.64    8.35
   1  -8   1  228.72    7.74
   1   8   1  245.83    8.25
   1   8   1  235.94    8.48
  -1   8  -1  197.03    7.65
   1   8   2   68.46    3.93
  -1  -8  -2   65.52    3.64
  -1   8  -2   76.33    4.05
   1  -8   2   65.15    3.93
   1   8   2   66.14    3.98
   1  -8   2   64.61    3.27
   1   8   2   73.55    3.84
   1   8   2   65.85    3.74
   1  -8   3   25.03    1.94
   1   8   3   29.73    2.61
  -1   8  -3   25.70    2.30
  -1  -8  -3   19.90    1.95
   1  -8   3   26.90    2.50
   1   8   3   29.39    2.65
   1  -8   3   26.36    1.95
   1   8   3   29.81    2.46
   1   8   3   26.86    2.35
   1  -8   4  102.72    4.65
  -1   8  -4  104.10    5.04
   1  -8   4  106.69    5.44
   1   8   4  107.46    5.38
   1   8   4  105.45    5.21
   1  -8   4  112.60    4.92
   1   8   4   99.21    5.23
   1   8   4   97.26    4.97
   1   8   5   55.62    3.58
   1   8   5   51.68    3.66
   1  -8   5   50.10    3.64
  -1   8  -5   50.30    3.31
   1   8   5   51.93    3.25
   1  -8   5   59.51    3.48
   1   8   5   58.65    3.73
   1  -8   5   47.61    3.11
   1   8   5   52.66    3.73
   1  -8   6   13.18    1.85
   1   8   6   17.27    2.00
   1   8   6   18.42    2.08
   1   8   6   17.63    2.05
   1  -8   6   14.62    1.84
   1   8   6   12.46    1.89
   1   8   6   14.77    1.80
   1  -8   6   14.78    2.12
   1   8   6   14.28    2.12
   1   8   6   19.38    2.38
   1   8   7  112.96    5.91
   1  -8   7  106.40    5.56
   1   8   7  101.21    5.33
   1   8   7  104.80    5.31
   1   8   7  114.17    5.70
   1  -8   7  108.21    5.81
   1  -8   7  111.24    5.88
   1  -8   7  118.55    5.61
   1   8   7  108.02    5.29
   1  -8   7  110.99    5.50
   1   8   7  117.52    5.96
   1   8   8   18.60    2.12
   1   8   8   13.43    1.93
   1  -8   8   16.83    2.08
   1  -8   8   15.97    2.39
   1   8   8   16.68    2.07
   1  -8   8   11.11    1.84
   1  -8   8   17.93    2.15
   1   8   8   14.09    2.16
   1  -8   8   17.93    2.32
   1   8   8   16.21    2.17
   1   8   8   14.83    2.24
   1   8   9   82.65    4.58
   1  -8   9   67.39    4.63
   1  -8   9   69.70    4.39
   1  -8   9   72.52    4.51
   1   8   9   74.92    4.71
   1   8   9   74.86    4.49
   1  -8   9   70.76    4.25
   1   8   9   65.71    4.09
   1  -8  10   38.89    3.42
   1  -8  10   48.02    3.52
   1   8  10   41.03    3.21
   1  -8  10   48.34    3.40
   1   8  10   40.98    3.60
   1  -8  10   36.36    3.18
   1  -8  11   19.26    2.31
   1  -8  11   18.57    2.16
   1   8  11   18.33    2.40
   1   8  11   22.55    2.25
   1   8  11   19.13    2.06
   1  -8  11   14.87    2.03
   1  -8  12   38.20    2.88
   1   8  12   42.77    2.84
   1  -8  12   42.97    3.07
   1   8  12   44.83    3.40
   1   8  13    6.11    1.05
   1   8  13    7.54    1.42
   1  -8  13    4.12    1.09
   1  -8  13    5.59    1.23
   1  -8  14   28.76    1.94
   1   8  14   28.27    2.14
  -1  -9  14   16.34    1.56
  -1  -9  14   12.41    1.06
  -1   9  14   16.30    1.51
  -1   9  14   15.30    1.30
  -1  -9  13   25.19    2.06
  -1   9  13   24.79    1.98
  -1  -9  13   22.59    1.78
  -1   9  13   19.33    1.95
   1  -9 -12    1.01    0.67
  -1  -9  12    0.20    0.80
  -1   9  12   -0.38    0.78
  -1   9  12    0.24    0.92
  -1  -9  12   -0.85    0.87
  -1   9  11    0.28    1.15
  -1  -9  11   -0.61    0.97
  -1  -9  10  204.12    8.72
  -1   9  10  196.46    8.50
  -1  -9  10  193.34    8.10
  -1   9  10  192.15    8.27
  -1  -9   9    0.71    0.99
  -1   9   9    0.26    0.99
  -1  -9   9    0.78    1.03
  -1   9   9    0.98    1.09
  -1   9   8   87.86    5.04
  -1   9   8   88.03    4.82
  -1  -9   8  100.68    5.75
  -1   9   8   91.22    5.02
  -1  -9   8  103.11    5.21
  -1   9   8   83.04    5.22
  -1   9   8   91.77    5.43
  -1  -9   8   88.21    4.79
  -1  -9   7   -0.24    1.07
  -1   9   7   -0.27    1.08
  -1   9   7   -0.23    0.94
  -1  -9   7    0.31    1.19
  -1   9   7    0.27    0.86
  -1   9   7    0.76    1.13
  -1  -9   7   -0.65    1.23
  -1   9   7   -0.60    1.13
  -1  -9   7    1.37    0.99
  -1   9   7   -0.29    1.16
  -1   9   6  217.55    8.81
  -1   9   6  210.94    8.26
  -1   9   6  221.38    9.02
  -1   9   6  227.36    8.73
  -1   9   6  213.10    9.12
  -1  -9   6  213.95    9.31
  -1   9   6  212.14    8.96
  -1   9   6  205.92    8.83
  -1  -9   6  220.33    8.48
  -1  -9   6  224.80    9.24
  -1  -9   6  223.25    8.38
  -1  -9   5   28.97    2.87
   1   9  -5   30.53    2.80
  -1   9   5   35.97    3.10
  -1   9   5   29.57    2.41
  -1  -9   5   34.82    3.22
  -1   9   5   28.35    2.86
  -1   9   5   34.88    3.11
  -1   9   5   29.84    2.78
  -1   9   5   34.23    2.90
  -1  -9   5   31.94    2.58
  -1  -9   4  139.67    6.27
  -1   9   4  121.51    6.14
  -1  -9   4  129.66    6.52
   1   9  -4  125.56    6.19
  -1   9   4  125.20    5.41
  -1   9   4  127.76    5.99
  -1   9   4  127.50    6.18
  -1   9   4  130.41    6.07
  -1  -9   4  127.86    5.50
  -1  -9   4  122.10    5.93
  -1   9   3    9.30    1.58
  -1  -9   3    8.76    1.60
  -1   9   3    5.83    1.51
   1   9  -3    9.43    1.66
   1  -9  -3    7.52    1.45
  -1  -9   3    8.40    1.75
  -1   9   3    9.22    1.69
  -1   9   3    6.41    1.39
  -1  -9   3    8.43    1.44
  -1  -9   2  247.14    8.85
  -1  -9   2  231.95    8.03
   1   9  -2  237.09    8.58
  -1   9   2  215.02    8.73
  -1   9   2  216.41    9.07
   1  -9  -2  238.80    8.96
  -1  -9   2  240.98    9.38
   1   9  -2  240.81    9.33
  -1   9   2  229.06    8.56
  -1  -9   2  230.91    8.68
  -1   9   2  236.55    8.79
   1   9  -1   15.18    1.67
  -1   9   1   22.40    2.39
   1   9  -1   12.64    1.98
   1  -9  -1   16.67    2.09
   1   9  -1   15.74    1.83
  -1   9   1   18.26    1.92
  -1  -9   1   16.87    2.10
  -1   9   1   17.15    1.78
  -1  -9   1   16.00    1.80
  -1   9   1   20.54    2.04
   1  -9   0  110.47    4.99
   1   9   0  114.89    5.77
  -1   9   0  114.78    5.76
   1  -9   0  114.24    5.60
  -1  -9   0  110.14    5.55
   1   9   0  114.50    5.39
  -1   9   0  107.63    5.11
   1   9   0  110.94    5.08
  -1   9   0  115.28    5.14
   1  -9   1   45.63    2.79
   1   9   1   42.95    3.41
   1  -9   1   44.80    3.37
  -1   9  -1   37.88    3.06
  -1  -9  -1   32.27    2.82
   1   9   1   40.84    3.11
   1   9   1   39.79    2.89
  -1   9  -1   40.96    2.73
  -1  -9  -2   12.13    1.77
   1   9   2   12.39    1.88
   1  -9   2   14.48    2.07
  -1   9  -2   12.44    1.86
   1   9   2    8.52    1.74
   1  -9   2   13.86    1.51
   1   9   2   13.63    1.83
   1  -9   3    4.22    1.41
   1   9   3    5.24    1.50
  -1   9  -3    3.28    1.15
   1   9   3    2.82    1.23
   1  -9   3    3.84    0.94
   1   9   3    2.80    1.17
   1   9   4   56.15    3.83
   1   9   4   57.36    4.04
   1  -9   4   54.52    4.09
  -1   9  -4   58.05    3.83
   1   9   4   62.33    4.16
   1   9   5    6.19    1.43
   1   9   5    4.49    1.20
   1   9   5    8.06    1.62
   1   9   5    5.39    1.27
   1   9   5    4.84    1.39
   1   9   5    5.38    1.47
   1  -9   5    5.01    1.11
   1   9   5    6.70    1.59
   1  -9   5    5.85    1.63
   1   9   6   31.67    2.89
   1   9   6   33.21    2.97
   1   9   6   39.91    3.00
   1   9   6   33.61    3.12
   1  -9   6   35.23    3.37
   1   9   6   36.02    3.27
   1   9   6   37.56    3.25
   1  -9   6   39.54    3.39
   1  -9   6   33.86    2.76
   1   9   6   37.21    2.86
   1   9   7  490.90   16.29
   1  -9   7  498.17   17.22
   1  -9   7  506.85   16.32
   1   9   7  509.79   17.18
   1  -9   7  483.36   17.05
   1  -9   7  494.63   16.49
   1   9   7  502.62   16.94
   1   9   7  505.52   16.59
   1   9   7  516.88   16.29
   1   9   8  140.41    6.46
   1   9   8  143.07    6.39
   1  -9   8  136.41    6.55
   1   9   8  143.87    6.64
   1  -9   8  137.28    6.92
   1  -9   8  138.86    6.30
   1   9   9   16.22    2.14
   1   9   9   18.16    2.38
   1   9   9   16.35    2.15
   1  -9   9   17.42    2.09
   1  -9   9   22.51    2.71
   1  -9   9   17.28    2.24
   1  -9  10  109.95    5.81
   1   9  10  108.55    5.37
   1   9  10   92.83    5.56
   1  -9  10  114.56    5.38
   1  -9  10  105.13    5.37
   1  -9  11   14.32    1.78
   1   9  11   13.73    2.04
   1  -9  11   17.24    2.15
   1   9  11   17.87    1.81
   1  -9  11   15.38    1.92
   1  -9  12    0.53    0.88
   1   9  12    0.89    0.70
   1   9  12    0.66    0.97
   1  -9  12    1.89    0.89
   1  -9  13   73.36    3.38
   1   9  13   70.80    3.67
   1   9  14   -0.43    0.65
   1  -9  14    0.15    0.44
  -1 -10  13    9.43    1.18
  -1  10  13   10.39    1.11
  -1  10  13   12.87    1.46
  -1 -10  12    2.40    0.92
  -1 -10  12    1.29    0.71
  -1  10  12    2.42    1.01
  -1  10  12    1.97    0.84
   1 -10 -12    2.50    0.73
  -1 -10  11   18.86    1.78
  -1 -10  11   23.41    2.14
   1 -10 -11   25.97    2.14
  -1  10  11   24.67    2.52
  -1  10  10   50.46    3.80
  -1  10  10   50.59    3.72
  -1 -10  10   55.54    3.28
  -1  10   9   19.25    2.53
  -1  10   9   15.49    2.09
  -1  10   9   19.56    2.23
  -1 -10   9   22.46    2.69
  -1 -10   8   43.02    3.70
  -1  10   8   40.13    3.21
  -1  10   8   38.93    3.44
  -1  10   8   41.90    3.56
  -1  10   8   37.71    3.01
  -1 -10   8   41.57    3.17
  -1 -10   7  515.30   17.81
  -1  10   7  539.30   17.98
  -1  10   7  534.07   17.54
  -1  10   7  534.84   17.86
  -1 -10   7  537.38   18.61
  -1 -10   7  562.28   17.45
  -1  10   7  562.04   17.33
  -1 -10   6   35.86    2.84
  -1  10   6   32.36    2.63
  -1  10   6   30.09    3.04
  -1  10   6   33.40    3.37
  -1 -10   6   29.19    3.19
  -1  10   6   31.22    2.96
  -1  10   6   27.69    2.93
  -1 -10   6   26.78    2.94
  -1  10   6   34.81    2.92
   1  10  -5    5.73    1.52
  -1  10   5    4.65    1.51
  -1 -10   5    8.54    1.91
  -1  10   5    5.21    1.52
  -1  10   5    6.88    1.56
  -1 -10   5    9.59    1.54
  -1  10   5    4.17    1.36
  -1 -10   5    7.31    1.69
  -1  10   5    7.62    1.33
  -1  10   4  150.21    7.24
  -1 -10   4  157.57    7.67
  -1  10   4  151.39    7.05
  -1  10   4  152.43    6.97
  -1 -10   4  161.39    7.22
   1  10  -4  151.92    7.30
  -1  10   4  150.77    7.36
  -1  10   3  171.53    7.57
  -1 -10   3  145.96    7.52
  -1  10   3  164.78    7.23
  -1  10   3  174.26    7.16
  -1 -10   3  155.95    7.08
  -1  10   3  151.85    7.51
   1 -10  -3  162.91    7.17
   1  10  -3  168.66    7.67
   1 -10  -2   64.80    4.13
   1  10  -2   58.84    4.27
  -1  10   2   52.53    4.00
  -1 -10   2   66.21    4.41
  -1  10   2   57.60    4.05
  -1  10   2   61.04    3.88
  -1  10   2   60.42    3.73
  -1 -10   2   56.70    3.70
  -1 -10   2   56.97    3.28
  -1 -10   1    4.72    1.47
   1 -10  -1    4.18    1.33
  -1  10   1    1.85    1.17
   1  10  -1    3.36    1.27
  -1  10   1    4.85    1.27
   1  10  -1    3.22    0.98
   1 -10  -1    2.93    1.06
  -1 -10   1    3.84    1.05
   1  10  -1    2.79    1.43
  -1  10   1    1.20    1.20
  -1 -10   1    4.09    1.08
  -1 -10   0    0.57    1.04
  -1  10   0    0.25    0.93
   1 -10   0   -0.29    1.12
   1  10   0    3.05    1.23
  -1  10   0    0.44    0.76
   1  10   0    0.22    0.71
  -1  10   0    0.89    1.13
   1  10   0    0.62    1.27
   1 -10   0    1.42    0.86
  -1  10  -1   95.63    5.08
   1  10   1  101.54    5.44
  -1 -10  -1   94.58    5.34
   1  10   1  101.48    5.12
  -1  10  -1  107.13    4.98
   1 -10   1  107.63    4.90
  -1  10  -1   99.64    5.57
   1  10   1   95.97    5.68
   1 -10   1  108.70    5.80
   1 -10   2    7.10    1.23
   1  10   2    6.65    1.40
   1 -10   2    5.91    1.68
  -1 -10  -2    7.47    1.56
   1  10   2    3.93    1.32
  -1  10  -2    4.99    1.38
   1  10   2    5.39    1.59
   1 -10   3  255.56    9.06
   1  10   3  252.78   10.54
   1 -10   3  266.43   10.74
  -1  10  -3  257.69   10.20
   1  10   3  252.90   10.18
   1  10   3  247.76    9.79
   1  10   3  262.33    9.22
  -1  10  -4    0.28    0.89
   1  10   4    0.33    1.24
   1 -10   4    0.33    1.26
   1  10   4   -0.31    1.13
   1  10   4   -0.27    1.05
   1  10   4   -0.21    0.82
   1  10   4   -0.27    1.00
   1  10   5  127.24    6.25
   1  10   5  115.71    6.39
   1 -10   5  120.06    6.66
   1 -10   5  122.78    6.42
   1  10   5  126.65    5.75
   1  10   5  124.79    5.73
   1  10   5  116.28    6.35
   1  10   6  191.33    7.75
   1  10   6  190.13    7.70
   1  10   6  174.61    8.41
   1 -10   6  196.19    8.80
   1  10   6  182.57    8.07
   1 -10   6  196.30    8.60
   1 -10   6  185.55    7.90
   1  10   7   49.38    3.36
   1 -10   7   53.47    4.12
   1 -10   7   40.34    3.08
   1  10   7   52.03    3.77
   1  10   7   62.49    3.82
   1 -10   7   52.69    3.69
   1 -10   8   16.57    2.43
   1  10   8   15.03    2.00
   1  10   8   13.99    1.79
   1 -10   8   12.07    2.08
   1  10   8   11.00    2.02
   1  10   8   12.97    2.07
   1 -10   8   12.09    1.72
   1  10   9    2.28    1.09
   1 -10   9    3.99    1.21
   1  10   9    4.03    1.27
   1 -10   9    3.53    1.51
   1  10   9    3.47    1.53
   1  10   9    2.50    1.17
   1 -10  10  127.40    6.19
   1  10  10  131.00    6.25
   1 -10  10  131.77    5.59
   1  10  10  124.21    5.32
   1 -10  10  118.11    5.56
   1  10  11   -0.67    1.01
   1 -10  11    0.69    0.76
   1 -10  11    0.48    0.73
   1 -10  12    2.04    0.76
   1  10  12    2.81    1.04
  -1 -10 -12    1.38    0.61
   1  10  13   -0.12    0.60
  -1  11  13    8.89    1.01
  -1 -11  12   -0.11    0.58
  -1  11  12    0.91    0.71
   1 -11 -11   47.60    2.66
  -1  11  11   43.69    3.05
  -1  11  11   39.51    2.47
  -1 -11  11   44.69    2.62
  -1 -11  10   24.81    2.11
  -1  11  10   26.21    2.63
   1 -11 -10   23.50    2.09
  -1  11   9   56.43    3.89
  -1  11   9   55.99    3.62
  -1 -11   9   54.20    3.36
  -1  11   9   61.45    3.64
  -1  11   8   69.73    4.64
  -1  11   8   73.94    4.50
  -1 -11   8   72.12    4.70
  -1  11   8   67.28    4.07
  -1  11   7   22.00    2.69
  -1  11   7   18.65    2.13
  -1 -11   7   19.36    2.56
  -1  11   7   19.83    2.10
  -1  11   6   35.71    2.72
  -1 -11   6   33.93    3.47
  -1  11   6   35.53    2.93
  -1  11   6   31.75    3.11
  -1  11   6   29.98    2.94
  -1  11   5   16.29    2.42
  -1  11   5   16.59    2.27
  -1 -11   5   16.57    2.52
  -1 -11   4   51.83    3.81
   1  11  -4   44.85    3.81
  -1  11   4   48.86    3.99
  -1  11   4   49.50    3.66
  -1  11   4   56.99    4.17
  -1 -11   3    0.27    1.07
  -1  11   3   -0.68    1.25
   1  11  -3   -0.67    1.21
  -1  11   3    1.09    1.14
  -1 -11   3    0.70    1.21
   1 -11  -3    0.56    1.00
  -1  11   3   -0.62    1.34
  -1 -11   2  253.67   10.42
  -1  11   2  240.49    9.93
  -1  11   2  236.05   10.18
   1  11  -2  238.85   10.32
   1 -11  -2  231.90    9.74
  -1 -11   2  243.48    9.39
  -1  11   2  243.53    9.58
   1 -11  -2  260.54    9.44
  -1 -11   1    0.98    1.10
   1 -11  -1   -0.31    1.11
  -1  11   1    0.86    1.09
   1  11  -1   -0.52    1.06
  -1  11   1    0.50    0.90
  -1 -11   1    1.00    0.76
   1 -11  -1   -0.23    0.83
  -1  11   1    2.37    1.50
   1  11  -1    1.39    1.29
   1  11   0    8.03    1.65
   1 -11   0    5.77    1.57
  -1  11   0    9.00    1.73
  -1 -11   0   10.02    1.92
  -1  11   0    7.07    1.80
   1  11   0   14.30    2.32
  -1  11   0   10.38    1.62
  -1 -11   0    9.71    1.49
   1 -11   0    8.72    1.52
   1 -11   1   -0.25    0.98
  -1  11  -1   -0.33    1.32
   1  11   1   -0.35    1.19
   1 -11   1   -0.43    0.80
   1 -11   1   -0.33    1.35
  -1  11  -1   -0.25    0.99
  -1 -11  -1    0.30    1.13
   1  11   1   -0.29    1.01
  -1 -11  -2  147.71    7.00
   1  11   2  157.21    7.40
   1 -11   2  162.64    7.75
  -1  11  -2  149.86    7.40
   1  11   2  138.25    7.42
   1 -11   2  151.16    6.95
   1  11   2  153.83    7.02
   1 -11   2  147.63    6.32
   1 -11   3   18.50    2.37
  -1  11  -3   23.64    2.75
   1  11   3   17.35    2.59
   1 -11   3   17.80    2.55
   1  11   3   18.21    2.45
   1  11   3   19.92    2.39
   1  11   4   44.17    3.10
   1 -11   4   48.30    3.78
   1  11   4   49.86    3.74
   1  11   4   40.52    3.63
  -1  11  -4   44.07    3.66
   1  11   4   42.20    3.82
   1 -11   4   45.32    3.92
   1  11   5  251.73    9.21
   1  11   5  222.30   10.10
   1 -11   5  249.26   10.58
   1  11   5  260.72   10.09
   1 -11   6    6.83    1.65
   1  11   6    3.84    1.48
   1 -11   6    5.17    1.65
   1  11   6    6.24    1.40
   1  11   7   16.62    2.01
  -1 -11  -7   15.93    1.98
   1 -11   7   17.56    2.09
   1  11   7   21.83    2.61
   1  11   7   17.81    2.24
   1 -11   7   17.69    2.36
   1  11   7   25.21    2.67
   1 -11   8   12.24    1.76
   1  11   8   18.49    2.11
   1  11   8   13.05    2.19
   1 -11   8   19.05    2.47
   1  11   8   15.38    2.09
   1  11   9   -0.39    0.80
   1 -11   9    0.38    0.95
   1  11   9    0.44    0.94
   1 -11   9    0.78    1.09
   1  11   9    0.76    1.03
   1 -11  10    1.36    0.74
   1 -11  10    1.25    0.80
   1  11  10    1.31    1.12
   1 -11  11    4.58    0.85
   1  11  11    5.42    1.20
  -1 -11 -11    4.24    0.88
   1  11  12    0.87    0.66
  -1 -12  11    1.52    0.51
  -1  12  11    1.74    0.81
   1 -12 -11    2.96    0.66
   1 -12 -10   23.19    1.87
  -1  12  10   18.64    1.93
  -1 -12  10   22.67    1.64
  -1  12   9    5.08    1.35
  -1  12   9    2.74    1.01
  -1 -12   9    5.62    1.01
   1 -12  -9    5.17    1.18
   1 -12  -8    1.83    1.00
  -1  12   8    1.83    1.09
  -1  12   8   -0.26    1.25
  -1  12   8    1.32    0.93
  -1 -12   7    6.27    1.61
  -1  12   7    4.26    1.47
   1 -12  -7    4.44    1.29
   1 -12  -6   83.45    4.63
  -1 -12   6   77.82    4.81
  -1  12   6   87.33    5.23
  -1  12   6   87.60    4.94
  -1  12   6   86.07    4.55
  -1 -12   5    9.77    1.88
  -1  12   5    7.16    1.84
  -1  12   5   11.31    1.97
  -1  12   5   12.79    1.77
  -1 -12   4   13.59    2.03
  -1 -12   4   11.07    2.13
  -1  12   4   10.38    1.99
  -1  12   4   10.43    2.03
  -1 -12   3    3.89    1.34
   1 -12  -3    5.67    1.46
  -1  12   3    9.62    1.91
   1  12  -3    4.11    1.43
  -1 -12   3    5.67    1.63
  -1  12   3    3.12    1.61
  -1  12   2   18.79    2.24
   1 -12  -2   16.58    2.09
   1  12  -2   22.80    2.90
  -1  12   2   18.33    2.66
  -1 -12   2   20.16    2.70
   1 -12  -2   17.36    2.31
   1 -12  -1    6.73    1.64
  -1 -12   1    8.45    1.85
   1  12  -1    7.49    1.45
  -1  12   1    8.59    1.61
   1  12  -1    8.77    1.84
  -1  12   1    7.88    1.93
  -1 -12   1    8.96    1.44
   1 -12  -1    7.16    1.45
  -1  12   0   33.82    2.85
   1  12   0   38.20    3.05
   1  12   0   37.41    3.70
  -1  12   0   32.69    3.36
   1 -12   0   36.64    3.44
  -1 -12   0   37.57    2.86
   1 -12   0   41.29    3.07
  -1 -12   0   35.41    3.42
   1 -12   1    1.37    1.15
  -1 -12  -1    0.62    0.97
   1  12   1    1.07    1.12
   1 -12   1    1.98    1.05
  -1 -12  -1   -0.23    0.88
   1  12   1    0.37    1.29
  -1  12  -1   -0.35    1.05
   1 -12   2   25.49    2.97
  -1  12  -2   31.58    3.24
   1  12   2   28.32    3.23
   1  12   2   27.00    2.71
  -1  12  -3   37.09    3.46
   1  12   3   51.19    4.15
   1 -12   3   46.30    3.54
   1 -12   3   40.95    3.77
   1  12   3   46.99    3.82
   1 -12   4    6.53    1.68
   1 -12   4    6.68    1.71
   1  12   4    6.29    1.84
   1 -12   5   42.73    3.53
   1  12   5   48.26    3.85
   1  12   5   40.01    3.30
   1  12   6    0.57    1.22
   1  12   6    0.52    1.03
   1 -12   6    2.26    1.34
   1  12   6    0.30    1.34
  -1 -12  -7   22.90    2.21
   1  12   7   24.98    2.45
   1  12   7   26.84    2.63
   1  12   7   19.76    2.49
   1  12   7   26.05    2.18
   1 -12   7   21.70    2.51
   1 -12   8   60.84    3.29
   1  12   8   69.75    4.08
   1  12   8   60.60    3.80
   1 -12   8   69.41    4.15
   1  12   9    0.40    0.97
   1 -12   9    0.13    0.65
   1  12   9    0.17    0.71
  -1 -12 -10    1.42    0.74
   1  12  10    1.78    0.83
   1  12  11    0.58    0.62
   1 -13 -10    3.02    0.90
  -1  13  10    5.47    0.99
   1 -13  -9   13.91    1.42
  -1  13   9   11.79    1.51
  -1  13   8    6.92    1.31
   1 -13  -8    5.41    1.16
  -1  13   8    2.67    1.11
   1 -13  -7   19.53    1.99
  -1  13   7   18.33    1.71
  -1  13   7   17.18    2.01
  -1  13   7   20.40    2.28
  -1  13   6  126.23    6.35
   1 -13  -6  146.63    6.08
  -1  13   6  134.91    5.64
  -1  13   5    8.03    1.78
  -1 -13   5   11.28    1.60
   1 -13  -5    9.27    1.52
  -1  13   5    7.29    1.28
  -1  13   4   49.57    3.79
   1 -13  -4   49.93    3.39
  -1  13   4   45.81    3.41
  -1 -13   4   49.12    3.51
  -1  13   3    1.48    1.01
  -1  13   3    1.14    1.19
   1 -13  -3    0.68    0.91
  -1  13   2   23.65    2.43
  -1  13   2   21.81    2.64
   1 -13  -2   23.94    2.35
  -1  13   1   10.79    1.68
   1  13  -1   13.23    1.73
  -1  13   1   13.65    2.03
   1 -13  -1   12.07    1.69
   1  13   0   15.92    1.96
   1  13   0   13.31    1.98
  -1  13   0   17.33    2.16
   1 -13   0   19.92    2.04
  -1 -13   0   17.24    1.90
   1  13   1  179.71    7.30
   1  13   1  157.53    7.30
   1 -13   1  160.27    6.64
  -1 -13  -1  161.29    6.74
   1  13   2  249.84   10.07
   1 -13   2  268.65    9.65
   1  13   2  256.85    9.83
  -1 -13  -2  247.34    9.32
   1  13   3   -0.28    1.23
   1 -13   3    1.19    1.06
   1  13   3    0.51    0.88
  -1 -13  -3    0.85    0.95
   1  13   4  104.25    5.65
  -1 -13  -4  104.94    5.03
   1 -13   4  103.79    5.30
   1  13   4   99.49    5.26
  -1 -13  -5    2.03    1.06
   1  13   5    1.08    1.19
   1  13   5    3.73    1.33
   1  13   5    4.02    1.29
   1 -13   5    3.59    1.35
  -1 -13  -5    2.81    1.09
  -1 -13  -6    8.28    1.36
  -1 -13  -6    7.17    1.36
   1  13   6    5.06    1.39
   1 -13   6    7.10    1.49
   1  13   6    6.55    1.34
   1  13   7    1.25    0.96
  -1 -13  -7    2.56    1.00
   1 -13   7    2.74    1.09
  -1 -13  -7    1.08    0.71
   1  13   8    4.85    1.08
  -1 -13  -8    6.09    1.11
   1  13   8    5.88    1.23
  -1 -13  -9    3.95    0.94
   1  13   9    2.07    0.77
   1 -14  -8    2.72    0.93
  -1  14   8    1.73    0.77
   1 -14  -7    7.03    1.11
  -1  14   7    6.58    1.14
  -1  14   6    6.80    1.39
   1 -14  -6   10.71    1.46
  -1  14   6    7.26    1.34
   1 -14  -6    7.20    1.18
  -1  14   5    1.97    1.11
   1 -14  -5    2.91    1.02
  -1  14   5    1.31    1.02
   1 -14  -4   18.50    1.95
  -1  14   4   18.99    2.11
  -1 -14   4   20.29    1.98
   1 -14  -3    1.68    0.88
  -1  14   3    0.46    1.29
  -1 -14   3    2.92    1.12
   1 -14  -2    5.07    1.23
  -1  14   2    2.93    1.23
  -1 -14   2    3.21    1.14
   1 -14  -1    0.73    0.84
  -1  14   1    0.63    0.95
   1 -14   0    4.45    1.08
   1  14   0    4.27    1.05
  -1 -14  -1   10.01    1.40
   1  14   1    9.72    1.43
   1  14   2   19.89    2.27
   1  14   2   16.35    1.88
  -1 -14  -2   18.25    1.82
  -1 -14  -3   44.21    3.28
   1 -14   3   40.82    2.72
   1  14   3   42.50    3.28
   1  14   3   47.30    3.12
  -1 -14  -3   42.14    2.77
  -1 -14  -4   14.77    1.96
   1 -14   4   15.78    1.71
  -1 -14  -4   16.08    1.70
   1  14   4   20.24    2.22
   1  14   4   18.30    1.95
  -1 -14  -5   12.23    1.64
   1  14   5   12.76    1.84
  -1 -14  -5   13.06    1.49
  -1 -14  -6   20.27    1.79
   1  14   6   23.58    2.12
  -1 -14  -6   25.26    1.90
   1  14   7   18.81    1.66
   1  14   7   18.55    1.69
  -1 -14  -7   20.81    1.67
   1  14   8   21.94    1.57
  -1 -14  -8   25.97    1.75
   1 -15  -6    6.99    1.09
  -1  15   5    0.74    0.79
   1 -15  -5   -0.45    0.74
   1 -15  -4   15.51    1.65
  -1  15   4   14.76    1.64
   1 -15  -4   10.87    1.23
  -1 -15   3    2.07    0.87
  -1  15   3    2.38    1.00
   1 -15  -3    0.77    0.64
  -1 -15   2    7.82    1.23
   1  15  -2    6.37    1.04
   1 -15  -2    6.64    1.07
  -1 -15   1   19.73    1.99
   1  15  -1   23.73    1.95
  -1 -15   0   18.39    2.01
   1  15   0   21.00    1.99
  -1 -15  -1    3.97    1.10
   1  15   1    3.85    1.07
   1 -15   2   42.08    2.73
  -1 -15  -2   46.10    3.04
   1  15   2   48.86    3.01
  -1 -15  -3    0.18    0.74
   1  15   3    1.05    0.86
  -1 -15  -3    0.23    0.54
  -1 -15  -4   36.08    2.37
   1  15   4   33.96    2.40
  -1 -15  -4   33.23    1.97
   1  15   5   68.35    3.21
  -1 -15  -5   52.75    2.63
  -2   0  17   -0.27    0.72
  -2   0  16    1.12    0.96
  -2   0  16    1.42    0.88
  -2   0  15   -0.95    1.13
  -2   0  15   -0.40    0.97
  -2   0  14  232.73    9.09
  -2   0  14  208.54    8.86
  -2   0  14  219.63    8.75
  -2   0  13   -1.01    1.24
  -2   0  13    0.22    0.83
  -2   0  13   -0.27    1.21
  -2   0  13   -0.24    1.07
  -2   0  13   -0.22    0.98
  -2   0  13    1.16    1.36
  -2   0  13   -0.67    0.97
  -2   0  12   68.53    4.12
  -2   0  12   58.10    4.00
  -2   0  12   59.52    3.69
  -2   0  12   59.30    4.01
  -2   0  12   63.13    3.79
  -2   0  12   59.36    3.73
  -2   0  12   60.21    4.19
  -2   0  12   63.28    3.95
  -2   0  11    0.67    0.98
  -2   0  11   -0.24    1.06
  -2   0  11   -0.20    0.77
  -2   0  11    1.09    1.01
  -2   0  11   -0.60    1.02
  -2   0  11   -0.79    1.44
  -2   0  11   -0.42    1.00
  -2   0  10  364.06   11.86
  -2   0  10  349.00   11.56
  -2   0  10  333.18   11.88
  -2   0  10  357.28   11.61
  -2   0  10  367.27   12.41
  -2   0  10  356.30   11.77
  -2   0  10  340.18   12.16
  -2   0  10  338.86   11.59
  -2   0   9   -0.94    0.88
  -2   0   9   -0.69    0.87
  -2   0   9   -1.25    1.04
  -2   0   9    0.47    0.75
  -2   0   9   -0.50    0.73
  -2   0   9    0.21    0.90
  -2   0   8    1.24    0.89
  -2   0   8    0.95    0.74
  -2   0   8    1.49    0.86
  -2   0   8    1.59    0.94
  -2   0   7    0.53    0.72
  -2   0   7    0.07    0.39
  -2   0   7   -0.60    0.77
  -2   0   7   -0.30    0.89
  -2   0   6   -0.12    0.83
  -2   0   6    0.98    0.69
  -2   0   6    0.18    0.39
  -2   0   5   -0.05    0.34
  -2   0   5    0.10    0.69
  -2   0   5   -0.09    0.60
  -2   0   4 1369.89   36.63
  -2   0   4 1375.64   37.13
  -2   0   4 1407.71   36.83
  -2   0   3   -0.15    0.38
  -2   0   3   -0.05    0.46
  -2   0   3   -0.05    0.45
  -2   0   2 2358.88   62.37
  -2   0   2 2443.84   62.30
  -2   0   2 2304.36   62.44
  -2   0   1    0.70    0.34
  -2   0   1   -0.86    0.39
  -2   0   0  135.04    3.93
  -2   0   0  132.30    3.98
  -2   0  -1   -0.03    0.25
   2   0   1    0.15    0.31
   2   0   2   67.65    2.48
   2   0   2   69.89    2.51
  -2   0  -2   67.93    2.07
   2   0   3   -0.14    0.49
   2   0   3    0.61    0.63
   2   0   3   -0.14    0.47
   2   0   4 2263.92   59.35
   2   0   4 2201.22   58.24
   2   0   4 2289.06   59.24
   2   0   5   -0.12    0.77
   2   0   5   -0.11    0.57
   2   0   6    0.44    0.86
   2   0   6   -0.13    0.73
   2   0   6   -0.15    0.82
   2   0   7   -0.16    0.75
   2   0   7   -0.47    0.91
   2   0   7    0.34    0.85
   2   0   7   -0.13    0.68
   2   0   7   -0.17    0.88
   2   0   8  271.71    9.54
   2   0   8  282.72    9.42
   2   0   8  266.26    9.26
   2   0   8  260.75    8.94
   2   0   8  255.65    9.30
   2   0   9   -0.20    0.99
   2   0   9    1.04    0.90
   2   0   9    0.20    0.82
   2   0   9   -0.22    1.04
   2   0   9   -0.20    0.75
   2   0   9   -0.42    1.08
   2   0   9   -0.42    0.88
   2   0   9    0.70    0.81
   2   0  10   32.46    2.53
   2   0  10   36.48    2.90
   2   0  10   43.33    3.16
   2   0  10   45.18    3.12
   2   0  10   35.81    2.87
   2   0  10   41.09    3.16
   2   0  10   39.78    3.09
   2   0  10   37.45    2.75
   2   0  11   -0.70    1.03
   2   0  11    0.26    1.16
   2   0  11    0.76    0.77
   2   0  11   -0.79    1.23
   2   0  11   -0.24    1.04
   2   0  11   -0.25    1.20
   2   0  11   -0.50    0.97
   2   0  12  148.64    6.55
   2   0  12  133.62    5.86
   2   0  12  152.00    6.77
   2   0  12  145.55    6.81
   2   0  12  158.23    6.90
   2   0  13   -0.25    1.09
   2   0  14    0.83    1.10
   2   0  14   -0.19    0.86
   2   0  14   -0.22    1.02
   2   0  14    1.32    1.08
   2   0  15   -0.59    0.80
   2   0  15    0.16    0.84
   2   0  16   21.82    1.64
   2   0  16   24.36    1.62
  -2   1  17   28.15    1.98
  -2  -1  17   23.28    1.82
  -2  -1  17   26.91    1.82
  -2  -1  16   20.36    2.05
  -2   1  16   19.40    2.03
  -2  -1  16   20.01    1.88
  -2   1  16   21.50    1.90
  -2   1  15   14.62    1.82
  -2  -1  15   12.90    1.72
  -2   1  15   13.73    1.65
  -2   1  15    9.84    1.75
  -2  -1  15   16.99    2.07
  -2  -1  14   19.16    2.40
  -2   1  14   18.23    2.34
  -2  -1  14   22.70    2.27
  -2   1  14   22.53    2.61
  -2  -1  14   18.88    2.36
  -2   1  14   20.71    2.29
  -2   1  13  561.32   17.88
  -2  -1  13  585.44   17.91
  -2  -1  13  546.14   17.51
  -2  -1  13  545.99   17.94
  -2   1  13  529.58   17.86
  -2  -1  13  579.34   17.60
  -2   1  13  565.93   17.36
  -2  -1  13  575.29   17.32
  -2   1  13  561.79   17.58
  -2  -1  13  527.16   17.53
  -2  -1  13  515.72   17.92
  -2   1  13  517.00   18.01
  -2   1  13  529.96   17.43
  -2   1  12   -0.25    1.03
  -2  -1  12   -0.72    1.00
  -2   1  12   -0.26    1.17
  -2   1  12   -0.79    1.22
  -2  -1  12   -0.26    1.28
  -2  -1  12    0.26    1.05
  -2  -1  12    0.46    0.90
  -2   1  12   -0.21    0.86
  -2   1  12   -0.62    1.04
  -2  -1  12    0.88    1.12
  -2   1  12    0.68    1.26
  -2  -1  12   -0.24    1.16
  -2   1  12    0.95    0.99
  -2  -1  12   -0.63    0.94
  -2   1  12   -0.85    1.52
  -2  -1  12   -0.56    1.29
  -2  -1  11   43.70    3.20
  -2   1  11   46.70    3.19
  -2  -1  11   43.30    3.21
  -2   1  11   45.23    3.32
  -2   1  11   42.66    2.91
  -2  -1  11   36.92    2.89
  -2   1  11   41.38    3.09
  -2  -1  11   46.17    3.21
  -2  -1  11   41.26    3.04
  -2   1  11   46.19    3.04
  -2  -1  11   48.50    2.99
  -2  -1  11   46.77    3.56
  -2   1  11   49.28    3.27
  -2  -1  11   40.06    2.87
  -2   1  11   38.65    3.26
  -2  -1  10    1.29    0.89
  -2  -1  10    0.24    1.04
  -2   1  10   -0.72    1.05
  -2   1  10   -0.17    0.77
  -2   1  10    0.19    0.92
  -2  -1  10    0.20    0.91
  -2  -1  10   -0.43    0.94
  -2   1  10   -0.43    0.88
  -2  -1  10   -0.19    0.78
  -2   1  10   -0.61    0.87
  -2  -1  10    0.20    0.82
  -2  -1  10    0.47    0.92
  -2   1  10    0.24    1.05
  -2   1  10    0.82    0.85
  -2  -1  10    0.18    0.69
  -2   1   9   48.59    2.89
  -2  -1   9   40.19    2.78
  -2  -1   9   45.60    2.96
  -2   1   9   50.17    3.11
  -2   1   9   52.63    2.89
  -2  -1   9   46.28    2.81
  -2  -1   9   45.83    3.14
  -2   1   9   47.95    3.18
  -2  -1   9   45.48    3.10
  -2   1   9   42.41    2.82
  -2   1   9   48.28    3.16
  -2  -1   9   45.33    2.74
  -2   1   9   45.34    2.69
  -2  -1   9   45.32    2.73
  -2  -1   8   17.51    1.63
  -2   1   8   17.46    1.84
  -2  -1   8   17.80    1.80
  -2  -1   8   19.91    1.68
  -2   1   8   17.14    1.61
  -2  -1   8   17.71    1.72
  -2  -1   8   19.63    1.43
  -2   1   8   18.00    1.83
  -2  -1   8   18.43    1.93
  -2   1   7   14.75    0.88
  -2  -1   7   14.81    1.20
  -2  -1   7   13.12    1.53
  -2   1   7   13.52    1.54
  -2   1   7   14.89    1.49
  -2  -1   7   14.40    1.42
  -2  -1   7   18.07    1.71
  -2   1   7   14.27    1.53
  -2  -1   6  457.78   12.31
  -2   1   6  437.47   11.80
  -2   1   6  443.05   13.00
  -2  -1   6  451.21   12.98
  -2   1   6  457.05   12.83
  -2  -1   6  460.51   12.82
  -2  -1   6  462.64   12.39
  -2  -1   5   95.91    3.51
  -2   1   5  101.29    3.41
  -2   1   5   95.19    3.07
  -2  -1   5   95.81    3.41
  -2  -1   5  102.41    3.72
  -2   1   5  102.14    3.73
  -2   1   5   99.02    3.87
  -2  -1   5   95.17    3.78
  -2  -1   4  218.08    6.81
  -2   1   4  220.01    6.94
  -2  -1   4  228.69    6.96
  -2   1   4  233.55    6.70
  -2  -1   4  225.88    6.67
  -2  -1   3  970.08   26.25
  -2  -1   3  977.67   26.42
  -2   1   3  995.86   26.30
  -2  -1   3  964.62   26.30
  -2   1   3 1002.83   26.33
  -2  -1   2    5.27    0.66
  -2   1   2    5.34    0.61
  -2  -1   2    5.39    0.54
  -2   1   2    5.06    0.55
  -2   1   1   73.07    2.45
  -2  -1   1   69.93    2.49
   2   1   0 1875.72   49.31
  -2  -1   0 1894.61   49.57
   2   1   1 1655.69   42.97
   2  -1   1 1618.89   42.97
   2   1   1 1623.11   42.97
   2  -1   1 1630.83   42.97
  -2  -1  -1 1624.25   42.92
   2   1   2  298.21    8.53
   2  -1   2  300.32    8.53
  -2  -1  -2  301.39    8.15
   2   1   2  289.95    8.51
   2  -1   2  291.49    8.53
   2  -1   3   30.82    1.64
   2   1   3   29.52    1.66
  -2  -1  -3   27.56    0.97
   2  -1   3   28.14    1.54
   2   1   3   29.20    1.56
   2  -1   3   29.74    1.56
   2   1   4  538.17   15.51
   2  -1   4  547.78   15.51
  -2   1  -4  539.55   14.48
   2  -1   4  541.85   15.41
   2   1   4  562.61   15.43
   2  -1   4  528.80   15.41
   2  -1   5  988.58   27.17
   2   1   5 1067.66   28.31
   2  -1   5 1036.14   28.30
   2   1   5 1009.91   28.08
   2  -1   5 1039.99   28.12
   2  -1   6   23.59    1.96
   2   1   6   24.98    1.94
   2  -1   6   23.56    1.84
   2   1   6   23.03    1.81
   2   1   6   21.42    1.85
   2  -1   6   25.57    1.97
   2  -1   6   23.29    1.73
   2  -1   7   -0.16    0.82
   2   1   7    0.47    0.74
   2  -1   7    1.05    0.90
   2   1   7    0.70    0.81
   2  -1   7    1.27    0.85
   2   1   7    0.71    0.97
   2  -1   7    1.30    0.90
   2  -1   7    0.85    0.72
   2   1   7    1.06    0.66
   2  -1   7    2.33    0.95
   2   1   7    0.16    0.78
   2  -1   8   65.89    3.65
   2   1   8   59.17    3.47
   2   1   8   55.30    3.55
   2  -1   8   62.98    3.61
   2  -1   8   62.32    3.50
   2   1   8   71.48    3.73
   2  -1   8   64.51    3.40
   2   1   8   68.34    3.25
   2   1   8   69.54    3.52
   2  -1   8   63.08    3.54
   2   1   9   20.58    1.94
   2  -1   9   26.48    2.30
   2   1   9   30.42    2.42
   2  -1   9   26.36    2.37
   2  -1   9   29.89    2.43
   2   1   9   29.91    2.50
   2   1   9   25.24    2.28
   2  -1   9   26.18    2.38
   2   1   9   25.57    2.49
   2   1   9   27.08    2.40
   2  -1   9   27.81    2.48
   2  -1   9   29.59    2.48
   2   1   9   27.84    2.12
   2  -1   9   23.26    2.13
   2   1   9   25.30    2.22
   2  -1   9   22.63    2.23
   2   1  10   61.30    3.52
   2   1  10   66.33    3.97
   2  -1  10   60.66    3.94
   2  -1  10   64.84    3.93
   2  -1  10   77.82    4.24
   2   1  10   72.75    4.15
   2   1  10   68.44    3.99
   2   1  10   64.18    4.10
   2  -1  10   70.51    4.13
   2  -1  10   65.75    3.98
   2   1  10   65.95    4.02
   2  -1  10   53.71    3.71
   2   1  10   62.88    3.75
   2  -1  10   63.75    3.73
   2   1  11    2.52    0.97
   2  -1  11    0.93    0.84
   2   1  11    1.10    0.98
   2  -1  11    0.74    1.03
   2   1  11   -0.26    1.02
   2  -1  11    0.76    0.94
   2   1  11   -0.25    0.97
   2  -1  11    1.24    1.12
   2   1  11    0.27    1.18
   2  -1  11    0.76    1.01
   2  -1  11   -0.22    0.87
   2   1  11    0.48    1.03
   2   1  11   -0.49    1.01
   2  -1  11    1.26    1.00
   2   1  12    4.21    1.33
   2  -1  12    5.93    1.49
   2   1  12    5.51    1.19
   2   1  12    3.54    1.40
   2  -1  12    4.78    1.42
   2   1  12    3.56    1.41
   2  -1  12    5.15    1.54
   2   1  12    5.24    1.44
   2   1  12    3.89    1.31
   2  -1  12    5.87    1.57
   2   1  13   53.53    3.63
   2  -1  13   51.53    3.63
   2  -1  14   12.45    1.76
   2   1  14   12.11    1.65
   2   1  14   15.29    2.00
   2   1  14   11.20    1.52
   2  -1  14   10.55    1.60
   2   1  14   14.98    1.89
   2  -1  14   13.60    1.91
   2  -1  15   -0.17    0.80
   2   1  15    0.46    0.77
   2   1  15    0.14    0.69
   2  -1  15   -0.46    0.81
   2   1  15    0.36    0.82
   2  -1  16    2.11    0.75
   2   1  16    1.76    0.70
   2  -1  16    1.14    0.68
  -2   2  17    7.48    1.07
  -2  -2  17    7.24    1.07
  -2  -2  17    9.50    1.10
  -2   2  16   17.50    1.82
  -2  -2  16   14.54    1.64
  -2  -2  16   15.35    1.65
  -2  -2  15    1.76    1.12
  -2   2  15    1.58    1.08
  -2  -2  15    2.78    1.12
  -2   2  15    2.22    1.09
  -2   2  15    3.16    1.07
  -2  -2  14    7.49    1.70
  -2   2  14    2.61    1.31
  -2   2  14    9.15    1.66
  -2  -2  14    5.28    1.55
  -2  -2  14    5.85    1.39
  -2   2  14    7.86    1.73
  -2  -2  13  189.48    7.54
  -2   2  13  188.52    7.21
  -2  -2  13  169.81    7.45
  -2  -2  13  190.60    7.87
  -2   2  13  178.34    7.78
  -2   2  13  174.86    7.64
  -2   2  13  167.72    7.41
  -2   2  13  173.41    7.29
  -2  -2  13  170.27    7.49
  -2  -2  13  181.27    7.19
  -2   2  12  720.08   20.92
  -2  -2  12  734.51   21.43
  -2  -2  12  714.79   21.73
  -2  -2  12  688.60   21.56
  -2  -2  12  684.73   21.40
  -2   2  12  690.64   21.65
  -2   2  12  698.06   21.63
  -2   2  12  701.71   21.59
  -2  -2  12  648.63   21.67
  -2   2  12  651.20   21.36
  -2   2  12  680.84   21.81
  -2  -2  12  679.05   21.36
  -2   2  12  711.54   21.24
  -2  -2  12  725.27   20.96
  -2  -2  12  673.73   20.90
  -2  -2  11  107.52    4.99
  -2   2  11  104.65    4.77
  -2   2  11   93.09    5.01
  -2   2  11   96.24    5.16
  -2  -2  11   98.88    5.13
  -2  -2  11   89.92    4.92
  -2  -2  11   92.51    4.88
  -2  -2  11  115.88    5.22
  -2   2  11   97.18    5.05
  -2  -2  11   98.55    5.30
  -2   2  11   97.26    5.38
  -2   2  11   98.33    5.08
  -2  -2  11   92.38    4.94
  -2   2  11   97.55    4.86
  -2  -2  11  103.79    4.74
  -2  -2  11   90.31    4.62
  -2   2  10  214.56    8.72
  -2   2  10  213.84    8.55
  -2  -2  10  235.34    8.17
  -2  -2  10  223.86    8.81
  -2   2  10  241.14    9.11
  -2  -2  10  225.27    8.91
  -2  -2  10  232.43    8.44
  -2   2  10  237.78    8.23
  -2  -2  10  231.18    8.66
  -2   2  10  235.60    8.74
  -2   2  10  232.18    8.33
  -2  -2  10  232.02    8.45
  -2   2  10  231.97    8.40
  -2  -2  10  217.37    8.52
  -2  -2   9   24.99    2.32
  -2   2   9   28.54    2.44
  -2  -2   9   28.99    2.23
  -2   2   9   26.61    2.01
  -2  -2   9   31.74    2.41
  -2   2   9   30.87    2.40
  -2   2   9   28.86    2.53
  -2   2   9   27.91    2.36
  -2  -2   9   29.78    2.53
  -2  -2   9   27.31    2.04
  -2  -2   9   27.11    2.29
  -2   2   9   27.61    2.15
  -2  -2   9   24.49    2.05
  -2  -2   8   12.95    1.28
  -2  -2   8   12.46    1.41
  -2   2   8   12.92    1.61
  -2  -2   8   13.35    1.66
  -2  -2   8   13.28    1.58
  -2   2   8   13.56    1.49
  -2   2   8   12.67    1.57
  -2   2   8   12.55    1.65
  -2  -2   8   14.00    1.68
  -2  -2   8   14.61    1.49
  -2   2   7  794.26   21.71
  -2  -2   7  787.53   22.05
  -2   2   7  830.18   22.73
  -2  -2   7  808.17   22.67
  -2   2   7  770.10   22.77
  -2  -2   7  777.82   22.76
  -2  -2   7  808.35   22.20
  -2  -2   7  764.92   22.75
  -2   2   7  768.74   22.77
  -2  -2   7  831.39   22.76
  -2  -2   7  782.53   22.62
  -2  -2   6   62.75    2.96
  -2   2   6   56.66    2.88
  -2  -2   6   58.51    2.74
  -2   2   6   53.25    2.69
  -2   2   6   55.05    2.13
  -2  -2   6   63.19    2.64
  -2   2   6   54.04    1.76
  -2  -2   6   61.78    2.61
  -2   2   6   58.15    2.38
  -2  -2   5   46.75    2.21
  -2   2   5   46.84    2.23
  -2   2   5   44.91    2.00
  -2  -2   5   43.66    2.27
  -2   2   5   44.94    2.30
  -2   2   5   43.01    1.50
  -2  -2   5   46.89    2.11
  -2  -2   5   47.99    2.18
  -2   2   4   84.43    3.11
  -2  -2   4   89.33    3.30
  -2   2   4   85.08    3.28
  -2  -2   4   95.11    3.35
  -2  -2   4   83.17    3.14
  -2  -2   3   40.88    1.80
  -2   2   3   41.38    1.83
  -2  -2   3   38.64    1.71
  -2   2   3   38.97    1.70
  -2  -2   3   41.64    1.99
  -2   2   2 2860.19   74.44
  -2  -2   2 2844.58   74.44
  -2  -2   2 2782.93   74.87
  -2  -2   2 2853.63   74.66
  -2  -2   1 4504.78  117.39
   2   2  -1 4454.06  117.38
   2   2   0 3375.63   86.59
   2   2   0 3201.33   87.14
  -2  -2   0 3282.61   87.01
   2   2   1  284.21    7.91
   2   2   1  285.89    7.92
   2  -2   1  286.30    7.94
   2   2   1  266.87    8.27
   2   2   2  439.10   12.37
   2  -2   2  451.72   12.38
   2  -2   2  441.58   12.39
   2   2   3  559.45   15.26
   2  -2   3  555.30   15.27
   2  -2   3  532.08   15.17
   2   2   3  508.69   15.12
   2  -2   3  560.40   15.19
  -2  -2  -4 1596.19   42.10
   2   2   4 1583.89   43.14
   2  -2   4 1623.87   43.17
   2  -2   4 1579.84   43.04
   2   2   4 1608.75   43.05
   2  -2   4 1646.88   43.04
   2  -2   5  142.45    4.83
   2   2   5  145.66    5.30
   2  -2   5  151.64    5.34
   2   2   5  153.06    5.48
   2  -2   5  154.87    5.51
   2   2   6   34.79    2.35
   2  -2   6   38.07    2.45
   2  -2   6   35.42    1.78
   2  -2   6   33.54    2.18
   2   2   6   32.50    2.17
   2  -2   6   33.61    2.20
   2  -2   7   57.79    3.20
   2  -2   7   62.88    3.34
   2   2   7   65.63    3.37
   2  -2   7   63.26    3.31
   2   2   7   61.99    3.54
   2  -2   7   59.76    3.32
   2  -2   7   63.80    3.43
   2   2   7   63.81    3.48
   2   2   7   61.09    3.29
   2   2   7   66.45    3.20
   2  -2   8   54.72    3.35
   2   2   8   56.18    3.09
   2  -2   8   56.56    3.31
   2   2   8   55.03    3.26
   2  -2   8   57.96    3.40
   2   2   8   55.41    3.52
   2  -2   8   58.52    3.34
   2  -2   8   59.32    3.45
   2   2   8   52.44    3.22
   2  -2   8   57.25    3.31
   2   2   9    6.62    1.20
   2  -2   9    3.96    1.18
   2   2   9   10.21    1.54
   2  -2   9    8.74    1.48
   2  -2   9    9.87    1.46
   2   2   9    8.45    1.32
   2   2   9    7.48    1.19
   2   2   9    6.43    1.14
   2   2   9    7.25    1.32
   2   2   9    6.71    1.34
   2  -2   9    6.56    1.41
   2  -2   9    8.35    1.47
   2   2   9    5.56    1.33
   2  -2   9    6.05    1.31
   2  -2   9   10.43    1.61
   2   2   9    7.06    1.60
   2   2  10   51.80    3.41
   2  -2  10   53.76    3.56
   2  -2  10   51.09    3.46
   2  -2  10   53.87    3.51
   2   2  10   50.08    3.45
   2   2  10   47.54    2.99
   2   2  10   53.52    3.40
   2   2  10   42.03    2.92
   2  -2  10   44.46    3.26
   2   2  10   40.66    3.46
   2   2  10   48.82    3.42
   2  -2  10   47.84    3.33
   2  -2  10   53.81    3.48
   2  -2  10   45.88    3.40
   2   2  10   45.94    3.06
   2  -2  11   67.24    4.17
   2   2  11   58.44    3.76
   2  -2  11   66.02    4.13
   2   2  11   57.78    3.46
   2   2  11   70.52    4.13
   2  -2  11   64.37    4.04
   2   2  11   61.38    4.21
   2   2  11   63.20    4.06
   2  -2  11   62.84    3.94
   2   2  11   60.41    3.60
   2   2  11   59.14    3.68
   2  -2  11   68.45    4.15
   2  -2  11   63.46    4.09
   2  -2  12   -0.25    1.11
   2   2  12   -0.23    1.02
   2   2  12   -0.25    0.93
   2  -2  12    0.77    1.14
   2   2  12    0.62    0.95
   2   2  12    0.77    0.89
   2   2  12    0.28    1.17
   2  -2  12    1.51    1.20
   2  -2  13   25.82    2.52
   2   2  13   26.99    2.62
   2   2  14   18.62    1.92
   2  -2  14   18.24    2.02
   2  -2  14   19.50    2.05
   2   2  14   16.50    2.07
   2   2  14   16.99    1.76
   2  -2  14   20.71    2.10
   2   2  14   21.94    2.20
   2   2  15  211.07    7.09
   2  -2  15  210.03    7.51
   2   2  15  210.90    7.76
   2   2  15  202.03    7.19
   2  -2  15  208.94    7.55
   2  -2  16   28.58    1.80
   2  -2  16   28.84    1.90
  -2  -3  17    5.34    0.87
  -2   3  17    6.96    0.93
  -2  -3  17    6.28    0.87
  -2  -3  16   54.90    3.10
  -2  -3  16   61.62    3.24
  -2   3  16   64.19    3.32
  -2  -3  15   15.12    1.90
  -2   3  15   13.59    1.84
  -2  -3  15   13.69    1.74
  -2   3  15   15.74    1.91
  -2  -3  15   15.34    1.90
  -2   3  15   16.18    1.84
  -2  -3  15   16.33    1.89
  -2   3  14    0.98    1.11
  -2  -3  14    1.00    0.81
  -2   3  14    1.96    1.08
  -2  -3  14    0.97    1.07
  -2   3  14    0.47    0.99
  -2  -3  14    1.20    1.08
  -2  -3  14    0.24    1.10
  -2   3  14   -0.72    1.18
  -2   3  13  420.66   14.34
  -2  -3  13  425.36   14.30
  -2  -3  13  395.80   14.08
  -2   3  13  422.55   14.28
  -2  -3  13  397.31   13.71
  -2   3  13  389.56   14.10
  -2  -3  13  419.00   14.16
  -2   3  13  446.69   14.04
  -2  -3  13  444.93   14.16
  -2   3  13  425.25   13.43
  -2   3  12   99.05    5.17
  -2  -3  12   91.91    4.99
  -2   3  12   99.04    4.85
  -2  -3  12   88.05    4.94
  -2  -3  12   89.53    4.97
  -2   3  12   94.48    5.06
  -2  -3  12   89.53    4.71
  -2   3  12   90.26    5.07
  -2   3  12   88.54    5.12
  -2  -3  12   92.06    5.18
  -2   3  12   85.06    4.34
  -2  -3  12   93.51    4.89
  -2   3  11    2.18    1.02
  -2  -3  11    1.29    0.94
  -2   3  11    0.40    1.06
  -2  -3  11    3.07    1.23
  -2  -3  11    2.39    1.02
  -2   3  11    0.47    1.00
  -2   3  11    2.40    1.04
  -2  -3  11    0.93    1.03
  -2  -3  11    0.86    1.07
  -2   3  11    1.40    0.85
  -2   3  11    2.07    1.23
  -2  -3  11    0.76    1.06
  -2   3  11    2.04    1.22
  -2   3  10  219.96    8.68
  -2   3  10  211.10    8.58
  -2  -3  10  214.21    8.60
  -2   3  10  218.22    8.34
  -2  -3  10  218.26    8.15
  -2  -3  10  223.07    8.27
  -2   3  10  232.16    7.99
  -2   3  10  218.58    8.46
  -2  -3  10  229.09    8.53
  -2  -3  10  209.38    7.95
  -2  -3  10  249.49    8.14
  -2   3  10  235.47    8.31
  -2  -3  10  212.04    8.40
  -2   3   9   83.64    4.12
  -2  -3   9   94.51    4.40
  -2  -3   9   92.88    4.37
  -2   3   9   89.02    3.99
  -2  -3   9   92.11    4.45
  -2   3   9   85.72    4.38
  -2  -3   9   87.28    4.14
  -2   3   9   93.59    4.64
  -2  -3   9   92.42    4.63
  -2   3   9   88.60    4.57
  -2   3   9   98.47    4.45
  -2   3   9   95.63    4.64
  -2  -3   9   92.03    4.67
  -2   3   9   87.97    4.59
  -2  -3   9   99.20    4.16
  -2  -3   9   83.94    4.36
  -2   3   9   98.60    4.39
  -2   3   8  160.15    5.97
  -2  -3   8  158.32    6.28
  -2  -3   8  154.65    5.93
  -2  -3   8  150.48    5.99
  -2   3   8  152.89    6.24
  -2  -3   8  152.82    6.24
  -2  -3   8  152.02    6.10
  -2   3   8  163.03    5.92
  -2   3   8  151.56    6.24
  -2  -3   8  156.44    6.26
  -2   3   7   34.04    2.42
  -2  -3   7   35.68    2.40
  -2   3   7   39.80    1.94
  -2  -3   7   37.36    2.42
  -2  -3   7   38.18    2.51
  -2  -3   7   36.51    2.24
  -2   3   7   34.58    2.40
  -2  -3   7   35.84    2.42
  -2   3   7   32.36    2.24
  -2  -3   7   38.61    2.18
  -2   3   7   40.18    2.41
  -2  -3   7   39.32    2.38
  -2  -3   6 2098.04   58.78
  -2  -3   6 2228.17   58.66
  -2  -3   6 2230.78   58.46
  -2   3   6 2127.01   57.93
  -2  -3   6 2187.35   58.42
  -2   3   6 2188.01   58.04
  -2   3   6 2201.60   58.49
  -2  -3   6 2229.03   58.47
  -2   3   5   69.21    2.73
  -2  -3   5   69.38    2.71
  -2  -3   5   62.51    2.92
  -2   3   5   63.62    2.51
  -2  -3   5   72.80    2.91
  -2  -3   5   66.34    2.76
  -2   3   5   64.73    2.56
  -2  -3   5   67.60    2.86
  -2   3   5   62.62    2.79
  -2  -3   4   73.67    3.21
  -2   3   4   71.25    2.92
  -2  -3   4   71.84    2.91
  -2  -3   4   74.27    2.98
  -2   3   4   78.75    2.98
  -2  -3   4   71.96    2.83
  -2   3   4   77.01    2.88
   2   3  -3  404.05   11.76
  -2   3   3  405.62   11.59
  -2  -3   3  417.39   11.57
  -2  -3   3  416.81   12.05
  -2  -3   3  409.34   11.77
  -2  -3   2  333.94   10.08
   2   3  -2  327.93    9.94
  -2  -3   2  347.11    9.47
  -2   3   2  344.57    9.46
  -2  -3   2  342.95    9.83
   2   3  -1  921.54   25.37
  -2  -3   1  930.65   25.39
  -2  -3   1  941.34   25.11
  -2  -3   0    0.14    0.49
   2   3   0    0.31    0.57
   2   3   0    0.32    0.25
   2  -3   0    0.36    0.27
  -2  -3   0    0.35    0.40
  -2  -3  -1  264.13    7.96
  -2  -3  -1  272.75    7.71
   2  -3   1  276.94    7.69
   2   3   1  272.31    7.67
   2   3   1  270.68    8.22
   2   3   2    1.41    0.63
   2  -3   2    1.55    0.44
  -2  -3  -2    1.11    0.44
   2  -3   2    1.33    0.47
   2   3   2    1.77    0.47
  -2  -3  -2    1.43    0.33
   2  -3   2    1.96    0.55
   2  -3   3   33.21    1.67
   2  -3   3   30.59    1.62
   2   3   3   35.56    1.69
  -2  -3  -3   29.97    1.18
   2   3   3   31.79    1.84
   2  -3   3   32.98    1.73
   2   3   3   30.53    1.69
   2   3   4  791.13   19.72
   2  -3   4  793.49   19.74
   2  -3   4  776.15   19.70
   2  -3   4  794.00   19.77
   2  -3   4  761.59   19.88
   2   3   4  803.78   19.89
   2   3   5   73.95    3.38
   2  -3   5   77.27    3.41
   2  -3   5   75.58    3.40
   2  -3   5   68.91    3.06
   2  -3   6   82.60    3.78
   2   3   6   76.29    3.56
   2  -3   6   80.43    3.61
   2   3   6   76.74    3.77
   2  -3   6   84.34    3.91
   2   3   6   83.73    3.80
   2  -3   6   76.48    3.32
   2   3   6   82.32    3.77
   2   3   6   81.58    3.75
   2  -3   7    1.98    0.94
   2  -3   7    2.07    0.93
   2   3   7    1.98    1.05
   2   3   7    0.93    0.72
   2  -3   7    1.71    0.88
   2   3   7    4.81    1.00
   2  -3   7    1.36    0.79
   2  -3   7    1.85    0.86
   2   3   7    2.39    0.76
   2   3   7    1.93    0.89
   2   3   7    2.98    0.87
   2  -3   8  235.45    8.82
   2   3   8  232.04    8.55
   2  -3   8  251.89    8.91
   2  -3   8  263.62    8.82
   2   3   8  270.44    8.91
   2  -3   8  235.86    8.54
   2  -3   8  210.90    8.60
   2   3   8  264.36    8.81
   2  -3   8  244.27    8.68
   2   3   8  230.39    9.10
   2  -3   8  237.47    8.62
   2   3   8  235.37    8.48
   2   3   8  239.57    8.51
   2  -3   8  272.40    8.96
   2  -3   8  219.71    8.74
   2   3   8  254.65    8.38
   2   3   8  246.38    8.69
   2   3   8  245.52    8.68
   2  -3   9    5.51    1.35
   2   3   9    3.77    1.08
   2  -3   9    3.94    1.28
   2   3   9    4.83    1.49
   2   3   9    5.61    1.25
   2  -3   9    4.67    1.23
   2  -3   9    6.76    1.37
   2   3   9    3.07    1.00
   2   3   9    5.16    1.15
   2   3   9    5.94    1.17
   2   3   9    4.31    1.06
   2  -3   9    5.21    1.15
   2  -3   9    4.35    1.12
   2  -3   9    7.16    1.40
   2   3   9    4.22    1.02
   2  -3   9    4.64    1.35
   2   3   9    5.88    1.28
   2  -3   9    3.41    1.10
   2   3  10   49.50    3.35
   2  -3  10   51.00    3.31
   2   3  10   48.64    3.61
   2   3  10   41.78    2.93
   2   3  10   43.28    2.97
   2  -3  10   47.84    3.41
   2   3  10   44.17    3.15
   2  -3  10   47.94    3.41
   2   3  10   50.07    3.36
   2  -3  10   43.14    3.26
   2  -3  10   43.81    3.26
   2   3  10   49.61    3.06
   2  -3  10   40.30    3.26
   2   3  10   44.85    3.20
   2   3  11   -0.47    0.98
   2  -3  11   -0.23    1.03
   2   3  11    0.20    0.95
   2   3  11    0.41    0.74
   2  -3  11    0.25    1.16
   2   3  11   -0.22    0.89
   2   3  11    0.88    1.22
   2  -3  11    0.25    1.07
   2  -3  11    0.26    0.97
   2   3  11    1.44    1.00
   2  -3  11    0.50    0.98
   2   3  11    0.77    0.89
   2  -3  11   -0.27    1.20
   2  -3  12   19.83    2.29
   2   3  12   18.54    2.06
   2  -3  12   25.40    2.56
   2   3  12   21.83    2.30
   2   3  12   19.55    2.40
   2   3  12   16.99    1.89
   2  -3  12   17.08    2.21
   2   3  12   23.14    2.11
   2   3  13    6.43    1.18
   2  -3  13    9.77    1.56
   2   3  13    9.84    1.64
   2   3  13    7.28    1.36
   2   3  13    7.76    1.41
   2   3  13    8.74    1.42
   2   3  14   22.46    2.31
   2   3  14   21.94    1.94
   2  -3  14   27.56    2.37
   2   3  14   23.73    1.90
   2  -3  14   23.05    2.28
   2  -3  15   86.46    4.04
   2  -3  15   89.67    4.11
   2   3  15   90.48    4.29
   2  -3  16    9.24    1.08
   2   3  16   10.42    1.17
  -2  -4  17   26.14    1.56
  -2   4  16   28.94    2.16
  -2   4  16   27.67    1.99
  -2  -4  16   25.66    1.90
  -2  -4  16   28.28    2.02
  -2  -4  15   22.41    2.06
  -2  -4  15   24.65    2.24
  -2  -4  15   26.79    2.19
  -2   4  15   24.23    2.12
  -2   4  15   21.54    2.07
  -2   4  15   24.42    2.24
  -2   4  14   37.47    2.97
  -2  -4  14   35.60    2.92
  -2   4  14   34.66    2.82
  -2  -4  14   32.74    2.72
  -2  -4  14   29.05    2.50
  -2  -4  14   31.65    2.73
  -2  -4  14   37.28    2.85
  -2   4  14   36.78    2.89
  -2   4  14   32.73    2.81
  -2   4  13   75.42    4.59
  -2  -4  13   82.85    4.71
  -2  -4  13   77.45    4.49
  -2   4  13   78.40    4.49
  -2  -4  13   83.98    4.53
  -2  -4  13   75.91    4.33
  -2  -4  13   72.70    4.37
  -2   4  13   75.08    4.60
  -2  -4  13   85.69    4.70
  -2   4  13   78.98    4.59
  -2  -4  12  109.93    5.73
  -2   4  12  116.72    5.87
  -2   4  12  114.15    6.05
  -2   4  12  113.86    5.69
  -2  -4  12  122.30    5.84
  -2  -4  12  116.96    5.95
  -2   4  12  125.47    5.91
  -2  -4  12  133.51    5.92
  -2  -4  12  125.82    5.83
  -2  -4  12  108.80    5.69
  -2   4  12  142.67    5.88
  -2   4  12  119.44    6.02
  -2   4  11   85.43    4.73
  -2  -4  11   88.58    4.62
  -2   4  11   86.24    4.71
  -2   4  11   88.10    4.73
  -2  -4  11   95.02    4.86
  -2  -4  11   84.62    4.71
  -2   4  11   90.23    5.09
  -2  -4  11   84.79    4.81
  -2   4  11   81.84    4.77
  -2   4  11   95.74    4.61
  -2  -4  11   85.86    4.76
  -2  -4  11   96.55    4.85
  -2  -4  10   28.42    2.46
  -2  -4  10   37.17    2.77
  -2   4  10   28.97    2.76
  -2   4  10   31.11    2.72
  -2  -4  10   32.13    2.72
  -2   4  10   36.24    2.74
  -2  -4  10   30.46    2.48
  -2  -4  10   30.27    2.51
  -2   4  10   27.01    2.44
  -2  -4  10   31.93    2.61
  -2   4  10   27.25    2.44
  -2   4  10   35.32    2.56
  -2  -4  10   28.05    2.55
  -2   4  10   33.83    2.75
  -2  -4  10   34.35    2.65
  -2   4   9    0.38    0.69
  -2  -4   9    0.22    0.93
  -2  -4   9    0.20    0.99
  -2   4   9    0.42    0.92
  -2   4   9    1.15    0.78
  -2  -4   9    1.22    0.89
  -2   4   9    1.69    0.99
  -2   4   9    0.99    0.83
  -2  -4   9    2.22    0.93
  -2  -4   9    0.38    0.75
  -2   4   9    0.56    0.77
  -2  -4   9    0.37    0.82
  -2   4   9    1.50    0.93
  -2   4   8    6.19    1.12
  -2  -4   8    5.34    1.06
  -2  -4   8    6.27    1.14
  -2   4   8    6.18    1.28
  -2  -4   8    6.90    1.25
  -2  -4   8    7.23    1.39
  -2  -4   8    5.49    1.20
  -2   4   8    7.42    1.16
  -2  -4   8    3.57    1.10
  -2  -4   8    6.76    1.28
  -2   4   8    7.58    1.33
  -2   4   8    5.59    1.14
  -2   4   8    5.45    1.14
  -2  -4   8    6.32    1.12
  -2  -4   7  548.05   17.16
  -2   4   7  622.01   17.02
  -2   4   7  587.39   17.25
  -2  -4   7  577.59   17.03
  -2  -4   7  548.15   17.11
  -2   4   7  558.44   17.19
  -2  -4   7  590.20   17.66
  -2  -4   7  600.25   17.37
  -2   4   7  566.61   17.20
  -2  -4   7  584.45   17.25
  -2   4   7  568.09   17.29
  -2  -4   7  583.79   16.97
  -2   4   7  602.82   17.09
  -2  -4   7  572.33   16.99
  -2   4   6  348.57   10.50
  -2  -4   6  349.55   10.66
  -2   4   6  340.43   10.66
  -2  -4   6  343.93   10.89
  -2  -4   6  342.19   10.91
  -2  -4   6  351.92   11.27
  -2  -4   6  360.54   10.96
  -2   4   6  340.56   10.52
  -2  -4   6  368.85   11.24
  -2   4   6  348.56   11.09
  -2   4   5  205.92    6.64
  -2  -4   5  199.14    7.03
  -2  -4   5  203.87    7.07
  -2  -4   5  186.18    6.71
  -2   4   5  201.90    6.64
  -2  -4   5  198.01    6.47
  -2   4   5  211.51    6.55
  -2  -4   4 1697.67   45.96
  -2   4   4 1716.81   45.18
  -2  -4   4 1695.96   45.15
  -2  -4   4 1662.41   45.25
  -2   4   4 1680.99   45.29
   2   4  -4 1748.58   45.58
  -2   4   4 1671.16   45.55
  -2  -4   4 1696.08   45.62
  -2  -4   3  119.46    3.81
  -2   4   3  115.43    3.81
   2   4  -3  116.46    4.30
  -2  -4   3  109.46    4.43
  -2  -4   3  116.08    4.26
  -2   4   3  119.91    3.93
  -2  -4   3  120.03    3.89
  -2  -4   2    8.77    0.71
  -2   4   2   10.31    0.73
  -2  -4   2    8.77    0.64
   2   4  -2   10.31    1.11
  -2  -4   2   12.25    1.06
  -2  -4   2   11.30    1.20
   2   4  -1  190.29    6.42
  -2  -4   1  196.98    6.48
  -2  -4   1  193.34    6.15
  -2   4   1  200.00    5.52
  -2  -4   1  195.91    5.54
  -2  -4   0  402.49   11.87
   2   4   0  399.67   11.98
  -2  -4   0  417.71   11.51
   2  -4   0  404.96   11.01
   2   4   0  404.32   10.97
  -2  -4  -1  262.17    7.72
   2  -4   1  269.61    7.53
  -2  -4  -1  261.15    8.09
   2   4   1  272.66    8.37
   2   4   1  264.40    7.50
   2  -4   2    4.66    0.63
  -2  -4  -2    4.35    0.72
   2   4   2    5.09    0.60
   2  -4   2    4.48    0.58
  -2  -4  -2    4.93    0.53
   2   4   2    3.53    0.87
   2   4   2    4.20    0.64
   2  -4   2    4.20    0.62
  -2  -4  -3  123.14    3.70
   2   4   3  122.94    4.27
   2  -4   3  125.47    4.31
   2   4   3  120.58    4.66
   2  -4   3  126.00    4.21
   2   4   3  119.86    4.19
   2  -4   3  124.94    4.28
   2  -4   4   63.40    2.81
   2  -4   4   64.10    3.10
   2   4   4   67.22    3.15
   2   4   4   61.70    3.13
   2   4   4   67.02    2.95
   2  -4   4   72.74    3.01
   2  -4   5  440.88   13.43
   2   4   5  432.90   13.54
   2   4   5  464.19   13.61
   2   4   5  428.24   13.47
  -2   4  -5  431.79   12.71
   2  -4   5  447.87   13.26
   2   4   6  157.17    6.42
   2   4   6  178.97    6.59
   2   4   6  176.65    6.64
   2   4   6  170.13    6.30
   2  -4   6  177.60    6.26
   2  -4   6  169.63    6.50
   2  -4   6  184.38    6.24
   2   4   6  171.07    6.17
   2  -4   6  163.12    6.31
   2   4   7    2.61    0.85
   2  -4   7    4.18    1.06
   2  -4   7    3.14    1.06
   2  -4   7    3.43    0.93
   2   4   7    3.81    0.94
   2   4   7    2.41    0.96
   2   4   7    4.65    1.00
   2   4   7    2.47    0.96
   2   4   7    3.88    0.93
   2   4   7    2.41    0.76
   2  -4   7    3.70    1.09
   2   4   7    2.63    0.72
   2   4   7    3.47    1.00
   2  -4   8   18.63    2.01
   2   4   8   18.69    1.86
   2  -4   8   19.21    1.85
   2   4   8   16.00    1.73
   2  -4   8   19.46    2.03
   2   4   8   19.02    1.88
   2   4   8   17.79    1.85
   2   4   8   19.15    1.90
   2   4   8   18.84    1.76
   2   4   8   16.82    1.60
   2   4   8   19.02    2.14
   2  -4   8   18.29    2.14
   2  -4   8   16.34    1.90
   2  -4   8   20.82    1.94
   2   4   8   21.51    2.01
   2  -4   8   19.83    2.00
   2   4   8   19.49    1.97
   2   4   8   20.46    2.08
   2  -4   9   44.88    3.22
   2  -4   9   44.08    3.09
   2   4   9   47.07    3.10
   2  -4   9   44.36    3.00
   2   4   9   41.98    3.33
   2   4   9   47.37    3.03
   2   4   9   38.24    2.85
   2  -4   9   47.55    3.38
   2   4   9   45.56    2.75
   2  -4   9   43.22    3.15
   2  -4   9   43.24    3.07
   2   4   9   40.65    2.96
   2  -4   9   42.95    3.10
   2   4   9   39.89    2.86
   2   4  10  315.93   11.27
   2  -4  10  336.48   11.81
   2  -4  10  338.89   12.03
   2   4  10  320.34   11.38
   2   4  10  336.82   11.55
   2   4  10  327.35   11.67
   2  -4  10  344.36   12.10
   2  -4  10  321.61   11.55
   2  -4  10  373.46   11.79
   2   4  10  342.22   11.58
   2   4  10  337.85   12.43
   2   4  10  336.83   11.11
   2  -4  10  334.49   12.13
   2   4  11    1.26    0.81
   2  -4  11    2.18    1.38
   2  -4  11    0.80    1.18
   2   4  11    2.91    1.10
   2   4  11    0.22    0.81
   2   4  11    0.96    0.98
   2  -4  11    0.79    1.02
   2   4  11    0.21    0.85
   2  -4  11   -0.25    1.04
   2   4  11    0.89    1.13
   2   4  11    0.67    1.05
   2  -4  11    1.56    1.10
   2   4  12    2.17    0.94
   2   4  12    2.33    0.99
   2   4  12    1.42    0.92
   2  -4  12    2.90    1.21
   2  -4  12    2.88    1.22
   2   4  12    4.54    1.16
   2  -4  12    3.98    1.41
   2   4  12    0.87    1.05
   2  -4  12    1.77    1.06
   2   4  12    0.89    1.09
   2  -4  13   32.10    2.86
   2   4  13   33.73    2.71
   2  -4  13   36.29    2.85
   2   4  13   29.17    2.84
   2  -4  13   41.16    2.90
   2   4  13   40.17    2.83
   2  -4  14   37.62    2.70
   2  -4  14   39.41    2.85
   2   4  14   40.34    2.99
   2  -4  15   70.53    3.33
   2  -4  15   58.49    3.20
   2   4  15   64.88    3.41
   2   4  16    0.10    0.52
   2  -4  16    0.84    0.62
  -2  -5  16  179.75    6.33
  -2   5  16  195.24    6.73
  -2   5  15   43.56    2.82
  -2   5  15   45.32    2.65
  -2  -5  15   47.23    2.83
  -2  -5  15   40.98    2.91
  -2   5  15   43.03    2.89
  -2   5  14  157.94    6.82
  -2  -5  14  166.13    6.45
  -2   5  14  155.82    6.37
  -2  -5  14  150.73    6.47
  -2   5  13   12.40    1.80
  -2  -5  13   12.91    1.98
  -2  -5  13   13.71    1.89
  -2   5  13   12.78    1.86
  -2  -5  13   13.86    1.83
  -2   5  13   12.37    1.80
  -2   5  13   10.91    1.73
  -2  -5  13   11.11    1.72
  -2  -5  12    4.67    1.36
  -2   5  12    5.66    1.36
  -2  -5  12    6.67    1.61
  -2  -5  12    3.86    1.29
  -2   5  12    4.03    1.40
  -2  -5  12    5.57    1.39
  -2  -5  12    5.93    1.53
  -2  -5  11   29.24    2.59
  -2   5  11   34.89    2.72
  -2  -5  11   28.14    2.52
  -2  -5  11   33.96    2.89
  -2   5  11   27.93    2.59
  -2  -5  11   30.61    2.64
  -2   5  11   25.46    2.74
  -2   5  11   24.23    2.56
  -2  -5  11   33.29    2.83
  -2  -5  10    0.23    1.01
  -2  -5  10   -0.41    0.93
  -2   5  10    0.21    0.87
  -2  -5  10   -0.42    0.81
  -2   5  10    1.03    0.98
  -2  -5  10    1.20    0.95
  -2   5  10   -0.22    0.81
  -2  -5  10   -0.22    1.08
  -2   5  10   -0.44    1.14
  -2  -5  10    1.60    0.84
  -2  -5  10    1.85    0.99
  -2   5  10    1.62    1.24
  -2   5  10    3.03    1.20
  -2   5  10    0.75    1.07
  -2   5  10    0.68    0.98
  -2   5   9  235.79    9.04
  -2   5   9  251.30    9.05
  -2   5   9  248.60    9.43
  -2  -5   9  244.48    9.20
  -2  -5   9  242.28    8.79
  -2   5   9  254.42    8.89
  -2  -5   9  250.62    8.87
  -2   5   9  243.44    8.83
  -2  -5   9  247.50    9.05
  -2   5   9  248.52    9.06
  -2   5   9  260.47    9.24
  -2  -5   9  266.95    8.97
  -2  -5   9  242.70    9.13
  -2  -5   9  259.25    9.65
  -2   5   9  242.20    9.30
  -2   5   8   27.29    2.32
  -2   5   8   24.13    2.20
  -2  -5   8   29.47    2.57
  -2  -5   8   22.46    2.11
  -2  -5   8   20.63    1.96
  -2   5   8   21.48    2.04
  -2   5   8   27.98    2.29
  -2   5   8   27.77    2.34
  -2   5   8   27.25    2.12
  -2  -5   8   25.50    2.05
  -2  -5   8   27.11    2.08
  -2  -5   8   25.22    2.24
  -2   5   7   18.37    1.93
  -2  -5   7   16.99    1.89
  -2  -5   7   19.92    1.86
  -2  -5   7   20.62    2.09
  -2  -5   7   21.28    1.72
  -2   5   7   21.55    1.91
  -2   5   7   17.39    1.59
  -2  -5   7   18.52    1.82
  -2   5   7   19.68    1.79
  -2  -5   7   15.42    1.63
  -2  -5   7   19.76    1.85
  -2  -5   7   22.17    1.84
  -2   5   7   17.26    1.69
  -2   5   6  310.26    9.90
  -2   5   6  288.41   10.23
  -2   5   6  324.22    9.81
  -2  -5   6  310.42   10.10
  -2  -5   6  309.54   10.50
  -2   5   6  326.46   10.31
  -2  -5   6  301.31    9.59
  -2   5   6  310.34    9.63
  -2   5   5  295.02    9.17
   2   5  -5  278.20    9.01
  -2   5   5  273.26    9.40
  -2  -5   5  273.32    9.48
  -2   5   5  286.83    9.03
  -2   5   5  283.28    9.30
  -2  -5   5  278.46    9.05
  -2  -5   5  286.02    9.51
  -2   5   5  281.72    8.61
  -2  -5   5  282.06    8.59
  -2  -5   4   11.36    0.95
  -2   5   4   15.24    1.07
  -2  -5   4   12.63    1.43
  -2   5   4   13.15    1.48
  -2  -5   4   13.50    1.53
  -2  -5   4   14.70    1.43
  -2   5   4   15.63    1.47
   2   5  -4   14.22    1.41
  -2  -5   3  126.33    4.83
  -2   5   3  127.59    4.13
  -2  -5   3  134.09    4.15
  -2   5   3  133.74    5.06
   2   5  -3  143.94    5.12
  -2  -5   3  139.93    5.28
  -2  -5   2 1601.37   42.69
  -2  -5   2 1619.62   41.64
  -2   5   2 1542.81   41.64
   2   5  -2 1664.09   43.04
  -2  -5   2 1632.89   43.20
  -2   5   2 1563.43   41.73
  -2  -5   2 1566.71   41.67
  -2   5   1    3.99    0.37
  -2  -5   1    2.86    0.29
  -2  -5   1    2.70    0.68
   2   5  -1    2.10    0.82
   2   5  -1    3.09    0.25
   2  -5  -1    3.94    0.32
   2   5   0    8.23    0.42
   2  -5   0    8.09    0.48
  -2  -5   0    8.94    1.17
  -2  -5   0   10.43    0.97
   2   5   0   10.46    1.27
   2   5   0    9.34    0.53
   2  -5   0    7.62    0.46
  -2   5   0    9.10    0.44
  -2  -5   0   10.26    0.49
   2  -5   1   28.19    1.18
   2   5   1   30.21    1.26
   2  -5   1   28.30    1.20
  -2  -5  -1   30.82    1.58
  -2  -5  -1   27.56    1.85
   2   5   1   28.24    2.00
   2  -5   2 1021.32   27.09
   2   5   2 1037.47   28.07
   2   5   2  975.44   26.84
   2  -5   2  988.77   26.82
  -2  -5  -2 1021.11   26.95
  -2  -5  -2  983.19   27.46
  -2  -5  -3  127.97    4.01
   2  -5   3  131.06    5.16
   2   5   3  135.37    5.27
  -2  -5  -3  131.70    4.58
   2   5   3  133.45    5.22
   2  -5   3  129.51    4.51
   2   5   3  132.61    5.16
   2   5   4    8.15    1.26
   2   5   4    9.01    1.26
   2  -5   4    8.97    1.24
   2  -5   4    7.82    1.23
   2   5   4    6.26    1.22
   2  -5   4    9.15    1.03
   2   5   5  314.93   10.66
  -2   5  -5  324.94   10.03
   2   5   5  318.16   10.54
   2  -5   5  320.25   10.55
   2   5   5  347.38   10.92
   2   5   5  317.84   10.52
   2   5   6  822.68   24.64
   2   5   6  854.68   24.65
   2   5   6  840.03   24.35
   2  -5   6  854.22   24.55
   2   5   6  878.23   23.84
   2  -5   6  866.46   23.82
   2  -5   6  793.94   23.99
   2   5   6  830.17   24.70
   2  -5   7  154.39    6.11
   2  -5   7  143.67    6.16
   2   5   7  152.25    6.45
   2  -5   7  150.72    6.44
   2  -5   7  158.11    5.83
   2   5   7  160.99    5.85
   2  -5   7  149.94    6.24
   2   5   7  143.00    5.97
   2   5   7  146.40    6.18
   2   5   7  156.32    6.03
   2   5   7  147.55    6.06
   2  -5   7  151.81    6.37
   2  -5   7  145.63    6.05
   2   5   7  149.06    6.31
   2   5   7  151.29    6.42
   2   5   8  225.10    8.90
   2   5   8  246.31    8.15
   2  -5   8  227.61    7.93
   2   5   8  214.38    8.46
   2  -5   8  228.22    8.51
   2   5   8  214.49    8.12
   2   5   8  204.36    7.85
   2   5   8  202.34    7.98
   2   5   8  216.15    8.31
   2  -5   8  226.53    8.24
   2  -5   8  225.40    8.48
   2  -5   8  211.87    8.57
   2  -5   8  205.85    8.46
   2   5   8  226.25    8.64
   2   5   8  229.66    8.44
   2  -5   9    2.80    1.10
   2   5   9    5.33    1.29
   2   5   9    3.77    0.95
   2   5   9    4.82    1.20
   2  -5   9    3.62    1.19
   2  -5   9    6.96    1.55
   2  -5   9    4.77    1.27
   2   5   9    6.49    1.52
   2  -5   9    3.11    1.36
   2  -5   9    7.72    1.49
   2  -5   9    6.56    1.28
   2   5   9    4.89    1.10
   2  -5  10    4.66    1.53
   2  -5  10    3.88    1.34
   2   5  10    5.13    1.27
   2   5  10    5.97    1.36
   2   5  10    5.34    1.35
   2  -5  10    5.75    1.35
   2   5  10    7.47    1.73
   2  -5  10    4.96    1.40
   2  -5  10    2.65    1.25
   2  -5  10    5.27    1.22
   2   5  10    7.10    1.41
   2   5  11   -0.23    0.92
   2  -5  11    0.28    1.13
   2   5  11    0.95    0.90
   2   5  11    2.11    1.31
   2  -5  11    1.33    1.15
   2  -5  11    1.40    0.99
   2   5  11    1.90    0.97
   2   5  12   18.84    2.14
   2  -5  12   22.07    2.36
   2   5  12   18.86    2.06
   2   5  12   18.05    1.89
   2   5  12   21.04    2.10
   2  -5  13   39.86    2.80
   2  -5  13   33.15    2.87
   2   5  13   34.04    2.91
   2  -5  14    2.61    1.05
   2   5  14    6.33    1.40
   2  -5  14    5.90    1.16
   2  -5  15   15.69    1.53
   2   5  15   14.87    1.53
   2   5  16    5.36    0.76
   2  -5  16    6.52    0.78
  -2  -6  16    3.50    0.72
  -2   6  16    2.93    0.95
  -2   6  15    3.67    1.00
  -2  -6  15    6.20    1.22
  -2  -6  15    3.75    0.94
  -2   6  15    6.55    1.20
  -2   6  14  172.67    7.24
  -2   6  14  181.25    7.27
  -2  -6  14  186.60    7.37
  -2  -6  14  176.37    6.91
  -2   6  13   36.62    2.99
  -2  -6  13   48.21    3.25
  -2   6  13   43.19    3.28
  -2   6  13   49.15    3.57
  -2  -6  13   46.47    3.42
  -2  -6  13   41.63    3.11
  -2  -6  12   66.41    4.25
  -2  -6  12   77.86    4.45
  -2   6  12   79.89    4.85
  -2   6  12   70.70    4.49
  -2  -6  12   78.15    4.61
  -2  -6  11  141.51    6.56
  -2   6  11  149.46    6.88
  -2   6  11  144.44    7.10
  -2  -6  11  147.69    6.74
  -2  -6  10   81.47    4.60
  -2   6  10   87.32    4.72
  -2  -6  10   92.02    5.21
  -2  -6  10   98.34    4.62
  -2  -6  10   77.43    4.63
  -2   6  10   81.19    4.78
  -2   6  10   91.30    5.00
  -2   6  10   78.25    4.53
  -2   6   9   -0.23    1.00
  -2   6   9   -0.48    0.86
  -2  -6   9   -0.44    1.22
  -2  -6   9    0.72    0.79
  -2  -6   9    0.46    0.85
  -2   6   9   -0.22    0.97
  -2  -6   9    0.27    1.08
  -2   6   9   -0.25    0.96
  -2  -6   9   -0.24    0.86
  -2   6   9    0.51    1.00
  -2   6   8   26.19    2.50
  -2   6   8   30.28    2.67
  -2   6   8   29.67    2.61
  -2   6   8   25.37    2.39
  -2   6   8   30.35    2.47
  -2  -6   8   32.32    2.46
  -2   6   8   32.40    2.68
  -2  -6   8   29.87    2.23
  -2  -6   8   32.63    2.84
  -2  -6   8   28.41    2.49
  -2  -6   8   28.34    2.41
  -2   6   7   12.50    1.75
  -2  -6   7   15.06    1.88
  -2   6   7   10.37    1.51
  -2   6   7    8.90    1.38
  -2   6   7   10.50    1.38
  -2  -6   7   10.98    1.50
  -2  -6   7   15.03    1.64
  -2   6   7   11.03    1.59
  -2  -6   7   14.60    1.51
  -2  -6   7   10.69    1.56
  -2  -6   7   12.33    1.78
  -2  -6   7   13.03    1.56
  -2  -6   6    0.97    0.82
  -2  -6   6    0.41    0.89
  -2   6   6    0.60    0.83
  -2  -6   6    0.43    0.79
  -2  -6   6   -0.16    0.77
  -2   6   6    1.46    0.84
  -2  -6   6    0.37    0.78
  -2  -6   5  119.75    5.43
  -2   6   5  123.02    5.36
  -2  -6   5  122.37    4.89
  -2  -6   5  126.94    5.39
  -2  -6   5  119.92    5.13
  -2   6   5  118.34    5.11
   2   6  -5  120.96    5.02
  -2   6   4   56.99    3.21
  -2  -6   4   57.23    3.17
  -2  -6   4   55.47    2.75
  -2   6   4   54.43    3.01
   2   6  -4   48.64    2.93
  -2  -6   3   74.02    3.58
  -2   6   3   75.09    3.70
  -2  -6   3   75.15    3.47
  -2   6   3   68.11    3.53
   2   6  -3   70.14    3.57
  -2   6   2   69.98    3.49
  -2  -6   2   73.68    3.29
  -2   6   2   72.52    3.56
   2   6  -2   71.94    3.59
  -2  -6   2   69.17    3.59
  -2   6   1  270.78    9.10
  -2  -6   1  276.56    8.58
  -2   6   1  273.77    9.03
  -2  -6   1  268.16    9.09
   2   6  -1  257.68    9.03
  -2   6   0   18.96    1.75
  -2  -6   0   19.78    1.75
   2   6   0   17.39    1.71
  -2   6   0   17.00    1.66
  -2  -6   0   17.85    1.38
  -2   6  -1   12.45    1.46
   2   6   1   11.99    1.49
   2  -6   1   11.45    0.92
  -2  -6  -1   11.91    1.38
   2   6   1    9.84    1.35
  -2  -6  -1   11.03    1.07
   2   6   2  707.50   20.67
  -2  -6  -2  695.01   20.18
  -2   6  -2  727.90   20.52
   2   6   2  719.57   20.84
   2  -6   2  677.76   19.44
   2   6   2  712.21   20.52
  -2  -6  -2  722.56   19.52
   2  -6   3   60.66    3.02
  -2  -6  -3   51.36    2.65
   2   6   3   59.55    3.30
  -2   6  -3   55.46    2.99
   2  -6   3   54.89    2.45
   2   6   3   51.98    3.08
   2   6   3   55.56    3.09
   2   6   4  588.64   17.43
   2  -6   4  587.92   17.24
   2   6   4  563.96   17.50
  -2   6  -4  573.68   17.12
   2   6   4  571.21   17.62
   2   6   5   79.01    4.06
   2  -6   5   84.35    4.12
   2   6   5   87.56    4.40
   2  -6   5   87.58    4.26
  -2   6  -5   77.98    3.69
   2   6   5   86.35    4.33
   2   6   6   25.92    2.16
   2   6   6   25.14    2.23
   2  -6   6   23.70    2.17
   2   6   6   31.40    2.59
   2  -6   6   28.66    2.04
   2  -6   6   24.53    2.18
   2  -6   6   22.30    2.16
   2   6   6   24.71    2.36
   2   6   6   25.92    2.35
   2   6   7   12.26    1.87
   2  -6   7   15.87    1.84
   2   6   7   17.15    1.86
   2  -6   7   19.20    2.11
   2   6   7   18.16    1.90
   2   6   7   18.39    1.92
   2   6   7   18.69    1.99
   2  -6   7   18.35    1.77
   2  -6   7   18.99    2.06
   2   6   7   18.96    2.16
   2   6   7   17.69    2.08
   2  -6   8  122.09    5.80
   2   6   8  130.63    5.71
   2   6   8  120.01    5.50
   2   6   8  138.28    5.90
   2   6   8  117.22    5.68
   2  -6   8  130.27    6.09
   2  -6   8  126.89    6.12
   2  -6   8  127.52    5.85
   2   6   8  127.47    5.97
   2   6   8  123.82    6.00
   2  -6   8  123.02    5.49
   2   6   9   54.83    3.64
   2   6   9   52.32    3.42
   2   6   9   52.42    3.56
   2  -6   9   53.67    3.80
   2  -6   9   52.67    3.75
   2  -6   9   54.25    3.73
   2  -6   9   55.20    3.89
   2  -6   9   49.98    3.29
   2   6   9   49.70    3.85
   2   6  10    0.22    0.99
   2   6  10    1.68    1.08
   2  -6  10    0.27    1.11
   2  -6  10   -0.27    1.02
   2  -6  10    0.78    1.19
   2  -6  10   -0.21    0.93
   2   6  10    0.61    1.16
   2  -6  10   -0.28    1.26
   2   6  10    0.23    0.88
   2   6  11    1.27    1.01
   2   6  11    1.41    0.96
   2  -6  11    1.27    1.08
   2  -6  11    1.09    1.18
   2  -6  11    0.78    1.13
   2   6  11    0.69    0.82
   2   6  11    2.11    1.31
   2  -6  11    0.64    0.91
   2  -6  11    2.20    1.33
   2  -6  12    1.52    1.23
   2  -6  12    1.22    0.99
   2   6  12    0.84    1.11
   2   6  12   -0.43    0.84
   2   6  12    1.49    1.01
   2  -6  12    0.40    0.79
   2   6  13    3.08    1.24
   2  -6  13    2.19    0.86
   2  -6  13    1.29    0.97
   2   6  13    4.33    1.08
   2  -6  14   -0.17    0.88
   2   6  14    0.18    0.89
   2  -6  15   20.10    1.57
   2   6  15   20.18    1.62
  -2  -7  15   -0.11    0.59
  -2  -7  15    0.44    0.67
  -2   7  15    0.71    0.66
  -2   7  15    0.27    0.65
  -2  -7  14    1.24    0.78
  -2  -7  14    0.98    0.87
  -2   7  14    0.99    0.84
  -2   7  14    0.38    0.87
  -2  -7  13   -1.17    1.06
  -2   7  13    1.25    1.07
  -2  -7  12  148.24    6.82
  -2   7  12  147.92    6.89
  -2  -7  12  153.91    6.85
  -2   7  11    6.37    1.72
  -2  -7  11    6.89    1.45
  -2  -7  11    4.69    1.41
  -2  -7  10  282.68   10.80
  -2   7  10  273.09   10.13
  -2   7  10  266.09   10.47
  -2   7  10  249.60    9.92
  -2  -7  10  256.80    9.82
  -2   7  10  266.85   10.28
  -2   7  10  264.20    9.98
  -2  -7  10  259.21   10.08
  -2  -7   9   45.93    3.65
  -2   7   9   43.93    3.38
  -2   7   9   39.94    3.46
  -2   7   9   43.63    3.36
  -2  -7   9   42.07    3.15
  -2   7   9   47.52    3.46
  -2  -7   9   46.61    3.41
  -2  -7   9   42.14    3.34
  -2   7   9   48.49    3.32
  -2  -7   8   56.27    3.59
  -2  -7   8   50.08    3.56
  -2   7   8   52.27    3.37
  -2  -7   8   48.88    3.36
  -2   7   8   43.83    3.39
  -2   7   8   44.00    3.38
  -2   7   8   58.77    3.88
  -2   7   8   52.83    3.56
  -2   7   8   55.00    3.62
  -2  -7   8   55.24    3.90
  -2  -7   8   44.87    3.19
  -2  -7   7   34.69    2.65
  -2  -7   7   32.23    2.66
  -2   7   7   30.33    2.42
  -2  -7   7   28.54    2.51
  -2   7   7   22.41    2.18
  -2   7   7   25.68    2.52
  -2   7   7   24.69    2.49
  -2  -7   7   27.68    2.68
  -2   7   7   25.93    2.41
  -2   7   7   33.30    2.68
  -2  -7   7   28.21    2.72
  -2  -7   7   24.42    2.22
  -2  -7   6  276.77    9.65
  -2   7   6  251.97    9.11
  -2   7   6  259.45    9.39
  -2  -7   6  271.31   10.04
  -2   7   6  261.23    9.74
  -2   7   6  271.03    9.81
  -2   7   6  260.17    9.53
  -2   7   6  251.21    9.02
  -2  -7   6  261.38    9.78
  -2  -7   6  267.34    9.12
  -2  -7   5   74.41    4.10
  -2   7   5   72.05    4.00
  -2   7   5   74.80    4.13
  -2  -7   5   72.93    4.25
  -2  -7   5   71.64    3.55
  -2  -7   5   78.51    4.08
  -2   7   5   73.18    3.98
  -2   7   5   73.25    3.98
  -2  -7   4  444.85   14.47
  -2   7   4  435.98   14.24
  -2  -7   4  435.66   14.12
  -2  -7   4  430.82   13.89
  -2   7   4  454.58   14.06
  -2   7   4  451.14   14.17
  -2   7   3   13.98    1.68
  -2  -7   3   15.88    1.86
  -2  -7   3   12.85    1.56
  -2  -7   3   14.77    1.56
  -2   7   3   12.72    1.47
  -2   7   3   16.18    1.76
  -2   7   2    0.87    0.84
  -2  -7   2    0.39    0.85
   2   7  -2    0.87    0.72
  -2  -7   2    1.10    0.88
  -2   7   2    1.29    0.82
  -2   7   2    1.56    0.75
  -2   7   1  109.50    4.73
  -2   7   1   98.64    4.34
   2   7  -1  108.99    4.64
  -2  -7   1  111.08    4.47
  -2   7   1  111.97    4.59
  -2  -7   1  106.17    4.48
  -2   7   0  713.63   20.58
   2   7   0  710.63   20.82
  -2  -7   0  704.53   20.23
   2   7   0  721.29   20.58
   2  -7   0  697.19   20.32
  -2   7  -1   15.87    1.53
   2  -7   1   10.61    1.54
   2   7   1   10.41    1.43
   2   7   1   14.82    1.74
  -2  -7  -1    9.63    1.08
   2   7   1    9.85    1.36
   2  -7   1   12.12    1.31
   2  -7   2   50.27    2.73
   2   7   2   54.56    3.25
  -2  -7  -2   48.22    2.87
   2  -7   2   51.57    3.25
   2   7   2   54.75    3.37
   2   7   2   50.09    3.00
   2  -7   2   48.84    2.71
   2  -7   3  300.71    9.79
  -2  -7  -3  281.70    9.62
   2   7   3  298.53   10.44
   2   7   3  299.09   10.56
   2  -7   3  311.28   10.58
   2   7   3  306.51   10.33
   2  -7   3  295.02    9.59
   2   7   3  300.04   10.19
   2   7   4   78.66    4.11
   2  -7   4   79.26    3.89
   2   7   4   80.98    4.40
  -2   7  -4   77.40    3.94
   2  -7   4   71.54    4.17
   2   7   4   80.26    4.35
   2   7   4   74.76    4.14
   2  -7   4   74.53    3.55
   2   7   4   83.72    3.93
   2   7   5  160.16    6.58
   2  -7   5  143.19    6.24
   2   7   5  150.86    6.63
   2  -7   5  149.41    6.61
   2  -7   5  159.01    6.38
   2   7   5  148.19    6.69
   2   7   5  163.72    6.77
   2   7   5  156.96    6.21
   2   7   6  119.23    5.33
   2   7   6  125.71    5.71
   2  -7   6  110.98    5.62
   2   7   6  117.02    5.89
   2   7   6  126.17    5.91
   2  -7   6  117.09    5.50
   2  -7   6  116.30    5.44
   2   7   6  116.14    5.24
   2   7   7   12.89    1.69
   2   7   7   10.28    1.82
   2  -7   7   15.26    1.96
   2   7   7   10.10    1.73
   2   7   7   12.52    1.65
   2  -7   7   13.11    1.76
   2  -7   7   14.20    1.90
   2   7   7   12.23    1.84
   2   7   7   11.99    1.72
   2  -7   7   12.33    1.79
   2   7   8    7.53    1.59
   2   7   8    6.39    1.37
   2   7   8    5.07    1.23
   2  -7   8    4.62    1.29
   2  -7   8    7.29    1.68
   2  -7   8    8.28    1.79
   2   7   8    5.84    1.35
   2   7   8    4.59    1.34
   2  -7   8    4.23    1.28
   2   7   8    6.97    1.63
   2  -7   8    4.25    1.24
   2   7   9   21.33    2.19
   2   7   9   25.43    2.44
   2   7   9   23.31    2.41
   2   7   9   18.07    2.64
   2  -7   9   20.32    2.59
   2  -7   9   20.16    2.31
   2  -7   9   18.33    2.43
   2  -7   9   25.97    2.65
   2   7   9   17.41    2.14
   2  -7   9   24.38    2.19
   2   7  10    7.10    1.53
   2  -7  10    5.58    1.56
   2  -7  10    5.57    1.45
   2   7  10    4.30    1.17
   2   7  10    3.40    1.48
   2   7  10    6.45    1.45
   2  -7  10    4.22    1.13
   2   7  11   50.57    3.48
   2  -7  11   53.72    3.26
   2   7  11   50.50    3.34
   2  -7  11   50.32    3.51
   2  -7  11   55.20    3.80
   2  -7  11   53.25    3.70
   2   7  12    1.57    1.19
   2  -7  12    1.41    1.17
   2  -7  12    2.94    0.95
   2   7  13    1.08    0.99
   2  -7  13    0.77    0.94
   2   7  13    1.66    0.74
   2   7  14    2.68    0.90
   2  -7  14    3.49    0.97
   2   7  15   33.86    1.92
   2  -7  15   32.50    1.79
  -2   8  15   83.10    3.43
  -2   8  15   74.23    3.28
  -2   8  14   35.15    2.49
  -2  -8  14   32.40    2.05
  -2  -8  14   37.71    2.51
  -2   8  14   32.52    2.31
  -2   8  13   22.41    2.32
  -2   8  13   20.12    2.05
  -2  -8  13   21.58    1.94
  -2  -8  13   21.95    2.19
  -2  -8  12   14.92    1.81
  -2   8  12   20.06    2.40
  -2  -8  12   18.63    2.19
  -2   8  12   20.10    2.32
  -2  -8  12   18.83    2.20
  -2   8  11   35.63    3.18
  -2   8  11   36.53    3.04
  -2  -8  11   36.13    3.05
  -2   8  10   10.40    1.87
  -2  -8  10    7.36    1.54
  -2  -8  10    7.37    1.57
  -2  -8   9  108.41    5.85
  -2  -8   9   91.65    4.91
  -2  -8   9   97.04    5.21
  -2   8   9   95.43    5.50
  -2   8   9   93.46    5.35
  -2   8   9   95.03    5.35
  -2   8   9  110.40    5.54
  -2   8   9   98.39    5.20
  -2   8   8   28.44    2.76
  -2   8   8   28.49    2.57
  -2  -8   8   26.97    2.60
  -2  -8   8   25.32    2.44
  -2  -8   8   32.72    2.83
  -2  -8   8   28.03    2.85
  -2   8   8   28.61    2.82
  -2   8   8   33.74    3.11
  -2   8   8   26.06    2.78
  -2  -8   8   33.13    3.09
  -2   8   8   34.15    2.94
  -2   8   7  169.14    7.41
  -2   8   7  186.25    7.24
  -2   8   7  171.37    7.29
  -2  -8   7  168.48    7.46
  -2  -8   7  168.82    6.92
  -2  -8   7  179.21    7.63
  -2  -8   7  172.13    7.20
  -2   8   7  172.71    7.46
  -2  -8   7  166.56    7.65
  -2   8   7  182.65    7.78
  -2   8   7  168.74    7.59
  -2  -8   7  182.23    8.03
  -2   8   7  168.93    7.58
  -2   8   6   73.65    3.98
  -2   8   6   77.60    4.36
  -2  -8   6   76.55    4.72
  -2   8   6   70.88    4.39
  -2   8   6   70.56    4.35
  -2   8   6   77.92    4.40
  -2  -8   6   80.39    4.26
  -2  -8   6   72.79    4.39
  -2   8   6   76.25    4.08
  -2  -8   6   81.46    4.65
  -2  -8   5  113.53    5.61
  -2  -8   5  113.60    5.83
  -2   8   5  106.81    5.50
  -2   8   5  114.89    5.53
  -2   8   5  120.23    5.11
  -2  -8   5  113.54    5.10
  -2  -8   5  114.31    5.44
  -2   8   5  118.71    5.53
   2   8  -5  115.96    5.49
  -2   8   5  101.01    5.29
  -2   8   4   60.53    3.67
  -2   8   4   59.64    3.78
  -2  -8   4   62.78    4.04
  -2   8   4   66.84    3.99
   2   8  -4   65.85    3.97
   2  -8  -4   55.97    3.42
  -2  -8   4   64.78    3.77
  -2  -8   4   64.73    3.84
  -2   8   4   70.53    3.89
  -2  -8   3   10.04    1.59
   2  -8  -3    6.14    1.26
  -2   8   3    7.84    1.47
  -2  -8   3    7.58    1.56
  -2   8   3   10.23    1.53
  -2  -8   3    8.28    1.39
  -2   8   3    7.57    1.39
  -2   8   3    9.25    1.52
   2   8  -3    8.59    1.49
  -2  -8   2  123.78    5.25
   2   8  -2  118.03    5.10
  -2   8   2  114.53    5.31
  -2   8   2  109.52    4.98
   2   8  -2  113.88    4.82
  -2  -8   2  122.39    5.15
  -2   8   2  111.53    5.08
  -2  -8   2  126.97    5.75
  -2   8   2  119.54    5.53
   2   8  -2  111.53    5.50
   2  -8  -2  113.42    5.30
  -2   8   1    2.59    0.87
   2   8  -1    1.80    0.82
  -2  -8   1    2.14    0.85
  -2  -8   1    2.44    1.09
   2  -8  -1    1.68    0.88
   2   8  -1    2.97    1.06
  -2   8   1    2.66    1.00
  -2  -8   1    1.81    0.73
  -2   8   1    3.60    1.00
  -2   8   1    3.31    1.18
   2   8  -1    2.79    1.09
   2  -8   0  236.28    8.44
  -2   8   0  243.68    9.18
   2   8   0  256.52    9.43
  -2  -8   0  235.45    9.01
   2  -8   0  252.10    9.19
   2   8   0  248.07    8.71
   2   8   0  249.38    8.95
  -2   8   0  242.55    8.65
  -2   8   0  257.27    8.58
   2  -8   1    1.88    0.83
  -2   8  -1    4.38    1.19
   2   8   1    2.87    1.12
   2   8   1    2.24    0.91
  -2   8  -1    2.55    0.74
  -2  -8  -1    1.42    0.90
   2  -8   1    2.71    1.10
  -2   8  -1    3.53    0.87
   2   8   1    2.93    1.08
   2  -8   2   30.70    2.19
  -2   8  -2   30.13    2.56
   2   8   2   33.79    2.86
   2  -8   2   31.13    2.67
   2   8   2   34.10    2.59
   2  -8   2   31.68    2.17
  -2  -8  -2   27.98    2.36
   2   8   2   31.88    2.68
   2  -8   3   23.34    1.91
   2   8   3   19.14    2.23
  -2   8  -3   22.86    2.20
   2   8   3   21.89    2.19
   2  -8   3   23.16    1.94
   2   8   3   23.61    2.39
   2  -8   3   19.15    2.21
   2  -8   4   46.22    2.78
   2   8   4   51.27    3.61
   2  -8   4   49.51    3.08
   2   8   4   52.20    3.40
   2   8   4   47.06    3.56
   2  -8   4   49.66    3.56
  -2   8  -4   41.87    3.08
   2   8   5   39.38    2.77
   2   8   5   50.81    3.67
   2  -8   5   40.21    2.94
   2   8   5   41.62    3.20
   2  -8   5   44.87    3.44
   2   8   5   42.70    3.37
   2   8   6  135.97    6.42
   2  -8   6  151.15    6.89
   2   8   6  135.13    5.95
   2   8   6  136.92    6.73
   2  -8   6  131.92    6.14
   2   8   6  141.08    6.32
   2   8   7   28.34    2.87
   2   8   7   28.53    2.65
   2   8   7   31.47    2.75
   2   8   7   30.03    2.81
   2  -8   7   29.71    2.86
   2  -8   7   28.00    2.68
   2   8   7   30.31    3.04
   2  -8   7   30.55    2.85
   2   8   7   31.10    2.58
   2  -8   7   29.78    2.58
   2   8   8    5.95    1.52
   2   8   8    9.90    1.70
   2  -8   8    9.94    1.95
   2  -8   8    5.51    1.42
   2   8   8    4.19    1.53
   2  -8   8    5.54    1.50
   2   8   8    7.55    1.49
   2  -8   8    6.58    1.43
   2   8   8    3.90    1.34
   2  -8   8    8.55    1.77
   2  -8   9    1.45    1.03
   2   8   9   -0.31    1.35
   2  -8   9    0.28    1.11
   2   8   9    2.74    1.17
   2   8   9    2.10    0.95
   2  -8  10    9.01    1.65
   2   8  10    7.60    1.35
   2   8  10    8.91    1.65
   2  -8  10    8.70    1.74
   2  -8  10    8.21    1.70
   2   8  11   38.03    3.21
   2  -8  11   37.98    3.11
   2   8  11   42.30    3.02
   2  -8  11   31.27    2.88
   2  -8  12   67.17    3.63
   2  -8  12   50.51    3.39
   2   8  12   49.86    3.55
   2   8  12   60.98    3.20
   2   8  13    2.76    1.06
   2  -8  13    1.11    0.82
   2   8  14    6.55    1.06
   2  -8  14    6.85    0.96
  -2   9  15   11.28    1.10
  -2  -9  14   12.38    1.41
  -2   9  14   12.14    1.26
  -2   9  13    6.17    1.29
  -2  -9  13    5.52    1.18
  -2  -9  13    4.14    0.90
  -2   9  13    4.98    1.04
  -2  -9  12   14.23    1.78
  -2   9  12   17.68    2.14
  -2  -9  12   14.86    1.60
  -2  -9  11   11.49    1.78
  -2  -9  11   11.37    1.55
  -2   9  11    9.84    1.68
  -2  -9  11    9.56    1.49
   2  -9 -11   10.44    1.47
  -2  -9  11    8.72    1.61
  -2   9  11   14.99    2.09
  -2   9  11   10.37    1.88
  -2  -9  10  185.31    7.76
  -2   9  10  167.91    7.83
  -2   9  10  182.54    7.75
  -2   9  10  177.45    7.84
  -2   9   9    4.59    1.43
  -2  -9   9    2.59    1.13
  -2  -9   8   58.36    4.16
  -2  -9   8   77.92    4.94
  -2   9   8   70.77    4.66
  -2   9   8   75.55    4.78
  -2   9   8   68.57    4.54
  -2  -9   8   79.28    4.48
  -2   9   8   75.82    4.59
  -2   9   8   71.99    4.23
  -2   9   7    8.40    1.75
  -2   9   7    8.55    1.47
  -2  -9   7    8.24    1.85
  -2   9   7    6.71    1.64
  -2   9   7    7.99    1.77
  -2  -9   7    8.38    1.54
  -2   9   7    8.74    1.74
  -2  -9   7    8.15    1.77
  -2   9   7    9.59    1.87
  -2  -9   7    6.91    1.71
  -2   9   7    5.38    1.28
  -2   9   6  286.61   11.21
  -2   9   6  320.19   11.54
  -2   9   6  300.21   11.51
  -2   9   6  286.04   11.34
  -2  -9   6  315.19   12.09
  -2   9   6  311.23   11.45
  -2   9   6  292.42   10.57
  -2  -9   6  319.34   10.94
  -2  -9   6  306.54   11.49
  -2   9   6  311.14   10.90
  -2  -9   6  312.43   11.66
  -2   9   5  199.26    7.47
  -2  -9   5  205.52    7.65
  -2  -9   5  197.15    8.14
  -2   9   5  189.38    8.01
  -2   9   5  191.95    8.25
  -2  -9   5  199.11    8.67
  -2   9   5  179.99    7.96
  -2  -9   5  203.67    8.33
  -2   9   5  181.51    8.07
   2   9  -5  189.04    8.06
  -2   9   4   25.35    2.12
  -2  -9   4   25.70    2.49
  -2  -9   4   25.17    2.16
  -2   9   4   24.69    2.45
  -2  -9   4   26.56    2.82
  -2   9   4   25.09    2.58
  -2   9   4   24.36    2.45
  -2  -9   4   24.03    2.49
   2  -9  -4   24.43    2.31
   2   9  -4   25.46    2.63
  -2   9   4   21.49    2.50
  -2  -9   3  143.02    6.09
  -2   9   3  135.75    6.03
  -2  -9   3  134.29    6.51
  -2   9   3  130.87    6.19
  -2   9   3  121.27    5.79
  -2  -9   3  135.74    6.04
  -2   9   3  117.70    6.13
   2   9  -3  128.44    6.32
   2  -9  -3  127.52    5.94
   2   9  -2  200.50    7.52
  -2  -9   2  204.28    7.94
  -2  -9   2  212.45    8.04
  -2   9   2  211.72    8.10
  -2   9   2  198.56    8.13
   2   9  -2  219.16    8.05
  -2   9   2  210.98    7.90
  -2  -9   2  194.30    8.45
  -2   9   2  210.48    8.58
   2   9  -2  211.07    8.73
   2  -9  -2  211.43    8.33
   2   9  -1   32.62    2.48
  -2  -9   1   33.36    2.52
  -2  -9   1   31.04    2.47
   2  -9  -1   30.11    2.73
   2   9  -1   31.82    2.89
  -2   9   1   39.20    3.12
  -2   9   1   28.61    2.43
  -2  -9   1   30.24    2.86
   2   9  -1   30.05    2.57
  -2   9   1   30.44    2.57
   2  -9  -1   29.23    2.37
   2  -9   0   57.71    3.33
  -2   9   0   57.42    3.84
   2   9   0   64.82    4.17
   2  -9   0   57.96    3.91
  -2  -9   0   56.31    3.26
   2   9   0   52.53    3.34
  -2   9   0   60.43    3.40
  -2  -9   0   53.46    3.67
  -2   9   0   52.58    3.33
   2   9   0   62.20    3.80
   2  -9   1    8.04    1.27
  -2   9  -1    9.81    1.68
   2   9   1    5.38    1.47
   2   9   1    9.69    1.53
  -2   9  -1    8.75    1.27
   2  -9   1    8.95    1.65
  -2  -9  -1   10.03    1.65
   2   9   1    8.03    1.56
  -2   9  -2    2.83    1.32
   2   9   2    2.32    1.16
   2   9   2    3.66    1.14
   2  -9   2    2.20    1.17
  -2  -9  -2    2.25    0.94
   2   9   2    3.86    1.36
   2  -9   2    2.36    0.85
  -2   9  -3    1.78    1.04
   2   9   3    2.98    1.30
   2   9   3    0.97    0.92
   2  -9   3    3.15    1.32
   2   9   3    1.36    1.09
   2  -9   3    2.52    0.90
   2  -9   4   45.77    2.90
   2   9   4   48.31    3.75
   2  -9   4   47.07    3.04
  -2   9  -4   48.13    3.42
   2   9   4   43.26    3.59
   2  -9   4   47.21    3.69
   2   9   4   45.58    3.39
   2   9   5   97.03    5.57
   2  -9   5   99.81    4.96
   2   9   5  102.85    5.41
   2  -9   5  104.22    5.82
   2   9   6  409.33   13.95
   2   9   6  412.81   14.35
   2   9   6  417.26   14.66
   2  -9   6  421.36   14.84
   2  -9   6  397.14   13.75
   2   9   6  434.24   14.94
   2   9   6  415.81   14.25
   2   9   7   20.91    2.36
   2   9   7   21.97    2.38
   2   9   7   23.18    2.50
   2  -9   7   17.83    2.03
   2   9   7   22.08    2.66
   2  -9   7   20.72    2.57
   2  -9   7   18.26    2.36
   2   9   7   21.51    2.59
   2  -9   7   22.85    2.44
   2  -9   7   20.90    2.65
   2   9   7   22.75    2.20
   2  -9   8  541.46   17.96
   2  -9   8  527.11   17.00
   2   9   8  545.97   17.43
   2   9   8  541.67   17.44
   2  -9   8  539.79   17.71
   2   9   9   56.70    3.93
   2  -9   9   63.85    4.35
   2  -9   9   59.25    3.91
   2   9   9   58.21    3.81
   2  -9   9   58.50    3.67
   2   9  10   36.10    2.88
   2  -9  10   33.37    3.02
   2   9  10   26.88    2.87
   2  -9  10   38.62    3.08
   2  -9  11    2.59    0.94
   2  -9  11    4.14    1.26
   2   9  11    3.37    1.08
   2  -9  11    1.06    0.99
   2   9  11    0.49    1.07
   2   9  12   25.89    2.28
   2  -9  12   22.35    2.01
   2   9  13   15.62    1.57
   2  -9  13   17.97    1.52
  -2  10  14   30.43    1.70
  -2  10  13    8.72    1.23
  -2  10  13   10.00    1.17
  -2 -10  13    8.32    1.17
  -2  10  12    6.51    1.38
   2 -10 -12    7.28    1.01
  -2  10  12    8.43    1.29
  -2 -10  12    5.94    1.14
   2 -10 -11    0.34    0.76
  -2  10  11    0.25    1.03
  -2 -10  11    0.81    0.84
  -2  10  11    0.21    0.86
  -2  10  10   75.25    4.66
   2 -10 -10   85.88    4.41
  -2  10  10   84.90    4.88
  -2  10   9    1.43    1.39
  -2 -10   9    5.09    1.37
  -2  10   9    4.85    1.46
  -2  10   9    5.23    1.60
  -2  10   9    4.67    1.34
  -2  10   8   -0.61    1.45
  -2  10   8   -0.26    1.05
  -2 -10   8    0.24    1.06
  -2  10   7    1.07    1.23
  -2  10   7   -0.28    1.16
  -2 -10   7   -0.47    0.99
  -2  10   7    0.22    0.91
  -2 -10   7    0.30    0.99
  -2  10   7    1.45    1.21
  -2 -10   6  697.02   21.99
  -2  10   6  670.67   21.78
  -2  10   6  707.79   21.78
  -2 -10   6  675.10   22.46
  -2  10   6  711.88   22.19
  -2  10   6  634.28   21.60
  -2  10   6  685.92   21.78
  -2 -10   6  693.20   20.97
  -2  10   6  676.01   20.69
  -2  10   5    1.57    0.80
  -2  10   5    0.31    0.99
  -2  10   5    2.33    1.01
  -2  10   5    2.20    1.29
  -2 -10   5    2.50    1.04
  -2  10   5    2.20    1.22
  -2 -10   5    0.86    1.12
  -2  10   5    2.63    1.22
  -2 -10   5    1.38    1.24
  -2  10   5    1.22    1.22
  -2 -10   4  870.69   26.46
  -2  10   4  854.73   25.33
  -2  10   4  792.02   25.44
  -2 -10   4  825.52   25.38
  -2 -10   4  861.37   25.61
  -2  10   4  824.29   25.39
  -2  10   4  852.35   25.96
   2  10  -4  817.22   25.84
   2 -10  -4  815.19   25.10
  -2  10   3   18.92    2.43
   2  10  -3   18.66    2.42
  -2  10   3   17.72    2.10
  -2  10   3   14.90    2.14
   2 -10  -3   14.83    2.03
  -2 -10   3   12.89    2.12
  -2 -10   3   19.27    2.20
  -2 -10   3   17.75    2.11
  -2  10   3   13.70    1.91
   2 -10  -2   27.67    2.40
  -2  10   2   28.52    2.89
   2  10  -2   21.44    2.61
  -2 -10   2   20.43    2.15
  -2  10   2   17.92    2.18
  -2 -10   2   14.86    2.32
   2 -10  -2   19.22    2.35
  -2 -10   2   23.48    2.32
  -2  10   2   19.72    2.21
  -2  10   2   19.68    2.09
   2 -10  -1   11.90    1.70
  -2  10   1    7.25    1.68
   2  10  -1   11.21    2.04
  -2  10   1    7.72    1.45
   2  10  -1    6.32    1.27
  -2  10   1    5.46    1.37
   2 -10  -1    7.09    1.55
  -2 -10   1   11.01    1.93
   2  10  -1   10.11    1.79
   2 -10   0   94.02    4.70
   2 -10   0   93.36    5.36
  -2  10   0   88.53    5.33
   2  10   0   94.06    5.57
  -2  10   0   89.07    4.63
   2  10   0   99.29    4.94
  -2 -10   0   94.59    5.30
   2  10   0   93.30    5.13
   2 -10   1   -0.21    0.79
  -2  10  -1    0.89    1.00
   2  10   1    0.33    1.21
   2  10   1    0.24    0.91
  -2 -10  -1   -0.27    0.91
   2 -10   1   -0.30    1.05
   2  10   1    0.55    1.12
   2 -10   2   25.79    2.28
   2  10   2   28.87    3.15
  -2  10  -2   25.86    2.77
   2 -10   2   28.33    3.04
   2  10   2   28.97    2.71
  -2 -10  -2   24.64    2.52
   2  10   2   27.42    2.90
   2 -10   3   87.51    4.44
   2 -10   3   88.87    5.45
  -2  10  -3   94.36    5.33
   2  10   3   90.71    5.63
   2  10   3   99.11    5.52
   2  10   3   90.81    5.13
  -2  10  -4   22.94    2.56
   2  10   4   19.05    2.56
   2 -10   4   24.02    2.83
   2  10   4   21.60    2.67
   2  10   4   22.41    2.53
   2  10   5   30.75    2.93
   2 -10   5   26.33    3.01
   2  10   5   32.15    3.26
   2  10   5   32.80    2.74
   2  10   5   29.78    2.92
   2 -10   6    1.33    1.36
   2  10   6    0.24    1.07
   2  10   6    1.43    1.14
   2  10   6   -0.83    0.96
   2 -10   6    0.45    0.87
   2 -10   7  130.38    5.98
   2 -10   7  132.45    6.31
   2  10   7  133.35    6.10
   2 -10   7  124.03    6.59
   2  10   7  122.29    6.59
   2  10   7  116.04    6.33
   2  10   7  132.89    6.32
   2 -10   8  132.75    6.07
   2 -10   8  127.57    6.62
   2  10   8  140.83    6.35
   2  10   8  137.30    6.19
   2  10   8  121.82    6.32
   2  10   9    4.22    1.22
   2  10   9    3.30    1.42
   2  10   9    2.70    1.15
   2 -10   9    1.89    1.15
   2  10   9    1.77    1.00
   2 -10   9    2.24    1.38
   2  10  10   28.16    2.36
   2 -10  10   23.71    2.46
   2  10  10   20.73    2.40
   2 -10  10   29.37    2.51
   2 -10  10   24.39    2.05
   2 -10  11    6.06    1.24
   2  10  11    5.67    1.30
   2  10  12   26.26    2.09
   2 -10  12   24.80    1.82
   2  10  13    8.90    1.00
  -2  11  13    6.67    0.90
  -2 -11  13    5.00    0.91
  -2  11  12    3.29    0.79
  -2  11  12    3.40    0.97
  -2 -11  12    4.67    0.89
   2 -11 -11    7.75    1.16
  -2 -11  11    8.42    1.27
  -2  11  11    7.71    1.44
   2 -11 -10   18.29    1.84
  -2  11  10   12.35    1.87
  -2 -11  10   14.44    1.68
  -2  11   9    9.98    1.59
   2 -11  -9   10.62    1.60
   2 -11  -8  191.68    7.57
  -2  11   8  162.18    7.77
  -2  11   8  173.40    7.78
  -2  11   8  176.86    7.44
  -2  11   7    2.54    1.13
  -2 -11   7    0.22    0.80
  -2  11   7    0.31    1.49
  -2 -11   7    1.52    1.21
  -2  11   7    0.57    1.14
  -2 -11   6   31.92    3.18
  -2  11   6   24.87    2.77
   2 -11  -6   32.05    2.83
  -2 -11   6   30.06    2.48
  -2  11   6   28.08    2.74
  -2  11   6   26.27    2.76
  -2  11   5  106.95    6.07
  -2 -11   5  106.10    6.32
  -2  11   5  117.82    5.96
   2 -11  -5  111.20    5.56
  -2  11   5  103.31    5.54
  -2  11   4   18.04    2.51
   2 -11  -4   20.91    2.37
  -2 -11   4   17.12    2.53
  -2  11   4   16.77    2.46
  -2  11   4   16.88    2.22
  -2 -11   4   19.94    2.44
  -2  11   4   18.12    2.23
   2  11  -3    6.85    1.72
  -2  11   3    5.74    1.64
   2 -11  -3    5.91    1.55
   2 -11  -3    6.66    1.56
  -2 -11   3    7.65    1.89
  -2  11   3    3.72    1.55
  -2  11   3    4.08    1.26
  -2  11   3    7.27    1.58
  -2 -11   3    5.71    1.43
   2  11  -2    6.33    1.90
  -2  11   2   10.80    2.09
  -2  11   2    9.01    1.64
  -2 -11   2    9.10    1.87
  -2  11   2    7.51    1.80
   2 -11  -2    7.88    1.64
   2 -11  -2    8.00    1.54
   2 -11  -1   26.10    2.86
  -2  11   1   25.28    2.91
   2  11  -1   27.41    3.14
  -2  11   1   26.05    2.50
  -2 -11   1   28.95    3.02
  -2  11   1   30.29    2.95
   2  11  -1   29.81    2.77
   2 -11  -1   23.77    2.40
  -2 -11   1   24.42    2.18
   2  11   0  131.98    6.10
   2 -11   0  131.36    6.81
  -2  11   0  132.64    6.93
   2  11   0  123.56    6.97
  -2  11   0  131.98    5.95
   2  11   0  119.14    6.23
  -2  11   0  128.89    6.36
  -2 -11   0  143.24    6.86
   2 -11   0  128.45    5.95
  -2  11  -1  103.19    5.98
   2 -11   1  108.64    6.14
   2  11   1  109.30    6.37
   2  11   1  109.61    5.54
  -2 -11  -1  109.36    5.84
  -2  11  -1   98.40    5.33
   2  11   1  104.05    5.76
   2 -11   1  111.63    5.32
   2 -11   2   56.93    4.44
  -2  11  -2   54.12    4.15
   2  11   2   63.57    4.69
   2  11   2   57.09    4.17
   2  11   2   64.14    4.12
   2 -11   2   56.53    3.54
   2  11   3   88.39    5.36
  -2  11  -3   87.19    5.36
   2  11   3   87.28    5.65
   2 -11   3   86.07    5.62
   2  11   3  100.46    5.39
   2  11   3   94.43    4.65
   2  11   3   89.68    5.12
   2 -11   4  170.03    8.24
  -2  11  -4  163.24    7.61
   2  11   4  179.78    7.77
   2  11   4  164.27    7.55
   2  11   4  162.16    6.88
   2 -11   5   14.58    2.32
   2  11   5   16.90    2.31
   2  11   5   17.03    1.94
   2 -11   6  135.98    7.00
   2  11   6  133.68    6.82
   2  11   6  135.79    6.79
   2 -11   6  132.22    6.69
  -2 -11  -6  116.40    6.06
   2  11   6  135.56    6.06
   2  11   7   27.26    2.65
   2 -11   7   32.43    2.79
   2  11   7   27.84    2.49
   2  11   7   35.42    3.19
   2 -11   7   27.65    2.89
   2  11   8    4.80    1.27
   2  11   8    8.86    1.64
   2 -11   8    7.20    1.73
   2 -11   8    7.23    1.50
   2  11   8    5.84    1.56
   2  11   9   10.32    1.65
   2  11   9    7.23    1.47
   2 -11   9    9.57    1.76
   2  11   9   12.00    1.58
   2 -11   9    9.56    1.46
   2 -11  10   29.18    2.49
   2 -11  10   27.70    2.12
   2  11  10   23.90    2.24
   2 -11  11   20.36    1.58
   2  11  11   26.22    1.99
   2  11  12   -0.10    0.49
  -2  12  12   83.26    3.37
  -2  12  11    0.10    0.46
   2 -12 -11   -0.10    0.51
  -2 -12  11   -0.28    0.44
  -2  12  11    1.04    0.78
  -2  12  10   54.32    3.36
  -2 -12  10   52.34    2.82
  -2 -12   9    5.40    1.07
  -2  12   9    5.14    1.34
   2 -12  -9    4.88    1.13
  -2  12   9    3.36    1.02
  -2  12   9    6.85    1.25
  -2  12   8   63.17    4.07
   2 -12  -8   60.00    3.59
  -2  12   8   58.09    3.55
  -2  12   8   61.55    3.83
  -2  12   7   11.61    2.00
   2 -12  -7   15.26    1.88
  -2  12   6   -1.20    1.57
   2 -12  -6    0.71    0.99
  -2  12   6    0.24    0.89
  -2  12   5   16.93    2.25
  -2 -12   5   17.27    2.15
  -2  12   5   13.01    2.19
   2 -12  -5   14.69    2.00
  -2  12   5   14.24    1.94
  -2 -12   5   16.22    2.18
  -2 -12   4   10.45    1.79
  -2  12   4   10.00    2.14
  -2  12   4    8.57    1.85
  -2  12   4    8.18    1.57
  -2  12   3   18.46    2.59
  -2  12   3   22.34    2.79
   2 -12  -2   12.75    2.03
  -2 -12   2   17.86    2.53
   2 -12  -2   18.39    2.13
  -2  12   2   14.16    2.30
  -2  12   2   14.38    1.96
  -2 -12   1   48.86    3.97
   2 -12  -1   50.29    3.46
   2 -12  -1   46.49    3.81
  -2  12   1   44.00    3.88
   2  12  -1   49.19    4.18
  -2  12   1   42.65    3.23
   2  12   0    0.53    1.10
   2  12   0    2.60    1.51
  -2  12   0   -0.35    1.28
  -2 -12   0    0.21    0.83
   2 -12   0    0.71    0.94
   2 -12   0    0.67    1.37
   2  12   1   67.93    4.31
   2 -12   1   65.49    3.93
   2 -12   1   59.72    4.52
  -2  12  -1   63.97    4.65
   2  12   2  300.19   11.61
   2 -12   2  313.63   11.39
  -2  12  -2  294.99   11.83
   2 -12   2  298.06   12.01
   2  12   3  178.59    8.04
   2 -12   3  177.11    7.72
  -2  12  -3  158.44    7.74
   2 -12   3  167.39    8.22
   2  12   4   44.72    3.67
   2  12   4   52.04    3.73
   2  12   4   43.24    3.64
  -2 -12  -5  216.17    8.84
   2  12   5  210.61    9.15
   2  12   5  214.04    9.14
   2 -12   5  212.08    8.89
   2  12   5  206.63    8.64
   2 -12   5  211.53    8.25
   2 -12   6   21.10    2.13
   2  12   6   20.62    2.31
   2  12   6   17.58    2.32
   2 -12   6   16.79    2.24
  -2 -12  -6   15.61    1.98
   2 -12   7    0.38    0.84
   2  12   7    0.25    1.02
   2 -12   7    0.77    0.98
   2  12   7    0.22    0.85
   2  12   7   -0.18    0.77
   2 -12   8   24.71    2.44
   2 -12   8   21.49    1.91
   2  12   8   17.12    2.01
   2  12   8   18.59    2.05
   2  12   8   24.91    2.04
   2 -12   9   31.45    2.12
   2  12   9   31.14    2.44
  -2 -12 -10   33.66    2.02
   2  12  10   30.33    2.04
  -2  13  10    9.32    1.22
   2 -13 -10   11.28    1.18
  -2  13   9    2.03    0.91
   2 -13  -9    5.91    1.01
   2 -13  -8   13.80    1.57
  -2  13   8    9.85    1.28
  -2  13   8   10.01    1.43
  -2  13   8    9.12    1.62
   2 -13  -7   59.27    3.42
  -2  13   7   52.28    3.14
  -2  13   7   56.27    3.57
  -2  13   7   62.48    3.90
  -2  13   6    7.83    1.34
   2 -13  -6    8.02    1.48
  -2  13   5    0.27    1.24
  -2 -13   5    1.74    0.99
  -2  13   5    0.83    0.82
   2 -13  -5    0.87    0.93
  -2  13   4   28.77    2.94
  -2 -13   4   28.60    2.71
   2 -13  -4   30.41    2.65
  -2  13   3   46.07    3.57
  -2 -13   3   44.73    3.58
   2 -13  -3   43.98    3.20
  -2  13   2    7.98    1.78
   2 -13  -2   10.19    1.65
   2  13  -1   55.17    3.55
  -2  13   1   54.30    3.81
   2 -13  -1   53.85    3.56
   2  13   0   41.67    3.22
  -2  13   0   42.50    3.27
   2 -13   0   45.31    3.17
  -2 -13   0   51.91    3.12
  -2 -13  -1    1.38    0.84
   2 -13   1    0.61    0.81
   2  13   1    1.24    0.94
   2 -13   2   94.33    5.03
   2  13   2   95.24    5.20
  -2 -13  -3   12.55    1.70
   2  13   3   10.00    1.67
   2 -13   3    7.44    1.53
   2  13   3    9.52    1.91
  -2 -13  -4   48.95    3.09
  -2 -13  -4   37.98    3.23
   2  13   4   48.61    3.37
   2 -13   4   36.42    3.07
   2  13   4   44.76    3.50
  -2 -13  -5   41.06    3.16
   2  13   5   50.96    3.44
   2 -13   5   43.76    3.28
   2  13   5   44.28    3.39
   2  13   6   10.64    1.70
   2  13   6    8.26    1.45
  -2 -13  -6    8.58    1.40
   2  13   6   10.15    1.23
   2 -13   6    8.42    1.57
   2 -13   7   40.61    2.84
   2  13   7   35.19    2.61
  -2 -13  -7   41.79    2.61
   2  13   7   39.50    2.81
  -2 -13  -8   11.84    1.35
   2  13   8   11.64    1.42
   2  13   8    9.20    1.27
   2  13   9   28.03    1.86
  -2 -13  -9   34.61    2.05
  -2  14   9   -0.31    0.49
  -2  14   8    1.37    0.80
   2 -14  -8    1.84    0.92
  -2  14   7   98.12    4.36
   2 -14  -7   98.66    4.20
  -2  14   7   94.23    4.49
  -2  14   6   11.92    1.57
  -2  14   6   10.79    1.63
   2 -14  -6   14.15    1.55
  -2  14   5   -0.43    0.96
   2 -14  -5   -0.17    0.77
  -2  14   5    0.15    0.61
  -2  14   4   13.80    1.87
  -2 -14   4   11.63    1.59
   2 -14  -4   11.21    1.53
  -2  14   4   13.59    1.50
  -2  14   3   41.56    3.14
  -2 -14   3   46.88    3.25
   2 -14  -3   43.59    2.95
  -2  14   3   43.37    2.81
  -2  14   2   -1.32    1.10
   2 -14  -2    0.19    0.79
  -2 -14   2    0.49    0.93
   2  14  -2    0.81    0.82
  -2 -14   1    0.51    1.02
  -2  14   1    0.41    0.80
   2  14  -1    1.22    0.74
   2 -14  -1    0.92    0.82
   2  14  -1    0.22    0.93
   2 -14   0   10.57    1.40
   2  14   0   10.85    1.53
   2  14   0   13.54    1.88
  -2 -14   0   12.58    2.00
  -2 -14  -1    0.15    0.69
   2  14   1    2.20    0.89
   2  14   1    0.97    1.08
  -2 -14  -1    1.04    1.22
  -2 -14  -2   16.36    1.66
  -2 -14  -2   16.18    2.06
   2  14   2   18.05    1.93
   2  14   2   17.21    2.10
  -2 -14  -3    0.95    0.75
  -2 -14  -3   -0.71    1.07
   2 -14   3   -0.35    0.74
   2  14   3   -0.40    0.87
   2  14   3    1.17    1.04
  -2 -14  -4   95.46    4.33
  -2 -14  -4  112.43    5.13
   2 -14   4   93.85    4.50
   2  14   4  101.14    4.74
   2  14   4  100.44    5.00
  -2 -14  -5    5.72    1.06
  -2 -14  -5    4.74    1.06
   2 -14   5    7.14    1.24
   2  14   5    6.94    1.34
   2  14   5    4.34    1.06
   2  14   6   32.75    2.19
  -2 -14  -6   36.29    2.25
   2  14   7   16.44    1.37
  -2 -14  -7   18.98    1.56
   2  14   7   19.62    1.65
   2 -15  -6    0.80    0.86
   2 -15  -5   10.23    1.30
   2 -15  -5   10.23    1.25
  -2  15   5    9.23    1.25
  -2  15   4    1.49    0.70
  -2  15   4    2.50    0.94
   2 -15  -4    4.00    0.84
  -2 -15   3   -0.15    0.71
  -2  15   3    0.15    0.67
   2 -15  -3    1.69    0.74
  -2 -15   2    0.17    0.70
  -2  15   2    0.28    0.59
   2 -15  -2    0.77    0.55
   2 -15  -1    1.45    0.62
   2  15  -1    1.18    0.67
  -2 -15   1    1.67    0.91
   2  15   0   42.44    2.75
  -2 -15   0   46.48    3.03
   2  15   1   -0.13    0.60
   2  15   1    0.52    0.88
  -2 -15  -1   -0.19    0.83
   2  15   2   18.81    1.85
  -2 -15  -2   17.24    1.85
   2  15   3    0.82    0.78
  -2 -15  -3    0.33    0.74
   2  15   4   46.34    2.71
  -2 -15  -4   42.47    2.17
  -2 -15  -4   43.15    2.56
  -3   0  17   26.84    2.05
  -3   0  16    0.32    0.85
  -3   0  16   -0.59    1.10
  -3   0  16   -2.39    1.12
  -3   0  15  200.58    7.59
  -3   0  15  203.02    8.03
  -3   0  14   -0.79    1.38
  -3   0  14    1.44    1.08
  -3   0  14   -0.56    1.53
  -3   0  13  252.97   10.07
  -3   0  13  257.26   10.18
  -3   0  13  265.24    9.56
  -3   0  13  269.35    9.96
  -3   0  13  271.02    9.69
  -3   0  13  266.11    9.85
  -3   0  13  243.91   10.26
  -3   0  12   -1.73    1.59
  -3   0  12   -0.42    0.86
  -3   0  12   -0.53    1.09
  -3   0  12    0.21    0.96
  -3   0  12    0.23    1.19
  -3   0  12    1.02    0.98
  -3   0  12    0.24    0.97
  -3   0  11  119.30    5.37
  -3   0  11  117.99    6.04
  -3   0  11  127.65    5.95
  -3   0  11  121.51    5.42
  -3   0  11  125.18    6.20
  -3   0  11  119.83    5.40
  -3   0  11  123.00    5.60
  -3   0  11  120.46    5.61
  -3   0  10    0.24    1.10
  -3   0  10   -0.35    0.85
  -3   0  10   -0.24    1.15
  -3   0  10   -0.17    0.70
  -3   0  10    0.22    0.89
  -3   0  10    0.19    0.86
  -3   0  10   -0.18    0.68
  -3   0  10   -0.39    0.74
  -3   0   9   51.03    3.25
  -3   0   9   51.41    2.98
  -3   0   9   47.66    2.79
  -3   0   9   50.60    3.31
  -3   0   9   42.14    2.82
  -3   0   9   56.36    3.33
  -3   0   9   47.30    2.86
  -3   0   9   47.24    2.80
  -3   0   8    0.15    0.65
  -3   0   8   -0.34    0.42
  -3   0   8    0.31    0.76
  -3   0   8    0.79    0.73
  -3   0   8    0.18    0.86
  -3   0   8   -0.29    0.72
  -3   0   8   -0.72    0.81
  -3   0   7    4.49    0.98
  -3   0   7    4.07    0.64
  -3   0   7    3.82    1.06
  -3   0   7    4.30    1.14
  -3   0   6   -0.48    0.43
  -3   0   6    0.11    0.65
  -3   0   6    0.13    0.76
  -3   0   5   40.92    1.81
  -3   0   5   39.01    2.20
  -3   0   4   -0.37    0.54
  -3   0   4   -0.15    0.51
  -3   0   3 1263.19   33.66
  -3   0   3 1211.66   33.53
  -3   0   3 1280.64   33.45
  -3   0   2   -0.40    0.52
  -3   0   2   -0.18    0.46
  -3   0   1 1603.72   42.52
  -3   0   1 1605.61   42.62
  -3   0   0    0.10    0.42
   3   0   1    7.28    0.70
  -3   0  -1    7.59    0.63
  -3   0  -2    0.65    0.33
   3   0   2    0.27    0.46
   3   0   2   -0.07    0.48
  -3   0  -3  302.56    8.34
   3   0   3  304.29    9.15
   3   0   3  312.79    9.17
   3   0   4   -0.11    0.78
   3   0   4    0.31    0.59
   3   0   4   -0.42    0.60
   3   0   5 1094.78   30.68
   3   0   5 1125.96   30.89
   3   0   6   -0.31    0.84
   3   0   6   -0.14    0.75
   3   0   6    0.12    0.64
   3   0   6    0.16    0.86
   3   0   7   95.72    4.61
   3   0   7   99.88    4.47
   3   0   7  100.37    4.43
   3   0   7  102.46    4.81
   3   0   7   96.62    4.18
   3   0   7   89.17    4.46
   3   0   7  104.93    4.83
   3   0   8   -0.18    0.88
   3   0   8    0.44    0.92
   3   0   8   -0.19    0.85
   3   0   8   -0.54    0.79
   3   0   8   -0.20    0.96
   3   0   8    1.05    1.02
   3   0   8   -0.55    0.89
   3   0   8    0.16    0.64
   3   0   8   -0.20    0.85
   3   0   9   91.80    4.56
   3   0   9   79.98    4.34
   3   0   9   94.74    4.70
   3   0   9   89.10    4.76
   3   0   9   85.78    4.23
   3   0   9   82.85    4.59
   3   0  10    1.12    0.99
   3   0  10   -0.51    1.07
   3   0  10   -0.25    0.97
   3   0  10   -0.46    1.12
   3   0  10    0.20    0.77
   3   0  10   -0.20    0.85
   3   0  11    0.69    1.05
   3   0  11    0.80    1.23
   3   0  11    0.78    1.03
   3   0  11    0.25    1.07
   3   0  11    1.46    0.87
   3   0  11    2.66    1.05
   3   0  12   -0.25    1.08
   3   0  12    0.53    1.18
   3   0  12   -0.46    0.91
   3   0  12   -0.59    0.89
   3   0  13   48.56    3.26
   3   0  13   57.45    3.75
   3   0  14    1.18    0.97
   3   0  14    0.50    0.77
   3   0  14   -0.63    0.93
   3   0  15   18.13    1.70
   3   0  15   19.04    1.57
   3   0  16   -0.19    0.50
  -3   1  17   13.84    1.50
  -3  -1  17   14.96    1.51
  -3  -1  16   26.49    2.17
  -3   1  16   27.03    2.35
  -3  -1  16   28.96    2.43
  -3  -1  16   28.84    2.39
  -3   1  16   30.18    2.45
  -3   1  15  167.39    6.73
  -3  -1  15  170.92    6.79
  -3   1  15  157.28    6.99
  -3  -1  15  161.48    7.12
  -3   1  15  161.60    7.12
  -3  -1  14  272.16    9.77
  -3  -1  14  271.42   10.31
  -3   1  14  258.47   10.20
  -3   1  14  265.12   10.43
  -3  -1  14  251.97   10.26
  -3   1  14  287.38   10.24
  -3  -1  13   70.19    4.47
  -3   1  13   78.10    4.68
  -3  -1  13   67.29    4.42
  -3   1  13   67.35    4.44
  -3  -1  13   75.88    4.27
  -3   1  13   72.49    4.39
  -3  -1  13   73.82    4.33
  -3   1  13   79.36    4.18
  -3  -1  13   82.63    4.37
  -3  -1  13   67.43    4.19
  -3   1  13   69.39    4.20
  -3  -1  13   75.65    4.74
  -3   1  13   69.94    4.08
  -3   1  13   69.65    4.69
  -3  -1  12  408.56   13.65
  -3   1  12  412.34   13.59
  -3   1  12  410.84   14.02
  -3  -1  12  404.50   13.94
  -3  -1  12  407.65   13.50
  -3  -1  12  417.37   13.70
  -3   1  12  383.11   13.60
  -3   1  12  438.42   13.44
  -3  -1  12  406.10   13.43
  -3  -1  12  385.75   13.00
  -3  -1  12  389.70   14.14
  -3   1  12  401.13   14.24
  -3   1  12  378.90   13.26
  -3   1  11  290.33   11.19
  -3  -1  11  317.00   11.41
  -3   1  11  323.36   10.48
  -3  -1  11  320.50   10.63
  -3  -1  11  301.61   10.94
  -3   1  11  304.15   10.99
  -3  -1  11  287.01   10.42
  -3  -1  11  299.76   10.61
  -3   1  11  302.78   10.76
  -3   1  11  287.81   11.08
  -3  -1  11  281.66   11.07
  -3   1  11  289.65   10.47
  -3  -1  11  298.60   10.62
  -3   1  11  305.32   10.59
  -3  -1  10    8.38    1.42
  -3   1  10    8.94    1.58
  -3  -1  10    9.38    1.65
  -3   1  10   10.53    1.49
  -3  -1  10    8.61    1.52
  -3   1  10   10.84    1.77
  -3  -1  10    9.11    1.36
  -3   1  10    7.22    1.34
  -3   1  10    8.03    1.33
  -3  -1  10   10.48    1.61
  -3   1  10    9.22    1.46
  -3  -1  10    9.56    1.43
  -3   1  10   10.32    1.41
  -3  -1  10    9.11    1.46
  -3   1  10    7.78    1.39
  -3  -1   9    2.23    0.78
  -3   1   9    3.43    0.92
  -3   1   9    4.35    0.99
  -3  -1   9    3.46    1.09
  -3   1   9    3.29    0.98
  -3  -1   9    3.76    1.09
  -3   1   9    4.42    1.35
  -3   1   9    3.41    0.96
  -3  -1   9    4.01    1.00
  -3  -1   9    2.57    0.90
  -3   1   9    3.26    0.95
  -3   1   9    2.32    0.99
  -3  -1   9    2.10    1.07
  -3   1   9    3.81    0.99
  -3  -1   9    2.19    0.95
  -3   1   8   14.15    1.57
  -3  -1   8   15.84    1.53
  -3  -1   8   16.40    1.31
  -3   1   8   13.13    1.47
  -3  -1   8   13.87    1.53
  -3   1   8   16.15    1.76
  -3  -1   8   15.13    1.76
  -3  -1   8   14.46    1.58
  -3  -1   8   14.24    1.70
  -3  -1   8   13.21    1.41
  -3   1   8   14.14    1.71
  -3  -1   7   69.73    3.50
  -3   1   7   74.76    3.63
  -3  -1   7   71.25    2.96
  -3   1   7   68.14    2.58
  -3  -1   7   69.90    3.36
  -3   1   7   68.36    3.37
  -3  -1   7   68.24    3.49
  -3   1   7   75.19    3.62
  -3  -1   6  927.74   26.43
  -3   1   6  954.59   26.46
  -3   1   6  951.78   25.89
  -3   1   6  937.35   25.41
  -3  -1   6  958.10   25.81
  -3  -1   6  941.19   26.29
  -3   1   6  934.30   26.28
  -3  -1   6  956.14   26.08
  -3  -1   5    9.56    0.88
  -3  -1   5    8.17    0.99
  -3   1   5    9.64    0.95
  -3  -1   5    8.97    1.13
  -3   1   5    8.00    1.08
  -3   1   4  256.42    7.79
  -3  -1   4  263.22    7.67
  -3  -1   4  251.69    7.90
  -3  -1   4  258.72    7.76
  -3   1   4  260.01    7.77
  -3  -1   3  477.71   13.69
  -3  -1   3  499.57   13.44
  -3   1   3  484.57   13.44
  -3   1   3  468.74   13.54
  -3  -1   2 1312.47   35.41
  -3   1   2 1328.77   35.30
  -3  -1   1   77.33    2.77
  -3   1   1   68.52    2.65
  -3  -1   0 2130.99   56.63
  -3   1   0 2157.32   56.57
   3  -1   1 9903.33  258.58
   3   1   1 9999.00  258.58
  -3   1  -1 9825.59  258.54
  -3  -1  -1 9907.37  258.55
   3  -1   1 9871.52  258.58
   3   1   1 9978.76  258.56
   3  -1   2  372.46   10.43
   3   1   2  368.62   10.42
  -3   1  -2  355.93   10.10
  -3  -1  -2  363.82   10.09
   3   1   2  372.03   10.44
   3  -1   2  345.82   10.40
   3  -1   3  464.05   13.16
   3   1   3  458.04   13.12
  -3   1  -3  453.39   12.52
   3   1   3  452.03   13.12
   3  -1   3  463.83   13.16
   3  -1   4   16.70    1.43
   3   1   4   19.27    1.49
   3  -1   4   20.85    1.54
   3   1   4   22.67    1.66
   3  -1   4   23.20    1.70
  -3   1  -4   20.68    0.95
   3   1   5  116.10    4.70
   3  -1   5  124.69    4.79
   3   1   5  123.07    4.59
   3  -1   5  114.79    4.50
   3   1   5  113.35    4.70
   3  -1   5  116.66    4.77
   3   1   5  114.39    4.71
   3  -1   5  112.56    4.72
   3  -1   5  119.89    4.66
   3   1   5  121.59    4.65
   3  -1   5  116.21    3.84
   3   1   6 1289.25   35.23
   3  -1   6 1300.60   35.24
   3  -1   6 1268.70   35.46
   3   1   6 1286.63   35.48
   3  -1   6 1263.17   35.10
   3   1   6 1227.21   35.49
   3  -1   6 1293.79   35.58
   3  -1   7  704.21   21.58
   3   1   7  723.38   21.54
   3   1   7  739.21   21.79
   3  -1   7  733.22   21.81
   3  -1   7  789.24   21.52
   3  -1   7  747.80   21.65
   3   1   7  745.89   21.46
   3   1   7  709.03   21.73
   3   1   7  729.81   20.90
   3  -1   7  729.74   21.27
   3  -1   7  714.11   21.39
   3   1   7  735.23   21.20
   3   1   8   12.91    1.76
   3  -1   8    8.94    1.53
   3  -1   8   11.46    1.65
   3  -1   8   14.74    1.71
   3   1   8   11.00    1.60
   3   1   8    8.80    1.45
   3  -1   8   11.10    1.59
   3   1   8   13.89    1.58
   3   1   8    8.68    1.44
   3  -1   8    9.73    1.52
   3   1   8   11.69    1.61
   3  -1   8   10.51    1.48
   3  -1   8   11.55    1.55
   3   1   8   10.42    1.34
   3   1   8   12.17    1.81
   3  -1   8   11.17    1.60
   3  -1   8   11.11    1.71
   3   1   8   12.76    1.52
   3   1   9   72.32    3.89
   3   1   9   84.76    4.23
   3  -1   9   78.15    4.29
   3  -1   9   62.99    3.93
   3   1   9   75.14    4.02
   3  -1   9   64.17    3.80
   3  -1   9   80.01    4.42
   3   1   9   73.69    4.22
   3  -1   9   83.40    4.44
   3   1   9   78.65    4.21
   3  -1   9   79.81    4.25
   3   1   9   78.36    4.50
   3   1  10   32.99    2.66
   3   1  10   40.05    2.95
   3  -1  10   37.35    3.06
   3   1  10   35.63    2.92
   3  -1  10   38.17    2.96
   3   1  10   33.38    3.00
   3   1  10   37.02    2.78
   3  -1  10   31.09    2.77
   3  -1  10   29.52    2.57
   3   1  10   32.94    2.85
   3  -1  10   35.98    2.96
   3   1  11   30.15    2.46
   3  -1  11   24.10    2.21
   3   1  11   33.52    2.78
   3   1  11   23.03    2.43
   3  -1  11   26.94    2.59
   3   1  11   25.38    2.64
   3  -1  11   30.33    2.78
   3  -1  11   24.60    2.40
   3   1  11   23.88    2.68
   3   1  11   28.99    2.48
   3  -1  11   24.18    2.53
   3  -1  11   23.65    2.44
   3  -1  12    0.24    0.94
   3   1  12   -0.42    1.06
   3  -1  12    0.39    0.89
   3   1  12    1.00    0.89
   3  -1  12    0.26    1.00
   3   1  12    0.25    0.95
   3  -1  12    0.52    1.09
   3   1  12    0.55    1.19
   3  -1  13    0.65    0.82
   3   1  13   -0.19    0.84
   3   1  13    1.14    1.08
   3  -1  13    0.23    0.92
   3   1  13    0.23    1.01
   3   1  13   -0.25    1.02
   3  -1  13    0.73    1.06
   3   1  13    1.05    0.79
   3   1  14  201.55    7.64
   3  -1  14  196.84    7.69
   3   1  14  222.79    8.13
   3  -1  14  206.45    7.57
   3   1  14  191.44    7.18
   3   1  15    9.98    1.31
   3  -1  15   11.41    1.40
   3  -1  15   11.73    1.33
   3   1  16    2.56    0.67
   3  -1  16    2.37    0.68
   3  -1  16    2.35    0.59
  -3  -2  17    1.21    0.70
  -3   2  17    1.02    0.72
  -3  -2  17    1.13    0.75
  -3  -2  16    0.37    0.85
  -3   2  16    0.37    0.79
  -3  -2  16    1.71    0.94
  -3   2  16    0.74    0.89
  -3  -2  16   -0.54    0.94
  -3  -2  15    1.55    1.06
  -3   2  15    4.37    1.25
  -3   2  15    2.83    1.18
  -3  -2  15    0.70    0.99
  -3   2  14  788.08   24.50
  -3  -2  14  785.74   24.41
  -3   2  14  789.32   24.16
  -3  -2  14  788.19   23.92
  -3  -2  14  821.65   24.40
  -3   2  14  808.17   24.37
  -3   2  13    5.14    1.24
  -3  -2  13    2.90    1.15
  -3   2  13    0.82    1.06
  -3  -2  13    1.31    1.21
  -3  -2  13    1.35    1.03
  -3   2  13    2.91    1.44
  -3   2  13    2.31    1.26
  -3  -2  13    1.47    0.99
  -3   2  13    2.89    1.28
  -3  -2  13    2.37    1.32
  -3   2  13    2.30    1.48
  -3  -2  13    2.50    1.12
  -3   2  13    3.33    1.08
  -3   2  12  379.48   12.32
  -3  -2  12  390.17   12.81
  -3   2  12  376.79   13.23
  -3  -2  12  368.68   13.09
  -3  -2  12  381.12   12.87
  -3   2  12  366.90   12.92
  -3  -2  12  379.61   12.84
  -3   2  12  400.81   12.84
  -3  -2  12  348.90   12.34
  -3   2  12  344.84   13.20
  -3  -2  12  378.04   13.45
  -3   2  12  360.92   12.70
  -3   2  11    9.88    1.53
  -3  -2  11   12.41    1.82
  -3   2  11    8.39    1.60
  -3   2  11    7.81    1.66
  -3  -2  11    8.72    1.59
  -3   2  11   11.59    1.70
  -3  -2  11    8.57    1.45
  -3  -2  11    9.48    1.89
  -3   2  11   10.91    1.96
  -3   2  11    6.12    1.34
  -3  -2  11    7.99    1.40
  -3   2  11    8.97    1.74
  -3   2  11    9.81    1.44
  -3  -2  11   10.79    1.96
  -3  -2  11   12.11    1.72
  -3   2  10    2.18    1.12
  -3  -2  10    2.93    1.09
  -3   2  10    2.40    0.88
  -3  -2  10    1.44    1.11
  -3   2  10    2.28    0.99
  -3  -2  10    0.87    0.80
  -3   2  10    2.41    1.04
  -3   2  10    2.42    0.85
  -3  -2  10    1.49    0.79
  -3  -2  10    1.79    0.81
  -3  -2  10    1.40    0.89
  -3   2  10    2.59    1.04
  -3   2  10    2.41    1.20
  -3  -2  10    1.43    1.10
  -3  -2   9   40.37    2.91
  -3   2   9   45.21    3.07
  -3   2   9   37.31    2.65
  -3   2   9   44.17    2.86
  -3  -2   9   41.81    2.64
  -3   2   9   37.55    2.53
  -3   2   9   40.82    2.50
  -3  -2   9   43.56    2.71
  -3  -2   9   41.91    2.84
  -3   2   9   44.57    2.95
  -3   2   9   43.74    2.70
  -3  -2   9   38.96    2.72
  -3   2   9   40.94    2.98
  -3  -2   9   41.89    3.01
  -3  -2   9   42.38    2.82
  -3   2   8  155.38    5.73
  -3  -2   8  154.24    5.59
  -3   2   8  150.67    6.03
  -3   2   8  149.35    5.75
  -3   2   8  150.00    6.22
  -3  -2   8  146.22    6.13
  -3  -2   8  154.69    6.22
  -3   2   8  157.66    6.27
  -3  -2   8  148.39    5.77
  -3  -2   8  156.36    6.04
  -3   2   8  160.66    5.84
  -3  -2   8  159.15    5.98
  -3   2   7   95.48    3.64
  -3  -2   7   91.19    3.79
  -3  -2   7   90.60    3.96
  -3   2   7   92.24    3.98
  -3  -2   7   88.69    3.68
  -3  -2   7   86.42    4.09
  -3  -2   7   92.70    4.15
  -3   2   7   84.11    4.10
  -3   2   7   85.83    4.09
  -3  -2   7   88.28    4.08
  -3   2   7   93.27    4.11
  -3   2   6  163.62    6.03
  -3  -2   6  174.81    6.10
  -3   2   6  172.55    5.66
  -3   2   6  163.05    4.98
  -3  -2   6  165.25    5.67
  -3  -2   6  174.89    5.91
  -3   2   6  168.48    5.92
  -3  -2   6  170.89    5.93
  -3  -2   5  100.49    3.84
  -3  -2   5   97.35    3.81
  -3   2   5   93.87    3.79
  -3  -2   5   98.53    3.65
  -3   2   5   91.95    3.60
  -3  -2   4   80.48    3.10
  -3   2   4   81.97    3.14
  -3  -2   4   81.49    3.05
  -3   2   4   80.45    3.08
  -3  -2   4   77.47    3.26
  -3  -2   3   86.17    3.17
  -3   2   3   85.92    3.25
  -3  -2   3   84.69    3.02
  -3   2   3   86.00    3.03
  -3  -2   3   89.07    3.39
  -3  -2   2 1807.80   47.99
  -3   2   2 1791.04   47.86
  -3  -2   1   18.42    1.25
  -3   2   1   16.78    1.15
  -3  -2   0    9.01    0.92
   3   2   0    9.75    0.66
  -3  -2  -1  797.61   21.68
   3  -2   1  807.71   21.57
   3   2   1  776.25   21.54
   3   2   1  809.27   21.53
  -3  -2  -2   12.34    0.90
   3   2   2   12.91    0.99
   3  -2   2   11.39    0.95
   3   2   2   10.77    0.94
   3  -2   2    9.90    0.93
  -3  -2  -3 1738.38   45.79
   3  -2   3 1739.41   46.39
   3   2   3 1681.04   46.33
   3  -2   3 1769.04   46.40
   3   2   4   77.54    3.45
   3  -2   4   84.34    3.53
   3  -2   4   85.33    3.54
   3   2   4   83.31    3.60
   3  -2   4   88.68    3.69
  -3  -2  -4   88.95    2.71
   3  -2   5   37.80    1.92
  -3   2  -5   39.53    1.63
   3  -2   5   33.01    2.30
   3   2   5   38.54    2.40
   3  -2   5   42.58    2.36
   3  -2   5   37.91    2.32
   3   2   5   36.64    2.24
   3   2   5   41.23    2.49
   3  -2   5   39.41    2.47
   3   2   5   37.36    2.22
   3  -2   5   40.66    2.29
   3   2   5   36.58    2.34
   3  -2   5   38.63    2.40
   3   2   6    0.96    0.76
   3  -2   6    1.09    0.76
   3  -2   6    1.28    0.88
   3  -2   6    1.28    0.87
   3   2   6    2.23    0.99
   3   2   6    1.73    0.92
   3  -2   6    0.59    0.77
   3  -2   6    2.78    0.98
   3   2   6    1.72    0.84
   3   2   6    1.64    0.94
   3  -2   6    1.66    0.89
   3  -2   6    1.89    0.78
   3  -2   7  283.64    9.62
   3   2   7  274.90    9.23
   3  -2   7  277.06    9.71
   3   2   7  289.01    9.50
   3   2   7  292.69    9.96
   3   2   7  276.56    9.69
   3  -2   7  279.42    9.81
   3  -2   7  292.69    9.99
   3  -2   7  286.90    9.72
   3   2   7  283.15    9.58
   3  -2   7  287.76    9.56
   3   2   7  284.34   10.06
   3   2   8  228.57    8.79
   3   2   8  239.05    8.39
   3  -2   8  244.89    8.42
   3  -2   8  247.25    8.62
   3   2   8  215.93    8.43
   3  -2   8  226.26    8.50
   3   2   8  224.29    8.23
   3  -2   8  236.22    8.52
   3   2   8  215.73    8.12
   3  -2   8  218.44    8.27
   3  -2   8  225.31    8.50
   3   2   8  229.76    8.05
   3   2   8  210.10    8.35
   3  -2   8  228.87    8.59
   3   2   9   27.73    2.50
   3  -2   9   31.81    2.72
   3  -2   9   31.61    2.66
   3   2   9   30.80    2.46
   3   2   9   29.32    2.29
   3   2   9   30.07    2.27
   3   2   9   28.97    2.42
   3  -2   9   26.71    2.40
   3   2   9   30.52    2.37
   3  -2   9   25.83    2.52
   3  -2   9   29.09    2.59
   3   2   9   31.47    2.57
   3   2   9   27.54    2.72
   3  -2   9   28.93    2.49
   3   2  10    0.78    0.83
   3  -2  10    1.73    1.12
   3  -2  10    1.49    1.18
   3   2  10    1.48    0.82
   3   2  10    1.12    0.87
   3   2  10    0.95    1.08
   3  -2  10   -0.76    1.06
   3  -2  10    1.47    1.10
   3   2  10    0.55    1.15
   3   2  10    2.07    1.15
   3  -2  10    0.45    1.15
   3  -2  10    0.69    0.96
   3   2  10    1.03    0.90
   3   2  11   19.61    2.08
   3   2  11   20.80    2.22
   3  -2  11   19.52    2.31
   3   2  11   18.66    2.20
   3   2  11   27.09    2.53
   3  -2  11   22.05    2.36
   3  -2  11   18.07    2.13
   3  -2  11   16.78    2.29
   3   2  11   17.64    1.97
   3  -2  11   23.17    2.44
   3   2  11   22.78    2.61
   3   2  12   77.98    4.10
   3  -2  12   95.99    4.97
   3  -2  12   79.11    4.53
   3   2  12   69.02    4.18
   3  -2  12   84.01    4.72
   3  -2  12   70.87    3.93
   3   2  12   70.41    3.99
   3   2  12   82.70    4.87
   3  -2  13   55.53    3.58
   3   2  13   49.62    3.09
   3   2  13   57.02    3.55
   3  -2  13   56.99    3.70
   3   2  13   57.00    3.86
   3   2  13   68.32    3.97
   3   2  13   57.18    3.30
   3   2  14    1.38    0.91
   3  -2  14    2.33    1.08
   3   2  14    2.09    1.06
   3  -2  14    2.03    1.01
   3   2  14    2.84    0.85
   3  -2  15    6.55    1.17
   3   2  15    5.73    1.00
   3  -2  15    5.60    1.06
   3   2  15    5.41    1.16
   3  -2  16   22.89    1.55
   3  -2  16   20.75    1.34
  -3  -3  17    1.00    0.59
  -3  -3  17    0.42    0.60
  -3   3  17    0.33    0.60
  -3   3  16    5.64    1.16
  -3   3  16    3.10    1.06
  -3  -3  16    2.41    0.92
  -3  -3  16    2.89    0.98
  -3  -3  15  118.89    5.24
  -3   3  15  116.84    5.50
  -3  -3  15  108.56    5.30
  -3   3  15  113.73    5.03
  -3  -3  15  121.65    5.39
  -3   3  14    2.46    1.13
  -3  -3  14    3.27    1.08
  -3   3  14    2.41    1.06
  -3  -3  14    0.71    0.94
  -3   3  14    2.67    1.23
  -3  -3  14    1.69    1.19
  -3   3  14    0.26    1.16
  -3  -3  14    0.25    1.13
  -3  -3  13  507.52   15.51
  -3  -3  13  469.27   15.52
  -3  -3  13  451.46   15.51
  -3   3  13  467.54   15.59
  -3   3  13  444.19   15.50
  -3   3  13  521.75   15.49
  -3  -3  13  453.75   15.24
  -3  -3  13  446.78   15.04
  -3   3  13  449.64   15.35
  -3   3  12  151.51    6.63
  -3  -3  12  144.49    6.66
  -3   3  12  167.43    6.78
  -3  -3  12  150.67    6.85
  -3   3  12  161.59    7.00
  -3  -3  12  156.71    6.98
  -3  -3  12  146.75    6.76
  -3   3  12  170.83    7.21
  -3   3  12  154.41    6.94
  -3  -3  12  138.50    6.44
  -3   3  12  148.68    6.83
  -3   3  12  144.90    7.09
  -3  -3  12  138.56    6.89
  -3  -3  12  183.47    7.05
  -3   3  12  167.30    6.36
  -3  -3  11    0.63    1.00
  -3   3  11    0.27    1.08
  -3   3  11    0.67    0.83
  -3  -3  11   -0.23    0.92
  -3   3  11   -0.61    0.97
  -3  -3  11    1.44    1.02
  -3   3  11   -0.24    0.87
  -3   3  11   -0.24    0.99
  -3  -3  11    0.88    0.99
  -3   3  11    0.53    1.14
  -3  -3  11   -0.26    1.11
  -3   3  11    0.67    0.87
  -3  -3  10   -0.71    0.70
  -3  -3  10    0.21    0.82
  -3   3  10    0.18    0.62
  -3  -3  10   -0.83    0.88
  -3   3  10    0.37    0.88
  -3   3  10   -0.22    0.91
  -3  -3  10   -0.43    0.91
  -3   3  10    0.15    0.70
  -3  -3  10    0.96    0.96
  -3   3  10   -0.24    0.87
  -3  -3  10    0.56    0.88
  -3   3  10    0.45    0.95
  -3  -3  10   -2.14    1.19
  -3   3   9   22.31    1.97
  -3   3   9   23.26    2.03
  -3  -3   9   23.25    2.08
  -3  -3   9   24.51    2.15
  -3   3   9   26.77    2.21
  -3   3   9   21.75    2.23
  -3  -3   9   22.26    2.24
  -3  -3   9   19.70    1.84
  -3  -3   9   20.72    2.02
  -3   3   9   23.78    1.99
  -3   3   9   23.55    2.19
  -3  -3   9   26.17    2.08
  -3   3   9   20.92    1.74
  -3   3   9   26.86    2.40
  -3  -3   9   22.49    2.24
  -3  -3   8  139.40    5.70
  -3   3   8  128.56    5.57
  -3   3   8  133.65    5.31
  -3  -3   8  137.24    5.32
  -3  -3   8  138.52    5.53
  -3   3   8  138.00    5.55
  -3   3   8  133.93    5.37
  -3   3   8  133.21    5.25
  -3  -3   8  129.92    5.38
  -3   3   8  127.45    5.59
  -3  -3   8  130.48    5.61
  -3  -3   8  123.44    5.13
  -3  -3   7  250.35    8.74
  -3  -3   7  245.70    8.20
  -3  -3   7  240.04    8.20
  -3   3   7  256.57    8.67
  -3  -3   7  240.50    8.52
  -3   3   7  251.96    8.05
  -3   3   7  254.95    8.24
  -3   3   7  235.65    8.49
  -3   3   7  254.88    8.63
  -3  -3   7  250.03    8.61
  -3  -3   7  264.89    8.44
  -3   3   7  244.47    7.67
  -3  -3   7  262.28    8.45
  -3   3   7  262.80    8.47
  -3   3   6   11.94    1.16
  -3   3   6   11.95    1.37
  -3  -3   6    9.32    1.25
  -3   3   6   12.51    1.47
  -3  -3   6   10.44    1.39
  -3  -3   6   10.26    1.18
  -3   3   6    9.74    1.19
  -3  -3   6   10.05    1.18
  -3  -3   6   10.82    1.29
  -3  -3   5 2501.77   66.39
  -3  -3   5 2528.00   66.18
  -3   3   5 2442.15   66.21
  -3  -3   5 2439.12   66.13
  -3   3   5 2506.03   66.08
  -3  -3   4    6.25    0.84
  -3   3   4    7.50    0.82
  -3  -3   4    6.48    0.98
  -3  -3   4    8.05    0.93
  -3   3   4    7.90    0.97
  -3  -3   4    7.00    0.92
  -3   3   4    7.20    0.96
  -3   3   3    1.28    0.48
  -3  -3   3    1.05    0.43
  -3   3   3    1.19    0.65
  -3  -3   3    0.67    0.55
  -3  -3   2 1378.56   37.50
  -3   3   2 1403.64   37.12
  -3  -3   2 1407.35   37.13
  -3  -3   1   24.89    1.43
   3   3  -1   26.83    1.01
   3  -3   0  576.46   15.84
   3   3   0  601.54   15.82
   3   3   0  571.44   15.67
   3   3   1   46.57    1.94
   3  -3   1   48.27    1.97
   3   3   2  280.67    8.44
   3  -3   2  297.79    8.49
   3  -3   2  276.87    8.47
   3   3   3   17.99    1.39
   3  -3   3   16.13    1.38
   3   3   3   18.02    1.31
   3  -3   3   15.72    1.26
   3  -3   3   19.07    1.35
   3  -3   4   -0.35    0.74
   3   3   4    0.82    0.65
   3  -3   4    0.67    0.56
   3   3   4   -0.11    0.58
   3  -3   4    0.11    0.60
  -3  -3  -4    0.42    0.41
   3   3   5  416.52   12.53
   3  -3   5  410.44   12.51
   3  -3   5  405.61   12.08
   3   3   5  390.27   12.43
   3  -3   5  392.70   12.45
   3   3   5  402.76   12.59
   3   3   5  416.28   12.20
   3  -3   5  435.34   12.27
   3  -3   5  403.01   12.31
   3   3   5  401.75   12.35
   3  -3   5  394.80   12.34
   3  -3   5  390.10   12.36
   3   3   5  394.97   12.39
   3  -3   6  563.20   17.61
   3  -3   6  594.29   17.77
   3   3   6  595.14   17.77
   3  -3   6  561.23   16.91
   3  -3   6  599.49   17.68
   3   3   6  591.07   17.72
   3   3   6  591.43   17.57
   3  -3   6  649.97   17.75
   3   3   6  613.31   17.43
   3  -3   6  608.64   17.39
   3   3   6  559.12   17.84
   3   3   7    8.58    1.47
   3   3   7    8.11    1.11
   3  -3   7   10.82    1.56
   3   3   7   11.14    1.29
   3   3   7   11.34    1.45
   3  -3   7    8.47    1.37
   3   3   7    8.90    1.53
   3  -3   7   10.33    1.43
   3  -3   7    8.86    1.43
   3  -3   7    9.64    1.42
   3   3   7   10.38    1.38
   3   3   7    9.91    1.45
   3   3   7    9.94    1.37
   3  -3   7   10.53    1.38
   3   3   8   -0.18    0.83
   3   3   8    1.81    0.83
   3   3   8    0.72    0.91
   3  -3   8    0.40    0.82
   3  -3   8   -0.22    0.89
   3  -3   8    4.16    1.10
   3   3   8    0.37    0.75
   3  -3   8    1.03    0.91
   3   3   8    0.30    0.71
   3   3   8    2.74    1.04
   3  -3   8    1.63    0.94
   3  -3   8    0.85    0.93
   3   3   8    0.39    0.73
   3   3   9  126.70    6.49
   3   3   9  165.62    6.44
   3  -3   9  156.60    6.29
   3   3   9  138.57    5.95
   3  -3   9  129.56    6.35
   3   3   9  147.68    5.83
   3  -3   9  168.73    6.66
   3  -3   9  145.11    6.47
   3   3   9  136.99    5.95
   3   3   9  144.08    6.11
   3  -3   9  133.23    6.24
   3  -3   9  133.05    6.32
   3   3   9  130.76    6.06
   3   3   9  153.10    6.27
   3   3  10   75.58    4.81
   3  -3  10   91.04    4.62
   3   3  10   91.33    4.66
   3   3  10   74.20    4.22
   3   3  10   80.39    4.24
   3  -3  10   98.59    4.95
   3  -3  10   84.32    4.81
   3   3  10   79.39    4.05
   3  -3  10   86.30    4.82
   3  -3  10   82.48    4.73
   3   3  10   79.12    4.45
   3  -3  10   79.91    4.62
   3   3  10   77.79    4.39
   3   3  11    1.17    1.00
   3  -3  11    2.56    1.07
   3   3  11    1.82    0.90
   3   3  11    0.93    0.95
   3  -3  11    2.84    1.25
   3   3  11    1.46    1.00
   3  -3  11    4.53    1.45
   3   3  11    1.92    1.07
   3   3  11    1.75    1.13
   3   3  11    1.87    0.99
   3  -3  11    1.52    1.06
   3  -3  12    6.42    1.42
   3   3  12    5.85    1.30
   3   3  12    4.58    1.34
   3  -3  12    6.67    1.49
   3   3  12    6.70    1.58
   3   3  12    7.18    1.52
   3  -3  12    6.65    1.43
   3  -3  12    6.25    1.59
   3   3  13    1.25    1.05
   3  -3  13    0.68    0.97
   3  -3  13    1.56    1.09
   3   3  13    1.34    0.96
   3  -3  14  186.82    7.36
   3   3  14  197.07    7.68
   3   3  14  198.07    7.06
   3  -3  14  203.33    7.52
   3   3  15   11.70    1.45
   3  -3  15    9.48    1.27
   3  -3  15    7.48    1.15
   3  -3  16   30.58    1.65
  -3  -4  17   11.71    1.06
  -3  -4  16    4.20    0.96
  -3   4  16    2.33    0.90
  -3  -4  16    2.39    0.86
  -3   4  16    3.36    0.94
  -3   4  15   20.70    2.10
  -3  -4  15   21.96    2.12
  -3  -4  15   22.86    2.11
  -3   4  15   22.10    2.10
  -3  -4  15   21.30    2.06
  -3   4  15   19.95    1.87
  -3   4  15   19.74    2.00
  -3  -4  15   20.30    1.94
  -3   4  14    2.68    1.03
  -3  -4  14    2.44    1.28
  -3  -4  14    2.14    1.13
  -3   4  14    1.12    1.13
  -3   4  14    3.39    1.21
  -3  -4  14    0.84    0.95
  -3  -4  14    2.95    0.99
  -3   4  14    1.84    1.08
  -3  -4  14    1.82    1.05
  -3   4  13    4.36    1.29
  -3  -4  13    6.01    1.49
  -3   4  13    6.75    1.63
  -3  -4  13    6.17    1.56
  -3   4  13    4.43    1.49
  -3  -4  13    5.36    1.29
  -3  -4  13    6.83    1.51
  -3  -4  13    5.81    1.42
  -3  -4  12  104.56    5.02
  -3   4  12   88.32    4.88
  -3  -4  12   90.31    4.95
  -3  -4  12   89.49    4.91
  -3   4  12   95.52    4.97
  -3   4  12   83.02    4.76
  -3  -4  12   94.65    4.95
  -3   4  12   82.89    4.95
  -3  -4  12   90.87    5.12
  -3   4  12   91.93    5.10
  -3  -4  12   92.46    4.89
  -3  -4  11  149.48    6.56
  -3   4  11  154.21    6.73
  -3  -4  11  157.02    6.63
  -3   4  11  161.93    6.52
  -3  -4  11  140.85    6.45
  -3   4  11  145.27    6.47
  -3  -4  11  139.22    6.50
  -3   4  11  150.54    6.64
  -3  -4  11  167.74    6.60
  -3  -4  11  140.65    6.42
  -3  -4  11  156.06    6.47
  -3   4  11  141.53    6.74
  -3  -4  11  135.57    6.60
  -3   4  11  137.83    6.67
  -3   4  10   25.03    2.28
  -3   4  10   32.17    2.54
  -3  -4  10   28.56    2.48
  -3  -4  10   31.52    2.57
  -3   4  10   28.48    2.47
  -3  -4  10   25.49    2.39
  -3   4  10   27.53    2.27
  -3   4  10   27.12    2.53
  -3   4  10   30.34    2.71
  -3  -4  10   30.86    2.72
  -3  -4  10   30.14    2.44
  -3  -4  10   28.98    2.40
  -3   4  10   27.08    2.60
  -3   4  10   20.56    2.38
  -3  -4  10   24.22    2.47
  -3  -4   9    1.26    0.95
  -3   4   9    2.12    1.06
  -3   4   9    3.69    0.96
  -3   4   9    3.05    1.01
  -3  -4   9    1.73    0.99
  -3  -4   9    4.80    1.14
  -3  -4   9    2.35    0.98
  -3   4   9    5.97    1.31
  -3  -4   9    4.04    1.10
  -3   4   9    4.23    1.05
  -3  -4   9    1.86    0.81
  -3   4   9    2.54    0.97
  -3   4   9    3.44    1.17
  -3   4   8    3.28    1.09
  -3  -4   8    2.19    0.82
  -3   4   8    5.39    1.05
  -3  -4   8    3.33    1.04
  -3   4   8    3.71    1.11
  -3  -4   8    4.95    1.01
  -3  -4   8    3.70    0.90
  -3  -4   8    2.08    1.06
  -3   4   8    3.94    1.00
  -3   4   8    3.62    1.01
  -3  -4   8    3.13    1.00
  -3   4   8    5.75    1.24
  -3   4   8    5.55    1.06
  -3  -4   8    2.36    0.88
  -3   4   7  123.25    5.13
  -3  -4   7  113.21    4.92
  -3   4   7  110.69    4.91
  -3   4   7  126.74    4.57
  -3  -4   7  112.01    4.85
  -3   4   7  110.05    4.50
  -3   4   7  110.98    4.91
  -3  -4   7  116.15    4.95
  -3  -4   7  127.96    4.81
  -3  -4   7  119.87    5.27
  -3   4   7  128.36    4.83
  -3   4   7  113.19    4.75
  -3   4   6    2.04    0.72
  -3  -4   6    0.75    0.69
  -3  -4   6    1.78    0.65
  -3   4   6    1.19    0.69
  -3  -4   6    0.41    0.68
  -3   4   6    1.21    0.78
  -3  -4   6    0.13    0.70
  -3  -4   6    1.16    0.95
  -3   4   6   -0.12    0.55
  -3  -4   5    9.16    1.30
  -3   4   5   12.10    1.14
  -3  -4   5   10.21    1.10
  -3   4   5   11.55    1.25
  -3  -4   5   11.38    1.24
  -3  -4   5   10.11    1.41
  -3  -4   5   11.35    1.25
  -3   4   5   10.24    1.19
  -3   4   4  327.84    9.84
  -3   4   4  309.86    9.46
  -3  -4   4  309.04    9.44
  -3  -4   4  324.61   10.18
  -3  -4   4  313.42    9.76
  -3   4   3  169.38    5.22
  -3  -4   3  166.89    5.22
  -3  -4   3  162.60    5.99
  -3  -4   3  166.23    5.69
  -3   4   2  560.11   15.20
  -3  -4   2  555.74   15.22
   3   4  -2  546.40   16.10
  -3  -4   2  547.09   16.17
  -3  -4   2  566.20   15.82
   3   4  -1 1236.91   34.95
  -3  -4   1 1271.50   34.94
  -3  -4   1 1318.69   34.54
   3   4   0  351.01    9.66
   3  -4   0  349.89    9.69
   3   4   0  318.09   10.54
  -3  -4   0  347.73   10.43
  -3  -4   0  341.86   10.02
   3   4   1  430.80   12.58
  -3  -4  -1  419.53   11.78
   3  -4   1  410.63   11.67
   3   4   1  409.24   11.65
  -3  -4  -2  650.39   17.62
   3   4   2  645.28   18.60
   3  -4   2  653.43   17.87
   3  -4   2  636.06   17.95
   3   4   2  632.72   17.82
   3  -4   3    3.48    0.71
   3   4   3    3.25    0.78
   3  -4   3    4.23    0.82
  -3  -4  -3    3.16    0.47
   3   4   3    3.64    0.74
   3  -4   3    3.05    0.71
   3   4   4   21.93    1.69
   3  -4   4   26.19    1.80
   3   4   4   23.77    1.64
   3  -4   4   21.94    1.66
   3  -4   4   22.00    1.64
   3   4   4   19.65    1.82
   3   4   4   26.45    2.02
   3   4   5   16.07    1.73
   3  -4   5   14.76    1.58
   3   4   5   19.04    1.69
   3   4   5   18.32    1.50
   3  -4   5   17.71    1.53
   3   4   5   16.06    1.55
   3   4   5   15.07    1.56
   3  -4   5   19.06    1.72
   3  -4   5   17.48    1.53
   3  -4   5   16.84    1.52
   3   4   5   14.82    1.54
   3  -4   5   16.36    1.56
   3   4   5   13.95    1.61
   3   4   6   67.45    3.22
   3  -4   6   66.92    3.23
   3   4   6   66.12    3.32
   3   4   6   64.65    3.45
   3   4   6   57.87    3.20
   3  -4   6   58.71    3.32
   3  -4   6   61.74    3.45
   3   4   6   64.30    3.56
   3  -4   6   59.12    3.40
   3  -4   6   59.52    3.09
   3   4   7  664.75   19.86
   3   4   7  664.97   19.62
   3   4   7  660.11   19.61
   3   4   7  665.63   19.56
   3   4   7  633.33   19.30
   3   4   7  609.50   20.00
   3   4   7  679.56   19.40
   3  -4   7  699.12   19.45
   3  -4   7  660.64   19.73
   3  -4   7  660.62   19.98
   3   4   7  612.72   19.34
   3  -4   7  638.42   19.68
   3  -4   7  667.76   19.87
   3  -4   8    2.39    1.00
   3   4   8    4.78    1.13
   3   4   8    3.87    1.13
   3   4   8    2.43    0.86
   3   4   8    6.62    1.24
   3   4   8    4.06    1.08
   3  -4   8    4.08    1.19
   3   4   8    4.81    1.36
   3  -4   8    4.20    1.26
   3   4   8    4.34    1.14
   3  -4   8    6.25    1.31
   3  -4   8    5.77    1.31
   3  -4   9    1.54    1.09
   3  -4   9    2.65    1.20
   3   4   9    1.91    0.96
   3   4   9    3.55    1.11
   3   4   9    0.42    0.75
   3   4   9    1.68    0.90
   3  -4   9    0.47    0.98
   3   4   9    1.05    0.95
   3   4   9    1.38    1.25
   3  -4   9    0.97    1.14
   3  -4   9    1.95    0.98
   3  -4   9    0.60    0.83
   3   4   9    1.21    0.96
   3   4  10   31.44    2.70
   3  -4  10   41.03    3.23
   3  -4  10   37.99    3.16
   3   4  10   34.02    2.77
   3   4  10   37.36    2.86
   3   4  10   37.76    2.91
   3  -4  10   35.50    3.15
   3  -4  10   44.21    3.08
   3   4  10   36.35    3.34
   3   4  10   46.17    3.13
   3  -4  10   36.17    3.08
   3   4  11    3.68    1.22
   3   4  11    3.23    1.10
   3   4  11    4.80    1.21
   3  -4  11    6.10    1.60
   3   4  11    4.71    1.45
   3  -4  11    1.91    1.26
   3   4  11    2.80    1.10
   3  -4  11    5.70    1.53
   3   4  12   23.91    2.31
   3   4  12   21.26    2.08
   3   4  12   21.92    2.09
   3  -4  12   20.90    2.33
   3   4  13   19.01    2.28
   3  -4  13   16.16    1.95
   3   4  13   16.79    1.71
   3  -4  13   18.24    2.08
   3   4  14    6.62    1.37
   3  -4  14    6.30    1.22
   3  -4  14    6.79    1.26
   3   4  15   10.17    1.29
   3  -4  15    9.38    1.16
   3  -4  15    9.70    1.23
  -3   5  16   62.94    2.87
  -3  -5  16   65.35    2.98
  -3   5  16   69.68    3.36
  -3   5  15    1.16    0.84
  -3  -5  15    2.29    0.98
  -3   5  15    0.15    0.84
  -3  -5  15    1.03    0.83
  -3  -5  15    1.72    0.87
  -3   5  15    0.33    0.75
  -3   5  14    0.20    1.01
  -3  -5  14   -0.19    0.90
  -3   5  14    0.20    0.80
  -3   5  14   -0.22    0.85
  -3  -5  14   -0.39    1.03
  -3   5  13   17.25    2.17
  -3   5  13   23.60    2.36
  -3  -5  13   17.98    2.10
  -3  -5  13   18.27    2.11
  -3  -5  13   20.40    2.24
  -3  -5  13   19.56    2.21
  -3   5  13   24.55    2.34
  -3   5  13   18.59    2.18
  -3   5  12    6.14    1.42
  -3  -5  12    6.15    1.36
  -3  -5  12   12.16    1.88
  -3   5  12    8.28    1.68
  -3  -5  12   11.98    1.80
  -3  -5  11    4.48    1.27
  -3  -5  11    2.45    1.07
  -3  -5  11    4.87    1.32
  -3  -5  11    5.34    1.34
  -3   5  11    1.99    1.04
  -3  -5  11    4.11    1.16
  -3   5  11    3.18    0.99
  -3  -5  11    4.23    1.26
  -3  -5  11    3.13    1.28
  -3   5  11    2.19    1.16
  -3   5  11    1.38    1.10
  -3   5  11    6.07    1.49
  -3  -5  10   19.80    2.04
  -3  -5  10   22.69    2.18
  -3   5  10   19.80    2.09
  -3   5  10   21.85    2.35
  -3   5  10   19.99    1.99
  -3   5  10   24.61    2.47
  -3  -5  10   20.17    2.12
  -3  -5  10   25.63    2.26
  -3  -5  10   18.58    2.15
  -3   5  10   22.18    2.32
  -3  -5  10   26.25    2.40
  -3   5  10   18.48    2.13
  -3  -5   9    8.35    1.35
  -3   5   9    4.53    1.06
  -3   5   9    7.60    1.35
  -3  -5   9    5.53    1.33
  -3  -5   9    9.22    1.41
  -3   5   9    6.85    1.38
  -3  -5   9    4.76    1.26
  -3   5   9    5.79    1.33
  -3  -5   9    6.60    1.41
  -3   5   9    5.10    1.21
  -3   5   9    6.00    1.32
  -3  -5   9    5.70    1.24
  -3   5   8   38.22    2.71
  -3  -5   8   38.80    2.70
  -3   5   8   45.19    2.92
  -3  -5   8   40.85    2.77
  -3   5   8   35.46    2.81
  -3   5   8   48.42    3.15
  -3  -5   8   42.88    2.86
  -3  -5   8   46.42    3.26
  -3   5   8   41.77    2.84
  -3  -5   8   36.76    2.62
  -3  -5   8   38.49    2.58
  -3   5   8   44.80    2.74
  -3  -5   8   47.55    2.79
  -3  -5   8   40.91    2.83
  -3   5   7  192.60    7.34
  -3  -5   7  172.90    6.71
  -3  -5   7  195.88    7.16
  -3  -5   7  178.89    6.81
  -3   5   7  181.16    6.84
  -3   5   7  186.49    6.68
  -3  -5   7  189.26    7.48
  -3  -5   7  201.10    6.77
  -3  -5   7  178.17    6.83
  -3   5   7  186.02    6.87
  -3   5   7  198.31    6.78
  -3   5   6   68.75    3.58
  -3   5   6   61.89    3.36
  -3   5   6   63.02    3.21
  -3   5   6   65.07    3.24
  -3  -5   6   61.41    2.99
  -3   5   6   65.87    3.03
  -3  -5   6   66.23    3.40
  -3  -5   6   65.60    3.65
  -3   5   6   60.31    3.09
  -3  -5   5   31.93    2.36
  -3   5   5   34.85    2.22
  -3   5   5   32.32    1.96
  -3   5   5   34.09    1.89
  -3  -5   5   33.11    1.86
  -3   5   5   29.43    2.17
  -3   5   5   34.78    2.22
  -3   5   5   30.64    2.19
  -3   5   4   67.22    2.71
  -3  -5   4   64.47    2.65
  -3  -5   4   68.50    3.41
  -3   5   4   64.53    3.33
  -3  -5   4   70.79    3.58
  -3   5   4   70.21    2.85
  -3  -5   4   60.12    2.71
  -3  -5   4   64.68    3.15
  -3  -5   3  100.11    4.45
  -3  -5   3  100.62    4.10
   3   5  -3  108.20    4.43
  -3  -5   3  102.42    3.57
  -3   5   3   98.92    3.56
  -3  -5   2   11.12    1.40
  -3  -5   2   12.98    1.27
  -3  -5   2   11.43    0.82
  -3   5   2   13.86    0.86
   3   5  -2   14.77    1.53
  -3  -5   1  618.05   18.32
  -3  -5   1  629.02   17.82
  -3  -5   1  643.13   17.01
   3  -5  -1  633.61   17.00
  -3   5   1  634.06   16.96
   3   5  -1  613.11   16.92
   3   5  -1  632.25   18.42
  -3  -5   0    1.02    0.75
   3   5   0    1.74    0.85
  -3  -5   0    0.72    0.57
   3  -5   0    1.07    0.38
   3   5   0    1.09    0.36
   3  -5   1 2015.80   54.94
   3  -5   1 2086.33   54.99
   3  -5   1 2142.68   55.24
   3   5   1 2088.69   54.92
  -3  -5  -1 2052.14   55.82
   3   5   1 2054.87   56.27
  -3  -5  -1 2114.51   55.28
   3   5   2  519.47   14.73
   3  -5   2  528.64   14.73
   3   5   2  500.13   14.58
   3  -5   2  529.87   14.93
   3  -5   2  524.69   14.66
   3   5   2  514.72   15.63
   3   5   2  519.61   15.75
  -3  -5  -2  540.08   14.65
   3   5   3   12.84    1.56
   3   5   3   12.43    1.55
   3   5   3   10.56    1.13
   3  -5   3   12.76    1.16
   3  -5   3   11.36    1.15
   3   5   3   11.35    1.03
   3  -5   3   10.48    1.03
   3   5   4    3.72    1.03
   3  -5   4    6.08    0.91
   3   5   4    5.44    0.94
   3  -5   4    3.00    0.80
  -3  -5  -5  452.57   14.38
   3   5   5  468.90   14.89
   3  -5   5  462.40   14.66
   3   5   5  463.39   14.55
  -3   5  -5  455.22   14.04
   3  -5   5  461.32   14.26
   3   5   5  474.46   14.31
   3   5   5  446.23   14.85
   3  -5   5  471.10   14.19
   3   5   6   -0.21    1.00
   3   5   6   -0.85    0.77
   3   5   6    1.11    0.86
   3   5   6    0.36    0.69
   3  -5   6   -0.19    0.86
   3  -5   6    0.14    0.60
   3   5   6   -0.40    0.65
   3  -5   6    1.77    0.74
   3  -5   6   -0.33    0.74
   3   5   6    0.21    0.92
   3  -5   6   -0.53    0.63
   3   5   7  109.46    5.28
   3   5   7  105.36    4.78
   3   5   7  115.98    5.26
   3   5   7  109.99    5.07
   3   5   7  114.86    5.10
   3  -5   7  106.62    5.29
   3  -5   7  101.78    5.04
   3   5   7  102.85    5.37
   3   5   7  122.06    4.91
   3  -5   7  122.79    4.89
   3  -5   7  111.69    5.05
   3   5   8   -0.35    0.80
   3  -5   8    0.18    0.84
   3   5   8    0.69    0.94
   3   5   8    0.22    0.83
   3   5   8   -0.41    0.89
   3   5   8   -0.79    0.71
   3  -5   8   -0.48    1.06
   3  -5   8    0.84    0.91
   3   5   8    0.53    1.01
   3  -5   8   -0.75    1.19
   3   5   8    0.20    0.78
   3  -5   8    0.45    0.92
   3  -5   9   77.80    4.39
   3  -5   9   83.64    4.64
   3   5   9   75.72    4.11
   3   5   9   77.88    4.32
   3   5   9   72.80    4.17
   3   5   9   75.09    4.31
   3  -5   9   81.13    4.87
   3   5   9   72.15    4.70
   3   5   9   92.01    4.37
   3  -5   9   88.27    4.33
   3  -5   9   86.04    4.65
   3  -5   9   77.20    4.57
   3  -5  10  118.15    5.72
   3  -5  10  125.68    6.05
   3   5  10  113.89    5.54
   3   5  10  115.13    5.63
   3   5  10  131.88    5.83
   3  -5  10  117.86    6.13
   3  -5  10  116.86    5.78
   3  -5  10  123.50    6.12
   3   5  10  137.69    5.80
   3   5  10  109.26    6.09
   3   5  11    0.67    0.89
   3  -5  11    2.21    1.40
   3  -5  11    1.04    1.11
   3   5  11    1.18    1.15
   3   5  11    1.08    1.00
   3   5  11    1.11    0.92
   3  -5  11    1.63    1.11
   3  -5  12   49.62    3.32
   3   5  12   49.24    3.19
   3   5  12   48.28    3.18
   3   5  12   54.40    3.83
   3   5  12   46.96    3.08
   3  -5  12   49.36    3.55
   3  -5  12   43.86    3.41
   3  -5  13    1.64    0.92
   3  -5  13    1.52    1.10
   3   5  13    2.25    0.89
   3   5  13    3.25    1.34
   3  -5  14    0.71    0.81
   3   5  14   -0.72    0.91
   3  -5  14    0.66    0.85
   3   5  15    0.25    0.63
   3  -5  15    0.33    0.64
  -3  -6  16    0.68    0.53
  -3   6  16    1.72    0.84
  -3  -6  15    3.14    1.03
  -3  -6  15    2.74    0.79
  -3   6  15    2.70    0.88
  -3   6  15    1.39    0.86
  -3   6  14   30.11    2.55
  -3  -6  14   34.17    2.45
  -3  -6  14   33.34    2.61
  -3  -6  14   32.04    2.65
  -3   6  13   14.03    1.93
  -3  -6  13   12.28    1.84
  -3   6  13   14.59    1.96
  -3  -6  13   11.88    1.66
  -3   6  13   11.94    1.84
  -3  -6  13   14.33    1.89
  -3   6  12   56.70    3.96
  -3   6  12   57.07    3.94
  -3  -6  12   53.80    3.73
  -3  -6  12   52.65    3.52
  -3  -6  11  237.89    8.77
  -3   6  11  208.26    9.03
  -3  -6  11  227.80    8.88
  -3  -6  11  225.36    8.97
  -3   6  11  216.76    9.03
  -3   6  11  210.88    8.56
  -3   6  10    8.81    1.68
  -3  -6  10   13.40    1.88
  -3  -6  10    7.53    1.42
  -3  -6  10   11.41    1.77
  -3   6  10   10.96    1.95
  -3   6  10    8.54    1.66
  -3   6  10   10.02    1.66
  -3  -6   9  184.79    8.03
  -3  -6   9  187.84    7.69
  -3  -6   9  176.12    7.22
  -3   6   9  178.38    7.50
  -3   6   9  197.05    8.07
  -3   6   9  184.13    7.76
  -3   6   9  188.96    7.80
  -3   6   8    1.60    0.94
  -3   6   8    3.04    1.10
  -3  -6   8    0.77    1.11
  -3  -6   8    0.66    0.88
  -3  -6   8    1.67    0.97
  -3  -6   8    2.60    0.92
  -3   6   8    2.60    1.18
  -3  -6   7  174.92    6.80
  -3  -6   7  193.57    7.37
  -3   6   7  183.35    6.95
  -3  -6   7  180.88    7.33
  -3   6   7  184.87    7.45
  -3   6   7  194.50    7.14
  -3  -6   7  186.87    7.67
  -3   6   7  181.68    7.29
  -3   6   7  180.90    6.84
  -3  -6   6   33.64    2.69
  -3   6   6   27.59    2.44
  -3  -6   6   31.48    2.62
  -3  -6   6   32.34    2.48
  -3   6   6   29.86    2.30
  -3  -6   6   31.54    2.50
  -3   6   6   33.16    2.50
  -3  -6   5   84.41    4.17
  -3   6   5   89.52    4.29
  -3  -6   5   87.54    4.39
  -3   6   5   92.60    4.48
  -3  -6   5   94.30    4.65
  -3   6   4    7.79    1.31
  -3  -6   4    7.56    1.27
  -3   6   4    8.69    1.41
   3   6  -4    7.09    1.23
  -3   6   4    6.84    1.16
  -3   6   3  629.05   18.59
  -3  -6   3  593.62   18.33
  -3   6   3  628.15   18.62
  -3   6   3  621.91   18.32
   3   6  -3  648.28   18.72
  -3  -6   2  155.29    5.71
  -3  -6   2  153.53    6.06
  -3   6   2  152.02    5.99
   3   6  -2  147.76    5.98
  -3  -6   2  143.74    5.53
  -3  -6   1   26.08    2.10
  -3   6   1   26.63    2.15
   3   6  -1   30.79    2.33
  -3  -6   1   25.78    1.83
  -3  -6   0   63.60    3.32
   3   6   0   66.97    3.35
  -3  -6   0   60.69    2.85
  -3   6   0   64.26    3.42
   3   6   0   59.24    3.40
  -3  -6  -1   12.10    1.15
  -3   6  -1   14.68    1.60
  -3  -6  -1   15.62    1.58
   3   6   1   14.33    1.66
   3  -6   1   15.64    1.18
   3  -6   2   25.86    1.88
   3  -6   2   27.60    1.68
  -3  -6  -2   26.13    1.56
  -3   6  -2   27.66    2.15
  -3  -6  -2   27.79    1.95
   3   6   2   27.52    2.23
  -3   6  -3  218.87    7.78
   3   6   3  209.56    8.03
   3  -6   3  216.22    7.18
   3  -6   3  213.01    7.40
   3   6   3  233.52    7.97
   3  -6   4   78.97    3.47
   3  -6   4   77.86    4.04
   3   6   4   72.11    3.83
   3   6   4   73.14    4.07
   3   6   5    5.19    1.11
   3   6   5    5.46    1.19
   3   6   5    4.14    1.18
   3   6   5    5.78    1.25
   3  -6   5    7.08    1.31
   3   6   5    4.69    1.25
   3  -6   5    6.27    1.24
   3   6   6   10.10    1.73
   3  -6   6   11.34    1.59
   3   6   6    8.13    1.57
   3   6   6    9.85    1.49
   3  -6   6    9.56    1.34
   3   6   6    9.08    1.50
   3   6   6    8.68    1.40
   3  -6   6   10.21    1.62
   3  -6   6   10.81    1.47
   3   6   7   28.24    2.37
   3   6   7   32.28    2.54
   3   6   7   28.95    2.50
   3  -6   7   24.44    2.31
   3  -6   7   28.63    2.26
   3   6   7   28.16    2.64
   3  -6   7   28.05    2.44
   3  -6   7   29.77    2.66
   3   6   8  515.09   16.59
   3   6   8  521.50   16.23
   3   6   8  473.84   15.73
   3   6   8  493.79   16.09
   3  -6   8  502.62   16.57
   3  -6   8  538.90   16.49
   3  -6   8  484.08   16.64
   3  -6   8  494.37   15.86
   3   6   8  538.58   17.13
   3   6   9    3.38    1.23
   3   6   9    1.66    1.01
   3   6   9    3.34    1.13
   3  -6   9    2.96    1.37
   3  -6   9    3.45    1.29
   3  -6   9    4.25    1.20
   3  -6   9    5.62    1.73
   3   6   9    2.69    1.35
   3   6   9    4.51    1.11
   3  -6   9    1.99    1.26
   3   6  10  181.41    7.56
   3   6  10  179.20    7.33
   3  -6  10  191.82    7.88
   3   6  10  176.91    7.40
   3  -6  10  164.65    7.85
   3   6  10  186.98    8.28
   3  -6  10  192.78    7.49
   3   6  11   19.46    2.11
   3  -6  11   16.18    2.14
   3  -6  11   11.83    1.82
   3   6  11   18.35    1.96
   3   6  11   16.38    1.95
   3  -6  11   15.69    2.07
   3  -6  12   35.15    2.99
   3   6  12   33.36    2.96
   3  -6  12   36.41    2.66
   3  -6  13   10.19    1.32
   3   6  13    8.30    1.51
   3  -6  14    8.29    1.22
   3   6  14    6.04    1.19
   3  -6  15    1.73    0.58
   3   6  15    1.62    0.62
  -3   7  16   39.42    2.20
  -3  -7  15    4.50    0.82
  -3   7  15    5.19    1.07
  -3  -7  15    5.90    1.14
  -3   7  14   20.86    2.10
  -3  -7  14   19.29    1.73
  -3  -7  14   22.82    2.15
  -3  -7  14   23.30    2.16
  -3   7  14   22.75    2.10
  -3   7  13   15.31    1.96
  -3   7  13   16.27    2.09
  -3  -7  12    2.05    0.98
  -3  -7  12    1.50    1.04
  -3   7  12    2.16    1.22
  -3  -7  11   32.26    2.71
  -3  -7  11   38.86    3.17
  -3   7  11   37.91    3.23
  -3   7  11   34.14    3.19
  -3   7  10  217.36    9.16
  -3   7  10  230.96    8.96
  -3   7  10  214.32    8.91
  -3   7  10  226.58    9.13
  -3  -7  10  223.46    9.09
  -3  -7  10  218.30    8.91
  -3  -7  10  219.28    8.47
  -3  -7   9   51.88    3.38
  -3   7   9   53.30    3.77
  -3   7   9   53.32    3.70
  -3   7   9   53.72    3.80
  -3   7   9   51.73    3.85
  -3  -7   9   49.30    3.67
  -3  -7   9   59.17    3.82
  -3  -7   9   60.47    4.17
  -3   7   8   81.41    4.39
  -3  -7   8   77.01    4.49
  -3  -7   8   81.51    4.20
  -3  -7   8   82.41    4.64
  -3   7   8   90.17    4.95
  -3   7   8   77.33    4.65
  -3   7   8   87.86    4.82
  -3  -7   8   83.29    5.00
  -3  -7   7    1.82    1.15
  -3   7   7    0.69    1.10
  -3  -7   7    0.47    0.86
  -3   7   7    0.40    0.88
  -3   7   7    0.41    0.78
  -3  -7   7    0.73    0.90
  -3   7   7    1.50    1.02
  -3  -7   6   83.45    4.76
  -3   7   6   82.22    4.55
  -3  -7   6   87.18    4.64
  -3   7   6   87.30    4.40
  -3   7   6   77.66    4.29
  -3  -7   6   82.70    4.42
  -3   7   6   79.34    4.05
  -3   7   6   83.50    4.23
  -3  -7   6   77.07    4.50
  -3   7   5  623.81   19.15
  -3  -7   5  647.32   19.47
  -3  -7   5  633.42   19.15
  -3   7   5  620.38   19.13
  -3  -7   5  601.03   19.59
  -3   7   5  622.07   19.39
  -3   7   5  647.43   19.11
  -3  -7   4   10.44    1.58
  -3   7   4   10.38    1.44
  -3  -7   4    7.37    1.46
  -3   7   4    9.94    1.55
   3   7  -4    7.08    1.40
  -3   7   4    7.60    1.38
  -3  -7   4    7.68    1.32
  -3  -7   3   -0.18    0.78
  -3   7   3    1.55    0.78
  -3   7   3    1.35    1.00
  -3  -7   3   -0.22    0.93
  -3   7   3    0.20    0.80
   3   7  -3    1.25    0.85
  -3  -7   3    1.51    0.82
  -3   7   2    9.75    1.47
   3   7  -2   12.57    1.45
  -3  -7   2    9.28    1.50
  -3   7   2    7.05    1.17
  -3   7   2    9.09    1.50
   3   7  -2    9.61    1.54
  -3  -7   2    7.57    1.24
  -3  -7   1  193.61    6.88
  -3   7   1  190.40    7.49
   3   7  -1  193.83    7.15
  -3   7   1  198.52    7.18
  -3   7   1  190.71    6.90
   3  -7  -1  190.58    6.87
  -3   7   1  185.93    7.33
   3   7  -1  194.17    7.58
  -3   7   0   57.47    3.45
  -3  -7   0   57.59    2.88
  -3   7   0   59.09    3.15
   3   7   0   53.47    3.23
   3  -7   0   56.68    3.03
  -3   7   0   57.62    3.36
   3   7   0   57.34    3.53
  -3  -7  -1  274.86    8.76
   3   7   1  277.76    9.68
  -3   7  -1  267.55    9.01
   3   7   1  274.56    9.43
   3  -7   1  281.23    9.17
   3   7   1  286.50   10.05
  -3   7  -1  268.59    9.58
   3  -7   2   16.32    1.89
   3   7   2   11.65    1.62
  -3   7  -2   15.32    1.74
   3   7   2   14.41    1.90
   3   7   2   15.19    1.71
   3  -7   2   17.96    1.68
   3   7   3   50.00    3.27
  -3   7  -3   43.10    2.87
   3   7   3   44.96    3.19
   3  -7   3   43.86    3.10
   3  -7   3   42.39    2.76
   3  -7   3   42.69    2.64
   3   7   3   40.20    2.85
   3   7   4    0.62    0.85
  -3   7  -4    0.77    0.73
   3   7   4    0.69    0.77
   3  -7   4    0.38    0.84
   3  -7   4    0.31    0.64
   3  -7   4    1.38    0.98
   3   7   4   -0.24    0.94
   3   7   5  246.50    8.85
   3   7   5  256.07    9.30
   3  -7   5  235.57    9.30
   3   7   5  242.22    9.50
   3  -7   5  251.62    8.69
   3   7   5  248.22    9.61
   3  -7   5  245.47    9.06
   3   7   6  463.32   14.42
   3   7   6  436.64   14.64
  -3  -7  -6  402.30   14.14
   3  -7   6  464.02   14.91
   3   7   6  460.37   15.12
   3   7   6  445.19   15.14
   3  -7   6  448.91   14.67
   3  -7   6  444.30   14.20
   3   7   7   44.70    3.11
   3   7   7   42.81    3.08
   3   7   7   48.46    3.38
   3  -7   7   42.03    3.03
   3  -7   7   39.05    3.18
   3   7   7   41.84    3.37
   3   7   7   44.99    3.59
   3  -7   7   42.44    3.28
   3   7   8   46.18    3.33
   3   7   8   43.02    3.26
   3  -7   8   46.41    3.52
   3   7   8   46.89    3.60
   3  -7   8   42.98    3.48
   3   7   8   51.43    3.33
   3   7   8   48.48    3.39
   3  -7   8   48.27    3.42
   3   7   8   43.07    3.57
   3   7   9  116.66    6.37
   3   7   9  122.59    6.13
   3   7   9  136.05    6.08
   3  -7   9  120.70    6.27
   3  -7   9  131.55    6.34
   3   7   9  127.86    5.96
   3   7   9  122.70    5.96
   3  -7   9  131.84    6.50
   3  -7   9  131.93    6.07
   3   7   9  113.22    5.48
   3   7  10    2.90    1.21
   3   7  10    2.64    1.12
   3  -7  10    2.98    1.27
   3  -7  10    1.89    1.17
   3  -7  10    2.92    1.10
   3   7  10    2.39    1.30
   3  -7  10    4.22    1.45
   3   7  10    2.26    0.88
   3  -7  11    0.47    1.03
   3  -7  11    2.29    1.33
   3  -7  11    0.23    0.87
   3  -7  11    1.56    1.06
   3  -7  11    0.69    0.81
   3   7  11   -1.39    1.23
   3   7  11    0.22    0.92
   3   7  12    2.27    0.93
   3   7  12    1.25    0.68
   3  -7  12    1.55    0.99
   3   7  12    1.67    1.06
   3  -7  12    1.77    0.87
   3  -7  13    1.05    0.89
   3   7  13    0.76    0.85
   3  -7  14    2.68    0.78
   3   7  14    2.38    0.81
  -3  -8  15   15.55    1.51
  -3   8  15   12.73    1.41
  -3   8  14    6.12    1.17
  -3  -8  14    6.20    0.90
  -3  -8  14    4.07    1.08
  -3   8  14    7.53    1.23
  -3   8  13   14.28    1.86
  -3  -8  13   19.17    2.05
  -3  -8  13   13.82    1.52
  -3   8  13   18.65    2.00
  -3   8  13   19.36    2.08
  -3  -8  13   19.26    2.04
  -3  -8  12    7.71    1.48
  -3   8  12    8.79    1.73
  -3  -8  12    9.96    1.78
  -3   8  12    7.89    1.60
  -3   8  11    2.57    1.24
  -3  -8  11    4.10    1.34
  -3   8  11    2.98    1.29
  -3   8  11   -0.97    1.37
  -3   8  10   59.49    4.07
  -3  -8  10   60.98    4.02
  -3  -8   9   38.25    3.13
  -3  -8   9   34.43    3.14
  -3   8   9   36.23    3.30
  -3   8   9   38.32    3.28
  -3   8   9   32.55    3.10
  -3   8   9   35.53    3.11
  -3  -8   8   -0.91    1.31
  -3  -8   8   -0.27    0.81
  -3   8   8   -0.28    1.16
  -3   8   8   -0.57    1.11
  -3  -8   8    0.25    1.00
  -3  -8   8    1.12    1.03
  -3   8   8    0.57    1.06
  -3   8   8    0.27    0.96
  -3  -8   7   44.97    3.64
  -3   8   7   43.08    3.50
  -3   8   7   52.83    3.73
  -3   8   7   48.92    3.58
  -3  -8   7   52.42    3.46
  -3  -8   7   59.38    3.86
  -3  -8   7   45.63    3.46
  -3   8   7   46.35    3.36
  -3   8   7   41.69    3.06
  -3   8   6    0.22    0.73
  -3   8   6    0.19    0.72
  -3  -8   6    0.53    1.13
  -3   8   6    1.07    1.16
  -3   8   6    0.24    0.94
  -3  -8   6   -0.25    0.91
  -3   8   6    1.27    1.08
  -3   8   6    0.24    0.81
  -3  -8   6    0.27    0.92
  -3   8   5   58.44    3.71
  -3   8   5   64.78    3.94
   3  -8  -5   59.94    3.54
  -3   8   5   58.11    3.83
  -3   8   5   65.31    4.08
  -3  -8   5   62.92    4.18
  -3   8   5   59.04    3.34
  -3  -8   5   60.69    3.75
  -3   8   5   63.07    3.77
  -3  -8   5   58.45    3.84
  -3  -8   4  380.63   12.46
  -3   8   4  379.91   12.50
  -3  -8   4  377.55   13.10
  -3   8   4  369.12   12.43
  -3   8   4  359.04   12.66
  -3  -8   4  355.13   12.46
  -3   8   4  362.22   12.63
   3   8  -4  372.17   12.78
   3  -8  -4  361.78   12.32
  -3  -8   3   16.02    1.78
  -3   8   3   15.63    1.75
  -3   8   3   15.49    1.92
  -3  -8   3   12.46    1.94
  -3   8   3   16.88    1.85
   3  -8  -3   14.60    1.78
  -3  -8   3   17.53    1.94
  -3   8   3   13.83    1.89
   3   8  -3   14.39    1.96
   3  -8  -2    3.83    1.02
   3   8  -2    3.80    0.89
  -3  -8   2    2.22    0.98
  -3  -8   2    2.53    0.92
   3   8  -2    2.59    1.00
   3  -8  -2    4.17    1.22
  -3   8   2    2.73    1.05
  -3  -8   2    3.88    1.25
  -3   8   2    2.44    0.85
  -3   8   2    2.30    0.91
  -3   8   2    3.95    1.15
   3   8  -2    4.24    1.23
   3  -8  -1    1.20    0.73
   3   8  -1    1.06    0.70
  -3  -8   1    1.31    0.82
  -3  -8   1    0.50    0.65
   3  -8  -1    1.57    1.02
  -3   8   1    0.98    0.76
  -3  -8   1   -0.23    0.99
   3   8  -1    0.79    0.81
  -3   8   1    0.88    0.72
  -3   8   1    0.16    0.61
  -3   8   1   -0.23    0.88
   3   8  -1    1.50    1.09
  -3   8   0   74.90    4.25
   3  -8   0   77.85    4.35
   3   8   0   73.97    4.43
  -3  -8   0   75.19    3.71
   3   8   0   77.41    4.02
   3  -8   0   79.49    3.91
  -3   8   0   76.73    3.75
  -3  -8   0   83.65    4.41
  -3   8   0   71.45    3.83
   3   8   0   72.99    4.09
   3   8   1  321.01   10.82
  -3  -8  -1  304.41   10.80
  -3   8  -1  297.81   10.24
   3   8   1  287.55   10.87
   3  -8   1  317.70   10.46
  -3   8  -1  337.61   11.27
   3   8   1  311.72   11.41
   3  -8   1  332.25   11.35
   3   8   2   60.23    3.98
  -3   8  -2   56.13    3.63
   3  -8   2   54.55    3.71
   3   8   2   58.83    3.55
   3  -8   2   59.66    3.28
   3  -8   2   53.97    3.11
   3   8   2   56.04    3.68
  -3   8  -3  388.63   13.11
   3   8   3  402.26   13.77
   3  -8   3  393.46   13.53
   3   8   3  398.87   13.15
   3  -8   3  377.19   12.42
   3  -8   3  389.73   12.61
   3   8   3  378.48   13.38
   3  -8   4  201.94    8.27
  -3   8  -4  200.85    7.85
   3  -8   4  191.70    7.25
   3   8   4  197.49    8.04
   3  -8   4  187.25    7.50
   3   8   4  196.66    8.33
   3   8   5   -0.21    1.01
   3   8   5   -0.25    0.86
   3   8   5    1.43    1.29
   3  -8   5    0.55    0.89
   3   8   5    0.56    1.09
   3  -8   5    2.23    1.05
   3   8   6  260.72    9.30
   3   8   6  247.59    9.55
   3   8   6  241.06    9.95
   3  -8   6  255.88    9.89
   3  -8   6  227.46    8.74
   3   8   6  261.10   10.04
  -3  -8  -6  228.70    9.13
   3  -8   6  242.26    9.32
   3   8   7  465.08   15.40
   3  -8   7  425.89   14.57
   3  -8   7  444.60   15.40
   3  -8   7  438.49   15.10
   3   8   7  473.97   15.76
   3   8   7  484.88   15.07
   3   8   7  453.57   15.03
   3   8   8  405.90   13.73
   3   8   8  411.68   14.05
   3   8   8  409.19   13.99
   3   8   8  406.27   14.34
   3   8   8  400.75   14.49
   3  -8   8  414.76   14.60
   3  -8   8  419.98   14.25
   3  -8   8  392.49   14.26
   3  -8   8  415.98   13.70
   3  -8   9   14.27    1.94
   3   8   9   14.24    2.07
   3  -8   9   20.70    2.43
   3  -8   9   18.58    2.44
   3   8   9   13.52    2.15
   3  -8   9   16.32    2.28
   3   8   9   15.77    2.03
   3  -8  10    5.09    1.21
   3  -8  10    9.23    1.76
   3  -8  10    8.01    1.67
   3   8  10    8.59    1.57
   3   8  10    5.13    1.48
   3  -8  10    6.37    1.52
   3  -8  11   14.06    1.92
   3   8  11   13.94    2.04
   3  -8  11   15.98    2.09
   3  -8  12   10.25    1.56
   3   8  12    8.78    1.54
   3   8  12    8.84    1.38
   3   8  13   43.10    2.66
   3  -8  13   42.15    2.55
   3  -8  14    1.79    0.57
   3   8  14    1.18    0.58
  -3   9  15    9.14    1.11
  -3  -9  14    0.67    0.79
  -3   9  14    0.64    0.71
  -3   9  14    1.27    0.65
  -3  -9  13    3.19    1.01
  -3   9  13    2.08    0.82
  -3   9  13    2.24    0.92
  -3  -9  12   -0.21    0.87
  -3   9  12    0.24    1.07
  -3  -9  12   -0.85    1.09
  -3   9  12    1.18    1.02
  -3  -9  11    3.29    1.16
  -3   9  11    2.73    1.26
  -3   9  11    2.11    1.04
  -3   9  11    3.51    1.37
  -3  -9  11    2.63    1.20
   3  -9 -11    2.06    0.88
  -3   9  10   40.30    3.46
  -3   9  10   36.58    3.31
  -3   9  10   43.43    3.42
   3  -9 -10   45.03    3.10
  -3  -9  10   43.90    3.36
  -3  -9   9   23.41    2.45
  -3   9   9   19.01    2.39
  -3  -9   8   11.04    1.81
  -3  -9   8   13.29    2.05
  -3  -9   8   12.63    2.02
  -3  -9   8   13.89    2.22
  -3   9   8    9.19    2.02
  -3   9   8   12.88    2.11
  -3   9   8   11.72    1.91
  -3   9   8   11.01    1.86
  -3  -9   7  426.88   14.82
  -3  -9   7  432.92   14.17
  -3  -9   7  424.23   14.86
  -3   9   7  411.87   14.67
  -3   9   7  397.24   14.62
  -3   9   7  433.20   14.58
  -3  -9   7  424.23   14.84
  -3   9   7  403.64   14.33
  -3  -9   6    1.33    0.98
  -3   9   6    1.60    1.21
  -3   9   6    2.46    1.23
  -3  -9   6    0.61    1.12
  -3  -9   6    0.28    1.10
  -3  -9   6    1.43    1.25
  -3   9   6    1.46    1.32
  -3   9   6    0.55    1.08
  -3   9   6    1.45    0.92
  -3   9   5   12.76    1.89
  -3  -9   5    9.90    1.52
  -3   9   5   11.26    1.85
  -3  -9   5    9.31    1.73
  -3  -9   5   10.44    1.88
  -3  -9   5   10.51    2.00
  -3   9   5    7.60    1.65
  -3   9   5    9.06    1.69
  -3   9   5   10.24    1.69
  -3   9   4   81.88    4.97
   3  -9  -4   85.60    4.74
  -3  -9   4   90.28    5.32
  -3   9   4   88.20    4.99
  -3   9   4   90.62    4.87
  -3   9   4   84.02    4.75
  -3  -9   4  102.25    5.06
  -3  -9   4   94.88    5.01
  -3  -9   3   35.75    2.81
  -3   9   3   31.13    2.90
   3   9  -3   37.28    3.23
   3  -9  -3   30.36    2.72
  -3   9   3   29.72    2.65
  -3   9   3   32.75    2.68
  -3  -9   3   33.64    3.08
  -3   9   3   29.74    2.78
  -3  -9   3   32.32    2.67
   3  -9  -3   33.30    2.63
   3   9  -2  158.24    6.39
  -3  -9   2  155.49    6.60
  -3   9   2  147.75    7.10
   3   9  -2  172.04    7.60
   3  -9  -2  155.27    7.00
  -3   9   2  160.70    6.76
  -3  -9   2  157.89    7.30
  -3   9   2  163.23    6.55
  -3   9   2  159.58    6.95
   3   9  -2  166.16    6.74
  -3  -9   2  160.20    6.62
   3  -9  -2  160.55    6.60
   3  -9  -1   29.94    2.42
   3   9  -1   27.86    2.82
  -3   9   1   22.97    2.59
   3  -9  -1   30.66    2.75
  -3   9   1   22.61    2.16
  -3  -9   1   26.88    2.71
  -3   9   1   27.13    2.42
   3   9  -1   28.56    2.56
  -3  -9   1   26.34    2.23
   3   9  -1   24.37    2.21
  -3   9   0   11.28    1.84
   3   9   0    6.52    1.59
   3   9   0   11.79    1.60
   3  -9   0   11.26    1.53
  -3   9   0    9.17    1.34
   3   9   0   10.42    1.76
  -3  -9   0    8.23    1.60
   3  -9   0    7.22    1.59
  -3   9   0    8.61    1.45
   3   9   1   20.81    2.57
  -3   9  -1   14.92    1.99
   3   9   1   20.67    2.11
   3  -9   1   15.74    2.12
  -3  -9  -1   18.21    2.09
   3   9   1   17.63    2.15
   3  -9   1   17.31    1.89
   3  -9   2   50.48    3.84
  -3   9  -2   51.78    3.74
   3   9   2   50.90    4.00
   3   9   2   63.25    4.10
   3   9   2   65.95    3.93
   3  -9   2   66.33    3.59
   3   9   3  109.87    5.52
  -3   9  -3  107.12    5.48
   3  -9   3   97.66    5.56
   3  -9   3  103.77    4.85
   3   9   3  105.70    5.66
   3  -9   3  101.81    4.86
   3  -9   4    0.84    0.82
  -3   9  -4    1.79    0.99
   3   9   4    1.05    1.00
   3   9   4    2.10    1.33
   3  -9   4    1.21    1.15
   3   9   5   17.77    2.52
   3  -9   5   20.70    2.56
   3  -9   5   18.14    2.11
   3   9   5   23.58    2.66
   3   9   5   17.95    2.27
   3   9   6   97.41    5.36
   3   9   6  106.60    5.87
   3  -9   6   94.72    5.56
   3   9   6   95.15    5.21
   3   9   6   98.25    5.67
   3  -9   6   99.34    5.14
  -3  -9  -6   92.95    5.10
   3  -9   7   39.44    3.37
   3   9   7   44.57    3.33
   3  -9   7   43.15    3.57
   3   9   7   37.91    3.10
   3   9   7   41.22    3.33
   3  -9   8   48.89    3.52
   3  -9   8   39.13    3.51
   3   9   8   47.94    3.65
   3   9   8   40.80    3.21
   3   9   8   43.09    3.53
   3  -9   8   45.67    3.10
   3  -9   8   42.04    3.50
   3   9   9   67.71    3.98
   3   9   9   70.19    4.15
   3  -9   9   68.49    4.20
   3  -9   9   75.26    4.66
   3   9   9   69.82    4.36
   3  -9   9   72.03    3.98
   3   9   9   70.80    4.51
   3  -9   9   67.56    4.32
   3  -9  10    0.95    1.01
   3  -9  10    0.19    0.83
   3   9  10    0.26    1.05
   3  -9  10    0.25    1.07
   3  -9  10   -0.46    0.99
   3   9  11   -0.65    0.93
   3  -9  11    0.20    0.83
   3   9  11    0.55    0.87
   3  -9  11   -0.20    0.89
   3   9  12   12.04    1.55
   3  -9  12   16.64    1.69
   3  -9  13    2.40    0.68
   3   9  13    4.03    0.84
  -3  10  14   16.06    1.39
  -3 -10  14   21.57    1.58
  -3  10  13    1.72    0.77
  -3 -10  13    1.77    0.79
  -3  10  13    1.59    0.79
  -3 -10  12    2.10    0.89
  -3  10  12    0.79    0.84
  -3  10  11   20.19    2.09
   3 -10 -11   23.65    2.01
  -3  10  11   22.25    2.42
  -3  10  11   25.02    2.48
  -3 -10  11   26.46    2.32
  -3 -10  11   29.16    2.47
  -3  10  10   34.35    3.07
   3 -10 -10   39.73    2.86
  -3  10  10   40.07    3.33
  -3  10   9   97.74    5.26
  -3  10   9   95.15    5.47
  -3  10   9   94.52    5.37
  -3 -10   9   88.92    4.89
   3 -10  -9  103.56    5.08
  -3  10   8    4.87    1.48
  -3  10   8    7.76    1.69
  -3  10   8    5.73    1.71
  -3 -10   8    5.05    1.35
  -3 -10   8   10.26    1.79
  -3  10   8    8.96    1.77
  -3  10   7    7.39    1.60
  -3 -10   7   13.32    1.80
   3 -10  -7   10.97    1.74
  -3  10   7   10.69    1.85
  -3 -10   7    5.68    1.66
  -3 -10   6  115.71    6.05
  -3  10   6  105.65    5.86
  -3 -10   6  113.70    6.25
  -3  10   6  108.88    5.59
  -3  10   6  105.01    6.09
  -3  10   6  113.09    5.94
  -3  10   6   92.65    5.67
   3 -10  -6  117.96    5.63
  -3 -10   6  122.23    6.14
  -3 -10   6  111.76    5.34
  -3 -10   5    3.69    1.31
  -3 -10   5    3.89    1.15
  -3  10   5    5.23    1.46
  -3 -10   5    4.53    1.52
  -3  10   5    3.06    1.34
  -3  10   5    3.80    1.30
   3 -10  -5    5.77    1.44
  -3  10   5    4.79    1.41
  -3  10   5    6.01    1.56
  -3 -10   5    5.78    1.46
   3 -10  -4    0.79    0.86
  -3 -10   4    0.68    1.21
  -3  10   4    3.77    1.47
   3 -10  -4    0.95    1.05
  -3 -10   4    0.80    1.11
  -3  10   4    0.31    1.04
  -3  10   4    1.59    1.03
  -3  10   4   -0.25    0.99
  -3 -10   4    0.27    1.14
   3 -10  -3    8.53    1.66
  -3 -10   3    6.53    1.67
  -3  10   3    8.00    1.63
   3 -10  -3   10.50    1.69
  -3 -10   3    8.10    1.54
  -3  10   3   12.39    2.22
  -3 -10   3    8.05    1.52
  -3  10   3   11.18    1.75
  -3  10   3   10.10    1.66
  -3  10   2   36.80    3.41
   3  10  -2   39.91    3.56
   3 -10  -2   42.05    3.42
  -3 -10   2   32.70    2.75
   3 -10  -2   36.51    2.89
  -3  10   2   35.15    2.86
  -3 -10   2   38.40    3.42
  -3  10   2   32.25    2.92
  -3 -10   1   60.16    4.32
   3  10  -1   63.90    4.12
  -3  10   1   58.57    3.88
   3 -10  -1   71.19    4.11
   3 -10  -1   70.99    4.52
  -3  10   1   67.76    4.56
   3  10  -1   74.34    4.87
   3  10  -1   63.02    3.86
  -3  10   1   73.11    4.12
  -3 -10   1   77.35    4.11
   3 -10   0   40.29    2.95
   3 -10   0   35.71    3.25
  -3  10   0   34.20    3.24
   3  10   0   31.97    3.36
  -3 -10   0   38.64    3.28
   3  10   0   38.10    3.23
  -3  10   0   30.87    2.61
  -3  10   0   35.45    2.67
   3  10   0   30.76    2.70
   3  10   1   72.54    4.56
   3 -10   1   67.99    4.08
   3  10   1   82.82    4.55
   3 -10   1   68.65    4.67
  -3  10  -1   74.73    4.72
   3  10   1   74.72    5.02
   3  10   2   54.19    4.06
   3 -10   2   51.00    3.37
   3  10   2   60.16    3.95
   3 -10   2   53.71    4.10
  -3  10  -2   55.42    4.05
   3  10   3    0.31    1.04
   3 -10   3    0.65    1.27
   3 -10   3   -0.42    0.75
   3  10   3    0.82    1.04
  -3  10  -3   -0.29    1.04
  -3  10  -4   24.34    2.63
   3 -10   4   29.41    3.15
   3  10   4   36.82    3.34
   3  10   4   27.03    2.72
   3  10   4   28.50    3.08
   3  10   5    4.89    1.63
   3 -10   5    3.35    1.37
   3 -10   5    3.77    1.16
  -3 -10  -5    5.13    1.41
   3  10   5    4.42    1.34
   3  10   5    4.00    1.30
   3  10   5    4.50    1.61
   3  10   6    0.27    0.94
   3  10   6    0.24    1.01
   3  10   6    0.57    0.96
   3 -10   6   -0.65    1.27
   3 -10   7   70.62    4.80
   3 -10   7   83.24    4.58
   3  10   7   82.24    4.61
   3  10   7   78.19    4.94
   3 -10   8  187.73    7.69
   3 -10   8  192.00    8.35
   3  10   8  199.59    8.34
   3  10   8  193.81    7.80
   3  10   8  181.56    8.06
   3 -10   8  181.29    7.87
   3  10   8  195.09    7.82
   3  10   9    2.35    1.12
   3 -10   9    2.78    1.14
   3  10   9    2.01    1.14
   3  10   9    2.99    1.03
   3 -10   9    2.36    1.21
   3 -10   9    2.98    1.14
   3  10  10   16.94    1.77
   3 -10  10   17.74    2.06
   3  10  10   16.02    1.97
   3 -10  10   14.06    1.76
   3  10  11    0.52    0.81
   3 -10  11    0.16    0.78
   3  10  12    8.52    1.14
   3 -10  12    7.21    0.98
  -3  11  13    7.84    1.06
  -3 -11  13    7.77    1.09
  -3  11  12   15.54    1.64
  -3 -11  12   18.11    1.58
  -3  11  12   17.69    1.54
  -3 -11  11   22.42    1.92
  -3  11  11   19.53    1.90
  -3 -11  11   20.24    1.87
   3 -11 -11   23.68    1.81
  -3  11  10   23.68    2.37
   3 -11 -10   23.42    2.10
  -3  11  10   20.94    2.13
  -3  11   9    2.09    1.26
  -3 -11   9    2.23    1.12
  -3  11   9    3.37    1.35
  -3  11   9    1.51    0.92
   3 -11  -9    1.48    0.99
  -3  11   8  161.23    7.14
  -3  11   8  154.79    7.43
  -3 -11   8  158.39    6.76
  -3  11   8  176.24    7.58
   3 -11  -8  170.20    7.09
  -3 -11   7   52.01    3.36
  -3  11   7   51.18    3.65
  -3  11   7   57.02    4.00
  -3  11   7   52.27    4.00
  -3  11   6    2.43    1.40
  -3  11   6    2.21    1.45
  -3 -11   6    1.99    1.19
  -3  11   6    2.18    1.18
  -3  11   6    4.20    1.42
   3 -11  -5  453.55   14.90
  -3 -11   5  421.07   15.66
  -3  11   5  433.47   15.53
  -3  11   5  444.43   15.11
  -3  11   4   48.82    3.76
  -3  11   4   37.94    3.62
   3 -11  -4   49.47    3.53
  -3  11   4   47.63    3.88
  -3  11   4   44.29    3.59
  -3 -11   4   46.84    3.74
  -3  11   4   48.98    3.64
  -3  11   4   51.37    3.61
  -3  11   3  234.46    9.76
   3 -11  -3  268.55    9.85
  -3  11   3  255.79    9.87
  -3  11   3  246.06   10.49
   3 -11  -3  254.31   10.16
  -3  11   2  122.68    6.09
   3 -11  -2  135.18    6.15
  -3  11   2  123.24    5.95
   3 -11  -2  122.92    6.44
  -3  11   2  116.20    6.64
  -3  11   1    2.02    1.24
   3 -11  -1    1.59    1.21
   3  11  -1    2.14    1.19
   3 -11  -1    0.24    0.93
  -3  11   1    1.89    0.99
   3  11  -1    2.08    0.92
   3 -11   0   96.18    4.96
   3  11   0   93.56    4.96
  -3  11   0   88.93    5.47
   3 -11   0   87.33    5.43
   3  11   0   86.12    5.12
   3 -11   1   96.82    5.02
   3  11   1   96.18    5.25
  -3  11  -1   93.62    5.71
   3 -11   1  103.63    5.95
   3  11   1  112.65    5.86
   3 -11   2    1.79    0.97
   3  11   2    1.91    1.14
  -3  11  -2    1.59    1.03
   3  11   2    1.56    1.24
   3 -11   2    1.72    1.20
   3 -11   3   41.92    2.92
  -3  11  -3   42.20    3.51
   3 -11   3   40.06    3.68
   3  11   3   34.60    3.14
  -3  11  -4    0.29    0.95
   3  11   4   -0.28    1.02
   3  11   4    0.67    0.91
   3  11   4   -0.57    0.95
   3 -11   4    0.35    1.05
   3 -11   5   16.54    2.42
  -3 -11  -5   13.29    2.02
   3  11   5   18.75    2.54
   3  11   5   15.91    1.92
   3  11   6  176.36    8.12
  -3 -11  -6  174.11    7.55
   3 -11   6  182.81    7.78
   3  11   6  173.41    7.34
   3  11   6  190.99    7.94
   3 -11   6  196.58    8.41
   3  11   7  101.39    5.51
   3 -11   7   92.37    5.02
   3  11   7  110.08    5.35
   3 -11   7  109.33    5.74
   3 -11   7  101.99    4.81
   3  11   7   95.34    5.26
   3  11   8   13.81    1.75
   3  11   8   13.50    1.87
   3 -11   8   12.56    1.73
   3  11   8   18.46    2.12
   3  11   8   13.75    1.70
   3 -11   8   13.51    2.05
   3 -11   9    3.14    1.22
   3  11   9    3.28    1.07
   3  11   9    2.63    1.00
   3 -11   9    0.92    0.81
   3 -11  10    3.78    1.09
   3  11  10    3.62    0.92
   3  11  10    2.65    0.95
   3 -11  10    2.65    0.89
   3  11  11    3.70    0.83
   3 -11  11    3.17    0.78
  -3  12  12    0.36    0.66
  -3 -12  12   -0.49    0.66
   3 -12 -11   45.28    2.28
  -3 -12  11   50.28    2.44
  -3  12  11   48.69    2.75
  -3 -12  10    6.00    1.02
  -3  12  10    6.00    1.24
  -3  12  10    5.70    1.21
   3 -12 -10    6.22    1.11
   3 -12  -9   79.61    4.01
  -3  12   9   76.84    4.29
  -3  12   9   74.53    3.93
   3 -12  -8    2.05    1.12
  -3  12   8    2.80    1.40
  -3  12   8    3.36    1.13
  -3  12   7    1.68    1.12
   3 -12  -7    2.02    1.10
   3 -12  -6   32.95    2.76
  -3  12   6   28.74    2.70
  -3  12   6   29.69    3.02
  -3  12   5   48.17    3.87
   3 -12  -5   52.59    3.59
  -3 -12   5   50.84    3.65
  -3  12   4   20.16    2.63
  -3 -12   4   18.66    2.44
  -3  12   4   18.77    2.42
  -3 -12   4   18.66    2.52
  -3  12   4   17.19    2.47
   3 -12  -3    0.90    0.97
  -3  12   3    3.08    1.36
  -3 -12   3    2.17    1.24
  -3  12   3    1.83    1.06
  -3  12   3    3.46    1.47
  -3  12   2  100.63    5.76
  -3  12   2  111.12    6.34
   3 -12  -2  111.66    6.06
  -3  12   1   86.51    5.18
  -3  12   1   97.79    5.88
   3 -12  -1   92.72    5.59
  -3  12   0   60.12    4.08
  -3  12   0   65.10    4.69
   3 -12   0   58.29    4.42
   3 -12   1    6.50    1.72
  -3  12  -1    4.65    1.54
   3 -12   2    9.64    1.98
   3  12   2   10.75    2.02
  -3  12  -2    8.31    1.82
   3  12   3   76.30    4.94
   3 -12   3   79.06    4.75
  -3 -12  -3   76.63    4.93
   3 -12   3   62.17    4.74
   3  12   4   80.23    5.02
   3  12   4   84.32    4.82
   3 -12   4   80.57    4.85
   3  12   4   77.57    4.12
  -3 -12  -4   74.25    4.76
   3  12   5   40.17    3.38
   3  12   5   38.13    3.12
   3 -12   5   37.90    3.28
  -3 -12  -5   41.43    3.25
   3 -12   5   36.21    2.90
   3 -12   6   28.76    2.49
   3  12   6   30.03    2.83
   3  12   6   25.96    2.50
   3 -12   6   29.00    2.76
   3  12   6   27.95    2.34
  -3 -12  -6   23.87    2.29
   3  12   7    0.21    0.97
   3  12   7    0.71    1.03
   3  12   7    0.63    0.86
   3 -12   7    0.76    0.87
   3 -12   7    0.49    1.08
   3  12   7   -0.17    0.71
   3  12   8   38.90    2.52
   3  12   8   40.07    2.77
   3 -12   8   45.27    2.73
   3 -12   8   43.52    3.07
   3  12   8   42.20    2.94
   3 -12   9   21.26    1.99
   3 -12   9   17.31    1.54
   3  12   9   20.10    1.76
   3  12  10    3.22    0.70
  -3 -12 -10    7.19    1.07
  -3  13  10   23.52    1.79
   3 -13 -10   21.44    1.56
  -3  13   9   25.93    2.09
   3 -13  -9   27.82    1.95
   3 -13  -8    9.90    1.39
  -3  13   8    8.99    1.52
  -3 -13   8    6.51    0.96
  -3  13   8    8.77    1.28
  -3  13   8   10.85    1.45
   3 -13  -7   64.61    3.57
  -3  13   7   60.47    3.41
  -3  13   7   54.87    3.74
   3 -13  -6    8.40    1.41
  -3  13   6    7.66    1.68
  -3  13   6    8.56    1.40
   3 -13  -5   17.23    1.98
  -3  13   5   12.68    2.00
  -3 -13   5   16.39    1.93
  -3  13   5   15.64    1.93
  -3  13   4   29.86    2.93
  -3 -13   4   31.68    2.82
   3 -13  -4   30.83    2.65
  -3  13   3    0.28    1.12
   3 -13  -3    1.39    1.06
  -3 -13   3   -0.28    1.08
   3 -13  -2   42.85    3.10
  -3  13   2   37.04    3.23
   3  13  -2   38.15    2.85
   3  13  -2   39.90    3.15
  -3 -13   2   36.61    3.26
  -3 -13   1    2.11    1.34
  -3  13   1    1.27    1.08
   3 -13  -1    3.18    1.17
   3  13  -1    0.92    0.87
   3  13  -1    2.40    1.14
   3 -13   0   65.16    3.94
  -3  13   0   68.02    4.11
  -3 -13   0   77.05    4.85
   3  13   0   78.26    4.69
   3  13   0   70.04    4.19
   3  13   1   68.74    4.43
  -3 -13  -1   69.63    3.72
   3 -13   1   68.72    3.85
  -3 -13  -1   72.78    4.68
   3 -13   1   57.50    3.77
   3  13   1   69.60    4.18
   3  13   2   68.70    4.53
  -3 -13  -2   72.74    3.91
   3 -13   2   67.71    4.17
   3  13   2   84.38    4.63
  -3 -13  -2   87.37    5.07
   3  13   3    1.66    1.11
   3 -13   3    2.84    1.24
   3  13   3    1.21    1.10
  -3 -13  -3    4.15    1.46
  -3 -13  -4  123.65    6.06
   3  13   4  133.52    6.37
   3 -13   4  130.30    6.03
   3 -13   4  123.30    5.51
   3  13   4  139.38    6.15
   3  13   5   14.11    1.82
   3  13   5   15.51    1.51
   3  13   5   18.31    2.18
   3 -13   5   14.20    1.67
  -3 -13  -5   14.15    1.85
   3 -13   5   20.72    2.17
   3  13   6    0.19    0.81
   3 -13   6    1.19    0.82
   3  13   6    1.72    0.86
   3  13   6    1.97    0.70
  -3 -13  -6    1.66    0.78
   3  13   6    2.38    1.10
   3 -13   6    0.42    0.98
   3 -13   7    0.24    0.67
   3  13   7    0.18    0.82
   3  13   7    0.16    0.69
   3  13   7   -0.15    0.67
   3 -13   7    0.55    0.82
   3 -13   8  124.71    4.94
  -3 -13  -8  125.12    4.62
  -3 -13  -9    7.41    1.11
   3 -14  -8    4.06    0.98
  -3  14   8    4.63    0.97
   3 -14  -7    7.30    1.15
  -3  14   7    5.49    0.87
  -3  14   7    6.69    1.11
  -3  14   7    6.17    1.21
  -3  14   6   34.64    2.66
  -3  14   6   36.92    2.34
   3 -14  -6   40.87    2.58
  -3  14   5    4.00    1.30
   3 -14  -5    2.92    0.91
  -3  14   5    2.50    0.89
  -3  14   4   15.29    1.94
  -3 -14   4   22.18    2.05
   3 -14  -4   18.92    1.91
  -3  14   4   18.57    1.84
  -3  14   3   36.32    2.83
   3 -14  -3   37.70    2.66
  -3 -14   3   33.33    2.70
   3 -14  -2  120.23    5.30
  -3  14   2  124.16    5.56
   3  14  -2  113.04    5.21
   3  14  -2  116.43    4.92
  -3 -14   2  122.76    5.79
   3 -14  -1   10.59    1.49
  -3  14   1   10.49    1.52
   3  14  -1    9.93    1.52
   3  14  -1    7.41    1.28
  -3 -14   1   11.15    1.77
   3  14   0   13.04    1.81
  -3 -14   0   11.55    1.80
   3  14   0   12.15    1.57
   3 -14   0   12.62    1.53
   3  14   1    1.38    1.00
   3  14   1    0.79    0.80
  -3 -14  -1    0.25    1.01
  -3 -14  -2   83.12    3.79
  -3 -14  -2   84.55    4.65
   3  14   2   79.88    4.46
   3 -14   2   77.01    3.90
   3  14   2   88.03    4.34
  -3 -14  -3   17.80    1.63
  -3 -14  -3   19.73    2.10
   3  14   3   14.98    1.92
   3  14   3   19.03    1.95
   3 -14   3   17.87    1.80
   3 -14   4   10.66    1.39
  -3 -14  -4    9.32    1.20
  -3 -14  -4    6.70    1.33
   3  14   4    9.63    1.53
   3  14   4    7.15    1.08
   3  14   4   10.68    1.44
   3 -14   5    6.09    1.19
  -3 -14  -5    7.89    1.07
  -3 -14  -5    6.26    1.07
   3  14   5    4.57    1.17
   3  14   5    4.64    0.87
   3  14   5    4.62    1.05
   3 -14   6    4.43    0.96
   3  14   6    2.76    0.94
  -3 -14  -6    3.27    0.86
  -3 -14  -7    5.89    1.02
   3 -15  -6   28.01    1.83
  -3  15   5  125.19    4.99
   3 -15  -5  126.57    4.73
  -3  15   4    3.39    0.89
   3 -15  -4    6.10    1.05
  -3  15   3   56.71    3.06
   3 -15  -3   64.71    3.07
  -3 -15   3   61.45    3.15
   3 -15  -2    1.38    0.69
  -3 -15   2    0.98    0.77
  -3 -15   1   21.79    1.98
   3  15  -1   17.07    1.34
   3  15   0    3.15    0.89
  -3 -15   0    2.70    0.97
   3  15   0    2.27    0.68
   3  15   1    7.73    1.22
  -3 -15  -1    7.77    1.28
   3  15   1    7.73    1.05
   3  15   2   13.67    1.52
  -3 -15  -2   13.11    1.53
   3  15   2   10.82    1.24
   3  15   3    5.06    1.01
   3  15   3    3.75    0.99
  -3 -15  -3    6.75    1.14
  -4   0  16  303.39    9.73
  -4   0  16  291.04   10.10
  -4   0  15    0.73    1.01
  -4   0  15    0.77    1.10
  -4   0  15   -0.39    0.88
  -4   0  14  542.19   16.64
  -4   0  14  515.74   17.01
  -4   0  14  500.57   16.84
  -4   0  14  485.35   17.07
  -4   0  13   -0.72    0.93
  -4   0  13   -0.84    1.04
  -4   0  13    0.30    1.41
  -4   0  13   -0.23    1.06
  -4   0  12    0.60    1.33
  -4   0  12    2.06    1.09
  -4   0  12    0.22    1.23
  -4   0  12   -0.23    0.94
  -4   0  12    0.40    0.88
  -4   0  12   -0.27    1.05
  -4   0  12    0.59    1.25
  -4   0  11    0.38    0.84
  -4   0  11   -0.55    1.24
  -4   0  11    0.27    1.14
  -4   0  11   -0.21    0.90
  -4   0  11    0.21    1.09
  -4   0  11    0.57    0.70
  -4   0  11   -0.25    1.13
  -4   0  11    0.21    0.83
  -4   0  10  602.38   18.69
  -4   0  10  603.23   19.31
  -4   0  10  662.07   18.55
  -4   0  10  600.86   19.10
  -4   0  10  600.32   18.58
  -4   0  10  615.13   18.60
  -4   0  10  602.57   19.33
  -4   0   9   -0.65    0.96
  -4   0   9   -0.16    0.87
  -4   0   9   -0.15    0.77
  -4   0   9    0.43    1.00
  -4   0   9   -0.19    0.76
  -4   0   9   -0.37    0.78
  -4   0   8   49.66    2.39
  -4   0   8   47.26    2.92
  -4   0   8   51.82    2.91
  -4   0   8   48.23    2.75
  -4   0   8   50.93    3.18
  -4   0   8   50.10    3.16
  -4   0   8   54.06    2.78
  -4   0   8   52.63    3.04
  -4   0   8   54.65    3.09
  -4   0   7   -0.16    0.86
  -4   0   7    0.16    0.92
  -4   0   7    0.09    0.46
  -4   0   7   -0.76    0.81
  -4   0   7    0.15    0.76
  -4   0   7    0.43    0.67
  -4   0   6 1610.56   43.58
  -4   0   6 1662.97   44.39
  -4   0   5    0.10    0.55
  -4   0   5   -0.20    0.58
  -4   0   4   35.47    1.88
  -4   0   4   39.33    2.02
  -4   0   3    0.25    0.56
  -4   0   2 1519.83   40.68
  -4   0   1    0.43    0.50
  -4   0   0  294.65    8.61
   4   0   1    0.28    0.44
  -4   0  -1   -0.25    0.41
   4   0   1   -0.07    0.41
  -4   0  -2 2532.50   67.05
   4   0   2 2586.08   67.50
   4   0   2 2530.91   67.48
   4   0   3    0.73    0.65
  -4   0  -3    0.46    0.33
   4   0   3   -0.21    0.62
   4   0   4  591.85   17.42
   4   0   4  609.80   17.39
   4   0   5   -0.15    0.87
   4   0   5    0.38    0.72
   4   0   5   -0.15    0.72
   4   0   5   -0.32    0.89
   4   0   5   -0.16    0.80
   4   0   6  584.35   17.85
   4   0   6  579.46   18.02
   4   0   6  646.47   17.72
   4   0   6  583.65   17.80
   4   0   6  578.87   17.77
   4   0   6  563.23   17.92
   4   0   6  602.05   17.36
   4   0   6  598.29   17.95
   4   0   7   -0.20    0.89
   4   0   7    1.05    0.97
   4   0   7   -0.50    0.80
   4   0   7   -0.51    0.87
   4   0   7    0.15    0.61
   4   0   7   -0.20    0.94
   4   0   7   -0.20    0.85
   4   0   8  202.59    8.11
   4   0   8  205.16    7.85
   4   0   8  198.75    8.10
   4   0   8  212.83    8.48
   4   0   8  221.79    7.77
   4   0   8  209.11    8.24
   4   0   8  221.86    8.10
   4   0   9    0.75    1.02
   4   0   9    0.25    0.96
   4   0   9    0.25    1.10
   4   0   9    1.09    1.02
   4   0   9    0.19    0.70
   4   0   9    1.47    1.00
   4   0  10   46.57    3.50
   4   0  10   40.69    3.01
   4   0  10   38.05    3.24
   4   0  10   46.94    3.36
   4   0  10   40.55    2.88
   4   0  10   40.92    2.96
   4   0  11    0.27    1.04
   4   0  11   -0.27    1.13
   4   0  11   -0.22    0.88
   4   0  11    0.68    0.94
   4   0  11    0.25    1.14
   4   0  12    2.63    1.06
   4   0  13   -0.22    0.85
   4   0  13   -0.18    0.90
   4   0  13   -0.23    1.06
   4   0  14   11.65    1.58
   4   0  14    9.77    1.30
   4   0  15    0.25    0.67
   4   0  16    3.56    0.62
  -4   1  17    7.35    1.20
  -4  -1  17    6.35    1.10
  -4  -1  16    3.63    0.97
  -4   1  16    2.62    1.19
  -4  -1  16    2.20    1.16
  -4  -1  16    2.76    1.11
  -4   1  16    4.75    1.22
  -4  -1  15  124.17    5.41
  -4   1  15  123.68    5.44
  -4   1  15  109.19    5.60
  -4   1  15  118.04    5.84
  -4  -1  15  109.23    5.66
  -4  -1  14   77.78    4.60
  -4   1  14   74.04    4.55
  -4  -1  14   70.82    3.98
  -4  -1  14   67.15    4.32
  -4   1  14   73.57    4.50
  -4   1  14   71.53    4.22
  -4  -1  14   65.99    4.50
  -4   1  14   70.73    4.58
  -4  -1  13    6.93    1.49
  -4   1  13    7.85    1.56
  -4  -1  13    6.84    1.52
  -4   1  13    6.92    1.52
  -4  -1  13    8.09    1.71
  -4   1  13    8.41    1.72
  -4  -1  13    7.72    1.41
  -4   1  13    6.62    1.88
  -4  -1  13    5.68    1.79
  -4   1  12  469.48   15.67
  -4  -1  12  474.11   15.52
  -4  -1  12  471.38   16.08
  -4  -1  12  481.33   15.43
  -4   1  12  456.40   16.01
  -4  -1  12  474.00   16.43
  -4   1  12  476.68   16.40
  -4  -1  12  525.21   15.67
  -4   1  12  516.98   15.44
  -4  -1  12  470.31   15.47
  -4   1  12  485.95   15.54
  -4   1  12  460.83   16.27
  -4  -1  12  472.71   16.35
  -4   1  11  161.26    6.72
  -4   1  11  160.95    7.26
  -4  -1  11  156.00    7.24
  -4  -1  11  171.13    6.68
  -4   1  11  173.41    6.54
  -4  -1  11  159.14    7.10
  -4   1  11  141.61    6.82
  -4   1  11  157.57    6.69
  -4  -1  11  150.83    6.47
  -4   1  11  150.99    7.18
  -4  -1  11  152.41    7.09
  -4  -1  11  151.24    6.60
  -4   1  11  163.28    6.63
  -4  -1  10   19.59    2.02
  -4   1  10   24.99    2.24
  -4   1  10   22.00    2.37
  -4  -1  10   22.62    2.36
  -4   1  10   22.21    2.43
  -4  -1  10   20.82    2.33
  -4  -1  10   23.62    2.06
  -4  -1  10   24.21    2.16
  -4   1  10   23.43    1.97
  -4  -1  10   20.13    2.19
  -4   1  10   23.86    2.33
  -4  -1  10   17.54    1.98
  -4  -1  10   21.55    2.03
  -4   1  10   23.27    2.09
  -4  -1   9  110.32    4.57
  -4   1   9  113.43    5.27
  -4  -1   9  112.90    5.12
  -4   1   9  119.97    5.15
  -4   1   9  118.18    5.53
  -4  -1   9  114.94    5.52
  -4   1   9  111.53    5.48
  -4  -1   9  116.32    5.48
  -4  -1   9  131.82    5.12
  -4   1   9  126.70    4.96
  -4   1   9  129.25    5.55
  -4  -1   9  121.36    5.42
  -4  -1   9  123.34    5.40
  -4  -1   9  124.73    5.14
  -4   1   9  120.28    5.06
  -4  -1   8  386.44   11.83
  -4  -1   8  401.71   12.54
  -4   1   8  398.83   12.64
  -4   1   8  394.78   12.40
  -4  -1   8  379.29   12.18
  -4   1   8  389.23   12.17
  -4   1   8  392.05   12.80
  -4  -1   8  378.42   12.74
  -4  -1   8  394.32   12.83
  -4   1   8  376.64   12.79
  -4  -1   8  412.38   12.24
  -4   1   8  415.00   12.14
  -4  -1   8  397.86   12.67
  -4  -1   8  400.56   12.59
  -4   1   8  407.69   12.64
  -4   1   7   12.27    1.58
  -4  -1   7    9.77    1.40
  -4  -1   7   10.28    1.10
  -4   1   7   11.67    0.98
  -4  -1   7    9.86    1.39
  -4   1   7   11.87    1.43
  -4   1   7   10.32    1.45
  -4  -1   7   10.45    1.33
  -4   1   7    9.49    1.26
  -4   1   6    7.31    0.77
  -4  -1   6    7.45    0.96
  -4   1   6    6.25    0.97
  -4   1   6    6.88    1.17
  -4  -1   6    6.71    1.13
  -4  -1   6    6.88    1.06
  -4   1   5  315.53    9.60
  -4  -1   5  315.61    9.80
  -4  -1   5  318.66    9.40
  -4   1   5  305.29    9.56
  -4  -1   5  315.98    9.57
  -4  -1   4  216.78    6.90
  -4   1   4  222.28    6.92
  -4  -1   4  224.42    7.24
  -4   1   4  223.25    7.06
  -4  -1   3  103.95    3.93
  -4   1   3  100.43    3.77
  -4   1   2 3308.71   86.73
  -4  -1   2 3266.75   86.88
  -4   1   1  216.16    6.60
  -4  -1   1  208.17    6.68
  -4   1   0 3611.58   94.58
  -4  -1   0 3590.86   94.66
   4   1   0 3589.08   94.33
   4  -1   1 1192.43   31.77
   4   1   1 1159.38   31.72
  -4  -1  -1 1171.84   31.77
  -4   1  -1 1187.55   31.71
   4  -1   1 1196.90   31.79
   4   1   1 1181.00   31.78
   4   1   2 2417.18   64.12
   4  -1   2 2426.86   64.17
  -4  -1  -2 2422.21   63.82
   4   1   2 2459.86   64.15
   4  -1   2 2424.40   64.15
  -4   1  -2 2371.40   63.79
   4  -1   3  527.81   15.44
   4   1   3  530.71   15.46
  -4   1  -3  540.30   14.80
   4  -1   3  533.47   15.44
   4   1   3  543.59   15.42
   4   1   4 1134.94   30.50
   4  -1   4 1151.10   30.53
   4   1   4 1137.80   30.53
   4  -1   4 1108.81   30.53
  -4   1  -4 1047.82   29.34
   4   1   4 1115.65   30.68
   4  -1   4 1140.20   30.69
   4   1   5   38.15    2.24
   4  -1   5   40.41    2.34
   4   1   5   30.65    2.32
   4  -1   5   36.09    2.43
   4   1   5   35.19    2.43
   4  -1   5   33.55    2.40
   4   1   5   29.70    2.20
   4  -1   5   33.36    2.25
   4   1   5   36.00    2.34
   4  -1   5   33.38    2.26
   4   1   5   30.88    2.32
   4  -1   5   33.43    2.39
   4   1   6   76.81    4.09
   4   1   6   98.37    4.15
   4  -1   6  104.01    4.24
   4  -1   6   88.40    4.16
   4  -1   6   83.62    3.99
   4   1   6   82.77    4.24
   4  -1   6   86.44    4.30
   4   1   6   85.46    4.17
   4   1   6   80.91    4.21
   4  -1   6   87.28    4.30
   4  -1   6   85.13    4.24
   4   1   6   91.69    4.21
   4   1   6   89.88    3.76
   4  -1   6   89.49    4.02
   4  -1   6   90.06    4.28
   4   1   6   88.03    4.26
   4   1   6   91.09    4.22
   4  -1   6   87.88    4.21
   4   1   7   32.10    2.49
   4  -1   7   29.12    2.44
   4  -1   7   31.33    2.63
   4   1   7   33.68    2.66
   4   1   7   36.74    2.72
   4   1   7   38.36    2.54
   4  -1   7   30.74    2.35
   4  -1   7   34.47    2.58
   4  -1   7   35.97    2.60
   4   1   7   31.90    2.30
   4   1   7   33.68    2.67
   4  -1   7   34.68    2.73
   4   1   7   32.11    2.14
   4  -1   7   33.61    2.41
   4   1   7   30.96    2.49
   4  -1   7   37.65    2.71
   4   1   7   30.79    2.59
   4  -1   7   34.08    2.71
   4   1   8    0.50    0.64
   4   1   8    0.55    0.73
   4   1   8   -0.22    0.77
   4  -1   8    0.67    0.93
   4   1   8    0.44    0.95
   4  -1   8    0.68    0.88
   4  -1   8    0.96    0.90
   4   1   8    0.58    0.84
   4   1   8    1.62    0.98
   4  -1   8    1.73    1.11
   4  -1   8    0.75    0.75
   4   1   8    1.42    0.89
   4  -1   8    0.82    0.92
   4   1   8    0.24    0.96
   4  -1   8    0.72    0.98
   4   1   9   10.95    1.60
   4   1   9   10.91    1.44
   4   1   9   15.23    1.79
   4   1   9   11.20    1.76
   4  -1   9   11.24    1.81
   4   1   9   11.98    1.76
   4  -1   9   14.51    1.86
   4   1   9   15.16    1.78
   4  -1   9   15.49    1.92
   4  -1   9   11.81    1.61
   4   1   9    8.71    1.76
   4  -1   9   13.72    1.92
   4   1  10   -1.36    1.08
   4  -1  10    0.26    1.15
   4  -1  10   -0.53    1.13
   4   1  10    0.26    1.08
   4   1  10    1.42    1.13
   4  -1  10   -0.24    0.96
   4   1  10   -0.21    0.90
   4  -1  10    0.71    1.08
   4  -1  10   -0.66    0.88
   4   1  10   -0.44    0.95
   4   1  11    9.65    1.82
   4  -1  11   10.88    1.90
   4  -1  11   11.78    1.97
   4   1  11    9.92    1.77
   4   1  11   14.08    2.02
   4  -1  11   13.26    1.97
   4   1  11   10.59    1.60
   4  -1  11   10.29    1.74
   4  -1  11    9.85    1.55
   4  -1  11   10.93    1.58
   4   1  11   12.66    1.74
   4  -1  12   48.20    3.15
   4   1  12   46.65    3.13
   4  -1  13    0.97    0.87
   4   1  13    0.65    0.81
   4   1  13   -0.22    0.90
   4  -1  13    0.90    1.11
   4   1  13    0.23    0.98
   4  -1  14   -0.45    0.82
   4  -1  14    0.91    0.85
   4   1  14    0.17    0.84
   4   1  14    0.77    0.96
   4   1  15  123.31    4.70
   4  -1  15  121.86    4.82
   4  -1  16    2.73    0.58
  -4   2  17   27.33    1.96
  -4  -2  17   30.78    2.04
  -4   2  16    2.49    1.03
  -4  -2  16    2.05    0.95
  -4  -2  16    2.26    0.93
  -4  -2  16    1.86    0.97
  -4   2  16    3.19    1.08
  -4   2  15    0.97    0.97
  -4  -2  15   -0.48    1.02
  -4  -2  15   -0.75    0.90
  -4  -2  15    1.13    0.93
  -4  -2  14   82.20    4.38
  -4  -2  14   76.39    4.57
  -4   2  14   77.29    4.59
  -4   2  14   72.38    4.64
  -4  -2  14   67.42    4.47
  -4   2  14   82.05    4.56
  -4   2  13   76.23    4.60
  -4  -2  13   78.69    4.63
  -4   2  13   69.31    4.41
  -4  -2  13   77.67    4.61
  -4  -2  13   69.68    4.21
  -4  -2  13   74.32    4.24
  -4   2  13   85.83    4.49
  -4  -2  13   66.04    3.97
  -4   2  13   74.11    4.43
  -4  -2  12    2.25    1.30
  -4   2  12    1.95    1.22
  -4   2  12    2.46    1.11
  -4   2  12    0.58    1.48
  -4  -2  12    2.30    1.37
  -4   2  12    1.48    1.48
  -4  -2  12    1.18    1.26
  -4  -2  12    3.93    1.37
  -4   2  12    1.34    1.14
  -4  -2  12    1.62    1.07
  -4  -2  12    2.39    1.29
  -4  -2  11  656.70   19.37
  -4   2  11  697.59   19.09
  -4  -2  11  627.20   19.74
  -4   2  11  620.17   19.76
  -4  -2  11  651.95   19.28
  -4   2  11  595.91   19.15
  -4   2  11  610.35   19.98
  -4  -2  11  603.14   19.93
  -4   2  11  644.29   19.30
  -4  -2  11  618.50   19.26
  -4  -2  11  613.95   19.49
  -4   2  11  601.44   20.00
  -4  -2  11  614.57   20.05
  -4  -2  10   25.76    2.38
  -4  -2  10   25.86    2.25
  -4   2  10   24.20    2.23
  -4  -2  10   31.46    2.56
  -4   2  10   26.91    2.46
  -4   2  10   21.31    2.40
  -4  -2  10   23.51    2.47
  -4   2  10   21.58    2.09
  -4   2  10   24.50    2.36
  -4  -2  10   25.33    2.22
  -4   2  10   27.97    2.28
  -4  -2  10   23.68    2.13
  -4   2  10   25.92    2.06
  -4  -2  10   22.60    2.37
  -4   2  10   20.80    2.39
  -4  -2  10   26.10    2.13
  -4   2   9    2.22    0.83
  -4  -2   9    1.31    0.62
  -4  -2   9    1.80    0.85
  -4   2   9    2.21    0.89
  -4   2   9    2.41    1.01
  -4  -2   9    0.22    0.86
  -4   2   9    1.93    0.90
  -4  -2   9    1.94    0.89
  -4   2   9    2.77    0.81
  -4   2   9    3.06    1.22
  -4  -2   9    3.25    1.07
  -4  -2   9    2.36    0.90
  -4   2   9    1.29    0.83
  -4  -2   9    0.78    0.80
  -4   2   9    1.38    0.88
  -4   2   9    1.04    0.78
  -4   2   9    1.90    0.93
  -4   2   8   42.14    2.82
  -4   2   8   44.78    2.75
  -4  -2   8   35.49    2.43
  -4   2   8   46.22    2.66
  -4  -2   8   41.96    2.85
  -4   2   8   42.50    2.88
  -4  -2   8   40.78    2.86
  -4   2   8   39.82    2.83
  -4  -2   8   52.63    2.78
  -4   2   8   48.44    2.50
  -4  -2   8   46.90    2.90
  -4  -2   8   44.25    2.76
  -4   2   8   48.17    2.87
  -4   2   7  317.63   10.06
  -4  -2   7  324.29   10.35
  -4  -2   7  326.10   10.11
  -4  -2   7  307.04   10.48
  -4   2   7  320.22   10.62
  -4  -2   7  328.14   10.07
  -4   2   7  333.56   10.69
  -4   2   6  147.67    5.54
  -4  -2   6  156.49    5.61
  -4  -2   6  140.92    5.18
  -4   2   6  146.16    5.66
  -4   2   6  141.99    5.26
  -4  -2   6  144.30    5.47
  -4  -2   5   53.70    2.55
  -4   2   5   52.29    2.55
  -4  -2   5   49.74    2.48
  -4   2   5   56.04    2.63
  -4  -2   5   55.55    2.78
  -4   2   4  329.03   10.09
  -4  -2   4  329.18    9.95
  -4  -2   4  340.43   10.31
  -4   2   4  331.64    9.86
  -4  -2   4  338.04    9.88
  -4  -2   3  320.83    9.47
  -4   2   3  336.91    9.52
  -4  -2   3  323.92    9.96
  -4   2   3  319.42    9.79
  -4  -2   2 2525.46   67.64
  -4   2   2 2561.84   67.52
  -4  -2   1 2526.43   67.46
  -4   2   1 2555.31   67.36
  -4  -2   0  572.62   15.82
  -4   2   0  545.14   15.75
   4   2   0  559.29   15.34
   4  -2   1  628.74   16.95
   4   2   1  616.62   16.92
  -4  -2  -1  620.93   17.05
  -4   2  -1  595.38   16.99
   4   2   1  590.03   16.84
   4   2   2  888.96   24.62
   4  -2   2  885.14   24.64
  -4  -2  -2  895.55   24.43
  -4   2  -2  913.64   24.49
   4   2   2  882.27   24.58
   4  -2   2  919.47   24.69
   4   2   3  229.45    7.43
   4  -2   3  224.60    7.45
  -4  -2  -3  236.01    6.95
  -4   2  -3  229.31    7.03
   4   2   3  230.30    7.40
   4  -2   3  229.81    7.47
  -4   2  -4    5.26    0.68
   4  -2   4    6.12    1.05
   4   2   4    4.81    0.96
   4  -2   4    4.58    0.91
   4  -2   4    5.60    1.02
   4   2   4    3.24    0.95
   4  -2   4    4.07    1.01
   4   2   5    2.80    0.87
   4   2   5    3.04    0.94
   4  -2   5    4.19    1.06
   4   2   5    4.22    0.94
   4  -2   5    3.86    0.89
   4   2   5    3.26    1.07
   4  -2   5    5.45    1.15
   4  -2   5    4.60    0.99
   4  -2   6  188.89    6.73
   4  -2   6  173.26    6.62
   4   2   6  162.33    6.74
   4  -2   6  175.60    6.86
   4  -2   6  178.14    6.40
   4   2   6  198.37    6.64
   4  -2   6  191.14    6.60
   4   2   6  176.31    6.84
   4   2   6  167.49    6.71
   4  -2   6  170.86    6.74
   4   2   6  166.16    6.59
   4  -2   6  158.92    6.62
   4   2   6  167.51    6.77
   4  -2   6  168.99    6.79
   4  -2   6  171.69    6.65
   4   2   6  171.52    6.63
   4   2   6  170.41    6.64
   4   2   7    0.94    0.80
   4   2   7   -0.18    0.81
   4   2   7    0.65    1.06
   4   2   7   -0.21    0.85
   4  -2   7   -0.22    0.93
   4  -2   7   -0.19    0.86
   4  -2   7    0.19    0.88
   4  -2   7    0.75    0.77
   4  -2   7    0.20    0.75
   4   2   7   -0.39    0.78
   4  -2   7   -0.18    0.79
   4  -2   7    0.68    0.81
   4   2   7   -0.17    0.79
   4   2   7   -0.21    0.92
   4  -2   7   -0.43    0.93
   4   2   7   -0.14    0.65
   4   2   7   -0.20    0.82
   4  -2   7    0.62    0.98
   4   2   8  167.79    6.76
   4   2   8  185.52    7.09
   4  -2   8  193.89    7.44
   4  -2   8  175.02    7.22
   4   2   8  175.01    6.66
   4  -2   8  185.32    7.31
   4  -2   8  166.89    6.99
   4   2   8  172.62    7.43
   4   2   8  187.93    7.16
   4  -2   8  186.34    7.13
   4   2   8  172.45    7.23
   4  -2   8  170.47    7.22
   4   2   8  185.12    6.94
   4   2   8  165.35    7.12
   4  -2   8  170.96    7.30
   4   2   8  176.56    7.48
   4  -2   8  181.48    7.54
   4   2   9   -0.18    0.68
   4  -2   9   -0.24    0.88
   4   2   9    0.36    0.66
   4   2   9    0.20    0.77
   4  -2   9   -0.22    0.73
   4   2   9   -0.43    1.08
   4  -2   9   -0.21    0.89
   4   2   9    0.53    1.10
   4  -2   9    0.24    1.07
   4   2   9   -0.63    0.95
   4   2   9    0.19    0.61
   4   2   9    0.24    0.98
   4  -2   9    0.76    1.03
   4   2  10   12.42    1.57
   4   2  10   11.49    1.75
   4   2  10   13.25    1.77
   4   2  10   10.32    1.55
   4  -2  10   14.58    2.04
   4   2  10   12.88    1.97
   4  -2  10   14.59    2.02
   4   2  10   15.68    2.02
   4  -2  10   12.29    1.86
   4  -2  10   12.55    1.89
   4   2  10   13.37    2.08
   4  -2  10   12.03    1.96
   4   2  11  123.11    6.05
   4   2  11  107.34    5.26
   4  -2  11  130.88    6.14
   4  -2  11  107.67    5.53
   4   2  11  107.92    5.57
   4  -2  11   99.42    5.53
   4  -2  12    0.97    0.76
   4   2  12    0.20    0.89
   4  -2  12   -0.23    0.94
   4   2  13  156.16    6.53
   4  -2  13  157.83    6.71
   4   2  13  173.64    7.05
   4  -2  13  153.69    6.49
   4  -2  13  152.10    6.03
   4   2  14   19.23    1.81
   4  -2  14   15.42    1.80
   4  -2  14   20.30    1.84
   4  -2  15    0.99    0.68
   4   2  15    1.22    0.62
   4  -2  15    0.71    0.64
  -4   3  17   28.24    1.83
  -4  -3  17   25.50    1.72
  -4   3  16   29.01    2.24
  -4  -3  16   29.50    2.26
  -4   3  16   29.65    2.27
  -4   3  16   23.52    2.12
  -4  -3  16   21.93    2.02
  -4  -3  16   29.11    2.08
  -4  -3  15   39.57    2.83
  -4   3  15   41.63    3.10
  -4  -3  15   36.31    2.94
  -4  -3  15   43.62    2.85
  -4  -3  15   39.78    2.65
  -4  -3  14   12.25    1.64
  -4  -3  14    9.92    1.71
  -4   3  14   13.42    1.93
  -4  -3  14   14.01    1.84
  -4   3  14   11.35    1.96
  -4  -3  14   10.55    1.88
  -4   3  14   12.09    1.81
  -4   3  13   40.93    3.31
  -4  -3  13   48.01    3.55
  -4   3  13   45.06    3.48
  -4  -3  13   46.65    3.47
  -4   3  13   46.42    3.46
  -4  -3  13   46.44    3.35
  -4  -3  13   40.08    3.08
  -4  -3  13   45.64    3.23
  -4   3  12   64.34    4.01
  -4   3  12   61.30    4.30
  -4  -3  12   60.64    4.36
  -4  -3  12   70.27    4.16
  -4   3  12   81.79    4.35
  -4  -3  12   63.16    3.94
  -4   3  12   68.95    4.32
  -4  -3  12   70.36    4.34
  -4   3  12   69.56    4.14
  -4   3  12   70.30    4.23
  -4   3  11   71.84    4.59
  -4  -3  11   78.28    4.75
  -4   3  11   78.23    4.41
  -4   3  11   71.26    4.11
  -4  -3  11   82.48    4.39
  -4   3  11   78.39    4.56
  -4  -3  11   87.75    4.73
  -4   3  11   92.73    4.55
  -4  -3  11   86.85    4.51
  -4   3  11   86.36    4.91
  -4  -3  11   84.23    4.89
  -4  -3  11   85.11    4.67
  -4   3  10    0.74    0.94
  -4  -3  10    0.38    0.88
  -4  -3  10    1.47    1.03
  -4  -3  10    1.37    0.99
  -4   3  10    0.85    0.85
  -4  -3  10    1.45    0.72
  -4  -3  10    0.80    0.80
  -4   3  10    0.20    0.77
  -4  -3  10    0.58    0.81
  -4   3  10    0.93    1.02
  -4  -3  10   -0.90    0.90
  -4   3  10    0.23    0.84
  -4   3  10    1.59    0.88
  -4   3  10    1.90    0.89
  -4  -3  10    0.73    0.97
  -4   3  10   -0.25    1.01
  -4   3   9    2.72    0.94
  -4  -3   9    5.35    1.07
  -4  -3   9    1.60    0.93
  -4   3   9    3.03    0.96
  -4   3   9    3.47    0.96
  -4   3   9    4.44    1.13
  -4  -3   9    2.44    0.89
  -4   3   9    4.14    1.11
  -4   3   9    1.76    1.05
  -4  -3   9    3.04    1.21
  -4  -3   9    1.90    0.99
  -4   3   9    2.42    1.10
  -4  -3   9    2.18    1.01
  -4  -3   9    2.35    1.00
  -4   3   8  211.97    7.90
  -4   3   8  214.19    7.20
  -4   3   8  201.05    7.45
  -4   3   8  221.37    7.41
  -4  -3   8  197.47    7.26
  -4  -3   8  205.29    7.56
  -4   3   8  213.38    7.65
  -4  -3   8  195.86    7.72
  -4   3   8  205.33    7.82
  -4  -3   8  189.93    7.62
  -4   3   8  195.52    7.73
  -4   3   8  202.45    7.76
  -4  -3   8  201.56    7.76
  -4  -3   8  226.05    7.47
  -4  -3   8  212.03    7.37
  -4   3   7   51.84    2.78
  -4  -3   7   50.74    2.95
  -4  -3   7   54.03    2.81
  -4  -3   7   50.04    3.00
  -4   3   7   51.59    3.05
  -4   3   7   55.75    3.25
  -4   3   7   53.52    2.77
  -4   3   6  298.43    9.51
  -4  -3   6  269.50    9.35
  -4   3   6  299.11    9.30
  -4  -3   6  294.79    9.28
  -4   3   6  284.12    9.68
  -4  -3   6  292.16    9.56
  -4  -3   5 1552.53   41.34
  -4  -3   5 1496.01   40.96
  -4   3   5 1506.27   40.99
  -4  -3   5 1505.32   40.97
  -4   3   5 1457.41   41.31
  -4   3   5 1516.45   40.79
  -4  -3   5 1510.86   40.79
  -4   3   5 1531.62   41.03
  -4  -3   4 1787.95   48.01
  -4  -3   4 1773.14   48.36
  -4  -3   4 1785.43   47.73
  -4   3   4 1807.31   47.74
  -4   3   4 1769.20   48.14
  -4  -3   3  691.98   19.47
  -4   3   3  704.84   19.67
  -4  -3   3  698.02   19.86
  -4  -3   3  678.16   19.13
  -4   3   3  706.11   19.14
  -4  -3   2  171.59    5.96
  -4   3   2  169.09    5.80
   4   3  -1  109.97    3.39
  -4   3   1  105.77    4.06
  -4  -3   1  104.69    4.13
   4   3   0    9.13    0.82
   4  -3   0    8.22    0.78
  -4  -3   0    8.15    1.02
   4   3   0    6.54    0.65
   4  -3   1  535.47   14.73
   4   3   1  516.12   14.69
  -4  -3  -1  522.93   14.97
   4   3   1  518.22   14.58
   4  -3   2  371.99   10.72
   4   3   2  356.12   10.65
  -4  -3  -2  359.42   10.66
   4  -3   2  358.13   10.75
   4  -3   3  355.02   10.56
   4   3   3  344.71   10.49
  -4  -3  -3  337.59   10.13
   4  -3   3  346.83   10.57
   4   3   4  107.34    4.71
   4  -3   4  119.26    4.55
   4   3   4  110.13    4.42
   4  -3   4  112.45    4.50
   4   3   4  100.98    4.44
   4  -3   4  108.01    4.52
   4   3   4  119.70    4.67
   4  -3   4  104.78    4.53
  -4   3  -4  113.17    4.07
   4   3   5   20.53    1.86
   4   3   5   19.96    1.93
   4   3   5   20.75    1.86
   4  -3   5   23.88    1.99
   4  -3   5   24.60    1.98
   4   3   5   19.68    1.89
   4  -3   5   18.50    1.84
   4   3   5   18.49    1.87
   4   3   5   22.34    1.75
   4  -3   5   25.63    1.86
   4  -3   5   19.00    1.77
   4   3   6  137.11    5.76
   4   3   6  134.42    5.63
   4  -3   6  138.03    5.59
   4   3   6  128.70    5.68
   4  -3   6  127.11    5.66
   4  -3   6  130.41    5.27
   4   3   6  133.33    5.21
   4  -3   6  144.44    5.70
   4   3   6  125.76    5.60
   4   3   6  124.25    5.43
   4  -3   6  122.48    5.48
   4  -3   6  132.36    5.72
   4   3   6  127.04    5.65
   4   3   6  149.07    5.46
   4  -3   6  142.22    5.42
   4  -3   6  130.55    5.62
   4   3   6  125.46    5.56
   4   3   6  125.07    5.40
   4  -3   6  135.69    5.56
   4  -3   7   65.07    3.77
   4  -3   7   63.58    3.81
   4  -3   7   85.82    4.18
   4  -3   7   74.91    3.95
   4   3   7   68.00    3.73
   4   3   7   70.25    3.73
   4   3   7   69.19    3.46
   4   3   7   64.13    3.72
   4  -3   7   62.06    3.72
   4   3   7   69.72    3.84
   4   3   7   63.75    3.75
   4  -3   7   76.21    4.13
   4   3   7   68.57    3.99
   4  -3   7   68.27    4.00
   4   3   7   83.38    3.89
   4  -3   7   76.21    3.80
   4   3   7   78.05    4.26
   4   3   8   23.56    2.21
   4   3   8   20.89    2.09
   4   3   8   24.02    2.16
   4  -3   8   26.42    2.27
   4  -3   8   23.31    2.32
   4   3   8   21.04    2.19
   4   3   8   23.42    2.07
   4  -3   8   21.81    2.31
   4   3   8   23.52    2.23
   4   3   8   21.80    2.24
   4  -3   8   21.42    2.27
   4   3   8   20.56    2.31
   4  -3   8   21.97    2.33
   4  -3   8   29.58    2.54
   4  -3   8   24.99    2.33
   4  -3   9   22.89    2.34
   4   3   9   26.25    2.32
   4   3   9   20.58    2.21
   4   3   9   23.38    2.14
   4   3   9   22.27    2.13
   4  -3   9   27.77    2.61
   4  -3   9   20.18    2.40
   4   3   9   24.02    2.40
   4  -3   9   23.57    2.52
   4   3   9   27.81    2.50
   4  -3   9   29.24    2.51
   4   3   9   19.90    2.43
   4  -3   9   25.96    2.53
   4  -3  10    9.28    1.67
   4   3  10    5.04    1.25
   4   3  10    7.41    1.38
   4  -3  10    9.07    1.56
   4   3  10    8.47    1.59
   4  -3  10    5.82    1.59
   4   3  10    8.52    1.58
   4   3  10    6.14    1.25
   4   3  10    6.12    1.45
   4  -3  10    7.38    1.55
   4   3  10    6.57    1.75
   4   3  11    0.28    1.21
   4   3  11    0.88    0.88
   4   3  11    1.54    0.94
   4  -3  11    0.26    0.96
   4   3  11    0.24    0.94
   4   3  11    2.33    0.96
   4  -3  11    1.05    1.10
   4  -3  12   26.45    2.22
   4   3  12   28.43    2.40
   4  -3  12   30.11    2.67
   4   3  12   24.81    2.38
   4   3  13   18.50    1.84
   4   3  13   20.79    2.01
   4  -3  13   22.51    2.23
   4  -3  13   21.49    2.14
   4   3  13   23.46    2.34
   4   3  14    3.50    0.80
   4   3  14    2.37    0.80
   4  -3  14    1.63    0.90
   4  -3  14    3.91    1.04
   4   3  14    2.69    0.99
   4  -3  15   11.67    1.24
   4  -3  15   11.24    1.18
   4   3  15   12.36    1.32
  -4  -4  16   28.23    1.95
  -4   4  16   27.52    2.03
  -4  -4  16   27.53    2.04
  -4   4  16   30.97    2.20
  -4  -4  15   20.40    1.90
  -4  -4  15   18.06    1.92
  -4  -4  15   21.40    2.08
  -4   4  15   21.06    2.08
  -4  -4  15   21.66    1.96
  -4   4  15   19.80    2.08
  -4  -4  15   16.98    1.92
  -4   4  15   16.74    1.91
  -4  -4  14   31.19    2.51
  -4  -4  14   35.83    2.90
  -4  -4  14   34.96    2.82
  -4   4  14   28.49    2.59
  -4  -4  14   34.30    2.72
  -4   4  14   27.96    2.67
  -4  -4  14   37.69    2.98
  -4   4  14   34.71    2.85
  -4   4  13   23.19    2.49
  -4  -4  13   25.31    2.38
  -4  -4  13   23.84    2.42
  -4   4  13   29.42    2.66
  -4  -4  13   23.11    2.46
  -4  -4  13   25.76    2.57
  -4   4  13   24.65    2.51
  -4  -4  13   25.12    2.50
  -4   4  13   25.40    2.45
  -4   4  13   24.61    2.58
  -4  -4  13   23.33    2.48
  -4   4  13   21.05    2.29
  -4   4  12   27.88    2.73
  -4  -4  12   27.84    2.70
  -4   4  12   33.27    2.91
  -4  -4  12   32.33    2.92
  -4   4  12   26.54    2.63
  -4  -4  12   34.32    2.87
  -4  -4  12   36.09    2.90
  -4   4  12   34.58    3.07
  -4  -4  12   31.88    2.96
  -4   4  12   32.67    2.88
  -4  -4  12   35.71    2.79
  -4  -4  11  352.11   11.89
  -4   4  11  315.22   11.10
  -4   4  11  319.55   11.48
  -4  -4  11  323.37   11.51
  -4   4  11  331.65   11.86
  -4  -4  11  339.03   12.01
  -4  -4  11  320.12   11.20
  -4  -4  11  317.98   11.23
  -4   4  11  315.27   11.71
  -4  -4  11  320.16   11.77
  -4   4  11  312.62   11.52
  -4   4  10   78.16    4.34
  -4  -4  10   84.95    4.34
  -4  -4  10   92.67    4.81
  -4   4  10   81.06    4.31
  -4   4  10   82.62    4.64
  -4  -4  10   89.40    4.63
  -4   4  10   96.02    4.74
  -4   4  10   75.66    4.56
  -4  -4  10   89.42    4.83
  -4   4  10   79.94    4.50
  -4  -4  10   92.55    4.85
  -4   4  10   89.84    4.82
  -4  -4  10   86.33    4.42
  -4  -4   9    2.47    0.86
  -4  -4   9    3.92    1.15
  -4   4   9    2.86    1.18
  -4   4   9    2.32    0.86
  -4   4   9    2.41    1.13
  -4  -4   9    2.63    1.03
  -4  -4   9    3.43    1.05
  -4   4   9    2.62    0.99
  -4  -4   9    1.44    0.93
  -4   4   9    1.64    0.84
  -4   4   9    3.25    1.12
  -4  -4   8  102.10    4.75
  -4  -4   8  106.76    4.67
  -4  -4   8  110.53    5.00
  -4   4   8  110.38    5.06
  -4   4   8  106.41    5.00
  -4  -4   8  111.60    5.09
  -4   4   8  107.07    4.99
  -4  -4   8  107.70    5.04
  -4   4   8  109.92    5.05
  -4  -4   8  114.51    4.92
  -4   4   8  121.22    5.01
  -4   4   7  112.00    4.55
  -4   4   7  103.19    4.69
  -4  -4   7  104.98    4.73
  -4  -4   7  110.18    4.65
  -4   4   7   98.88    4.34
  -4  -4   7  102.40    4.68
  -4   4   7  107.70    4.28
  -4   4   6 1211.99   32.52
  -4  -4   6 1180.77   32.28
  -4   4   6 1175.92   32.27
  -4   4   6 1134.50   32.38
  -4   4   6 1152.12   32.46
  -4  -4   6 1195.63   32.49
  -4  -4   6 1182.61   32.50
  -4   4   6 1118.34   32.44
  -4   4   5    0.24    0.61
  -4  -4   5    0.24    0.64
  -4  -4   5    0.53    0.68
  -4   4   5    0.68    0.75
  -4  -4   5   -0.16    0.77
  -4  -4   5    0.95    0.85
  -4  -4   4 1369.14   37.20
  -4   4   4 1342.38   36.93
  -4  -4   4 1367.56   36.82
  -4  -4   4 1309.29   36.98
  -4   4   4 1328.09   36.26
  -4  -4   4 1356.93   36.31
  -4  -4   3   29.35    1.85
   4   4  -3   24.71    0.93
  -4  -4   3   27.13    1.51
  -4   4   3   27.86    1.51
  -4   4   3   26.96    1.90
  -4  -4   3   27.63    2.02
  -4  -4   2  874.19   21.86
   4   4  -2  761.31   20.47
  -4  -4   1  250.16    7.39
   4   4  -1  224.96    6.43
  -4  -4   0    4.79    0.78
   4  -4   0    5.33    0.70
   4   4   0    5.47    0.66
  -4  -4  -1    1.85    0.56
   4   4   1    1.41    0.54
   4  -4   1    1.67    0.58
  -4  -4  -2  166.76    5.71
   4  -4   2  165.13    5.49
   4   4   2  156.02    5.40
  -4  -4  -2  159.77    5.22
   4   4   2  153.77    5.98
   4   4   2  166.39    6.10
   4  -4   2  165.35    5.61
   4   4   3  481.59   14.21
   4  -4   3  505.45   14.28
  -4  -4  -3  466.96   13.95
  -4  -4  -3  480.19   13.50
   4   4   3  465.64   14.68
   4  -4   3  485.22   14.12
   4  -4   3  485.19   14.25
   4   4   3  479.76   14.09
   4   4   4  142.81    5.55
   4  -4   4  145.06    5.58
   4  -4   4  144.49    5.50
   4   4   4  143.76    5.46
   4  -4   4  142.33    5.53
   4   4   4  148.58    5.63
   4  -4   4  159.01    5.72
  -4  -4  -4  148.17    5.68
   4   4   4  151.25    6.03
   4   4   4  153.77    5.70
   4  -4   4  151.70    5.68
  -4  -4  -5   63.89    3.22
   4   4   5   59.06    3.22
   4  -4   5   57.63    3.22
   4   4   5   62.59    3.38
   4  -4   5   63.22    3.39
   4  -4   5   59.39    3.13
   4  -4   5   64.38    3.29
   4   4   5   64.21    3.59
   4  -4   5   68.04    3.40
   4   4   5   61.71    3.30
   4   4   5   57.53    3.39
   4   4   6   34.77    2.78
   4   4   6   46.52    2.68
   4   4   6   37.83    2.79
   4   4   6   44.81    3.00
   4   4   6   37.90    2.66
   4   4   6   39.57    2.65
   4   4   6   40.82    2.64
   4   4   6   38.80    2.66
   4  -4   6   36.99    2.67
   4   4   6   45.31    2.95
   4  -4   6   40.40    2.82
   4  -4   6   38.21    2.54
   4  -4   6   41.43    2.84
   4   4   6   43.47    2.89
   4  -4   6   41.88    2.92
   4  -4   7    7.68    1.44
   4   4   7    7.41    1.35
   4  -4   7    9.57    1.40
   4   4   7    8.37    1.29
   4   4   7    6.24    1.41
   4   4   7    8.94    1.46
   4   4   7    4.37    1.12
   4   4   7    6.34    1.29
   4   4   7    7.24    1.20
   4  -4   7    9.66    1.54
   4  -4   7    7.68    1.36
   4  -4   7    5.83    1.13
   4   4   7    5.99    1.23
   4  -4   7    6.26    1.30
   4   4   7    7.50    1.16
   4   4   7    6.87    1.48
   4  -4   7    7.86    1.52
   4   4   7    3.46    1.16
   4  -4   7    6.53    1.35
   4  -4   8   31.81    2.71
   4  -4   8   36.33    2.93
   4  -4   8   33.12    2.73
   4   4   8   33.65    2.67
   4   4   8   31.21    2.58
   4   4   8   31.23    2.65
   4   4   8   28.47    2.31
   4   4   8   30.25    2.38
   4   4   8   33.50    2.60
   4   4   8   26.21    2.70
   4   4   8   34.42    2.66
   4  -4   8   34.20    2.84
   4   4   9    4.92    1.20
   4   4   9    2.90    1.17
   4   4   9    4.05    1.20
   4   4   9    2.67    1.00
   4  -4   9    3.72    1.28
   4   4   9    2.82    1.23
   4  -4   9    2.53    1.19
   4  -4   9    3.95    1.27
   4   4   9    3.63    1.17
   4  -4   9    2.92    1.48
   4  -4  10  298.99   11.11
   4   4  10  283.21   10.64
   4   4  10  299.03   10.62
   4   4  10  311.64   10.70
   4  -4  10  308.71   11.41
   4   4  10  302.91   10.79
   4  -4  10  311.75   11.26
   4   4  10  299.89   11.44
   4   4  11    0.21    0.74
   4  -4  11    0.27    1.12
   4  -4  11   -0.52    0.90
   4   4  11    1.13    1.18
   4   4  11    0.42    0.78
   4   4  11   -0.44    0.78
   4  -4  11   -0.25    0.88
   4   4  11   -0.44    0.99
   4  -4  12   10.97    1.77
   4   4  12   12.23    1.96
   4   4  12   13.25    1.63
   4  -4  12    9.71    1.72
   4   4  12   11.84    1.62
   4  -4  12   12.71    1.88
   4   4  13   19.45    1.79
   4  -4  13   20.79    2.06
   4  -4  13   25.05    2.29
   4   4  13   22.66    1.95
   4   4  13   20.74    2.20
   4  -4  14    1.73    0.80
   4   4  14    1.01    0.88
   4  -4  14    4.08    1.07
   4   4  14    3.49    0.76
   4  -4  15   20.20    1.44
   4   4  15   16.08    1.42
   4  -4  15   16.43    1.34
  -4   5  16   23.35    1.66
  -4  -5  16   26.41    1.73
  -4  -5  16   22.47    1.81
  -4   5  15   17.64    1.87
  -4  -5  15   15.35    1.75
  -4  -5  15   20.52    1.80
  -4   5  15   18.74    1.74
  -4  -5  15   17.46    1.69
  -4   5  15   16.77    1.71
  -4  -5  15   19.67    1.87
  -4  -5  15   17.35    1.67
  -4  -5  14    3.26    1.10
  -4   5  14    3.63    1.10
  -4   5  14    2.90    1.04
  -4   5  14    3.64    1.16
  -4  -5  14    3.34    1.06
  -4  -5  13   38.87    3.21
  -4  -5  13   41.26    3.12
  -4   5  13   47.20    3.19
  -4   5  13   42.79    3.26
  -4   5  13   39.07    3.19
  -4   5  13   41.18    3.14
  -4  -5  13   39.14    3.03
  -4  -5  13   49.07    3.36
  -4  -5  12  185.60    7.47
  -4  -5  12  178.52    7.72
  -4  -5  12  180.95    7.62
  -4   5  12  192.54    7.71
  -4  -5  12  187.16    7.62
  -4   5  12  194.75    7.67
  -4   5  12  181.36    7.89
  -4   5  11    1.18    1.03
  -4  -5  11    0.78    0.99
  -4  -5  11    0.95    0.85
  -4   5  11    0.81    0.97
  -4  -5  11    1.92    1.08
  -4   5  11    1.74    1.13
  -4  -5  11   -0.50    1.08
  -4   5  11    0.92    0.80
  -4  -5  11    1.39    0.81
  -4   5  11    1.84    1.19
  -4   5  11    1.51    0.92
  -4  -5  10  256.10    9.20
  -4   5  10  242.20    9.23
  -4  -5  10  266.11    9.74
  -4   5  10  263.65    9.70
  -4   5  10  267.91    9.91
  -4  -5  10  245.87    9.37
  -4   5  10  244.45    9.49
  -4  -5  10  241.35    9.46
  -4   5  10  257.70    9.35
  -4  -5  10  250.24    9.31
  -4   5  10  253.12    9.60
  -4   5   9  109.54    5.41
  -4  -5   9  112.76    5.07
  -4  -5   9  107.90    5.23
  -4   5   9  119.89    5.62
  -4  -5   9  111.23    5.30
  -4   5   9  117.98    5.41
  -4  -5   9  113.60    5.35
  -4  -5   9  114.71    5.18
  -4   5   9  111.71    5.12
  -4   5   9  117.01    5.41
  -4  -5   9  110.85    5.32
  -4   5   8  123.08    5.66
  -4  -5   8  120.23    5.14
  -4  -5   8  123.17    5.48
  -4  -5   8  131.09    5.69
  -4   5   8  135.71    5.79
  -4  -5   8  126.41    5.33
  -4   5   8  130.61    5.37
  -4   5   8  119.56    5.39
  -4  -5   8  120.00    5.44
  -4   5   8  115.89    5.32
  -4  -5   8  121.64    5.44
  -4   5   7    6.78    1.15
  -4  -5   7    8.71    1.33
  -4  -5   7   10.76    1.50
  -4   5   7    6.06    1.12
  -4  -5   7    7.76    1.23
  -4  -5   7    6.52    1.06
  -4  -5   7    7.52    1.31
  -4   5   7    6.51    1.14
  -4   5   7    8.51    1.47
  -4  -5   6  408.06   13.61
  -4   5   6  429.02   13.09
  -4  -5   6  425.00   13.05
  -4  -5   6  432.04   12.87
  -4   5   6  421.18   12.83
  -4  -5   6  423.08   13.40
  -4  -5   6  421.38   13.04
  -4  -5   6  428.03   13.08
  -4   5   6  414.65   13.02
  -4  -5   6  430.24   13.75
  -4  -5   6  424.74   13.02
  -4   5   6  433.84   13.36
  -4  -5   5   96.28    3.86
  -4   5   5  102.56    3.92
  -4   5   5   94.43    3.98
  -4  -5   5   95.26    4.01
  -4  -5   5  102.00    4.62
  -4  -5   5   93.22    4.21
  -4   5   5   97.47    4.46
  -4   5   4    5.66    1.12
  -4  -5   4    7.03    0.96
  -4   5   4    7.23    0.97
  -4   5   4    6.38    1.16
  -4   5   4    5.82    1.03
  -4  -5   4    5.38    1.10
  -4  -5   4    5.09    1.14
  -4   5   3  259.25    8.79
  -4  -5   3  256.16    7.75
  -4   5   3  255.63    7.69
  -4  -5   3  264.24    8.46
  -4  -5   3  241.52    8.46
  -4  -5   2   75.51    2.78
  -4   5   2   73.03    2.72
  -4   5   2   70.35    3.58
  -4  -5   2   73.51    3.30
   4   5  -1 1026.97   27.56
   4  -5  -1 1031.67   27.62
  -4   5   1 1010.00   28.89
  -4  -5   1 1028.29   28.32
  -4  -5   0  148.02    5.08
  -4   5   0  138.45    5.55
   4  -5   0  146.10    4.69
   4   5   0  146.04    4.66
   4   5   0  128.35    5.38
   4  -5   1  677.90   18.65
   4   5   1  660.12   18.59
  -4   5  -1  652.69   19.55
   4  -5   1  697.28   18.90
  -4  -5  -1  676.25   18.84
   4   5   1  648.74   19.59
  -4  -5  -2  332.17   10.10
   4   5   2  340.54   11.17
   4  -5   2  355.29   10.53
   4  -5   2  344.84   10.30
   4   5   2  331.36   10.22
  -4   5  -2  341.92   10.98
   4   5   2  341.44   11.16
   4   5   2  357.40   10.43
   4  -5   2  349.24   10.38
   4   5   3   38.11    2.66
   4   5   3   36.26    2.20
   4  -5   3   42.44    2.33
   4  -5   3   36.65    2.13
   4  -5   3   39.76    2.32
   4   5   3   39.82    2.17
   4   5   3   36.47    2.63
  -4   5  -3   33.75    2.34
  -4  -5  -3   39.37    2.60
   4   5   4   32.75    2.25
   4  -5   4   29.30    2.13
   4   5   4   32.24    2.53
  -4   5  -4   30.65    2.18
  -4  -5  -4   35.00    2.43
   4   5   4   36.93    2.20
   4  -5   4   31.37    2.07
   4   5   4   33.47    2.26
   4  -5   4   32.39    2.18
   4   5   4   32.92    2.55
   4  -5   4   32.33    2.15
   4   5   4   33.53    2.20
   4   5   5  190.13    7.12
   4   5   5  180.50    7.18
   4   5   5  192.67    7.28
   4  -5   5  198.26    7.08
   4   5   5  186.18    6.95
   4   5   5  199.69    7.18
   4  -5   5  202.38    7.20
   4  -5   5  184.39    6.99
  -4  -5  -5  193.56    7.16
   4   5   5  202.07    7.72
   4  -5   5  188.63    7.24
   4  -5   5  194.76    7.08
   4   5   6   26.74    2.47
   4   5   6   27.22    2.29
   4  -5   6   27.18    2.23
   4   5   6   21.59    1.99
   4   5   6   24.13    2.18
   4  -5   6   26.81    2.27
   4  -5   6   29.88    2.30
   4   5   6   27.44    2.48
   4  -5   6   25.40    2.07
   4  -5   6   27.71    2.20
   4   5   6   24.22    2.28
   4   5   6   27.87    2.25
   4  -5   6   25.80    2.40
   4   5   7   94.38    4.63
   4   5   7   90.38    4.47
   4   5   7   88.28    4.37
   4  -5   7   83.32    4.55
   4   5   7   80.06    4.55
   4   5   7   82.16    4.45
   4  -5   7   80.87    4.35
   4   5   7   70.96    4.44
   4  -5   7   83.45    4.37
   4   5   7   75.78    4.08
   4   5   8  117.41    6.12
   4   5   8  132.75    5.98
   4   5   8  128.37    5.83
   4   5   8  125.07    5.65
   4  -5   8  128.68    6.11
   4  -5   8  134.57    6.02
   4   5   8  127.95    5.90
   4  -5   8  115.71    6.04
   4   5   8  133.23    5.60
   4   5   8  118.12    5.53
   4  -5   8  128.11    5.86
   4  -5   9  694.49   21.21
   4  -5   9  719.36   21.49
   4   5   9  683.93   20.72
   4  -5   9  665.74   21.64
   4   5   9  685.09   21.06
   4   5   9  690.36   21.11
   4   5   9  670.88   21.75
   4  -5   9  679.87   21.21
   4  -5   9  702.05   21.60
   4   5  10  204.57    7.65
   4  -5  10  186.66    8.21
   4   5  10  198.34    7.81
   4   5  10  169.02    8.11
   4   5  10  190.74    7.76
   4  -5  10  189.77    7.79
   4   5  11    0.40    0.83
   4   5  11    0.43    0.90
   4   5  11    1.50    0.91
   4  -5  11    0.26    1.06
   4   5  12    8.00    1.62
   4  -5  12    6.22    1.47
   4  -5  12    8.27    1.48
   4  -5  12    7.04    1.55
   4  -5  13    7.89    1.52
   4  -5  13    8.67    1.32
   4   5  13   11.03    1.65
   4   5  13   10.05    1.31
   4  -5  14    8.83    1.22
   4  -5  14    9.79    1.16
   4   5  14    8.13    1.24
   4   5  15   21.07    1.47
   4  -5  15   21.15    1.39
  -4  -6  16    1.90    0.78
  -4  -6  16    1.22    0.50
  -4   6  16    1.85    0.92
  -4   6  15    0.69    0.80
  -4  -6  15    0.23    0.61
  -4  -6  15   -0.17    0.73
  -4  -6  15    0.63    0.80
  -4   6  14   10.62    1.61
  -4  -6  14   11.23    1.40
  -4  -6  14   11.06    1.68
  -4   6  14   10.00    1.49
  -4  -6  14    9.56    1.54
  -4   6  14    9.55    1.48
  -4   6  13    3.46    1.18
  -4   6  13    4.30    1.22
  -4  -6  13    5.21    1.32
  -4  -6  13    4.30    1.20
  -4   6  13    3.96    1.26
  -4  -6  13    5.42    1.38
  -4  -6  12   54.63    3.42
  -4   6  12   48.96    3.64
  -4  -6  12   47.39    3.53
  -4   6  12   55.33    3.87
  -4  -6  12   59.93    3.84
  -4   6  11  203.26    8.37
  -4  -6  11  187.29    7.42
  -4   6  11  189.13    8.14
  -4  -6  11  197.54    8.18
  -4   6  11  177.06    7.74
  -4   6  11  189.13    8.20
  -4  -6  11  183.90    7.86
  -4  -6  11  186.25    7.95
  -4   6  10   16.61    1.95
  -4  -6  10   15.37    2.00
  -4   6  10   16.69    2.27
  -4  -6  10   18.92    1.97
  -4   6  10   17.43    2.20
  -4   6  10   17.42    2.04
  -4   6  10   17.71    2.23
  -4  -6   9    0.56    0.78
  -4   6   9    1.01    1.03
  -4  -6   9    0.48    0.87
  -4  -6   9    1.19    0.88
  -4   6   9   -0.26    0.94
  -4   6   8    0.47    0.98
  -4   6   8    0.73    1.02
  -4  -6   8    0.23    0.88
  -4  -6   8    0.71    0.92
  -4   6   7   41.21    2.85
  -4  -6   7   49.30    3.30
  -4   6   7   47.93    3.35
  -4  -6   7   47.05    3.40
  -4  -6   7   47.57    3.20
  -4   6   7   46.22    2.94
  -4   6   6  249.07    8.82
  -4  -6   6  263.94    9.37
  -4   6   6  235.30    9.10
  -4  -6   6  245.23    8.62
  -4   6   6  247.32    8.97
  -4   6   6  256.20    8.90
  -4  -6   6  245.68    8.95
  -4  -6   6  246.81    9.27
  -4   6   5  112.53    5.09
  -4  -6   5  123.92    5.45
  -4  -6   5  110.90    4.99
  -4   6   5  117.37    5.22
  -4  -6   5  124.67    5.56
  -4   6   5  107.01    4.96
  -4  -6   5  119.76    5.18
  -4   6   5  121.31    5.18
  -4  -6   4   41.54    2.65
  -4   6   4   40.30    2.64
  -4  -6   4   35.61    2.63
  -4   6   4   38.07    2.77
  -4  -6   4   39.35    2.65
  -4  -6   3   70.56    3.68
   4  -6  -3   79.13    3.57
  -4   6   3   72.77    3.65
  -4   6   3   81.23    4.03
  -4  -6   2   16.99    1.66
  -4   6   2   20.11    1.93
   4  -6  -2   19.15    1.65
  -4   6   2   18.00    1.61
  -4   6   1   -0.18    0.87
  -4  -6   1    2.31    0.76
   4  -6  -1    1.64    0.82
   4   6  -1    0.47    0.78
   4   6   0   74.26    3.82
  -4  -6   0   76.60    3.43
   4  -6   0   83.30    3.71
  -4   6   0   84.37    4.09
   4   6   1  252.63    8.94
  -4  -6  -1  250.89    8.08
  -4   6  -1  257.57    8.97
   4  -6   1  253.21    8.54
   4  -6   1  257.42    8.11
   4   6   2   19.67    2.03
   4  -6   2   27.42    2.03
   4  -6   2   24.64    1.73
  -4   6  -2   21.06    1.96
   4   6   3    7.28    1.44
  -4   6  -3    2.82    0.90
   4  -6   3    4.00    0.84
   4  -6   3    6.51    1.14
   4   6   3    4.36    1.20
   4   6   4   24.31    2.17
   4  -6   4   27.51    2.41
   4   6   4   21.85    2.27
   4   6   4   23.34    2.08
   4   6   4   27.73    2.14
   4   6   4   28.09    2.49
  -4  -6  -4   21.41    2.09
  -4   6  -4   28.46    2.21
   4   6   5  212.72    8.31
   4   6   5  199.19    7.54
   4   6   5  208.78    7.86
   4   6   5  197.88    7.81
   4  -6   5  201.11    7.89
  -4  -6  -5  205.80    7.74
   4  -6   5  203.17    7.89
   4  -6   5  208.76    7.52
   4  -6   5  189.72    7.29
   4  -6   6    0.18    0.71
   4   6   6   -0.76    1.03
   4   6   6    0.66    0.88
   4   6   6    0.40    0.88
   4   6   6   -0.22    0.84
   4  -6   6    0.17    0.73
   4  -6   6   -0.46    1.11
   4   6   6    0.49    1.03
   4  -6   6    0.38    0.71
   4  -6   6    0.44    0.76
   4   6   7   30.14    2.88
   4   6   7   42.80    3.12
   4   6   7   33.56    2.75
   4  -6   7   35.03    2.98
   4   6   7   36.33    2.93
   4   6   7   41.38    2.96
   4  -6   7   33.30    2.68
   4  -6   7   38.80    2.78
   4   6   7   34.71    3.04
   4   6   8   42.73    3.25
   4   6   8   48.47    3.57
   4   6   8   53.02    3.48
   4   6   8   46.45    3.21
   4  -6   8   45.77    3.53
   4  -6   8   47.46    3.37
   4  -6   8   49.25    3.77
   4  -6   8   48.11    3.18
   4   6   8   40.20    3.40
   4   6   9   13.59    1.90
   4   6   9   10.83    1.67
   4  -6   9   14.26    1.98
   4   6   9   13.57    2.15
   4  -6   9   17.50    2.37
   4   6   9   12.51    1.88
   4  -6   9   16.26    2.05
   4  -6   9   15.58    2.20
   4  -6   9   14.70    1.88
   4  -6  10   16.06    2.26
   4  -6  10   16.61    1.99
   4   6  10   16.53    2.00
   4  -6  10   17.38    2.23
   4  -6  10   14.62    2.01
   4   6  10   17.45    2.04
   4   6  10   14.31    2.18
   4   6  11  101.10    4.97
   4  -6  11  104.78    5.41
   4  -6  11   98.45    5.36
   4   6  11  105.46    5.05
   4   6  11   98.55    5.40
   4  -6  11  103.35    4.88
   4  -6  12   11.68    1.82
   4  -6  12   11.47    1.51
   4   6  12   12.74    1.85
   4   6  12    8.28    1.36
   4   6  12   14.17    1.64
   4  -6  12   10.27    1.78
   4  -6  13    0.39    0.64
   4  -6  13   -0.88    0.92
   4   6  13    0.37    0.91
   4  -6  14    4.38    0.89
   4   6  14    4.40    0.91
  -4   7  16    4.09    1.06
  -4   7  15   45.07    2.68
  -4  -7  15   46.21    2.71
  -4   7  14   41.79    2.88
  -4   7  14   45.44    2.98
  -4  -7  14   42.85    2.43
  -4  -7  14   44.33    2.97
  -4   7  14   39.75    2.72
  -4  -7  14   46.38    2.97
  -4  -7  13    6.47    1.20
  -4   7  13    7.05    1.41
  -4   7  13    5.25    1.27
  -4   7  12  183.55    7.88
  -4   7  12  183.34    7.94
  -4  -7  12  173.52    7.56
  -4  -7  12  192.81    7.83
  -4   7  11   -0.28    1.12
  -4  -7  11    0.27    0.85
  -4  -7  11    0.26    1.04
  -4   7  11    0.84    1.19
  -4   7  10   13.79    2.09
  -4   7  10   19.29    2.23
  -4   7  10   18.06    2.25
  -4  -7  10   19.77    2.31
  -4  -7  10   18.38    2.24
  -4   7  10   17.97    2.05
  -4   7  10   17.55    2.31
  -4   7   9    9.66    1.80
  -4   7   9   14.82    2.18
  -4  -7   9   17.51    2.16
  -4   7   9   14.16    2.04
  -4  -7   9   13.48    1.92
  -4   7   8    0.27    1.13
  -4   7   8   -0.25    0.99
  -4  -7   8   -0.25    0.93
  -4  -7   8   -0.52    0.88
  -4   7   7  111.48    5.36
  -4  -7   7  121.54    5.88
  -4   7   7  112.86    5.31
  -4  -7   7  121.37    5.96
  -4  -7   7  116.91    5.65
  -4   7   7  113.63    5.79
  -4   7   6  354.59   12.33
  -4  -7   6  358.61   12.80
  -4   7   6  372.26   12.37
  -4  -7   6  380.94   12.90
  -4  -7   6  365.34   12.17
  -4  -7   6  379.57   12.59
  -4   7   6  360.73   12.74
  -4   7   5    1.87    1.01
  -4  -7   5    0.67    1.05
  -4   7   5    1.92    0.91
  -4  -7   5    2.69    1.15
  -4   7   5    2.09    1.01
  -4  -7   5    1.42    0.83
  -4   7   5    2.08    1.03
  -4  -7   5    0.82    0.90
  -4   7   4  166.10    6.80
  -4  -7   4  171.67    6.95
  -4   7   4  186.81    7.24
  -4   7   4  178.77    7.07
  -4   7   4  173.06    7.11
  -4  -7   4  177.99    6.88
   4  -7  -4  161.51    6.48
  -4   7   4  172.46    7.16
  -4   7   3  356.83   11.87
  -4  -7   3  362.33   11.69
   4  -7  -3  343.84   11.28
  -4   7   3  338.03   11.78
  -4  -7   3  355.58   11.51
  -4   7   3  350.56   12.02
  -4   7   3  338.90   11.43
  -4  -7   2  571.13   17.09
   4  -7  -2  570.52   17.06
  -4   7   2  561.39   17.37
   4   7  -2  551.38   17.09
  -4  -7   2  585.60   17.05
  -4   7   2  577.31   17.78
  -4   7   2  551.77   17.05
   4  -7  -1   40.29    2.61
   4   7  -1   43.25    2.87
  -4   7   1   38.48    2.70
  -4   7   1   47.27    3.12
  -4   7   1   44.39    2.63
   4  -7   0    7.77    1.24
  -4   7   0    6.53    1.31
  -4   7   0    9.26    1.32
   4   7   0    5.69    1.29
  -4   7   0    7.46    1.06
  -4   7  -1   68.18    3.39
   4   7   1   67.57    3.86
  -4  -7  -1   68.31    3.14
  -4   7  -1   59.60    3.67
   4  -7   1   63.17    3.43
   4  -7   1   67.84    3.10
   4   7   2   24.71    2.32
  -4   7  -2   25.99    2.31
   4  -7   2   23.97    2.03
   4   7   3  188.56    7.52
   4  -7   3  180.55    7.67
  -4   7  -3  193.18    7.46
   4  -7   3  188.43    7.04
   4   7   3  210.33    8.00
   4   7   3  184.47    7.69
   4   7   3  183.05    6.97
   4   7   3  183.98    7.24
   4   7   4  132.22    6.00
   4   7   4  126.14    6.18
  -4   7  -4  141.94    5.92
   4  -7   4  126.15    6.09
  -4  -7  -4  136.09    6.09
   4   7   4  125.75    6.18
   4  -7   4  138.22    5.91
   4   7   4  126.53    5.76
   4   7   4  138.43    5.71
   4   7   5   23.08    2.32
   4   7   5   21.49    2.46
   4  -7   5   23.04    2.36
  -4  -7  -5   18.88    2.09
   4   7   5   27.01    2.71
   4  -7   5   21.05    2.22
   4   7   5   22.42    2.12
   4   7   5   23.78    2.34
   4  -7   6    3.52    1.16
   4  -7   6    5.30    1.19
   4   7   6    2.91    1.14
   4   7   6    6.36    1.39
   4  -7   6    4.41    1.35
   4   7   6    3.90    1.29
   4   7   7  171.24    7.63
   4   7   7  158.99    7.10
   4  -7   7  159.12    7.15
   4   7   7  156.42    7.34
   4   7   7  171.49    7.13
   4   7   7  162.80    6.92
   4  -7   7  172.56    7.43
   4  -7   7  171.19    6.93
   4   7   8   12.75    1.92
   4   7   8   10.22    1.90
   4   7   8   10.56    1.88
   4  -7   8   12.96    2.20
   4  -7   8   16.07    2.16
   4   7   8   10.38    1.58
   4   7   8    7.45    1.53
   4  -7   8   13.08    1.84
   4   7   8   12.76    1.83
   4  -7   9  393.12   14.01
   4   7   9  385.04   13.95
   4   7   9  423.54   13.54
   4  -7   9  389.28   13.38
   4   7   9  375.50   13.16
   4   7   9  397.17   13.45
   4   7  10   -0.23    0.96
   4   7  10    0.88    0.97
   4  -7  10    0.50    0.98
   4  -7  10    1.58    1.17
   4   7  11   81.34    4.77
   4  -7  11   91.90    4.67
   4  -7  11   86.82    4.88
   4  -7  11   87.46    4.12
   4   7  12   30.38    2.55
   4   7  12   30.44    2.30
   4  -7  12   31.96    2.10
   4  -7  12   30.42    2.58
   4  -7  13    1.96    0.92
   4   7  13    4.67    1.09
   4  -7  14    2.70    0.71
   4   7  14    3.31    0.71
  -4   8  16   -0.06    0.62
  -4   8  15    1.90    0.92
  -4  -8  15    1.46    0.93
  -4   8  14    7.65    1.25
  -4   8  14    4.45    0.95
  -4  -8  14    8.15    1.28
  -4  -8  14    3.89    1.05
  -4   8  13   11.90    1.67
  -4  -8  13   14.89    1.77
  -4  -8  13   12.82    1.69
  -4   8  13   16.24    1.90
  -4   8  12    1.75    1.19
  -4  -8  12    3.06    1.18
  -4   8  12    0.26    1.08
  -4  -8  12    2.30    1.13
  -4  -8  11  254.01    9.71
  -4   8  11  257.51   10.09
  -4   8  11  241.48    9.42
  -4   8  11  225.88    9.44
  -4   8  11  265.66   10.01
  -4  -8  11  257.38    9.85
  -4   8  10   42.73    3.44
   4  -8 -10   46.82    3.16
  -4  -8  10   48.41    3.70
  -4  -8  10   48.19    3.52
  -4   8  10   49.63    3.37
  -4  -8   9    1.55    1.10
  -4   8   9    2.23    1.16
   4  -8  -9    1.97    1.03
  -4   8   9    3.29    1.30
  -4   8   9    3.33    1.28
  -4   8   9    1.76    1.28
  -4  -8   9    3.58    1.18
  -4  -8   9    2.58    1.09
  -4  -8   8  117.89    6.26
  -4   8   8  133.06    6.55
  -4   8   8  122.03    6.34
   4  -8  -8  133.26    5.89
  -4   8   8  131.99    6.38
  -4  -8   8  131.82    6.41
  -4  -8   7  240.78    9.56
  -4   8   7  228.36    8.96
   4  -8  -7  233.30    8.68
  -4   8   7  235.47    9.57
  -4   8   7  215.47    8.69
  -4  -8   7  237.69    9.37
  -4  -8   6    1.07    1.12
  -4   8   6    1.49    1.06
  -4  -8   6    0.29    1.08
   4  -8  -6   -0.21    0.86
  -4   8   6    1.38    1.07
  -4  -8   6   -0.45    0.80
  -4  -8   6    1.25    1.04
  -4   8   6    1.88    0.96
  -4   8   5  587.81   18.80
  -4  -8   5  593.95   19.00
  -4  -8   5  644.98   19.65
  -4   8   5  589.08   18.98
   4  -8  -5  577.39   18.35
  -4   8   5  608.95   19.22
  -4  -8   5  625.51   18.97
  -4  -8   5  598.51   18.88
  -4   8   5  592.91   18.90
  -4  -8   4  401.83   13.76
  -4   8   4  421.33   14.07
   4  -8  -4  418.25   13.38
  -4  -8   4  406.29   13.62
  -4   8   4  418.29   14.09
  -4   8   4  408.51   13.86
  -4   8   4  411.66   13.67
   4   8  -3   51.02    3.03
  -4  -8   3   55.41    3.40
  -4   8   3   54.19    3.64
  -4   8   3   51.86    3.29
  -4   8   3   50.04    3.49
  -4  -8   3   54.71    3.31
   4  -8  -3   50.90    3.23
   4  -8  -2  112.74    4.99
  -4   8   2  103.71    5.30
  -4   8   2  102.22    4.83
  -4   8   2  102.42    5.10
   4   8  -2  102.43    4.76
  -4  -8   2  102.96    4.82
   4  -8  -1    9.71    1.44
  -4   8   1   10.44    1.64
  -4   8   1    9.33    1.40
   4   8  -1   10.67    1.66
  -4   8   1    8.39    1.38
  -4  -8   1    9.39    1.32
   4   8  -1    9.63    1.39
  -4   8   0    5.80    1.40
   4   8   0    3.87    1.07
   4   8   0    5.43    1.27
  -4   8   0    3.79    1.10
   4  -8   0    3.55    1.03
  -4  -8   0    5.32    1.01
   4  -8   1   22.02    2.04
   4   8   1   19.97    2.09
   4  -8   1   19.90    2.29
   4   8   1   24.19    2.38
  -4   8  -1   19.46    2.21
   4  -8   2    9.51    1.44
  -4   8  -2   10.08    1.62
   4   8   2    7.87    1.58
   4  -8   2   11.55    1.93
   4   8   2   10.41    1.71
   4   8   3   25.45    2.47
  -4   8  -3   29.16    2.59
   4  -8   3   30.26    2.86
   4  -8   3   24.10    2.17
   4  -8   3   31.11    2.50
   4   8   3   24.01    2.62
   4   8   3   29.83    2.82
   4   8   4  284.76   10.56
   4   8   4  285.28   11.00
   4  -8   4  293.45   10.98
  -4   8  -4  276.96   10.33
   4   8   4  289.56   10.08
   4  -8   4  287.12   10.26
   4   8   4  286.66   11.04
  -4  -8  -4  276.15   10.57
   4   8   5    0.77    0.95
   4  -8   5    0.28    0.91
   4   8   5    0.85    1.08
   4  -8   5    1.43    1.17
   4   8   5    3.24    1.38
  -4  -8  -5    3.00    1.15
   4   8   6   77.87    4.59
   4  -8   6   80.00    4.74
   4   8   6   68.22    4.63
  -4  -8  -6   68.28    4.15
   4   8   6   81.90    4.45
   4  -8   6   69.97    4.34
   4  -8   7    5.82    1.44
   4  -8   7    7.98    1.65
   4   8   7    7.39    1.59
   4   8   7    7.43    1.47
   4   8   7   11.16    1.73
   4   8   7    7.81    1.93
   4   8   7    4.52    1.61
   4   8   8    2.34    1.42
   4  -8   8    3.17    1.51
   4  -8   8    1.51    0.92
   4   8   8    1.24    1.06
   4   8   8    1.02    1.04
   4   8   8    2.96    1.10
   4   8   8    2.10    1.15
   4  -8   9    3.94    1.49
   4  -8   9    2.49    1.38
   4  -8   9    4.05    1.15
   4   8   9    5.98    1.55
   4  -8  10   27.80    2.72
   4   8  10   29.36    2.76
   4   8  10   26.07    2.40
   4  -8  10   22.71    2.55
   4  -8  10   27.21    2.61
   4  -8  11   30.20    2.63
   4   8  11   29.74    2.62
   4   8  11   30.20    2.39
   4  -8  11   25.60    2.30
   4  -8  11   28.89    2.59
   4   8  12   10.65    1.43
   4  -8  12   10.31    1.47
   4   8  13    6.42    1.04
   4  -8  13    7.54    1.05
  -4  -9  15    1.19    0.89
  -4   9  15    1.14    0.86
  -4  -9  14    0.27    0.78
  -4   9  14    0.26    0.78
  -4   9  13   -0.87    0.89
  -4   9  13   -0.17    0.74
  -4  -9  13   -0.17    0.72
  -4  -9  13    1.07    0.82
  -4   9  12    1.17    1.04
  -4   9  12    0.67    0.91
  -4  -9  12    1.05    1.03
  -4  -9  12    2.23    1.08
  -4   9  11    2.26    1.18
  -4  -9  11    1.23    0.98
  -4   9  11    1.04    0.96
  -4   9  11    0.69    0.83
  -4  -9  11    1.18    1.16
  -4   9  11    1.35    1.19
   4  -9 -11    1.45    0.81
   4  -9 -10  202.13    7.58
  -4  -9  10  196.66    7.95
  -4   9  10  176.09    8.06
  -4   9  10  179.72    7.87
  -4   9  10  171.47    7.81
  -4   9  10  181.70    7.44
  -4   9  10  182.48    7.94
   4  -9  -9   30.86    2.65
  -4   9   9   33.05    2.96
  -4  -9   9   28.50    2.71
  -4  -9   9   25.50    2.80
  -4  -9   9   27.33    2.74
   4  -9  -8  302.48   10.46
  -4   9   8  284.58   10.80
  -4   9   8  264.66   10.79
  -4   9   8  305.05   11.19
  -4   9   8  278.03   11.06
  -4  -9   8  275.82   10.91
  -4  -9   8  262.10   10.82
  -4  -9   8  267.71   10.34
  -4  -9   7    0.47    0.97
  -4   9   7    0.49    0.88
  -4  -9   7    1.45    1.21
   4  -9  -7    2.09    1.07
  -4   9   7    2.75    1.33
  -4   9   7    0.88    1.37
  -4   9   7    1.90    1.06
  -4  -9   7    1.25    1.02
  -4  -9   6  154.54    7.33
  -4   9   6  149.84    6.92
   4  -9  -6  143.32    6.43
  -4   9   6  144.11    7.06
  -4   9   6  150.17    6.95
  -4  -9   6  142.32    6.58
  -4   9   6  136.74    6.55
  -4  -9   6  147.28    6.90
  -4  -9   6  147.29    6.38
  -4  -9   5  197.35    8.74
  -4   9   5  197.37    8.48
   4  -9  -5  209.87    8.23
   4  -9  -5  193.91    7.81
  -4   9   5  193.80    8.49
  -4   9   5  197.94    8.22
  -4  -9   5  207.56    8.36
  -4  -9   5  182.29    8.02
  -4   9   5  190.97    8.17
  -4   9   4   17.71    2.13
  -4   9   4   22.81    2.50
   4  -9  -4   19.42    2.11
  -4   9   4   22.94    2.55
   4  -9  -4   24.99    2.55
  -4   9   4   19.88    2.48
  -4  -9   4   22.18    2.41
  -4   9   4   19.55    2.27
  -4  -9   4   16.10    2.10
   4  -9  -3    1.09    1.02
  -4   9   3    0.28    1.05
  -4   9   3    1.86    1.05
   4  -9  -3    3.43    1.22
  -4   9   3    2.35    1.23
  -4   9   3    2.20    1.01
  -4  -9   3    2.05    1.05
   4   9  -2    1.01    0.75
   4  -9  -2    0.43    0.84
  -4   9   2    1.42    1.21
  -4   9   2    1.09    0.76
   4  -9  -2    0.81    1.02
  -4   9   2   -0.25    1.00
  -4   9   2    0.79    0.77
  -4  -9   2    0.21    0.76
   4  -9  -1   21.57    2.19
   4  -9  -1   28.88    2.76
  -4   9   1   20.59    2.50
  -4   9   1   25.37    2.24
  -4   9   1   24.91    2.41
   4   9  -1   24.14    2.43
   4   9  -1   22.69    2.23
  -4  -9   1   22.27    2.08
   4   9   0   16.12    2.12
   4  -9   0   15.79    2.23
  -4   9   0   14.95    1.82
  -4   9   0   16.51    2.20
   4   9   0   15.78    2.00
   4  -9   0   16.58    1.89
   4   9   1    5.67    1.45
   4  -9   1    3.76    1.39
  -4   9  -1    8.86    1.78
   4   9   1    7.46    1.44
   4  -9   1    5.29    1.31
   4  -9   2   46.39    3.12
  -4   9  -2   41.56    3.37
   4  -9   2   40.72    3.50
   4   9   2   38.90    3.38
   4  -9   2   43.16    2.92
   4   9   2   41.39    3.20
   4   9   3  165.22    7.10
  -4   9  -3  158.97    7.04
   4  -9   3  144.45    7.19
   4  -9   3  138.63    6.26
   4  -9   3  149.67    6.42
   4   9   3  157.32    7.35
   4   9   3  153.48    7.27
   4   9   4   43.22    3.60
  -4   9  -4   44.96    3.34
   4  -9   4   40.38    3.49
   4  -9   4   40.20    3.06
   4   9   4   49.08    3.79
  -4  -9  -4   40.67    3.41
   4   9   4   38.07    3.30
   4  -9   5    1.86    1.32
   4  -9   5    2.42    1.08
   4   9   5    5.06    1.51
  -4  -9  -5    1.62    1.08
   4   9   5    2.77    1.30
   4  -9   6  153.30    7.29
   4   9   6  149.82    7.25
   4   9   6  142.85    6.81
  -4  -9  -6  130.35    6.32
   4  -9   6  150.75    6.74
   4   9   7    6.02    1.56
   4  -9   7    4.86    1.60
   4   9   7    6.50    1.44
   4   9   7    5.48    1.44
   4   9   7    2.97    1.11
   4  -9   7    6.39    1.54
   4  -9   8   10.90    1.78
   4  -9   8   10.77    1.93
   4   9   8   10.62    1.72
   4   9   8    8.36    1.59
   4   9   8    7.50    1.43
   4   9   8    9.41    1.75
   4  -9   9    0.26    1.18
   4  -9   9    0.26    0.98
   4  -9   9    0.95    0.93
   4   9   9    1.81    1.21
   4   9   9    1.93    0.97
   4   9   9    0.22    0.89
   4   9  10   72.94    3.90
   4  -9  10   65.36    3.98
   4  -9  10   75.60    4.10
   4  -9  10   63.78    3.95
   4   9  10   63.65    3.92
   4   9  11   21.04    1.85
   4  -9  11   19.80    1.88
   4  -9  11   19.38    1.98
   4   9  11   23.26    2.08
   4  -9  12   19.88    1.68
   4   9  12   19.71    1.71
   4  -9  13   22.98    1.44
  -4  10  14    3.76    0.99
  -4 -10  14    2.59    1.00
  -4  10  13    1.58    0.69
  -4  10  13    2.57    0.76
  -4 -10  13    2.06    0.77
  -4 -10  12    2.28    0.94
  -4 -10  12    3.28    0.94
  -4  10  12    1.49    0.95
  -4 -10  12    3.09    0.97
   4 -10 -11    0.65    0.69
  -4 -10  11    0.65    0.84
  -4  10  11    1.19    1.12
  -4  10  11    0.46    0.96
  -4  10  11    0.21    0.80
  -4 -10  11    0.20    0.82
  -4  10  10   26.05    2.24
   4 -10 -10   23.37    2.19
  -4  10  10   23.85    2.53
  -4  10  10   30.73    2.84
  -4 -10   9  329.57   11.50
   4 -10  -9  339.94   11.48
  -4  10   9  325.69   12.01
  -4  10   9  323.71   12.03
  -4  10   9  302.41   11.82
  -4  10   9  315.54   11.73
  -4  10   8   27.07    2.72
  -4 -10   8   18.77    2.41
  -4 -10   8   22.38    2.35
  -4  10   8   23.35    2.64
  -4 -10   8   28.92    2.95
  -4  10   8   24.23    2.71
  -4  10   8   25.85    2.77
  -4 -10   7  111.03    5.95
  -4 -10   7  104.64    5.24
  -4  10   7  120.31    6.00
   4 -10  -7  114.17    5.56
  -4 -10   7  108.19    6.09
  -4  10   7  100.14    5.67
  -4 -10   6  141.19    7.10
  -4  10   6  140.36    6.84
  -4  10   6  129.97    6.39
  -4 -10   6  123.97    5.84
  -4 -10   6  132.90    6.62
   4 -10  -6  149.22    6.45
  -4  10   6  135.81    6.61
  -4  10   6  122.64    6.62
  -4 -10   5  110.25    6.10
  -4  10   5   86.50    5.35
  -4  10   5  108.81    5.61
  -4 -10   5   96.13    5.41
  -4  10   5   97.04    5.31
  -4  10   5   91.58    5.52
   4 -10  -5   89.95    5.03
  -4 -10   5   96.47    5.38
   4 -10  -4  230.65    9.50
  -4 -10   4  257.53   10.40
  -4  10   4  252.67   10.15
  -4  10   4  229.82    9.69
   4 -10  -4  246.24    9.35
  -4  10   4  229.61    9.23
  -4  10   4  225.04    9.64
  -4 -10   4  250.09    9.61
  -4 -10   4  242.65    9.83
   4 -10  -3  143.09    6.46
  -4  10   3  134.26    6.60
  -4  10   3  132.31    6.14
  -4 -10   3  141.39    6.43
  -4  10   3  132.85    6.99
   4 -10  -3  142.98    6.84
  -4  10   2   35.51    3.38
   4 -10  -2   37.23    3.38
  -4  10   2   46.27    3.41
   4 -10  -2   37.84    2.99
   4  10  -2   36.67    2.83
  -4 -10   2   41.26    3.04
   4 -10  -1    0.61    1.09
  -4  10   1    0.24    0.93
   4 -10  -1    0.24    0.92
  -4  10   1    0.95    1.23
   4  10  -1    0.23    0.84
   4 -10   0   76.01    4.43
   4  10   0   90.80    4.79
  -4  10   0   81.14    5.15
   4 -10   0   83.65    5.14
   4  10   1   54.04    3.95
   4 -10   1   48.50    3.37
   4  10   1   44.58    3.41
  -4  10  -1   56.12    4.03
   4 -10   1   52.60    4.06
  -4  10  -2    7.50    1.70
   4 -10   2    8.14    1.45
   4  10   2    5.64    1.69
   4  10   2    8.42    1.63
   4  10   2    8.27    1.86
   4 -10   2    8.80    1.89
  -4 -10  -3  103.21    5.78
   4  10   3   97.07    5.68
   4  10   3  102.74    5.53
  -4  10  -3   90.11    5.32
   4 -10   3   93.49    5.67
  -4 -10  -4    2.70    1.33
  -4  10  -4    2.51    1.14
   4  10   4    4.56    1.38
   4 -10   4    2.99    1.53
   4  10   4    4.24    1.53
   4  10   5   33.36    3.06
   4 -10   5   38.45    3.54
   4 -10   6    4.71    1.37
  -4 -10  -6    3.18    1.11
   4 -10   6    2.35    1.04
   4  10   6    3.40    1.25
   4  10   6    1.57    1.19
   4  10   7   19.46    2.51
   4  10   7   23.37    2.45
   4  10   7   20.27    2.23
   4 -10   7   25.95    2.49
   4 -10   7   21.57    2.62
   4  10   7   20.80    2.28
   4 -10   7   17.71    2.33
   4  10   7   22.50    2.45
   4  10   8   91.68    4.99
   4 -10   8   77.32    4.56
   4 -10   8   80.82    4.82
   4 -10   8   83.13    4.46
   4  10   8   79.23    4.60
   4  10   8   76.34    4.24
   4  10   9   40.23    2.64
   4 -10   9   33.85    2.91
   4 -10   9   37.23    2.77
   4  10   9   37.13    2.90
   4 -10   9   39.59    2.98
   4  10   9   42.50    2.93
   4 -10  10    3.67    1.04
   4  10  10    3.47    1.06
   4 -10  10    4.02    1.10
   4  10  10    2.98    0.94
   4  10  11   52.71    2.80
   4 -10  11   49.88    2.77
   4 -10  12   14.32    1.17
  -4  11  13    0.44    0.84
  -4 -11  13   -0.17    0.89
  -4 -11  12    3.22    0.91
  -4  11  12    2.93    0.85
  -4 -11  11   15.58    1.70
   4 -11 -11   15.35    1.46
  -4  11  11   15.35    1.80
  -4 -11  11   16.14    1.63
  -4  11  11   14.02    1.64
  -4  11  10   14.89    1.86
  -4 -11  10   20.04    1.92
  -4  11  10   15.28    1.91
   4 -11 -10   18.36    1.82
  -4  11  10   13.50    1.87
  -4 -11   9   45.23    3.00
  -4  11   9   40.11    3.25
  -4  11   9   44.56    3.39
   4 -11  -9   46.09    3.13
  -4  11   8    1.62    1.12
   4 -11  -8    0.46    0.95
  -4  11   8    0.28    1.18
  -4  11   8    1.51    1.07
  -4  11   7   74.93    4.63
  -4  11   7   77.56    4.93
  -4  11   7   71.89    4.66
  -4  11   7   83.36    4.73
   4 -11  -7   84.36    4.58
  -4 -11   7   74.62    4.09
  -4  11   6   38.99    3.24
  -4  11   6   38.55    3.45
  -4  11   6   37.43    3.42
  -4 -11   6   31.92    3.26
  -4  11   6   37.32    3.37
  -4  11   6   35.75    3.07
  -4  11   5    0.97    1.19
  -4 -11   5    1.04    1.13
   4 -11  -5    0.25    0.94
  -4 -11   5    1.71    1.16
  -4  11   5    0.58    0.83
  -4 -11   4  171.76    8.28
  -4  11   4  163.94    8.00
   4 -11  -4  168.74    7.70
  -4  11   4  178.35    7.93
   4 -11  -4  166.67    7.41
  -4 -11   4  161.55    7.46
  -4 -11   3   43.51    3.90
  -4  11   3   45.93    3.84
   4 -11  -3   38.74    3.41
  -4  11   3   35.43    3.37
   4 -11  -3   45.12    3.42
  -4  11   3   40.10    3.32
  -4 -11   3   40.24    3.54
  -4 -11   3   45.54    3.42
  -4 -11   2   27.30    2.99
  -4  11   2   19.52    2.32
   4 -11  -2   24.86    2.83
   4 -11  -2   26.77    2.67
  -4  11   2   22.37    2.82
   4  11  -2   25.32    2.65
  -4 -11   2   21.45    2.30
  -4  11   1   18.22    2.61
   4 -11  -1   24.46    2.48
   4 -11  -1   22.29    2.78
  -4  11   1   16.67    2.05
  -4 -11   1   20.80    2.62
   4  11  -1   22.27    2.28
   4  11  -1   21.28    2.50
  -4  11   0   49.50    4.07
   4 -11   0   57.32    4.28
   4 -11   0   56.88    3.74
   4  11   0   51.76    3.67
   4  11   0   62.94    4.36
  -4  11  -1   33.45    3.25
   4 -11   1   33.99    3.36
   4 -11   1   34.32    2.83
  -4 -11  -1   29.29    3.19
   4  11   1   34.78    3.02
   4  11   1   30.98    3.18
   4 -11   2   11.25    1.69
  -4 -11  -2   14.70    2.18
  -4  11  -2   14.38    2.21
   4 -11   2   16.68    2.50
   4  11   2   18.26    2.24
  -4  11  -3   16.49    2.26
   4  11   3   17.76    2.26
   4 -11   3   23.35    2.86
  -4 -11  -4   21.71    2.52
   4 -11   4   16.54    2.42
   4  11   4   21.26    2.66
  -4 -11  -5    5.88    1.46
   4  11   5    6.55    1.72
   4  11   5    4.75    1.24
   4  11   5    3.98    1.29
   4  11   5    5.78    1.46
   4  11   6    2.05    1.28
  -4 -11  -6    4.06    1.26
   4  11   6    1.72    1.05
   4 -11   6    3.03    1.18
   4  11   6    3.30    1.12
   4  11   6    3.39    1.26
   4  11   6    1.97    1.20
   4 -11   6    1.15    1.37
   4 -11   6    2.73    0.97
   4  11   7   49.68    3.29
   4  11   7   47.39    3.52
   4 -11   7   48.06    3.61
   4 -11   7   50.61    3.10
   4  11   7   41.57    3.13
   4 -11   7   45.43    3.30
   4  11   7   49.46    3.30
   4 -11   8    3.56    1.29
   4 -11   8    3.10    1.13
   4  11   8    3.66    1.16
   4  11   8    5.20    1.16
   4  11   8    4.61    1.05
   4 -11   9   16.66    1.75
   4  11   9   16.64    1.69
   4  11   9   20.78    1.90
   4 -11   9   18.28    2.00
   4 -11  10    0.60    0.74
   4 -11  10   -0.26    0.67
   4  11  10   -0.51    0.67
   4  11  10    0.13    0.70
   4 -11  11   -0.09    0.48
  -4 -12  12    0.20    0.72
  -4  12  12   -0.23    0.79
  -4  12  11    7.27    1.11
  -4 -12  11    7.72    1.06
  -4  12  10    3.01    0.99
  -4 -12  10    2.08    0.86
  -4 -12  10    3.57    1.02
  -4  12  10    3.81    1.02
   4 -12 -10    4.28    0.89
  -4  12   9   33.79    2.78
   4 -12  -9   40.75    2.68
  -4  12   9   42.15    2.84
  -4  12   9   36.45    2.42
   4 -12  -8  207.50    7.86
  -4  12   8  202.64    7.90
  -4  12   8  199.72    8.27
  -4  12   7   55.72    3.66
   4 -12  -7   58.22    3.61
  -4  12   7   54.11    3.90
   4 -12  -6   26.02    2.49
  -4  12   6   20.05    2.50
  -4  12   6   21.34    2.30
  -4  12   6   25.58    2.49
  -4  12   5    3.92    1.51
  -4 -12   5    3.93    1.39
  -4  12   5    5.23    1.24
   4 -12  -5    4.15    1.24
  -4  12   4    5.49    1.58
  -4 -12   4    5.78    1.55
   4 -12  -4    5.01    1.40
  -4 -12   3   24.22    2.80
  -4  12   3   31.63    3.02
  -4  12   3   22.68    2.78
  -4 -12   3   20.70    2.78
  -4  12   3   29.41    2.95
   4 -12  -2    0.63    1.10
  -4  12   2    2.36    1.26
  -4  12   2    1.58    1.14
  -4 -12   2    0.95    1.04
   4  12  -2    2.99    1.32
  -4 -12   2    2.06    1.34
  -4  12   2    2.73    1.42
   4 -12  -1    0.97    1.06
  -4  12   1   -0.32    1.08
  -4 -12   1    0.97    1.35
   4  12  -1    0.87    1.23
  -4 -12   1    1.01    1.18
  -4  12   1    2.37    1.32
  -4 -12   0   24.77    2.81
  -4 -12   0   19.41    2.55
  -4  12   0   20.60    2.59
   4  12   0   26.67    2.85
   4 -12   0   24.19    2.81
  -4  12   0   25.19    2.59
  -4 -12  -1    6.46    1.62
  -4 -12  -1    4.72    1.51
  -4  12  -1    4.19    1.38
   4 -12   1    5.35    1.68
   4  12   1    6.43    1.73
  -4 -12  -2  316.51   12.38
   4  12   2  341.24   12.00
   4  12   2  328.27   12.47
  -4 -12  -3   -0.30    1.10
   4  12   3    0.61    1.19
   4  12   3   -0.53    1.04
   4  12   3    0.52    0.97
[truncated: 6,433,011 more chars]
